# Supplementary material for: A Computational Model for the PLP-Dependent Enzyme Methionine γ-Lyase
Source: Front Mol Biosci. 2022 Apr 26;9:886358. doi: 10.3389/fmolb.2022.886358 (PMC9087591; doi:10.3389/fmolb.2022.886358)
Supplement: Supplementary file 2 [file DataSheet2.zip]

Archive with 12 entries (12 files):
- N1_600ns.pdb
- N1_600ns.vel
- N1.psf
- Z1_600ns.pdb
- Z1_600ns.vel
- Z1.psf
- N2_600ns.pdb
- N2_600ns.vel
- N2.psf
- Z2_600ns.pdb
- Z2_600ns.vel
- Z2.psf
