# Supplementary material for: A Computational Model for the PLP-Dependent Enzyme Methionine γ-Lyase
Source: Front Mol Biosci. 2022 Apr 26;9:886358. doi: 10.3389/fmolb.2022.886358 (PMC9087591; doi:10.3389/fmolb.2022.886358)
Supplement: Supplementary file 2 [file DataSheet2.zip › N1_600ns.pdb]

REMARK  FINAL COORDINATES WRITTEN BY NAMD AT TIMESTEP 300000000
ATOM      1  N   LEU     7      14.646 -15.905  23.234  1.00 40.08      A      
ATOM      2  H   LEU     7      14.796 -15.009  23.676  1.00  0.00      A      
ATOM      3  CA  LEU     7      13.763 -16.035  22.108  1.00 39.32      A      
ATOM      4  HA  LEU     7      12.937 -16.701  22.362  1.00  0.00      A      
ATOM      5  CB  LEU     7      13.233 -14.617  21.849  1.00 40.79      A      
ATOM      6  HB2 LEU     7      14.138 -14.097  21.536  1.00  0.00      A      
ATOM      7  HB3 LEU     7      12.901 -14.160  22.781  1.00  0.00      A      
ATOM      8  CG  LEU     7      12.207 -14.410  20.751  1.00 41.31      A      
ATOM      9  HG  LEU     7      12.347 -14.949  19.814  1.00  0.00      A      
ATOM     10  CD1 LEU     7      10.879 -14.903  21.283  1.00 42.25      A      
ATOM     11 HD11 LEU     7      10.045 -14.750  20.598  1.00  0.00      A      
ATOM     12 HD12 LEU     7      10.648 -14.297  22.158  1.00  0.00      A      
ATOM     13 HD13 LEU     7      10.972 -15.926  21.648  1.00  0.00      A      
ATOM     14  CD2 LEU     7      12.215 -12.931  20.324  1.00 42.69      A      
ATOM     15 HD21 LEU     7      11.352 -12.525  19.797  1.00  0.00      A      
ATOM     16 HD22 LEU     7      12.945 -12.672  19.556  1.00  0.00      A      
ATOM     17 HD23 LEU     7      12.358 -12.271  21.180  1.00  0.00      A      
ATOM     18  C   LEU     7      14.474 -16.621  20.878  1.00 37.63      A      
ATOM     19  O   LEU     7      15.576 -16.088  20.581  1.00 38.19      A      
ATOM     20  N   PRO     8      13.887 -17.535  20.115  1.00 36.02      A      
ATOM     21  CD  PRO     8      12.676 -18.240  20.458  1.00 35.18      A      
ATOM     22  HD2 PRO     8      11.932 -17.569  20.888  1.00  0.00      A      
ATOM     23  HD3 PRO     8      12.998 -19.046  21.118  1.00  0.00      A      
ATOM     24  CG  PRO     8      12.152 -18.854  19.137  1.00 35.19      A      
ATOM     25  HG2 PRO     8      11.334 -18.338  18.633  1.00  0.00      A      
ATOM     26  HG3 PRO     8      11.721 -19.848  19.264  1.00  0.00      A      
ATOM     27  CB  PRO     8      13.424 -19.069  18.318  1.00 34.44      A      
ATOM     28  HB2 PRO     8      13.258 -19.094  17.241  1.00  0.00      A      
ATOM     29  HB3 PRO     8      13.877 -20.043  18.499  1.00  0.00      A      
ATOM     30  CA  PRO     8      14.391 -17.953  18.779  1.00 33.92      A      
ATOM     31  HA  PRO     8      15.427 -18.292  18.816  1.00  0.00      A      
ATOM     32  C   PRO     8      14.348 -16.803  17.785  1.00 32.47      A      
ATOM     33  O   PRO     8      13.636 -15.765  17.883  1.00 32.02      A      
ATOM     34  N   GLY     9      15.262 -16.907  16.835  1.00 31.32      A      
ATOM     35  H   GLY     9      16.045 -17.545  16.826  1.00  0.00      A      
ATOM     36  CA  GLY     9      15.526 -15.909  15.761  1.00 29.33      A      
ATOM     37  HA2 GLY     9      16.330 -16.256  15.112  1.00  0.00      A      
ATOM     38  HA3 GLY     9      15.807 -14.980  16.257  1.00  0.00      A      
ATOM     39  C   GLY     9      14.405 -15.608  14.833  1.00 28.43      A      
ATOM     40  O   GLY     9      13.449 -16.420  14.750  1.00 27.46      A      
ATOM     41  N   PHE    10      14.487 -14.405  14.161  1.00 27.86      A      
ATOM     42  H   PHE    10      15.289 -13.845  14.409  1.00  0.00      A      
ATOM     43  CA  PHE    10      13.428 -13.795  13.381  1.00 26.72      A      
ATOM     44  HA  PHE    10      12.547 -13.576  13.985  1.00  0.00      A      
ATOM     45  CB  PHE    10      13.961 -12.570  12.723  1.00 27.00      A      
ATOM     46  HB2 PHE    10      14.823 -12.862  12.122  1.00  0.00      A      
ATOM     47  HB3 PHE    10      14.238 -11.921  13.554  1.00  0.00      A      
ATOM     48  CG  PHE    10      12.985 -11.860  11.815  1.00 27.01      A      
ATOM     49  CD1 PHE    10      12.258 -10.765  12.304  1.00 26.29      A      
ATOM     50  HD1 PHE    10      12.453 -10.300  13.259  1.00  0.00      A      
ATOM     51  CE1 PHE    10      11.309 -10.175  11.432  1.00 26.65      A      
ATOM     52  HE1 PHE    10      10.806  -9.333  11.883  1.00  0.00      A      
ATOM     53  CZ  PHE    10      11.068 -10.625  10.154  1.00 25.75      A      
ATOM     54  HZ  PHE    10      10.457 -10.056   9.471  1.00  0.00      A      
ATOM     55  CE2 PHE    10      11.811 -11.694   9.623  1.00 25.59      A      
ATOM     56  HE2 PHE    10      11.669 -12.070   8.621  1.00  0.00      A      
ATOM     57  CD2 PHE    10      12.794 -12.282  10.473  1.00 26.52      A      
ATOM     58  HD2 PHE    10      13.309 -13.146  10.078  1.00  0.00      A      
ATOM     59  C   PHE    10      12.935 -14.885  12.430  1.00 26.16      A      
ATOM     60  O   PHE    10      11.752 -15.159  12.328  1.00 25.29      A      
ATOM     61  N   ALA    11      13.853 -15.514  11.655  1.00 25.60      A      
ATOM     62  H   ALA    11      14.785 -15.126  11.612  1.00  0.00      A      
ATOM     63  CA  ALA    11      13.575 -16.546  10.697  1.00 25.90      A      
ATOM     64  HA  ALA    11      12.934 -16.120   9.925  1.00  0.00      A      
ATOM     65  CB  ALA    11      14.823 -17.023   9.942  1.00 26.41      A      
ATOM     66  HB1 ALA    11      15.429 -17.568  10.666  1.00  0.00      A      
ATOM     67  HB2 ALA    11      15.485 -16.203   9.662  1.00  0.00      A      
ATOM     68  HB3 ALA    11      14.690 -17.674   9.078  1.00  0.00      A      
ATOM     69  C   ALA    11      12.823 -17.824  11.217  1.00 26.00      A      
ATOM     70  O   ALA    11      11.960 -18.356  10.502  1.00 26.33      A      
ATOM     71  N   THR    12      13.313 -18.339  12.371  1.00 25.92      A      
ATOM     72  H   THR    12      13.996 -17.788  12.870  1.00  0.00      A      
ATOM     73  CA  THR    12      12.691 -19.416  13.093  1.00 25.79      A      
ATOM     74  HA  THR    12      12.653 -20.276  12.424  1.00  0.00      A      
ATOM     75  CB  THR    12      13.559 -19.782  14.368  1.00 25.65      A      
ATOM     76  HB  THR    12      13.402 -18.925  15.022  1.00  0.00      A      
ATOM     77  CG2 THR    12      13.168 -21.094  15.084  1.00 25.93      A      
ATOM     78 HG21 THR    12      13.225 -22.011  14.498  1.00  0.00      A      
ATOM     79 HG22 THR    12      12.152 -20.972  15.462  1.00  0.00      A      
ATOM     80 HG23 THR    12      13.824 -21.135  15.953  1.00  0.00      A      
ATOM     81  OG1 THR    12      14.911 -19.996  14.049  1.00 25.03      A      
ATOM     82  HG1 THR    12      15.269 -19.216  13.619  1.00  0.00      A      
ATOM     83  C   THR    12      11.227 -19.165  13.505  1.00 25.57      A      
ATOM     84  O   THR    12      10.349 -20.018  13.174  1.00 25.58      A      
ATOM     85  N   ARG    13      10.908 -18.002  14.041  1.00 25.58      A      
ATOM     86  H   ARG    13      11.665 -17.346  14.173  1.00  0.00      A      
ATOM     87  CA  ARG    13       9.542 -17.514  14.402  1.00 25.38      A      
ATOM     88  HA  ARG    13       9.118 -18.335  14.981  1.00  0.00      A      
ATOM     89  CB  ARG    13       9.651 -16.268  15.238  1.00 25.88      A      
ATOM     90  HB2 ARG    13       8.732 -15.682  15.269  1.00  0.00      A      
ATOM     91  HB3 ARG    13      10.451 -15.667  14.805  1.00  0.00      A      
ATOM     92  CG  ARG    13      10.073 -16.740  16.677  1.00 25.64      A      
ATOM     93  HG2 ARG    13      11.061 -17.201  16.639  1.00  0.00      A      
ATOM     94  HG3 ARG    13       9.347 -17.469  17.037  1.00  0.00      A      
ATOM     95  CD  ARG    13      10.194 -15.452  17.546  1.00 25.42      A      
ATOM     96  HD2 ARG    13      10.255 -15.791  18.580  1.00  0.00      A      
ATOM     97  HD3 ARG    13       9.222 -14.970  17.441  1.00  0.00      A      
ATOM     98  NE  ARG    13      11.256 -14.531  17.119  1.00 26.69      A      
ATOM     99  HE  ARG    13      12.195 -14.876  17.255  1.00  0.00      A      
ATOM    100  CZ  ARG    13      11.160 -13.303  16.764  1.00 26.26      A      
ATOM    101  NH1 ARG    13      10.009 -12.718  16.545  1.00 27.81      A      
ATOM    102 HH11 ARG    13       9.925 -11.732  16.345  1.00  0.00      A      
ATOM    103 HH12 ARG    13       9.191 -13.204  16.883  1.00  0.00      A      
ATOM    104  NH2 ARG    13      12.215 -12.542  16.525  1.00 28.14      A      
ATOM    105 HH21 ARG    13      13.144 -12.914  16.663  1.00  0.00      A      
ATOM    106 HH22 ARG    13      12.076 -11.580  16.248  1.00  0.00      A      
ATOM    107  C   ARG    13       8.703 -17.241  13.164  1.00 25.04      A      
ATOM    108  O   ARG    13       7.567 -17.653  13.180  1.00 24.94      A      
ATOM    109  N   ALA    14       9.320 -16.766  12.119  1.00 24.47      A      
ATOM    110  H   ALA    14      10.287 -16.484  12.198  1.00  0.00      A      
ATOM    111  CA  ALA    14       8.724 -16.683  10.776  1.00 24.73      A      
ATOM    112  HA  ALA    14       7.774 -16.150  10.825  1.00  0.00      A      
ATOM    113  CB  ALA    14       9.618 -15.942   9.823  1.00 24.45      A      
ATOM    114  HB1 ALA    14       9.050 -15.913   8.893  1.00  0.00      A      
ATOM    115  HB2 ALA    14      10.484 -16.560   9.587  1.00  0.00      A      
ATOM    116  HB3 ALA    14       9.908 -14.927  10.097  1.00  0.00      A      
ATOM    117  C   ALA    14       8.309 -18.005  10.195  1.00 24.92      A      
ATOM    118  O   ALA    14       7.471 -18.023   9.301  1.00 25.10      A      
ATOM    119  N   ILE    15       8.893 -19.131  10.678  1.00 24.95      A      
ATOM    120  H   ILE    15       9.573 -19.034  11.419  1.00  0.00      A      
ATOM    121  CA  ILE    15       8.648 -20.480  10.169  1.00 24.94      A      
ATOM    122  HA  ILE    15       8.102 -20.465   9.226  1.00  0.00      A      
ATOM    123  CB  ILE    15       9.946 -21.195   9.809  1.00 24.78      A      
ATOM    124  HB  ILE    15      10.652 -21.167  10.640  1.00  0.00      A      
ATOM    125  CG2 ILE    15       9.579 -22.702   9.523  1.00 24.83      A      
ATOM    126 HG21 ILE    15       9.319 -23.252  10.427  1.00  0.00      A      
ATOM    127 HG22 ILE    15      10.466 -23.206   9.140  1.00  0.00      A      
ATOM    128 HG23 ILE    15       8.743 -22.728   8.823  1.00  0.00      A      
ATOM    129  CG1 ILE    15      10.585 -20.633   8.502  1.00 24.32      A      
ATOM    130 HG12 ILE    15      10.412 -19.557   8.489  1.00  0.00      A      
ATOM    131 HG13 ILE    15      10.026 -21.039   7.659  1.00  0.00      A      
ATOM    132  CD1 ILE    15      12.063 -20.890   8.290  1.00 25.15      A      
ATOM    133 HD11 ILE    15      12.539 -20.866   9.270  1.00  0.00      A      
ATOM    134 HD12 ILE    15      12.458 -20.171   7.572  1.00  0.00      A      
ATOM    135 HD13 ILE    15      12.182 -21.884   7.860  1.00  0.00      A      
ATOM    136  C   ILE    15       7.653 -21.268  11.105  1.00 25.68      A      
ATOM    137  O   ILE    15       6.751 -21.930  10.631  1.00 25.90      A      
ATOM    138  N   HIE    16       7.788 -21.134  12.443  1.00 25.62      A      
ATOM    139  H   HIE    16       8.561 -20.557  12.743  1.00  0.00      A      
ATOM    140  CA  HIE    16       7.157 -22.061  13.419  1.00 26.80      A      
ATOM    141  HA  HIE    16       6.695 -22.896  12.894  1.00  0.00      A      
ATOM    142  CB  HIE    16       8.283 -22.612  14.274  1.00 26.49      A      
ATOM    143  HB2 HIE    16       7.892 -23.154  15.135  1.00  0.00      A      
ATOM    144  HB3 HIE    16       8.918 -21.831  14.692  1.00  0.00      A      
ATOM    145  CG  HIE    16       9.088 -23.665  13.458  1.00 26.47      A      
ATOM    146  ND1 HIE    16       8.610 -24.905  13.070  1.00 26.08      A      
ATOM    147  CE1 HIE    16       9.633 -25.513  12.370  1.00 26.46      A      
ATOM    148  HE1 HIE    16       9.624 -26.394  11.745  1.00  0.00      A      
ATOM    149  NE2 HIE    16      10.789 -24.749  12.412  1.00 27.26      A      
ATOM    150  HE2 HIE    16      11.624 -24.952  11.880  1.00  0.00      A      
ATOM    151  CD2 HIE    16      10.368 -23.561  13.121  1.00 26.17      A      
ATOM    152  HD2 HIE    16      11.020 -22.737  13.372  1.00  0.00      A      
ATOM    153  C   HIE    16       6.145 -21.481  14.355  1.00 27.44      A      
ATOM    154  O   HIE    16       5.246 -22.252  14.774  1.00 27.69      A      
ATOM    155  N   HID    17       6.187 -20.205  14.749  1.00 28.21      A      
ATOM    156  H   HID    17       6.872 -19.562  14.377  1.00  0.00      A      
ATOM    157  CA  HID    17       5.489 -19.626  15.931  1.00 28.85      A      
ATOM    158  HA  HID    17       5.705 -20.208  16.827  1.00  0.00      A      
ATOM    159  CB  HID    17       5.895 -18.136  16.135  1.00 29.31      A      
ATOM    160  HB2 HID    17       5.680 -17.637  15.190  1.00  0.00      A      
ATOM    161  HB3 HID    17       6.973 -18.034  16.260  1.00  0.00      A      
ATOM    162  CG  HID    17       5.355 -17.395  17.308  1.00 30.46      A      
ATOM    163  ND1 HID    17       5.999 -17.071  18.517  1.00 30.45      A      
ATOM    164  HD1 HID    17       6.913 -17.428  18.760  1.00  0.00      A      
ATOM    165  CE1 HID    17       5.190 -16.310  19.193  1.00 31.22      A      
ATOM    166  HE1 HID    17       5.296 -16.028  20.230  1.00  0.00      A      
ATOM    167  NE2 HID    17       3.984 -16.208  18.588  1.00 30.94      A      
ATOM    168  CD2 HID    17       4.062 -16.841  17.387  1.00 30.42      A      
ATOM    169  HD2 HID    17       3.312 -16.897  16.611  1.00  0.00      A      
ATOM    170  C   HID    17       3.980 -19.817  15.766  1.00 29.27      A      
ATOM    171  O   HID    17       3.401 -19.844  14.636  1.00 27.44      A      
ATOM    172  N   GLY    18       3.254 -20.029  16.924  1.00 29.53      A      
ATOM    173  H   GLY    18       3.643 -19.976  17.855  1.00  0.00      A      
ATOM    174  CA  GLY    18       1.860 -20.380  16.973  1.00 30.18      A      
ATOM    175  HA2 GLY    18       1.362 -19.636  16.351  1.00  0.00      A      
ATOM    176  HA3 GLY    18       1.405 -20.263  17.957  1.00  0.00      A      
ATOM    177  C   GLY    18       1.359 -21.739  16.502  1.00 30.75      A      
ATOM    178  O   GLY    18       0.206 -22.116  16.753  1.00 30.30      A      
ATOM    179  N   TYR    19       2.213 -22.440  15.714  1.00 31.37      A      
ATOM    180  H   TYR    19       3.073 -21.995  15.428  1.00  0.00      A      
ATOM    181  CA  TYR    19       2.030 -23.826  15.313  1.00 32.59      A      
ATOM    182  HA  TYR    19       1.059 -24.218  15.616  1.00  0.00      A      
ATOM    183  CB  TYR    19       1.943 -23.833  13.767  1.00 31.55      A      
ATOM    184  HB2 TYR    19       2.935 -23.536  13.428  1.00  0.00      A      
ATOM    185  HB3 TYR    19       1.285 -23.013  13.477  1.00  0.00      A      
ATOM    186  CG  TYR    19       1.513 -25.072  13.034  1.00 30.85      A      
ATOM    187  CD1 TYR    19       0.171 -25.575  13.231  1.00 30.87      A      
ATOM    188  HD1 TYR    19      -0.503 -25.138  13.953  1.00  0.00      A      
ATOM    189  CE1 TYR    19      -0.202 -26.701  12.593  1.00 31.18      A      
ATOM    190  HE1 TYR    19      -1.223 -26.991  12.792  1.00  0.00      A      
ATOM    191  CZ  TYR    19       0.690 -27.356  11.698  1.00 30.98      A      
ATOM    192  OH  TYR    19       0.375 -28.519  11.091  1.00 31.27      A      
ATOM    193  HH  TYR    19      -0.560 -28.713  11.191  1.00  0.00      A      
ATOM    194  CE2 TYR    19       2.029 -26.944  11.591  1.00 30.61      A      
ATOM    195  HE2 TYR    19       2.624 -27.385  10.805  1.00  0.00      A      
ATOM    196  CD2 TYR    19       2.484 -25.825  12.290  1.00 30.37      A      
ATOM    197  HD2 TYR    19       3.464 -25.448  12.035  1.00  0.00      A      
ATOM    198  C   TYR    19       3.000 -24.913  15.722  1.00 34.12      A      
ATOM    199  O   TYR    19       4.202 -24.708  15.544  1.00 34.15      A      
ATOM    200  N   VAL    29       2.971 -28.652   7.208  1.00 27.09      A      
ATOM    201  H   VAL    29       2.858 -29.477   6.636  1.00  0.00      A      
ATOM    202  CA  VAL    29       2.370 -27.476   6.780  1.00 26.97      A      
ATOM    203  HA  VAL    29       2.967 -26.635   7.133  1.00  0.00      A      
ATOM    204  CB  VAL    29       2.300 -27.469   5.239  1.00 27.28      A      
ATOM    205  HB  VAL    29       1.531 -28.124   4.831  1.00  0.00      A      
ATOM    206  CG1 VAL    29       1.903 -26.015   4.851  1.00 27.14      A      
ATOM    207 HG11 VAL    29       1.881 -25.932   3.764  1.00  0.00      A      
ATOM    208 HG12 VAL    29       2.721 -25.350   5.125  1.00  0.00      A      
ATOM    209 HG13 VAL    29       0.938 -25.730   5.270  1.00  0.00      A      
ATOM    210  CG2 VAL    29       3.705 -27.755   4.618  1.00 27.32      A      
ATOM    211 HG21 VAL    29       4.435 -27.456   5.370  1.00  0.00      A      
ATOM    212 HG22 VAL    29       3.934 -27.246   3.681  1.00  0.00      A      
ATOM    213 HG23 VAL    29       3.860 -28.830   4.526  1.00  0.00      A      
ATOM    214  C   VAL    29       0.935 -27.399   7.415  1.00 26.24      A      
ATOM    215  O   VAL    29       0.329 -28.401   7.366  1.00 26.28      A      
ATOM    216  N   PRO    30       0.449 -26.223   7.915  1.00 26.08      A      
ATOM    217  CD  PRO    30       1.171 -25.010   8.261  1.00 26.64      A      
ATOM    218  HD2 PRO    30       1.165 -24.370   7.379  1.00  0.00      A      
ATOM    219  HD3 PRO    30       2.177 -25.252   8.605  1.00  0.00      A      
ATOM    220  CG  PRO    30       0.403 -24.416   9.375  1.00 26.87      A      
ATOM    221  HG2 PRO    30       0.468 -23.330   9.314  1.00  0.00      A      
ATOM    222  HG3 PRO    30       0.779 -24.746  10.343  1.00  0.00      A      
ATOM    223  CB  PRO    30      -1.046 -24.932   9.252  1.00 26.96      A      
ATOM    224  HB2 PRO    30      -1.607 -24.185   8.690  1.00  0.00      A      
ATOM    225  HB3 PRO    30      -1.436 -25.042  10.264  1.00  0.00      A      
ATOM    226  CA  PRO    30      -0.917 -26.206   8.498  1.00 26.05      A      
ATOM    227  HA  PRO    30      -0.917 -27.060   9.175  1.00  0.00      A      
ATOM    228  C   PRO    30      -2.038 -26.288   7.371  1.00 25.77      A      
ATOM    229  O   PRO    30      -1.894 -25.671   6.274  1.00 25.36      A      
ATOM    230  N   PRO    31      -3.110 -26.966   7.654  1.00 25.44      A      
ATOM    231  CD  PRO    31      -3.321 -27.808   8.840  1.00 24.98      A      
ATOM    232  HD2 PRO    31      -3.023 -27.424   9.816  1.00  0.00      A      
ATOM    233  HD3 PRO    31      -2.695 -28.695   8.740  1.00  0.00      A      
ATOM    234  CG  PRO    31      -4.803 -28.106   8.870  1.00 25.03      A      
ATOM    235  HG2 PRO    31      -5.436 -27.306   9.254  1.00  0.00      A      
ATOM    236  HG3 PRO    31      -4.912 -29.018   9.457  1.00  0.00      A      
ATOM    237  CB  PRO    31      -5.050 -28.277   7.374  1.00 25.10      A      
ATOM    238  HB2 PRO    31      -6.113 -28.205   7.141  1.00  0.00      A      
ATOM    239  HB3 PRO    31      -4.776 -29.292   7.084  1.00  0.00      A      
ATOM    240  CA  PRO    31      -4.172 -27.200   6.735  1.00 24.84      A      
ATOM    241  HA  PRO    31      -3.718 -27.521   5.797  1.00  0.00      A      
ATOM    242  C   PRO    31      -4.966 -25.873   6.477  1.00 24.65      A      
ATOM    243  O   PRO    31      -5.366 -25.187   7.406  1.00 24.07      A      
ATOM    244  N   VAL    32      -5.262 -25.579   5.223  1.00 23.89      A      
ATOM    245  H   VAL    32      -4.919 -26.253   4.554  1.00  0.00      A      
ATOM    246  CA  VAL    32      -6.037 -24.382   4.847  1.00 23.08      A      
ATOM    247  HA  VAL    32      -5.611 -23.575   5.444  1.00  0.00      A      
ATOM    248  CB  VAL    32      -5.934 -24.076   3.367  1.00 23.25      A      
ATOM    249  HB  VAL    32      -6.400 -24.929   2.875  1.00  0.00      A      
ATOM    250  CG1 VAL    32      -6.668 -22.718   3.174  1.00 21.81      A      
ATOM    251 HG11 VAL    32      -6.271 -21.972   3.862  1.00  0.00      A      
ATOM    252 HG12 VAL    32      -7.749 -22.844   3.233  1.00  0.00      A      
ATOM    253 HG13 VAL    32      -6.465 -22.324   2.178  1.00  0.00      A      
ATOM    254  CG2 VAL    32      -4.487 -23.973   2.914  1.00 22.14      A      
ATOM    255 HG21 VAL    32      -4.052 -24.963   3.049  1.00  0.00      A      
ATOM    256 HG22 VAL    32      -3.965 -23.292   3.586  1.00  0.00      A      
ATOM    257 HG23 VAL    32      -4.334 -23.582   1.908  1.00  0.00      A      
ATOM    258  C   VAL    32      -7.540 -24.508   5.144  1.00 24.05      A      
ATOM    259  O   VAL    32      -8.196 -25.470   4.768  1.00 23.20      A      
ATOM    260  N   TYR    33      -8.000 -23.605   5.992  1.00 24.14      A      
ATOM    261  H   TYR    33      -7.386 -22.867   6.304  1.00  0.00      A      
ATOM    262  CA  TYR    33      -9.338 -23.521   6.385  1.00 26.09      A      
ATOM    263  HA  TYR    33      -9.865 -24.471   6.301  1.00  0.00      A      
ATOM    264  CB  TYR    33      -9.313 -22.970   7.812  1.00 26.59      A      
ATOM    265  HB2 TYR    33     -10.280 -22.617   8.167  1.00  0.00      A      
ATOM    266  HB3 TYR    33      -8.662 -22.096   7.839  1.00  0.00      A      
ATOM    267  CG  TYR    33      -8.935 -24.105   8.789  1.00 27.99      A      
ATOM    268  CD1 TYR    33      -7.608 -24.225   9.131  1.00 28.69      A      
ATOM    269  HD1 TYR    33      -6.829 -23.641   8.662  1.00  0.00      A      
ATOM    270  CE1 TYR    33      -7.213 -24.949  10.335  1.00 29.96      A      
ATOM    271  HE1 TYR    33      -6.215 -24.870  10.740  1.00  0.00      A      
ATOM    272  CZ  TYR    33      -8.198 -25.673  11.017  1.00 30.26      A      
ATOM    273  OH  TYR    33      -7.835 -26.533  12.018  1.00 33.20      A      
ATOM    274  HH  TYR    33      -7.076 -26.238  12.527  1.00  0.00      A      
ATOM    275  CE2 TYR    33      -9.571 -25.644  10.585  1.00 29.87      A      
ATOM    276  HE2 TYR    33     -10.342 -26.229  11.064  1.00  0.00      A      
ATOM    277  CD2 TYR    33      -9.900 -24.859   9.419  1.00 28.85      A      
ATOM    278  HD2 TYR    33     -10.916 -24.823   9.055  1.00  0.00      A      
ATOM    279  C   TYR    33     -10.245 -22.805   5.320  1.00 26.59      A      
ATOM    280  O   TYR    33     -10.498 -21.667   5.538  1.00 25.58      A      
ATOM    281  N   GLN    34     -10.541 -23.506   4.222  1.00 27.55      A      
ATOM    282  H   GLN    34     -10.114 -24.419   4.153  1.00  0.00      A      
ATOM    283  CA  GLN    34     -11.428 -23.020   3.143  1.00 28.45      A      
ATOM    284  HA  GLN    34     -11.209 -21.967   2.963  1.00  0.00      A      
ATOM    285  CB  GLN    34     -10.903 -23.784   1.877  1.00 29.94      A      
ATOM    286  HB2 GLN    34     -11.058 -24.852   2.029  1.00  0.00      A      
ATOM    287  HB3 GLN    34      -9.837 -23.616   1.727  1.00  0.00      A      
ATOM    288  CG  GLN    34     -11.595 -23.318   0.569  1.00 32.43      A      
ATOM    289  HG2 GLN    34     -11.524 -22.232   0.515  1.00  0.00      A      
ATOM    290  HG3 GLN    34     -12.658 -23.556   0.589  1.00  0.00      A      
ATOM    291  CD  GLN    34     -10.951 -23.965  -0.700  1.00 34.33      A      
ATOM    292  OE1 GLN    34      -9.795 -24.397  -0.738  1.00 36.22      A      
ATOM    293  NE2 GLN    34     -11.698 -24.046  -1.726  1.00 34.96      A      
ATOM    294 HE21 GLN    34     -11.369 -24.368  -2.625  1.00  0.00      A      
ATOM    295 HE22 GLN    34     -12.695 -23.883  -1.744  1.00  0.00      A      
ATOM    296  C   GLN    34     -12.890 -23.311   3.595  1.00 28.42      A      
ATOM    297  O   GLN    34     -13.622 -24.170   3.066  1.00 28.40      A      
ATOM    298  N   THR    35     -13.282 -22.608   4.649  1.00 28.60      A      
ATOM    299  H   THR    35     -12.638 -21.890   4.950  1.00  0.00      A      
ATOM    300  CA  THR    35     -14.751 -22.634   5.196  1.00 28.95      A      
ATOM    301  HA  THR    35     -15.467 -22.882   4.412  1.00  0.00      A      
ATOM    302  CB  THR    35     -14.862 -23.696   6.318  1.00 28.92      A      
ATOM    303  HB  THR    35     -14.388 -24.598   5.929  1.00  0.00      A      
ATOM    304  CG2 THR    35     -14.150 -23.289   7.624  1.00 29.16      A      
ATOM    305 HG21 THR    35     -14.698 -22.527   8.177  1.00  0.00      A      
ATOM    306 HG22 THR    35     -13.145 -22.883   7.511  1.00  0.00      A      
ATOM    307 HG23 THR    35     -14.120 -24.200   8.223  1.00  0.00      A      
ATOM    308  OG1 THR    35     -16.182 -24.033   6.631  1.00 28.30      A      
ATOM    309  HG1 THR    35     -16.639 -24.231   5.811  1.00  0.00      A      
ATOM    310  C   THR    35     -15.170 -21.190   5.748  1.00 29.83      A      
ATOM    311  O   THR    35     -14.314 -20.441   6.121  1.00 29.01      A      
ATOM    312  N   ALA    36     -16.444 -20.818   5.477  1.00 30.75      A      
ATOM    313  H   ALA    36     -17.052 -21.520   5.080  1.00  0.00      A      
ATOM    314  CA  ALA    36     -16.945 -19.538   5.927  1.00 33.25      A      
ATOM    315  HA  ALA    36     -16.145 -18.799   5.890  1.00  0.00      A      
ATOM    316  CB  ALA    36     -17.932 -19.124   4.907  1.00 32.53      A      
ATOM    317  HB1 ALA    36     -17.403 -19.040   3.958  1.00  0.00      A      
ATOM    318  HB2 ALA    36     -18.386 -18.191   5.240  1.00  0.00      A      
ATOM    319  HB3 ALA    36     -18.704 -19.887   4.810  1.00  0.00      A      
ATOM    320  C   ALA    36     -17.616 -19.613   7.307  1.00 34.64      A      
ATOM    321  O   ALA    36     -17.595 -18.591   8.070  1.00 35.79      A      
ATOM    322  N   PHE    38     -18.302 -21.783  11.005  1.00 39.07      A      
ATOM    323  H   PHE    38     -19.284 -21.548  11.032  1.00  0.00      A      
ATOM    324  CA  PHE    38     -18.034 -22.977  11.924  1.00 40.44      A      
ATOM    325  HA  PHE    38     -17.777 -23.778  11.231  1.00  0.00      A      
ATOM    326  CB  PHE    38     -16.834 -22.707  12.806  1.00 40.13      A      
ATOM    327  HB2 PHE    38     -16.793 -23.601  13.427  1.00  0.00      A      
ATOM    328  HB3 PHE    38     -16.979 -21.864  13.482  1.00  0.00      A      
ATOM    329  CG  PHE    38     -15.570 -22.308  12.174  1.00 39.66      A      
ATOM    330  CD1 PHE    38     -15.366 -21.075  11.488  1.00 39.94      A      
ATOM    331  HD1 PHE    38     -16.051 -20.244  11.412  1.00  0.00      A      
ATOM    332  CE1 PHE    38     -14.196 -20.859  10.754  1.00 40.25      A      
ATOM    333  HE1 PHE    38     -14.028 -19.935  10.220  1.00  0.00      A      
ATOM    334  CZ  PHE    38     -13.213 -21.764  10.617  1.00 39.65      A      
ATOM    335  HZ  PHE    38     -12.381 -21.432  10.014  1.00  0.00      A      
ATOM    336  CE2 PHE    38     -13.267 -22.960  11.407  1.00 39.87      A      
ATOM    337  HE2 PHE    38     -12.423 -23.630  11.342  1.00  0.00      A      
ATOM    338  CD2 PHE    38     -14.458 -23.233  12.156  1.00 39.63      A      
ATOM    339  HD2 PHE    38     -14.466 -24.185  12.665  1.00  0.00      A      
ATOM    340  C   PHE    38     -19.263 -23.360  12.709  1.00 41.85      A      
ATOM    341  O   PHE    38     -19.977 -22.456  13.180  1.00 41.74      A      
ATOM    342  N   HID    57     -14.246 -20.702  17.156  1.00 25.18      A      
ATOM    343  H   HID    57     -14.084 -21.692  17.038  1.00  0.00      A      
ATOM    344  CA  HID    57     -14.615 -20.088  15.887  1.00 21.19      A      
ATOM    345  HA  HID    57     -14.284 -19.050  15.840  1.00  0.00      A      
ATOM    346  CB  HID    57     -13.766 -20.854  14.833  1.00 18.78      A      
ATOM    347  HB2 HID    57     -14.303 -20.576  13.926  1.00  0.00      A      
ATOM    348  HB3 HID    57     -13.852 -21.921  15.035  1.00  0.00      A      
ATOM    349  CG  HID    57     -12.347 -20.339  14.798  1.00 18.72      A      
ATOM    350  ND1 HID    57     -11.292 -20.878  15.408  1.00 16.35      A      
ATOM    351  HD1 HID    57     -11.231 -21.760  15.896  1.00  0.00      A      
ATOM    352  CE1 HID    57     -10.236 -20.034  15.232  1.00 15.65      A      
ATOM    353  HE1 HID    57      -9.238 -20.258  15.579  1.00  0.00      A      
ATOM    354  NE2 HID    57     -10.644 -19.024  14.484  1.00 15.00      A      
ATOM    355  CD2 HID    57     -11.955 -19.276  14.076  1.00 17.39      A      
ATOM    356  HD2 HID    57     -12.638 -18.604  13.577  1.00  0.00      A      
ATOM    357  C   HID    57     -16.109 -20.222  15.532  1.00 19.99      A      
ATOM    358  O   HID    57     -16.765 -21.069  16.114  1.00 18.58      A      
ATOM    359  N   PHE    58     -16.702 -19.340  14.664  1.00 19.10      A      
ATOM    360  H   PHE    58     -16.100 -18.607  14.317  1.00  0.00      A      
ATOM    361  CA  PHE    58     -18.089 -19.312  14.185  1.00 20.81      A      
ATOM    362  HA  PHE    58     -18.530 -20.303  14.081  1.00  0.00      A      
ATOM    363  CB  PHE    58     -18.959 -18.703  15.304  1.00 21.13      A      
ATOM    364  HB2 PHE    58     -18.738 -19.309  16.182  1.00  0.00      A      
ATOM    365  HB3 PHE    58     -19.982 -18.733  14.929  1.00  0.00      A      
ATOM    366  CG  PHE    58     -18.748 -17.287  15.727  1.00 23.33      A      
ATOM    367  CD1 PHE    58     -17.783 -17.012  16.729  1.00 24.84      A      
ATOM    368  HD1 PHE    58     -17.112 -17.788  17.066  1.00  0.00      A      
ATOM    369  CE1 PHE    58     -17.568 -15.693  17.052  1.00 25.89      A      
ATOM    370  HE1 PHE    58     -16.776 -15.465  17.751  1.00  0.00      A      
ATOM    371  CZ  PHE    58     -18.274 -14.651  16.391  1.00 27.96      A      
ATOM    372  HZ  PHE    58     -18.078 -13.626  16.668  1.00  0.00      A      
ATOM    373  CE2 PHE    58     -19.382 -14.944  15.597  1.00 26.27      A      
ATOM    374  HE2 PHE    58     -20.058 -14.178  15.244  1.00  0.00      A      
ATOM    375  CD2 PHE    58     -19.589 -16.231  15.189  1.00 25.37      A      
ATOM    376  HD2 PHE    58     -20.377 -16.432  14.478  1.00  0.00      A      
ATOM    377  C   PHE    58     -18.314 -18.711  12.789  1.00 19.41      A      
ATOM    378  O   PHE    58     -19.197 -19.010  12.091  1.00 20.19      A      
ATOM    379  N   TYR    59     -17.442 -17.787  12.374  1.00 19.31      A      
ATOM    380  H   TYR    59     -16.678 -17.455  12.945  1.00  0.00      A      
ATOM    381  CA  TYR    59     -17.604 -17.054  11.135  1.00 18.02      A      
ATOM    382  HA  TYR    59     -18.028 -17.713  10.378  1.00  0.00      A      
ATOM    383  CB  TYR    59     -18.631 -15.943  11.358  1.00 17.06      A      
ATOM    384  HB2 TYR    59     -18.162 -15.056  11.784  1.00  0.00      A      
ATOM    385  HB3 TYR    59     -19.362 -16.252  12.105  1.00  0.00      A      
ATOM    386  CG  TYR    59     -19.399 -15.470  10.113  1.00 14.00      A      
ATOM    387  CD1 TYR    59     -19.947 -16.509   9.287  1.00 15.69      A      
ATOM    388  HD1 TYR    59     -20.132 -17.507   9.655  1.00  0.00      A      
ATOM    389  CE1 TYR    59     -20.546 -16.068   8.102  1.00 14.24      A      
ATOM    390  HE1 TYR    59     -20.982 -16.833   7.477  1.00  0.00      A      
ATOM    391  CZ  TYR    59     -20.634 -14.723   7.670  1.00 15.13      A      
ATOM    392  OH  TYR    59     -21.273 -14.432   6.513  1.00 17.08      A      
ATOM    393  HH  TYR    59     -21.776 -15.198   6.227  1.00  0.00      A      
ATOM    394  CE2 TYR    59     -19.981 -13.739   8.471  1.00 14.02      A      
ATOM    395  HE2 TYR    59     -19.862 -12.705   8.184  1.00  0.00      A      
ATOM    396  CD2 TYR    59     -19.434 -14.171   9.654  1.00 12.17      A      
ATOM    397  HD2 TYR    59     -18.923 -13.398  10.208  1.00  0.00      A      
ATOM    398  C   TYR    59     -16.208 -16.397  10.748  1.00 19.36      A      
ATOM    399  O   TYR    59     -15.789 -15.498  11.457  1.00 20.33      A      
ATOM    400  N   SER    60     -15.581 -16.711   9.682  1.00 17.61      A      
ATOM    401  H   SER    60     -16.064 -17.427   9.158  1.00  0.00      A      
ATOM    402  CA  SER    60     -14.341 -16.190   9.106  1.00 14.98      A      
ATOM    403  HA  SER    60     -13.511 -16.487   9.747  1.00  0.00      A      
ATOM    404  CB  SER    60     -14.054 -16.762   7.712  1.00 15.90      A      
ATOM    405  HB2 SER    60     -13.010 -16.580   7.458  1.00  0.00      A      
ATOM    406  HB3 SER    60     -14.803 -16.381   7.018  1.00  0.00      A      
ATOM    407  OG  SER    60     -14.187 -18.152   7.852  1.00 13.89      A      
ATOM    408  HG  SER    60     -14.065 -18.636   7.033  1.00  0.00      A      
ATOM    409  C   SER    60     -14.398 -14.644   8.982  1.00 17.56      A      
ATOM    410  O   SER    60     -13.363 -13.995   9.247  1.00 17.21      A      
ATOM    411  N   ARG    61     -15.584 -14.004   8.741  1.00 16.71      A      
ATOM    412  H   ARG    61     -16.376 -14.559   8.451  1.00  0.00      A      
ATOM    413  CA  ARG    61     -15.578 -12.578   8.628  1.00 16.69      A      
ATOM    414  HA  ARG    61     -14.620 -12.327   8.174  1.00  0.00      A      
ATOM    415  CB  ARG    61     -16.848 -12.133   7.857  1.00 14.59      A      
ATOM    416  HB2 ARG    61     -17.684 -12.183   8.555  1.00  0.00      A      
ATOM    417  HB3 ARG    61     -16.866 -12.846   7.032  1.00  0.00      A      
ATOM    418  CG  ARG    61     -16.738 -10.678   7.232  1.00 14.11      A      
ATOM    419  HG2 ARG    61     -17.024 -10.683   6.180  1.00  0.00      A      
ATOM    420  HG3 ARG    61     -15.697 -10.358   7.275  1.00  0.00      A      
ATOM    421  CD  ARG    61     -17.572  -9.581   7.956  1.00 16.49      A      
ATOM    422  HD2 ARG    61     -17.357  -8.590   7.557  1.00  0.00      A      
ATOM    423  HD3 ARG    61     -17.153  -9.608   8.962  1.00  0.00      A      
ATOM    424  NE  ARG    61     -19.063  -9.831   8.020  1.00 17.24      A      
ATOM    425  HE  ARG    61     -19.479 -10.343   7.256  1.00  0.00      A      
ATOM    426  CZ  ARG    61     -19.777  -9.851   9.120  1.00 19.86      A      
ATOM    427  NH1 ARG    61     -19.354  -9.332  10.255  1.00 14.85      A      
ATOM    428 HH11 ARG    61     -18.668  -8.609  10.093  1.00  0.00      A      
ATOM    429 HH12 ARG    61     -19.956  -9.221  11.058  1.00  0.00      A      
ATOM    430  NH2 ARG    61     -20.961 -10.267   8.964  1.00 16.36      A      
ATOM    431 HH21 ARG    61     -21.168 -10.864   8.176  1.00  0.00      A      
ATOM    432 HH22 ARG    61     -21.541 -10.456   9.769  1.00  0.00      A      
ATOM    433  C   ARG    61     -15.365 -11.854   9.999  1.00 16.78      A      
ATOM    434  O   ARG    61     -15.252 -10.667  10.073  1.00 16.57      A      
ATOM    435  N   ILE    62     -15.335 -12.619  11.051  1.00 18.06      A      
ATOM    436  H   ILE    62     -15.543 -13.602  10.949  1.00  0.00      A      
ATOM    437  CA  ILE    62     -14.788 -12.167  12.327  1.00 20.49      A      
ATOM    438  HA  ILE    62     -14.648 -11.086  12.335  1.00  0.00      A      
ATOM    439  CB  ILE    62     -15.771 -12.639  13.523  1.00 18.66      A      
ATOM    440  HB  ILE    62     -16.197 -13.626  13.345  1.00  0.00      A      
ATOM    441  CG2 ILE    62     -15.077 -12.773  14.865  1.00 16.06      A      
ATOM    442 HG21 ILE    62     -14.809 -11.776  15.216  1.00  0.00      A      
ATOM    443 HG22 ILE    62     -14.187 -13.403  14.875  1.00  0.00      A      
ATOM    444 HG23 ILE    62     -15.846 -13.257  15.467  1.00  0.00      A      
ATOM    445  CG1 ILE    62     -16.904 -11.546  13.641  1.00 21.04      A      
ATOM    446 HG12 ILE    62     -16.363 -10.600  13.611  1.00  0.00      A      
ATOM    447 HG13 ILE    62     -17.441 -11.708  14.575  1.00  0.00      A      
ATOM    448  CD1 ILE    62     -17.980 -11.564  12.514  1.00 20.03      A      
ATOM    449 HD11 ILE    62     -17.437 -11.302  11.606  1.00  0.00      A      
ATOM    450 HD12 ILE    62     -18.739 -10.817  12.747  1.00  0.00      A      
ATOM    451 HD13 ILE    62     -18.474 -12.534  12.454  1.00  0.00      A      
ATOM    452  C   ILE    62     -13.361 -12.710  12.475  1.00 20.33      A      
ATOM    453  O   ILE    62     -12.516 -11.964  12.925  1.00 21.62      A      
ATOM    454  N   SER    63     -13.144 -14.039  12.321  1.00 21.76      A      
ATOM    455  H   SER    63     -13.955 -14.568  12.034  1.00  0.00      A      
ATOM    456  CA  SER    63     -11.850 -14.775  12.512  1.00 18.77      A      
ATOM    457  HA  SER    63     -11.074 -14.255  11.951  1.00  0.00      A      
ATOM    458  CB  SER    63     -11.413 -14.691  13.944  1.00 16.98      A      
ATOM    459  HB2 SER    63     -12.173 -15.223  14.516  1.00  0.00      A      
ATOM    460  HB3 SER    63     -11.320 -13.660  14.285  1.00  0.00      A      
ATOM    461  OG  SER    63     -10.183 -15.279  14.106  1.00 21.29      A      
ATOM    462  HG  SER    63      -9.517 -14.692  13.742  1.00  0.00      A      
ATOM    463  C   SER    63     -11.912 -16.217  12.010  1.00 18.79      A      
ATOM    464  O   SER    63     -13.002 -16.848  12.018  1.00 15.77      A      
ATOM    465  N   ASN    64     -10.822 -16.746  11.539  1.00 17.50      A      
ATOM    466  H   ASN    64      -9.922 -16.297  11.623  1.00  0.00      A      
ATOM    467  CA  ASN    64     -10.681 -18.138  11.052  1.00 15.49      A      
ATOM    468  HA  ASN    64     -11.397 -18.791  11.549  1.00  0.00      A      
ATOM    469  CB  ASN    64     -11.003 -18.059   9.518  1.00 13.06      A      
ATOM    470  HB2 ASN    64     -10.684 -17.086   9.145  1.00  0.00      A      
ATOM    471  HB3 ASN    64     -12.059 -18.138   9.260  1.00  0.00      A      
ATOM    472  CG  ASN    64     -10.157 -18.972   8.571  1.00 19.06      A      
ATOM    473  OD1 ASN    64      -8.922 -18.912   8.517  1.00 16.73      A      
ATOM    474  ND2 ASN    64     -10.820 -19.838   7.912  1.00 17.24      A      
ATOM    475 HD21 ASN    64     -11.813 -19.743   7.755  1.00  0.00      A      
ATOM    476 HD22 ASN    64     -10.360 -20.439   7.244  1.00  0.00      A      
ATOM    477  C   ASN    64      -9.261 -18.659  11.391  1.00 14.00      A      
ATOM    478  O   ASN    64      -8.424 -17.805  11.615  1.00 14.09      A      
ATOM    479  N   PRO    65      -9.141 -19.983  11.552  1.00 14.59      A      
ATOM    480  CD  PRO    65     -10.177 -21.064  11.485  1.00 13.15      A      
ATOM    481  HD2 PRO    65     -10.339 -21.340  10.443  1.00  0.00      A      
ATOM    482  HD3 PRO    65     -11.114 -20.787  11.969  1.00  0.00      A      
ATOM    483  CG  PRO    65      -9.776 -22.229  12.312  1.00 12.89      A      
ATOM    484  HG2 PRO    65     -10.245 -23.144  11.952  1.00  0.00      A      
ATOM    485  HG3 PRO    65      -9.938 -22.097  13.382  1.00  0.00      A      
ATOM    486  CB  PRO    65      -8.223 -22.148  12.035  1.00 13.38      A      
ATOM    487  HB2 PRO    65      -7.923 -22.482  11.041  1.00  0.00      A      
ATOM    488  HB3 PRO    65      -7.650 -22.724  12.762  1.00  0.00      A      
ATOM    489  CA  PRO    65      -7.977 -20.634  12.059  1.00 14.14      A      
ATOM    490  HA  PRO    65      -7.843 -20.234  13.064  1.00  0.00      A      
ATOM    491  C   PRO    65      -6.668 -20.316  11.302  1.00 16.98      A      
ATOM    492  O   PRO    65      -5.682 -20.206  12.015  1.00 18.05      A      
ATOM    493  N   THR    66      -6.694 -20.168   9.947  1.00 16.01      A      
ATOM    494  H   THR    66      -7.570 -20.256   9.451  1.00  0.00      A      
ATOM    495  CA  THR    66      -5.530 -19.771   9.150  1.00 15.68      A      
ATOM    496  HA  THR    66      -4.730 -20.430   9.485  1.00  0.00      A      
ATOM    497  CB  THR    66      -5.657 -20.034   7.674  1.00 17.56      A      
ATOM    498  HB  THR    66      -6.430 -19.381   7.269  1.00  0.00      A      
ATOM    499  CG2 THR    66      -4.345 -19.817   6.857  1.00 13.34      A      
ATOM    500 HG21 THR    66      -4.142 -18.761   6.675  1.00  0.00      A      
ATOM    501 HG22 THR    66      -4.499 -20.241   5.864  1.00  0.00      A      
ATOM    502 HG23 THR    66      -3.454 -20.248   7.313  1.00  0.00      A      
ATOM    503  OG1 THR    66      -6.163 -21.364   7.551  1.00 22.63      A      
ATOM    504  HG1 THR    66      -5.390 -21.885   7.785  1.00  0.00      A      
ATOM    505  C   THR    66      -5.152 -18.321   9.537  1.00 14.53      A      
ATOM    506  O   THR    66      -3.947 -18.100   9.726  1.00 15.42      A      
ATOM    507  N   LEU    67      -6.131 -17.460   9.877  1.00 25.46      A      
ATOM    508  H   LEU    67      -7.089 -17.764   9.976  1.00  0.00      A      
ATOM    509  CA  LEU    67      -5.895 -16.100  10.244  1.00 26.21      A      
ATOM    510  HA  LEU    67      -5.162 -15.785   9.501  1.00  0.00      A      
ATOM    511  CB  LEU    67      -7.193 -15.217  10.017  1.00 27.48      A      
ATOM    512  HB2 LEU    67      -6.988 -14.171  10.244  1.00  0.00      A      
ATOM    513  HB3 LEU    67      -7.916 -15.554  10.760  1.00  0.00      A      
ATOM    514  CG  LEU    67      -7.731 -15.414   8.587  1.00 28.54      A      
ATOM    515  HG  LEU    67      -8.033 -16.430   8.335  1.00  0.00      A      
ATOM    516  CD1 LEU    67      -8.998 -14.599   8.346  1.00 29.33      A      
ATOM    517 HD11 LEU    67      -9.251 -14.850   7.316  1.00  0.00      A      
ATOM    518 HD12 LEU    67      -8.694 -13.564   8.505  1.00  0.00      A      
ATOM    519 HD13 LEU    67      -9.782 -14.833   9.066  1.00  0.00      A      
ATOM    520  CD2 LEU    67      -6.747 -14.989   7.511  1.00 28.96      A      
ATOM    521 HD21 LEU    67      -6.444 -13.969   7.747  1.00  0.00      A      
ATOM    522 HD22 LEU    67      -7.249 -15.102   6.550  1.00  0.00      A      
ATOM    523 HD23 LEU    67      -5.841 -15.589   7.601  1.00  0.00      A      
ATOM    524  C   LEU    67      -5.252 -15.977  11.600  1.00 25.90      A      
ATOM    525  O   LEU    67      -4.156 -15.497  11.691  1.00 25.15      A      
ATOM    526  N   ASN    68      -5.851 -16.572  12.666  1.00 26.35      A      
ATOM    527  H   ASN    68      -6.637 -17.119  12.345  1.00  0.00      A      
ATOM    528  CA  ASN    68      -5.388 -16.586  14.050  1.00 26.54      A      
ATOM    529  HA  ASN    68      -5.399 -15.563  14.425  1.00  0.00      A      
ATOM    530  CB  ASN    68      -6.366 -17.461  14.775  1.00 27.76      A      
ATOM    531  HB2 ASN    68      -6.286 -18.448  14.319  1.00  0.00      A      
ATOM    532  HB3 ASN    68      -7.411 -17.183  14.641  1.00  0.00      A      
ATOM    533  CG  ASN    68      -6.014 -17.603  16.266  1.00 29.49      A      
ATOM    534  OD1 ASN    68      -4.960 -18.033  16.707  1.00 31.29      A      
ATOM    535  ND2 ASN    68      -6.924 -17.221  17.135  1.00 30.29      A      
ATOM    536 HD21 ASN    68      -7.867 -17.012  16.839  1.00  0.00      A      
ATOM    537 HD22 ASN    68      -6.875 -17.692  18.027  1.00  0.00      A      
ATOM    538  C   ASN    68      -3.910 -17.109  14.104  1.00 25.93      A      
ATOM    539  O   ASN    68      -3.209 -16.597  14.962  1.00 25.94      A      
ATOM    540  N   LEU    69      -3.405 -17.899  13.114  1.00 25.01      A      
ATOM    541  H   LEU    69      -3.938 -18.070  12.273  1.00  0.00      A      
ATOM    542  CA  LEU    69      -2.085 -18.511  13.108  1.00 23.77      A      
ATOM    543  HA  LEU    69      -1.756 -18.578  14.145  1.00  0.00      A      
ATOM    544  CB  LEU    69      -2.150 -19.945  12.434  1.00 23.86      A      
ATOM    545  HB2 LEU    69      -2.667 -19.746  11.495  1.00  0.00      A      
ATOM    546  HB3 LEU    69      -2.765 -20.665  12.974  1.00  0.00      A      
ATOM    547  CG  LEU    69      -0.774 -20.584  12.201  1.00 23.75      A      
ATOM    548  HG  LEU    69      -0.211 -19.934  11.532  1.00  0.00      A      
ATOM    549  CD1 LEU    69       0.113 -20.605  13.487  1.00 24.01      A      
ATOM    550 HD11 LEU    69      -0.250 -21.393  14.148  1.00  0.00      A      
ATOM    551 HD12 LEU    69       0.092 -19.624  13.960  1.00  0.00      A      
ATOM    552 HD13 LEU    69       1.067 -21.000  13.136  1.00  0.00      A      
ATOM    553  CD2 LEU    69      -0.889 -21.918  11.495  1.00 23.67      A      
ATOM    554 HD21 LEU    69      -1.340 -22.714  12.087  1.00  0.00      A      
ATOM    555 HD22 LEU    69       0.123 -22.205  11.211  1.00  0.00      A      
ATOM    556 HD23 LEU    69      -1.494 -21.927  10.588  1.00  0.00      A      
ATOM    557  C   LEU    69      -1.138 -17.515  12.437  1.00 23.82      A      
ATOM    558  O   LEU    69       0.025 -17.373  12.869  1.00 23.69      A      
ATOM    559  N   LEU    70      -1.535 -16.940  11.299  1.00 23.45      A      
ATOM    560  H   LEU    70      -2.456 -17.197  10.973  1.00  0.00      A      
ATOM    561  CA  LEU    70      -0.704 -15.973  10.625  1.00 23.30      A      
ATOM    562  HA  LEU    70       0.280 -16.416  10.472  1.00  0.00      A      
ATOM    563  CB  LEU    70      -1.307 -15.646   9.233  1.00 22.42      A      
ATOM    564  HB2 LEU    70      -2.330 -15.363   9.483  1.00  0.00      A      
ATOM    565  HB3 LEU    70      -1.251 -16.495   8.552  1.00  0.00      A      
ATOM    566  CG  LEU    70      -0.665 -14.395   8.523  1.00 22.44      A      
ATOM    567  HG  LEU    70      -0.844 -13.506   9.128  1.00  0.00      A      
ATOM    568  CD1 LEU    70       0.828 -14.561   8.257  1.00 21.39      A      
ATOM    569 HD11 LEU    70       0.836 -15.342   7.495  1.00  0.00      A      
ATOM    570 HD12 LEU    70       1.361 -14.910   9.142  1.00  0.00      A      
ATOM    571 HD13 LEU    70       1.280 -13.665   7.832  1.00  0.00      A      
ATOM    572  CD2 LEU    70      -1.395 -14.134   7.213  1.00 22.07      A      
ATOM    573 HD21 LEU    70      -0.895 -13.417   6.561  1.00  0.00      A      
ATOM    574 HD22 LEU    70      -2.338 -13.723   7.574  1.00  0.00      A      
ATOM    575 HD23 LEU    70      -1.734 -14.988   6.627  1.00  0.00      A      
ATOM    576  C   LEU    70      -0.493 -14.705  11.529  1.00 23.48      A      
ATOM    577  O   LEU    70       0.610 -14.284  11.823  1.00 23.04      A      
ATOM    578  N   GLU    71      -1.622 -14.383  12.181  1.00 24.26      A      
ATOM    579  H   GLU    71      -2.472 -14.862  11.922  1.00  0.00      A      
ATOM    580  CA  GLU    71      -1.626 -13.240  13.149  1.00 24.85      A      
ATOM    581  HA  GLU    71      -1.316 -12.281  12.733  1.00  0.00      A      
ATOM    582  CB  GLU    71      -3.134 -12.980  13.485  1.00 25.24      A      
ATOM    583  HB2 GLU    71      -3.140 -12.332  14.362  1.00  0.00      A      
ATOM    584  HB3 GLU    71      -3.646 -13.891  13.794  1.00  0.00      A      
ATOM    585  CG  GLU    71      -3.861 -12.318  12.359  1.00 26.12      A      
ATOM    586  HG2 GLU    71      -3.596 -12.796  11.416  1.00  0.00      A      
ATOM    587  HG3 GLU    71      -3.532 -11.278  12.356  1.00  0.00      A      
ATOM    588  CD  GLU    71      -5.406 -12.464  12.477  1.00 27.53      A      
ATOM    589  OE1 GLU    71      -6.055 -12.102  11.496  1.00 29.20      A      
ATOM    590  OE2 GLU    71      -5.964 -12.679  13.503  1.00 27.65      A      
ATOM    591  C   GLU    71      -0.818 -13.332  14.405  1.00 24.94      A      
ATOM    592  O   GLU    71      -0.199 -12.386  14.773  1.00 25.07      A      
ATOM    593  N   ALA    72      -0.700 -14.586  14.883  1.00 24.96      A      
ATOM    594  H   ALA    72      -1.293 -15.323  14.527  1.00  0.00      A      
ATOM    595  CA  ALA    72       0.093 -14.807  16.104  1.00 25.51      A      
ATOM    596  HA  ALA    72      -0.166 -14.059  16.853  1.00  0.00      A      
ATOM    597  CB  ALA    72      -0.290 -16.130  16.752  1.00 24.18      A      
ATOM    598  HB1 ALA    72       0.385 -16.348  17.579  1.00  0.00      A      
ATOM    599  HB2 ALA    72      -0.261 -16.962  16.047  1.00  0.00      A      
ATOM    600  HB3 ALA    72      -1.274 -16.001  17.203  1.00  0.00      A      
ATOM    601  C   ALA    72       1.611 -14.796  15.769  1.00 25.59      A      
ATOM    602  O   ALA    72       2.374 -14.089  16.438  1.00 25.49      A      
ATOM    603  N   ARG    73       2.075 -15.416  14.684  1.00 25.77      A      
ATOM    604  H   ARG    73       1.411 -15.970  14.163  1.00  0.00      A      
ATOM    605  CA  ARG    73       3.448 -15.104  14.188  1.00 26.09      A      
ATOM    606  HA  ARG    73       4.109 -15.089  15.054  1.00  0.00      A      
ATOM    607  CB  ARG    73       4.071 -16.373  13.509  1.00 26.64      A      
ATOM    608  HB2 ARG    73       3.853 -17.261  14.102  1.00  0.00      A      
ATOM    609  HB3 ARG    73       5.147 -16.239  13.401  1.00  0.00      A      
ATOM    610  CG  ARG    73       3.580 -16.666  12.061  1.00 26.81      A      
ATOM    611  HG2 ARG    73       3.769 -15.760  11.486  1.00  0.00      A      
ATOM    612  HG3 ARG    73       2.507 -16.860  12.054  1.00  0.00      A      
ATOM    613  CD  ARG    73       4.288 -17.810  11.354  1.00 26.65      A      
ATOM    614  HD2 ARG    73       5.350 -17.623  11.510  1.00  0.00      A      
ATOM    615  HD3 ARG    73       4.172 -17.732  10.273  1.00  0.00      A      
ATOM    616  NE  ARG    73       3.971 -19.101  12.051  1.00 25.98      A      
ATOM    617  HE  ARG    73       3.603 -19.039  12.989  1.00  0.00      A      
ATOM    618  CZ  ARG    73       3.722 -20.176  11.384  1.00 26.06      A      
ATOM    619  NH1 ARG    73       3.858 -20.258  10.054  1.00 24.99      A      
ATOM    620 HH11 ARG    73       4.323 -19.501   9.573  1.00  0.00      A      
ATOM    621 HH12 ARG    73       4.001 -21.178   9.663  1.00  0.00      A      
ATOM    622  NH2 ARG    73       3.419 -21.277  11.999  1.00 23.93      A      
ATOM    623 HH21 ARG    73       3.409 -22.158  11.505  1.00  0.00      A      
ATOM    624 HH22 ARG    73       3.757 -21.231  12.950  1.00  0.00      A      
ATOM    625  C   ARG    73       3.786 -13.752  13.610  1.00 26.31      A      
ATOM    626  O   ARG    73       4.919 -13.271  13.884  1.00 26.14      A      
ATOM    627  N   MET    74       2.794 -13.061  13.054  1.00 26.05      A      
ATOM    628  H   MET    74       1.957 -13.551  12.773  1.00  0.00      A      
ATOM    629  CA  MET    74       2.883 -11.623  12.709  1.00 26.57      A      
ATOM    630  HA  MET    74       3.758 -11.374  12.108  1.00  0.00      A      
ATOM    631  CB  MET    74       1.765 -11.195  11.677  1.00 26.86      A      
ATOM    632  HB2 MET    74       1.919 -10.116  11.664  1.00  0.00      A      
ATOM    633  HB3 MET    74       0.767 -11.480  12.011  1.00  0.00      A      
ATOM    634  CG  MET    74       2.027 -11.647  10.244  1.00 27.25      A      
ATOM    635  HG2 MET    74       1.234 -11.123   9.710  1.00  0.00      A      
ATOM    636  HG3 MET    74       1.834 -12.719  10.237  1.00  0.00      A      
ATOM    637  SD  MET    74       3.678 -11.291   9.440  1.00 29.45      A      
ATOM    638  CE  MET    74       3.780  -9.500   9.565  1.00 27.75      A      
ATOM    639  HE1 MET    74       3.363  -9.072  10.477  1.00  0.00      A      
ATOM    640  HE2 MET    74       3.288  -9.032   8.713  1.00  0.00      A      
ATOM    641  HE3 MET    74       4.831  -9.226   9.467  1.00  0.00      A      
ATOM    642  C   MET    74       3.050 -10.732  13.953  1.00 26.61      A      
ATOM    643  O   MET    74       3.940  -9.904  13.904  1.00 26.51      A      
ATOM    644  N   ALA    75       2.275 -10.940  14.985  1.00 27.12      A      
ATOM    645  H   ALA    75       1.573 -11.665  15.025  1.00  0.00      A      
ATOM    646  CA  ALA    75       2.490 -10.154  16.198  1.00 27.49      A      
ATOM    647  HA  ALA    75       2.285  -9.088  16.099  1.00  0.00      A      
ATOM    648  CB  ALA    75       1.415 -10.585  17.169  1.00 26.67      A      
ATOM    649  HB1 ALA    75       1.602 -11.627  17.428  1.00  0.00      A      
ATOM    650  HB2 ALA    75       0.426 -10.569  16.710  1.00  0.00      A      
ATOM    651  HB3 ALA    75       1.467  -9.982  18.076  1.00  0.00      A      
ATOM    652  C   ALA    75       3.890 -10.277  16.778  1.00 27.92      A      
ATOM    653  O   ALA    75       4.482  -9.327  17.268  1.00 27.94      A      
ATOM    654  N   SER    76       4.492 -11.458  16.655  1.00 28.50      A      
ATOM    655  H   SER    76       3.933 -12.249  16.371  1.00  0.00      A      
ATOM    656  CA  SER    76       5.848 -11.714  17.134  1.00 29.07      A      
ATOM    657  HA  SER    76       5.830 -11.322  18.151  1.00  0.00      A      
ATOM    658  CB  SER    76       6.128 -13.181  17.109  1.00 29.23      A      
ATOM    659  HB2 SER    76       6.178 -13.467  16.058  1.00  0.00      A      
ATOM    660  HB3 SER    76       5.310 -13.699  17.609  1.00  0.00      A      
ATOM    661  OG  SER    76       7.414 -13.312  17.728  1.00 29.10      A      
ATOM    662  HG  SER    76       7.213 -13.005  18.615  1.00  0.00      A      
ATOM    663  C   SER    76       6.951 -10.962  16.377  1.00 29.80      A      
ATOM    664  O   SER    76       7.766 -10.290  17.079  1.00 30.08      A      
ATOM    665  N   LEU    77       6.968 -10.946  15.066  1.00 29.43      A      
ATOM    666  H   LEU    77       6.321 -11.571  14.607  1.00  0.00      A      
ATOM    667  CA  LEU    77       7.863 -10.171  14.167  1.00 30.06      A      
ATOM    668  HA  LEU    77       8.896 -10.504  14.276  1.00  0.00      A      
ATOM    669  CB  LEU    77       7.559 -10.386  12.683  1.00 29.70      A      
ATOM    670  HB2 LEU    77       8.482 -10.098  12.181  1.00  0.00      A      
ATOM    671  HB3 LEU    77       6.769  -9.760  12.267  1.00  0.00      A      
ATOM    672  CG  LEU    77       7.364 -11.786  12.172  1.00 29.55      A      
ATOM    673  HG  LEU    77       6.390 -12.231  12.378  1.00  0.00      A      
ATOM    674  CD1 LEU    77       7.347 -11.741  10.648  1.00 28.97      A      
ATOM    675 HD11 LEU    77       7.246 -12.725  10.191  1.00  0.00      A      
ATOM    676 HD12 LEU    77       8.350 -11.440  10.346  1.00  0.00      A      
ATOM    677 HD13 LEU    77       6.627 -10.998  10.305  1.00  0.00      A      
ATOM    678  CD2 LEU    77       8.448 -12.800  12.625  1.00 29.31      A      
ATOM    679 HD21 LEU    77       8.581 -12.887  13.704  1.00  0.00      A      
ATOM    680 HD22 LEU    77       9.364 -12.395  12.196  1.00  0.00      A      
ATOM    681 HD23 LEU    77       8.207 -13.787  12.231  1.00  0.00      A      
ATOM    682  C   LEU    77       7.920  -8.689  14.501  1.00 30.76      A      
ATOM    683  O   LEU    77       9.008  -8.099  14.748  1.00 30.16      A      
ATOM    684  N   GLU    78       6.829  -8.017  14.456  1.00 31.25      A      
ATOM    685  H   GLU    78       5.931  -8.464  14.336  1.00  0.00      A      
ATOM    686  CA  GLU    78       6.765  -6.539  14.765  1.00 32.03      A      
ATOM    687  HA  GLU    78       7.504  -6.005  14.168  1.00  0.00      A      
ATOM    688  CB  GLU    78       5.363  -6.032  14.379  1.00 32.50      A      
ATOM    689  HB2 GLU    78       5.168  -5.111  14.928  1.00  0.00      A      
ATOM    690  HB3 GLU    78       4.733  -6.792  14.840  1.00  0.00      A      
ATOM    691  CG  GLU    78       5.106  -5.900  12.857  1.00 34.88      A      
ATOM    692  HG2 GLU    78       4.083  -5.526  12.813  1.00  0.00      A      
ATOM    693  HG3 GLU    78       5.283  -6.846  12.347  1.00  0.00      A      
ATOM    694  CD  GLU    78       5.940  -4.742  12.174  1.00 34.79      A      
ATOM    695  OE1 GLU    78       6.692  -3.975  12.842  1.00 35.40      A      
ATOM    696  OE2 GLU    78       5.726  -4.428  11.007  1.00 35.11      A      
ATOM    697  C   GLU    78       7.012  -6.106  16.222  1.00 31.90      A      
ATOM    698  O   GLU    78       7.514  -5.008  16.550  1.00 32.19      A      
ATOM    699  N   GLY    79       6.646  -6.963  17.142  1.00 31.80      A      
ATOM    700  H   GLY    79       6.292  -7.826  16.755  1.00  0.00      A      
ATOM    701  CA  GLY    79       6.824  -6.811  18.560  1.00 32.04      A      
ATOM    702  HA2 GLY    79       7.460  -5.966  18.824  1.00  0.00      A      
ATOM    703  HA3 GLY    79       7.263  -7.688  19.036  1.00  0.00      A      
ATOM    704  C   GLY    79       5.482  -6.510  19.327  1.00 32.44      A      
ATOM    705  O   GLY    79       5.557  -6.310  20.560  1.00 32.36      A      
ATOM    706  N   GLY    80       4.253  -6.543  18.701  1.00 32.10      A      
ATOM    707  H   GLY    80       4.315  -6.808  17.728  1.00  0.00      A      
ATOM    708  CA  GLY    80       2.903  -6.311  19.225  1.00 31.60      A      
ATOM    709  HA2 GLY    80       2.243  -6.332  18.357  1.00  0.00      A      
ATOM    710  HA3 GLY    80       2.923  -5.325  19.690  1.00  0.00      A      
ATOM    711  C   GLY    80       2.454  -7.276  20.276  1.00 31.71      A      
ATOM    712  O   GLY    80       2.827  -8.430  20.237  1.00 32.20      A      
ATOM    713  N   GLU    81       1.574  -6.924  21.252  1.00 31.72      A      
ATOM    714  H   GLU    81       1.307  -5.962  21.407  1.00  0.00      A      
ATOM    715  CA  GLU    81       0.766  -7.824  22.128  1.00 31.83      A      
ATOM    716  HA  GLU    81       1.417  -8.512  22.668  1.00  0.00      A      
ATOM    717  CB  GLU    81       0.284  -6.910  23.267  1.00 33.28      A      
ATOM    718  HB2 GLU    81      -0.490  -6.290  22.815  1.00  0.00      A      
ATOM    719  HB3 GLU    81       1.073  -6.239  23.606  1.00  0.00      A      
ATOM    720  CG  GLU    81      -0.377  -7.620  24.482  1.00 34.94      A      
ATOM    721  HG2 GLU    81      -1.076  -8.351  24.076  1.00  0.00      A      
ATOM    722  HG3 GLU    81      -0.893  -6.864  25.075  1.00  0.00      A      
ATOM    723  CD  GLU    81       0.554  -8.365  25.460  1.00 36.14      A      
ATOM    724  OE1 GLU    81       1.651  -8.870  25.148  1.00 37.50      A      
ATOM    725  OE2 GLU    81       0.156  -8.583  26.583  1.00 35.28      A      
ATOM    726  C   GLU    81      -0.311  -8.675  21.440  1.00 31.38      A      
ATOM    727  O   GLU    81      -0.583  -9.788  21.885  1.00 30.78      A      
ATOM    728  N   ALA    82      -0.678  -8.189  20.264  1.00 30.34      A      
ATOM    729  H   ALA    82      -0.367  -7.278  19.957  1.00  0.00      A      
ATOM    730  CA  ALA    82      -1.664  -8.906  19.339  1.00 29.77      A      
ATOM    731  HA  ALA    82      -1.540  -9.985  19.430  1.00  0.00      A      
ATOM    732  CB  ALA    82      -3.010  -8.471  19.917  1.00 29.54      A      
ATOM    733  HB1 ALA    82      -3.078  -8.848  20.938  1.00  0.00      A      
ATOM    734  HB2 ALA    82      -3.669  -9.118  19.338  1.00  0.00      A      
ATOM    735  HB3 ALA    82      -3.069  -7.390  19.791  1.00  0.00      A      
ATOM    736  C   ALA    82      -1.490  -8.521  17.863  1.00 28.96      A      
ATOM    737  O   ALA    82      -0.984  -7.387  17.588  1.00 28.82      A      
ATOM    738  N   GLY    83      -2.156  -9.068  16.913  1.00 28.95      A      
ATOM    739  H   GLY    83      -2.699  -9.873  17.192  1.00  0.00      A      
ATOM    740  CA  GLY    83      -2.046  -8.832  15.507  1.00 27.76      A      
ATOM    741  HA2 GLY    83      -1.235  -9.428  15.088  1.00  0.00      A      
ATOM    742  HA3 GLY    83      -1.831  -7.783  15.303  1.00  0.00      A      
ATOM    743  C   GLY    83      -3.358  -9.012  14.758  1.00 27.69      A      
ATOM    744  O   GLY    83      -4.222  -9.738  15.277  1.00 27.08      A      
ATOM    745  N   LEU    84      -3.553  -8.569  13.527  1.00 26.82      A      
ATOM    746  H   LEU    84      -2.915  -7.883  13.151  1.00  0.00      A      
ATOM    747  CA  LEU    84      -4.752  -8.691  12.717  1.00 26.51      A      
ATOM    748  HA  LEU    84      -5.172  -9.676  12.919  1.00  0.00      A      
ATOM    749  CB  LEU    84      -5.754  -7.581  13.143  1.00 26.12      A      
ATOM    750  HB2 LEU    84      -5.241  -6.662  13.425  1.00  0.00      A      
ATOM    751  HB3 LEU    84      -6.168  -7.858  14.112  1.00  0.00      A      
ATOM    752  CG  LEU    84      -6.829  -7.275  12.152  1.00 26.37      A      
ATOM    753  HG  LEU    84      -6.353  -7.101  11.188  1.00  0.00      A      
ATOM    754  CD1 LEU    84      -7.901  -8.344  11.987  1.00 26.62      A      
ATOM    755 HD11 LEU    84      -8.686  -8.189  12.728  1.00  0.00      A      
ATOM    756 HD12 LEU    84      -7.475  -9.347  11.995  1.00  0.00      A      
ATOM    757 HD13 LEU    84      -8.394  -8.183  11.028  1.00  0.00      A      
ATOM    758  CD2 LEU    84      -7.538  -5.934  12.534  1.00 26.15      A      
ATOM    759 HD21 LEU    84      -8.013  -6.117  13.497  1.00  0.00      A      
ATOM    760 HD22 LEU    84      -8.321  -5.711  11.809  1.00  0.00      A      
ATOM    761 HD23 LEU    84      -6.810  -5.148  12.737  1.00  0.00      A      
ATOM    762  C   LEU    84      -4.462  -8.548  11.184  1.00 26.03      A      
ATOM    763  O   LEU    84      -3.930  -7.529  10.799  1.00 25.62      A      
ATOM    764  N   ALA    85      -5.006  -9.483  10.358  1.00 25.63      A      
ATOM    765  H   ALA    85      -5.418 -10.271  10.836  1.00  0.00      A      
ATOM    766  CA  ALA    85      -4.773  -9.617   8.909  1.00 25.77      A      
ATOM    767  HA  ALA    85      -3.892  -9.011   8.699  1.00  0.00      A      
ATOM    768  CB  ALA    85      -4.196 -11.027   8.702  1.00 24.80      A      
ATOM    769  HB1 ALA    85      -5.016 -11.684   8.990  1.00  0.00      A      
ATOM    770  HB2 ALA    85      -3.276 -11.225   9.252  1.00  0.00      A      
ATOM    771  HB3 ALA    85      -4.028 -11.018   7.625  1.00  0.00      A      
ATOM    772  C   ALA    85      -6.031  -9.331   8.038  1.00 25.10      A      
ATOM    773  O   ALA    85      -7.144  -9.695   8.432  1.00 25.62      A      
ATOM    774  N   LEU    86      -5.947  -8.632   6.904  1.00 24.94      A      
ATOM    775  H   LEU    86      -5.074  -8.217   6.612  1.00  0.00      A      
ATOM    776  CA  LEU    86      -7.093  -8.087   6.136  1.00 24.73      A      
ATOM    777  HA  LEU    86      -8.005  -8.645   6.344  1.00  0.00      A      
ATOM    778  CB  LEU    86      -7.449  -6.643   6.609  1.00 24.80      A      
ATOM    779  HB2 LEU    86      -8.331  -6.356   6.037  1.00  0.00      A      
ATOM    780  HB3 LEU    86      -6.617  -5.982   6.363  1.00  0.00      A      
ATOM    781  CG  LEU    86      -7.736  -6.478   8.142  1.00 25.27      A      
ATOM    782  HG  LEU    86      -8.262  -7.326   8.581  1.00  0.00      A      
ATOM    783  CD1 LEU    86      -6.449  -5.994   8.824  1.00 24.96      A      
ATOM    784 HD11 LEU    86      -5.819  -6.867   8.998  1.00  0.00      A      
ATOM    785 HD12 LEU    86      -6.600  -5.518   9.792  1.00  0.00      A      
ATOM    786 HD13 LEU    86      -5.874  -5.219   8.317  1.00  0.00      A      
ATOM    787  CD2 LEU    86      -8.740  -5.347   8.378  1.00 25.99      A      
ATOM    788 HD21 LEU    86      -8.970  -5.228   9.436  1.00  0.00      A      
ATOM    789 HD22 LEU    86      -9.660  -5.640   7.871  1.00  0.00      A      
ATOM    790 HD23 LEU    86      -8.387  -4.432   7.902  1.00  0.00      A      
ATOM    791  C   LEU    86      -6.858  -7.975   4.592  1.00 24.64      A      
ATOM    792  O   LEU    86      -5.695  -8.100   4.145  1.00 23.97      A      
ATOM    793  N   ALA    87      -7.945  -7.811   3.780  1.00 24.07      A      
ATOM    794  H   ALA    87      -8.818  -7.666   4.269  1.00  0.00      A      
ATOM    795  CA  ALA    87      -7.959  -7.944   2.293  1.00 24.63      A      
ATOM    796  HA  ALA    87      -7.596  -8.954   2.101  1.00  0.00      A      
ATOM    797  CB  ALA    87      -9.405  -7.981   1.815  1.00 24.71      A      
ATOM    798  HB1 ALA    87      -9.942  -7.122   2.217  1.00  0.00      A      
ATOM    799  HB2 ALA    87      -9.849  -8.904   2.187  1.00  0.00      A      
ATOM    800  HB3 ALA    87      -9.373  -7.895   0.729  1.00  0.00      A      
ATOM    801  C   ALA    87      -7.107  -6.966   1.392  1.00 25.04      A      
ATOM    802  O   ALA    87      -6.901  -7.298   0.222  1.00 24.64      A      
ATOM    803  N   SER    88      -6.566  -5.938   1.959  1.00 24.32      A      
ATOM    804  H   SER    88      -6.781  -5.768   2.931  1.00  0.00      A      
ATOM    805  CA  SER    88      -5.551  -5.065   1.288  1.00 24.58      A      
ATOM    806  HA  SER    88      -4.718  -5.686   0.958  1.00  0.00      A      
ATOM    807  CB  SER    88      -6.092  -4.132   0.201  1.00 24.92      A      
ATOM    808  HB2 SER    88      -6.738  -4.598  -0.544  1.00  0.00      A      
ATOM    809  HB3 SER    88      -5.281  -3.644  -0.340  1.00  0.00      A      
ATOM    810  OG  SER    88      -6.847  -3.066   0.747  1.00 25.54      A      
ATOM    811  HG  SER    88      -7.737  -3.385   0.918  1.00  0.00      A      
ATOM    812  C   SER    88      -4.837  -4.226   2.363  1.00 24.95      A      
ATOM    813  O   SER    88      -5.356  -3.956   3.479  1.00 24.91      A      
ATOM    814  N   GLY    89      -3.681  -3.644   2.024  1.00 24.86      A      
ATOM    815  H   GLY    89      -3.253  -3.788   1.121  1.00  0.00      A      
ATOM    816  CA  GLY    89      -3.050  -2.603   2.876  1.00 25.57      A      
ATOM    817  HA2 GLY    89      -2.186  -2.165   2.376  1.00  0.00      A      
ATOM    818  HA3 GLY    89      -2.579  -2.971   3.787  1.00  0.00      A      
ATOM    819  C   GLY    89      -4.028  -1.474   3.268  1.00 26.61      A      
ATOM    820  O   GLY    89      -4.227  -1.222   4.457  1.00 25.99      A      
ATOM    821  N   MET    90      -4.725  -0.949   2.264  1.00 26.62      A      
ATOM    822  H   MET    90      -4.504  -1.213   1.315  1.00  0.00      A      
ATOM    823  CA  MET    90      -5.819   0.055   2.517  1.00 27.91      A      
ATOM    824  HA  MET    90      -5.303   0.895   2.983  1.00  0.00      A      
ATOM    825  CB  MET    90      -6.496   0.379   1.207  1.00 28.72      A      
ATOM    826  HB2 MET    90      -7.228  -0.415   1.055  1.00  0.00      A      
ATOM    827  HB3 MET    90      -5.805   0.333   0.365  1.00  0.00      A      
ATOM    828  CG  MET    90      -7.167   1.724   1.250  1.00 30.95      A      
ATOM    829  HG2 MET    90      -7.732   1.870   2.170  1.00  0.00      A      
ATOM    830  HG3 MET    90      -7.914   1.813   0.461  1.00  0.00      A      
ATOM    831  SD  MET    90      -6.018   3.101   1.317  1.00 33.91      A      
ATOM    832  CE  MET    90      -7.158   4.459   1.740  1.00 31.61      A      
ATOM    833  HE1 MET    90      -7.185   4.863   2.752  1.00  0.00      A      
ATOM    834  HE2 MET    90      -8.174   4.308   1.376  1.00  0.00      A      
ATOM    835  HE3 MET    90      -6.813   5.221   1.041  1.00  0.00      A      
ATOM    836  C   MET    90      -6.800  -0.527   3.488  1.00 27.53      A      
ATOM    837  O   MET    90      -7.239   0.152   4.415  1.00 27.82      A      
ATOM    838  N   GLY    91      -7.119  -1.827   3.401  1.00 27.11      A      
ATOM    839  H   GLY    91      -6.704  -2.441   2.715  1.00  0.00      A      
ATOM    840  CA  GLY    91      -8.092  -2.476   4.309  1.00 27.03      A      
ATOM    841  HA2 GLY    91      -8.171  -3.525   4.024  1.00  0.00      A      
ATOM    842  HA3 GLY    91      -9.009  -1.916   4.126  1.00  0.00      A      
ATOM    843  C   GLY    91      -7.720  -2.370   5.840  1.00 26.88      A      
ATOM    844  O   GLY    91      -8.600  -2.216   6.625  1.00 26.94      A      
ATOM    845  N   ALA    92      -6.404  -2.222   6.116  1.00 26.84      A      
ATOM    846  H   ALA    92      -5.723  -2.235   5.370  1.00  0.00      A      
ATOM    847  CA  ALA    92      -5.830  -2.181   7.445  1.00 26.77      A      
ATOM    848  HA  ALA    92      -6.525  -2.701   8.105  1.00  0.00      A      
ATOM    849  CB  ALA    92      -4.387  -2.844   7.461  1.00 26.71      A      
ATOM    850  HB1 ALA    92      -3.633  -2.203   7.005  1.00  0.00      A      
ATOM    851  HB2 ALA    92      -4.405  -3.750   6.855  1.00  0.00      A      
ATOM    852  HB3 ALA    92      -4.048  -3.172   8.444  1.00  0.00      A      
ATOM    853  C   ALA    92      -5.739  -0.742   7.983  1.00 26.98      A      
ATOM    854  O   ALA    92      -6.025  -0.469   9.121  1.00 27.43      A      
ATOM    855  N   ILE    93      -5.351   0.175   7.136  1.00 26.57      A      
ATOM    856  H   ILE    93      -5.115  -0.047   6.180  1.00  0.00      A      
ATOM    857  CA  ILE    93      -5.360   1.649   7.430  1.00 26.92      A      
ATOM    858  HA  ILE    93      -4.707   1.893   8.269  1.00  0.00      A      
ATOM    859  CB  ILE    93      -4.661   2.225   6.142  1.00 26.75      A      
ATOM    860  HB  ILE    93      -5.091   1.804   5.233  1.00  0.00      A      
ATOM    861  CG2 ILE    93      -4.836   3.772   6.243  1.00 28.04      A      
ATOM    862 HG21 ILE    93      -5.868   4.122   6.248  1.00  0.00      A      
ATOM    863 HG22 ILE    93      -4.471   4.206   5.312  1.00  0.00      A      
ATOM    864 HG23 ILE    93      -4.333   4.229   7.094  1.00  0.00      A      
ATOM    865  CG1 ILE    93      -3.185   1.946   6.225  1.00 27.82      A      
ATOM    866 HG12 ILE    93      -2.927   0.939   6.553  1.00  0.00      A      
ATOM    867 HG13 ILE    93      -2.626   2.601   6.894  1.00  0.00      A      
ATOM    868  CD1 ILE    93      -2.573   1.950   4.835  1.00 27.07      A      
ATOM    869 HD11 ILE    93      -3.079   1.265   4.154  1.00  0.00      A      
ATOM    870 HD12 ILE    93      -1.563   1.546   4.893  1.00  0.00      A      
ATOM    871 HD13 ILE    93      -2.474   2.964   4.447  1.00  0.00      A      
ATOM    872  C   ILE    93      -6.771   2.168   7.685  1.00 26.89      A      
ATOM    873  O   ILE    93      -7.000   2.852   8.665  1.00 26.41      A      
ATOM    874  N   THR    94      -7.727   1.727   6.850  1.00 26.04      A      
ATOM    875  H   THR    94      -7.394   1.247   6.026  1.00  0.00      A      
ATOM    876  CA  THR    94      -9.123   2.213   6.903  1.00 25.90      A      
ATOM    877  HA  THR    94      -9.136   3.302   6.848  1.00  0.00      A      
ATOM    878  CB  THR    94      -9.926   1.740   5.664  1.00 25.62      A      
ATOM    879  HB  THR    94     -10.960   2.031   5.846  1.00  0.00      A      
ATOM    880  CG2 THR    94      -9.488   2.481   4.325  1.00 24.69      A      
ATOM    881 HG21 THR    94      -8.411   2.340   4.228  1.00  0.00      A      
ATOM    882 HG22 THR    94      -9.731   3.543   4.286  1.00  0.00      A      
ATOM    883 HG23 THR    94     -10.016   1.999   3.502  1.00  0.00      A      
ATOM    884  OG1 THR    94      -9.867   0.340   5.548  1.00 24.20      A      
ATOM    885  HG1 THR    94      -9.060   0.149   5.064  1.00  0.00      A      
ATOM    886  C   THR    94      -9.799   1.715   8.179  1.00 26.25      A      
ATOM    887  O   THR    94     -10.251   2.586   8.926  1.00 26.35      A      
ATOM    888  N   SER    95      -9.805   0.418   8.397  1.00 26.34      A      
ATOM    889  H   SER    95      -9.541  -0.198   7.642  1.00  0.00      A      
ATOM    890  CA  SER    95     -10.416  -0.099   9.669  1.00 27.20      A      
ATOM    891  HA  SER    95     -11.444   0.261   9.721  1.00  0.00      A      
ATOM    892  CB  SER    95     -10.297  -1.645   9.743  1.00 27.10      A      
ATOM    893  HB2 SER    95     -10.614  -2.046  10.706  1.00  0.00      A      
ATOM    894  HB3 SER    95      -9.243  -1.922   9.728  1.00  0.00      A      
ATOM    895  OG  SER    95     -11.035  -2.313   8.733  1.00 28.71      A      
ATOM    896  HG  SER    95     -10.638  -2.257   7.861  1.00  0.00      A      
ATOM    897  C   SER    95      -9.806   0.497  10.922  1.00 27.43      A      
ATOM    898  O   SER    95     -10.561   0.721  11.894  1.00 27.28      A      
ATOM    899  N   THR    96      -8.561   0.832  10.904  1.00 27.49      A      
ATOM    900  H   THR    96      -7.965   0.691  10.101  1.00  0.00      A      
ATOM    901  CA  THR    96      -7.908   1.453  12.069  1.00 28.29      A      
ATOM    902  HA  THR    96      -8.122   0.846  12.948  1.00  0.00      A      
ATOM    903  CB  THR    96      -6.335   1.576  11.884  1.00 27.71      A      
ATOM    904  HB  THR    96      -6.157   2.051  10.919  1.00  0.00      A      
ATOM    905  CG2 THR    96      -5.672   2.432  12.973  1.00 28.00      A      
ATOM    906 HG21 THR    96      -4.626   2.480  12.670  1.00  0.00      A      
ATOM    907 HG22 THR    96      -5.847   1.923  13.921  1.00  0.00      A      
ATOM    908 HG23 THR    96      -6.074   3.445  12.979  1.00  0.00      A      
ATOM    909  OG1 THR    96      -5.671   0.314  12.000  1.00 26.39      A      
ATOM    910  HG1 THR    96      -5.580  -0.177  11.180  1.00  0.00      A      
ATOM    911  C   THR    96      -8.491   2.833  12.335  1.00 28.77      A      
ATOM    912  O   THR    96      -8.924   3.123  13.494  1.00 28.96      A      
ATOM    913  N   LEU    97      -8.555   3.671  11.269  1.00 29.27      A      
ATOM    914  H   LEU    97      -8.368   3.299  10.349  1.00  0.00      A      
ATOM    915  CA  LEU    97      -8.811   5.101  11.379  1.00 30.40      A      
ATOM    916  HA  LEU    97      -8.229   5.428  12.241  1.00  0.00      A      
ATOM    917  CB  LEU    97      -8.352   5.915  10.150  1.00 30.02      A      
ATOM    918  HB2 LEU    97      -8.717   6.931  10.301  1.00  0.00      A      
ATOM    919  HB3 LEU    97      -8.754   5.444   9.253  1.00  0.00      A      
ATOM    920  CG  LEU    97      -6.887   6.064   9.851  1.00 29.37      A      
ATOM    921  HG  LEU    97      -6.380   5.119  10.044  1.00  0.00      A      
ATOM    922  CD1 LEU    97      -6.646   6.384   8.385  1.00 29.47      A      
ATOM    923 HD11 LEU    97      -7.097   7.337   8.106  1.00  0.00      A      
ATOM    924 HD12 LEU    97      -7.024   5.568   7.768  1.00  0.00      A      
ATOM    925 HD13 LEU    97      -5.563   6.406   8.267  1.00  0.00      A      
ATOM    926  CD2 LEU    97      -6.312   7.161  10.743  1.00 29.34      A      
ATOM    927 HD21 LEU    97      -6.552   6.828  11.753  1.00  0.00      A      
ATOM    928 HD22 LEU    97      -6.759   8.150  10.642  1.00  0.00      A      
ATOM    929 HD23 LEU    97      -5.235   7.328  10.702  1.00  0.00      A      
ATOM    930  C   LEU    97     -10.397   5.215  11.670  1.00 31.10      A      
ATOM    931  O   LEU    97     -10.768   5.777  12.673  1.00 31.86      A      
ATOM    932  N   TRP    98     -11.264   4.425  10.931  1.00 30.98      A      
ATOM    933  H   TRP    98     -10.910   3.758  10.261  1.00  0.00      A      
ATOM    934  CA  TRP    98     -12.640   4.364  11.146  1.00 31.34      A      
ATOM    935  HA  TRP    98     -13.064   5.368  11.134  1.00  0.00      A      
ATOM    936  CB  TRP    98     -13.359   3.385  10.094  1.00 31.32      A      
ATOM    937  HB2 TRP    98     -14.389   3.218  10.411  1.00  0.00      A      
ATOM    938  HB3 TRP    98     -12.926   2.385  10.095  1.00  0.00      A      
ATOM    939  CG  TRP    98     -13.409   3.801   8.642  1.00 32.26      A      
ATOM    940  CD1 TRP    98     -13.056   3.053   7.564  1.00 31.91      A      
ATOM    941  HD1 TRP    98     -12.581   2.083   7.584  1.00  0.00      A      
ATOM    942  NE1 TRP    98     -13.451   3.678   6.377  1.00 31.81      A      
ATOM    943  HE1 TRP    98     -13.285   3.275   5.466  1.00  0.00      A      
ATOM    944  CE2 TRP    98     -14.024   4.881   6.664  1.00 32.22      A      
ATOM    945  CZ2 TRP    98     -14.662   5.837   5.890  1.00 32.24      A      
ATOM    946  HZ2 TRP    98     -14.731   5.642   4.830  1.00  0.00      A      
ATOM    947  CH2 TRP    98     -15.277   6.968   6.394  1.00 33.00      A      
ATOM    948  HH2 TRP    98     -15.778   7.689   5.765  1.00  0.00      A      
ATOM    949  CZ3 TRP    98     -15.237   7.224   7.836  1.00 32.40      A      
ATOM    950  HZ3 TRP    98     -15.507   8.177   8.267  1.00  0.00      A      
ATOM    951  CE3 TRP    98     -14.627   6.209   8.665  1.00 32.27      A      
ATOM    952  HE3 TRP    98     -14.522   6.397   9.724  1.00  0.00      A      
ATOM    953  CD2 TRP    98     -14.016   5.037   8.105  1.00 32.04      A      
ATOM    954  C   TRP    98     -13.038   3.809  12.522  1.00 31.00      A      
ATOM    955  O   TRP    98     -14.152   4.233  12.982  1.00 30.63      A      
ATOM    956  N   THR    99     -12.217   2.925  13.132  1.00 30.91      A      
ATOM    957  H   THR    99     -11.575   2.326  12.632  1.00  0.00      A      
ATOM    958  CA  THR    99     -12.670   2.495  14.502  1.00 31.33      A      
ATOM    959  HA  THR    99     -13.746   2.320  14.483  1.00  0.00      A      
ATOM    960  CB  THR    99     -11.803   1.195  14.743  1.00 31.35      A      
ATOM    961  HB  THR    99     -10.739   1.274  14.521  1.00  0.00      A      
ATOM    962  CG2 THR    99     -12.049   0.476  16.160  1.00 31.32      A      
ATOM    963 HG21 THR    99     -11.273  -0.283  16.267  1.00  0.00      A      
ATOM    964 HG22 THR    99     -12.948  -0.140  16.129  1.00  0.00      A      
ATOM    965 HG23 THR    99     -12.116   1.143  17.019  1.00  0.00      A      
ATOM    966  OG1 THR    99     -12.338   0.252  13.817  1.00 31.59      A      
ATOM    967  HG1 THR    99     -11.791   0.399  13.041  1.00  0.00      A      
ATOM    968  C   THR    99     -12.357   3.469  15.645  1.00 31.93      A      
ATOM    969  O   THR    99     -13.027   3.486  16.648  1.00 32.38      A      
ATOM    970  N   LEU   100     -11.324   4.317  15.394  1.00 32.40      A      
ATOM    971  H   LEU   100     -10.937   4.264  14.463  1.00  0.00      A      
ATOM    972  CA  LEU   100     -10.720   5.239  16.400  1.00 33.41      A      
ATOM    973  HA  LEU   100     -11.149   4.924  17.352  1.00  0.00      A      
ATOM    974  CB  LEU   100      -9.201   4.972  16.492  1.00 34.18      A      
ATOM    975  HB2 LEU   100      -8.758   5.545  17.307  1.00  0.00      A      
ATOM    976  HB3 LEU   100      -8.757   5.241  15.533  1.00  0.00      A      
ATOM    977  CG  LEU   100      -8.749   3.545  16.903  1.00 35.58      A      
ATOM    978  HG  LEU   100      -9.169   2.825  16.201  1.00  0.00      A      
ATOM    979  CD1 LEU   100      -7.205   3.562  16.693  1.00 35.88      A      
ATOM    980 HD11 LEU   100      -6.638   4.222  17.350  1.00  0.00      A      
ATOM    981 HD12 LEU   100      -6.968   3.894  15.682  1.00  0.00      A      
ATOM    982 HD13 LEU   100      -6.904   2.527  16.853  1.00  0.00      A      
ATOM    983  CD2 LEU   100      -9.002   3.201  18.362  1.00 35.31      A      
ATOM    984 HD21 LEU   100      -9.972   3.559  18.706  1.00  0.00      A      
ATOM    985 HD22 LEU   100      -8.272   3.760  18.949  1.00  0.00      A      
ATOM    986 HD23 LEU   100      -8.875   2.134  18.543  1.00  0.00      A      
ATOM    987  C   LEU   100     -10.898   6.747  16.217  1.00 33.19      A      
ATOM    988  O   LEU   100     -10.318   7.497  16.967  1.00 33.13      A      
ATOM    989  N   LEU   101     -11.696   7.207  15.230  1.00 33.20      A      
ATOM    990  H   LEU   101     -12.109   6.531  14.604  1.00  0.00      A      
ATOM    991  CA  LEU   101     -12.058   8.572  15.026  1.00 32.72      A      
ATOM    992  HA  LEU   101     -11.681   9.209  15.826  1.00  0.00      A      
ATOM    993  CB  LEU   101     -11.338   8.984  13.759  1.00 31.80      A      
ATOM    994  HB2 LEU   101     -11.642  10.000  13.507  1.00  0.00      A      
ATOM    995  HB3 LEU   101     -11.740   8.384  12.943  1.00  0.00      A      
ATOM    996  CG  LEU   101      -9.811   9.041  13.802  1.00 31.92      A      
ATOM    997  HG  LEU   101      -9.410   8.166  14.313  1.00  0.00      A      
ATOM    998  CD1 LEU   101      -9.200   9.086  12.356  1.00 30.79      A      
ATOM    999 HD11 LEU   101      -8.127   8.960  12.213  1.00  0.00      A      
ATOM   1000 HD12 LEU   101      -9.444  10.053  11.916  1.00  0.00      A      
ATOM   1001 HD13 LEU   101      -9.690   8.287  11.799  1.00  0.00      A      
ATOM   1002  CD2 LEU   101      -9.309  10.300  14.570  1.00 31.06      A      
ATOM   1003 HD21 LEU   101      -9.585  11.251  14.116  1.00  0.00      A      
ATOM   1004 HD22 LEU   101      -8.233  10.261  14.740  1.00  0.00      A      
ATOM   1005 HD23 LEU   101      -9.715  10.316  15.581  1.00  0.00      A      
ATOM   1006  C   LEU   101     -13.572   8.674  14.936  1.00 33.12      A      
ATOM   1007  O   LEU   101     -14.268   7.712  14.541  1.00 32.91      A      
ATOM   1008  N   ARG   102     -14.114   9.892  15.132  1.00 33.51      A      
ATOM   1009  H   ARG   102     -13.532  10.666  15.421  1.00  0.00      A      
ATOM   1010  CA  ARG   102     -15.474  10.324  14.948  1.00 33.33      A      
ATOM   1011  HA  ARG   102     -16.028   9.768  14.191  1.00  0.00      A      
ATOM   1012  CB  ARG   102     -16.201  10.180  16.273  1.00 33.23      A      
ATOM   1013  HB2 ARG   102     -17.032  10.886  16.269  1.00  0.00      A      
ATOM   1014  HB3 ARG   102     -15.452  10.470  17.009  1.00  0.00      A      
ATOM   1015  CG  ARG   102     -16.671   8.705  16.491  1.00 32.55      A      
ATOM   1016  HG2 ARG   102     -17.194   8.632  17.445  1.00  0.00      A      
ATOM   1017  HG3 ARG   102     -15.775   8.140  16.747  1.00  0.00      A      
ATOM   1018  CD  ARG   102     -17.420   8.072  15.328  1.00 32.41      A      
ATOM   1019  HD2 ARG   102     -16.854   8.223  14.410  1.00  0.00      A      
ATOM   1020  HD3 ARG   102     -18.337   8.631  15.143  1.00  0.00      A      
ATOM   1021  NE  ARG   102     -17.682   6.617  15.588  1.00 31.41      A      
ATOM   1022  HE  ARG   102     -18.604   6.416  15.949  1.00  0.00      A      
ATOM   1023  CZ  ARG   102     -17.066   5.520  15.270  1.00 31.73      A      
ATOM   1024  NH1 ARG   102     -17.561   4.321  15.448  1.00 31.22      A      
ATOM   1025 HH11 ARG   102     -18.484   4.200  15.838  1.00  0.00      A      
ATOM   1026 HH12 ARG   102     -16.928   3.545  15.318  1.00  0.00      A      
ATOM   1027  NH2 ARG   102     -15.929   5.544  14.661  1.00 30.57      A      
ATOM   1028 HH21 ARG   102     -15.437   4.696  14.420  1.00  0.00      A      
ATOM   1029 HH22 ARG   102     -15.615   6.448  14.338  1.00  0.00      A      
ATOM   1030  C   ARG   102     -15.455  11.843  14.613  1.00 33.59      A      
ATOM   1031  O   ARG   102     -14.434  12.473  14.704  1.00 33.19      A      
ATOM   1032  N   PRO   103     -16.552  12.351  14.085  1.00 34.23      A      
ATOM   1033  CD  PRO   103     -17.799  11.736  13.812  1.00 33.93      A      
ATOM   1034  HD2 PRO   103     -18.513  11.893  14.620  1.00  0.00      A      
ATOM   1035  HD3 PRO   103     -17.677  10.665  13.650  1.00  0.00      A      
ATOM   1036  CG  PRO   103     -18.332  12.458  12.600  1.00 34.58      A      
ATOM   1037  HG2 PRO   103     -19.403  12.335  12.436  1.00  0.00      A      
ATOM   1038  HG3 PRO   103     -17.770  12.170  11.712  1.00  0.00      A      
ATOM   1039  CB  PRO   103     -17.999  13.880  12.927  1.00 35.16      A      
ATOM   1040  HB2 PRO   103     -18.739  14.373  13.558  1.00  0.00      A      
ATOM   1041  HB3 PRO   103     -18.003  14.617  12.124  1.00  0.00      A      
ATOM   1042  CA  PRO   103     -16.639  13.685  13.596  1.00 34.92      A      
ATOM   1043  HA  PRO   103     -15.969  13.748  12.739  1.00  0.00      A      
ATOM   1044  C   PRO   103     -16.297  14.762  14.661  1.00 35.49      A      
ATOM   1045  O   PRO   103     -16.524  14.646  15.890  1.00 35.60      A      
ATOM   1046  N   GLY   104     -15.551  15.756  14.260  1.00 36.37      A      
ATOM   1047  H   GLY   104     -15.418  15.799  13.260  1.00  0.00      A      
ATOM   1048  CA  GLY   104     -14.832  16.721  15.142  1.00 37.38      A      
ATOM   1049  HA2 GLY   104     -15.540  16.981  15.929  1.00  0.00      A      
ATOM   1050  HA3 GLY   104     -14.626  17.560  14.477  1.00  0.00      A      
ATOM   1051  C   GLY   104     -13.539  16.115  15.826  1.00 38.04      A      
ATOM   1052  O   GLY   104     -12.704  16.873  16.326  1.00 37.96      A      
ATOM   1053  N   ASP   105     -13.211  14.833  15.762  1.00 38.05      A      
ATOM   1054  H   ASP   105     -13.816  14.232  15.221  1.00  0.00      A      
ATOM   1055  CA  ASP   105     -11.842  14.467  16.130  1.00 38.33      A      
ATOM   1056  HA  ASP   105     -11.694  14.977  17.083  1.00  0.00      A      
ATOM   1057  CB  ASP   105     -11.716  12.956  16.365  1.00 38.12      A      
ATOM   1058  HB2 ASP   105     -10.689  12.733  16.653  1.00  0.00      A      
ATOM   1059  HB3 ASP   105     -12.010  12.549  15.398  1.00  0.00      A      
ATOM   1060  CG  ASP   105     -12.686  12.395  17.418  1.00 38.72      A      
ATOM   1061  OD1 ASP   105     -13.017  11.200  17.403  1.00 38.00      A      
ATOM   1062  OD2 ASP   105     -13.114  13.144  18.302  1.00 39.38      A      
ATOM   1063  C   ASP   105     -10.849  14.753  14.989  1.00 38.24      A      
ATOM   1064  O   ASP   105     -11.259  14.938  13.873  1.00 37.93      A      
ATOM   1065  N   GLU   106      -9.546  14.880  15.246  1.00 39.00      A      
ATOM   1066  H   GLU   106      -9.267  14.876  16.217  1.00  0.00      A      
ATOM   1067  CA  GLU   106      -8.531  15.147  14.284  1.00 39.87      A      
ATOM   1068  HA  GLU   106      -8.991  15.270  13.303  1.00  0.00      A      
ATOM   1069  CB  GLU   106      -7.790  16.353  14.645  1.00 40.90      A      
ATOM   1070  HB2 GLU   106      -7.591  16.400  15.715  1.00  0.00      A      
ATOM   1071  HB3 GLU   106      -8.388  17.202  14.313  1.00  0.00      A      
ATOM   1072  CG  GLU   106      -6.449  16.401  13.859  1.00 42.55      A      
ATOM   1073  HG2 GLU   106      -6.593  16.214  12.795  1.00  0.00      A      
ATOM   1074  HG3 GLU   106      -5.713  15.703  14.257  1.00  0.00      A      
ATOM   1075  CD  GLU   106      -5.863  17.722  14.150  1.00 43.78      A      
ATOM   1076  OE1 GLU   106      -5.307  17.843  15.265  1.00 44.46      A      
ATOM   1077  OE2 GLU   106      -6.037  18.634  13.325  1.00 44.24      A      
ATOM   1078  C   GLU   106      -7.599  13.847  14.038  1.00 39.46      A      
ATOM   1079  O   GLU   106      -7.217  13.153  14.979  1.00 39.46      A      
ATOM   1080  N   VAL   107      -7.189  13.592  12.756  1.00 39.06      A      
ATOM   1081  H   VAL   107      -7.589  14.143  12.010  1.00  0.00      A      
ATOM   1082  CA  VAL   107      -5.922  12.790  12.472  1.00 38.71      A      
ATOM   1083  HA  VAL   107      -5.557  12.394  13.419  1.00  0.00      A      
ATOM   1084  CB  VAL   107      -6.218  11.489  11.798  1.00 39.00      A      
ATOM   1085  HB  VAL   107      -6.788  10.849  12.471  1.00  0.00      A      
ATOM   1086  CG1 VAL   107      -6.956  11.578  10.402  1.00 38.73      A      
ATOM   1087 HG11 VAL   107      -7.081  10.587   9.967  1.00  0.00      A      
ATOM   1088 HG12 VAL   107      -6.395  12.169   9.679  1.00  0.00      A      
ATOM   1089 HG13 VAL   107      -7.951  12.000  10.546  1.00  0.00      A      
ATOM   1090  CG2 VAL   107      -4.938  10.706  11.481  1.00 38.66      A      
ATOM   1091 HG21 VAL   107      -4.297  11.215  10.762  1.00  0.00      A      
ATOM   1092 HG22 VAL   107      -5.285   9.788  11.006  1.00  0.00      A      
ATOM   1093 HG23 VAL   107      -4.439  10.482  12.425  1.00  0.00      A      
ATOM   1094  C   VAL   107      -4.850  13.671  11.784  1.00 38.64      A      
ATOM   1095  O   VAL   107      -5.052  14.144  10.708  1.00 38.79      A      
ATOM   1096  N   LEU   108      -3.711  13.819  12.426  1.00 38.46      A      
ATOM   1097  H   LEU   108      -3.742  13.450  13.366  1.00  0.00      A      
ATOM   1098  CA  LEU   108      -2.529  14.398  11.883  1.00 38.09      A      
ATOM   1099  HA  LEU   108      -2.835  15.312  11.373  1.00  0.00      A      
ATOM   1100  CB  LEU   108      -1.543  14.742  12.971  1.00 38.23      A      
ATOM   1101  HB2 LEU   108      -0.630  15.068  12.474  1.00  0.00      A      
ATOM   1102  HB3 LEU   108      -1.370  13.943  13.692  1.00  0.00      A      
ATOM   1103  CG  LEU   108      -1.763  15.990  13.857  1.00 39.50      A      
ATOM   1104  HG  LEU   108      -2.654  15.978  14.486  1.00  0.00      A      
ATOM   1105  CD1 LEU   108      -0.525  16.137  14.745  1.00 39.67      A      
ATOM   1106 HD11 LEU   108      -0.353  15.313  15.438  1.00  0.00      A      
ATOM   1107 HD12 LEU   108      -0.812  16.977  15.377  1.00  0.00      A      
ATOM   1108 HD13 LEU   108       0.382  16.343  14.177  1.00  0.00      A      
ATOM   1109  CD2 LEU   108      -1.950  17.149  12.912  1.00 39.39      A      
ATOM   1110 HD21 LEU   108      -1.259  17.241  12.075  1.00  0.00      A      
ATOM   1111 HD22 LEU   108      -1.967  18.041  13.538  1.00  0.00      A      
ATOM   1112 HD23 LEU   108      -2.963  17.095  12.511  1.00  0.00      A      
ATOM   1113  C   LEU   108      -1.772  13.341  10.930  1.00 37.47      A      
ATOM   1114  O   LEU   108      -1.577  12.205  11.335  1.00 37.25      A      
ATOM   1115  N   LEU   109      -1.265  13.807   9.836  1.00 37.09      A      
ATOM   1116  H   LEU   109      -1.436  14.779   9.620  1.00  0.00      A      
ATOM   1117  CA  LEU   109      -0.884  12.950   8.698  1.00 37.24      A      
ATOM   1118  HA  LEU   109      -0.990  11.924   9.051  1.00  0.00      A      
ATOM   1119  CB  LEU   109      -1.864  13.219   7.510  1.00 36.74      A      
ATOM   1120  HB2 LEU   109      -1.555  12.871   6.525  1.00  0.00      A      
ATOM   1121  HB3 LEU   109      -1.953  14.299   7.386  1.00  0.00      A      
ATOM   1122  CG  LEU   109      -3.313  12.698   7.711  1.00 36.27      A      
ATOM   1123  HG  LEU   109      -3.720  12.907   8.700  1.00  0.00      A      
ATOM   1124  CD1 LEU   109      -4.203  13.220   6.611  1.00 35.38      A      
ATOM   1125 HD11 LEU   109      -5.189  12.800   6.812  1.00  0.00      A      
ATOM   1126 HD12 LEU   109      -3.955  12.916   5.594  1.00  0.00      A      
ATOM   1127 HD13 LEU   109      -4.384  14.294   6.666  1.00  0.00      A      
ATOM   1128  CD2 LEU   109      -3.204  11.173   7.732  1.00 36.07      A      
ATOM   1129 HD21 LEU   109      -2.618  10.735   6.923  1.00  0.00      A      
ATOM   1130 HD22 LEU   109      -4.204  10.806   7.503  1.00  0.00      A      
ATOM   1131 HD23 LEU   109      -2.809  10.838   8.691  1.00  0.00      A      
ATOM   1132  C   LEU   109       0.544  13.131   8.305  1.00 37.65      A      
ATOM   1133  O   LEU   109       0.844  14.330   8.196  1.00 37.43      A      
ATOM   1134  N   GLY   110       1.309  12.065   8.018  1.00 38.11      A      
ATOM   1135  H   GLY   110       0.945  11.156   8.267  1.00  0.00      A      
ATOM   1136  CA  GLY   110       2.632  12.136   7.400  1.00 39.00      A      
ATOM   1137  HA2 GLY   110       2.836  11.142   7.003  1.00  0.00      A      
ATOM   1138  HA3 GLY   110       3.457  12.321   8.088  1.00  0.00      A      
ATOM   1139  C   GLY   110       2.615  13.075   6.173  1.00 40.03      A      
ATOM   1140  O   GLY   110       1.730  13.057   5.308  1.00 39.96      A      
ATOM   1141  N   ASN   111       3.687  13.862   5.982  1.00 41.33      A      
ATOM   1142  H   ASN   111       4.357  13.959   6.731  1.00  0.00      A      
ATOM   1143  CA  ASN   111       3.714  14.884   4.882  1.00 42.73      A      
ATOM   1144  HA  ASN   111       2.899  15.606   4.921  1.00  0.00      A      
ATOM   1145  CB  ASN   111       5.041  15.599   5.072  1.00 43.54      A      
ATOM   1146  HB2 ASN   111       5.736  14.762   5.143  1.00  0.00      A      
ATOM   1147  HB3 ASN   111       4.959  16.195   5.981  1.00  0.00      A      
ATOM   1148  CG  ASN   111       5.456  16.477   3.882  1.00 44.80      A      
ATOM   1149  OD1 ASN   111       6.183  15.952   3.072  1.00 45.46      A      
ATOM   1150  ND2 ASN   111       4.943  17.692   3.710  1.00 45.12      A      
ATOM   1151 HD21 ASN   111       4.408  18.163   4.425  1.00  0.00      A      
ATOM   1152 HD22 ASN   111       5.101  18.121   2.809  1.00  0.00      A      
ATOM   1153  C   ASN   111       3.671  14.249   3.479  1.00 43.36      A      
ATOM   1154  O   ASN   111       2.915  14.769   2.607  1.00 43.76      A      
ATOM   1155  N   THR   112       4.421  13.192   3.176  1.00 43.34      A      
ATOM   1156  H   THR   112       5.190  13.007   3.805  1.00  0.00      A      
ATOM   1157  CA  THR   112       4.350  12.472   1.919  1.00 43.61      A      
ATOM   1158  HA  THR   112       3.554  12.885   1.299  1.00  0.00      A      
ATOM   1159  CB  THR   112       5.609  12.569   1.147  1.00 43.79      A      
ATOM   1160  HB  THR   112       6.405  12.021   1.650  1.00  0.00      A      
ATOM   1161  CG2 THR   112       5.531  12.140  -0.339  1.00 43.84      A      
ATOM   1162 HG21 THR   112       5.569  11.051  -0.358  1.00  0.00      A      
ATOM   1163 HG22 THR   112       6.411  12.462  -0.897  1.00  0.00      A      
ATOM   1164 HG23 THR   112       4.576  12.476  -0.743  1.00  0.00      A      
ATOM   1165  OG1 THR   112       5.918  13.975   1.054  1.00 45.19      A      
ATOM   1166  HG1 THR   112       5.595  14.392   1.856  1.00  0.00      A      
ATOM   1167  C   THR   112       4.004  10.960   2.065  1.00 43.20      A      
ATOM   1168  O   THR   112       4.722  10.234   2.765  1.00 43.66      A      
ATOM   1169  N   LEU   113       2.836  10.634   1.570  1.00 42.44      A      
ATOM   1170  H   LEU   113       2.176  11.323   1.236  1.00  0.00      A      
ATOM   1171  CA  LEU   113       2.242   9.291   1.525  1.00 41.64      A      
ATOM   1172  HA  LEU   113       2.856   8.618   2.123  1.00  0.00      A      
ATOM   1173  CB  LEU   113       0.743   9.340   2.175  1.00 41.81      A      
ATOM   1174  HB2 LEU   113       0.357   8.321   2.189  1.00  0.00      A      
ATOM   1175  HB3 LEU   113       0.114   9.979   1.555  1.00  0.00      A      
ATOM   1176  CG  LEU   113       0.755   9.908   3.602  1.00 41.90      A      
ATOM   1177  HG  LEU   113       1.264  10.872   3.612  1.00  0.00      A      
ATOM   1178  CD1 LEU   113      -0.600  10.163   4.270  1.00 41.57      A      
ATOM   1179 HD11 LEU   113      -1.106  11.022   3.832  1.00  0.00      A      
ATOM   1180 HD12 LEU   113      -0.635  10.417   5.329  1.00  0.00      A      
ATOM   1181 HD13 LEU   113      -1.224   9.282   4.120  1.00  0.00      A      
ATOM   1182  CD2 LEU   113       1.427   9.010   4.637  1.00 41.75      A      
ATOM   1183 HD21 LEU   113       2.407   8.777   4.220  1.00  0.00      A      
ATOM   1184 HD22 LEU   113       0.875   8.089   4.823  1.00  0.00      A      
ATOM   1185 HD23 LEU   113       1.674   9.694   5.449  1.00  0.00      A      
ATOM   1186  C   LEU   113       2.122   8.779   0.167  1.00 40.91      A      
ATOM   1187  O   LEU   113       2.127   9.541  -0.818  1.00 40.66      A      
ATOM   1188  N   TYR   114       2.003   7.450   0.004  1.00 40.29      A      
ATOM   1189  H   TYR   114       2.237   6.849   0.781  1.00  0.00      A      
ATOM   1190  CA  TYR   114       1.751   6.734  -1.271  1.00 39.54      A      
ATOM   1191  HA  TYR   114       2.671   6.744  -1.854  1.00  0.00      A      
ATOM   1192  CB  TYR   114       1.521   5.259  -0.862  1.00 39.15      A      
ATOM   1193  HB2 TYR   114       0.708   5.047  -0.168  1.00  0.00      A      
ATOM   1194  HB3 TYR   114       2.384   5.014  -0.242  1.00  0.00      A      
ATOM   1195  CG  TYR   114       1.425   4.312  -2.037  1.00 38.83      A      
ATOM   1196  CD1 TYR   114       0.381   3.393  -2.134  1.00 38.52      A      
ATOM   1197  HD1 TYR   114      -0.471   3.395  -1.470  1.00  0.00      A      
ATOM   1198  CE1 TYR   114       0.531   2.453  -3.186  1.00 38.45      A      
ATOM   1199  HE1 TYR   114      -0.268   1.777  -3.451  1.00  0.00      A      
ATOM   1200  CZ  TYR   114       1.662   2.312  -3.989  1.00 38.58      A      
ATOM   1201  OH  TYR   114       1.866   1.266  -4.862  1.00 39.03      A      
ATOM   1202  HH  TYR   114       2.562   1.541  -5.463  1.00  0.00      A      
ATOM   1203  CE2 TYR   114       2.691   3.216  -3.817  1.00 38.83      A      
ATOM   1204  HE2 TYR   114       3.601   3.169  -4.398  1.00  0.00      A      
ATOM   1205  CD2 TYR   114       2.566   4.228  -2.863  1.00 38.67      A      
ATOM   1206  HD2 TYR   114       3.366   4.942  -2.735  1.00  0.00      A      
ATOM   1207  C   TYR   114       0.576   7.339  -2.032  1.00 39.72      A      
ATOM   1208  O   TYR   114      -0.401   7.741  -1.448  1.00 39.77      A      
ATOM   1209  N   GLY   115       0.671   7.368  -3.418  1.00 39.28      A      
ATOM   1210  H   GLY   115       1.425   6.866  -3.866  1.00  0.00      A      
ATOM   1211  CA  GLY   115      -0.413   7.955  -4.284  1.00 38.96      A      
ATOM   1212  HA2 GLY   115      -0.192   7.784  -5.337  1.00  0.00      A      
ATOM   1213  HA3 GLY   115      -0.506   9.031  -4.132  1.00  0.00      A      
ATOM   1214  C   GLY   115      -1.797   7.424  -4.014  1.00 38.88      A      
ATOM   1215  O   GLY   115      -2.730   8.133  -3.701  1.00 38.79      A      
ATOM   1216  N   CYS   116      -1.853   6.047  -3.950  1.00 38.83      A      
ATOM   1217  H   CYS   116      -1.113   5.508  -4.376  1.00  0.00      A      
ATOM   1218  CA  CYS   116      -3.091   5.330  -3.656  1.00 38.80      A      
ATOM   1219  HA  CYS   116      -3.856   5.553  -4.400  1.00  0.00      A      
ATOM   1220  CB  CYS   116      -2.831   3.831  -3.752  1.00 40.06      A      
ATOM   1221  HB2 CYS   116      -3.747   3.256  -3.886  1.00  0.00      A      
ATOM   1222  HB3 CYS   116      -2.219   3.506  -2.911  1.00  0.00      A      
ATOM   1223  SG  CYS   116      -1.953   3.361  -5.296  1.00 43.84      A      
ATOM   1224  HG  CYS   116      -2.995   3.545  -6.112  1.00  0.00      A      
ATOM   1225  C   CYS   116      -3.705   5.636  -2.265  1.00 37.83      A      
ATOM   1226  O   CYS   116      -4.787   5.103  -2.024  1.00 37.65      A      
ATOM   1227  N   THR   117      -3.185   6.518  -1.392  1.00 37.16      A      
ATOM   1228  H   THR   117      -2.263   6.892  -1.570  1.00  0.00      A      
ATOM   1229  CA  THR   117      -3.701   6.957  -0.049  1.00 36.48      A      
ATOM   1230  HA  THR   117      -4.514   6.251   0.115  1.00  0.00      A      
ATOM   1231  CB  THR   117      -2.611   6.693   1.043  1.00 36.55      A      
ATOM   1232  HB  THR   117      -1.981   7.579   0.961  1.00  0.00      A      
ATOM   1233  CG2 THR   117      -3.097   6.533   2.446  1.00 35.92      A      
ATOM   1234 HG21 THR   117      -2.289   6.260   3.125  1.00  0.00      A      
ATOM   1235 HG22 THR   117      -3.805   5.709   2.531  1.00  0.00      A      
ATOM   1236 HG23 THR   117      -3.575   7.468   2.740  1.00  0.00      A      
ATOM   1237  OG1 THR   117      -1.740   5.642   0.744  1.00 35.56      A      
ATOM   1238  HG1 THR   117      -0.956   5.720   1.293  1.00  0.00      A      
ATOM   1239  C   THR   117      -4.228   8.386  -0.049  1.00 36.70      A      
ATOM   1240  O   THR   117      -4.884   8.915   0.800  1.00 36.12      A      
ATOM   1241  N   PHE   118      -3.922   9.077  -1.098  1.00 36.56      A      
ATOM   1242  H   PHE   118      -3.405   8.674  -1.866  1.00  0.00      A      
ATOM   1243  CA  PHE   118      -4.255  10.491  -1.330  1.00 37.12      A      
ATOM   1244  HA  PHE   118      -3.907  11.182  -0.563  1.00  0.00      A      
ATOM   1245  CB  PHE   118      -3.601  10.948  -2.659  1.00 37.83      A      
ATOM   1246  HB2 PHE   118      -3.926  10.280  -3.457  1.00  0.00      A      
ATOM   1247  HB3 PHE   118      -2.529  11.016  -2.475  1.00  0.00      A      
ATOM   1248  CG  PHE   118      -4.086  12.369  -3.023  1.00 38.60      A      
ATOM   1249  CD1 PHE   118      -3.684  13.466  -2.386  1.00 38.93      A      
ATOM   1250  HD1 PHE   118      -2.939  13.451  -1.604  1.00  0.00      A      
ATOM   1251  CE1 PHE   118      -4.281  14.700  -2.710  1.00 39.85      A      
ATOM   1252  HE1 PHE   118      -3.955  15.592  -2.197  1.00  0.00      A      
ATOM   1253  CZ  PHE   118      -5.323  14.785  -3.685  1.00 39.04      A      
ATOM   1254  HZ  PHE   118      -5.818  15.682  -4.027  1.00  0.00      A      
ATOM   1255  CE2 PHE   118      -5.734  13.638  -4.318  1.00 38.92      A      
ATOM   1256  HE2 PHE   118      -6.635  13.745  -4.904  1.00  0.00      A      
ATOM   1257  CD2 PHE   118      -5.131  12.399  -4.062  1.00 39.56      A      
ATOM   1258  HD2 PHE   118      -5.459  11.535  -4.620  1.00  0.00      A      
ATOM   1259  C   PHE   118      -5.789  10.651  -1.275  1.00 37.01      A      
ATOM   1260  O   PHE   118      -6.286  11.413  -0.447  1.00 37.09      A      
ATOM   1261  N   ALA   119      -6.537   9.906  -2.084  1.00 36.60      A      
ATOM   1262  H   ALA   119      -6.023   9.414  -2.800  1.00  0.00      A      
ATOM   1263  CA  ALA   119      -7.938  10.232  -2.251  1.00 35.58      A      
ATOM   1264  HA  ALA   119      -8.065  11.315  -2.235  1.00  0.00      A      
ATOM   1265  CB  ALA   119      -8.571   9.684  -3.539  1.00 35.50      A      
ATOM   1266  HB1 ALA   119      -7.991  10.029  -4.395  1.00  0.00      A      
ATOM   1267  HB2 ALA   119      -9.625   9.927  -3.677  1.00  0.00      A      
ATOM   1268  HB3 ALA   119      -8.530   8.595  -3.564  1.00  0.00      A      
ATOM   1269  C   ALA   119      -8.797   9.806  -1.066  1.00 35.01      A      
ATOM   1270  O   ALA   119      -9.703  10.527  -0.798  1.00 35.08      A      
ATOM   1271  N   PHE   120      -8.478   8.749  -0.259  1.00 34.19      A      
ATOM   1272  H   PHE   120      -7.594   8.291  -0.429  1.00  0.00      A      
ATOM   1273  CA  PHE   120      -9.153   8.467   1.024  1.00 33.54      A      
ATOM   1274  HA  PHE   120     -10.227   8.497   0.842  1.00  0.00      A      
ATOM   1275  CB  PHE   120      -8.681   7.153   1.609  1.00 32.09      A      
ATOM   1276  HB2 PHE   120      -7.622   7.302   1.819  1.00  0.00      A      
ATOM   1277  HB3 PHE   120      -8.805   6.367   0.864  1.00  0.00      A      
ATOM   1278  CG  PHE   120      -9.333   6.948   2.987  1.00 30.93      A      
ATOM   1279  CD1 PHE   120      -8.582   6.776   4.198  1.00 30.65      A      
ATOM   1280  HD1 PHE   120      -7.502   6.757   4.182  1.00  0.00      A      
ATOM   1281  CE1 PHE   120      -9.306   6.481   5.398  1.00 29.72      A      
ATOM   1282  HE1 PHE   120      -8.763   6.418   6.329  1.00  0.00      A      
ATOM   1283  CZ  PHE   120     -10.690   6.298   5.374  1.00 29.51      A      
ATOM   1284  HZ  PHE   120     -11.175   6.065   6.310  1.00  0.00      A      
ATOM   1285  CE2 PHE   120     -11.460   6.439   4.218  1.00 29.75      A      
ATOM   1286  HE2 PHE   120     -12.531   6.330   4.128  1.00  0.00      A      
ATOM   1287  CD2 PHE   120     -10.750   6.778   3.040  1.00 30.66      A      
ATOM   1288  HD2 PHE   120     -11.272   6.666   2.101  1.00  0.00      A      
ATOM   1289  C   PHE   120      -9.114   9.623   1.915  1.00 33.96      A      
ATOM   1290  O   PHE   120      -9.990   9.759   2.770  1.00 33.28      A      
ATOM   1291  N   LEU   121      -8.056  10.409   1.854  1.00 34.08      A      
ATOM   1292  H   LEU   121      -7.364  10.060   1.206  1.00  0.00      A      
ATOM   1293  CA  LEU   121      -7.741  11.510   2.808  1.00 35.00      A      
ATOM   1294  HA  LEU   121      -8.346  11.336   3.698  1.00  0.00      A      
ATOM   1295  CB  LEU   121      -6.240  11.546   3.094  1.00 34.81      A      
ATOM   1296  HB2 LEU   121      -6.000  12.390   3.740  1.00  0.00      A      
ATOM   1297  HB3 LEU   121      -5.715  11.709   2.152  1.00  0.00      A      
ATOM   1298  CG  LEU   121      -5.633  10.246   3.705  1.00 35.18      A      
ATOM   1299  HG  LEU   121      -5.849   9.390   3.066  1.00  0.00      A      
ATOM   1300  CD1 LEU   121      -4.109  10.196   3.941  1.00 35.45      A      
ATOM   1301 HD11 LEU   121      -3.745  11.021   4.554  1.00  0.00      A      
ATOM   1302 HD12 LEU   121      -3.643  10.466   2.994  1.00  0.00      A      
ATOM   1303 HD13 LEU   121      -3.751   9.210   4.236  1.00  0.00      A      
ATOM   1304  CD2 LEU   121      -6.306   9.893   5.074  1.00 35.00      A      
ATOM   1305 HD21 LEU   121      -7.366   9.751   4.865  1.00  0.00      A      
ATOM   1306 HD22 LEU   121      -6.257  10.870   5.555  1.00  0.00      A      
ATOM   1307 HD23 LEU   121      -5.823   8.981   5.426  1.00  0.00      A      
ATOM   1308  C   LEU   121      -8.152  12.844   2.315  1.00 35.26      A      
ATOM   1309  O   LEU   121      -8.429  13.710   3.054  1.00 35.35      A      
ATOM   1310  N   HID   122      -8.390  13.011   0.992  1.00 35.56      A      
ATOM   1311  H   HID   122      -8.049  12.241   0.435  1.00  0.00      A      
ATOM   1312  CA  HID   122      -8.790  14.335   0.405  1.00 35.95      A      
ATOM   1313  HA  HID   122      -8.739  15.147   1.131  1.00  0.00      A      
ATOM   1314  CB  HID   122      -7.840  14.627  -0.779  1.00 35.71      A      
ATOM   1315  HB2 HID   122      -8.190  15.507  -1.318  1.00  0.00      A      
ATOM   1316  HB3 HID   122      -7.755  13.792  -1.474  1.00  0.00      A      
ATOM   1317  CG  HID   122      -6.454  14.979  -0.276  1.00 36.41      A      
ATOM   1318  ND1 HID   122      -5.532  13.995   0.184  1.00 36.70      A      
ATOM   1319  HD1 HID   122      -5.585  13.026  -0.098  1.00  0.00      A      
ATOM   1320  CE1 HID   122      -4.507  14.636   0.739  1.00 36.83      A      
ATOM   1321  HE1 HID   122      -3.659  14.016   0.991  1.00  0.00      A      
ATOM   1322  NE2 HID   122      -4.650  16.017   0.639  1.00 36.96      A      
ATOM   1323  CD2 HID   122      -5.883  16.222  -0.016  1.00 36.46      A      
ATOM   1324  HD2 HID   122      -6.154  17.217  -0.338  1.00  0.00      A      
ATOM   1325  C   HID   122     -10.338  14.230  -0.011  1.00 35.96      A      
ATOM   1326  O   HID   122     -11.019  15.271  -0.057  1.00 35.67      A      
ATOM   1327  N   HID   123     -10.853  13.031  -0.273  1.00 36.07      A      
ATOM   1328  H   HID   123     -10.285  12.207  -0.138  1.00  0.00      A      
ATOM   1329  CA  HID   123     -12.209  12.808  -0.742  1.00 36.42      A      
ATOM   1330  HA  HID   123     -12.735  13.721  -0.462  1.00  0.00      A      
ATOM   1331  CB  HID   123     -12.210  12.582  -2.248  1.00 37.63      A      
ATOM   1332  HB2 HID   123     -13.286  12.542  -2.423  1.00  0.00      A      
ATOM   1333  HB3 HID   123     -11.782  11.584  -2.346  1.00  0.00      A      
ATOM   1334  CG  HID   123     -11.570  13.658  -3.120  1.00 39.55      A      
ATOM   1335  ND1 HID   123     -11.872  14.967  -3.166  1.00 40.44      A      
ATOM   1336  HD1 HID   123     -12.659  15.387  -2.692  1.00  0.00      A      
ATOM   1337  CE1 HID   123     -11.009  15.571  -4.003  1.00 40.51      A      
ATOM   1338  HE1 HID   123     -11.118  16.523  -4.500  1.00  0.00      A      
ATOM   1339  NE2 HID   123      -9.987  14.713  -4.415  1.00 40.66      A      
ATOM   1340  CD2 HID   123     -10.357  13.467  -3.848  1.00 40.24      A      
ATOM   1341  HD2 HID   123      -9.810  12.547  -3.987  1.00  0.00      A      
ATOM   1342  C   HID   123     -12.927  11.693  -0.011  1.00 35.82      A      
ATOM   1343  O   HID   123     -13.688  10.915  -0.592  1.00 35.70      A      
ATOM   1344  N   GLY   124     -12.641  11.580   1.326  1.00 35.02      A      
ATOM   1345  H   GLY   124     -12.300  12.403   1.802  1.00  0.00      A      
ATOM   1346  CA  GLY   124     -13.094  10.449   2.177  1.00 34.53      A      
ATOM   1347  HA2 GLY   124     -12.445   9.585   2.038  1.00  0.00      A      
ATOM   1348  HA3 GLY   124     -14.016  10.002   1.806  1.00  0.00      A      
ATOM   1349  C   GLY   124     -13.306  10.765   3.668  1.00 35.26      A      
ATOM   1350  O   GLY   124     -14.312  11.428   3.979  1.00 34.80      A      
ATOM   1351  N   ILE   125     -12.428  10.286   4.562  1.00 35.08      A      
ATOM   1352  H   ILE   125     -11.534   9.924   4.262  1.00  0.00      A      
ATOM   1353  CA  ILE   125     -12.752  10.249   5.940  1.00 35.57      A      
ATOM   1354  HA  ILE   125     -13.696   9.743   6.143  1.00  0.00      A      
ATOM   1355  CB  ILE   125     -11.617   9.479   6.681  1.00 35.36      A      
ATOM   1356  HB  ILE   125     -11.553   8.559   6.100  1.00  0.00      A      
ATOM   1357  CG2 ILE   125     -10.228  10.017   6.689  1.00 35.06      A      
ATOM   1358 HG21 ILE   125      -9.478   9.411   7.197  1.00  0.00      A      
ATOM   1359 HG22 ILE   125     -10.190  11.045   7.051  1.00  0.00      A      
ATOM   1360 HG23 ILE   125      -9.961  10.065   5.633  1.00  0.00      A      
ATOM   1361  CG1 ILE   125     -12.116   9.171   8.146  1.00 35.25      A      
ATOM   1362 HG12 ILE   125     -13.128   8.817   7.950  1.00  0.00      A      
ATOM   1363 HG13 ILE   125     -12.188  10.071   8.757  1.00  0.00      A      
ATOM   1364  CD1 ILE   125     -11.179   8.110   8.898  1.00 36.16      A      
ATOM   1365 HD11 ILE   125     -11.213   7.095   8.503  1.00  0.00      A      
ATOM   1366 HD12 ILE   125     -11.565   7.991   9.910  1.00  0.00      A      
ATOM   1367 HD13 ILE   125     -10.151   8.471   8.922  1.00  0.00      A      
ATOM   1368  C   ILE   125     -12.943  11.671   6.499  1.00 35.67      A      
ATOM   1369  O   ILE   125     -13.647  11.938   7.454  1.00 35.45      A      
ATOM   1370  N   GLY   126     -12.476  12.695   5.784  1.00 35.95      A      
ATOM   1371  H   GLY   126     -11.897  12.454   4.992  1.00  0.00      A      
ATOM   1372  CA  GLY   126     -12.637  14.177   5.999  1.00 35.91      A      
ATOM   1373  HA2 GLY   126     -11.878  14.789   5.512  1.00  0.00      A      
ATOM   1374  HA3 GLY   126     -12.584  14.415   7.062  1.00  0.00      A      
ATOM   1375  C   GLY   126     -13.999  14.700   5.527  1.00 36.47      A      
ATOM   1376  O   GLY   126     -14.447  15.643   6.130  1.00 36.42      A      
ATOM   1377  N   GLU   127     -14.665  14.108   4.571  1.00 36.21      A      
ATOM   1378  H   GLU   127     -14.165  13.367   4.100  1.00  0.00      A      
ATOM   1379  CA  GLU   127     -15.979  14.565   4.154  1.00 36.03      A      
ATOM   1380  HA  GLU   127     -15.950  15.645   4.010  1.00  0.00      A      
ATOM   1381  CB  GLU   127     -16.172  13.959   2.698  1.00 35.72      A      
ATOM   1382  HB2 GLU   127     -17.145  14.265   2.315  1.00  0.00      A      
ATOM   1383  HB3 GLU   127     -16.181  12.869   2.726  1.00  0.00      A      
ATOM   1384  CG  GLU   127     -15.079  14.331   1.678  1.00 36.01      A      
ATOM   1385  HG2 GLU   127     -14.187  13.748   1.905  1.00  0.00      A      
ATOM   1386  HG3 GLU   127     -14.723  15.349   1.839  1.00  0.00      A      
ATOM   1387  CD  GLU   127     -15.516  14.215   0.254  1.00 36.42      A      
ATOM   1388  OE1 GLU   127     -16.260  13.230  -0.068  1.00 37.05      A      
ATOM   1389  OE2 GLU   127     -15.087  14.978  -0.601  1.00 36.15      A      
ATOM   1390  C   GLU   127     -17.056  14.033   5.068  1.00 35.70      A      
ATOM   1391  O   GLU   127     -18.175  14.556   5.101  1.00 35.82      A      
ATOM   1392  N   PHE   128     -16.659  12.984   5.887  1.00 35.46      A      
ATOM   1393  H   PHE   128     -15.729  12.631   5.714  1.00  0.00      A      
ATOM   1394  CA  PHE   128     -17.512  12.418   6.990  1.00 35.25      A      
ATOM   1395  HA  PHE   128     -18.547  12.613   6.713  1.00  0.00      A      
ATOM   1396  CB  PHE   128     -17.145  10.895   6.944  1.00 34.45      A      
ATOM   1397  HB2 PHE   128     -17.352  10.409   7.898  1.00  0.00      A      
ATOM   1398  HB3 PHE   128     -16.071  10.781   6.796  1.00  0.00      A      
ATOM   1399  CG  PHE   128     -17.867  10.132   5.806  1.00 34.11      A      
ATOM   1400  CD1 PHE   128     -17.263   9.740   4.677  1.00 33.59      A      
ATOM   1401  HD1 PHE   128     -16.220   9.965   4.510  1.00  0.00      A      
ATOM   1402  CE1 PHE   128     -17.929   8.919   3.739  1.00 33.21      A      
ATOM   1403  HE1 PHE   128     -17.396   8.448   2.926  1.00  0.00      A      
ATOM   1404  CZ  PHE   128     -19.288   8.571   3.920  1.00 33.60      A      
ATOM   1405  HZ  PHE   128     -19.853   7.920   3.270  1.00  0.00      A      
ATOM   1406  CE2 PHE   128     -19.978   9.091   5.072  1.00 33.68      A      
ATOM   1407  HE2 PHE   128     -20.999   8.810   5.282  1.00  0.00      A      
ATOM   1408  CD2 PHE   128     -19.221   9.825   6.032  1.00 33.89      A      
ATOM   1409  HD2 PHE   128     -19.673   9.989   6.999  1.00  0.00      A      
ATOM   1410  C   PHE   128     -17.278  13.024   8.354  1.00 35.72      A      
ATOM   1411  O   PHE   128     -17.829  12.590   9.382  1.00 36.31      A      
ATOM   1412  N   GLY   129     -16.511  14.123   8.403  1.00 36.30      A      
ATOM   1413  H   GLY   129     -16.018  14.418   7.573  1.00  0.00      A      
ATOM   1414  CA  GLY   129     -16.434  15.052   9.590  1.00 37.18      A      
ATOM   1415  HA2 GLY   129     -17.369  14.948  10.141  1.00  0.00      A      
ATOM   1416  HA3 GLY   129     -16.404  16.078   9.223  1.00  0.00      A      
ATOM   1417  C   GLY   129     -15.222  15.035  10.468  1.00 37.82      A      
ATOM   1418  O   GLY   129     -15.145  15.734  11.411  1.00 37.85      A      
ATOM   1419  N   VAL   130     -14.262  14.135  10.182  1.00 38.12      A      
ATOM   1420  H   VAL   130     -14.331  13.569   9.349  1.00  0.00      A      
ATOM   1421  CA  VAL   130     -13.026  14.076  10.922  1.00 38.23      A      
ATOM   1422  HA  VAL   130     -13.293  14.173  11.974  1.00  0.00      A      
ATOM   1423  CB  VAL   130     -12.205  12.766  10.728  1.00 38.16      A      
ATOM   1424  HB  VAL   130     -12.181  12.680   9.642  1.00  0.00      A      
ATOM   1425  CG1 VAL   130     -10.755  12.626  11.257  1.00 37.44      A      
ATOM   1426 HG11 VAL   130     -10.653  12.514  12.336  1.00  0.00      A      
ATOM   1427 HG12 VAL   130     -10.255  13.550  10.966  1.00  0.00      A      
ATOM   1428 HG13 VAL   130     -10.225  11.837  10.722  1.00  0.00      A      
ATOM   1429  CG2 VAL   130     -13.064  11.629  11.231  1.00 37.20      A      
ATOM   1430 HG21 VAL   130     -13.962  11.568  10.617  1.00  0.00      A      
ATOM   1431 HG22 VAL   130     -13.387  11.900  12.237  1.00  0.00      A      
ATOM   1432 HG23 VAL   130     -12.474  10.714  11.280  1.00  0.00      A      
ATOM   1433  C   VAL   130     -12.147  15.261  10.364  1.00 38.74      A      
ATOM   1434  O   VAL   130     -12.259  15.600   9.157  1.00 38.83      A      
ATOM   1435  N   LYS   131     -11.308  15.816  11.176  1.00 39.29      A      
ATOM   1436  H   LYS   131     -11.119  15.482  12.110  1.00  0.00      A      
ATOM   1437  CA  LYS   131     -10.352  16.796  10.687  1.00 40.39      A      
ATOM   1438  HA  LYS   131     -10.821  17.257   9.818  1.00  0.00      A      
ATOM   1439  CB  LYS   131     -10.237  18.015  11.640  1.00 41.10      A      
ATOM   1440  HB2 LYS   131      -9.830  18.789  10.989  1.00  0.00      A      
ATOM   1441  HB3 LYS   131      -9.556  17.740  12.445  1.00  0.00      A      
ATOM   1442  CG  LYS   131     -11.599  18.419  12.282  1.00 43.19      A      
ATOM   1443  HG2 LYS   131     -11.909  17.688  13.029  1.00  0.00      A      
ATOM   1444  HG3 LYS   131     -12.328  18.448  11.471  1.00  0.00      A      
ATOM   1445  CD  LYS   131     -11.356  19.716  13.063  1.00 44.63      A      
ATOM   1446  HD2 LYS   131     -11.002  20.514  12.412  1.00  0.00      A      
ATOM   1447  HD3 LYS   131     -10.606  19.543  13.836  1.00  0.00      A      
ATOM   1448  CE  LYS   131     -12.666  20.193  13.735  1.00 45.43      A      
ATOM   1449  HE2 LYS   131     -13.041  19.325  14.276  1.00  0.00      A      
ATOM   1450  HE3 LYS   131     -13.405  20.403  12.961  1.00  0.00      A      
ATOM   1451  NZ  LYS   131     -12.470  21.351  14.628  1.00 46.13      A      
ATOM   1452  HZ1 LYS   131     -13.231  21.412  15.289  1.00  0.00      A      
ATOM   1453  HZ2 LYS   131     -12.527  22.197  14.081  1.00  0.00      A      
ATOM   1454  HZ3 LYS   131     -11.562  21.312  15.068  1.00  0.00      A      
ATOM   1455  C   LYS   131      -8.980  16.212  10.253  1.00 40.27      A      
ATOM   1456  O   LYS   131      -8.256  15.529  10.967  1.00 40.13      A      
ATOM   1457  N   LEU   132      -8.563  16.799   9.105  1.00 40.25      A      
ATOM   1458  H   LEU   132      -9.163  17.444   8.612  1.00  0.00      A      
ATOM   1459  CA  LEU   132      -7.334  16.317   8.457  1.00 41.01      A      
ATOM   1460  HA  LEU   132      -6.962  15.506   9.082  1.00  0.00      A      
ATOM   1461  CB  LEU   132      -7.648  15.504   7.205  1.00 41.14      A      
ATOM   1462  HB2 LEU   132      -6.832  15.715   6.513  1.00  0.00      A      
ATOM   1463  HB3 LEU   132      -8.570  15.916   6.795  1.00  0.00      A      
ATOM   1464  CG  LEU   132      -7.861  14.012   7.343  1.00 41.64      A      
ATOM   1465  HG  LEU   132      -6.941  13.578   7.733  1.00  0.00      A      
ATOM   1466  CD1 LEU   132      -9.046  13.679   8.364  1.00 41.52      A      
ATOM   1467 HD11 LEU   132      -9.271  12.614   8.421  1.00  0.00      A      
ATOM   1468 HD12 LEU   132      -9.970  14.146   8.023  1.00  0.00      A      
ATOM   1469 HD13 LEU   132      -8.808  13.862   9.412  1.00  0.00      A      
ATOM   1470  CD2 LEU   132      -8.236  13.380   6.019  1.00 41.26      A      
ATOM   1471 HD21 LEU   132      -8.314  12.295   6.085  1.00  0.00      A      
ATOM   1472 HD22 LEU   132      -7.365  13.595   5.401  1.00  0.00      A      
ATOM   1473 HD23 LEU   132      -9.203  13.744   5.672  1.00  0.00      A      
ATOM   1474  C   LEU   132      -6.215  17.372   8.212  1.00 41.45      A      
ATOM   1475  O   LEU   132      -6.438  18.465   7.683  1.00 40.86      A      
ATOM   1476  N   ARG   133      -4.930  17.126   8.650  1.00 42.35      A      
ATOM   1477  H   ARG   133      -4.749  16.357   9.278  1.00  0.00      A      
ATOM   1478  CA  ARG   133      -3.817  18.116   8.518  1.00 43.29      A      
ATOM   1479  HA  ARG   133      -4.044  18.763   7.671  1.00  0.00      A      
ATOM   1480  CB  ARG   133      -3.702  19.033   9.785  1.00 44.29      A      
ATOM   1481  HB2 ARG   133      -2.685  19.414   9.878  1.00  0.00      A      
ATOM   1482  HB3 ARG   133      -3.809  18.434  10.689  1.00  0.00      A      
ATOM   1483  CG  ARG   133      -4.743  20.134   9.913  1.00 46.41      A      
ATOM   1484  HG2 ARG   133      -5.689  19.659  10.172  1.00  0.00      A      
ATOM   1485  HG3 ARG   133      -4.929  20.618   8.955  1.00  0.00      A      
ATOM   1486  CD  ARG   133      -4.424  21.115  11.020  1.00 48.40      A      
ATOM   1487  HD2 ARG   133      -5.373  21.647  11.076  1.00  0.00      A      
ATOM   1488  HD3 ARG   133      -3.583  21.783  10.835  1.00  0.00      A      
ATOM   1489  NE  ARG   133      -4.412  20.372  12.328  1.00 50.44      A      
ATOM   1490  HE  ARG   133      -5.198  19.757  12.482  1.00  0.00      A      
ATOM   1491  CZ  ARG   133      -3.701  20.677  13.412  1.00 51.78      A      
ATOM   1492  NH1 ARG   133      -2.864  21.634  13.365  1.00 51.94      A      
ATOM   1493 HH11 ARG   133      -2.549  22.162  12.564  1.00  0.00      A      
ATOM   1494 HH12 ARG   133      -2.396  21.983  14.189  1.00  0.00      A      
ATOM   1495  NH2 ARG   133      -3.918  20.063  14.527  1.00 52.68      A      
ATOM   1496 HH21 ARG   133      -4.587  19.309  14.466  1.00  0.00      A      
ATOM   1497 HH22 ARG   133      -3.272  20.141  15.300  1.00  0.00      A      
ATOM   1498  C   ARG   133      -2.510  17.411   8.250  1.00 43.24      A      
ATOM   1499  O   ARG   133      -1.935  16.789   9.138  1.00 43.26      A      
ATOM   1500  N   HIE   134      -1.946  17.496   7.041  1.00 43.26      A      
ATOM   1501  H   HIE   134      -2.454  18.016   6.339  1.00  0.00      A      
ATOM   1502  CA  HIE   134      -0.599  16.994   6.693  1.00 43.65      A      
ATOM   1503  HA  HIE   134      -0.596  15.942   6.980  1.00  0.00      A      
ATOM   1504  CB  HIE   134      -0.455  17.017   5.203  1.00 43.70      A      
ATOM   1505  HB2 HIE   134       0.619  17.034   5.018  1.00  0.00      A      
ATOM   1506  HB3 HIE   134      -0.801  17.954   4.767  1.00  0.00      A      
ATOM   1507  CG  HIE   134      -1.041  15.876   4.381  1.00 44.28      A      
ATOM   1508  ND1 HIE   134      -2.417  15.796   4.110  1.00 44.22      A      
ATOM   1509  CE1 HIE   134      -2.630  14.617   3.579  1.00 44.22      A      
ATOM   1510  HE1 HIE   134      -3.570  14.258   3.188  1.00  0.00      A      
ATOM   1511  NE2 HIE   134      -1.392  14.057   3.381  1.00 44.38      A      
ATOM   1512  HE2 HIE   134      -1.317  13.128   2.991  1.00  0.00      A      
ATOM   1513  CD2 HIE   134      -0.347  14.764   3.912  1.00 44.51      A      
ATOM   1514  HD2 HIE   134       0.706  14.525   3.927  1.00  0.00      A      
ATOM   1515  C   HIE   134       0.403  17.807   7.406  1.00 43.61      A      
ATOM   1516  O   HIE   134       0.419  19.056   7.402  1.00 43.91      A      
ATOM   1517  N   VAL   135       1.390  17.084   7.998  1.00 43.47      A      
ATOM   1518  H   VAL   135       1.148  16.104   8.038  1.00  0.00      A      
ATOM   1519  CA  VAL   135       2.496  17.657   8.745  1.00 43.32      A      
ATOM   1520  HA  VAL   135       2.656  18.609   8.240  1.00  0.00      A      
ATOM   1521  CB  VAL   135       2.174  17.742  10.272  1.00 43.44      A      
ATOM   1522  HB  VAL   135       3.000  18.181  10.831  1.00  0.00      A      
ATOM   1523  CG1 VAL   135       1.004  18.678  10.492  1.00 43.53      A      
ATOM   1524 HG11 VAL   135       0.088  18.198  10.147  1.00  0.00      A      
ATOM   1525 HG12 VAL   135       1.036  19.638   9.977  1.00  0.00      A      
ATOM   1526 HG13 VAL   135       0.979  19.030  11.523  1.00  0.00      A      
ATOM   1527  CG2 VAL   135       1.836  16.424  11.014  1.00 43.43      A      
ATOM   1528 HG21 VAL   135       2.620  15.713  10.753  1.00  0.00      A      
ATOM   1529 HG22 VAL   135       0.837  16.107  10.714  1.00  0.00      A      
ATOM   1530 HG23 VAL   135       1.783  16.654  12.078  1.00  0.00      A      
ATOM   1531  C   VAL   135       3.732  16.789   8.527  1.00 43.47      A      
ATOM   1532  O   VAL   135       3.584  15.574   8.333  1.00 43.44      A      
ATOM   1533  N   ASP   136       4.899  17.484   8.638  1.00 42.85      A      
ATOM   1534  H   ASP   136       4.860  18.483   8.783  1.00  0.00      A      
ATOM   1535  CA  ASP   136       6.107  16.693   8.601  1.00 42.88      A      
ATOM   1536  HA  ASP   136       5.900  15.865   7.922  1.00  0.00      A      
ATOM   1537  CB  ASP   136       7.173  17.539   7.963  1.00 43.51      A      
ATOM   1538  HB2 ASP   136       7.474  18.298   8.684  1.00  0.00      A      
ATOM   1539  HB3 ASP   136       6.821  17.920   7.004  1.00  0.00      A      
ATOM   1540  CG  ASP   136       8.420  16.667   7.567  1.00 44.29      A      
ATOM   1541  OD1 ASP   136       9.408  17.173   7.038  1.00 44.40      A      
ATOM   1542  OD2 ASP   136       8.373  15.469   7.696  1.00 44.43      A      
ATOM   1543  C   ASP   136       6.452  16.096   9.941  1.00 42.34      A      
ATOM   1544  O   ASP   136       7.046  16.787  10.782  1.00 42.31      A      
ATOM   1545  N   MET   137       6.222  14.801  10.131  1.00 41.37      A      
ATOM   1546  H   MET   137       5.712  14.225   9.477  1.00  0.00      A      
ATOM   1547  CA  MET   137       6.502  14.098  11.383  1.00 40.71      A      
ATOM   1548  HA  MET   137       5.932  14.588  12.172  1.00  0.00      A      
ATOM   1549  CB  MET   137       5.886  12.652  11.097  1.00 40.69      A      
ATOM   1550  HB2 MET   137       5.973  11.966  11.940  1.00  0.00      A      
ATOM   1551  HB3 MET   137       6.232  12.171  10.182  1.00  0.00      A      
ATOM   1552  CG  MET   137       4.361  12.668  10.848  1.00 40.77      A      
ATOM   1553  HG2 MET   137       4.138  11.834  10.183  1.00  0.00      A      
ATOM   1554  HG3 MET   137       3.939  13.547  10.359  1.00  0.00      A      
ATOM   1555  SD  MET   137       3.331  12.497  12.340  1.00 41.13      A      
ATOM   1556  CE  MET   137       1.649  12.537  11.747  1.00 40.23      A      
ATOM   1557  HE1 MET   137       1.057  12.889  12.592  1.00  0.00      A      
ATOM   1558  HE2 MET   137       1.297  11.554  11.436  1.00  0.00      A      
ATOM   1559  HE3 MET   137       1.432  13.195  10.906  1.00  0.00      A      
ATOM   1560  C   MET   137       7.944  14.064  11.758  1.00 40.47      A      
ATOM   1561  O   MET   137       8.304  13.624  12.818  1.00 40.18      A      
ATOM   1562  N   ALA   138       8.836  14.429  10.884  1.00 40.32      A      
ATOM   1563  H   ALA   138       8.478  14.694   9.978  1.00  0.00      A      
ATOM   1564  CA  ALA   138      10.218  14.551  11.141  1.00 40.65      A      
ATOM   1565  HA  ALA   138      10.454  13.854  11.945  1.00  0.00      A      
ATOM   1566  CB  ALA   138      10.987  14.355   9.833  1.00 40.11      A      
ATOM   1567  HB1 ALA   138      11.041  15.310   9.310  1.00  0.00      A      
ATOM   1568  HB2 ALA   138      10.522  13.673   9.122  1.00  0.00      A      
ATOM   1569  HB3 ALA   138      12.015  14.001   9.916  1.00  0.00      A      
ATOM   1570  C   ALA   138      10.592  15.945  11.680  1.00 41.02      A      
ATOM   1571  O   ALA   138      11.709  16.017  12.202  1.00 40.80      A      
ATOM   1572  N   ASP   139       9.819  16.965  11.545  1.00 41.39      A      
ATOM   1573  H   ASP   139       8.975  16.788  11.019  1.00  0.00      A      
ATOM   1574  CA  ASP   139      10.019  18.256  12.183  1.00 41.96      A      
ATOM   1575  HA  ASP   139      11.055  18.498  12.420  1.00  0.00      A      
ATOM   1576  CB  ASP   139       9.669  19.473  11.272  1.00 41.68      A      
ATOM   1577  HB2 ASP   139       9.740  20.418  11.810  1.00  0.00      A      
ATOM   1578  HB3 ASP   139       8.653  19.316  10.911  1.00  0.00      A      
ATOM   1579  CG  ASP   139      10.571  19.644  10.034  1.00 42.10      A      
ATOM   1580  OD1 ASP   139      10.141  20.402   9.114  1.00 41.28      A      
ATOM   1581  OD2 ASP   139      11.538  18.899   9.865  1.00 42.49      A      
ATOM   1582  C   ASP   139       9.277  18.251  13.537  1.00 42.61      A      
ATOM   1583  O   ASP   139       8.149  18.715  13.609  1.00 42.72      A      
ATOM   1584  N   LEU   140       9.964  17.659  14.593  1.00 43.29      A      
ATOM   1585  H   LEU   140      10.924  17.355  14.517  1.00  0.00      A      
ATOM   1586  CA  LEU   140       9.333  17.292  15.849  1.00 44.54      A      
ATOM   1587  HA  LEU   140       8.489  16.640  15.622  1.00  0.00      A      
ATOM   1588  CB  LEU   140      10.260  16.435  16.743  1.00 44.28      A      
ATOM   1589  HB2 LEU   140       9.876  16.480  17.762  1.00  0.00      A      
ATOM   1590  HB3 LEU   140      11.201  16.982  16.798  1.00  0.00      A      
ATOM   1591  CG  LEU   140      10.622  15.061  16.207  1.00 44.31      A      
ATOM   1592  HG  LEU   140      10.953  15.119  15.170  1.00  0.00      A      
ATOM   1593  CD1 LEU   140      11.609  14.493  17.174  1.00 43.80      A      
ATOM   1594 HD11 LEU   140      11.819  13.445  16.963  1.00  0.00      A      
ATOM   1595 HD12 LEU   140      11.380  14.699  18.220  1.00  0.00      A      
ATOM   1596 HD13 LEU   140      12.578  14.937  16.948  1.00  0.00      A      
ATOM   1597  CD2 LEU   140       9.434  14.143  16.265  1.00 43.65      A      
ATOM   1598 HD21 LEU   140       8.618  14.581  15.689  1.00  0.00      A      
ATOM   1599 HD22 LEU   140       9.083  14.054  17.293  1.00  0.00      A      
ATOM   1600 HD23 LEU   140       9.577  13.158  15.822  1.00  0.00      A      
ATOM   1601  C   LEU   140       8.799  18.573  16.537  1.00 45.87      A      
ATOM   1602  O   LEU   140       7.877  18.580  17.343  1.00 45.98      A      
ATOM   1603  N   GLN   141       9.480  19.679  16.268  1.00 46.99      A      
ATOM   1604  H   GLN   141      10.238  19.653  15.600  1.00  0.00      A      
ATOM   1605  CA  GLN   141       9.229  21.057  16.801  1.00 47.98      A      
ATOM   1606  HA  GLN   141       9.275  21.106  17.889  1.00  0.00      A      
ATOM   1607  CB  GLN   141      10.353  22.041  16.395  1.00 49.22      A      
ATOM   1608  HB2 GLN   141      10.202  22.997  16.896  1.00  0.00      A      
ATOM   1609  HB3 GLN   141      10.246  22.275  15.336  1.00  0.00      A      
ATOM   1610  CG  GLN   141      11.855  21.503  16.603  1.00 51.15      A      
ATOM   1611  HG2 GLN   141      11.989  20.754  17.383  1.00  0.00      A      
ATOM   1612  HG3 GLN   141      12.466  22.374  16.836  1.00  0.00      A      
ATOM   1613  CD  GLN   141      12.443  20.878  15.349  1.00 52.30      A      
ATOM   1614  OE1 GLN   141      12.181  19.753  15.047  1.00 53.07      A      
ATOM   1615  NE2 GLN   141      13.133  21.664  14.531  1.00 52.61      A      
ATOM   1616 HE21 GLN   141      13.078  22.667  14.636  1.00  0.00      A      
ATOM   1617 HE22 GLN   141      13.488  21.188  13.714  1.00  0.00      A      
ATOM   1618  C   GLN   141       7.936  21.702  16.210  1.00 48.02      A      
ATOM   1619  O   GLN   141       7.126  22.405  16.842  1.00 47.81      A      
ATOM   1620  N   ALA   142       7.717  21.399  14.923  1.00 47.87      A      
ATOM   1621  H   ALA   142       8.523  21.116  14.382  1.00  0.00      A      
ATOM   1622  CA  ALA   142       6.555  21.793  14.193  1.00 48.07      A      
ATOM   1623  HA  ALA   142       6.247  22.784  14.529  1.00  0.00      A      
ATOM   1624  CB  ALA   142       6.840  21.896  12.697  1.00 47.58      A      
ATOM   1625  HB1 ALA   142       6.019  22.225  12.059  1.00  0.00      A      
ATOM   1626  HB2 ALA   142       7.200  20.982  12.225  1.00  0.00      A      
ATOM   1627  HB3 ALA   142       7.658  22.604  12.565  1.00  0.00      A      
ATOM   1628  C   ALA   142       5.444  20.770  14.380  1.00 48.19      A      
ATOM   1629  O   ALA   142       4.278  21.109  14.135  1.00 48.44      A      
ATOM   1630  N   LEU   143       5.784  19.578  14.811  1.00 48.40      A      
ATOM   1631  H   LEU   143       6.752  19.299  14.876  1.00  0.00      A      
ATOM   1632  CA  LEU   143       4.773  18.572  15.159  1.00 48.61      A      
ATOM   1633  HA  LEU   143       4.065  18.580  14.330  1.00  0.00      A      
ATOM   1634  CB  LEU   143       5.499  17.199  15.156  1.00 48.84      A      
ATOM   1635  HB2 LEU   143       6.120  17.199  16.052  1.00  0.00      A      
ATOM   1636  HB3 LEU   143       6.111  17.127  14.257  1.00  0.00      A      
ATOM   1637  CG  LEU   143       4.587  15.965  15.307  1.00 49.17      A      
ATOM   1638  HG  LEU   143       4.200  16.051  16.322  1.00  0.00      A      
ATOM   1639  CD1 LEU   143       3.468  15.841  14.335  1.00 49.45      A      
ATOM   1640 HD11 LEU   143       3.757  15.504  13.340  1.00  0.00      A      
ATOM   1641 HD12 LEU   143       2.938  16.794  14.310  1.00  0.00      A      
ATOM   1642 HD13 LEU   143       2.761  15.122  14.748  1.00  0.00      A      
ATOM   1643  CD2 LEU   143       5.444  14.673  15.080  1.00 49.16      A      
ATOM   1644 HD21 LEU   143       6.215  14.914  14.348  1.00  0.00      A      
ATOM   1645 HD22 LEU   143       4.969  13.777  14.682  1.00  0.00      A      
ATOM   1646 HD23 LEU   143       5.795  14.360  16.063  1.00  0.00      A      
ATOM   1647  C   LEU   143       4.102  18.857  16.526  1.00 48.68      A      
ATOM   1648  O   LEU   143       2.892  18.792  16.645  1.00 48.62      A      
ATOM   1649  N   GLU   144       4.970  19.258  17.526  1.00 48.85      A      
ATOM   1650  H   GLU   144       5.959  19.128  17.371  1.00  0.00      A      
ATOM   1651  CA  GLU   144       4.620  19.845  18.829  1.00 48.91      A      
ATOM   1652  HA  GLU   144       4.067  19.126  19.433  1.00  0.00      A      
ATOM   1653  CB  GLU   144       5.977  20.165  19.583  1.00 49.11      A      
ATOM   1654  HB2 GLU   144       6.616  20.905  19.101  1.00  0.00      A      
ATOM   1655  HB3 GLU   144       6.613  19.281  19.633  1.00  0.00      A      
ATOM   1656  CG  GLU   144       5.831  20.744  21.015  1.00 49.56      A      
ATOM   1657  HG2 GLU   144       5.346  21.719  20.978  1.00  0.00      A      
ATOM   1658  HG3 GLU   144       6.786  20.865  21.527  1.00  0.00      A      
ATOM   1659  CD  GLU   144       4.954  19.840  21.899  1.00 50.04      A      
ATOM   1660  OE1 GLU   144       5.004  18.632  21.805  1.00 50.17      A      
ATOM   1661  OE2 GLU   144       4.326  20.357  22.823  1.00 50.59      A      
ATOM   1662  C   GLU   144       3.784  21.085  18.690  1.00 48.76      A      
ATOM   1663  O   GLU   144       2.823  21.172  19.443  1.00 48.82      A      
ATOM   1664  N   ALA   145       4.062  22.011  17.767  1.00 48.40      A      
ATOM   1665  H   ALA   145       4.934  21.963  17.259  1.00  0.00      A      
ATOM   1666  CA  ALA   145       3.088  23.075  17.388  1.00 48.53      A      
ATOM   1667  HA  ALA   145       2.681  23.480  18.315  1.00  0.00      A      
ATOM   1668  CB  ALA   145       3.719  24.082  16.490  1.00 48.28      A      
ATOM   1669  HB1 ALA   145       3.856  23.640  15.503  1.00  0.00      A      
ATOM   1670  HB2 ALA   145       4.681  24.295  16.957  1.00  0.00      A      
ATOM   1671  HB3 ALA   145       3.182  25.021  16.621  1.00  0.00      A      
ATOM   1672  C   ALA   145       1.793  22.501  16.784  1.00 48.59      A      
ATOM   1673  O   ALA   145       0.743  23.028  17.191  1.00 48.69      A      
ATOM   1674  N   ALA   146       1.791  21.471  15.883  1.00 48.25      A      
ATOM   1675  H   ALA   146       2.638  20.990  15.616  1.00  0.00      A      
ATOM   1676  CA  ALA   146       0.586  20.859  15.308  1.00 47.73      A      
ATOM   1677  HA  ALA   146      -0.042  21.606  14.823  1.00  0.00      A      
ATOM   1678  CB  ALA   146       0.974  19.855  14.195  1.00 47.57      A      
ATOM   1679  HB1 ALA   146       1.577  20.311  13.410  1.00  0.00      A      
ATOM   1680  HB2 ALA   146       0.096  19.656  13.580  1.00  0.00      A      
ATOM   1681  HB3 ALA   146       1.391  18.922  14.573  1.00  0.00      A      
ATOM   1682  C   ALA   146      -0.395  20.162  16.312  1.00 47.33      A      
ATOM   1683  O   ALA   146      -1.553  20.071  16.047  1.00 47.08      A      
ATOM   1684  N   MET   147       0.122  19.575  17.411  1.00 47.18      A      
ATOM   1685  H   MET   147       1.110  19.625  17.613  1.00  0.00      A      
ATOM   1686  CA  MET   147      -0.862  19.010  18.343  1.00 47.37      A      
ATOM   1687  HA  MET   147      -1.436  18.268  17.787  1.00  0.00      A      
ATOM   1688  CB  MET   147      -0.194  18.506  19.616  1.00 47.06      A      
ATOM   1689  HB2 MET   147      -0.966  18.068  20.249  1.00  0.00      A      
ATOM   1690  HB3 MET   147       0.349  19.284  20.152  1.00  0.00      A      
ATOM   1691  CG  MET   147       0.777  17.405  19.311  1.00 47.37      A      
ATOM   1692  HG2 MET   147       1.150  17.030  20.264  1.00  0.00      A      
ATOM   1693  HG3 MET   147       1.650  17.862  18.844  1.00  0.00      A      
ATOM   1694  SD  MET   147       0.077  16.048  18.401  1.00 47.05      A      
ATOM   1695  CE  MET   147      -0.944  15.204  19.598  1.00 46.96      A      
ATOM   1696  HE1 MET   147      -1.568  14.628  18.913  1.00  0.00      A      
ATOM   1697  HE2 MET   147      -1.470  15.967  20.172  1.00  0.00      A      
ATOM   1698  HE3 MET   147      -0.284  14.566  20.185  1.00  0.00      A      
ATOM   1699  C   MET   147      -1.987  19.995  18.802  1.00 47.69      A      
ATOM   1700  O   MET   147      -1.700  21.125  18.973  1.00 47.49      A      
ATOM   1701  N   THR   148      -3.169  19.435  19.018  1.00 47.80      A      
ATOM   1702  H   THR   148      -3.229  18.432  18.913  1.00  0.00      A      
ATOM   1703  CA  THR   148      -4.384  19.980  19.639  1.00 47.63      A      
ATOM   1704  HA  THR   148      -4.163  20.900  20.181  1.00  0.00      A      
ATOM   1705  CB  THR   148      -5.279  20.563  18.522  1.00 47.53      A      
ATOM   1706  HB  THR   148      -6.050  21.092  19.082  1.00  0.00      A      
ATOM   1707  CG2 THR   148      -4.652  21.541  17.481  1.00 47.50      A      
ATOM   1708 HG21 THR   148      -4.172  22.381  17.984  1.00  0.00      A      
ATOM   1709 HG22 THR   148      -5.409  21.916  16.792  1.00  0.00      A      
ATOM   1710 HG23 THR   148      -3.903  20.906  17.009  1.00  0.00      A      
ATOM   1711  OG1 THR   148      -5.823  19.474  17.861  1.00 48.31      A      
ATOM   1712  HG1 THR   148      -5.123  18.919  17.509  1.00  0.00      A      
ATOM   1713  C   THR   148      -5.184  18.914  20.447  1.00 47.54      A      
ATOM   1714  O   THR   148      -4.852  17.747  20.442  1.00 47.88      A      
ATOM   1715  N   ALA   150      -8.064  18.039  20.110  1.00 45.18      A      
ATOM   1716  H   ALA   150      -8.577  18.637  20.742  1.00  0.00      A      
ATOM   1717  CA  ALA   150      -8.741  17.102  19.184  1.00 44.35      A      
ATOM   1718  HA  ALA   150      -9.460  16.538  19.779  1.00  0.00      A      
ATOM   1719  CB  ALA   150      -9.450  17.954  18.180  1.00 44.58      A      
ATOM   1720  HB1 ALA   150      -8.771  18.684  17.739  1.00  0.00      A      
ATOM   1721  HB2 ALA   150     -10.343  18.385  18.632  1.00  0.00      A      
ATOM   1722  HB3 ALA   150      -9.839  17.245  17.449  1.00  0.00      A      
ATOM   1723  C   ALA   150      -7.879  16.056  18.525  1.00 43.68      A      
ATOM   1724  O   ALA   150      -8.394  15.021  18.129  1.00 43.26      A      
ATOM   1725  N   THR   151      -6.542  16.236  18.428  1.00 42.95      A      
ATOM   1726  H   THR   151      -6.194  17.097  18.826  1.00  0.00      A      
ATOM   1727  CA  THR   151      -5.703  15.211  17.757  1.00 42.23      A      
ATOM   1728  HA  THR   151      -6.070  15.044  16.744  1.00  0.00      A      
ATOM   1729  CB  THR   151      -4.216  15.592  17.711  1.00 42.62      A      
ATOM   1730  HB  THR   151      -3.886  15.560  18.749  1.00  0.00      A      
ATOM   1731  CG2 THR   151      -3.469  14.600  16.774  1.00 42.44      A      
ATOM   1732 HG21 THR   151      -3.142  13.739  17.357  1.00  0.00      A      
ATOM   1733 HG22 THR   151      -2.572  15.057  16.356  1.00  0.00      A      
ATOM   1734 HG23 THR   151      -4.024  14.160  15.945  1.00  0.00      A      
ATOM   1735  OG1 THR   151      -4.098  16.979  17.348  1.00 42.67      A      
ATOM   1736  HG1 THR   151      -4.396  17.180  16.458  1.00  0.00      A      
ATOM   1737  C   THR   151      -5.754  13.843  18.455  1.00 41.41      A      
ATOM   1738  O   THR   151      -5.349  13.696  19.610  1.00 41.06      A      
ATOM   1739  N   ARG   152      -6.342  12.825  17.842  1.00 40.43      A      
ATOM   1740  H   ARG   152      -6.482  12.926  16.847  1.00  0.00      A      
ATOM   1741  CA  ARG   152      -6.866  11.697  18.538  1.00 39.99      A      
ATOM   1742  HA  ARG   152      -6.566  11.735  19.585  1.00  0.00      A      
ATOM   1743  CB  ARG   152      -8.388  11.555  18.285  1.00 41.72      A      
ATOM   1744  HB2 ARG   152      -8.549  11.204  17.266  1.00  0.00      A      
ATOM   1745  HB3 ARG   152      -8.717  12.593  18.345  1.00  0.00      A      
ATOM   1746  CG  ARG   152      -9.123  10.633  19.272  1.00 43.68      A      
ATOM   1747  HG2 ARG   152      -8.973  11.033  20.274  1.00  0.00      A      
ATOM   1748  HG3 ARG   152      -8.686   9.638  19.182  1.00  0.00      A      
ATOM   1749  CD  ARG   152     -10.604  10.324  18.988  1.00 45.58      A      
ATOM   1750  HD2 ARG   152     -10.803  10.190  17.925  1.00  0.00      A      
ATOM   1751  HD3 ARG   152     -11.137  11.231  19.275  1.00  0.00      A      
ATOM   1752  NE  ARG   152     -11.076   9.163  19.704  1.00 47.31      A      
ATOM   1753  HE  ARG   152     -10.487   8.827  20.453  1.00  0.00      A      
ATOM   1754  CZ  ARG   152     -12.072   8.379  19.301  1.00 47.92      A      
ATOM   1755  NH1 ARG   152     -12.968   8.687  18.396  1.00 48.34      A      
ATOM   1756 HH11 ARG   152     -12.981   9.620  18.011  1.00  0.00      A      
ATOM   1757 HH12 ARG   152     -13.564   7.963  18.021  1.00  0.00      A      
ATOM   1758  NH2 ARG   152     -12.137   7.204  19.817  1.00 48.03      A      
ATOM   1759 HH21 ARG   152     -12.966   6.662  19.622  1.00  0.00      A      
ATOM   1760 HH22 ARG   152     -11.379   6.889  20.406  1.00  0.00      A      
ATOM   1761  C   ARG   152      -6.172  10.443  18.022  1.00 38.66      A      
ATOM   1762  O   ARG   152      -6.053   9.458  18.730  1.00 38.56      A      
ATOM   1763  N   VAL   153      -5.837  10.526  16.674  1.00 37.29      A      
ATOM   1764  H   VAL   153      -6.146  11.369  16.212  1.00  0.00      A      
ATOM   1765  CA  VAL   153      -4.958   9.610  15.994  1.00 35.47      A      
ATOM   1766  HA  VAL   153      -4.507   9.031  16.799  1.00  0.00      A      
ATOM   1767  CB  VAL   153      -5.621   8.566  15.149  1.00 35.15      A      
ATOM   1768  HB  VAL   153      -6.169   9.175  14.430  1.00  0.00      A      
ATOM   1769  CG1 VAL   153      -4.850   7.465  14.430  1.00 34.66      A      
ATOM   1770 HG11 VAL   153      -4.374   6.888  15.223  1.00  0.00      A      
ATOM   1771 HG12 VAL   153      -4.151   7.767  13.650  1.00  0.00      A      
ATOM   1772 HG13 VAL   153      -5.540   6.846  13.856  1.00  0.00      A      
ATOM   1773  CG2 VAL   153      -6.765   7.743  15.861  1.00 33.92      A      
ATOM   1774 HG21 VAL   153      -7.699   8.304  15.879  1.00  0.00      A      
ATOM   1775 HG22 VAL   153      -6.508   7.580  16.907  1.00  0.00      A      
ATOM   1776 HG23 VAL   153      -6.942   6.746  15.457  1.00  0.00      A      
ATOM   1777  C   VAL   153      -3.834  10.426  15.243  1.00 34.88      A      
ATOM   1778  O   VAL   153      -3.952  11.584  14.987  1.00 35.16      A      
ATOM   1779  N   ILE   154      -2.758   9.742  15.048  1.00 34.38      A      
ATOM   1780  H   ILE   154      -2.883   8.745  15.152  1.00  0.00      A      
ATOM   1781  CA  ILE   154      -1.656  10.093  14.142  1.00 33.76      A      
ATOM   1782  HA  ILE   154      -1.844  11.075  13.708  1.00  0.00      A      
ATOM   1783  CB  ILE   154      -0.372  10.238  14.916  1.00 34.15      A      
ATOM   1784  HB  ILE   154      -0.298   9.522  15.735  1.00  0.00      A      
ATOM   1785  CG2 ILE   154       0.955  10.100  14.174  1.00 33.39      A      
ATOM   1786 HG21 ILE   154       0.888  10.467  13.149  1.00  0.00      A      
ATOM   1787 HG22 ILE   154       1.249   9.051  14.158  1.00  0.00      A      
ATOM   1788 HG23 ILE   154       1.780  10.519  14.749  1.00  0.00      A      
ATOM   1789  CG1 ILE   154      -0.353  11.618  15.575  1.00 34.03      A      
ATOM   1790 HG12 ILE   154      -1.233  11.928  16.139  1.00  0.00      A      
ATOM   1791 HG13 ILE   154      -0.410  12.234  14.678  1.00  0.00      A      
ATOM   1792  CD1 ILE   154       0.876  12.063  16.407  1.00 34.23      A      
ATOM   1793 HD11 ILE   154       1.531  11.200  16.526  1.00  0.00      A      
ATOM   1794 HD12 ILE   154       0.619  12.402  17.410  1.00  0.00      A      
ATOM   1795 HD13 ILE   154       1.381  12.812  15.797  1.00  0.00      A      
ATOM   1796  C   ILE   154      -1.469   8.940  13.063  1.00 33.42      A      
ATOM   1797  O   ILE   154      -1.370   7.802  13.549  1.00 33.32      A      
ATOM   1798  N   TYR   155      -1.422   9.210  11.724  1.00 33.12      A      
ATOM   1799  H   TYR   155      -1.345  10.131  11.316  1.00  0.00      A      
ATOM   1800  CA  TYR   155      -0.966   8.218  10.805  1.00 33.12      A      
ATOM   1801  HA  TYR   155      -0.454   7.439  11.369  1.00  0.00      A      
ATOM   1802  CB  TYR   155      -2.214   7.528  10.168  1.00 33.55      A      
ATOM   1803  HB2 TYR   155      -2.965   8.284   9.940  1.00  0.00      A      
ATOM   1804  HB3 TYR   155      -2.575   6.900  10.982  1.00  0.00      A      
ATOM   1805  CG  TYR   155      -1.847   6.783   8.865  1.00 33.45      A      
ATOM   1806  CD1 TYR   155      -1.249   5.519   8.964  1.00 34.03      A      
ATOM   1807  HD1 TYR   155      -0.861   5.187   9.916  1.00  0.00      A      
ATOM   1808  CE1 TYR   155      -0.918   4.740   7.839  1.00 34.36      A      
ATOM   1809  HE1 TYR   155      -0.475   3.759   7.927  1.00  0.00      A      
ATOM   1810  CZ  TYR   155      -1.124   5.340   6.596  1.00 33.59      A      
ATOM   1811  OH  TYR   155      -0.768   4.644   5.501  1.00 33.04      A      
ATOM   1812  HH  TYR   155      -0.242   3.857   5.657  1.00  0.00      A      
ATOM   1813  CE2 TYR   155      -1.840   6.564   6.463  1.00 33.25      A      
ATOM   1814  HE2 TYR   155      -2.057   7.042   5.519  1.00  0.00      A      
ATOM   1815  CD2 TYR   155      -2.302   7.267   7.607  1.00 33.73      A      
ATOM   1816  HD2 TYR   155      -2.862   8.191   7.594  1.00  0.00      A      
ATOM   1817  C   TYR   155       0.086   8.764   9.806  1.00 33.00      A      
ATOM   1818  O   TYR   155      -0.172   9.790   9.193  1.00 32.40      A      
ATOM   1819  N   PHE   156       1.253   8.036   9.547  1.00 32.85      A      
ATOM   1820  H   PHE   156       1.397   7.261  10.179  1.00  0.00      A      
ATOM   1821  CA  PHE   156       2.239   8.420   8.538  1.00 33.35      A      
ATOM   1822  HA  PHE   156       1.654   8.859   7.730  1.00  0.00      A      
ATOM   1823  CB  PHE   156       3.275   9.381   9.157  1.00 33.08      A      
ATOM   1824  HB2 PHE   156       2.682  10.236   9.481  1.00  0.00      A      
ATOM   1825  HB3 PHE   156       3.898   9.848   8.394  1.00  0.00      A      
ATOM   1826  CG  PHE   156       4.075   8.973  10.372  1.00 34.04      A      
ATOM   1827  CD1 PHE   156       5.368   8.566  10.203  1.00 33.62      A      
ATOM   1828  HD1 PHE   156       5.755   8.522   9.196  1.00  0.00      A      
ATOM   1829  CE1 PHE   156       6.213   8.272  11.340  1.00 33.55      A      
ATOM   1830  HE1 PHE   156       7.250   7.999  11.220  1.00  0.00      A      
ATOM   1831  CZ  PHE   156       5.624   8.356  12.655  1.00 33.25      A      
ATOM   1832  HZ  PHE   156       6.227   8.070  13.504  1.00  0.00      A      
ATOM   1833  CE2 PHE   156       4.213   8.581  12.818  1.00 33.40      A      
ATOM   1834  HE2 PHE   156       3.777   8.587  13.806  1.00  0.00      A      
ATOM   1835  CD2 PHE   156       3.487   9.062  11.687  1.00 33.48      A      
ATOM   1836  HD2 PHE   156       2.479   9.403  11.868  1.00  0.00      A      
ATOM   1837  C   PHE   156       3.046   7.193   8.016  1.00 33.76      A      
ATOM   1838  O   PHE   156       3.024   6.151   8.645  1.00 33.48      A      
ATOM   1839  N   GLU   157       3.756   7.151   6.881  1.00 34.19      A      
ATOM   1840  H   GLU   157       3.816   7.996   6.331  1.00  0.00      A      
ATOM   1841  CA  GLU   157       4.587   6.071   6.398  1.00 35.07      A      
ATOM   1842  HA  GLU   157       4.497   5.299   7.162  1.00  0.00      A      
ATOM   1843  CB  GLU   157       4.125   5.580   5.026  1.00 36.06      A      
ATOM   1844  HB2 GLU   157       3.041   5.474   4.992  1.00  0.00      A      
ATOM   1845  HB3 GLU   157       4.538   4.624   4.705  1.00  0.00      A      
ATOM   1846  CG  GLU   157       4.526   6.624   3.848  1.00 38.13      A      
ATOM   1847  HG2 GLU   157       5.605   6.566   3.703  1.00  0.00      A      
ATOM   1848  HG3 GLU   157       4.372   7.661   4.148  1.00  0.00      A      
ATOM   1849  CD  GLU   157       3.751   6.372   2.581  1.00 39.34      A      
ATOM   1850  OE1 GLU   157       4.355   6.251   1.477  1.00 40.59      A      
ATOM   1851  OE2 GLU   157       2.502   6.119   2.659  1.00 40.24      A      
ATOM   1852  C   GLU   157       6.084   6.441   6.355  1.00 35.15      A      
ATOM   1853  O   GLU   157       6.389   7.618   6.271  1.00 34.98      A      
ATOM   1854  N   SER   158       7.055   5.533   6.495  1.00 35.45      A      
ATOM   1855  H   SER   158       6.845   4.581   6.758  1.00  0.00      A      
ATOM   1856  CA  SER   158       8.416   5.881   6.434  1.00 36.66      A      
ATOM   1857  HA  SER   158       8.645   6.735   5.797  1.00  0.00      A      
ATOM   1858  CB  SER   158       8.760   6.500   7.919  1.00 36.53      A      
ATOM   1859  HB2 SER   158       8.468   5.806   8.707  1.00  0.00      A      
ATOM   1860  HB3 SER   158       8.102   7.342   8.133  1.00  0.00      A      
ATOM   1861  OG  SER   158      10.144   6.875   7.972  1.00 36.48      A      
ATOM   1862  HG  SER   158      10.676   6.079   8.036  1.00  0.00      A      
ATOM   1863  C   SER   158       9.313   4.712   6.071  1.00 37.48      A      
ATOM   1864  O   SER   158       9.089   3.581   6.561  1.00 37.50      A      
ATOM   1865  N   PRO   159      10.320   4.856   5.185  1.00 38.56      A      
ATOM   1866  CD  PRO   159      11.299   3.808   4.961  1.00 38.75      A      
ATOM   1867  HD2 PRO   159      10.824   2.844   4.778  1.00  0.00      A      
ATOM   1868  HD3 PRO   159      11.984   3.696   5.801  1.00  0.00      A      
ATOM   1869  CG  PRO   159      12.006   4.152   3.635  1.00 39.07      A      
ATOM   1870  HG2 PRO   159      11.479   3.899   2.716  1.00  0.00      A      
ATOM   1871  HG3 PRO   159      13.056   3.868   3.570  1.00  0.00      A      
ATOM   1872  CB  PRO   159      12.005   5.671   3.686  1.00 39.22      A      
ATOM   1873  HB2 PRO   159      11.993   6.025   2.656  1.00  0.00      A      
ATOM   1874  HB3 PRO   159      12.932   6.090   4.080  1.00  0.00      A      
ATOM   1875  CA  PRO   159      10.738   6.075   4.398  1.00 39.76      A      
ATOM   1876  HA  PRO   159      10.903   6.907   5.083  1.00  0.00      A      
ATOM   1877  C   PRO   159       9.651   6.530   3.399  1.00 41.35      A      
ATOM   1878  O   PRO   159       8.799   5.701   3.022  1.00 40.81      A      
ATOM   1879  N   ALA   160       9.686   7.786   2.950  1.00 43.15      A      
ATOM   1880  H   ALA   160      10.495   8.349   3.173  1.00  0.00      A      
ATOM   1881  CA  ALA   160       8.699   8.273   1.988  1.00 45.67      A      
ATOM   1882  HA  ALA   160       7.742   7.831   2.267  1.00  0.00      A      
ATOM   1883  CB  ALA   160       8.566   9.765   2.217  1.00 44.88      A      
ATOM   1884  HB1 ALA   160       9.528  10.169   1.903  1.00  0.00      A      
ATOM   1885  HB2 ALA   160       8.299   9.978   3.252  1.00  0.00      A      
ATOM   1886  HB3 ALA   160       7.770  10.121   1.563  1.00  0.00      A      
ATOM   1887  C   ALA   160       9.128   7.899   0.619  1.00 47.70      A      
ATOM   1888  O   ALA   160      10.302   7.844   0.349  1.00 48.10      A      
ATOM   1889  N   ASN   161       8.202   7.669  -0.281  1.00 50.31      A      
ATOM   1890  H   ASN   161       7.250   7.710   0.055  1.00  0.00      A      
ATOM   1891  CA  ASN   161       8.437   6.947  -1.557  1.00 52.54      A      
ATOM   1892  HA  ASN   161       9.155   6.146  -1.383  1.00  0.00      A      
ATOM   1893  CB  ASN   161       7.086   6.235  -1.932  1.00 53.80      A      
ATOM   1894  HB2 ASN   161       6.500   5.912  -1.072  1.00  0.00      A      
ATOM   1895  HB3 ASN   161       7.295   5.442  -2.650  1.00  0.00      A      
ATOM   1896  CG  ASN   161       6.137   7.138  -2.720  1.00 55.14      A      
ATOM   1897  OD1 ASN   161       6.352   7.486  -3.792  1.00 55.64      A      
ATOM   1898  ND2 ASN   161       5.083   7.514  -2.028  1.00 55.71      A      
ATOM   1899 HD21 ASN   161       4.514   8.223  -2.470  1.00  0.00      A      
ATOM   1900 HD22 ASN   161       5.058   7.397  -1.026  1.00  0.00      A      
ATOM   1901  C   ASN   161       9.103   7.877  -2.645  1.00 53.11      A      
ATOM   1902  O   ASN   161      10.019   7.319  -3.286  1.00 53.90      A      
ATOM   1903  N   PRO   162       8.862   9.237  -2.805  1.00 53.27      A      
ATOM   1904  CD  PRO   162       7.915  10.129  -2.160  1.00 53.28      A      
ATOM   1905  HD2 PRO   162       8.451  10.735  -1.429  1.00  0.00      A      
ATOM   1906  HD3 PRO   162       7.171   9.581  -1.582  1.00  0.00      A      
ATOM   1907  CG  PRO   162       7.429  11.048  -3.274  1.00 53.56      A      
ATOM   1908  HG2 PRO   162       7.026  11.996  -2.916  1.00  0.00      A      
ATOM   1909  HG3 PRO   162       6.682  10.486  -3.834  1.00  0.00      A      
ATOM   1910  CB  PRO   162       8.719  11.326  -4.037  1.00 53.23      A      
ATOM   1911  HB2 PRO   162       9.331  12.157  -3.685  1.00  0.00      A      
ATOM   1912  HB3 PRO   162       8.456  11.472  -5.085  1.00  0.00      A      
ATOM   1913  CA  PRO   162       9.575  10.036  -3.855  1.00 53.11      A      
ATOM   1914  HA  PRO   162       9.638   9.487  -4.795  1.00  0.00      A      
ATOM   1915  C   PRO   162      11.054  10.358  -3.510  1.00 52.83      A      
ATOM   1916  O   PRO   162      11.852  10.609  -4.401  1.00 53.16      A      
ATOM   1917  N   ASN   163      11.456  10.332  -2.306  1.00 52.11      A      
ATOM   1918  H   ASN   163      10.761   9.986  -1.661  1.00  0.00      A      
ATOM   1919  CA  ASN   163      12.726  10.946  -1.808  1.00 51.44      A      
ATOM   1920  HA  ASN   163      13.450  10.740  -2.596  1.00  0.00      A      
ATOM   1921  CB  ASN   163      12.447  12.431  -1.727  1.00 52.98      A      
ATOM   1922  HB2 ASN   163      12.291  12.791  -2.743  1.00  0.00      A      
ATOM   1923  HB3 ASN   163      13.309  12.954  -1.313  1.00  0.00      A      
ATOM   1924  CG  ASN   163      11.261  12.838  -0.872  1.00 54.17      A      
ATOM   1925  OD1 ASN   163      11.062  12.290   0.195  1.00 55.26      A      
ATOM   1926  ND2 ASN   163      10.451  13.811  -1.264  1.00 55.03      A      
ATOM   1927 HD21 ASN   163       9.712  14.172  -0.679  1.00  0.00      A      
ATOM   1928 HD22 ASN   163      10.520  14.139  -2.217  1.00  0.00      A      
ATOM   1929  C   ASN   163      13.209  10.379  -0.519  1.00 49.94      A      
ATOM   1930  O   ASN   163      14.103  11.006   0.093  1.00 49.67      A      
ATOM   1931  N   MET   164      12.725   9.215  -0.118  1.00 48.82      A      
ATOM   1932  H   MET   164      11.978   8.748  -0.612  1.00  0.00      A      
ATOM   1933  CA  MET   164      13.177   8.498   1.040  1.00 47.72      A      
ATOM   1934  HA  MET   164      12.614   7.568   1.118  1.00  0.00      A      
ATOM   1935  CB  MET   164      14.704   8.154   0.887  1.00 49.14      A      
ATOM   1936  HB2 MET   164      15.009   7.420   1.633  1.00  0.00      A      
ATOM   1937  HB3 MET   164      15.375   9.010   0.961  1.00  0.00      A      
ATOM   1938  CG  MET   164      14.927   7.264  -0.316  1.00 51.59      A      
ATOM   1939  HG2 MET   164      15.949   6.885  -0.345  1.00  0.00      A      
ATOM   1940  HG3 MET   164      14.878   7.804  -1.261  1.00  0.00      A      
ATOM   1941  SD  MET   164      13.972   5.723  -0.444  1.00 54.07      A      
ATOM   1942  CE  MET   164      13.026   6.103  -2.022  1.00 52.38      A      
ATOM   1943  HE1 MET   164      12.348   6.934  -1.826  1.00  0.00      A      
ATOM   1944  HE2 MET   164      12.437   5.238  -2.328  1.00  0.00      A      
ATOM   1945  HE3 MET   164      13.772   6.488  -2.717  1.00  0.00      A      
ATOM   1946  C   MET   164      12.997   9.167   2.470  1.00 45.97      A      
ATOM   1947  O   MET   164      13.387   8.567   3.472  1.00 44.99      A      
ATOM   1948  N   HIP   165      12.472  10.414   2.597  1.00 44.12      A      
ATOM   1949  H   HIP   165      12.233  10.995   1.806  1.00  0.00      A      
ATOM   1950  CA  HIP   165      12.498  11.161   3.891  1.00 42.78      A      
ATOM   1951  HA  HIP   165      13.531  11.320   4.199  1.00  0.00      A      
ATOM   1952  CB  HIP   165      11.960  12.568   3.574  1.00 42.93      A      
ATOM   1953  HB2 HIP   165      11.009  12.519   3.045  1.00  0.00      A      
ATOM   1954  HB3 HIP   165      12.602  13.076   2.855  1.00  0.00      A      
ATOM   1955  CG  HIP   165      11.625  13.420   4.814  1.00 43.33      A      
ATOM   1956  ND1 HIP   165      12.536  13.903   5.716  1.00 43.52      A      
ATOM   1957  HD1 HIP   165      13.532  13.733   5.696  1.00  0.00      A      
ATOM   1958  CE1 HIP   165      11.891  14.705   6.583  1.00 43.56      A      
ATOM   1959  HE1 HIP   165      12.373  15.349   7.304  1.00  0.00      A      
ATOM   1960  NE2 HIP   165      10.565  14.681   6.293  1.00 43.47      A      
ATOM   1961  HE2 HIP   165       9.843  15.227   6.740  1.00  0.00      A      
ATOM   1962  CD2 HIP   165      10.440  14.006   5.145  1.00 43.70      A      
ATOM   1963  HD2 HIP   165       9.639  13.902   4.428  1.00  0.00      A      
ATOM   1964  C   HIP   165      11.798  10.525   5.057  1.00 41.74      A      
ATOM   1965  O   HIP   165      10.712   9.935   4.808  1.00 41.28      A      
ATOM   1966  N   MET   166      12.346  10.509   6.287  1.00 40.57      A      
ATOM   1967  H   MET   166      13.230  10.974   6.438  1.00  0.00      A      
ATOM   1968  CA  MET   166      11.901   9.670   7.437  1.00 39.87      A      
ATOM   1969  HA  MET   166      11.039   9.084   7.119  1.00  0.00      A      
ATOM   1970  CB  MET   166      13.083   8.721   7.813  1.00 39.87      A      
ATOM   1971  HB2 MET   166      12.760   7.957   8.521  1.00  0.00      A      
ATOM   1972  HB3 MET   166      13.869   9.265   8.337  1.00  0.00      A      
ATOM   1973  CG  MET   166      13.715   7.896   6.665  1.00 39.82      A      
ATOM   1974  HG2 MET   166      14.180   8.604   5.979  1.00  0.00      A      
ATOM   1975  HG3 MET   166      12.894   7.372   6.176  1.00  0.00      A      
ATOM   1976  SD  MET   166      15.041   6.905   7.278  1.00 40.09      A      
ATOM   1977  CE  MET   166      15.617   6.157   5.676  1.00 39.31      A      
ATOM   1978  HE1 MET   166      16.040   6.996   5.123  1.00  0.00      A      
ATOM   1979  HE2 MET   166      14.721   5.910   5.105  1.00  0.00      A      
ATOM   1980  HE3 MET   166      16.263   5.296   5.849  1.00  0.00      A      
ATOM   1981  C   MET   166      11.586  10.517   8.617  1.00 39.65      A      
ATOM   1982  O   MET   166      12.451  11.286   8.976  1.00 39.22      A      
ATOM   1983  N   ALA   167      10.469  10.269   9.309  1.00 39.41      A      
ATOM   1984  H   ALA   167       9.874   9.539   8.944  1.00  0.00      A      
ATOM   1985  CA  ALA   167      10.260  10.633  10.669  1.00 39.71      A      
ATOM   1986  HA  ALA   167      10.514  11.693  10.678  1.00  0.00      A      
ATOM   1987  CB  ALA   167       8.816  10.401  11.112  1.00 39.56      A      
ATOM   1988  HB1 ALA   167       8.673   9.378  11.460  1.00  0.00      A      
ATOM   1989  HB2 ALA   167       8.088  10.847  10.434  1.00  0.00      A      
ATOM   1990  HB3 ALA   167       8.598  10.972  12.014  1.00  0.00      A      
ATOM   1991  C   ALA   167      11.212   9.896  11.683  1.00 39.80      A      
ATOM   1992  O   ALA   167      11.614   8.763  11.408  1.00 39.25      A      
ATOM   1993  N   ASP   168      11.549  10.661  12.755  1.00 40.13      A      
ATOM   1994  H   ASP   168      11.239  11.613  12.886  1.00  0.00      A      
ATOM   1995  CA  ASP   168      12.141   9.995  13.931  1.00 40.03      A      
ATOM   1996  HA  ASP   168      12.802   9.198  13.590  1.00  0.00      A      
ATOM   1997  CB  ASP   168      12.886  11.051  14.786  1.00 41.10      A      
ATOM   1998  HB2 ASP   168      12.156  11.778  15.142  1.00  0.00      A      
ATOM   1999  HB3 ASP   168      13.685  11.572  14.258  1.00  0.00      A      
ATOM   2000  CG  ASP   168      13.685  10.481  15.999  1.00 41.58      A      
ATOM   2001  OD1 ASP   168      14.199  11.384  16.732  1.00 41.41      A      
ATOM   2002  OD2 ASP   168      13.742   9.242  16.191  1.00 43.06      A      
ATOM   2003  C   ASP   168      11.061   9.282  14.851  1.00 39.68      A      
ATOM   2004  O   ASP   168      10.603   9.833  15.860  1.00 39.84      A      
ATOM   2005  N   ILE   169      10.647   8.086  14.413  1.00 39.13      A      
ATOM   2006  H   ILE   169      11.115   7.737  13.590  1.00  0.00      A      
ATOM   2007  CA  ILE   169       9.564   7.378  15.054  1.00 38.99      A      
ATOM   2008  HA  ILE   169       8.648   7.868  14.722  1.00  0.00      A      
ATOM   2009  CB  ILE   169       9.615   5.924  14.583  1.00 38.67      A      
ATOM   2010  HB  ILE   169      10.530   5.389  14.840  1.00  0.00      A      
ATOM   2011  CG2 ILE   169       8.566   5.024  15.235  1.00 38.20      A      
ATOM   2012 HG21 ILE   169       7.576   5.455  15.090  1.00  0.00      A      
ATOM   2013 HG22 ILE   169       8.774   4.878  16.295  1.00  0.00      A      
ATOM   2014 HG23 ILE   169       8.455   4.078  14.707  1.00  0.00      A      
ATOM   2015  CG1 ILE   169       9.481   5.865  13.022  1.00 39.01      A      
ATOM   2016 HG12 ILE   169       9.916   6.671  12.431  1.00  0.00      A      
ATOM   2017 HG13 ILE   169       8.406   5.832  12.849  1.00  0.00      A      
ATOM   2018  CD1 ILE   169      10.032   4.619  12.323  1.00 37.87      A      
ATOM   2019 HD11 ILE   169      11.117   4.524  12.368  1.00  0.00      A      
ATOM   2020 HD12 ILE   169       9.829   4.751  11.260  1.00  0.00      A      
ATOM   2021 HD13 ILE   169       9.347   3.811  12.578  1.00  0.00      A      
ATOM   2022  C   ILE   169       9.460   7.513  16.580  1.00 39.09      A      
ATOM   2023  O   ILE   169       8.411   7.751  17.139  1.00 38.97      A      
ATOM   2024  N   ALA   170      10.538   7.318  17.359  1.00 39.12      A      
ATOM   2025  H   ALA   170      11.390   7.052  16.886  1.00  0.00      A      
ATOM   2026  CA  ALA   170      10.458   7.390  18.842  1.00 39.28      A      
ATOM   2027  HA  ALA   170       9.648   6.747  19.187  1.00  0.00      A      
ATOM   2028  CB  ALA   170      11.765   6.744  19.369  1.00 38.86      A      
ATOM   2029  HB1 ALA   170      11.616   6.630  20.443  1.00  0.00      A      
ATOM   2030  HB2 ALA   170      12.637   7.394  19.297  1.00  0.00      A      
ATOM   2031  HB3 ALA   170      12.048   5.778  18.951  1.00  0.00      A      
ATOM   2032  C   ALA   170      10.224   8.770  19.359  1.00 39.22      A      
ATOM   2033  O   ALA   170       9.653   8.944  20.442  1.00 39.54      A      
ATOM   2034  N   GLY   171      10.488   9.796  18.570  1.00 39.42      A      
ATOM   2035  H   GLY   171      10.837   9.510  17.666  1.00  0.00      A      
ATOM   2036  CA  GLY   171      10.206  11.168  18.917  1.00 39.49      A      
ATOM   2037  HA2 GLY   171      10.896  11.774  18.329  1.00  0.00      A      
ATOM   2038  HA3 GLY   171      10.413  11.289  19.980  1.00  0.00      A      
ATOM   2039  C   GLY   171       8.710  11.476  18.627  1.00 39.63      A      
ATOM   2040  O   GLY   171       8.133  12.298  19.368  1.00 40.20      A      
ATOM   2041  N   VAL   172       8.189  10.933  17.507  1.00 39.10      A      
ATOM   2042  H   VAL   172       8.755  10.217  17.075  1.00  0.00      A      
ATOM   2043  CA  VAL   172       6.706  11.028  17.272  1.00 38.32      A      
ATOM   2044  HA  VAL   172       6.460  12.089  17.218  1.00  0.00      A      
ATOM   2045  CB  VAL   172       6.308  10.414  15.902  1.00 37.96      A      
ATOM   2046  HB  VAL   172       6.352   9.326  15.848  1.00  0.00      A      
ATOM   2047  CG1 VAL   172       4.870  10.755  15.524  1.00 37.29      A      
ATOM   2048 HG11 VAL   172       4.238  10.191  16.210  1.00  0.00      A      
ATOM   2049 HG12 VAL   172       4.651  10.464  14.496  1.00  0.00      A      
ATOM   2050 HG13 VAL   172       4.635  11.793  15.759  1.00  0.00      A      
ATOM   2051  CG2 VAL   172       7.164  10.986  14.750  1.00 36.95      A      
ATOM   2052 HG21 VAL   172       6.955  12.053  14.662  1.00  0.00      A      
ATOM   2053 HG22 VAL   172       6.783  10.446  13.884  1.00  0.00      A      
ATOM   2054 HG23 VAL   172       8.212  10.801  14.985  1.00  0.00      A      
ATOM   2055  C   VAL   172       5.863  10.505  18.398  1.00 38.54      A      
ATOM   2056  O   VAL   172       4.949  11.177  18.882  1.00 38.62      A      
ATOM   2057  N   ALA   173       6.229   9.283  18.854  1.00 38.84      A      
ATOM   2058  H   ALA   173       6.956   8.765  18.381  1.00  0.00      A      
ATOM   2059  CA  ALA   173       5.570   8.654  19.939  1.00 39.97      A      
ATOM   2060  HA  ALA   173       4.518   8.535  19.681  1.00  0.00      A      
ATOM   2061  CB  ALA   173       6.219   7.226  20.138  1.00 40.03      A      
ATOM   2062  HB1 ALA   173       5.632   6.720  20.905  1.00  0.00      A      
ATOM   2063  HB2 ALA   173       7.250   7.395  20.446  1.00  0.00      A      
ATOM   2064  HB3 ALA   173       6.207   6.621  19.232  1.00  0.00      A      
ATOM   2065  C   ALA   173       5.616   9.467  21.217  1.00 40.98      A      
ATOM   2066  O   ALA   173       4.627   9.503  21.946  1.00 40.48      A      
ATOM   2067  N   LYS   174       6.717  10.150  21.598  1.00 41.96      A      
ATOM   2068  H   LYS   174       7.504  10.104  20.967  1.00  0.00      A      
ATOM   2069  CA  LYS   174       6.867  10.964  22.794  1.00 43.33      A      
ATOM   2070  HA  LYS   174       6.694  10.334  23.667  1.00  0.00      A      
ATOM   2071  CB  LYS   174       8.388  11.403  22.750  1.00 43.85      A      
ATOM   2072  HB2 LYS   174       8.452  12.255  22.073  1.00  0.00      A      
ATOM   2073  HB3 LYS   174       9.055  10.604  22.428  1.00  0.00      A      
ATOM   2074  CG  LYS   174       8.813  11.856  24.155  1.00 44.42      A      
ATOM   2075  HG2 LYS   174       8.478  11.062  24.823  1.00  0.00      A      
ATOM   2076  HG3 LYS   174       8.283  12.773  24.414  1.00  0.00      A      
ATOM   2077  CD  LYS   174      10.238  12.235  24.366  1.00 45.57      A      
ATOM   2078  HD2 LYS   174      10.559  12.882  23.550  1.00  0.00      A      
ATOM   2079  HD3 LYS   174      10.823  11.315  24.341  1.00  0.00      A      
ATOM   2080  CE  LYS   174      10.347  12.886  25.703  1.00 46.35      A      
ATOM   2081  HE2 LYS   174       9.977  12.149  26.415  1.00  0.00      A      
ATOM   2082  HE3 LYS   174       9.621  13.698  25.659  1.00  0.00      A      
ATOM   2083  NZ  LYS   174      11.722  13.379  26.066  1.00 46.51      A      
ATOM   2084  HZ1 LYS   174      12.047  14.204  25.581  1.00  0.00      A      
ATOM   2085  HZ2 LYS   174      12.425  12.679  25.878  1.00  0.00      A      
ATOM   2086  HZ3 LYS   174      11.848  13.665  27.026  1.00  0.00      A      
ATOM   2087  C   LYS   174       5.840  12.162  22.912  1.00 43.64      A      
ATOM   2088  O   LYS   174       5.099  12.279  23.875  1.00 43.96      A      
ATOM   2089  N   ILE   175       5.705  13.028  21.850  1.00 44.04      A      
ATOM   2090  H   ILE   175       6.438  13.003  21.157  1.00  0.00      A      
ATOM   2091  CA  ILE   175       4.665  14.025  21.702  1.00 44.55      A      
ATOM   2092  HA  ILE   175       4.686  14.799  22.469  1.00  0.00      A      
ATOM   2093  CB  ILE   175       4.920  14.812  20.375  1.00 44.34      A      
ATOM   2094  HB  ILE   175       5.057  13.988  19.675  1.00  0.00      A      
ATOM   2095  CG2 ILE   175       3.820  15.727  19.938  1.00 44.55      A      
ATOM   2096 HG21 ILE   175       3.952  16.718  20.371  1.00  0.00      A      
ATOM   2097 HG22 ILE   175       2.799  15.409  20.152  1.00  0.00      A      
ATOM   2098 HG23 ILE   175       3.781  15.787  18.850  1.00  0.00      A      
ATOM   2099  CG1 ILE   175       6.269  15.581  20.267  1.00 44.08      A      
ATOM   2100 HG12 ILE   175       7.042  14.877  20.573  1.00  0.00      A      
ATOM   2101 HG13 ILE   175       6.291  16.437  20.942  1.00  0.00      A      
ATOM   2102  CD1 ILE   175       6.583  15.989  18.814  1.00 43.68      A      
ATOM   2103 HD11 ILE   175       7.589  16.378  18.657  1.00  0.00      A      
ATOM   2104 HD12 ILE   175       5.794  16.730  18.683  1.00  0.00      A      
ATOM   2105 HD13 ILE   175       6.492  15.084  18.213  1.00  0.00      A      
ATOM   2106  C   ILE   175       3.256  13.383  21.701  1.00 45.25      A      
ATOM   2107  O   ILE   175       2.367  13.907  22.382  1.00 45.25      A      
ATOM   2108  N   ALA   176       3.056  12.296  20.937  1.00 45.54      A      
ATOM   2109  H   ALA   176       3.747  12.026  20.252  1.00  0.00      A      
ATOM   2110  CA  ALA   176       1.723  11.648  20.865  1.00 45.89      A      
ATOM   2111  HA  ALA   176       0.936  12.323  20.530  1.00  0.00      A      
ATOM   2112  CB  ALA   176       1.740  10.597  19.810  1.00 45.40      A      
ATOM   2113  HB1 ALA   176       2.402   9.822  20.197  1.00  0.00      A      
ATOM   2114  HB2 ALA   176       2.191  10.956  18.885  1.00  0.00      A      
ATOM   2115  HB3 ALA   176       0.794  10.108  19.578  1.00  0.00      A      
ATOM   2116  C   ALA   176       1.261  11.107  22.187  1.00 46.43      A      
ATOM   2117  O   ALA   176       0.127  11.328  22.604  1.00 46.35      A      
ATOM   2118  N   ARG   177       2.165  10.377  22.906  1.00 47.35      A      
ATOM   2119  H   ARG   177       3.069  10.178  22.501  1.00  0.00      A      
ATOM   2120  CA  ARG   177       1.941   9.844  24.267  1.00 48.45      A      
ATOM   2121  HA  ARG   177       1.120   9.128  24.253  1.00  0.00      A      
ATOM   2122  CB  ARG   177       3.311   9.201  24.788  1.00 49.25      A      
ATOM   2123  HB2 ARG   177       4.125   9.924  24.839  1.00  0.00      A      
ATOM   2124  HB3 ARG   177       3.542   8.410  24.074  1.00  0.00      A      
ATOM   2125  CG  ARG   177       3.306   8.462  26.116  1.00 50.54      A      
ATOM   2126  HG2 ARG   177       2.615   7.626  26.006  1.00  0.00      A      
ATOM   2127  HG3 ARG   177       2.998   9.207  26.850  1.00  0.00      A      
ATOM   2128  CD  ARG   177       4.677   7.878  26.482  1.00 50.97      A      
ATOM   2129  HD2 ARG   177       4.542   7.147  27.278  1.00  0.00      A      
ATOM   2130  HD3 ARG   177       5.280   8.661  26.943  1.00  0.00      A      
ATOM   2131  NE  ARG   177       5.354   7.348  25.340  1.00 51.40      A      
ATOM   2132  HE  ARG   177       4.808   6.787  24.703  1.00  0.00      A      
ATOM   2133  CZ  ARG   177       6.626   7.527  25.024  1.00 51.53      A      
ATOM   2134  NH1 ARG   177       7.159   6.798  24.098  1.00 50.97      A      
ATOM   2135 HH11 ARG   177       8.161   6.708  24.005  1.00  0.00      A      
ATOM   2136 HH12 ARG   177       6.575   6.096  23.666  1.00  0.00      A      
ATOM   2137  NH2 ARG   177       7.418   8.392  25.579  1.00 51.54      A      
ATOM   2138 HH21 ARG   177       8.400   8.397  25.343  1.00  0.00      A      
ATOM   2139 HH22 ARG   177       7.001   9.138  26.117  1.00  0.00      A      
ATOM   2140  C   ARG   177       1.595  10.915  25.238  1.00 48.83      A      
ATOM   2141  O   ARG   177       0.680  10.617  26.019  1.00 48.83      A      
ATOM   2142  N   LYS   178       2.397  12.028  25.252  1.00 49.16      A      
ATOM   2143  H   LYS   178       3.170  11.999  24.603  1.00  0.00      A      
ATOM   2144  CA  LYS   178       2.163  13.186  26.037  1.00 49.49      A      
ATOM   2145  HA  LYS   178       2.357  13.050  27.100  1.00  0.00      A      
ATOM   2146  CB  LYS   178       3.260  14.302  25.639  1.00 50.42      A      
ATOM   2147  HB2 LYS   178       2.808  14.928  24.869  1.00  0.00      A      
ATOM   2148  HB3 LYS   178       4.174  13.819  25.294  1.00  0.00      A      
ATOM   2149  CG  LYS   178       3.696  15.200  26.847  1.00 52.07      A      
ATOM   2150  HG2 LYS   178       4.579  15.766  26.548  1.00  0.00      A      
ATOM   2151  HG3 LYS   178       3.978  14.565  27.686  1.00  0.00      A      
ATOM   2152  CD  LYS   178       2.570  16.154  27.289  1.00 53.06      A      
ATOM   2153  HD2 LYS   178       2.922  16.656  28.191  1.00  0.00      A      
ATOM   2154  HD3 LYS   178       1.746  15.551  27.668  1.00  0.00      A      
ATOM   2155  CE  LYS   178       2.041  17.194  26.291  1.00 53.99      A      
ATOM   2156  HE2 LYS   178       1.263  17.822  26.726  1.00  0.00      A      
ATOM   2157  HE3 LYS   178       1.657  16.652  25.426  1.00  0.00      A      
ATOM   2158  NZ  LYS   178       3.113  18.053  25.781  1.00 53.88      A      
ATOM   2159  HZ1 LYS   178       3.840  17.601  25.245  1.00  0.00      A      
ATOM   2160  HZ2 LYS   178       3.623  18.560  26.490  1.00  0.00      A      
ATOM   2161  HZ3 LYS   178       2.745  18.778  25.183  1.00  0.00      A      
ATOM   2162  C   LYS   178       0.707  13.711  26.005  1.00 48.91      A      
ATOM   2163  O   LYS   178       0.021  13.877  27.028  1.00 48.72      A      
ATOM   2164  N   HID   179       0.223  13.942  24.806  1.00 48.34      A      
ATOM   2165  H   HID   179       0.777  13.669  24.007  1.00  0.00      A      
ATOM   2166  CA  HID   179      -1.198  14.362  24.578  1.00 47.41      A      
ATOM   2167  HA  HID   179      -1.458  15.119  25.317  1.00  0.00      A      
ATOM   2168  CB  HID   179      -1.219  14.956  23.162  1.00 48.19      A      
ATOM   2169  HB2 HID   179      -2.251  15.214  22.924  1.00  0.00      A      
ATOM   2170  HB3 HID   179      -1.050  14.160  22.436  1.00  0.00      A      
ATOM   2171  CG  HID   179      -0.370  16.179  22.995  1.00 49.04      A      
ATOM   2172  ND1 HID   179       1.023  16.268  22.894  1.00 49.69      A      
ATOM   2173  HD1 HID   179       1.663  15.515  22.686  1.00  0.00      A      
ATOM   2174  CE1 HID   179       1.387  17.538  22.770  1.00 49.62      A      
ATOM   2175  HE1 HID   179       2.387  17.919  22.620  1.00  0.00      A      
ATOM   2176  NE2 HID   179       0.265  18.285  22.656  1.00 49.53      A      
ATOM   2177  CD2 HID   179      -0.866  17.429  22.863  1.00 49.25      A      
ATOM   2178  HD2 HID   179      -1.925  17.637  22.816  1.00  0.00      A      
ATOM   2179  C   HID   179      -2.126  13.146  24.664  1.00 46.51      A      
ATOM   2180  O   HID   179      -3.314  13.343  24.482  1.00 46.69      A      
ATOM   2181  N   GLY   180      -1.621  11.937  24.794  1.00 45.17      A      
ATOM   2182  H   GLY   180      -0.622  11.788  24.773  1.00  0.00      A      
ATOM   2183  CA  GLY   180      -2.461  10.731  24.897  1.00 43.46      A      
ATOM   2184  HA2 GLY   180      -3.317  10.830  25.565  1.00  0.00      A      
ATOM   2185  HA3 GLY   180      -1.905   9.846  25.206  1.00  0.00      A      
ATOM   2186  C   GLY   180      -3.056  10.298  23.529  1.00 42.37      A      
ATOM   2187  O   GLY   180      -4.164   9.757  23.395  1.00 42.20      A      
ATOM   2188  N   ALA   181      -2.576  10.920  22.427  1.00 40.55      A      
ATOM   2189  H   ALA   181      -1.629  11.266  22.485  1.00  0.00      A      
ATOM   2190  CA  ALA   181      -3.014  10.668  21.051  1.00 39.03      A      
ATOM   2191  HA  ALA   181      -4.099  10.775  21.066  1.00  0.00      A      
ATOM   2192  CB  ALA   181      -2.378  11.747  20.153  1.00 38.65      A      
ATOM   2193  HB1 ALA   181      -2.730  11.681  19.124  1.00  0.00      A      
ATOM   2194  HB2 ALA   181      -1.297  11.735  20.293  1.00  0.00      A      
ATOM   2195  HB3 ALA   181      -2.714  12.676  20.612  1.00  0.00      A      
ATOM   2196  C   ALA   181      -2.539   9.249  20.605  1.00 37.83      A      
ATOM   2197  O   ALA   181      -1.440   8.821  20.849  1.00 37.95      A      
ATOM   2198  N   THR   182      -3.387   8.510  19.908  1.00 36.26      A      
ATOM   2199  H   THR   182      -4.328   8.853  19.772  1.00  0.00      A      
ATOM   2200  CA  THR   182      -2.981   7.225  19.295  1.00 34.61      A      
ATOM   2201  HA  THR   182      -2.508   6.581  20.035  1.00  0.00      A      
ATOM   2202  CB  THR   182      -4.197   6.375  18.789  1.00 34.67      A      
ATOM   2203  HB  THR   182      -4.874   6.959  18.165  1.00  0.00      A      
ATOM   2204  CG2 THR   182      -3.829   5.132  18.097  1.00 34.67      A      
ATOM   2205 HG21 THR   182      -3.385   5.346  17.125  1.00  0.00      A      
ATOM   2206 HG22 THR   182      -4.715   4.501  18.018  1.00  0.00      A      
ATOM   2207 HG23 THR   182      -3.094   4.497  18.591  1.00  0.00      A      
ATOM   2208  OG1 THR   182      -4.980   6.037  19.857  1.00 34.64      A      
ATOM   2209  HG1 THR   182      -4.571   5.563  20.585  1.00  0.00      A      
ATOM   2210  C   THR   182      -1.953   7.397  18.159  1.00 33.42      A      
ATOM   2211  O   THR   182      -2.078   8.216  17.272  1.00 32.26      A      
ATOM   2212  N   VAL   183      -0.897   6.495  18.156  1.00 32.28      A      
ATOM   2213  H   VAL   183      -0.835   5.859  18.939  1.00  0.00      A      
ATOM   2214  CA  VAL   183       0.163   6.468  17.163  1.00 31.40      A      
ATOM   2215  HA  VAL   183       0.096   7.366  16.549  1.00  0.00      A      
ATOM   2216  CB  VAL   183       1.555   6.392  17.842  1.00 31.08      A      
ATOM   2217  HB  VAL   183       1.608   5.504  18.471  1.00  0.00      A      
ATOM   2218  CG1 VAL   183       2.764   6.304  16.872  1.00 30.10      A      
ATOM   2219 HG11 VAL   183       2.669   5.440  16.214  1.00  0.00      A      
ATOM   2220 HG12 VAL   183       3.669   6.261  17.478  1.00  0.00      A      
ATOM   2221 HG13 VAL   183       2.824   7.228  16.297  1.00  0.00      A      
ATOM   2222  CG2 VAL   183       1.713   7.599  18.780  1.00 30.51      A      
ATOM   2223 HG21 VAL   183       1.175   7.606  19.728  1.00  0.00      A      
ATOM   2224 HG22 VAL   183       1.435   8.507  18.245  1.00  0.00      A      
ATOM   2225 HG23 VAL   183       2.757   7.635  19.090  1.00  0.00      A      
ATOM   2226  C   VAL   183       0.007   5.194  16.266  1.00 31.15      A      
ATOM   2227  O   VAL   183       0.069   4.084  16.727  1.00 30.86      A      
ATOM   2228  N   VAL   184       0.033   5.313  14.976  1.00 30.50      A      
ATOM   2229  H   VAL   184      -0.118   6.253  14.637  1.00  0.00      A      
ATOM   2230  CA  VAL   184      -0.063   4.282  13.927  1.00 30.49      A      
ATOM   2231  HA  VAL   184       0.179   3.302  14.338  1.00  0.00      A      
ATOM   2232  CB  VAL   184      -1.405   4.061  13.199  1.00 30.50      A      
ATOM   2233  HB  VAL   184      -1.702   4.899  12.569  1.00  0.00      A      
ATOM   2234  CG1 VAL   184      -1.502   2.939  12.169  1.00 29.69      A      
ATOM   2235 HG11 VAL   184      -1.168   2.071  12.736  1.00  0.00      A      
ATOM   2236 HG12 VAL   184      -0.930   3.250  11.295  1.00  0.00      A      
ATOM   2237 HG13 VAL   184      -2.507   2.897  11.749  1.00  0.00      A      
ATOM   2238  CG2 VAL   184      -2.528   3.718  14.147  1.00 29.76      A      
ATOM   2239 HG21 VAL   184      -3.460   3.999  13.657  1.00  0.00      A      
ATOM   2240 HG22 VAL   184      -2.471   4.089  15.171  1.00  0.00      A      
ATOM   2241 HG23 VAL   184      -2.587   2.641  14.304  1.00  0.00      A      
ATOM   2242  C   VAL   184       0.999   4.608  12.826  1.00 30.24      A      
ATOM   2243  O   VAL   184       0.938   5.696  12.256  1.00 30.56      A      
ATOM   2244  N   VAL   185       1.978   3.698  12.576  1.00 30.13      A      
ATOM   2245  H   VAL   185       1.943   2.883  13.172  1.00  0.00      A      
ATOM   2246  CA  VAL   185       3.054   3.959  11.571  1.00 29.57      A      
ATOM   2247  HA  VAL   185       2.871   4.942  11.137  1.00  0.00      A      
ATOM   2248  CB  VAL   185       4.497   3.831  12.196  1.00 29.70      A      
ATOM   2249  HB  VAL   185       4.592   2.926  12.795  1.00  0.00      A      
ATOM   2250  CG1 VAL   185       5.727   4.010  11.250  1.00 29.74      A      
ATOM   2251 HG11 VAL   185       5.585   4.804  10.517  1.00  0.00      A      
ATOM   2252 HG12 VAL   185       5.805   3.023  10.793  1.00  0.00      A      
ATOM   2253 HG13 VAL   185       6.640   4.156  11.827  1.00  0.00      A      
ATOM   2254  CG2 VAL   185       4.692   4.877  13.313  1.00 30.06      A      
ATOM   2255 HG21 VAL   185       4.536   5.894  12.954  1.00  0.00      A      
ATOM   2256 HG22 VAL   185       5.707   4.903  13.710  1.00  0.00      A      
ATOM   2257 HG23 VAL   185       3.973   4.690  14.110  1.00  0.00      A      
ATOM   2258  C   VAL   185       2.938   2.893  10.483  1.00 29.32      A      
ATOM   2259  O   VAL   185       2.811   1.732  10.749  1.00 28.49      A      
ATOM   2260  N   ASP   186       2.971   3.256   9.206  1.00 28.70      A      
ATOM   2261  H   ASP   186       3.121   4.231   8.987  1.00  0.00      A      
ATOM   2262  CA  ASP   186       3.124   2.366   8.040  1.00 28.87      A      
ATOM   2263  HA  ASP   186       2.429   1.547   8.221  1.00  0.00      A      
ATOM   2264  CB  ASP   186       2.590   3.093   6.843  1.00 29.87      A      
ATOM   2265  HB2 ASP   186       3.363   3.695   6.364  1.00  0.00      A      
ATOM   2266  HB3 ASP   186       1.699   3.689   7.038  1.00  0.00      A      
ATOM   2267  CG  ASP   186       2.090   2.012   5.890  1.00 30.50      A      
ATOM   2268  OD1 ASP   186       2.785   1.013   5.744  1.00 30.86      A      
ATOM   2269  OD2 ASP   186       1.006   2.261   5.339  1.00 31.91      A      
ATOM   2270  C   ASP   186       4.583   1.801   7.818  1.00 28.15      A      
ATOM   2271  O   ASP   186       5.473   2.579   7.455  1.00 28.75      A      
ATOM   2272  N   ASN   187       4.875   0.494   8.077  1.00 27.43      A      
ATOM   2273  H   ASN   187       4.162  -0.082   8.501  1.00  0.00      A      
ATOM   2274  CA  ASN   187       6.177  -0.178   7.974  1.00 26.63      A      
ATOM   2275  HA  ASN   187       6.941   0.586   7.832  1.00  0.00      A      
ATOM   2276  CB  ASN   187       6.244  -0.952   9.294  1.00 26.07      A      
ATOM   2277  HB2 ASN   187       5.613  -1.841   9.286  1.00  0.00      A      
ATOM   2278  HB3 ASN   187       5.879  -0.301  10.088  1.00  0.00      A      
ATOM   2279  CG  ASN   187       7.632  -1.289   9.684  1.00 25.92      A      
ATOM   2280  OD1 ASN   187       8.578  -0.552   9.337  1.00 26.95      A      
ATOM   2281  ND2 ASN   187       7.803  -2.346  10.442  1.00 25.61      A      
ATOM   2282 HD21 ASN   187       8.707  -2.697  10.722  1.00  0.00      A      
ATOM   2283 HD22 ASN   187       7.051  -2.889  10.842  1.00  0.00      A      
ATOM   2284  C   ASN   187       6.243  -0.980   6.630  1.00 26.82      A      
ATOM   2285  O   ASN   187       7.071  -1.909   6.554  1.00 25.75      A      
ATOM   2286  N   THR   188       5.352  -0.732   5.704  1.00 26.92      A      
ATOM   2287  H   THR   188       4.577  -0.131   5.947  1.00  0.00      A      
ATOM   2288  CA  THR   188       5.342  -1.431   4.402  1.00 26.55      A      
ATOM   2289  HA  THR   188       4.862  -2.401   4.530  1.00  0.00      A      
ATOM   2290  CB  THR   188       4.452  -0.686   3.406  1.00 26.11      A      
ATOM   2291  HB  THR   188       4.720   0.352   3.212  1.00  0.00      A      
ATOM   2292  CG2 THR   188       4.497  -1.478   2.167  1.00 24.89      A      
ATOM   2293 HG21 THR   188       5.384  -1.284   1.564  1.00  0.00      A      
ATOM   2294 HG22 THR   188       3.691  -1.021   1.594  1.00  0.00      A      
ATOM   2295 HG23 THR   188       4.235  -2.510   2.402  1.00  0.00      A      
ATOM   2296  OG1 THR   188       3.103  -0.667   3.847  1.00 24.70      A      
ATOM   2297  HG1 THR   188       2.976  -0.108   4.618  1.00  0.00      A      
ATOM   2298  C   THR   188       6.717  -1.552   3.799  1.00 27.58      A      
ATOM   2299  O   THR   188       6.980  -2.640   3.345  1.00 26.56      A      
ATOM   2300  N   TYR   189       7.423  -0.470   3.587  1.00 28.58      A      
ATOM   2301  H   TYR   189       7.058   0.378   3.996  1.00  0.00      A      
ATOM   2302  CA  TYR   189       8.687  -0.478   2.820  1.00 30.56      A      
ATOM   2303  HA  TYR   189       8.570  -1.163   1.980  1.00  0.00      A      
ATOM   2304  CB  TYR   189       9.157   0.823   2.198  1.00 33.68      A      
ATOM   2305  HB2 TYR   189       9.803   0.545   1.365  1.00  0.00      A      
ATOM   2306  HB3 TYR   189       9.785   1.344   2.921  1.00  0.00      A      
ATOM   2307  CG  TYR   189       8.091   1.787   1.645  1.00 37.27      A      
ATOM   2308  CD1 TYR   189       7.575   2.863   2.422  1.00 38.35      A      
ATOM   2309  HD1 TYR   189       8.085   3.118   3.339  1.00  0.00      A      
ATOM   2310  CE1 TYR   189       6.610   3.737   1.921  1.00 39.97      A      
ATOM   2311  HE1 TYR   189       6.225   4.623   2.403  1.00  0.00      A      
ATOM   2312  CZ  TYR   189       6.082   3.474   0.614  1.00 40.67      A      
ATOM   2313  OH  TYR   189       5.133   4.288   0.046  1.00 42.65      A      
ATOM   2314  HH  TYR   189       4.982   5.044   0.618  1.00  0.00      A      
ATOM   2315  CE2 TYR   189       6.586   2.462  -0.204  1.00 40.11      A      
ATOM   2316  HE2 TYR   189       6.242   2.305  -1.216  1.00  0.00      A      
ATOM   2317  CD2 TYR   189       7.623   1.585   0.336  1.00 38.26      A      
ATOM   2318  HD2 TYR   189       7.950   0.740  -0.251  1.00  0.00      A      
ATOM   2319  C   TYR   189       9.868  -1.116   3.514  1.00 30.34      A      
ATOM   2320  O   TYR   189      10.741  -1.489   2.794  1.00 29.80      A      
ATOM   2321  N   CYS   190       9.943  -1.119   4.844  1.00 29.66      A      
ATOM   2322  H   CYS   190       9.154  -0.711   5.325  1.00  0.00      A      
ATOM   2323  CA  CYS   190      10.977  -1.738   5.630  1.00 29.02      A      
ATOM   2324  HA  CYS   190      11.939  -1.783   5.119  1.00  0.00      A      
ATOM   2325  CB  CYS   190      11.157  -0.876   6.869  1.00 29.17      A      
ATOM   2326  HB2 CYS   190      11.816  -1.316   7.618  1.00  0.00      A      
ATOM   2327  HB3 CYS   190      10.207  -0.768   7.392  1.00  0.00      A      
ATOM   2328  SG  CYS   190      11.666   0.762   6.299  1.00 30.94      A      
ATOM   2329  HG  CYS   190      11.651   1.331   7.507  1.00  0.00      A      
ATOM   2330  C   CYS   190      10.736  -3.155   6.053  1.00 28.21      A      
ATOM   2331  O   CYS   190      11.696  -3.907   6.066  1.00 28.43      A      
ATOM   2332  N   THR   191       9.513  -3.551   6.366  1.00 26.52      A      
ATOM   2333  H   THR   191       8.841  -2.814   6.205  1.00  0.00      A      
ATOM   2334  CA  THR   191       9.014  -4.753   6.977  1.00 25.94      A      
ATOM   2335  HA  THR   191       7.926  -4.809   6.946  1.00  0.00      A      
ATOM   2336  CB  THR   191       9.439  -5.975   6.156  1.00 26.63      A      
ATOM   2337  HB  THR   191       8.834  -6.830   6.459  1.00  0.00      A      
ATOM   2338  CG2 THR   191       9.360  -5.769   4.671  1.00 25.79      A      
ATOM   2339 HG21 THR   191       8.462  -5.197   4.437  1.00  0.00      A      
ATOM   2340 HG22 THR   191       9.248  -6.753   4.215  1.00  0.00      A      
ATOM   2341 HG23 THR   191      10.222  -5.320   4.179  1.00  0.00      A      
ATOM   2342  OG1 THR   191      10.739  -6.372   6.542  1.00 26.18      A      
ATOM   2343  HG1 THR   191      11.254  -5.573   6.411  1.00  0.00      A      
ATOM   2344  C   THR   191       9.422  -4.858   8.438  1.00 26.02      A      
ATOM   2345  O   THR   191      10.481  -4.221   8.802  1.00 25.06      A      
ATOM   2346  N   PRO   192       8.771  -5.720   9.267  1.00 26.25      A      
ATOM   2347  CD  PRO   192       7.591  -6.534   8.995  1.00 25.87      A      
ATOM   2348  HD2 PRO   192       7.457  -6.797   7.946  1.00  0.00      A      
ATOM   2349  HD3 PRO   192       6.717  -5.956   9.295  1.00  0.00      A      
ATOM   2350  CG  PRO   192       7.701  -7.738   9.954  1.00 27.66      A      
ATOM   2351  HG2 PRO   192       8.433  -8.365   9.444  1.00  0.00      A      
ATOM   2352  HG3 PRO   192       6.813  -8.316  10.209  1.00  0.00      A      
ATOM   2353  CB  PRO   192       8.338  -7.044  11.185  1.00 26.43      A      
ATOM   2354  HB2 PRO   192       8.866  -7.775  11.797  1.00  0.00      A      
ATOM   2355  HB3 PRO   192       7.634  -6.553  11.857  1.00  0.00      A      
ATOM   2356  CA  PRO   192       9.275  -5.966  10.625  1.00 26.60      A      
ATOM   2357  HA  PRO   192       9.194  -5.106  11.289  1.00  0.00      A      
ATOM   2358  C   PRO   192      10.679  -6.629  10.728  1.00 26.74      A      
ATOM   2359  O   PRO   192      11.214  -6.832  11.849  1.00 26.51      A      
ATOM   2360  N   TYR   193      11.372  -6.917   9.652  1.00 26.46      A      
ATOM   2361  H   TYR   193      11.015  -6.918   8.707  1.00  0.00      A      
ATOM   2362  CA  TYR   193      12.744  -7.454   9.648  1.00 26.51      A      
ATOM   2363  HA  TYR   193      12.895  -8.126  10.494  1.00  0.00      A      
ATOM   2364  CB  TYR   193      13.030  -8.231   8.297  1.00 26.29      A      
ATOM   2365  HB2 TYR   193      12.665  -7.680   7.430  1.00  0.00      A      
ATOM   2366  HB3 TYR   193      12.351  -9.082   8.362  1.00  0.00      A      
ATOM   2367  CG  TYR   193      14.382  -8.736   8.144  1.00 26.07      A      
ATOM   2368  CD1 TYR   193      14.984  -9.533   9.099  1.00 26.34      A      
ATOM   2369  HD1 TYR   193      14.630  -9.680  10.109  1.00  0.00      A      
ATOM   2370  CE1 TYR   193      16.158 -10.268   8.822  1.00 26.80      A      
ATOM   2371  HE1 TYR   193      16.656 -10.740   9.656  1.00  0.00      A      
ATOM   2372  CZ  TYR   193      16.830 -10.025   7.591  1.00 26.36      A      
ATOM   2373  OH  TYR   193      18.043 -10.592   7.294  1.00 28.35      A      
ATOM   2374  HH  TYR   193      18.404 -10.177   6.507  1.00  0.00      A      
ATOM   2375  CE2 TYR   193      16.270  -9.073   6.712  1.00 26.62      A      
ATOM   2376  HE2 TYR   193      16.801  -8.801   5.812  1.00  0.00      A      
ATOM   2377  CD2 TYR   193      15.039  -8.527   6.892  1.00 25.77      A      
ATOM   2378  HD2 TYR   193      14.545  -7.872   6.188  1.00  0.00      A      
ATOM   2379  C   TYR   193      13.824  -6.299   9.793  1.00 27.02      A      
ATOM   2380  O   TYR   193      14.708  -6.467  10.632  1.00 26.94      A      
ATOM   2381  N   LEU   194      13.730  -5.227   9.011  1.00 27.23      A      
ATOM   2382  H   LEU   194      12.995  -5.188   8.319  1.00  0.00      A      
ATOM   2383  CA  LEU   194      14.608  -3.996   9.088  1.00 27.33      A      
ATOM   2384  HA  LEU   194      15.632  -4.289   9.322  1.00  0.00      A      
ATOM   2385  CB  LEU   194      14.646  -3.373   7.696  1.00 26.09      A      
ATOM   2386  HB2 LEU   194      15.372  -2.561   7.652  1.00  0.00      A      
ATOM   2387  HB3 LEU   194      13.685  -2.882   7.541  1.00  0.00      A      
ATOM   2388  CG  LEU   194      14.859  -4.495   6.562  1.00 25.80      A      
ATOM   2389  HG  LEU   194      14.058  -5.225   6.448  1.00  0.00      A      
ATOM   2390  CD1 LEU   194      14.951  -3.758   5.192  1.00 25.40      A      
ATOM   2391 HD11 LEU   194      14.070  -3.188   4.895  1.00  0.00      A      
ATOM   2392 HD12 LEU   194      15.269  -4.439   4.402  1.00  0.00      A      
ATOM   2393 HD13 LEU   194      15.777  -3.052   5.279  1.00  0.00      A      
ATOM   2394  CD2 LEU   194      16.183  -5.319   6.782  1.00 25.21      A      
ATOM   2395 HD21 LEU   194      16.276  -5.782   7.764  1.00  0.00      A      
ATOM   2396 HD22 LEU   194      17.048  -4.717   6.507  1.00  0.00      A      
ATOM   2397 HD23 LEU   194      16.039  -6.136   6.075  1.00  0.00      A      
ATOM   2398  C   LEU   194      14.143  -2.945  10.065  1.00 27.67      A      
ATOM   2399  O   LEU   194      15.016  -2.210  10.420  1.00 28.41      A      
ATOM   2400  N   GLN   195      12.872  -2.868  10.455  1.00 28.32      A      
ATOM   2401  H   GLN   195      12.196  -3.417   9.944  1.00  0.00      A      
ATOM   2402  CA  GLN   195      12.333  -1.774  11.211  1.00 28.30      A      
ATOM   2403  HA  GLN   195      13.075  -1.467  11.947  1.00  0.00      A      
ATOM   2404  CB  GLN   195      12.066  -0.611  10.247  1.00 27.96      A      
ATOM   2405  HB2 GLN   195      11.369  -0.995   9.502  1.00  0.00      A      
ATOM   2406  HB3 GLN   195      13.030  -0.367   9.801  1.00  0.00      A      
ATOM   2407  CG  GLN   195      11.488   0.681  10.821  1.00 28.78      A      
ATOM   2408  HG2 GLN   195      12.210   1.025  11.562  1.00  0.00      A      
ATOM   2409  HG3 GLN   195      10.520   0.442  11.262  1.00  0.00      A      
ATOM   2410  CD  GLN   195      11.300   1.705   9.733  1.00 28.78      A      
ATOM   2411  OE1 GLN   195      12.153   2.569   9.401  1.00 29.08      A      
ATOM   2412  NE2 GLN   195      10.182   1.678   8.980  1.00 28.91      A      
ATOM   2413 HE21 GLN   195       9.565   0.897   9.150  1.00  0.00      A      
ATOM   2414 HE22 GLN   195      10.013   2.243   8.160  1.00  0.00      A      
ATOM   2415  C   GLN   195      11.126  -2.190  12.058  1.00 29.00      A      
ATOM   2416  O   GLN   195      10.359  -3.026  11.546  1.00 28.66      A      
ATOM   2417  N   ARG   196      10.917  -1.630  13.190  1.00 29.48      A      
ATOM   2418  H   ARG   196      11.677  -1.094  13.581  1.00  0.00      A      
ATOM   2419  CA  ARG   196       9.822  -2.066  14.041  1.00 30.45      A      
ATOM   2420  HA  ARG   196       8.917  -2.351  13.505  1.00  0.00      A      
ATOM   2421  CB  ARG   196      10.257  -3.292  14.964  1.00 31.27      A      
ATOM   2422  HB2 ARG   196       9.580  -3.499  15.793  1.00  0.00      A      
ATOM   2423  HB3 ARG   196      11.164  -3.031  15.509  1.00  0.00      A      
ATOM   2424  CG  ARG   196      10.446  -4.598  14.175  1.00 33.09      A      
ATOM   2425  HG2 ARG   196      11.133  -4.333  13.371  1.00  0.00      A      
ATOM   2426  HG3 ARG   196       9.487  -4.878  13.739  1.00  0.00      A      
ATOM   2427  CD  ARG   196      10.982  -5.831  14.971  1.00 33.94      A      
ATOM   2428  HD2 ARG   196      11.007  -6.717  14.337  1.00  0.00      A      
ATOM   2429  HD3 ARG   196      10.369  -6.063  15.841  1.00  0.00      A      
ATOM   2430  NE  ARG   196      12.349  -5.570  15.393  1.00 35.83      A      
ATOM   2431  HE  ARG   196      12.533  -5.337  16.359  1.00  0.00      A      
ATOM   2432  CZ  ARG   196      13.380  -5.632  14.570  1.00 37.31      A      
ATOM   2433  NH1 ARG   196      13.314  -6.075  13.391  1.00 37.69      A      
ATOM   2434 HH11 ARG   196      14.154  -6.033  12.832  1.00  0.00      A      
ATOM   2435 HH12 ARG   196      12.390  -6.393  13.136  1.00  0.00      A      
ATOM   2436  NH2 ARG   196      14.553  -5.225  14.955  1.00 38.16      A      
ATOM   2437 HH21 ARG   196      15.251  -5.161  14.227  1.00  0.00      A      
ATOM   2438 HH22 ARG   196      14.702  -4.880  15.893  1.00  0.00      A      
ATOM   2439  C   ARG   196       9.333  -0.794  14.857  1.00 30.97      A      
ATOM   2440  O   ARG   196       9.817  -0.630  16.023  1.00 30.08      A      
ATOM   2441  N   PRO   197       8.576   0.076  14.215  1.00 31.37      A      
ATOM   2442  CD  PRO   197       7.954  -0.110  12.895  1.00 31.68      A      
ATOM   2443  HD2 PRO   197       7.178  -0.874  12.953  1.00  0.00      A      
ATOM   2444  HD3 PRO   197       8.729  -0.334  12.162  1.00  0.00      A      
ATOM   2445  CG  PRO   197       7.285   1.283  12.625  1.00 31.91      A      
ATOM   2446  HG2 PRO   197       6.439   1.170  11.947  1.00  0.00      A      
ATOM   2447  HG3 PRO   197       8.004   1.973  12.184  1.00  0.00      A      
ATOM   2448  CB  PRO   197       6.890   1.686  14.042  1.00 31.65      A      
ATOM   2449  HB2 PRO   197       5.954   1.171  14.257  1.00  0.00      A      
ATOM   2450  HB3 PRO   197       6.595   2.735  14.055  1.00  0.00      A      
ATOM   2451  CA  PRO   197       8.033   1.262  14.895  1.00 31.99      A      
ATOM   2452  HA  PRO   197       8.839   1.994  14.921  1.00  0.00      A      
ATOM   2453  C   PRO   197       7.472   1.107  16.308  1.00 32.44      A      
ATOM   2454  O   PRO   197       7.620   1.990  17.109  1.00 32.48      A      
ATOM   2455  N   LEU   198       6.790  -0.044  16.608  1.00 32.93      A      
ATOM   2456  H   LEU   198       6.562  -0.740  15.912  1.00  0.00      A      
ATOM   2457  CA  LEU   198       6.239  -0.381  17.892  1.00 34.40      A      
ATOM   2458  HA  LEU   198       5.599   0.453  18.182  1.00  0.00      A      
ATOM   2459  CB  LEU   198       5.514  -1.700  17.964  1.00 33.99      A      
ATOM   2460  HB2 LEU   198       5.222  -1.821  19.007  1.00  0.00      A      
ATOM   2461  HB3 LEU   198       6.251  -2.489  17.813  1.00  0.00      A      
ATOM   2462  CG  LEU   198       4.363  -1.933  17.086  1.00 34.09      A      
ATOM   2463  HG  LEU   198       4.761  -1.724  16.094  1.00  0.00      A      
ATOM   2464  CD1 LEU   198       3.882  -3.379  17.287  1.00 33.51      A      
ATOM   2465 HD11 LEU   198       4.688  -4.036  16.960  1.00  0.00      A      
ATOM   2466 HD12 LEU   198       3.027  -3.557  16.634  1.00  0.00      A      
ATOM   2467 HD13 LEU   198       3.597  -3.636  18.308  1.00  0.00      A      
ATOM   2468  CD2 LEU   198       3.162  -1.019  17.403  1.00 33.88      A      
ATOM   2469 HD21 LEU   198       3.184  -0.043  16.917  1.00  0.00      A      
ATOM   2470 HD22 LEU   198       3.061  -0.909  18.483  1.00  0.00      A      
ATOM   2471 HD23 LEU   198       2.268  -1.478  16.982  1.00  0.00      A      
ATOM   2472  C   LEU   198       7.405  -0.447  18.954  1.00 35.62      A      
ATOM   2473  O   LEU   198       7.182  -0.035  20.109  1.00 35.56      A      
ATOM   2474  N   GLU   199       8.609  -0.879  18.581  1.00 36.66      A      
ATOM   2475  H   GLU   199       8.862  -1.267  17.684  1.00  0.00      A      
ATOM   2476  CA  GLU   199       9.761  -0.979  19.455  1.00 37.92      A      
ATOM   2477  HA  GLU   199       9.431  -1.096  20.488  1.00  0.00      A      
ATOM   2478  CB  GLU   199      10.686  -2.243  19.165  1.00 38.76      A      
ATOM   2479  HB2 GLU   199      11.527  -2.140  19.851  1.00  0.00      A      
ATOM   2480  HB3 GLU   199      10.851  -2.321  18.090  1.00  0.00      A      
ATOM   2481  CG  GLU   199      10.021  -3.601  19.404  1.00 39.16      A      
ATOM   2482  HG2 GLU   199       9.163  -3.679  18.736  1.00  0.00      A      
ATOM   2483  HG3 GLU   199       9.680  -3.529  20.437  1.00  0.00      A      
ATOM   2484  CD  GLU   199      11.010  -4.713  19.208  1.00 39.76      A      
ATOM   2485  OE1 GLU   199      11.138  -5.561  20.144  1.00 39.12      A      
ATOM   2486  OE2 GLU   199      11.551  -4.873  18.099  1.00 39.13      A      
ATOM   2487  C   GLU   199      10.516   0.380  19.494  1.00 38.19      A      
ATOM   2488  O   GLU   199      11.173   0.631  20.502  1.00 38.88      A      
ATOM   2489  N   LEU   200      10.370   1.344  18.586  1.00 38.05      A      
ATOM   2490  H   LEU   200       9.818   1.158  17.761  1.00  0.00      A      
ATOM   2491  CA  LEU   200      10.775   2.750  18.772  1.00 37.56      A      
ATOM   2492  HA  LEU   200      11.680   2.730  19.379  1.00  0.00      A      
ATOM   2493  CB  LEU   200      11.279   3.288  17.393  1.00 37.60      A      
ATOM   2494  HB2 LEU   200      11.943   4.130  17.588  1.00  0.00      A      
ATOM   2495  HB3 LEU   200      10.339   3.572  16.919  1.00  0.00      A      
ATOM   2496  CG  LEU   200      12.209   2.424  16.529  1.00 38.13      A      
ATOM   2497  HG  LEU   200      11.844   1.397  16.536  1.00  0.00      A      
ATOM   2498  CD1 LEU   200      12.331   3.017  15.152  1.00 37.84      A      
ATOM   2499 HD11 LEU   200      12.676   4.051  15.161  1.00  0.00      A      
ATOM   2500 HD12 LEU   200      11.374   2.941  14.635  1.00  0.00      A      
ATOM   2501 HD13 LEU   200      12.958   2.366  14.543  1.00  0.00      A      
ATOM   2502  CD2 LEU   200      13.662   2.450  17.093  1.00 38.01      A      
ATOM   2503 HD21 LEU   200      13.656   1.872  18.017  1.00  0.00      A      
ATOM   2504 HD22 LEU   200      13.993   3.447  17.383  1.00  0.00      A      
ATOM   2505 HD23 LEU   200      14.354   1.948  16.417  1.00  0.00      A      
ATOM   2506  C   LEU   200       9.774   3.555  19.638  1.00 37.43      A      
ATOM   2507  O   LEU   200      10.232   4.461  20.337  1.00 37.56      A      
ATOM   2508  N   GLY   201       8.451   3.235  19.606  1.00 37.40      A      
ATOM   2509  H   GLY   201       8.257   2.371  19.120  1.00  0.00      A      
ATOM   2510  CA  GLY   201       7.515   3.757  20.577  1.00 36.76      A      
ATOM   2511  HA2 GLY   201       7.698   4.806  20.810  1.00  0.00      A      
ATOM   2512  HA3 GLY   201       7.572   3.218  21.523  1.00  0.00      A      
ATOM   2513  C   GLY   201       6.072   3.672  20.118  1.00 36.33      A      
ATOM   2514  O   GLY   201       5.287   4.070  20.984  1.00 36.06      A      
ATOM   2515  N   ALA   202       5.646   3.154  18.954  1.00 34.75      A      
ATOM   2516  H   ALA   202       6.405   2.721  18.449  1.00  0.00      A      
ATOM   2517  CA  ALA   202       4.270   3.308  18.454  1.00 33.15      A      
ATOM   2518  HA  ALA   202       3.931   4.307  18.727  1.00  0.00      A      
ATOM   2519  CB  ALA   202       4.222   3.092  16.922  1.00 33.17      A      
ATOM   2520  HB1 ALA   202       3.244   3.443  16.593  1.00  0.00      A      
ATOM   2521  HB2 ALA   202       4.304   2.041  16.646  1.00  0.00      A      
ATOM   2522  HB3 ALA   202       5.005   3.631  16.387  1.00  0.00      A      
ATOM   2523  C   ALA   202       3.261   2.374  19.235  1.00 32.23      A      
ATOM   2524  O   ALA   202       3.676   1.354  19.701  1.00 31.60      A      
ATOM   2525  N   ASP   203       1.962   2.656  19.258  1.00 30.97      A      
ATOM   2526  H   ASP   203       1.698   3.476  18.731  1.00  0.00      A      
ATOM   2527  CA  ASP   203       0.819   1.964  19.859  1.00 30.13      A      
ATOM   2528  HA  ASP   203       1.091   1.555  20.832  1.00  0.00      A      
ATOM   2529  CB  ASP   203      -0.353   3.011  20.014  1.00 30.67      A      
ATOM   2530  HB2 ASP   203      -1.275   2.451  20.167  1.00  0.00      A      
ATOM   2531  HB3 ASP   203      -0.492   3.556  19.080  1.00  0.00      A      
ATOM   2532  CG  ASP   203      -0.202   4.082  21.122  1.00 31.27      A      
ATOM   2533  OD1 ASP   203      -0.934   5.059  21.110  1.00 32.24      A      
ATOM   2534  OD2 ASP   203       0.936   3.960  21.712  1.00 30.48      A      
ATOM   2535  C   ASP   203       0.335   0.771  18.986  1.00 29.64      A      
ATOM   2536  O   ASP   203       0.153  -0.339  19.509  1.00 28.59      A      
ATOM   2537  N   LEU   204       0.168   1.088  17.716  1.00 28.84      A      
ATOM   2538  H   LEU   204       0.176   2.076  17.503  1.00  0.00      A      
ATOM   2539  CA  LEU   204       0.025   0.261  16.559  1.00 28.81      A      
ATOM   2540  HA  LEU   204       0.002  -0.778  16.887  1.00  0.00      A      
ATOM   2541  CB  LEU   204      -1.357   0.595  16.018  1.00 28.79      A      
ATOM   2542  HB2 LEU   204      -1.446   0.264  14.984  1.00  0.00      A      
ATOM   2543  HB3 LEU   204      -1.397   1.680  15.923  1.00  0.00      A      
ATOM   2544  CG  LEU   204      -2.568   0.301  16.949  1.00 28.95      A      
ATOM   2545  HG  LEU   204      -2.407   0.616  17.980  1.00  0.00      A      
ATOM   2546  CD1 LEU   204      -3.845   1.052  16.515  1.00 29.00      A      
ATOM   2547 HD11 LEU   204      -4.417   0.574  15.720  1.00  0.00      A      
ATOM   2548 HD12 LEU   204      -3.528   2.046  16.200  1.00  0.00      A      
ATOM   2549 HD13 LEU   204      -4.536   1.163  17.350  1.00  0.00      A      
ATOM   2550  CD2 LEU   204      -2.817  -1.205  16.996  1.00 28.36      A      
ATOM   2551 HD21 LEU   204      -2.623  -1.637  16.014  1.00  0.00      A      
ATOM   2552 HD22 LEU   204      -3.773  -1.461  17.454  1.00  0.00      A      
ATOM   2553 HD23 LEU   204      -2.048  -1.697  17.591  1.00  0.00      A      
ATOM   2554  C   LEU   204       1.095   0.482  15.444  1.00 28.40      A      
ATOM   2555  O   LEU   204       1.674   1.545  15.240  1.00 28.10      A      
ATOM   2556  N   VAL   205       1.154  -0.586  14.665  1.00 28.23      A      
ATOM   2557  H   VAL   205       0.572  -1.365  14.940  1.00  0.00      A      
ATOM   2558  CA  VAL   205       1.888  -0.606  13.377  1.00 28.28      A      
ATOM   2559  HA  VAL   205       2.053   0.432  13.089  1.00  0.00      A      
ATOM   2560  CB  VAL   205       3.332  -1.287  13.534  1.00 29.36      A      
ATOM   2561  HB  VAL   205       3.804  -0.819  14.397  1.00  0.00      A      
ATOM   2562  CG1 VAL   205       3.189  -2.752  13.856  1.00 30.38      A      
ATOM   2563 HG11 VAL   205       2.746  -2.796  14.851  1.00  0.00      A      
ATOM   2564 HG12 VAL   205       4.140  -3.274  13.964  1.00  0.00      A      
ATOM   2565 HG13 VAL   205       2.539  -3.253  13.139  1.00  0.00      A      
ATOM   2566  CG2 VAL   205       4.186  -1.196  12.247  1.00 28.83      A      
ATOM   2567 HG21 VAL   205       3.803  -1.777  11.408  1.00  0.00      A      
ATOM   2568 HG22 VAL   205       5.128  -1.617  12.598  1.00  0.00      A      
ATOM   2569 HG23 VAL   205       4.201  -0.147  11.952  1.00  0.00      A      
ATOM   2570  C   VAL   205       1.022  -1.269  12.309  1.00 27.70      A      
ATOM   2571  O   VAL   205       0.271  -2.179  12.561  1.00 27.47      A      
ATOM   2572  N   VAL   206       1.081  -0.656  11.104  1.00 26.86      A      
ATOM   2573  H   VAL   206       1.775   0.046  10.892  1.00  0.00      A      
ATOM   2574  CA  VAL   206       0.411  -1.186   9.907  1.00 26.67      A      
ATOM   2575  HA  VAL   206      -0.063  -2.093  10.283  1.00  0.00      A      
ATOM   2576  CB  VAL   206      -0.720  -0.360   9.283  1.00 27.79      A      
ATOM   2577  HB  VAL   206      -1.078  -0.798   8.351  1.00  0.00      A      
ATOM   2578  CG1 VAL   206      -1.925  -0.466  10.252  1.00 29.55      A      
ATOM   2579 HG11 VAL   206      -1.653  -0.081  11.235  1.00  0.00      A      
ATOM   2580 HG12 VAL   206      -2.431  -1.427  10.164  1.00  0.00      A      
ATOM   2581 HG13 VAL   206      -2.646   0.287   9.932  1.00  0.00      A      
ATOM   2582  CG2 VAL   206      -0.297   1.080   9.124  1.00 27.57      A      
ATOM   2583 HG21 VAL   206       0.286   1.289   8.227  1.00  0.00      A      
ATOM   2584 HG22 VAL   206       0.140   1.401  10.069  1.00  0.00      A      
ATOM   2585 HG23 VAL   206      -1.143   1.755   8.993  1.00  0.00      A      
ATOM   2586  C   VAL   206       1.489  -1.589   8.932  1.00 25.89      A      
ATOM   2587  O   VAL   206       2.621  -1.035   8.881  1.00 25.50      A      
ATOM   2588  N   HID   207       1.179  -2.526   8.038  1.00 25.60      A      
ATOM   2589  H   HID   207       0.391  -3.139   8.193  1.00  0.00      A      
ATOM   2590  CA  HID   207       1.815  -2.518   6.741  1.00 25.21      A      
ATOM   2591  HA  HID   207       2.016  -1.491   6.433  1.00  0.00      A      
ATOM   2592  CB  HID   207       3.192  -3.240   6.836  1.00 26.08      A      
ATOM   2593  HB2 HID   207       3.903  -2.472   7.141  1.00  0.00      A      
ATOM   2594  HB3 HID   207       3.462  -3.460   5.803  1.00  0.00      A      
ATOM   2595  CG  HID   207       3.250  -4.480   7.650  1.00 26.25      A      
ATOM   2596  ND1 HID   207       3.905  -4.611   8.930  1.00 27.37      A      
ATOM   2597  HD1 HID   207       4.425  -3.997   9.541  1.00  0.00      A      
ATOM   2598  CE1 HID   207       3.804  -5.905   9.246  1.00 26.73      A      
ATOM   2599  HE1 HID   207       4.198  -6.332  10.157  1.00  0.00      A      
ATOM   2600  NE2 HID   207       3.180  -6.614   8.281  1.00 27.40      A      
ATOM   2601  CD2 HID   207       2.972  -5.779   7.221  1.00 26.05      A      
ATOM   2602  HD2 HID   207       2.530  -6.005   6.263  1.00  0.00      A      
ATOM   2603  C   HID   207       0.872  -3.062   5.662  1.00 24.58      A      
ATOM   2604  O   HID   207      -0.115  -3.670   6.041  1.00 24.35      A      
ATOM   2605  N   SER   208       1.179  -2.713   4.409  1.00 24.83      A      
ATOM   2606  H   SER   208       1.990  -2.140   4.226  1.00  0.00      A      
ATOM   2607  CA  SER   208       0.604  -3.391   3.273  1.00 24.11      A      
ATOM   2608  HA  SER   208      -0.449  -3.638   3.415  1.00  0.00      A      
ATOM   2609  CB  SER   208       0.618  -2.513   1.960  1.00 23.92      A      
ATOM   2610  HB2 SER   208       1.660  -2.210   1.860  1.00  0.00      A      
ATOM   2611  HB3 SER   208       0.037  -1.602   2.099  1.00  0.00      A      
ATOM   2612  OG  SER   208       0.368  -3.272   0.783  1.00 22.75      A      
ATOM   2613  HG  SER   208      -0.492  -3.083   0.401  1.00  0.00      A      
ATOM   2614  C   SER   208       1.359  -4.726   3.121  1.00 23.94      A      
ATOM   2615  O   SER   208       2.572  -4.702   3.039  1.00 24.41      A      
ATOM   2616  N   ALA   209       0.741  -5.879   3.093  1.00 24.13      A      
ATOM   2617  H   ALA   209      -0.248  -5.969   3.275  1.00  0.00      A      
ATOM   2618  CA  ALA   209       1.414  -7.173   2.808  1.00 23.68      A      
ATOM   2619  HA  ALA   209       2.392  -7.112   3.285  1.00  0.00      A      
ATOM   2620  CB  ALA   209       0.726  -8.256   3.545  1.00 22.21      A      
ATOM   2621  HB1 ALA   209      -0.353  -8.253   3.389  1.00  0.00      A      
ATOM   2622  HB2 ALA   209       0.983  -8.168   4.601  1.00  0.00      A      
ATOM   2623  HB3 ALA   209       1.125  -9.203   3.181  1.00  0.00      A      
ATOM   2624  C   ALA   209       1.506  -7.472   1.336  1.00 24.07      A      
ATOM   2625  O   ALA   209       2.196  -8.374   0.872  1.00 23.83      A      
ATOM   2626  N   THR   210       0.913  -6.626   0.467  1.00 24.85      A      
ATOM   2627  H   THR   210       0.620  -5.726   0.819  1.00  0.00      A      
ATOM   2628  CA  THR   210       1.072  -6.681  -1.003  1.00 24.44      A      
ATOM   2629  HA  THR   210       0.933  -7.717  -1.313  1.00  0.00      A      
ATOM   2630  CB  THR   210      -0.031  -5.822  -1.603  1.00 24.88      A      
ATOM   2631  HB  THR   210       0.287  -4.782  -1.687  1.00  0.00      A      
ATOM   2632  CG2 THR   210      -0.452  -6.374  -2.936  1.00 24.74      A      
ATOM   2633 HG21 THR   210       0.256  -6.024  -3.687  1.00  0.00      A      
ATOM   2634 HG22 THR   210      -1.406  -5.982  -3.288  1.00  0.00      A      
ATOM   2635 HG23 THR   210      -0.467  -7.464  -2.912  1.00  0.00      A      
ATOM   2636  OG1 THR   210      -1.290  -5.924  -0.843  1.00 24.10      A      
ATOM   2637  HG1 THR   210      -1.405  -5.031  -0.510  1.00  0.00      A      
ATOM   2638  C   THR   210       2.489  -6.353  -1.446  1.00 25.01      A      
ATOM   2639  O   THR   210       2.948  -6.881  -2.415  1.00 24.36      A      
ATOM   2640  N   LYN   211       3.160  -5.452  -0.730  1.00 24.98      A      
ATOM   2641  H   LYN   211       2.730  -5.088   0.108  1.00  0.00      A      
ATOM   2642  CA  LYN   211       4.553  -5.051  -1.000  1.00 25.21      A      
ATOM   2643  HA  LYN   211       4.788  -5.331  -2.027  1.00  0.00      A      
ATOM   2644  CB  LYN   211       4.786  -3.498  -0.779  1.00 25.51      A      
ATOM   2645  HB2 LYN   211       5.713  -3.261  -1.301  1.00  0.00      A      
ATOM   2646  HB3 LYN   211       5.052  -3.331   0.265  1.00  0.00      A      
ATOM   2647  CG  LYN   211       3.680  -2.503  -1.124  1.00 27.41      A      
ATOM   2648  HG2 LYN   211       4.054  -1.485  -1.016  1.00  0.00      A      
ATOM   2649  HG3 LYN   211       2.900  -2.558  -0.365  1.00  0.00      A      
ATOM   2650  CD  LYN   211       3.056  -2.643  -2.573  1.00 29.44      A      
ATOM   2651  HD2 LYN   211       2.534  -3.598  -2.637  1.00  0.00      A      
ATOM   2652  HD3 LYN   211       3.896  -2.776  -3.254  1.00  0.00      A      
ATOM   2653  CE  LYN   211       2.197  -1.485  -3.100  1.00 31.34      A      
ATOM   2654  HE2 LYN   211       1.558  -1.698  -3.957  1.00  0.00      A      
ATOM   2655  HE3 LYN   211       2.916  -0.769  -3.497  1.00  0.00      A      
ATOM   2656  NZ  LYN   211       1.303  -0.806  -2.096  1.00 33.90      A      
ATOM   2657  C   LYN   211       5.441  -5.913  -0.026  1.00 24.84      A      
ATOM   2658  O   LYN   211       5.186  -6.088   1.145  1.00 24.44      A      
ATOM   2659  N   TYR   212       6.521  -6.469  -0.547  1.00 24.37      A      
ATOM   2660  H   TYR   212       6.703  -6.400  -1.538  1.00  0.00      A      
ATOM   2661  CA  TYR   212       7.686  -7.172   0.178  1.00 24.78      A      
ATOM   2662  HA  TYR   212       8.286  -7.679  -0.578  1.00  0.00      A      
ATOM   2663  CB  TYR   212       8.555  -6.128   0.839  1.00 24.52      A      
ATOM   2664  HB2 TYR   212       9.394  -6.676   1.269  1.00  0.00      A      
ATOM   2665  HB3 TYR   212       7.999  -5.730   1.687  1.00  0.00      A      
ATOM   2666  CG  TYR   212       9.019  -4.951  -0.083  1.00 25.33      A      
ATOM   2667  CD1 TYR   212       8.422  -3.645   0.091  1.00 25.54      A      
ATOM   2668  HD1 TYR   212       7.677  -3.450   0.849  1.00  0.00      A      
ATOM   2669  CE1 TYR   212       8.954  -2.543  -0.637  1.00 25.17      A      
ATOM   2670  HE1 TYR   212       8.623  -1.519  -0.545  1.00  0.00      A      
ATOM   2671  CZ  TYR   212      10.014  -2.775  -1.556  1.00 25.53      A      
ATOM   2672  OH  TYR   212      10.536  -1.719  -2.204  1.00 25.07      A      
ATOM   2673  HH  TYR   212      11.113  -2.029  -2.907  1.00  0.00      A      
ATOM   2674  CE2 TYR   212      10.645  -4.054  -1.666  1.00 25.30      A      
ATOM   2675  HE2 TYR   212      11.401  -4.128  -2.434  1.00  0.00      A      
ATOM   2676  CD2 TYR   212      10.191  -5.139  -0.877  1.00 25.18      A      
ATOM   2677  HD2 TYR   212      10.607  -6.134  -0.942  1.00  0.00      A      
ATOM   2678  C   TYR   212       7.369  -8.299   1.199  1.00 24.04      A      
ATOM   2679  O   TYR   212       8.133  -9.292   1.285  1.00 24.52      A      
ATOM   2680  N   LEU   213       6.331  -8.358   2.037  1.00 23.49      A      
ATOM   2681  H   LEU   213       5.802  -7.500   2.093  1.00  0.00      A      
ATOM   2682  CA  LEU   213       6.172  -9.363   3.123  1.00 22.54      A      
ATOM   2683  HA  LEU   213       7.019  -9.398   3.808  1.00  0.00      A      
ATOM   2684  CB  LEU   213       4.854  -9.079   3.963  1.00 22.09      A      
ATOM   2685  HB2 LEU   213       4.719 -10.012   4.509  1.00  0.00      A      
ATOM   2686  HB3 LEU   213       4.019  -8.953   3.274  1.00  0.00      A      
ATOM   2687  CG  LEU   213       4.854  -7.990   5.016  1.00 23.90      A      
ATOM   2688  HG  LEU   213       3.852  -7.970   5.444  1.00  0.00      A      
ATOM   2689  CD1 LEU   213       5.861  -8.287   6.158  1.00 22.52      A      
ATOM   2690 HD11 LEU   213       6.225  -7.349   6.576  1.00  0.00      A      
ATOM   2691 HD12 LEU   213       6.676  -8.935   5.837  1.00  0.00      A      
ATOM   2692 HD13 LEU   213       5.391  -8.735   7.033  1.00  0.00      A      
ATOM   2693  CD2 LEU   213       5.183  -6.624   4.452  1.00 23.67      A      
ATOM   2694 HD21 LEU   213       4.977  -5.767   5.092  1.00  0.00      A      
ATOM   2695 HD22 LEU   213       4.636  -6.345   3.551  1.00  0.00      A      
ATOM   2696 HD23 LEU   213       6.248  -6.518   4.245  1.00  0.00      A      
ATOM   2697  C   LEU   213       5.985 -10.724   2.636  1.00 22.06      A      
ATOM   2698  O   LEU   213       6.641 -11.613   3.114  1.00 21.57      A      
ATOM   2699  N   SER   214       5.098 -10.926   1.681  1.00 21.39      A      
ATOM   2700  H   SER   214       4.602 -10.097   1.384  1.00  0.00      A      
ATOM   2701  CA  SER   214       4.918 -12.152   0.909  1.00 20.88      A      
ATOM   2702  HA  SER   214       5.033 -13.076   1.475  1.00  0.00      A      
ATOM   2703  CB  SER   214       3.501 -12.221   0.246  1.00 21.90      A      
ATOM   2704  HB2 SER   214       3.323 -11.431  -0.484  1.00  0.00      A      
ATOM   2705  HB3 SER   214       2.829 -12.043   1.086  1.00  0.00      A      
ATOM   2706  OG  SER   214       3.312 -13.438  -0.440  1.00 23.73      A      
ATOM   2707  HG  SER   214       3.225 -13.113  -1.340  1.00  0.00      A      
ATOM   2708  C   SER   214       5.971 -12.243  -0.156  1.00 20.93      A      
ATOM   2709  O   SER   214       6.619 -13.261  -0.385  1.00 19.49      A      
ATOM   2710  N   GLY   215       6.200 -11.203  -0.871  1.00 20.78      A      
ATOM   2711  H   GLY   215       5.644 -10.390  -0.648  1.00  0.00      A      
ATOM   2712  CA  GLY   215       7.200 -11.146  -1.985  1.00 21.99      A      
ATOM   2713  HA2 GLY   215       8.109 -11.620  -1.616  1.00  0.00      A      
ATOM   2714  HA3 GLY   215       7.430 -10.085  -2.085  1.00  0.00      A      
ATOM   2715  C   GLY   215       6.922 -11.863  -3.286  1.00 22.35      A      
ATOM   2716  O   GLY   215       7.859 -12.125  -4.065  1.00 21.94      A      
ATOM   2717  N   HID   216       5.732 -12.398  -3.585  1.00 23.11      A      
ATOM   2718  H   HID   216       5.024 -12.424  -2.864  1.00  0.00      A      
ATOM   2719  CA  HID   216       5.554 -13.265  -4.741  1.00 24.36      A      
ATOM   2720  HA  HID   216       6.438 -13.461  -5.349  1.00  0.00      A      
ATOM   2721  CB  HID   216       5.183 -14.658  -4.136  1.00 23.49      A      
ATOM   2722  HB2 HID   216       4.925 -15.155  -5.071  1.00  0.00      A      
ATOM   2723  HB3 HID   216       4.267 -14.621  -3.547  1.00  0.00      A      
ATOM   2724  CG  HID   216       6.300 -15.448  -3.408  1.00 24.90      A      
ATOM   2725  ND1 HID   216       6.840 -15.257  -2.165  1.00 25.09      A      
ATOM   2726  HD1 HID   216       6.618 -14.592  -1.438  1.00  0.00      A      
ATOM   2727  CE1 HID   216       7.842 -16.129  -1.994  1.00 25.94      A      
ATOM   2728  HE1 HID   216       8.286 -16.231  -1.015  1.00  0.00      A      
ATOM   2729  NE2 HID   216       7.933 -16.929  -3.011  1.00 26.13      A      
ATOM   2730  CD2 HID   216       7.073 -16.502  -3.973  1.00 24.79      A      
ATOM   2731  HD2 HID   216       7.125 -16.906  -4.973  1.00  0.00      A      
ATOM   2732  C   HID   216       4.460 -12.679  -5.720  1.00 24.69      A      
ATOM   2733  O   HID   216       4.137 -13.349  -6.749  1.00 24.86      A      
ATOM   2734  N   GLY   217       3.930 -11.463  -5.568  1.00 24.93      A      
ATOM   2735  H   GLY   217       4.161 -10.942  -4.734  1.00  0.00      A      
ATOM   2736  CA  GLY   217       3.073 -10.759  -6.538  1.00 25.27      A      
ATOM   2737  HA2 GLY   217       3.548 -10.724  -7.518  1.00  0.00      A      
ATOM   2738  HA3 GLY   217       2.854  -9.757  -6.171  1.00  0.00      A      
ATOM   2739  C   GLY   217       1.679 -11.449  -6.696  1.00 25.84      A      
ATOM   2740  O   GLY   217       1.074 -11.102  -7.677  1.00 26.88      A      
ATOM   2741  N   ASP   218       1.237 -12.396  -5.810  1.00 25.85      A      
ATOM   2742  H   ASP   218       1.907 -12.636  -5.094  1.00  0.00      A      
ATOM   2743  CA  ASP   218       0.132 -13.284  -5.978  1.00 26.27      A      
ATOM   2744  HA  ASP   218      -0.408 -12.989  -6.877  1.00  0.00      A      
ATOM   2745  CB  ASP   218       0.563 -14.784  -6.057  1.00 25.55      A      
ATOM   2746  HB2 ASP   218       0.924 -14.900  -7.079  1.00  0.00      A      
ATOM   2747  HB3 ASP   218      -0.249 -15.471  -5.820  1.00  0.00      A      
ATOM   2748  CG  ASP   218       1.818 -15.120  -5.184  1.00 26.19      A      
ATOM   2749  OD1 ASP   218       2.492 -16.104  -5.474  1.00 26.05      A      
ATOM   2750  OD2 ASP   218       1.950 -14.474  -4.119  1.00 25.09      A      
ATOM   2751  C   ASP   218      -0.998 -13.025  -4.969  1.00 26.63      A      
ATOM   2752  O   ASP   218      -2.039 -13.639  -5.060  1.00 28.08      A      
ATOM   2753  N   ILE   219      -0.745 -12.229  -3.918  1.00 26.25      A      
ATOM   2754  H   ILE   219       0.124 -11.716  -3.866  1.00  0.00      A      
ATOM   2755  CA  ILE   219      -1.749 -12.007  -2.785  1.00 26.00      A      
ATOM   2756  HA  ILE   219      -2.748 -12.285  -3.122  1.00  0.00      A      
ATOM   2757  CB  ILE   219      -1.424 -12.889  -1.525  1.00 27.35      A      
ATOM   2758  HB  ILE   219      -2.264 -12.801  -0.836  1.00  0.00      A      
ATOM   2759  CG2 ILE   219      -1.398 -14.439  -1.860  1.00 27.80      A      
ATOM   2760 HG21 ILE   219      -0.516 -14.626  -2.473  1.00  0.00      A      
ATOM   2761 HG22 ILE   219      -2.371 -14.691  -2.282  1.00  0.00      A      
ATOM   2762 HG23 ILE   219      -1.251 -14.903  -0.885  1.00  0.00      A      
ATOM   2763  CG1 ILE   219      -0.229 -12.387  -0.761  1.00 27.72      A      
ATOM   2764 HG12 ILE   219       0.518 -11.955  -1.427  1.00  0.00      A      
ATOM   2765 HG13 ILE   219       0.265 -13.185  -0.207  1.00  0.00      A      
ATOM   2766  CD1 ILE   219      -0.525 -11.280   0.295  1.00 30.32      A      
ATOM   2767 HD11 ILE   219       0.464 -10.980   0.642  1.00  0.00      A      
ATOM   2768 HD12 ILE   219      -1.010 -11.682   1.185  1.00  0.00      A      
ATOM   2769 HD13 ILE   219      -1.049 -10.396  -0.066  1.00  0.00      A      
ATOM   2770  C   ILE   219      -1.917 -10.555  -2.492  1.00 25.39      A      
ATOM   2771  O   ILE   219      -0.925  -9.876  -2.409  1.00 24.87      A      
ATOM   2772  N   THR   220      -3.145 -10.055  -2.315  1.00 25.18      A      
ATOM   2773  H   THR   220      -3.975 -10.629  -2.353  1.00  0.00      A      
ATOM   2774  CA  THR   220      -3.277  -8.622  -1.871  1.00 24.56      A      
ATOM   2775  HA  THR   220      -2.345  -8.057  -1.887  1.00  0.00      A      
ATOM   2776  CB  THR   220      -4.297  -7.864  -2.705  1.00 25.37      A      
ATOM   2777  HB  THR   220      -5.270  -8.355  -2.706  1.00  0.00      A      
ATOM   2778  CG2 THR   220      -4.576  -6.420  -2.351  1.00 24.76      A      
ATOM   2779 HG21 THR   220      -3.587  -6.099  -2.024  1.00  0.00      A      
ATOM   2780 HG22 THR   220      -5.267  -6.406  -1.508  1.00  0.00      A      
ATOM   2781 HG23 THR   220      -4.997  -5.761  -3.110  1.00  0.00      A      
ATOM   2782  OG1 THR   220      -3.886  -7.835  -4.034  1.00 25.17      A      
ATOM   2783  HG1 THR   220      -3.852  -8.726  -4.389  1.00  0.00      A      
ATOM   2784  C   THR   220      -3.771  -8.584  -0.401  1.00 24.13      A      
ATOM   2785  O   THR   220      -4.778  -9.199  -0.119  1.00 23.22      A      
ATOM   2786  N   ALA   221      -3.009  -7.939   0.533  1.00 24.33      A      
ATOM   2787  H   ALA   221      -2.094  -7.615   0.253  1.00  0.00      A      
ATOM   2788  CA  ALA   221      -3.362  -7.932   1.938  1.00 23.75      A      
ATOM   2789  HA  ALA   221      -4.449  -7.862   1.985  1.00  0.00      A      
ATOM   2790  CB  ALA   221      -3.036  -9.318   2.538  1.00 22.95      A      
ATOM   2791  HB1 ALA   221      -1.959  -9.483   2.510  1.00  0.00      A      
ATOM   2792  HB2 ALA   221      -3.431 -10.123   1.918  1.00  0.00      A      
ATOM   2793  HB3 ALA   221      -3.438  -9.545   3.525  1.00  0.00      A      
ATOM   2794  C   ALA   221      -2.759  -6.833   2.792  1.00 23.72      A      
ATOM   2795  O   ALA   221      -1.863  -6.044   2.327  1.00 23.49      A      
ATOM   2796  N   GLY   222      -3.039  -6.733   4.119  1.00 23.55      A      
ATOM   2797  H   GLY   222      -3.679  -7.418   4.493  1.00  0.00      A      
ATOM   2798  CA  GLY   222      -2.525  -5.739   5.033  1.00 23.94      A      
ATOM   2799  HA2 GLY   222      -3.100  -4.825   4.883  1.00  0.00      A      
ATOM   2800  HA3 GLY   222      -1.561  -5.324   4.739  1.00  0.00      A      
ATOM   2801  C   GLY   222      -2.600  -6.205   6.448  1.00 24.35      A      
ATOM   2802  O   GLY   222      -3.349  -7.119   6.653  1.00 24.15      A      
ATOM   2803  N   ILE   223      -1.737  -5.637   7.242  1.00 25.19      A      
ATOM   2804  H   ILE   223      -1.110  -4.932   6.882  1.00  0.00      A      
ATOM   2805  CA  ILE   223      -1.622  -6.112   8.686  1.00 25.67      A      
ATOM   2806  HA  ILE   223      -2.414  -6.851   8.812  1.00  0.00      A      
ATOM   2807  CB  ILE   223      -0.230  -6.802   8.973  1.00 25.52      A      
ATOM   2808  HB  ILE   223       0.578  -6.130   8.684  1.00  0.00      A      
ATOM   2809  CG2 ILE   223      -0.065  -7.133  10.438  1.00 26.00      A      
ATOM   2810 HG21 ILE   223      -0.943  -7.609  10.875  1.00  0.00      A      
ATOM   2811 HG22 ILE   223       0.204  -6.234  10.991  1.00  0.00      A      
ATOM   2812 HG23 ILE   223       0.774  -7.827  10.496  1.00  0.00      A      
ATOM   2813  CG1 ILE   223      -0.003  -8.024   8.018  1.00 25.54      A      
ATOM   2814 HG12 ILE   223       0.936  -8.524   8.255  1.00  0.00      A      
ATOM   2815 HG13 ILE   223      -0.065  -7.579   7.025  1.00  0.00      A      
ATOM   2816  CD1 ILE   223      -0.981  -9.181   7.984  1.00 25.21      A      
ATOM   2817 HD11 ILE   223      -1.915  -8.946   7.474  1.00  0.00      A      
ATOM   2818 HD12 ILE   223      -1.145  -9.426   9.034  1.00  0.00      A      
ATOM   2819 HD13 ILE   223      -0.428 -10.022   7.565  1.00  0.00      A      
ATOM   2820  C   ILE   223      -1.883  -4.921   9.609  1.00 25.95      A      
ATOM   2821  O   ILE   223      -1.493  -3.807   9.314  1.00 25.45      A      
ATOM   2822  N   VAL   224      -2.557  -5.158  10.726  1.00 25.98      A      
ATOM   2823  H   VAL   224      -2.916  -6.102  10.748  1.00  0.00      A      
ATOM   2824  CA  VAL   224      -2.585  -4.328  11.927  1.00 25.98      A      
ATOM   2825  HA  VAL   224      -1.950  -3.450  11.807  1.00  0.00      A      
ATOM   2826  CB  VAL   224      -3.972  -3.809  12.350  1.00 26.53      A      
ATOM   2827  HB  VAL   224      -4.524  -4.713  12.606  1.00  0.00      A      
ATOM   2828  CG1 VAL   224      -3.806  -2.878  13.551  1.00 26.60      A      
ATOM   2829 HG11 VAL   224      -3.009  -2.148  13.410  1.00  0.00      A      
ATOM   2830 HG12 VAL   224      -3.560  -3.472  14.431  1.00  0.00      A      
ATOM   2831 HG13 VAL   224      -4.745  -2.387  13.808  1.00  0.00      A      
ATOM   2832  CG2 VAL   224      -4.770  -3.145  11.191  1.00 25.48      A      
ATOM   2833 HG21 VAL   224      -4.939  -3.822  10.354  1.00  0.00      A      
ATOM   2834 HG22 VAL   224      -4.216  -2.280  10.825  1.00  0.00      A      
ATOM   2835 HG23 VAL   224      -5.738  -2.783  11.536  1.00  0.00      A      
ATOM   2836  C   VAL   224      -2.000  -5.085  13.082  1.00 26.17      A      
ATOM   2837  O   VAL   224      -2.623  -6.056  13.558  1.00 26.73      A      
ATOM   2838  N   VAL   225      -0.797  -4.681  13.553  1.00 26.16      A      
ATOM   2839  H   VAL   225      -0.298  -3.915  13.123  1.00  0.00      A      
ATOM   2840  CA  VAL   225      -0.281  -5.248  14.827  1.00 26.58      A      
ATOM   2841  HA  VAL   225      -0.980  -5.981  15.230  1.00  0.00      A      
ATOM   2842  CB  VAL   225       1.052  -5.973  14.498  1.00 26.95      A      
ATOM   2843  HB  VAL   225       1.651  -5.367  13.817  1.00  0.00      A      
ATOM   2844  CG1 VAL   225       1.834  -6.311  15.774  1.00 27.29      A      
ATOM   2845 HG11 VAL   225       2.666  -6.976  15.539  1.00  0.00      A      
ATOM   2846 HG12 VAL   225       1.240  -6.957  16.421  1.00  0.00      A      
ATOM   2847 HG13 VAL   225       2.231  -5.373  16.161  1.00  0.00      A      
ATOM   2848  CG2 VAL   225       0.707  -7.322  13.849  1.00 27.39      A      
ATOM   2849 HG21 VAL   225       0.223  -7.931  14.613  1.00  0.00      A      
ATOM   2850 HG22 VAL   225       1.547  -7.902  13.465  1.00  0.00      A      
ATOM   2851 HG23 VAL   225      -0.039  -7.182  13.067  1.00  0.00      A      
ATOM   2852  C   VAL   225      -0.112  -4.191  15.836  1.00 26.35      A      
ATOM   2853  O   VAL   225      -0.085  -3.040  15.576  1.00 25.45      A      
ATOM   2854  N   GLY   226      -0.230  -4.595  17.081  1.00 27.11      A      
ATOM   2855  H   GLY   226      -0.492  -5.551  17.272  1.00  0.00      A      
ATOM   2856  CA  GLY   226       0.083  -3.711  18.232  1.00 27.54      A      
ATOM   2857  HA2 GLY   226      -0.076  -2.651  18.036  1.00  0.00      A      
ATOM   2858  HA3 GLY   226       1.163  -3.769  18.374  1.00  0.00      A      
ATOM   2859  C   GLY   226      -0.712  -4.078  19.465  1.00 27.92      A      
ATOM   2860  O   GLY   226      -0.926  -5.238  19.815  1.00 28.03      A      
ATOM   2861  N   SER   227      -1.167  -3.038  20.153  1.00 28.37      A      
ATOM   2862  H   SER   227      -0.850  -2.140  19.816  1.00  0.00      A      
ATOM   2863  CA  SER   227      -1.847  -3.168  21.472  1.00 28.73      A      
ATOM   2864  HA  SER   227      -1.143  -3.656  22.146  1.00  0.00      A      
ATOM   2865  CB  SER   227      -2.099  -1.766  22.008  1.00 28.60      A      
ATOM   2866  HB2 SER   227      -2.900  -1.342  21.403  1.00  0.00      A      
ATOM   2867  HB3 SER   227      -1.175  -1.210  21.846  1.00  0.00      A      
ATOM   2868  OG  SER   227      -2.449  -1.645  23.373  1.00 27.44      A      
ATOM   2869  HG  SER   227      -2.744  -0.747  23.540  1.00  0.00      A      
ATOM   2870  C   SER   227      -3.211  -3.863  21.341  1.00 29.25      A      
ATOM   2871  O   SER   227      -4.114  -3.552  20.533  1.00 28.69      A      
ATOM   2872  N   GLN   228      -3.335  -4.853  22.211  1.00 29.95      A      
ATOM   2873  H   GLN   228      -2.715  -4.994  22.996  1.00  0.00      A      
ATOM   2874  CA  GLN   228      -4.419  -5.853  22.065  1.00 30.59      A      
ATOM   2875  HA  GLN   228      -4.289  -6.212  21.044  1.00  0.00      A      
ATOM   2876  CB  GLN   228      -4.220  -7.064  23.007  1.00 31.37      A      
ATOM   2877  HB2 GLN   228      -4.156  -6.633  24.006  1.00  0.00      A      
ATOM   2878  HB3 GLN   228      -3.211  -7.426  22.810  1.00  0.00      A      
ATOM   2879  CG  GLN   228      -5.214  -8.190  22.976  1.00 32.83      A      
ATOM   2880  HG2 GLN   228      -5.226  -8.625  21.977  1.00  0.00      A      
ATOM   2881  HG3 GLN   228      -6.211  -7.775  23.122  1.00  0.00      A      
ATOM   2882  CD  GLN   228      -4.985  -9.191  24.108  1.00 34.02      A      
ATOM   2883  OE1 GLN   228      -4.279 -10.189  23.933  1.00 35.40      A      
ATOM   2884  NE2 GLN   228      -5.711  -9.063  25.226  1.00 33.62      A      
ATOM   2885 HE21 GLN   228      -5.508  -9.789  25.899  1.00  0.00      A      
ATOM   2886 HE22 GLN   228      -6.266  -8.250  25.454  1.00  0.00      A      
ATOM   2887  C   GLN   228      -5.791  -5.205  22.211  1.00 30.80      A      
ATOM   2888  O   GLN   228      -6.746  -5.508  21.465  1.00 30.81      A      
ATOM   2889  N   ALA   229      -5.826  -4.239  23.117  1.00 31.33      A      
ATOM   2890  H   ALA   229      -4.991  -4.158  23.680  1.00  0.00      A      
ATOM   2891  CA  ALA   229      -6.982  -3.392  23.450  1.00 31.27      A      
ATOM   2892  HA  ALA   229      -7.816  -3.993  23.811  1.00  0.00      A      
ATOM   2893  CB  ALA   229      -6.588  -2.489  24.535  1.00 31.17      A      
ATOM   2894  HB1 ALA   229      -5.894  -1.735  24.164  1.00  0.00      A      
ATOM   2895  HB2 ALA   229      -6.080  -3.115  25.269  1.00  0.00      A      
ATOM   2896  HB3 ALA   229      -7.512  -1.969  24.788  1.00  0.00      A      
ATOM   2897  C   ALA   229      -7.526  -2.545  22.257  1.00 30.94      A      
ATOM   2898  O   ALA   229      -8.771  -2.456  22.065  1.00 31.27      A      
ATOM   2899  N   LEU   230      -6.639  -1.997  21.448  1.00 30.68      A      
ATOM   2900  H   LEU   230      -5.666  -2.263  21.512  1.00  0.00      A      
ATOM   2901  CA  LEU   230      -6.984  -1.331  20.214  1.00 30.72      A      
ATOM   2902  HA  LEU   230      -7.830  -0.660  20.363  1.00  0.00      A      
ATOM   2903  CB  LEU   230      -5.815  -0.415  19.878  1.00 31.02      A      
ATOM   2904  HB2 LEU   230      -6.158   0.147  19.010  1.00  0.00      A      
ATOM   2905  HB3 LEU   230      -4.924  -0.931  19.521  1.00  0.00      A      
ATOM   2906  CG  LEU   230      -5.325   0.522  20.954  1.00 31.71      A      
ATOM   2907  HG  LEU   230      -4.681  -0.057  21.617  1.00  0.00      A      
ATOM   2908  CD1 LEU   230      -4.472   1.585  20.297  1.00 31.44      A      
ATOM   2909 HD11 LEU   230      -4.048   2.220  21.075  1.00  0.00      A      
ATOM   2910 HD12 LEU   230      -4.975   2.303  19.649  1.00  0.00      A      
ATOM   2911 HD13 LEU   230      -3.665   1.082  19.765  1.00  0.00      A      
ATOM   2912  CD2 LEU   230      -6.398   1.199  21.843  1.00 32.13      A      
ATOM   2913 HD21 LEU   230      -7.205   1.644  21.262  1.00  0.00      A      
ATOM   2914 HD22 LEU   230      -5.844   2.026  22.286  1.00  0.00      A      
ATOM   2915 HD23 LEU   230      -6.786   0.591  22.660  1.00  0.00      A      
ATOM   2916  C   LEU   230      -7.175  -2.303  18.976  1.00 30.78      A      
ATOM   2917  O   LEU   230      -8.141  -2.061  18.246  1.00 30.65      A      
ATOM   2918  N   VAL   231      -6.366  -3.371  18.876  1.00 30.54      A      
ATOM   2919  H   VAL   231      -5.561  -3.440  19.483  1.00  0.00      A      
ATOM   2920  CA  VAL   231      -6.622  -4.456  17.964  1.00 30.46      A      
ATOM   2921  HA  VAL   231      -6.632  -3.981  16.983  1.00  0.00      A      
ATOM   2922  CB  VAL   231      -5.391  -5.379  17.861  1.00 30.70      A      
ATOM   2923  HB  VAL   231      -5.268  -5.838  18.841  1.00  0.00      A      
ATOM   2924  CG1 VAL   231      -5.659  -6.436  16.781  1.00 30.17      A      
ATOM   2925 HG11 VAL   231      -6.535  -6.946  17.184  1.00  0.00      A      
ATOM   2926 HG12 VAL   231      -4.820  -7.130  16.737  1.00  0.00      A      
ATOM   2927 HG13 VAL   231      -5.774  -6.028  15.777  1.00  0.00      A      
ATOM   2928  CG2 VAL   231      -4.180  -4.539  17.324  1.00 29.86      A      
ATOM   2929 HG21 VAL   231      -4.501  -3.993  16.437  1.00  0.00      A      
ATOM   2930 HG22 VAL   231      -3.442  -5.261  16.975  1.00  0.00      A      
ATOM   2931 HG23 VAL   231      -3.726  -3.896  18.078  1.00  0.00      A      
ATOM   2932  C   VAL   231      -8.036  -5.070  18.103  1.00 30.83      A      
ATOM   2933  O   VAL   231      -8.736  -5.171  17.078  1.00 29.52      A      
ATOM   2934  N   ASP   232      -8.471  -5.307  19.323  1.00 31.33      A      
ATOM   2935  H   ASP   232      -7.781  -5.198  20.053  1.00  0.00      A      
ATOM   2936  CA  ASP   232      -9.813  -5.787  19.664  1.00 32.24      A      
ATOM   2937  HA  ASP   232      -9.963  -6.807  19.310  1.00  0.00      A      
ATOM   2938  CB  ASP   232      -9.883  -5.975  21.224  1.00 33.62      A      
ATOM   2939  HB2 ASP   232     -10.931  -5.958  21.522  1.00  0.00      A      
ATOM   2940  HB3 ASP   232      -9.411  -5.102  21.677  1.00  0.00      A      
ATOM   2941  CG  ASP   232      -9.186  -7.247  21.710  1.00 35.11      A      
ATOM   2942  OD1 ASP   232      -9.255  -7.480  22.959  1.00 35.99      A      
ATOM   2943  OD2 ASP   232      -8.682  -8.047  20.866  1.00 34.70      A      
ATOM   2944  C   ASP   232     -10.948  -4.896  19.172  1.00 32.07      A      
ATOM   2945  O   ASP   232     -11.870  -5.431  18.638  1.00 32.27      A      
ATOM   2946  N   ARG   233     -10.811  -3.528  19.243  1.00 32.25      A      
ATOM   2947  H   ARG   233     -10.047  -3.041  19.690  1.00  0.00      A      
ATOM   2948  CA  ARG   233     -11.734  -2.663  18.530  1.00 32.12      A      
ATOM   2949  HA  ARG   233     -12.739  -3.027  18.745  1.00  0.00      A      
ATOM   2950  CB  ARG   233     -11.643  -1.203  19.142  1.00 32.73      A      
ATOM   2951  HB2 ARG   233     -12.528  -0.681  18.776  1.00  0.00      A      
ATOM   2952  HB3 ARG   233     -10.712  -0.767  18.779  1.00  0.00      A      
ATOM   2953  CG  ARG   233     -11.685  -1.055  20.701  1.00 33.73      A      
ATOM   2954  HG2 ARG   233     -11.335  -0.076  21.029  1.00  0.00      A      
ATOM   2955  HG3 ARG   233     -10.876  -1.658  21.113  1.00  0.00      A      
ATOM   2956  CD  ARG   233     -12.938  -1.340  21.438  1.00 34.29      A      
ATOM   2957  HD2 ARG   233     -13.678  -1.757  20.754  1.00  0.00      A      
ATOM   2958  HD3 ARG   233     -13.346  -0.405  21.824  1.00  0.00      A      
ATOM   2959  NE  ARG   233     -12.618  -2.224  22.564  1.00 34.50      A      
ATOM   2960  HE  ARG   233     -12.131  -1.757  23.316  1.00  0.00      A      
ATOM   2961  CZ  ARG   233     -12.913  -3.497  22.719  1.00 34.48      A      
ATOM   2962  NH1 ARG   233     -12.585  -4.102  23.812  1.00 35.59      A      
ATOM   2963 HH11 ARG   233     -12.592  -5.109  23.882  1.00  0.00      A      
ATOM   2964 HH12 ARG   233     -12.120  -3.591  24.549  1.00  0.00      A      
ATOM   2965  NH2 ARG   233     -13.619  -4.203  21.806  1.00 34.77      A      
ATOM   2966 HH21 ARG   233     -13.962  -3.845  20.926  1.00  0.00      A      
ATOM   2967 HH22 ARG   233     -14.035  -5.097  22.023  1.00  0.00      A      
ATOM   2968  C   ARG   233     -11.616  -2.784  17.056  1.00 31.64      A      
ATOM   2969  O   ARG   233     -12.577  -2.718  16.337  1.00 32.05      A      
ATOM   2970  N   ILE   234     -10.417  -2.757  16.489  1.00 30.42      A      
ATOM   2971  H   ILE   234      -9.580  -2.783  17.053  1.00  0.00      A      
ATOM   2972  CA  ILE   234     -10.193  -2.689  15.000  1.00 29.27      A      
ATOM   2973  HA  ILE   234     -10.807  -1.888  14.588  1.00  0.00      A      
ATOM   2974  CB  ILE   234      -8.696  -2.324  14.774  1.00 29.00      A      
ATOM   2975  HB  ILE   234      -7.965  -2.954  15.280  1.00  0.00      A      
ATOM   2976  CG2 ILE   234      -8.304  -2.347  13.329  1.00 28.57      A      
ATOM   2977 HG21 ILE   234      -8.454  -3.386  13.037  1.00  0.00      A      
ATOM   2978 HG22 ILE   234      -7.252  -2.100  13.190  1.00  0.00      A      
ATOM   2979 HG23 ILE   234      -9.026  -1.824  12.702  1.00  0.00      A      
ATOM   2980  CG1 ILE   234      -8.566  -0.821  15.269  1.00 28.41      A      
ATOM   2981 HG12 ILE   234      -9.084  -0.688  16.218  1.00  0.00      A      
ATOM   2982 HG13 ILE   234      -8.997  -0.245  14.449  1.00  0.00      A      
ATOM   2983  CD1 ILE   234      -7.061  -0.341  15.387  1.00 27.32      A      
ATOM   2984 HD11 ILE   234      -6.472  -0.567  14.499  1.00  0.00      A      
ATOM   2985 HD12 ILE   234      -6.650  -0.823  16.274  1.00  0.00      A      
ATOM   2986 HD13 ILE   234      -6.948   0.732  15.542  1.00  0.00      A      
ATOM   2987  C   ILE   234     -10.691  -4.002  14.345  1.00 28.91      A      
ATOM   2988  O   ILE   234     -11.382  -3.928  13.348  1.00 29.01      A      
ATOM   2989  N   ARG   235     -10.399  -5.181  14.950  1.00 28.63      A      
ATOM   2990  H   ARG   235      -9.804  -5.158  15.766  1.00  0.00      A      
ATOM   2991  CA  ARG   235     -11.018  -6.459  14.673  1.00 29.12      A      
ATOM   2992  HA  ARG   235     -10.956  -6.739  13.621  1.00  0.00      A      
ATOM   2993  CB  ARG   235     -10.372  -7.518  15.536  1.00 28.89      A      
ATOM   2994  HB2 ARG   235     -10.777  -7.369  16.537  1.00  0.00      A      
ATOM   2995  HB3 ARG   235      -9.288  -7.429  15.474  1.00  0.00      A      
ATOM   2996  CG  ARG   235     -10.837  -8.915  15.117  1.00 28.42      A      
ATOM   2997  HG2 ARG   235     -10.471  -9.024  14.096  1.00  0.00      A      
ATOM   2998  HG3 ARG   235     -11.925  -8.988  15.116  1.00  0.00      A      
ATOM   2999  CD  ARG   235     -10.300 -10.016  16.109  1.00 28.78      A      
ATOM   3000  HD2 ARG   235     -10.495 -11.000  15.682  1.00  0.00      A      
ATOM   3001  HD3 ARG   235     -10.852  -9.919  17.044  1.00  0.00      A      
ATOM   3002  NE  ARG   235      -8.861  -9.795  16.427  1.00 28.30      A      
ATOM   3003  HE  ARG   235      -8.653  -9.249  17.250  1.00  0.00      A      
ATOM   3004  CZ  ARG   235      -7.776 -10.260  15.919  1.00 28.86      A      
ATOM   3005  NH1 ARG   235      -6.697  -9.916  16.507  1.00 27.70      A      
ATOM   3006 HH11 ARG   235      -6.718  -9.229  17.248  1.00  0.00      A      
ATOM   3007 HH12 ARG   235      -5.846 -10.271  16.096  1.00  0.00      A      
ATOM   3008  NH2 ARG   235      -7.772 -10.965  14.843  1.00 27.29      A      
ATOM   3009 HH21 ARG   235      -6.942 -11.482  14.588  1.00  0.00      A      
ATOM   3010 HH22 ARG   235      -8.559 -11.099  14.224  1.00  0.00      A      
ATOM   3011  C   ARG   235     -12.522  -6.374  14.888  1.00 29.96      A      
ATOM   3012  O   ARG   235     -13.242  -6.435  13.878  1.00 29.10      A      
ATOM   3013  N   LEU   236     -13.068  -6.480  16.106  1.00 30.57      A      
ATOM   3014  H   LEU   236     -12.395  -6.501  16.858  1.00  0.00      A      
ATOM   3015  CA  LEU   236     -14.442  -6.624  16.497  1.00 31.82      A      
ATOM   3016  HA  LEU   236     -14.957  -7.385  15.910  1.00  0.00      A      
ATOM   3017  CB  LEU   236     -14.529  -7.107  17.955  1.00 32.25      A      
ATOM   3018  HB2 LEU   236     -15.561  -7.457  17.933  1.00  0.00      A      
ATOM   3019  HB3 LEU   236     -14.409  -6.268  18.641  1.00  0.00      A      
ATOM   3020  CG  LEU   236     -13.528  -8.250  18.466  1.00 32.66      A      
ATOM   3021  HG  LEU   236     -12.527  -7.972  18.136  1.00  0.00      A      
ATOM   3022  CD1 LEU   236     -13.679  -8.194  20.003  1.00 33.98      A      
ATOM   3023 HD11 LEU   236     -14.720  -8.259  20.317  1.00  0.00      A      
ATOM   3024 HD12 LEU   236     -13.335  -7.257  20.440  1.00  0.00      A      
ATOM   3025 HD13 LEU   236     -13.137  -8.953  20.566  1.00  0.00      A      
ATOM   3026  CD2 LEU   236     -13.820  -9.592  17.927  1.00 33.77      A      
ATOM   3027 HD21 LEU   236     -13.385 -10.377  18.545  1.00  0.00      A      
ATOM   3028 HD22 LEU   236     -13.350  -9.750  16.956  1.00  0.00      A      
ATOM   3029 HD23 LEU   236     -14.900  -9.731  17.965  1.00  0.00      A      
ATOM   3030  C   LEU   236     -15.269  -5.381  16.261  1.00 32.27      A      
ATOM   3031  O   LEU   236     -16.341  -5.424  16.843  1.00 32.97      A      
ATOM   3032  N   GLN   237     -14.929  -4.464  15.400  1.00 32.72      A      
ATOM   3033  H   GLN   237     -14.034  -4.559  14.941  1.00  0.00      A      
ATOM   3034  CA  GLN   237     -15.786  -3.470  14.778  1.00 33.30      A      
ATOM   3035  HA  GLN   237     -16.780  -3.903  14.663  1.00  0.00      A      
ATOM   3036  CB  GLN   237     -16.109  -2.287  15.704  1.00 33.81      A      
ATOM   3037  HB2 GLN   237     -15.206  -1.677  15.740  1.00  0.00      A      
ATOM   3038  HB3 GLN   237     -16.496  -2.523  16.695  1.00  0.00      A      
ATOM   3039  CG  GLN   237     -17.112  -1.323  15.067  1.00 34.39      A      
ATOM   3040  HG2 GLN   237     -17.951  -1.941  14.745  1.00  0.00      A      
ATOM   3041  HG3 GLN   237     -16.869  -0.950  14.072  1.00  0.00      A      
ATOM   3042  CD  GLN   237     -17.650  -0.305  16.070  1.00 35.28      A      
ATOM   3043  OE1 GLN   237     -17.133   0.080  17.116  1.00 35.56      A      
ATOM   3044  NE2 GLN   237     -18.660   0.433  15.684  1.00 35.66      A      
ATOM   3045 HE21 GLN   237     -18.999   1.222  16.216  1.00  0.00      A      
ATOM   3046 HE22 GLN   237     -19.023   0.077  14.811  1.00  0.00      A      
ATOM   3047  C   GLN   237     -15.366  -3.077  13.360  1.00 33.37      A      
ATOM   3048  O   GLN   237     -16.165  -3.110  12.415  1.00 33.60      A      
ATOM   3049  N   GLY   238     -14.081  -2.763  13.053  1.00 33.04      A      
ATOM   3050  H   GLY   238     -13.407  -2.627  13.793  1.00  0.00      A      
ATOM   3051  CA  GLY   238     -13.553  -2.241  11.861  1.00 32.90      A      
ATOM   3052  HA2 GLY   238     -12.511  -1.967  12.026  1.00  0.00      A      
ATOM   3053  HA3 GLY   238     -14.124  -1.346  11.614  1.00  0.00      A      
ATOM   3054  C   GLY   238     -13.523  -3.204  10.706  1.00 32.48      A      
ATOM   3055  O   GLY   238     -14.107  -3.014   9.683  1.00 32.70      A      
ATOM   3056  N   LEU   239     -12.896  -4.378  10.986  1.00 32.35      A      
ATOM   3057  H   LEU   239     -12.349  -4.449  11.833  1.00  0.00      A      
ATOM   3058  CA  LEU   239     -12.980  -5.534  10.037  1.00 32.31      A      
ATOM   3059  HA  LEU   239     -12.690  -5.330   9.007  1.00  0.00      A      
ATOM   3060  CB  LEU   239     -12.129  -6.773  10.432  1.00 31.49      A      
ATOM   3061  HB2 LEU   239     -12.105  -6.794  11.522  1.00  0.00      A      
ATOM   3062  HB3 LEU   239     -11.061  -6.603  10.295  1.00  0.00      A      
ATOM   3063  CG  LEU   239     -12.546  -8.184   9.835  1.00 31.56      A      
ATOM   3064  HG  LEU   239     -13.592  -8.367  10.081  1.00  0.00      A      
ATOM   3065  CD1 LEU   239     -12.372  -8.213   8.313  1.00 30.73      A      
ATOM   3066 HD11 LEU   239     -13.074  -7.539   7.822  1.00  0.00      A      
ATOM   3067 HD12 LEU   239     -12.433  -9.213   7.883  1.00  0.00      A      
ATOM   3068 HD13 LEU   239     -11.311  -7.982   8.228  1.00  0.00      A      
ATOM   3069  CD2 LEU   239     -11.665  -9.187  10.539  1.00 31.63      A      
ATOM   3070 HD21 LEU   239     -12.153  -9.245  11.511  1.00  0.00      A      
ATOM   3071 HD22 LEU   239     -10.598  -8.983  10.631  1.00  0.00      A      
ATOM   3072 HD23 LEU   239     -11.752 -10.154  10.044  1.00  0.00      A      
ATOM   3073  C   LEU   239     -14.501  -6.027   9.912  1.00 32.70      A      
ATOM   3074  O   LEU   239     -15.095  -6.012   8.805  1.00 32.96      A      
ATOM   3075  N   LYS   240     -15.073  -6.349  11.098  1.00 32.72      A      
ATOM   3076  H   LYS   240     -14.477  -6.174  11.895  1.00  0.00      A      
ATOM   3077  CA  LYS   240     -16.429  -6.911  11.277  1.00 33.50      A      
ATOM   3078  HA  LYS   240     -16.476  -7.937  10.911  1.00  0.00      A      
ATOM   3079  CB  LYS   240     -16.686  -6.960  12.828  1.00 34.32      A      
ATOM   3080  HB2 LYS   240     -16.938  -6.001  13.280  1.00  0.00      A      
ATOM   3081  HB3 LYS   240     -15.734  -7.221  13.291  1.00  0.00      A      
ATOM   3082  CG  LYS   240     -17.831  -7.915  13.032  1.00 36.06      A      
ATOM   3083  HG2 LYS   240     -17.726  -8.809  12.418  1.00  0.00      A      
ATOM   3084  HG3 LYS   240     -18.677  -7.372  12.612  1.00  0.00      A      
ATOM   3085  CD  LYS   240     -18.121  -8.158  14.467  1.00 37.07      A      
ATOM   3086  HD2 LYS   240     -17.170  -8.421  14.931  1.00  0.00      A      
ATOM   3087  HD3 LYS   240     -18.733  -9.053  14.577  1.00  0.00      A      
ATOM   3088  CE  LYS   240     -18.755  -6.997  15.274  1.00 38.73      A      
ATOM   3089  HE2 LYS   240     -18.194  -6.133  14.919  1.00  0.00      A      
ATOM   3090  HE3 LYS   240     -18.508  -7.058  16.334  1.00  0.00      A      
ATOM   3091  NZ  LYS   240     -20.128  -6.729  14.990  1.00 39.11      A      
ATOM   3092  HZ1 LYS   240     -20.514  -6.036  15.616  1.00  0.00      A      
ATOM   3093  HZ2 LYS   240     -20.697  -7.562  15.036  1.00  0.00      A      
ATOM   3094  HZ3 LYS   240     -20.300  -6.247  14.120  1.00  0.00      A      
ATOM   3095  C   LYS   240     -17.590  -6.059  10.593  1.00 33.39      A      
ATOM   3096  O   LYS   240     -18.421  -6.653   9.905  1.00 32.98      A      
ATOM   3097  N   ASP   241     -17.566  -4.762  10.761  1.00 33.25      A      
ATOM   3098  H   ASP   241     -16.947  -4.363  11.452  1.00  0.00      A      
ATOM   3099  CA  ASP   241     -18.677  -3.930  10.278  1.00 32.99      A      
ATOM   3100  HA  ASP   241     -19.430  -4.542   9.781  1.00  0.00      A      
ATOM   3101  CB  ASP   241     -19.455  -3.315  11.451  1.00 34.54      A      
ATOM   3102  HB2 ASP   241     -20.355  -2.890  11.007  1.00  0.00      A      
ATOM   3103  HB3 ASP   241     -18.889  -2.463  11.829  1.00  0.00      A      
ATOM   3104  CG  ASP   241     -19.734  -4.157  12.700  1.00 36.22      A      
ATOM   3105  OD1 ASP   241     -19.795  -5.428  12.676  1.00 38.24      A      
ATOM   3106  OD2 ASP   241     -19.943  -3.553  13.769  1.00 37.61      A      
ATOM   3107  C   ASP   241     -18.365  -2.779   9.316  1.00 31.93      A      
ATOM   3108  O   ASP   241     -19.179  -2.464   8.375  1.00 31.69      A      
ATOM   3109  N   MET   242     -17.230  -2.076   9.548  1.00 30.97      A      
ATOM   3110  H   MET   242     -16.683  -2.273  10.374  1.00  0.00      A      
ATOM   3111  CA  MET   242     -16.956  -0.829   8.823  1.00 30.77      A      
ATOM   3112  HA  MET   242     -17.871  -0.238   8.834  1.00  0.00      A      
ATOM   3113  CB  MET   242     -15.783  -0.096   9.477  1.00 32.80      A      
ATOM   3114  HB2 MET   242     -15.825   0.808   8.869  1.00  0.00      A      
ATOM   3115  HB3 MET   242     -14.839  -0.615   9.315  1.00  0.00      A      
ATOM   3116  CG  MET   242     -16.018   0.207  10.976  1.00 35.31      A      
ATOM   3117  HG2 MET   242     -15.119   0.613  11.441  1.00  0.00      A      
ATOM   3118  HG3 MET   242     -16.272  -0.742  11.449  1.00  0.00      A      
ATOM   3119  SD  MET   242     -17.368   1.398  11.345  1.00 39.88      A      
ATOM   3120  CE  MET   242     -16.783   1.970  12.995  1.00 36.37      A      
ATOM   3121  HE1 MET   242     -16.599   1.079  13.595  1.00  0.00      A      
ATOM   3122  HE2 MET   242     -17.580   2.389  13.609  1.00  0.00      A      
ATOM   3123  HE3 MET   242     -15.916   2.619  12.875  1.00  0.00      A      
ATOM   3124  C   MET   242     -16.502  -1.056   7.402  1.00 29.95      A      
ATOM   3125  O   MET   242     -16.564  -0.141   6.584  1.00 29.35      A      
ATOM   3126  N   THR   243     -16.013  -2.224   7.095  1.00 28.47      A      
ATOM   3127  H   THR   243     -15.687  -2.893   7.777  1.00  0.00      A      
ATOM   3128  CA  THR   243     -15.381  -2.485   5.739  1.00 27.08      A      
ATOM   3129  HA  THR   243     -15.820  -1.817   4.998  1.00  0.00      A      
ATOM   3130  CB  THR   243     -13.880  -2.390   5.859  1.00 26.82      A      
ATOM   3131  HB  THR   243     -13.475  -2.526   4.856  1.00  0.00      A      
ATOM   3132  CG2 THR   243     -13.237  -1.116   6.330  1.00 26.46      A      
ATOM   3133 HG21 THR   243     -12.164  -1.197   6.157  1.00  0.00      A      
ATOM   3134 HG22 THR   243     -13.363  -0.976   7.404  1.00  0.00      A      
ATOM   3135 HG23 THR   243     -13.624  -0.233   5.821  1.00  0.00      A      
ATOM   3136  OG1 THR   243     -13.479  -3.401   6.767  1.00 26.88      A      
ATOM   3137  HG1 THR   243     -13.554  -2.968   7.620  1.00  0.00      A      
ATOM   3138  C   THR   243     -15.754  -3.847   5.230  1.00 26.53      A      
ATOM   3139  O   THR   243     -16.009  -4.095   4.074  1.00 26.58      A      
ATOM   3140  N   GLY   244     -15.840  -4.905   6.161  1.00 26.04      A      
ATOM   3141  H   GLY   244     -15.480  -4.676   7.076  1.00  0.00      A      
ATOM   3142  CA  GLY   244     -15.948  -6.258   5.767  1.00 25.02      A      
ATOM   3143  HA2 GLY   244     -16.763  -6.295   5.044  1.00  0.00      A      
ATOM   3144  HA3 GLY   244     -16.165  -6.941   6.589  1.00  0.00      A      
ATOM   3145  C   GLY   244     -14.728  -6.892   5.084  1.00 25.49      A      
ATOM   3146  O   GLY   244     -14.921  -7.920   4.433  1.00 24.87      A      
ATOM   3147  N   ALA   245     -13.545  -6.328   5.296  1.00 25.10      A      
ATOM   3148  H   ALA   245     -13.444  -5.539   5.919  1.00  0.00      A      
ATOM   3149  CA  ALA   245     -12.234  -6.534   4.644  1.00 25.84      A      
ATOM   3150  HA  ALA   245     -12.434  -6.626   3.577  1.00  0.00      A      
ATOM   3151  CB  ALA   245     -11.388  -5.249   5.003  1.00 24.82      A      
ATOM   3152  HB1 ALA   245     -10.325  -5.349   4.780  1.00  0.00      A      
ATOM   3153  HB2 ALA   245     -11.405  -4.994   6.062  1.00  0.00      A      
ATOM   3154  HB3 ALA   245     -11.776  -4.421   4.409  1.00  0.00      A      
ATOM   3155  C   ALA   245     -11.557  -7.854   5.021  1.00 25.53      A      
ATOM   3156  O   ALA   245     -10.368  -7.880   5.358  1.00 26.32      A      
ATOM   3157  N   VAL   246     -12.275  -8.982   5.020  1.00 25.53      A      
ATOM   3158  H   VAL   246     -13.109  -8.883   4.459  1.00  0.00      A      
ATOM   3159  CA  VAL   246     -11.802 -10.301   5.372  1.00 25.48      A      
ATOM   3160  HA  VAL   246     -11.355 -10.181   6.359  1.00  0.00      A      
ATOM   3161  CB  VAL   246     -12.970 -11.321   5.507  1.00 25.84      A      
ATOM   3162  HB  VAL   246     -13.593 -10.841   6.262  1.00  0.00      A      
ATOM   3163  CG1 VAL   246     -13.894 -11.543   4.322  1.00 26.53      A      
ATOM   3164 HG11 VAL   246     -13.525 -12.375   3.722  1.00  0.00      A      
ATOM   3165 HG12 VAL   246     -13.995 -10.682   3.661  1.00  0.00      A      
ATOM   3166 HG13 VAL   246     -14.943 -11.698   4.577  1.00  0.00      A      
ATOM   3167  CG2 VAL   246     -12.552 -12.707   6.101  1.00 26.78      A      
ATOM   3168 HG21 VAL   246     -13.419 -13.363   6.179  1.00  0.00      A      
ATOM   3169 HG22 VAL   246     -12.021 -12.679   7.052  1.00  0.00      A      
ATOM   3170 HG23 VAL   246     -11.949 -13.156   5.311  1.00  0.00      A      
ATOM   3171  C   VAL   246     -10.776 -10.765   4.351  1.00 25.41      A      
ATOM   3172  O   VAL   246     -11.090 -10.851   3.140  1.00 25.97      A      
ATOM   3173  N   LEU   247      -9.592 -11.131   4.816  1.00 24.76      A      
ATOM   3174  H   LEU   247      -9.446 -11.024   5.809  1.00  0.00      A      
ATOM   3175  CA  LEU   247      -8.643 -11.861   3.993  1.00 24.37      A      
ATOM   3176  HA  LEU   247      -8.447 -11.344   3.053  1.00  0.00      A      
ATOM   3177  CB  LEU   247      -7.340 -11.895   4.816  1.00 23.02      A      
ATOM   3178  HB2 LEU   247      -7.502 -12.460   5.734  1.00  0.00      A      
ATOM   3179  HB3 LEU   247      -7.072 -10.850   4.977  1.00  0.00      A      
ATOM   3180  CG  LEU   247      -6.157 -12.530   3.975  1.00 23.98      A      
ATOM   3181  HG  LEU   247      -6.172 -13.590   3.725  1.00  0.00      A      
ATOM   3182  CD1 LEU   247      -5.861 -11.830   2.594  1.00 22.12      A      
ATOM   3183 HD11 LEU   247      -5.754 -10.746   2.623  1.00  0.00      A      
ATOM   3184 HD12 LEU   247      -6.468 -12.234   1.784  1.00  0.00      A      
ATOM   3185 HD13 LEU   247      -4.897 -12.076   2.148  1.00  0.00      A      
ATOM   3186  CD2 LEU   247      -4.996 -12.275   4.809  1.00 20.23      A      
ATOM   3187 HD21 LEU   247      -4.108 -12.512   4.222  1.00  0.00      A      
ATOM   3188 HD22 LEU   247      -5.094 -12.876   5.713  1.00  0.00      A      
ATOM   3189 HD23 LEU   247      -4.912 -11.228   5.097  1.00  0.00      A      
ATOM   3190  C   LEU   247      -9.254 -13.232   3.536  1.00 23.91      A      
ATOM   3191  O   LEU   247      -9.974 -13.874   4.244  1.00 24.63      A      
ATOM   3192  N   SER   248      -8.706 -13.803   2.472  1.00 23.52      A      
ATOM   3193  H   SER   248      -8.210 -13.126   1.910  1.00  0.00      A      
ATOM   3194  CA  SER   248      -8.947 -15.197   2.035  1.00 23.93      A      
ATOM   3195  HA  SER   248      -9.982 -15.326   2.352  1.00  0.00      A      
ATOM   3196  CB  SER   248      -8.860 -15.400   0.599  1.00 25.34      A      
ATOM   3197  HB2 SER   248      -7.952 -14.991   0.157  1.00  0.00      A      
ATOM   3198  HB3 SER   248      -9.639 -14.765   0.177  1.00  0.00      A      
ATOM   3199  OG  SER   248      -9.034 -16.752   0.201  1.00 25.54      A      
ATOM   3200  HG  SER   248      -9.829 -16.706  -0.334  1.00  0.00      A      
ATOM   3201  C   SER   248      -7.958 -16.129   2.731  1.00 23.68      A      
ATOM   3202  O   SER   248      -6.789 -15.800   2.908  1.00 23.35      A      
ATOM   3203  N   PRO   249      -8.426 -17.349   3.104  1.00 23.81      A      
ATOM   3204  CD  PRO   249      -9.831 -17.713   3.185  1.00 23.47      A      
ATOM   3205  HD2 PRO   249     -10.117 -18.138   2.223  1.00  0.00      A      
ATOM   3206  HD3 PRO   249     -10.455 -16.874   3.492  1.00  0.00      A      
ATOM   3207  CG  PRO   249      -9.839 -18.767   4.327  1.00 24.07      A      
ATOM   3208  HG2 PRO   249     -10.682 -19.442   4.177  1.00  0.00      A      
ATOM   3209  HG3 PRO   249     -10.120 -18.234   5.236  1.00  0.00      A      
ATOM   3210  CB  PRO   249      -8.535 -19.502   4.168  1.00 23.57      A      
ATOM   3211  HB2 PRO   249      -8.562 -20.142   3.287  1.00  0.00      A      
ATOM   3212  HB3 PRO   249      -8.095 -20.030   5.015  1.00  0.00      A      
ATOM   3213  CA  PRO   249      -7.610 -18.377   3.709  1.00 24.05      A      
ATOM   3214  HA  PRO   249      -7.085 -17.986   4.580  1.00  0.00      A      
ATOM   3215  C   PRO   249      -6.543 -18.716   2.687  1.00 24.54      A      
ATOM   3216  O   PRO   249      -5.370 -18.907   3.171  1.00 24.27      A      
ATOM   3217  N   HID   250      -6.827 -18.797   1.387  1.00 25.37      A      
ATOM   3218  H   HID   250      -7.787 -18.661   1.103  1.00  0.00      A      
ATOM   3219  CA  HID   250      -5.782 -19.065   0.370  1.00 25.66      A      
ATOM   3220  HA  HID   250      -5.395 -20.083   0.404  1.00  0.00      A      
ATOM   3221  CB  HID   250      -6.440 -18.992  -1.064  1.00 26.91      A      
ATOM   3222  HB2 HID   250      -7.108 -18.131  -1.051  1.00  0.00      A      
ATOM   3223  HB3 HID   250      -7.016 -19.887  -1.301  1.00  0.00      A      
ATOM   3224  CG  HID   250      -5.499 -18.845  -2.229  1.00 28.36      A      
ATOM   3225  ND1 HID   250      -5.112 -17.701  -2.869  1.00 29.44      A      
ATOM   3226  HD1 HID   250      -5.405 -16.750  -2.701  1.00  0.00      A      
ATOM   3227  CE1 HID   250      -4.232 -18.053  -3.772  1.00 30.03      A      
ATOM   3228  HE1 HID   250      -3.759 -17.299  -4.382  1.00  0.00      A      
ATOM   3229  NE2 HID   250      -4.126 -19.409  -3.866  1.00 31.08      A      
ATOM   3230  CD2 HID   250      -4.911 -19.907  -2.825  1.00 29.22      A      
ATOM   3231  HD2 HID   250      -4.976 -20.939  -2.513  1.00  0.00      A      
ATOM   3232  C   HID   250      -4.613 -18.023   0.425  1.00 25.24      A      
ATOM   3233  O   HID   250      -3.493 -18.406   0.626  1.00 24.53      A      
ATOM   3234  N   ASP   251      -5.015 -16.736   0.246  1.00 24.23      A      
ATOM   3235  H   ASP   251      -5.966 -16.585  -0.059  1.00  0.00      A      
ATOM   3236  CA  ASP   251      -4.202 -15.518   0.379  1.00 23.83      A      
ATOM   3237  HA  ASP   251      -3.511 -15.442  -0.460  1.00  0.00      A      
ATOM   3238  CB  ASP   251      -5.125 -14.342   0.178  1.00 25.66      A      
ATOM   3239  HB2 ASP   251      -4.520 -13.440   0.262  1.00  0.00      A      
ATOM   3240  HB3 ASP   251      -5.993 -14.284   0.836  1.00  0.00      A      
ATOM   3241  CG  ASP   251      -5.785 -14.228  -1.186  1.00 27.53      A      
ATOM   3242  OD1 ASP   251      -5.644 -15.145  -2.022  1.00 29.44      A      
ATOM   3243  OD2 ASP   251      -6.388 -13.144  -1.441  1.00 29.96      A      
ATOM   3244  C   ASP   251      -3.428 -15.402   1.663  1.00 23.45      A      
ATOM   3245  O   ASP   251      -2.216 -15.119   1.584  1.00 21.89      A      
ATOM   3246  N   ALA   252      -4.049 -15.690   2.771  1.00 22.59      A      
ATOM   3247  H   ALA   252      -5.040 -15.878   2.817  1.00  0.00      A      
ATOM   3248  CA  ALA   252      -3.254 -15.693   4.023  1.00 22.77      A      
ATOM   3249  HA  ALA   252      -2.927 -14.654   3.983  1.00  0.00      A      
ATOM   3250  CB  ALA   252      -4.321 -15.767   5.194  1.00 22.59      A      
ATOM   3251  HB1 ALA   252      -5.162 -15.085   5.073  1.00  0.00      A      
ATOM   3252  HB2 ALA   252      -3.850 -15.695   6.174  1.00  0.00      A      
ATOM   3253  HB3 ALA   252      -4.757 -16.760   5.303  1.00  0.00      A      
ATOM   3254  C   ALA   252      -2.235 -16.823   4.117  1.00 22.69      A      
ATOM   3255  O   ALA   252      -1.157 -16.592   4.705  1.00 22.90      A      
ATOM   3256  N   ALA   253      -2.506 -18.053   3.644  1.00 22.40      A      
ATOM   3257  H   ALA   253      -3.479 -18.293   3.518  1.00  0.00      A      
ATOM   3258  CA  ALA   253      -1.662 -19.232   3.682  1.00 22.72      A      
ATOM   3259  HA  ALA   253      -1.349 -19.371   4.716  1.00  0.00      A      
ATOM   3260  CB  ALA   253      -2.456 -20.421   3.086  1.00 22.77      A      
ATOM   3261  HB1 ALA   253      -2.763 -20.471   2.041  1.00  0.00      A      
ATOM   3262  HB2 ALA   253      -3.354 -20.577   3.684  1.00  0.00      A      
ATOM   3263  HB3 ALA   253      -1.846 -21.274   3.381  1.00  0.00      A      
ATOM   3264  C   ALA   253      -0.422 -18.996   2.798  1.00 22.71      A      
ATOM   3265  O   ALA   253       0.662 -19.277   3.229  1.00 23.03      A      
ATOM   3266  N   LEU   254      -0.597 -18.434   1.623  1.00 22.51      A      
ATOM   3267  H   LEU   254      -1.577 -18.423   1.377  1.00  0.00      A      
ATOM   3268  CA  LEU   254       0.384 -17.980   0.668  1.00 23.08      A      
ATOM   3269  HA  LEU   254       1.033 -18.838   0.492  1.00  0.00      A      
ATOM   3270  CB  LEU   254      -0.318 -17.522  -0.680  1.00 23.60      A      
ATOM   3271  HB2 LEU   254       0.309 -16.746  -1.119  1.00  0.00      A      
ATOM   3272  HB3 LEU   254      -1.345 -17.176  -0.566  1.00  0.00      A      
ATOM   3273  CG  LEU   254      -0.356 -18.576  -1.745  1.00 24.67      A      
ATOM   3274  HG  LEU   254       0.478 -19.247  -1.540  1.00  0.00      A      
ATOM   3275  CD1 LEU   254      -1.473 -19.535  -1.476  1.00 24.74      A      
ATOM   3276 HD11 LEU   254      -2.423 -19.099  -1.783  1.00  0.00      A      
ATOM   3277 HD12 LEU   254      -1.589 -19.837  -0.435  1.00  0.00      A      
ATOM   3278 HD13 LEU   254      -1.255 -20.378  -2.133  1.00  0.00      A      
ATOM   3279  CD2 LEU   254      -0.366 -17.987  -3.236  1.00 24.82      A      
ATOM   3280 HD21 LEU   254      -1.277 -17.473  -3.545  1.00  0.00      A      
ATOM   3281 HD22 LEU   254      -0.267 -18.853  -3.890  1.00  0.00      A      
ATOM   3282 HD23 LEU   254       0.510 -17.358  -3.392  1.00  0.00      A      
ATOM   3283  C   LEU   254       1.277 -16.908   1.344  1.00 22.59      A      
ATOM   3284  O   LEU   254       2.500 -16.936   1.231  1.00 22.59      A      
ATOM   3285  N   LEU   255       0.684 -15.953   2.068  1.00 21.84      A      
ATOM   3286  H   LEU   255      -0.307 -15.793   1.962  1.00  0.00      A      
ATOM   3287  CA  LEU   255       1.475 -14.902   2.781  1.00 21.57      A      
ATOM   3288  HA  LEU   255       2.104 -14.510   1.982  1.00  0.00      A      
ATOM   3289  CB  LEU   255       0.438 -13.835   3.157  1.00 21.08      A      
ATOM   3290  HB2 LEU   255      -0.465 -14.279   3.576  1.00  0.00      A      
ATOM   3291  HB3 LEU   255      -0.039 -13.412   2.273  1.00  0.00      A      
ATOM   3292  CG  LEU   255       0.818 -12.702   4.172  1.00 21.81      A      
ATOM   3293  HG  LEU   255       0.999 -13.122   5.162  1.00  0.00      A      
ATOM   3294  CD1 LEU   255       2.077 -11.854   3.846  1.00 21.58      A      
ATOM   3295 HD11 LEU   255       2.956 -12.464   3.638  1.00  0.00      A      
ATOM   3296 HD12 LEU   255       2.321 -11.334   4.772  1.00  0.00      A      
ATOM   3297 HD13 LEU   255       1.870 -11.210   2.992  1.00  0.00      A      
ATOM   3298  CD2 LEU   255      -0.280 -11.635   4.265  1.00 21.98      A      
ATOM   3299 HD21 LEU   255      -1.154 -11.999   4.805  1.00  0.00      A      
ATOM   3300 HD22 LEU   255      -0.731 -11.306   3.329  1.00  0.00      A      
ATOM   3301 HD23 LEU   255       0.079 -10.764   4.813  1.00  0.00      A      
ATOM   3302  C   LEU   255       2.317 -15.542   3.824  1.00 21.01      A      
ATOM   3303  O   LEU   255       3.447 -15.208   3.982  1.00 21.39      A      
ATOM   3304  N   MET   256       1.697 -16.422   4.613  1.00 21.59      A      
ATOM   3305  H   MET   256       0.764 -16.670   4.316  1.00  0.00      A      
ATOM   3306  CA  MET   256       2.332 -17.239   5.623  1.00 22.33      A      
ATOM   3307  HA  MET   256       2.664 -16.510   6.362  1.00  0.00      A      
ATOM   3308  CB  MET   256       1.253 -18.133   6.347  1.00 23.02      A      
ATOM   3309  HB2 MET   256       1.114 -18.991   5.689  1.00  0.00      A      
ATOM   3310  HB3 MET   256       0.312 -17.613   6.520  1.00  0.00      A      
ATOM   3311  CG  MET   256       1.633 -18.623   7.743  1.00 24.08      A      
ATOM   3312  HG2 MET   256       1.427 -17.810   8.439  1.00  0.00      A      
ATOM   3313  HG3 MET   256       2.709 -18.790   7.689  1.00  0.00      A      
ATOM   3314  SD  MET   256       0.655 -20.064   8.358  1.00 26.60      A      
ATOM   3315  CE  MET   256      -1.056 -19.417   8.763  1.00 24.48      A      
ATOM   3316  HE1 MET   256      -1.402 -18.783   7.946  1.00  0.00      A      
ATOM   3317  HE2 MET   256      -0.958 -18.729   9.603  1.00  0.00      A      
ATOM   3318  HE3 MET   256      -1.769 -20.205   9.008  1.00  0.00      A      
ATOM   3319  C   MET   256       3.592 -18.063   5.038  1.00 22.04      A      
ATOM   3320  O   MET   256       4.729 -17.973   5.531  1.00 21.68      A      
ATOM   3321  N   ARG   257       3.456 -18.795   3.966  1.00 22.11      A      
ATOM   3322  H   ARG   257       2.525 -18.895   3.587  1.00  0.00      A      
ATOM   3323  CA  ARG   257       4.521 -19.436   3.183  1.00 22.40      A      
ATOM   3324  HA  ARG   257       5.136 -20.013   3.873  1.00  0.00      A      
ATOM   3325  CB  ARG   257       3.869 -20.188   2.045  1.00 22.99      A      
ATOM   3326  HB2 ARG   257       3.323 -19.411   1.509  1.00  0.00      A      
ATOM   3327  HB3 ARG   257       3.172 -20.895   2.495  1.00  0.00      A      
ATOM   3328  CG  ARG   257       4.728 -20.962   0.995  1.00 22.36      A      
ATOM   3329  HG2 ARG   257       5.080 -20.242   0.256  1.00  0.00      A      
ATOM   3330  HG3 ARG   257       4.031 -21.616   0.469  1.00  0.00      A      
ATOM   3331  CD  ARG   257       5.860 -21.856   1.479  1.00 23.93      A      
ATOM   3332  HD2 ARG   257       5.624 -22.131   2.507  1.00  0.00      A      
ATOM   3333  HD3 ARG   257       6.798 -21.302   1.533  1.00  0.00      A      
ATOM   3334  NE  ARG   257       5.831 -23.080   0.660  1.00 23.21      A      
ATOM   3335  HE  ARG   257       5.026 -23.685   0.577  1.00  0.00      A      
ATOM   3336  CZ  ARG   257       6.711 -23.381  -0.327  1.00 24.67      A      
ATOM   3337  NH1 ARG   257       6.550 -24.411  -1.059  1.00 25.15      A      
ATOM   3338 HH11 ARG   257       7.321 -24.661  -1.661  1.00  0.00      A      
ATOM   3339 HH12 ARG   257       5.729 -24.973  -0.885  1.00  0.00      A      
ATOM   3340  NH2 ARG   257       7.880 -22.832  -0.465  1.00 24.07      A      
ATOM   3341 HH21 ARG   257       8.472 -23.244  -1.173  1.00  0.00      A      
ATOM   3342 HH22 ARG   257       8.208 -22.116   0.167  1.00  0.00      A      
ATOM   3343  C   ARG   257       5.503 -18.375   2.625  1.00 22.41      A      
ATOM   3344  O   ARG   257       6.689 -18.655   2.604  1.00 22.77      A      
ATOM   3345  N   GLY   258       5.082 -17.307   1.986  1.00 22.60      A      
ATOM   3346  H   GLY   258       4.076 -17.225   2.018  1.00  0.00      A      
ATOM   3347  CA  GLY   258       5.940 -16.148   1.577  1.00 22.55      A      
ATOM   3348  HA2 GLY   258       5.345 -15.310   1.212  1.00  0.00      A      
ATOM   3349  HA3 GLY   258       6.533 -16.444   0.712  1.00  0.00      A      
ATOM   3350  C   GLY   258       6.876 -15.565   2.757  1.00 22.96      A      
ATOM   3351  O   GLY   258       8.041 -15.363   2.610  1.00 22.76      A      
ATOM   3352  N   ILE   259       6.350 -15.442   3.982  1.00 22.95      A      
ATOM   3353  H   ILE   259       5.342 -15.486   4.027  1.00  0.00      A      
ATOM   3354  CA  ILE   259       7.070 -14.919   5.180  1.00 23.55      A      
ATOM   3355  HA  ILE   259       7.479 -13.965   4.848  1.00  0.00      A      
ATOM   3356  CB  ILE   259       6.051 -14.652   6.342  1.00 23.99      A      
ATOM   3357  HB  ILE   259       5.346 -15.482   6.289  1.00  0.00      A      
ATOM   3358  CG2 ILE   259       6.692 -14.728   7.739  1.00 24.57      A      
ATOM   3359 HG21 ILE   259       7.556 -14.064   7.743  1.00  0.00      A      
ATOM   3360 HG22 ILE   259       6.984 -15.753   7.966  1.00  0.00      A      
ATOM   3361 HG23 ILE   259       6.007 -14.290   8.465  1.00  0.00      A      
ATOM   3362  CG1 ILE   259       5.284 -13.334   6.123  1.00 24.54      A      
ATOM   3363 HG12 ILE   259       5.058 -13.312   5.057  1.00  0.00      A      
ATOM   3364 HG13 ILE   259       5.875 -12.491   6.481  1.00  0.00      A      
ATOM   3365  CD1 ILE   259       3.890 -13.346   6.823  1.00 24.95      A      
ATOM   3366 HD11 ILE   259       3.965 -13.474   7.903  1.00  0.00      A      
ATOM   3367 HD12 ILE   259       3.385 -14.240   6.458  1.00  0.00      A      
ATOM   3368 HD13 ILE   259       3.253 -12.467   6.725  1.00  0.00      A      
ATOM   3369  C   ILE   259       8.216 -15.848   5.544  1.00 23.03      A      
ATOM   3370  O   ILE   259       9.208 -15.371   6.135  1.00 23.92      A      
ATOM   3371  N   LYS   260       8.101 -17.146   5.277  1.00 23.44      A      
ATOM   3372  H   LYS   260       7.232 -17.483   4.887  1.00  0.00      A      
ATOM   3373  CA  LYS   260       9.165 -18.127   5.545  1.00 23.26      A      
ATOM   3374  HA  LYS   260       9.350 -18.164   6.618  1.00  0.00      A      
ATOM   3375  CB  LYS   260       8.722 -19.546   5.196  1.00 23.94      A      
ATOM   3376  HB2 LYS   260       9.579 -20.196   5.368  1.00  0.00      A      
ATOM   3377  HB3 LYS   260       8.471 -19.599   4.136  1.00  0.00      A      
ATOM   3378  CG  LYS   260       7.533 -20.093   5.984  1.00 24.50      A      
ATOM   3379  HG2 LYS   260       6.599 -19.539   5.889  1.00  0.00      A      
ATOM   3380  HG3 LYS   260       7.756 -20.018   7.048  1.00  0.00      A      
ATOM   3381  CD  LYS   260       7.222 -21.593   5.654  1.00 25.98      A      
ATOM   3382  HD2 LYS   260       8.091 -22.203   5.905  1.00  0.00      A      
ATOM   3383  HD3 LYS   260       6.954 -21.582   4.598  1.00  0.00      A      
ATOM   3384  CE  LYS   260       6.211 -22.247   6.586  1.00 26.76      A      
ATOM   3385  HE2 LYS   260       5.230 -21.774   6.547  1.00  0.00      A      
ATOM   3386  HE3 LYS   260       6.573 -22.022   7.589  1.00  0.00      A      
ATOM   3387  NZ  LYS   260       6.196 -23.718   6.409  1.00 29.83      A      
ATOM   3388  HZ1 LYS   260       5.590 -24.190   7.064  1.00  0.00      A      
ATOM   3389  HZ2 LYS   260       7.126 -24.047   6.630  1.00  0.00      A      
ATOM   3390  HZ3 LYS   260       5.823 -23.964   5.503  1.00  0.00      A      
ATOM   3391  C   LYS   260      10.489 -17.836   4.758  1.00 23.14      A      
ATOM   3392  O   LYS   260      11.506 -18.451   5.108  1.00 23.08      A      
ATOM   3393  N   THR   261      10.445 -16.925   3.753  1.00 22.66      A      
ATOM   3394  H   THR   261       9.571 -16.516   3.455  1.00  0.00      A      
ATOM   3395  CA  THR   261      11.645 -16.475   2.990  1.00 22.89      A      
ATOM   3396  HA  THR   261      12.558 -16.904   3.405  1.00  0.00      A      
ATOM   3397  CB  THR   261      11.561 -16.865   1.515  1.00 23.17      A      
ATOM   3398  HB  THR   261      12.395 -16.395   0.993  1.00  0.00      A      
ATOM   3399  CG2 THR   261      11.685 -18.381   1.325  1.00 21.33      A      
ATOM   3400 HG21 THR   261      10.987 -18.841   2.025  1.00  0.00      A      
ATOM   3401 HG22 THR   261      12.712 -18.718   1.464  1.00  0.00      A      
ATOM   3402 HG23 THR   261      11.328 -18.557   0.310  1.00  0.00      A      
ATOM   3403  OG1 THR   261      10.401 -16.356   0.988  1.00 22.69      A      
ATOM   3404  HG1 THR   261       9.787 -17.070   0.800  1.00  0.00      A      
ATOM   3405  C   THR   261      11.855 -14.989   3.090  1.00 22.68      A      
ATOM   3406  O   THR   261      12.826 -14.494   2.523  1.00 23.14      A      
ATOM   3407  N   LEU   262      11.050 -14.219   3.888  1.00 22.71      A      
ATOM   3408  H   LEU   262      10.314 -14.698   4.388  1.00  0.00      A      
ATOM   3409  CA  LEU   262      11.223 -12.792   4.146  1.00 22.41      A      
ATOM   3410  HA  LEU   262      11.066 -12.273   3.200  1.00  0.00      A      
ATOM   3411  CB  LEU   262      10.171 -12.405   5.154  1.00 21.92      A      
ATOM   3412  HB2 LEU   262      10.565 -12.913   6.034  1.00  0.00      A      
ATOM   3413  HB3 LEU   262       9.269 -12.971   4.922  1.00  0.00      A      
ATOM   3414  CG  LEU   262       9.916 -10.899   5.491  1.00 21.72      A      
ATOM   3415  HG  LEU   262      10.692 -10.490   6.138  1.00  0.00      A      
ATOM   3416  CD1 LEU   262       9.607 -10.075   4.260  1.00 21.14      A      
ATOM   3417 HD11 LEU   262      10.587  -9.769   3.895  1.00  0.00      A      
ATOM   3418 HD12 LEU   262       9.171  -9.105   4.504  1.00  0.00      A      
ATOM   3419 HD13 LEU   262       9.003 -10.570   3.500  1.00  0.00      A      
ATOM   3420  CD2 LEU   262       8.766 -10.805   6.462  1.00 21.39      A      
ATOM   3421 HD21 LEU   262       8.510  -9.777   6.716  1.00  0.00      A      
ATOM   3422 HD22 LEU   262       8.931 -11.477   7.304  1.00  0.00      A      
ATOM   3423 HD23 LEU   262       7.867 -11.170   5.965  1.00  0.00      A      
ATOM   3424  C   LEU   262      12.609 -12.345   4.610  1.00 22.14      A      
ATOM   3425  O   LEU   262      13.143 -11.409   3.951  1.00 22.35      A      
ATOM   3426  N   ASN   263      13.372 -13.013   5.561  1.00 22.10      A      
ATOM   3427  H   ASN   263      12.908 -13.826   5.941  1.00  0.00      A      
ATOM   3428  CA  ASN   263      14.728 -12.618   5.962  1.00 22.28      A      
ATOM   3429  HA  ASN   263      14.831 -11.553   6.167  1.00  0.00      A      
ATOM   3430  CB  ASN   263      15.123 -13.352   7.258  1.00 23.12      A      
ATOM   3431  HB2 ASN   263      14.382 -13.295   8.056  1.00  0.00      A      
ATOM   3432  HB3 ASN   263      16.052 -12.911   7.619  1.00  0.00      A      
ATOM   3433  CG  ASN   263      15.250 -14.864   7.003  1.00 23.56      A      
ATOM   3434  OD1 ASN   263      14.359 -15.590   6.527  1.00 26.05      A      
ATOM   3435  ND2 ASN   263      16.400 -15.301   7.420  1.00 23.89      A      
ATOM   3436 HD21 ASN   263      17.006 -14.637   7.881  1.00  0.00      A      
ATOM   3437 HD22 ASN   263      16.503 -16.304   7.481  1.00  0.00      A      
ATOM   3438  C   ASN   263      15.738 -12.824   4.754  1.00 22.35      A      
ATOM   3439  O   ASN   263      16.650 -12.033   4.606  1.00 22.80      A      
ATOM   3440  N   LEU   264      15.621 -13.842   3.860  1.00 21.93      A      
ATOM   3441  H   LEU   264      14.789 -14.408   3.947  1.00  0.00      A      
ATOM   3442  CA  LEU   264      16.559 -14.089   2.746  1.00 22.81      A      
ATOM   3443  HA  LEU   264      17.570 -13.838   3.070  1.00  0.00      A      
ATOM   3444  CB  LEU   264      16.485 -15.540   2.269  1.00 22.66      A      
ATOM   3445  HB2 LEU   264      16.964 -15.565   1.291  1.00  0.00      A      
ATOM   3446  HB3 LEU   264      15.434 -15.769   2.095  1.00  0.00      A      
ATOM   3447  CG  LEU   264      16.963 -16.551   3.285  1.00 23.70      A      
ATOM   3448  HG  LEU   264      16.489 -16.420   4.258  1.00  0.00      A      
ATOM   3449  CD1 LEU   264      16.754 -18.006   2.827  1.00 23.34      A      
ATOM   3450 HD11 LEU   264      15.688 -18.095   2.618  1.00  0.00      A      
ATOM   3451 HD12 LEU   264      16.742 -18.705   3.663  1.00  0.00      A      
ATOM   3452 HD13 LEU   264      17.451 -18.271   2.032  1.00  0.00      A      
ATOM   3453  CD2 LEU   264      18.472 -16.384   3.468  1.00 23.84      A      
ATOM   3454 HD21 LEU   264      18.780 -17.180   4.146  1.00  0.00      A      
ATOM   3455 HD22 LEU   264      18.677 -15.398   3.887  1.00  0.00      A      
ATOM   3456 HD23 LEU   264      18.935 -16.493   2.488  1.00  0.00      A      
ATOM   3457  C   LEU   264      16.262 -13.105   1.629  1.00 22.31      A      
ATOM   3458  O   LEU   264      17.185 -12.513   1.023  1.00 22.78      A      
ATOM   3459  N   ARG   265      14.975 -12.925   1.402  1.00 22.55      A      
ATOM   3460  H   ARG   265      14.326 -13.528   1.887  1.00  0.00      A      
ATOM   3461  CA  ARG   265      14.489 -12.078   0.310  1.00 21.84      A      
ATOM   3462  HA  ARG   265      15.009 -12.330  -0.615  1.00  0.00      A      
ATOM   3463  CB  ARG   265      12.972 -12.314   0.106  1.00 21.30      A      
ATOM   3464  HB2 ARG   265      12.604 -11.523  -0.547  1.00  0.00      A      
ATOM   3465  HB3 ARG   265      12.455 -12.063   1.033  1.00  0.00      A      
ATOM   3466  CG  ARG   265      12.585 -13.672  -0.593  1.00 21.01      A      
ATOM   3467  HG2 ARG   265      12.856 -14.523   0.033  1.00  0.00      A      
ATOM   3468  HG3 ARG   265      13.119 -13.793  -1.535  1.00  0.00      A      
ATOM   3469  CD  ARG   265      11.093 -13.540  -1.034  1.00 20.65      A      
ATOM   3470  HD2 ARG   265      10.892 -14.340  -1.746  1.00  0.00      A      
ATOM   3471  HD3 ARG   265      10.944 -12.579  -1.527  1.00  0.00      A      
ATOM   3472  NE  ARG   265      10.230 -13.562   0.165  1.00 21.70      A      
ATOM   3473  HE  ARG   265       9.961 -14.496   0.441  1.00  0.00      A      
ATOM   3474  CZ  ARG   265       9.569 -12.533   0.718  1.00 20.91      A      
ATOM   3475  NH1 ARG   265       9.790 -11.333   0.356  1.00 19.75      A      
ATOM   3476 HH11 ARG   265      10.043 -11.110  -0.596  1.00  0.00      A      
ATOM   3477 HH12 ARG   265       9.218 -10.650   0.832  1.00  0.00      A      
ATOM   3478  NH2 ARG   265       8.791 -12.738   1.699  1.00 20.75      A      
ATOM   3479 HH21 ARG   265       8.611 -13.681   2.013  1.00  0.00      A      
ATOM   3480 HH22 ARG   265       8.379 -11.922   2.128  1.00  0.00      A      
ATOM   3481  C   ARG   265      14.785 -10.603   0.612  1.00 21.73      A      
ATOM   3482  O   ARG   265      15.187  -9.876  -0.268  1.00 22.52      A      
ATOM   3483  N   MET   266      14.696 -10.232   1.892  1.00 21.54      A      
ATOM   3484  H   MET   266      14.249 -10.889   2.517  1.00  0.00      A      
ATOM   3485  CA  MET   266      14.986  -8.799   2.185  1.00 22.32      A      
ATOM   3486  HA  MET   266      14.635  -8.045   1.481  1.00  0.00      A      
ATOM   3487  CB  MET   266      14.371  -8.436   3.518  1.00 22.44      A      
ATOM   3488  HB2 MET   266      14.743  -7.451   3.802  1.00  0.00      A      
ATOM   3489  HB3 MET   266      14.782  -9.015   4.345  1.00  0.00      A      
ATOM   3490  CG  MET   266      12.877  -8.330   3.559  1.00 23.57      A      
ATOM   3491  HG2 MET   266      12.544  -8.048   4.558  1.00  0.00      A      
ATOM   3492  HG3 MET   266      12.583  -9.360   3.353  1.00  0.00      A      
ATOM   3493  SD  MET   266      11.967  -7.331   2.424  1.00 24.73      A      
ATOM   3494  CE  MET   266      12.610  -5.718   3.121  1.00 23.22      A      
ATOM   3495  HE1 MET   266      13.673  -5.568   2.930  1.00  0.00      A      
ATOM   3496  HE2 MET   266      12.294  -5.584   4.156  1.00  0.00      A      
ATOM   3497  HE3 MET   266      12.203  -4.828   2.641  1.00  0.00      A      
ATOM   3498  C   MET   266      16.475  -8.533   2.105  1.00 21.99      A      
ATOM   3499  O   MET   266      16.870  -7.458   1.675  1.00 21.64      A      
ATOM   3500  N   ASP   267      17.290  -9.497   2.444  1.00 22.15      A      
ATOM   3501  H   ASP   267      16.926 -10.340   2.866  1.00  0.00      A      
ATOM   3502  CA  ASP   267      18.760  -9.348   2.306  1.00 22.48      A      
ATOM   3503  HA  ASP   267      19.175  -8.506   2.859  1.00  0.00      A      
ATOM   3504  CB  ASP   267      19.427 -10.626   2.908  1.00 21.94      A      
ATOM   3505  HB2 ASP   267      20.420 -10.674   2.462  1.00  0.00      A      
ATOM   3506  HB3 ASP   267      18.754 -11.441   2.640  1.00  0.00      A      
ATOM   3507  CG  ASP   267      19.698 -10.657   4.415  1.00 23.67      A      
ATOM   3508  OD1 ASP   267      19.414  -9.806   5.255  1.00 23.91      A      
ATOM   3509  OD2 ASP   267      20.266 -11.685   4.758  1.00 24.22      A      
ATOM   3510  C   ASP   267      19.098  -9.228   0.816  1.00 22.37      A      
ATOM   3511  O   ASP   267      19.802  -8.295   0.383  1.00 22.19      A      
ATOM   3512  N   ARG   268      18.486 -10.068  -0.031  1.00 22.72      A      
ATOM   3513  H   ARG   268      18.005 -10.883   0.321  1.00  0.00      A      
ATOM   3514  CA  ARG   268      18.684  -9.884  -1.483  1.00 23.24      A      
ATOM   3515  HA  ARG   268      19.750  -9.681  -1.592  1.00  0.00      A      
ATOM   3516  CB  ARG   268      18.285 -11.187  -2.170  1.00 23.27      A      
ATOM   3517  HB2 ARG   268      17.300 -11.451  -1.784  1.00  0.00      A      
ATOM   3518  HB3 ARG   268      18.798 -12.035  -1.716  1.00  0.00      A      
ATOM   3519  CG  ARG   268      18.399 -11.280  -3.719  1.00 24.34      A      
ATOM   3520  HG2 ARG   268      17.880 -10.457  -4.211  1.00  0.00      A      
ATOM   3521  HG3 ARG   268      17.755 -12.109  -4.012  1.00  0.00      A      
ATOM   3522  CD  ARG   268      19.772 -11.455  -4.321  1.00 25.52      A      
ATOM   3523  HD2 ARG   268      20.355 -12.095  -3.659  1.00  0.00      A      
ATOM   3524  HD3 ARG   268      20.166 -10.446  -4.446  1.00  0.00      A      
ATOM   3525  NE  ARG   268      19.575 -12.090  -5.685  1.00 26.45      A      
ATOM   3526  HE  ARG   268      18.625 -12.313  -5.944  1.00  0.00      A      
ATOM   3527  CZ  ARG   268      20.521 -12.461  -6.496  1.00 27.57      A      
ATOM   3528  NH1 ARG   268      21.810 -12.419  -6.219  1.00 26.99      A      
ATOM   3529 HH11 ARG   268      22.128 -12.033  -5.342  1.00  0.00      A      
ATOM   3530 HH12 ARG   268      22.470 -12.604  -6.961  1.00  0.00      A      
ATOM   3531  NH2 ARG   268      20.100 -13.061  -7.529  1.00 27.74      A      
ATOM   3532 HH21 ARG   268      19.109 -13.164  -7.695  1.00  0.00      A      
ATOM   3533 HH22 ARG   268      20.748 -13.519  -8.154  1.00  0.00      A      
ATOM   3534  C   ARG   268      18.104  -8.629  -2.061  1.00 23.40      A      
ATOM   3535  O   ARG   268      18.690  -8.047  -2.933  1.00 23.54      A      
ATOM   3536  N   HID   269      16.969  -8.136  -1.555  1.00 24.15      A      
ATOM   3537  H   HID   269      16.395  -8.833  -1.102  1.00  0.00      A      
ATOM   3538  CA  HID   269      16.357  -6.840  -1.957  1.00 24.97      A      
ATOM   3539  HA  HID   269      16.185  -6.884  -3.032  1.00  0.00      A      
ATOM   3540  CB  HID   269      15.034  -6.429  -1.278  1.00 25.01      A      
ATOM   3541  HB2 HID   269      15.001  -5.346  -1.397  1.00  0.00      A      
ATOM   3542  HB3 HID   269      15.022  -6.480  -0.189  1.00  0.00      A      
ATOM   3543  CG  HID   269      13.821  -7.141  -1.763  1.00 24.00      A      
ATOM   3544  ND1 HID   269      13.372  -7.130  -3.012  1.00 24.08      A      
ATOM   3545  HD1 HID   269      13.727  -6.488  -3.705  1.00  0.00      A      
ATOM   3546  CE1 HID   269      12.224  -7.765  -3.048  1.00 24.05      A      
ATOM   3547  HE1 HID   269      11.663  -7.846  -3.968  1.00  0.00      A      
ATOM   3548  NE2 HID   269      11.888  -8.352  -1.886  1.00 24.62      A      
ATOM   3549  CD2 HID   269      12.921  -7.949  -1.012  1.00 24.33      A      
ATOM   3550  HD2 HID   269      12.961  -8.304   0.008  1.00  0.00      A      
ATOM   3551  C   HID   269      17.351  -5.739  -1.636  1.00 25.80      A      
ATOM   3552  O   HID   269      17.657  -4.937  -2.488  1.00 25.23      A      
ATOM   3553  N   CYS   270      17.857  -5.663  -0.438  1.00 26.32      A      
ATOM   3554  H   CYS   270      17.545  -6.419   0.155  1.00  0.00      A      
ATOM   3555  CA  CYS   270      18.794  -4.642  -0.003  1.00 26.76      A      
ATOM   3556  HA  CYS   270      18.429  -3.636  -0.208  1.00  0.00      A      
ATOM   3557  CB  CYS   270      18.948  -4.858   1.513  1.00 27.77      A      
ATOM   3558  HB2 CYS   270      19.659  -4.099   1.841  1.00  0.00      A      
ATOM   3559  HB3 CYS   270      19.269  -5.890   1.658  1.00  0.00      A      
ATOM   3560  SG  CYS   270      17.460  -4.693   2.542  1.00 29.76      A      
ATOM   3561  HG  CYS   270      17.009  -5.933   2.333  1.00  0.00      A      
ATOM   3562  C   CYS   270      20.210  -4.801  -0.617  1.00 26.81      A      
ATOM   3563  O   CYS   270      20.844  -3.808  -0.704  1.00 26.33      A      
ATOM   3564  N   ALA   271      20.711  -5.999  -0.963  1.00 26.64      A      
ATOM   3565  H   ALA   271      20.203  -6.867  -0.865  1.00  0.00      A      
ATOM   3566  CA  ALA   271      22.020  -6.169  -1.614  1.00 26.13      A      
ATOM   3567  HA  ALA   271      22.749  -5.544  -1.099  1.00  0.00      A      
ATOM   3568  CB  ALA   271      22.383  -7.641  -1.527  1.00 25.95      A      
ATOM   3569  HB1 ALA   271      21.669  -8.251  -2.081  1.00  0.00      A      
ATOM   3570  HB2 ALA   271      22.548  -7.780  -0.459  1.00  0.00      A      
ATOM   3571  HB3 ALA   271      23.365  -7.845  -1.953  1.00  0.00      A      
ATOM   3572  C   ALA   271      22.025  -5.671  -3.062  1.00 26.23      A      
ATOM   3573  O   ALA   271      22.755  -4.779  -3.420  1.00 26.28      A      
ATOM   3574  N   ASN   272      20.950  -6.053  -3.752  1.00 26.62      A      
ATOM   3575  H   ASN   272      20.283  -6.683  -3.329  1.00  0.00      A      
ATOM   3576  CA  ASN   272      20.719  -5.616  -5.124  1.00 26.97      A      
ATOM   3577  HA  ASN   272      21.684  -5.752  -5.612  1.00  0.00      A      
ATOM   3578  CB  ASN   272      19.565  -6.480  -5.668  1.00 26.21      A      
ATOM   3579  HB2 ASN   272      19.354  -6.053  -6.648  1.00  0.00      A      
ATOM   3580  HB3 ASN   272      18.681  -6.268  -5.066  1.00  0.00      A      
ATOM   3581  CG  ASN   272      19.761  -7.982  -5.861  1.00 26.52      A      
ATOM   3582  OD1 ASN   272      20.893  -8.450  -5.878  1.00 25.96      A      
ATOM   3583  ND2 ASN   272      18.727  -8.641  -6.384  1.00 23.95      A      
ATOM   3584 HD21 ASN   272      17.838  -8.209  -6.592  1.00  0.00      A      
ATOM   3585 HD22 ASN   272      19.008  -9.372  -7.022  1.00  0.00      A      
ATOM   3586  C   ASN   272      20.365  -4.093  -5.242  1.00 27.40      A      
ATOM   3587  O   ASN   272      20.805  -3.460  -6.206  1.00 27.29      A      
ATOM   3588  N   ALA   273      19.617  -3.523  -4.284  1.00 27.40      A      
ATOM   3589  H   ALA   273      19.106  -4.060  -3.598  1.00  0.00      A      
ATOM   3590  CA  ALA   273      19.365  -2.107  -4.201  1.00 28.32      A      
ATOM   3591  HA  ALA   273      18.923  -1.824  -5.157  1.00  0.00      A      
ATOM   3592  CB  ALA   273      18.329  -1.768  -3.170  1.00 28.18      A      
ATOM   3593  HB1 ALA   273      17.437  -2.356  -3.386  1.00  0.00      A      
ATOM   3594  HB2 ALA   273      18.159  -0.691  -3.177  1.00  0.00      A      
ATOM   3595  HB3 ALA   273      18.748  -2.016  -2.195  1.00  0.00      A      
ATOM   3596  C   ALA   273      20.638  -1.257  -3.934  1.00 28.40      A      
ATOM   3597  O   ALA   273      20.819  -0.168  -4.476  1.00 28.80      A      
ATOM   3598  N   GLN   274      21.508  -1.708  -2.978  1.00 28.59      A      
ATOM   3599  H   GLN   274      21.249  -2.535  -2.461  1.00  0.00      A      
ATOM   3600  CA  GLN   274      22.776  -1.092  -2.616  1.00 28.53      A      
ATOM   3601  HA  GLN   274      22.642  -0.085  -2.221  1.00  0.00      A      
ATOM   3602  CB  GLN   274      23.445  -1.856  -1.451  1.00 29.17      A      
ATOM   3603  HB2 GLN   274      23.565  -2.922  -1.639  1.00  0.00      A      
ATOM   3604  HB3 GLN   274      22.815  -1.652  -0.585  1.00  0.00      A      
ATOM   3605  CG  GLN   274      24.768  -1.247  -1.049  1.00 30.58      A      
ATOM   3606  HG2 GLN   274      25.363  -1.060  -1.943  1.00  0.00      A      
ATOM   3607  HG3 GLN   274      25.355  -1.893  -0.396  1.00  0.00      A      
ATOM   3608  CD  GLN   274      24.629   0.081  -0.346  1.00 30.71      A      
ATOM   3609  OE1 GLN   274      23.753   0.308   0.524  1.00 31.96      A      
ATOM   3610  NE2 GLN   274      25.428   1.016  -0.627  1.00 30.90      A      
ATOM   3611 HE21 GLN   274      25.289   1.844  -0.066  1.00  0.00      A      
ATOM   3612 HE22 GLN   274      26.211   0.840  -1.240  1.00  0.00      A      
ATOM   3613  C   GLN   274      23.756  -0.954  -3.772  1.00 28.56      A      
ATOM   3614  O   GLN   274      24.183   0.143  -4.150  1.00 28.92      A      
ATOM   3615  N   VAL   275      23.837  -2.022  -4.601  1.00 28.57      A      
ATOM   3616  H   VAL   275      23.423  -2.890  -4.292  1.00  0.00      A      
ATOM   3617  CA  VAL   275      24.731  -2.013  -5.815  1.00 28.63      A      
ATOM   3618  HA  VAL   275      25.694  -1.632  -5.473  1.00  0.00      A      
ATOM   3619  CB  VAL   275      24.909  -3.514  -6.277  1.00 27.75      A      
ATOM   3620  HB  VAL   275      23.931  -3.940  -6.054  1.00  0.00      A      
ATOM   3621  CG1 VAL   275      25.451  -3.838  -7.671  1.00 27.56      A      
ATOM   3622 HG11 VAL   275      24.762  -3.347  -8.357  1.00  0.00      A      
ATOM   3623 HG12 VAL   275      25.435  -4.874  -8.012  1.00  0.00      A      
ATOM   3624 HG13 VAL   275      26.433  -3.375  -7.774  1.00  0.00      A      
ATOM   3625  CG2 VAL   275      25.993  -3.982  -5.312  1.00 27.97      A      
ATOM   3626 HG21 VAL   275      26.929  -3.466  -5.528  1.00  0.00      A      
ATOM   3627 HG22 VAL   275      26.233  -4.965  -5.717  1.00  0.00      A      
ATOM   3628 HG23 VAL   275      25.914  -3.846  -4.233  1.00  0.00      A      
ATOM   3629  C   VAL   275      24.167  -1.154  -6.915  1.00 28.88      A      
ATOM   3630  O   VAL   275      24.867  -0.479  -7.616  1.00 28.51      A      
ATOM   3631  N   LEU   276      22.827  -1.187  -7.055  1.00 29.33      A      
ATOM   3632  H   LEU   276      22.329  -1.932  -6.588  1.00  0.00      A      
ATOM   3633  CA  LEU   276      22.118  -0.343  -8.106  1.00 30.16      A      
ATOM   3634  HA  LEU   276      22.585  -0.495  -9.079  1.00  0.00      A      
ATOM   3635  CB  LEU   276      20.700  -0.797  -8.405  1.00 30.57      A      
ATOM   3636  HB2 LEU   276      20.163  -0.535  -7.494  1.00  0.00      A      
ATOM   3637  HB3 LEU   276      20.592  -1.881  -8.442  1.00  0.00      A      
ATOM   3638  CG  LEU   276      19.976  -0.297  -9.676  1.00 32.38      A      
ATOM   3639  HG  LEU   276      19.746   0.768  -9.669  1.00  0.00      A      
ATOM   3640  CD1 LEU   276      20.811  -0.463 -10.941  1.00 32.86      A      
ATOM   3641 HD11 LEU   276      21.499   0.382 -10.944  1.00  0.00      A      
ATOM   3642 HD12 LEU   276      20.308  -0.357 -11.903  1.00  0.00      A      
ATOM   3643 HD13 LEU   276      21.408  -1.375 -10.952  1.00  0.00      A      
ATOM   3644  CD2 LEU   276      18.674  -1.037  -9.806  1.00 32.73      A      
ATOM   3645 HD21 LEU   276      18.111  -0.719 -10.684  1.00  0.00      A      
ATOM   3646 HD22 LEU   276      18.107  -0.854  -8.894  1.00  0.00      A      
ATOM   3647 HD23 LEU   276      18.861  -2.107  -9.887  1.00  0.00      A      
ATOM   3648  C   LEU   276      22.154   1.148  -7.791  1.00 30.65      A      
ATOM   3649  O   LEU   276      22.410   1.867  -8.731  1.00 29.91      A      
ATOM   3650  N   ALA   277      22.028   1.522  -6.539  1.00 30.85      A      
ATOM   3651  H   ALA   277      21.848   0.799  -5.857  1.00  0.00      A      
ATOM   3652  CA  ALA   277      22.156   2.899  -6.002  1.00 32.08      A      
ATOM   3653  HA  ALA   277      21.437   3.536  -6.518  1.00  0.00      A      
ATOM   3654  CB  ALA   277      21.702   2.923  -4.588  1.00 31.92      A      
ATOM   3655  HB1 ALA   277      21.594   3.942  -4.216  1.00  0.00      A      
ATOM   3656  HB2 ALA   277      22.345   2.323  -3.944  1.00  0.00      A      
ATOM   3657  HB3 ALA   277      20.689   2.521  -4.566  1.00  0.00      A      
ATOM   3658  C   ALA   277      23.604   3.512  -6.202  1.00 32.52      A      
ATOM   3659  O   ALA   277      23.786   4.567  -6.776  1.00 32.75      A      
ATOM   3660  N   GLU   278      24.613   2.689  -5.803  1.00 33.14      A      
ATOM   3661  H   GLU   278      24.474   1.745  -5.472  1.00  0.00      A      
ATOM   3662  CA  GLU   278      26.031   3.078  -5.990  1.00 33.88      A      
ATOM   3663  HA  GLU   278      26.135   4.099  -5.622  1.00  0.00      A      
ATOM   3664  CB  GLU   278      27.134   2.113  -5.322  1.00 34.64      A      
ATOM   3665  HB2 GLU   278      28.131   2.473  -5.575  1.00  0.00      A      
ATOM   3666  HB3 GLU   278      26.998   1.068  -5.599  1.00  0.00      A      
ATOM   3667  CG  GLU   278      27.033   2.254  -3.792  1.00 35.57      A      
ATOM   3668  HG2 GLU   278      26.083   1.791  -3.523  1.00  0.00      A      
ATOM   3669  HG3 GLU   278      26.909   3.315  -3.576  1.00  0.00      A      
ATOM   3670  CD  GLU   278      28.121   1.493  -3.085  1.00 37.07      A      
ATOM   3671  OE1 GLU   278      28.094   1.535  -1.828  1.00 38.16      A      
ATOM   3672  OE2 GLU   278      28.938   0.829  -3.763  1.00 38.44      A      
ATOM   3673  C   GLU   278      26.396   3.138  -7.508  1.00 34.27      A      
ATOM   3674  O   GLU   278      27.200   4.031  -7.911  1.00 34.59      A      
ATOM   3675  N   PHE   279      25.691   2.433  -8.358  1.00 34.19      A      
ATOM   3676  H   PHE   279      24.966   1.809  -8.034  1.00  0.00      A      
ATOM   3677  CA  PHE   279      25.765   2.601  -9.840  1.00 34.04      A      
ATOM   3678  HA  PHE   279      26.821   2.663 -10.105  1.00  0.00      A      
ATOM   3679  CB  PHE   279      25.141   1.406 -10.582  1.00 33.31      A      
ATOM   3680  HB2 PHE   279      24.111   1.220 -10.275  1.00  0.00      A      
ATOM   3681  HB3 PHE   279      25.764   0.559 -10.293  1.00  0.00      A      
ATOM   3682  CG  PHE   279      25.306   1.552 -12.147  1.00 32.83      A      
ATOM   3683  CD1 PHE   279      26.526   1.099 -12.676  1.00 33.03      A      
ATOM   3684  HD1 PHE   279      27.323   0.715 -12.057  1.00  0.00      A      
ATOM   3685  CE1 PHE   279      26.720   1.119 -14.070  1.00 32.68      A      
ATOM   3686  HE1 PHE   279      27.683   0.760 -14.402  1.00  0.00      A      
ATOM   3687  CZ  PHE   279      25.745   1.722 -14.802  1.00 32.72      A      
ATOM   3688  HZ  PHE   279      25.895   1.876 -15.861  1.00  0.00      A      
ATOM   3689  CE2 PHE   279      24.554   2.189 -14.272  1.00 33.19      A      
ATOM   3690  HE2 PHE   279      23.852   2.660 -14.944  1.00  0.00      A      
ATOM   3691  CD2 PHE   279      24.316   2.175 -12.894  1.00 32.73      A      
ATOM   3692  HD2 PHE   279      23.346   2.473 -12.524  1.00  0.00      A      
ATOM   3693  C   PHE   279      25.137   3.974 -10.290  1.00 34.46      A      
ATOM   3694  O   PHE   279      25.818   4.785 -10.983  1.00 33.62      A      
ATOM   3695  N   LEU   280      23.812   4.219 -10.008  1.00 35.34      A      
ATOM   3696  H   LEU   280      23.275   3.464  -9.605  1.00  0.00      A      
ATOM   3697  CA  LEU   280      23.150   5.496 -10.372  1.00 36.91      A      
ATOM   3698  HA  LEU   280      23.214   5.749 -11.430  1.00  0.00      A      
ATOM   3699  CB  LEU   280      21.636   5.401  -9.961  1.00 37.54      A      
ATOM   3700  HB2 LEU   280      21.193   6.373 -10.175  1.00  0.00      A      
ATOM   3701  HB3 LEU   280      21.510   5.199  -8.897  1.00  0.00      A      
ATOM   3702  CG  LEU   280      20.812   4.366 -10.834  1.00 38.09      A      
ATOM   3703  HG  LEU   280      21.267   3.376 -10.805  1.00  0.00      A      
ATOM   3704  CD1 LEU   280      19.470   4.091 -10.171  1.00 39.65      A      
ATOM   3705 HD11 LEU   280      19.513   3.966  -9.089  1.00  0.00      A      
ATOM   3706 HD12 LEU   280      19.042   3.115 -10.400  1.00  0.00      A      
ATOM   3707 HD13 LEU   280      18.815   4.944 -10.346  1.00  0.00      A      
ATOM   3708  CD2 LEU   280      20.634   4.765 -12.307  1.00 38.53      A      
ATOM   3709 HD21 LEU   280      20.016   5.660 -12.377  1.00  0.00      A      
ATOM   3710 HD22 LEU   280      20.068   3.920 -12.699  1.00  0.00      A      
ATOM   3711 HD23 LEU   280      21.583   4.830 -12.839  1.00  0.00      A      
ATOM   3712  C   LEU   280      23.704   6.744  -9.638  1.00 37.85      A      
ATOM   3713  O   LEU   280      23.429   7.832 -10.089  1.00 38.07      A      
ATOM   3714  N   ALA   281      24.554   6.562  -8.670  1.00 39.24      A      
ATOM   3715  H   ALA   281      24.659   5.649  -8.251  1.00  0.00      A      
ATOM   3716  CA  ALA   281      25.073   7.670  -7.889  1.00 40.70      A      
ATOM   3717  HA  ALA   281      24.355   8.470  -7.713  1.00  0.00      A      
ATOM   3718  CB  ALA   281      25.650   7.044  -6.668  1.00 40.22      A      
ATOM   3719  HB1 ALA   281      26.224   6.140  -6.867  1.00  0.00      A      
ATOM   3720  HB2 ALA   281      24.838   6.721  -6.016  1.00  0.00      A      
ATOM   3721  HB3 ALA   281      26.187   7.758  -6.044  1.00  0.00      A      
ATOM   3722  C   ALA   281      26.216   8.226  -8.743  1.00 41.86      A      
ATOM   3723  O   ALA   281      26.932   9.126  -8.384  1.00 42.21      A      
ATOM   3724  N   VAL   286      21.859  10.777 -14.078  1.00 46.87      A      
ATOM   3725  H   VAL   286      22.846  10.827 -14.285  1.00  0.00      A      
ATOM   3726  CA  VAL   286      21.194  11.179 -12.842  1.00 47.10      A      
ATOM   3727  HA  VAL   286      20.117  11.133 -13.000  1.00  0.00      A      
ATOM   3728  CB  VAL   286      21.475  10.073 -11.863  1.00 46.59      A      
ATOM   3729  HB  VAL   286      22.555   9.947 -11.790  1.00  0.00      A      
ATOM   3730  CG1 VAL   286      21.003  10.505 -10.506  1.00 46.35      A      
ATOM   3731 HG11 VAL   286      19.956  10.785 -10.619  1.00  0.00      A      
ATOM   3732 HG12 VAL   286      21.571  11.358 -10.134  1.00  0.00      A      
ATOM   3733 HG13 VAL   286      21.135   9.729  -9.752  1.00  0.00      A      
ATOM   3734  CG2 VAL   286      20.824   8.738 -12.197  1.00 46.02      A      
ATOM   3735 HG21 VAL   286      21.033   7.947 -11.477  1.00  0.00      A      
ATOM   3736 HG22 VAL   286      21.097   8.502 -13.226  1.00  0.00      A      
ATOM   3737 HG23 VAL   286      19.746   8.900 -12.236  1.00  0.00      A      
ATOM   3738  C   VAL   286      21.703  12.580 -12.299  1.00 47.76      A      
ATOM   3739  O   VAL   286      22.899  12.838 -12.201  1.00 47.74      A      
ATOM   3740  N   GLU   287      20.710  13.339 -11.837  1.00 48.33      A      
ATOM   3741  H   GLU   287      19.819  12.864 -11.818  1.00  0.00      A      
ATOM   3742  CA  GLU   287      20.950  14.658 -11.254  1.00 48.95      A      
ATOM   3743  HA  GLU   287      21.860  15.133 -11.620  1.00  0.00      A      
ATOM   3744  CB  GLU   287      19.772  15.514 -11.598  1.00 50.25      A      
ATOM   3745  HB2 GLU   287      18.919  15.321 -10.948  1.00  0.00      A      
ATOM   3746  HB3 GLU   287      19.508  15.384 -12.647  1.00  0.00      A      
ATOM   3747  CG  GLU   287      20.112  16.961 -11.304  1.00 52.21      A      
ATOM   3748  HG2 GLU   287      21.126  17.090 -11.682  1.00  0.00      A      
ATOM   3749  HG3 GLU   287      20.127  17.177 -10.236  1.00  0.00      A      
ATOM   3750  CD  GLU   287      19.146  17.933 -12.032  1.00 53.54      A      
ATOM   3751  OE1 GLU   287      19.372  19.133 -12.207  1.00 54.43      A      
ATOM   3752  OE2 GLU   287      18.033  17.540 -12.432  1.00 53.86      A      
ATOM   3753  C   GLU   287      21.077  14.418  -9.743  1.00 48.62      A      
ATOM   3754  O   GLU   287      21.984  15.003  -9.136  1.00 48.70      A      
ATOM   3755  N   LEU   288      20.147  13.666  -9.098  1.00 47.87      A      
ATOM   3756  H   LEU   288      19.490  13.196  -9.704  1.00  0.00      A      
ATOM   3757  CA  LEU   288      20.302  13.186  -7.765  1.00 47.53      A      
ATOM   3758  HA  LEU   288      21.319  12.850  -7.565  1.00  0.00      A      
ATOM   3759  CB  LEU   288      19.869  14.254  -6.641  1.00 48.09      A      
ATOM   3760  HB2 LEU   288      18.818  14.457  -6.847  1.00  0.00      A      
ATOM   3761  HB3 LEU   288      20.370  15.204  -6.826  1.00  0.00      A      
ATOM   3762  CG  LEU   288      20.041  13.837  -5.202  1.00 48.96      A      
ATOM   3763  HG  LEU   288      19.509  12.927  -4.924  1.00  0.00      A      
ATOM   3764  CD1 LEU   288      21.606  13.613  -4.924  1.00 49.45      A      
ATOM   3765 HD11 LEU   288      21.784  13.233  -3.918  1.00  0.00      A      
ATOM   3766 HD12 LEU   288      22.282  14.463  -5.023  1.00  0.00      A      
ATOM   3767 HD13 LEU   288      21.940  12.742  -5.488  1.00  0.00      A      
ATOM   3768  CD2 LEU   288      19.696  14.921  -4.233  1.00 49.19      A      
ATOM   3769 HD21 LEU   288      19.895  14.602  -3.210  1.00  0.00      A      
ATOM   3770 HD22 LEU   288      18.689  15.311  -4.385  1.00  0.00      A      
ATOM   3771 HD23 LEU   288      20.372  15.744  -4.467  1.00  0.00      A      
ATOM   3772  C   LEU   288      19.451  11.879  -7.616  1.00 46.72      A      
ATOM   3773  O   LEU   288      18.403  11.749  -8.232  1.00 46.60      A      
ATOM   3774  N   ILE   289      19.960  10.928  -6.798  1.00 45.75      A      
ATOM   3775  H   ILE   289      20.830  11.187  -6.354  1.00  0.00      A      
ATOM   3776  CA  ILE   289      19.324   9.692  -6.327  1.00 44.74      A      
ATOM   3777  HA  ILE   289      18.297   9.582  -6.678  1.00  0.00      A      
ATOM   3778  CB  ILE   289      20.013   8.377  -6.776  1.00 45.23      A      
ATOM   3779  HB  ILE   289      19.723   8.209  -7.813  1.00  0.00      A      
ATOM   3780  CG2 ILE   289      21.555   8.510  -6.762  1.00 45.27      A      
ATOM   3781 HG21 ILE   289      21.969   7.598  -7.192  1.00  0.00      A      
ATOM   3782 HG22 ILE   289      21.767   8.650  -5.702  1.00  0.00      A      
ATOM   3783 HG23 ILE   289      21.858   9.340  -7.401  1.00  0.00      A      
ATOM   3784  CG1 ILE   289      19.587   7.155  -6.011  1.00 45.67      A      
ATOM   3785 HG12 ILE   289      18.547   7.258  -5.704  1.00  0.00      A      
ATOM   3786 HG13 ILE   289      20.234   7.071  -5.137  1.00  0.00      A      
ATOM   3787  CD1 ILE   289      19.907   5.895  -6.746  1.00 46.63      A      
ATOM   3788 HD11 ILE   289      19.732   4.996  -6.155  1.00  0.00      A      
ATOM   3789 HD12 ILE   289      20.985   5.777  -6.849  1.00  0.00      A      
ATOM   3790 HD13 ILE   289      19.437   5.756  -7.720  1.00  0.00      A      
ATOM   3791  C   ILE   289      19.095   9.695  -4.812  1.00 43.82      A      
ATOM   3792  O   ILE   289      19.997  10.065  -4.077  1.00 43.94      A      
ATOM   3793  N   HIP   290      17.891   9.386  -4.335  1.00 42.54      A      
ATOM   3794  H   HIP   290      17.139   9.280  -5.000  1.00  0.00      A      
ATOM   3795  CA  HIP   290      17.583   9.135  -2.920  1.00 41.38      A      
ATOM   3796  HA  HIP   290      18.357   9.609  -2.315  1.00  0.00      A      
ATOM   3797  CB  HIP   290      16.261   9.791  -2.398  1.00 42.25      A      
ATOM   3798  HB2 HIP   290      16.158   9.646  -1.322  1.00  0.00      A      
ATOM   3799  HB3 HIP   290      15.394   9.374  -2.910  1.00  0.00      A      
ATOM   3800  CG  HIP   290      16.237  11.285  -2.612  1.00 43.25      A      
ATOM   3801  ND1 HIP   290      16.287  12.069  -3.764  1.00 43.76      A      
ATOM   3802  HD1 HIP   290      16.164  11.862  -4.744  1.00  0.00      A      
ATOM   3803  CE1 HIP   290      16.437  13.385  -3.486  1.00 44.06      A      
ATOM   3804  HE1 HIP   290      16.321  14.162  -4.227  1.00  0.00      A      
ATOM   3805  NE2 HIP   290      16.479  13.487  -2.152  1.00 44.35      A      
ATOM   3806  HE2 HIP   290      16.567  14.374  -1.677  1.00  0.00      A      
ATOM   3807  CD2 HIP   290      16.395  12.214  -1.615  1.00 43.90      A      
ATOM   3808  HD2 HIP   290      16.459  11.976  -0.564  1.00  0.00      A      
ATOM   3809  C   HIP   290      17.625   7.630  -2.620  1.00 40.16      A      
ATOM   3810  O   HIP   290      16.660   6.957  -3.014  1.00 39.87      A      
ATOM   3811  N   TYR   291      18.586   7.054  -1.905  1.00 38.12      A      
ATOM   3812  H   TYR   291      19.376   7.655  -1.718  1.00  0.00      A      
ATOM   3813  CA  TYR   291      18.687   5.722  -1.395  1.00 36.27      A      
ATOM   3814  HA  TYR   291      17.668   5.337  -1.365  1.00  0.00      A      
ATOM   3815  CB  TYR   291      19.574   4.827  -2.214  1.00 34.77      A      
ATOM   3816  HB2 TYR   291      20.624   5.071  -2.378  1.00  0.00      A      
ATOM   3817  HB3 TYR   291      19.065   4.738  -3.174  1.00  0.00      A      
ATOM   3818  CG  TYR   291      19.618   3.438  -1.657  1.00 33.00      A      
ATOM   3819  CD1 TYR   291      18.506   2.582  -1.617  1.00 31.85      A      
ATOM   3820  HD1 TYR   291      17.567   2.878  -2.062  1.00  0.00      A      
ATOM   3821  CE1 TYR   291      18.506   1.300  -1.047  1.00 31.86      A      
ATOM   3822  HE1 TYR   291      17.565   0.775  -0.983  1.00  0.00      A      
ATOM   3823  CZ  TYR   291      19.721   0.733  -0.612  1.00 31.67      A      
ATOM   3824  OH  TYR   291      19.688  -0.501  -0.081  1.00 31.93      A      
ATOM   3825  HH  TYR   291      18.759  -0.743  -0.060  1.00  0.00      A      
ATOM   3826  CE2 TYR   291      20.813   1.532  -0.709  1.00 31.90      A      
ATOM   3827  HE2 TYR   291      21.760   1.022  -0.611  1.00  0.00      A      
ATOM   3828  CD2 TYR   291      20.846   2.826  -1.257  1.00 32.51      A      
ATOM   3829  HD2 TYR   291      21.757   3.406  -1.273  1.00  0.00      A      
ATOM   3830  C   TYR   291      19.318   5.834   0.083  1.00 35.72      A      
ATOM   3831  O   TYR   291      20.436   6.298   0.257  1.00 35.82      A      
ATOM   3832  N   PRO   292      18.637   5.407   1.141  1.00 35.51      A      
ATOM   3833  CD  PRO   292      17.466   4.590   1.083  1.00 35.25      A      
ATOM   3834  HD2 PRO   292      17.629   3.514   1.011  1.00  0.00      A      
ATOM   3835  HD3 PRO   292      16.723   4.920   0.357  1.00  0.00      A      
ATOM   3836  CG  PRO   292      16.894   4.763   2.526  1.00 34.97      A      
ATOM   3837  HG2 PRO   292      16.168   3.963   2.673  1.00  0.00      A      
ATOM   3838  HG3 PRO   292      16.337   5.691   2.652  1.00  0.00      A      
ATOM   3839  CB  PRO   292      18.162   4.739   3.442  1.00 35.50      A      
ATOM   3840  HB2 PRO   292      18.510   3.736   3.686  1.00  0.00      A      
ATOM   3841  HB3 PRO   292      17.977   5.362   4.317  1.00  0.00      A      
ATOM   3842  CA  PRO   292      19.140   5.440   2.553  1.00 35.30      A      
ATOM   3843  HA  PRO   292      19.234   6.480   2.865  1.00  0.00      A      
ATOM   3844  C   PRO   292      20.508   4.823   2.708  1.00 35.53      A      
ATOM   3845  O   PRO   292      21.118   5.022   3.754  1.00 35.54      A      
ATOM   3846  N   GLY   293      20.966   3.958   1.766  1.00 35.28      A      
ATOM   3847  H   GLY   293      20.407   3.834   0.934  1.00  0.00      A      
ATOM   3848  CA  GLY   293      22.279   3.321   1.924  1.00 35.82      A      
ATOM   3849  HA2 GLY   293      22.226   2.257   1.695  1.00  0.00      A      
ATOM   3850  HA3 GLY   293      22.555   3.416   2.975  1.00  0.00      A      
ATOM   3851  C   GLY   293      23.376   3.958   1.069  1.00 35.84      A      
ATOM   3852  O   GLY   293      24.402   3.350   0.909  1.00 35.47      A      
ATOM   3853  N   LEU   294      23.118   5.115   0.428  1.00 36.50      A      
ATOM   3854  H   LEU   294      22.168   5.418   0.590  1.00  0.00      A      
ATOM   3855  CA  LEU   294      24.096   6.153   0.222  1.00 37.39      A      
ATOM   3856  HA  LEU   294      25.035   5.670  -0.047  1.00  0.00      A      
ATOM   3857  CB  LEU   294      23.714   7.062  -0.935  1.00 37.48      A      
ATOM   3858  HB2 LEU   294      24.467   7.835  -1.090  1.00  0.00      A      
ATOM   3859  HB3 LEU   294      22.754   7.494  -0.654  1.00  0.00      A      
ATOM   3860  CG  LEU   294      23.497   6.339  -2.277  1.00 37.65      A      
ATOM   3861  HG  LEU   294      22.797   5.512  -2.162  1.00  0.00      A      
ATOM   3862  CD1 LEU   294      22.995   7.201  -3.426  1.00 37.32      A      
ATOM   3863 HD11 LEU   294      22.005   7.626  -3.262  1.00  0.00      A      
ATOM   3864 HD12 LEU   294      22.762   6.578  -4.290  1.00  0.00      A      
ATOM   3865 HD13 LEU   294      23.751   7.943  -3.681  1.00  0.00      A      
ATOM   3866  CD2 LEU   294      24.809   5.658  -2.794  1.00 38.01      A      
ATOM   3867 HD21 LEU   294      24.970   4.749  -2.214  1.00  0.00      A      
ATOM   3868 HD22 LEU   294      25.654   6.346  -2.760  1.00  0.00      A      
ATOM   3869 HD23 LEU   294      24.654   5.398  -3.841  1.00  0.00      A      
ATOM   3870  C   LEU   294      24.266   7.004   1.482  1.00 38.03      A      
ATOM   3871  O   LEU   294      23.288   7.633   1.997  1.00 37.15      A      
ATOM   3872  N   ALA   295      25.507   7.242   1.922  1.00 39.29      A      
ATOM   3873  H   ALA   295      26.316   6.833   1.476  1.00  0.00      A      
ATOM   3874  CA  ALA   295      25.825   8.167   2.995  1.00 40.33      A      
ATOM   3875  HA  ALA   295      25.186   7.850   3.819  1.00  0.00      A      
ATOM   3876  CB  ALA   295      27.307   7.885   3.326  1.00 41.16      A      
ATOM   3877  HB1 ALA   295      27.460   6.855   3.647  1.00  0.00      A      
ATOM   3878  HB2 ALA   295      27.645   8.574   4.100  1.00  0.00      A      
ATOM   3879  HB3 ALA   295      27.970   7.889   2.461  1.00  0.00      A      
ATOM   3880  C   ALA   295      25.565   9.692   2.696  1.00 40.95      A      
ATOM   3881  O   ALA   295      25.457  10.534   3.621  1.00 41.68      A      
ATOM   3882  N   SER   296      25.465  10.113   1.467  1.00 41.05      A      
ATOM   3883  H   SER   296      25.611   9.422   0.746  1.00  0.00      A      
ATOM   3884  CA  SER   296      24.947  11.421   1.063  1.00 41.24      A      
ATOM   3885  HA  SER   296      25.457  12.136   1.708  1.00  0.00      A      
ATOM   3886  CB  SER   296      25.203  11.648  -0.446  1.00 41.34      A      
ATOM   3887  HB2 SER   296      26.279  11.569  -0.597  1.00  0.00      A      
ATOM   3888  HB3 SER   296      25.007  12.666  -0.783  1.00  0.00      A      
ATOM   3889  OG  SER   296      24.479  10.672  -1.224  1.00 42.10      A      
ATOM   3890  HG  SER   296      24.935  10.734  -2.066  1.00  0.00      A      
ATOM   3891  C   SER   296      23.378  11.540   1.275  1.00 40.93      A      
ATOM   3892  O   SER   296      22.806  12.668   1.078  1.00 41.53      A      
ATOM   3893  N   PHE   297      22.692  10.527   1.734  1.00 40.21      A      
ATOM   3894  H   PHE   297      23.079   9.618   1.944  1.00  0.00      A      
ATOM   3895  CA  PHE   297      21.298  10.763   2.248  1.00 38.90      A      
ATOM   3896  HA  PHE   297      20.770  11.201   1.402  1.00  0.00      A      
ATOM   3897  CB  PHE   297      20.626   9.428   2.618  1.00 37.97      A      
ATOM   3898  HB2 PHE   297      21.202   9.015   3.447  1.00  0.00      A      
ATOM   3899  HB3 PHE   297      20.694   8.731   1.782  1.00  0.00      A      
ATOM   3900  CG  PHE   297      19.265   9.539   3.248  1.00 37.58      A      
ATOM   3901  CD1 PHE   297      18.281  10.232   2.590  1.00 37.03      A      
ATOM   3902  HD1 PHE   297      18.474  10.688   1.630  1.00  0.00      A      
ATOM   3903  CE1 PHE   297      16.969  10.340   3.036  1.00 37.54      A      
ATOM   3904  HE1 PHE   297      16.263  10.961   2.505  1.00  0.00      A      
ATOM   3905  CZ  PHE   297      16.569   9.802   4.245  1.00 36.64      A      
ATOM   3906  HZ  PHE   297      15.617   9.984   4.722  1.00  0.00      A      
ATOM   3907  CE2 PHE   297      17.548   9.142   4.991  1.00 37.08      A      
ATOM   3908  HE2 PHE   297      17.188   8.766   5.937  1.00  0.00      A      
ATOM   3909  CD2 PHE   297      18.846   8.956   4.529  1.00 37.10      A      
ATOM   3910  HD2 PHE   297      19.620   8.413   5.052  1.00  0.00      A      
ATOM   3911  C   PHE   297      21.267  11.749   3.408  1.00 38.96      A      
ATOM   3912  O   PHE   297      22.080  11.505   4.338  1.00 38.55      A      
ATOM   3913  N   PRO   298      20.371  12.771   3.463  1.00 39.18      A      
ATOM   3914  CD  PRO   298      19.595  13.323   2.321  1.00 38.94      A      
ATOM   3915  HD2 PRO   298      18.603  12.875   2.381  1.00  0.00      A      
ATOM   3916  HD3 PRO   298      20.078  13.060   1.380  1.00  0.00      A      
ATOM   3917  CG  PRO   298      19.550  14.804   2.523  1.00 39.28      A      
ATOM   3918  HG2 PRO   298      18.648  15.234   2.086  1.00  0.00      A      
ATOM   3919  HG3 PRO   298      20.407  15.184   1.966  1.00  0.00      A      
ATOM   3920  CB  PRO   298      19.731  15.074   4.017  1.00 39.36      A      
ATOM   3921  HB2 PRO   298      18.730  15.118   4.445  1.00  0.00      A      
ATOM   3922  HB3 PRO   298      20.322  15.989   3.971  1.00  0.00      A      
ATOM   3923  CA  PRO   298      20.607  13.888   4.461  1.00 39.18      A      
ATOM   3924  HA  PRO   298      21.669  14.130   4.423  1.00  0.00      A      
ATOM   3925  C   PRO   298      20.186  13.470   5.903  1.00 39.20      A      
ATOM   3926  O   PRO   298      20.601  14.088   6.877  1.00 39.23      A      
ATOM   3927  N   GLN   299      19.495  12.349   5.999  1.00 39.09      A      
ATOM   3928  H   GLN   299      19.210  11.763   5.227  1.00  0.00      A      
ATOM   3929  CA  GLN   299      19.206  11.741   7.353  1.00 38.83      A      
ATOM   3930  HA  GLN   299      19.514  12.398   8.166  1.00  0.00      A      
ATOM   3931  CB  GLN   299      17.710  11.562   7.509  1.00 39.31      A      
ATOM   3932  HB2 GLN   299      17.515  11.080   8.467  1.00  0.00      A      
ATOM   3933  HB3 GLN   299      17.450  10.901   6.681  1.00  0.00      A      
ATOM   3934  CG  GLN   299      16.931  12.894   7.412  1.00 39.62      A      
ATOM   3935  HG2 GLN   299      17.137  13.390   6.463  1.00  0.00      A      
ATOM   3936  HG3 GLN   299      17.299  13.521   8.223  1.00  0.00      A      
ATOM   3937  CD  GLN   299      15.349  12.704   7.369  1.00 40.25      A      
ATOM   3938  OE1 GLN   299      14.731  12.158   6.429  1.00 40.57      A      
ATOM   3939  NE2 GLN   299      14.601  13.096   8.389  1.00 39.83      A      
ATOM   3940 HE21 GLN   299      13.742  12.602   8.582  1.00  0.00      A      
ATOM   3941 HE22 GLN   299      15.017  13.514   9.209  1.00  0.00      A      
ATOM   3942  C   GLN   299      19.975  10.417   7.552  1.00 38.92      A      
ATOM   3943  O   GLN   299      19.463   9.540   8.250  1.00 38.86      A      
ATOM   3944  N   TYR   300      21.216  10.270   6.961  1.00 38.78      A      
ATOM   3945  H   TYR   300      21.793  10.995   6.557  1.00  0.00      A      
ATOM   3946  CA  TYR   300      21.934   8.957   7.024  1.00 38.86      A      
ATOM   3947  HA  TYR   300      21.438   8.209   6.405  1.00  0.00      A      
ATOM   3948  CB  TYR   300      23.420   9.167   6.572  1.00 39.38      A      
ATOM   3949  HB2 TYR   300      23.919   9.810   7.298  1.00  0.00      A      
ATOM   3950  HB3 TYR   300      23.301   9.566   5.565  1.00  0.00      A      
ATOM   3951  CG  TYR   300      24.120   7.820   6.508  1.00 40.61      A      
ATOM   3952  CD1 TYR   300      23.636   6.838   5.650  1.00 40.88      A      
ATOM   3953  HD1 TYR   300      22.763   6.988   5.031  1.00  0.00      A      
ATOM   3954  CE1 TYR   300      24.268   5.531   5.512  1.00 41.55      A      
ATOM   3955  HE1 TYR   300      23.817   4.733   4.939  1.00  0.00      A      
ATOM   3956  CZ  TYR   300      25.319   5.274   6.378  1.00 42.04      A      
ATOM   3957  OH  TYR   300      25.912   4.059   6.413  1.00 43.12      A      
ATOM   3958  HH  TYR   300      25.377   3.447   5.903  1.00  0.00      A      
ATOM   3959  CE2 TYR   300      25.812   6.265   7.273  1.00 41.69      A      
ATOM   3960  HE2 TYR   300      26.678   6.020   7.870  1.00  0.00      A      
ATOM   3961  CD2 TYR   300      25.234   7.582   7.293  1.00 40.80      A      
ATOM   3962  HD2 TYR   300      25.402   8.329   8.054  1.00  0.00      A      
ATOM   3963  C   TYR   300      22.070   8.400   8.436  1.00 38.40      A      
ATOM   3964  O   TYR   300      21.913   7.174   8.688  1.00 38.13      A      
ATOM   3965  N   THR   301      22.325   9.303   9.328  1.00 37.98      A      
ATOM   3966  H   THR   301      22.412  10.291   9.140  1.00  0.00      A      
ATOM   3967  CA  THR   301      22.451   8.857  10.810  1.00 37.72      A      
ATOM   3968  HA  THR   301      23.208   8.072  10.782  1.00  0.00      A      
ATOM   3969  CB  THR   301      22.935   9.999  11.656  1.00 37.96      A      
ATOM   3970  HB  THR   301      22.209  10.813  11.668  1.00  0.00      A      
ATOM   3971  CG2 THR   301      23.225   9.487  13.089  1.00 37.60      A      
ATOM   3972 HG21 THR   301      23.827   8.579  13.069  1.00  0.00      A      
ATOM   3973 HG22 THR   301      22.288   9.260  13.598  1.00  0.00      A      
ATOM   3974 HG23 THR   301      23.570  10.327  13.692  1.00  0.00      A      
ATOM   3975  OG1 THR   301      24.128  10.560  11.058  1.00 38.22      A      
ATOM   3976  HG1 THR   301      23.797  11.189  10.414  1.00  0.00      A      
ATOM   3977  C   THR   301      21.164   8.300  11.403  1.00 37.66      A      
ATOM   3978  O   THR   301      21.139   7.250  12.061  1.00 37.64      A      
ATOM   3979  N   LEU   302      20.015   8.927  11.059  1.00 37.62      A      
ATOM   3980  H   LEU   302      20.073   9.656  10.362  1.00  0.00      A      
ATOM   3981  CA  LEU   302      18.749   8.428  11.496  1.00 37.17      A      
ATOM   3982  HA  LEU   302      18.787   8.113  12.539  1.00  0.00      A      
ATOM   3983  CB  LEU   302      17.617   9.490  11.351  1.00 37.53      A      
ATOM   3984  HB2 LEU   302      17.673   9.935  10.357  1.00  0.00      A      
ATOM   3985  HB3 LEU   302      17.887  10.353  11.959  1.00  0.00      A      
ATOM   3986  CG  LEU   302      16.125   9.010  11.638  1.00 38.31      A      
ATOM   3987  HG  LEU   302      15.894   8.092  11.099  1.00  0.00      A      
ATOM   3988  CD1 LEU   302      15.685   8.773  13.076  1.00 38.19      A      
ATOM   3989 HD11 LEU   302      15.650   9.631  13.747  1.00  0.00      A      
ATOM   3990 HD12 LEU   302      16.298   7.992  13.526  1.00  0.00      A      
ATOM   3991 HD13 LEU   302      14.719   8.271  13.034  1.00  0.00      A      
ATOM   3992  CD2 LEU   302      15.265  10.139  11.044  1.00 38.51      A      
ATOM   3993 HD21 LEU   302      15.202   9.995   9.966  1.00  0.00      A      
ATOM   3994 HD22 LEU   302      15.688  11.078  11.402  1.00  0.00      A      
ATOM   3995 HD23 LEU   302      14.246   9.849  11.301  1.00  0.00      A      
ATOM   3996  C   LEU   302      18.399   7.145  10.696  1.00 36.80      A      
ATOM   3997  O   LEU   302      17.928   6.185  11.318  1.00 36.00      A      
ATOM   3998  N   ALA   303      18.677   7.007   9.354  1.00 36.65      A      
ATOM   3999  H   ALA   303      18.935   7.876   8.909  1.00  0.00      A      
ATOM   4000  CA  ALA   303      18.513   5.818   8.600  1.00 36.96      A      
ATOM   4001  HA  ALA   303      17.447   5.588   8.609  1.00  0.00      A      
ATOM   4002  CB  ALA   303      18.929   6.112   7.188  1.00 36.14      A      
ATOM   4003  HB1 ALA   303      18.292   6.780   6.608  1.00  0.00      A      
ATOM   4004  HB2 ALA   303      19.000   5.142   6.696  1.00  0.00      A      
ATOM   4005  HB3 ALA   303      19.961   6.441   7.071  1.00  0.00      A      
ATOM   4006  C   ALA   303      19.300   4.664   9.277  1.00 37.26      A      
ATOM   4007  O   ALA   303      18.846   3.494   9.240  1.00 37.18      A      
ATOM   4008  N   ARG   304      20.507   4.891   9.831  1.00 37.98      A      
ATOM   4009  H   ARG   304      20.886   5.828   9.824  1.00  0.00      A      
ATOM   4010  CA  ARG   304      21.254   3.880  10.636  1.00 38.88      A      
ATOM   4011  HA  ARG   304      21.151   2.895  10.182  1.00  0.00      A      
ATOM   4012  CB  ARG   304      22.679   4.451  10.847  1.00 40.30      A      
ATOM   4013  HB2 ARG   304      23.075   3.881  11.687  1.00  0.00      A      
ATOM   4014  HB3 ARG   304      22.588   5.505  11.112  1.00  0.00      A      
ATOM   4015  CG  ARG   304      23.534   4.225   9.494  1.00 42.42      A      
ATOM   4016  HG2 ARG   304      24.394   4.892   9.554  1.00  0.00      A      
ATOM   4017  HG3 ARG   304      23.043   4.489   8.557  1.00  0.00      A      
ATOM   4018  CD  ARG   304      24.010   2.826   9.430  1.00 44.14      A      
ATOM   4019  HD2 ARG   304      24.293   2.672  10.471  1.00  0.00      A      
ATOM   4020  HD3 ARG   304      24.813   2.878   8.694  1.00  0.00      A      
ATOM   4021  NE  ARG   304      23.034   1.873   8.902  1.00 46.33      A      
ATOM   4022  HE  ARG   304      22.252   2.266   8.399  1.00  0.00      A      
ATOM   4023  CZ  ARG   304      23.231   0.558   8.839  1.00 47.22      A      
ATOM   4024  NH1 ARG   304      24.358   0.030   9.081  1.00 48.03      A      
ATOM   4025 HH11 ARG   304      25.174   0.620   9.160  1.00  0.00      A      
ATOM   4026 HH12 ARG   304      24.526  -0.958   8.949  1.00  0.00      A      
ATOM   4027  NH2 ARG   304      22.296  -0.288   8.519  1.00 47.87      A      
ATOM   4028 HH21 ARG   304      22.321  -1.266   8.768  1.00  0.00      A      
ATOM   4029 HH22 ARG   304      21.434   0.133   8.203  1.00  0.00      A      
ATOM   4030  C   ARG   304      20.692   3.699  12.027  1.00 38.90      A      
ATOM   4031  O   ARG   304      20.888   2.580  12.503  1.00 39.09      A      
ATOM   4032  N   GLN   305      20.100   4.687  12.722  1.00 38.70      A      
ATOM   4033  H   GLN   305      20.133   5.627  12.353  1.00  0.00      A      
ATOM   4034  CA  GLN   305      19.399   4.377  13.967  1.00 38.35      A      
ATOM   4035  HA  GLN   305      20.115   3.847  14.596  1.00  0.00      A      
ATOM   4036  CB  GLN   305      19.094   5.751  14.645  1.00 39.71      A      
ATOM   4037  HB2 GLN   305      18.263   6.169  14.076  1.00  0.00      A      
ATOM   4038  HB3 GLN   305      19.942   6.422  14.511  1.00  0.00      A      
ATOM   4039  CG  GLN   305      18.809   5.733  16.127  1.00 41.22      A      
ATOM   4040  HG2 GLN   305      17.898   5.143  16.233  1.00  0.00      A      
ATOM   4041  HG3 GLN   305      18.505   6.709  16.504  1.00  0.00      A      
ATOM   4042  CD  GLN   305      19.848   5.210  17.096  1.00 42.33      A      
ATOM   4043  OE1 GLN   305      21.039   5.336  16.970  1.00 43.61      A      
ATOM   4044  NE2 GLN   305      19.426   4.582  18.204  1.00 43.35      A      
ATOM   4045 HE21 GLN   305      18.478   4.316  18.433  1.00  0.00      A      
ATOM   4046 HE22 GLN   305      20.201   4.241  18.754  1.00  0.00      A      
ATOM   4047  C   GLN   305      18.235   3.493  13.828  1.00 37.84      A      
ATOM   4048  O   GLN   305      17.840   2.731  14.730  1.00 38.20      A      
ATOM   4049  N   GLN   306      17.584   3.640  12.642  1.00 36.58      A      
ATOM   4050  H   GLN   306      17.955   4.339  12.014  1.00  0.00      A      
ATOM   4051  CA  GLN   306      16.097   3.348  12.528  1.00 36.22      A      
ATOM   4052  HA  GLN   306      15.667   3.104  13.500  1.00  0.00      A      
ATOM   4053  CB  GLN   306      15.386   4.655  12.067  1.00 36.55      A      
ATOM   4054  HB2 GLN   306      15.766   5.085  11.140  1.00  0.00      A      
ATOM   4055  HB3 GLN   306      15.576   5.202  12.991  1.00  0.00      A      
ATOM   4056  CG  GLN   306      13.922   4.347  12.028  1.00 37.21      A      
ATOM   4057  HG2 GLN   306      13.465   3.832  12.873  1.00  0.00      A      
ATOM   4058  HG3 GLN   306      13.622   3.896  11.083  1.00  0.00      A      
ATOM   4059  CD  GLN   306      13.355   5.689  12.145  1.00 38.07      A      
ATOM   4060  OE1 GLN   306      12.974   6.106  13.265  1.00 38.65      A      
ATOM   4061  NE2 GLN   306      13.200   6.444  11.049  1.00 37.55      A      
ATOM   4062 HE21 GLN   306      13.663   6.294  10.164  1.00  0.00      A      
ATOM   4063 HE22 GLN   306      12.656   7.288  11.159  1.00  0.00      A      
ATOM   4064  C   GLN   306      15.754   2.140  11.590  1.00 35.31      A      
ATOM   4065  O   GLN   306      14.737   1.452  11.861  1.00 34.88      A      
ATOM   4066  N   MET   307      16.698   1.831  10.644  1.00 34.30      A      
ATOM   4067  H   MET   307      17.515   2.425  10.646  1.00  0.00      A      
ATOM   4068  CA  MET   307      16.607   0.582   9.779  1.00 33.58      A      
ATOM   4069  HA  MET   307      15.713   0.017  10.041  1.00  0.00      A      
ATOM   4070  CB  MET   307      16.560   0.980   8.271  1.00 33.30      A      
ATOM   4071  HB2 MET   307      16.347   0.123   7.632  1.00  0.00      A      
ATOM   4072  HB3 MET   307      17.543   1.350   7.979  1.00  0.00      A      
ATOM   4073  CG  MET   307      15.531   2.112   8.008  1.00 34.03      A      
ATOM   4074  HG2 MET   307      15.851   2.996   8.560  1.00  0.00      A      
ATOM   4075  HG3 MET   307      14.578   1.837   8.460  1.00  0.00      A      
ATOM   4076  SD  MET   307      15.418   2.554   6.202  1.00 35.14      A      
ATOM   4077  CE  MET   307      14.893   0.998   5.465  1.00 35.23      A      
ATOM   4078  HE1 MET   307      15.870   0.541   5.307  1.00  0.00      A      
ATOM   4079  HE2 MET   307      14.537   1.111   4.441  1.00  0.00      A      
ATOM   4080  HE3 MET   307      14.313   0.401   6.169  1.00  0.00      A      
ATOM   4081  C   MET   307      17.840  -0.332  10.036  1.00 32.76      A      
ATOM   4082  O   MET   307      18.919   0.229  10.249  1.00 32.30      A      
ATOM   4083  N   SER   308      17.798  -1.668  10.083  1.00 31.83      A      
ATOM   4084  H   SER   308      16.881  -2.087  10.142  1.00  0.00      A      
ATOM   4085  CA  SER   308      19.096  -2.487  10.124  1.00 31.00      A      
ATOM   4086  HA  SER   308      19.815  -1.991  10.776  1.00  0.00      A      
ATOM   4087  CB  SER   308      18.752  -3.854  10.652  1.00 30.84      A      
ATOM   4088  HB2 SER   308      18.373  -3.821  11.673  1.00  0.00      A      
ATOM   4089  HB3 SER   308      19.704  -4.384  10.672  1.00  0.00      A      
ATOM   4090  OG  SER   308      17.920  -4.548   9.786  1.00 29.80      A      
ATOM   4091  HG  SER   308      18.056  -5.488   9.923  1.00  0.00      A      
ATOM   4092  C   SER   308      19.826  -2.506   8.789  1.00 30.88      A      
ATOM   4093  O   SER   308      21.037  -2.662   8.693  1.00 30.21      A      
ATOM   4094  N   GLN   309      19.075  -2.457   7.653  1.00 30.92      A      
ATOM   4095  H   GLN   309      18.079  -2.299   7.703  1.00  0.00      A      
ATOM   4096  CA  GLN   309      19.609  -2.407   6.261  1.00 30.81      A      
ATOM   4097  HA  GLN   309      20.668  -2.150   6.283  1.00  0.00      A      
ATOM   4098  CB  GLN   309      19.651  -3.794   5.549  1.00 30.96      A      
ATOM   4099  HB2 GLN   309      19.999  -3.762   4.517  1.00  0.00      A      
ATOM   4100  HB3 GLN   309      18.637  -4.160   5.386  1.00  0.00      A      
ATOM   4101  CG  GLN   309      20.503  -4.834   6.263  1.00 31.49      A      
ATOM   4102  HG2 GLN   309      20.296  -4.933   7.328  1.00  0.00      A      
ATOM   4103  HG3 GLN   309      21.524  -4.551   6.007  1.00  0.00      A      
ATOM   4104  CD  GLN   309      20.236  -6.140   5.577  1.00 31.50      A      
ATOM   4105  OE1 GLN   309      20.575  -6.320   4.394  1.00 31.83      A      
ATOM   4106  NE2 GLN   309      19.549  -7.108   6.169  1.00 30.95      A      
ATOM   4107 HE21 GLN   309      19.208  -7.073   7.119  1.00  0.00      A      
ATOM   4108 HE22 GLN   309      19.301  -7.937   5.648  1.00  0.00      A      
ATOM   4109  C   GLN   309      18.770  -1.447   5.392  1.00 30.94      A      
ATOM   4110  O   GLN   309      17.580  -1.381   5.687  1.00 30.77      A      
ATOM   4111  N   PRO   310      19.246  -0.780   4.329  1.00 30.83      A      
ATOM   4112  CD  PRO   310      20.591  -1.033   3.822  1.00 30.80      A      
ATOM   4113  HD2 PRO   310      20.590  -1.664   2.933  1.00  0.00      A      
ATOM   4114  HD3 PRO   310      21.217  -1.540   4.556  1.00  0.00      A      
ATOM   4115  CG  PRO   310      21.061   0.369   3.526  1.00 31.32      A      
ATOM   4116  HG2 PRO   310      21.773   0.435   2.703  1.00  0.00      A      
ATOM   4117  HG3 PRO   310      21.569   0.691   4.435  1.00  0.00      A      
ATOM   4118  CB  PRO   310      19.810   1.183   3.121  1.00 30.85      A      
ATOM   4119  HB2 PRO   310      19.647   1.232   2.045  1.00  0.00      A      
ATOM   4120  HB3 PRO   310      19.876   2.211   3.478  1.00  0.00      A      
ATOM   4121  CA  PRO   310      18.645   0.430   3.717  1.00 30.58      A      
ATOM   4122  HA  PRO   310      18.101   1.071   4.411  1.00  0.00      A      
ATOM   4123  C   PRO   310      17.534   0.120   2.659  1.00 30.41      A      
ATOM   4124  O   PRO   310      17.020   0.992   1.996  1.00 30.22      A      
ATOM   4125  N   GLY   311      17.202  -1.175   2.479  1.00 29.94      A      
ATOM   4126  H   GLY   311      17.672  -1.954   2.917  1.00  0.00      A      
ATOM   4127  CA  GLY   311      15.954  -1.581   1.888  1.00 29.83      A      
ATOM   4128  HA2 GLY   311      15.107  -0.967   2.194  1.00  0.00      A      
ATOM   4129  HA3 GLY   311      15.770  -2.574   2.297  1.00  0.00      A      
ATOM   4130  C   GLY   311      15.906  -1.757   0.382  1.00 29.67      A      
ATOM   4131  O   GLY   311      16.864  -1.532  -0.353  1.00 29.11      A      
ATOM   4132  N   GLY   312      14.778  -2.225  -0.072  1.00 29.83      A      
ATOM   4133  H   GLY   312      14.095  -2.446   0.639  1.00  0.00      A      
ATOM   4134  CA  GLY   312      14.373  -2.696  -1.438  1.00 30.05      A      
ATOM   4135  HA2 GLY   312      13.519  -3.372  -1.389  1.00  0.00      A      
ATOM   4136  HA3 GLY   312      15.188  -3.153  -1.999  1.00  0.00      A      
ATOM   4137  C   GLY   312      13.883  -1.608  -2.423  1.00 30.38      A      
ATOM   4138  O   GLY   312      13.613  -1.930  -3.589  1.00 29.15      A      
ATOM   4139  N   MET   313      13.552  -0.365  -1.940  1.00 30.94      A      
ATOM   4140  H   MET   313      13.670  -0.397  -0.938  1.00  0.00      A      
ATOM   4141  CA  MET   313      13.076   0.787  -2.657  1.00 32.23      A      
ATOM   4142  HA  MET   313      12.807   0.389  -3.636  1.00  0.00      A      
ATOM   4143  CB  MET   313      11.860   1.430  -1.866  1.00 33.16      A      
ATOM   4144  HB2 MET   313      12.210   1.994  -1.001  1.00  0.00      A      
ATOM   4145  HB3 MET   313      11.172   0.641  -1.563  1.00  0.00      A      
ATOM   4146  CG  MET   313      11.095   2.518  -2.720  1.00 34.61      A      
ATOM   4147  HG2 MET   313      10.885   2.236  -3.752  1.00  0.00      A      
ATOM   4148  HG3 MET   313      11.783   3.355  -2.839  1.00  0.00      A      
ATOM   4149  SD  MET   313       9.562   3.234  -1.975  1.00 37.04      A      
ATOM   4150  CE  MET   313      10.032   3.625  -0.262  1.00 35.80      A      
ATOM   4151  HE1 MET   313       9.143   3.868   0.320  1.00  0.00      A      
ATOM   4152  HE2 MET   313      10.732   4.459  -0.228  1.00  0.00      A      
ATOM   4153  HE3 MET   313      10.362   2.700   0.211  1.00  0.00      A      
ATOM   4154  C   MET   313      14.154   1.833  -2.923  1.00 32.75      A      
ATOM   4155  O   MET   313      15.100   1.954  -2.147  1.00 32.98      A      
ATOM   4156  N   ILE   314      14.045   2.531  -4.064  1.00 32.90      A      
ATOM   4157  H   ILE   314      13.302   2.232  -4.680  1.00  0.00      A      
ATOM   4158  CA  ILE   314      14.902   3.704  -4.460  1.00 33.05      A      
ATOM   4159  HA  ILE   314      15.337   4.153  -3.567  1.00  0.00      A      
ATOM   4160  CB  ILE   314      15.961   3.241  -5.448  1.00 32.48      A      
ATOM   4161  HB  ILE   314      15.522   3.140  -6.441  1.00  0.00      A      
ATOM   4162  CG2 ILE   314      17.080   4.297  -5.632  1.00 32.29      A      
ATOM   4163 HG21 ILE   314      17.477   4.531  -4.644  1.00  0.00      A      
ATOM   4164 HG22 ILE   314      16.608   5.211  -5.993  1.00  0.00      A      
ATOM   4165 HG23 ILE   314      17.886   4.017  -6.309  1.00  0.00      A      
ATOM   4166  CG1 ILE   314      16.605   1.959  -5.012  1.00 31.76      A      
ATOM   4167 HG12 ILE   314      15.890   1.138  -5.058  1.00  0.00      A      
ATOM   4168 HG13 ILE   314      16.975   2.074  -3.993  1.00  0.00      A      
ATOM   4169  CD1 ILE   314      17.870   1.422  -5.765  1.00 31.23      A      
ATOM   4170 HD11 ILE   314      18.768   1.985  -5.510  1.00  0.00      A      
ATOM   4171 HD12 ILE   314      17.828   1.512  -6.850  1.00  0.00      A      
ATOM   4172 HD13 ILE   314      18.042   0.374  -5.519  1.00  0.00      A      
ATOM   4173  C   ILE   314      13.991   4.737  -5.188  1.00 34.01      A      
ATOM   4174  O   ILE   314      13.074   4.304  -5.906  1.00 33.74      A      
ATOM   4175  N   ALA   315      14.227   6.075  -5.144  1.00 34.85      A      
ATOM   4176  H   ALA   315      14.935   6.454  -4.531  1.00  0.00      A      
ATOM   4177  CA  ALA   315      13.666   7.056  -6.135  1.00 36.45      A      
ATOM   4178  HA  ALA   315      13.423   6.666  -7.123  1.00  0.00      A      
ATOM   4179  CB  ALA   315      12.410   7.639  -5.488  1.00 36.16      A      
ATOM   4180  HB1 ALA   315      11.824   8.245  -6.179  1.00  0.00      A      
ATOM   4181  HB2 ALA   315      12.643   8.309  -4.661  1.00  0.00      A      
ATOM   4182  HB3 ALA   315      11.751   6.815  -5.212  1.00  0.00      A      
ATOM   4183  C   ALA   315      14.715   8.110  -6.438  1.00 37.11      A      
ATOM   4184  O   ALA   315      15.635   8.404  -5.605  1.00 37.24      A      
ATOM   4185  N   PHE   316      14.673   8.700  -7.648  1.00 38.26      A      
ATOM   4186  H   PHE   316      13.972   8.444  -8.329  1.00  0.00      A      
ATOM   4187  CA  PHE   316      15.821   9.432  -8.231  1.00 39.36      A      
ATOM   4188  HA  PHE   316      16.286  10.105  -7.510  1.00  0.00      A      
ATOM   4189  CB  PHE   316      16.850   8.409  -8.725  1.00 38.98      A      
ATOM   4190  HB2 PHE   316      17.079   7.694  -7.935  1.00  0.00      A      
ATOM   4191  HB3 PHE   316      17.786   8.928  -8.935  1.00  0.00      A      
ATOM   4192  CG  PHE   316      16.548   7.764  -9.978  1.00 38.88      A      
ATOM   4193  CD1 PHE   316      16.984   8.198 -11.217  1.00 38.30      A      
ATOM   4194  HD1 PHE   316      17.452   9.170 -11.271  1.00  0.00      A      
ATOM   4195  CE1 PHE   316      16.743   7.432 -12.412  1.00 38.65      A      
ATOM   4196  HE1 PHE   316      17.125   7.895 -13.310  1.00  0.00      A      
ATOM   4197  CZ  PHE   316      16.008   6.218 -12.369  1.00 38.75      A      
ATOM   4198  HZ  PHE   316      15.843   5.598 -13.238  1.00  0.00      A      
ATOM   4199  CE2 PHE   316      15.516   5.820 -11.124  1.00 38.61      A      
ATOM   4200  HE2 PHE   316      14.818   4.997 -11.071  1.00  0.00      A      
ATOM   4201  CD2 PHE   316      15.813   6.544  -9.941  1.00 38.82      A      
ATOM   4202  HD2 PHE   316      15.377   6.170  -9.026  1.00  0.00      A      
ATOM   4203  C   PHE   316      15.332  10.388  -9.367  1.00 40.62      A      
ATOM   4204  O   PHE   316      14.198  10.196  -9.735  1.00 40.24      A      
ATOM   4205  N   GLU   317      16.116  11.364  -9.867  1.00 42.35      A      
ATOM   4206  H   GLU   317      17.066  11.352  -9.525  1.00  0.00      A      
ATOM   4207  CA  GLU   317      15.838  12.260 -10.975  1.00 43.83      A      
ATOM   4208  HA  GLU   317      14.859  12.068 -11.414  1.00  0.00      A      
ATOM   4209  CB  GLU   317      15.767  13.725 -10.545  1.00 45.36      A      
ATOM   4210  HB2 GLU   317      15.956  14.296 -11.455  1.00  0.00      A      
ATOM   4211  HB3 GLU   317      16.563  14.054  -9.877  1.00  0.00      A      
ATOM   4212  CG  GLU   317      14.308  14.145 -10.103  1.00 47.71      A      
ATOM   4213  HG2 GLU   317      13.702  13.377 -10.584  1.00  0.00      A      
ATOM   4214  HG3 GLU   317      13.979  15.110 -10.488  1.00  0.00      A      
ATOM   4215  CD  GLU   317      14.263  14.163  -8.550  1.00 49.15      A      
ATOM   4216  OE1 GLU   317      14.117  13.136  -7.843  1.00 49.42      A      
ATOM   4217  OE2 GLU   317      14.294  15.258  -7.964  1.00 49.94      A      
ATOM   4218  C   GLU   317      16.943  12.202 -12.058  1.00 43.99      A      
ATOM   4219  O   GLU   317      18.137  12.409 -11.932  1.00 44.15      A      
ATOM   4220  N   LEU   318      16.540  11.897 -13.271  1.00 44.18      A      
ATOM   4221  H   LEU   318      15.533  11.823 -13.312  1.00  0.00      A      
ATOM   4222  CA  LEU   318      17.330  12.143 -14.485  1.00 44.96      A      
ATOM   4223  HA  LEU   318      18.362  11.854 -14.289  1.00  0.00      A      
ATOM   4224  CB  LEU   318      16.861  11.357 -15.677  1.00 44.79      A      
ATOM   4225  HB2 LEU   318      17.591  11.526 -16.468  1.00  0.00      A      
ATOM   4226  HB3 LEU   318      15.857  11.676 -15.957  1.00  0.00      A      
ATOM   4227  CG  LEU   318      16.881   9.787 -15.334  1.00 44.83      A      
ATOM   4228  HG  LEU   318      16.779   9.751 -14.250  1.00  0.00      A      
ATOM   4229  CD1 LEU   318      15.662   9.139 -16.033  1.00 44.84      A      
ATOM   4230 HD11 LEU   318      15.637   8.055 -15.923  1.00  0.00      A      
ATOM   4231 HD12 LEU   318      15.487   9.458 -17.061  1.00  0.00      A      
ATOM   4232 HD13 LEU   318      14.726   9.540 -15.645  1.00  0.00      A      
ATOM   4233  CD2 LEU   318      18.245   9.191 -15.821  1.00 45.30      A      
ATOM   4234 HD21 LEU   318      19.076   9.619 -15.261  1.00  0.00      A      
ATOM   4235 HD22 LEU   318      18.402   9.422 -16.874  1.00  0.00      A      
ATOM   4236 HD23 LEU   318      18.146   8.140 -15.550  1.00  0.00      A      
ATOM   4237  C   LEU   318      17.365  13.672 -14.825  1.00 45.69      A      
ATOM   4238  O   LEU   318      16.321  14.333 -14.687  1.00 45.72      A      
ATOM   4239  N   LYS   319      18.560  14.110 -15.329  1.00 46.33      A      
ATOM   4240  H   LYS   319      19.247  13.402 -15.545  1.00  0.00      A      
ATOM   4241  CA  LYS   319      18.750  15.530 -15.711  1.00 47.00      A      
ATOM   4242  HA  LYS   319      18.597  16.155 -14.832  1.00  0.00      A      
ATOM   4243  CB  LYS   319      20.136  15.800 -16.112  1.00 47.16      A      
ATOM   4244  HB2 LYS   319      20.187  16.812 -16.512  1.00  0.00      A      
ATOM   4245  HB3 LYS   319      20.406  15.226 -16.998  1.00  0.00      A      
ATOM   4246  CG  LYS   319      21.190  15.680 -14.994  1.00 47.59      A      
ATOM   4247  HG2 LYS   319      21.086  14.760 -14.417  1.00  0.00      A      
ATOM   4248  HG3 LYS   319      21.067  16.530 -14.323  1.00  0.00      A      
ATOM   4249  CD  LYS   319      22.687  15.863 -15.365  1.00 47.65      A      
ATOM   4250  HD2 LYS   319      22.759  16.923 -15.606  1.00  0.00      A      
ATOM   4251  HD3 LYS   319      23.024  15.273 -16.218  1.00  0.00      A      
ATOM   4252  CE  LYS   319      23.566  15.469 -14.147  1.00 47.68      A      
ATOM   4253  HE2 LYS   319      23.295  14.457 -13.844  1.00  0.00      A      
ATOM   4254  HE3 LYS   319      23.403  16.093 -13.268  1.00  0.00      A      
ATOM   4255  NZ  LYS   319      25.010  15.528 -14.568  1.00 48.36      A      
ATOM   4256  HZ1 LYS   319      25.612  15.273 -13.798  1.00  0.00      A      
ATOM   4257  HZ2 LYS   319      25.238  16.470 -14.854  1.00  0.00      A      
ATOM   4258  HZ3 LYS   319      25.092  14.956 -15.397  1.00  0.00      A      
ATOM   4259  C   LYS   319      17.751  15.931 -16.727  1.00 47.24      A      
ATOM   4260  O   LYS   319      17.553  17.115 -16.858  1.00 47.74      A      
ATOM   4261  N   GLY   321      14.630  15.302 -17.032  1.00 46.20      A      
ATOM   4262  H   GLY   321      14.754  14.471 -16.470  1.00  0.00      A      
ATOM   4263  CA  GLY   321      13.308  15.817 -17.226  1.00 45.77      A      
ATOM   4264  HA2 GLY   321      13.226  16.486 -18.082  1.00  0.00      A      
ATOM   4265  HA3 GLY   321      13.056  16.358 -16.314  1.00  0.00      A      
ATOM   4266  C   GLY   321      12.288  14.753 -17.537  1.00 45.64      A      
ATOM   4267  O   GLY   321      12.619  13.624 -17.475  1.00 45.64      A      
ATOM   4268  N   ILE   322      11.057  15.083 -17.887  1.00 45.03      A      
ATOM   4269  H   ILE   322      10.784  16.050 -17.786  1.00  0.00      A      
ATOM   4270  CA  ILE   322       9.925  14.137 -18.025  1.00 44.53      A      
ATOM   4271  HA  ILE   322       9.938  13.529 -17.121  1.00  0.00      A      
ATOM   4272  CB  ILE   322       8.535  14.789 -18.266  1.00 45.01      A      
ATOM   4273  HB  ILE   322       8.394  15.409 -17.381  1.00  0.00      A      
ATOM   4274  CG2 ILE   322       8.634  15.699 -19.494  1.00 45.21      A      
ATOM   4275 HG21 ILE   322       9.363  16.509 -19.470  1.00  0.00      A      
ATOM   4276 HG22 ILE   322       7.711  16.261 -19.640  1.00  0.00      A      
ATOM   4277 HG23 ILE   322       8.769  15.175 -20.440  1.00  0.00      A      
ATOM   4278  CG1 ILE   322       7.345  13.784 -18.437  1.00 45.85      A      
ATOM   4279 HG12 ILE   322       7.444  12.860 -17.866  1.00  0.00      A      
ATOM   4280 HG13 ILE   322       7.353  13.504 -19.490  1.00  0.00      A      
ATOM   4281  CD1 ILE   322       5.925  14.254 -18.075  1.00 46.34      A      
ATOM   4282 HD11 ILE   322       5.311  13.369 -18.245  1.00  0.00      A      
ATOM   4283 HD12 ILE   322       5.580  14.960 -18.830  1.00  0.00      A      
ATOM   4284 HD13 ILE   322       5.860  14.697 -17.081  1.00  0.00      A      
ATOM   4285  C   ILE   322      10.207  13.186 -19.235  1.00 43.77      A      
ATOM   4286  O   ILE   322       9.785  12.030 -19.204  1.00 43.98      A      
ATOM   4287  N   GLY   323      10.891  13.682 -20.294  1.00 42.57      A      
ATOM   4288  H   GLY   323      11.121  14.664 -20.244  1.00  0.00      A      
ATOM   4289  CA  GLY   323      11.275  12.993 -21.584  1.00 41.30      A      
ATOM   4290  HA2 GLY   323      11.655  13.692 -22.329  1.00  0.00      A      
ATOM   4291  HA3 GLY   323      10.359  12.634 -22.052  1.00  0.00      A      
ATOM   4292  C   GLY   323      12.418  11.953 -21.357  1.00 40.52      A      
ATOM   4293  O   GLY   323      12.286  10.834 -21.770  1.00 40.04      A      
ATOM   4294  N   ALA   324      13.459  12.329 -20.568  1.00 39.43      A      
ATOM   4295  H   ALA   324      13.552  13.323 -20.413  1.00  0.00      A      
ATOM   4296  CA  ALA   324      14.356  11.333 -20.061  1.00 38.34      A      
ATOM   4297  HA  ALA   324      14.899  10.866 -20.883  1.00  0.00      A      
ATOM   4298  CB  ALA   324      15.437  12.053 -19.169  1.00 38.34      A      
ATOM   4299  HB1 ALA   324      15.038  12.505 -18.260  1.00  0.00      A      
ATOM   4300  HB2 ALA   324      15.847  12.970 -19.594  1.00  0.00      A      
ATOM   4301  HB3 ALA   324      16.302  11.409 -19.010  1.00  0.00      A      
ATOM   4302  C   ALA   324      13.715  10.158 -19.345  1.00 37.57      A      
ATOM   4303  O   ALA   324      13.830   9.051 -19.729  1.00 36.67      A      
ATOM   4304  N   GLY   325      12.922  10.509 -18.353  1.00 36.85      A      
ATOM   4305  H   GLY   325      12.838  11.503 -18.196  1.00  0.00      A      
ATOM   4306  CA  GLY   325      12.250   9.477 -17.501  1.00 36.83      A      
ATOM   4307  HA2 GLY   325      11.843   9.814 -16.548  1.00  0.00      A      
ATOM   4308  HA3 GLY   325      13.085   8.930 -17.066  1.00  0.00      A      
ATOM   4309  C   GLY   325      11.255   8.550 -18.204  1.00 37.02      A      
ATOM   4310  O   GLY   325      11.069   7.372 -17.861  1.00 36.64      A      
ATOM   4311  N   ARG   326      10.638   9.100 -19.219  1.00 36.72      A      
ATOM   4312  H   ARG   326      10.832  10.076 -19.393  1.00  0.00      A      
ATOM   4313  CA  ARG   326       9.815   8.384 -20.235  1.00 36.59      A      
ATOM   4314  HA  ARG   326       9.080   7.896 -19.596  1.00  0.00      A      
ATOM   4315  CB  ARG   326       9.123   9.458 -21.093  1.00 37.23      A      
ATOM   4316  HB2 ARG   326       9.853  10.022 -21.673  1.00  0.00      A      
ATOM   4317  HB3 ARG   326       8.559  10.170 -20.489  1.00  0.00      A      
ATOM   4318  CG  ARG   326       8.045   8.868 -22.038  1.00 38.42      A      
ATOM   4319  HG2 ARG   326       7.305   8.340 -21.436  1.00  0.00      A      
ATOM   4320  HG3 ARG   326       8.488   8.041 -22.593  1.00  0.00      A      
ATOM   4321  CD  ARG   326       7.239   9.830 -22.963  1.00 39.66      A      
ATOM   4322  HD2 ARG   326       6.681  10.553 -22.369  1.00  0.00      A      
ATOM   4323  HD3 ARG   326       6.561   9.217 -23.558  1.00  0.00      A      
ATOM   4324  NE  ARG   326       8.160  10.587 -23.882  1.00 40.55      A      
ATOM   4325  HE  ARG   326       8.611  10.027 -24.592  1.00  0.00      A      
ATOM   4326  CZ  ARG   326       8.355  11.834 -23.969  1.00 41.20      A      
ATOM   4327  NH1 ARG   326       7.742  12.785 -23.316  1.00 41.58      A      
ATOM   4328 HH11 ARG   326       7.906  13.765 -23.502  1.00  0.00      A      
ATOM   4329 HH12 ARG   326       6.996  12.501 -22.697  1.00  0.00      A      
ATOM   4330  NH2 ARG   326       9.227  12.324 -24.802  1.00 41.78      A      
ATOM   4331 HH21 ARG   326       9.119  13.325 -24.886  1.00  0.00      A      
ATOM   4332 HH22 ARG   326       9.840  11.751 -25.364  1.00  0.00      A      
ATOM   4333  C   ARG   326      10.668   7.399 -21.031  1.00 35.80      A      
ATOM   4334  O   ARG   326      10.447   6.199 -20.987  1.00 35.84      A      
ATOM   4335  N   ARG   327      11.614   7.852 -21.845  1.00 35.34      A      
ATOM   4336  H   ARG   327      11.794   8.844 -21.897  1.00  0.00      A      
ATOM   4337  CA  ARG   327      12.536   7.069 -22.698  1.00 35.31      A      
ATOM   4338  HA  ARG   327      11.924   6.644 -23.493  1.00  0.00      A      
ATOM   4339  CB  ARG   327      13.527   8.104 -23.422  1.00 35.96      A      
ATOM   4340  HB2 ARG   327      14.241   7.419 -23.880  1.00  0.00      A      
ATOM   4341  HB3 ARG   327      14.066   8.725 -22.707  1.00  0.00      A      
ATOM   4342  CG  ARG   327      12.852   8.964 -24.561  1.00 38.72      A      
ATOM   4343  HG2 ARG   327      12.107   9.640 -24.140  1.00  0.00      A      
ATOM   4344  HG3 ARG   327      12.317   8.292 -25.231  1.00  0.00      A      
ATOM   4345  CD  ARG   327      13.936   9.699 -25.341  1.00 40.19      A      
ATOM   4346  HD2 ARG   327      13.587  10.172 -26.259  1.00  0.00      A      
ATOM   4347  HD3 ARG   327      14.649   8.989 -25.761  1.00  0.00      A      
ATOM   4348  NE  ARG   327      14.571  10.779 -24.554  1.00 42.92      A      
ATOM   4349  HE  ARG   327      13.979  11.227 -23.870  1.00  0.00      A      
ATOM   4350  CZ  ARG   327      15.769  11.293 -24.670  1.00 44.34      A      
ATOM   4351  NH1 ARG   327      16.125  12.308 -23.913  1.00 45.07      A      
ATOM   4352 HH11 ARG   327      16.899  12.872 -24.236  1.00  0.00      A      
ATOM   4353 HH12 ARG   327      15.400  12.823 -23.435  1.00  0.00      A      
ATOM   4354  NH2 ARG   327      16.642  10.886 -25.531  1.00 45.26      A      
ATOM   4355 HH21 ARG   327      17.622  11.131 -25.509  1.00  0.00      A      
ATOM   4356 HH22 ARG   327      16.456  10.167 -26.215  1.00  0.00      A      
ATOM   4357  C   ARG   327      13.267   6.023 -21.808  1.00 34.78      A      
ATOM   4358  O   ARG   327      13.400   4.902 -22.296  1.00 33.93      A      
ATOM   4359  N   PHE   328      13.640   6.326 -20.590  1.00 34.43      A      
ATOM   4360  H   PHE   328      13.447   7.262 -20.262  1.00  0.00      A      
ATOM   4361  CA  PHE   328      14.334   5.518 -19.608  1.00 34.19      A      
ATOM   4362  HA  PHE   328      15.271   5.224 -20.081  1.00  0.00      A      
ATOM   4363  CB  PHE   328      14.584   6.335 -18.327  1.00 33.62      A      
ATOM   4364  HB2 PHE   328      13.613   6.655 -17.947  1.00  0.00      A      
ATOM   4365  HB3 PHE   328      15.194   7.195 -18.604  1.00  0.00      A      
ATOM   4366  CG  PHE   328      15.276   5.611 -17.294  1.00 33.61      A      
ATOM   4367  CD1 PHE   328      16.631   5.199 -17.579  1.00 33.66      A      
ATOM   4368  HD1 PHE   328      17.237   5.664 -18.342  1.00  0.00      A      
ATOM   4369  CE1 PHE   328      17.249   4.278 -16.675  1.00 33.70      A      
ATOM   4370  HE1 PHE   328      18.301   4.076 -16.809  1.00  0.00      A      
ATOM   4371  CZ  PHE   328      16.439   3.694 -15.686  1.00 32.78      A      
ATOM   4372  HZ  PHE   328      16.843   3.071 -14.902  1.00  0.00      A      
ATOM   4373  CE2 PHE   328      15.130   4.148 -15.437  1.00 33.10      A      
ATOM   4374  HE2 PHE   328      14.643   3.620 -14.630  1.00  0.00      A      
ATOM   4375  CD2 PHE   328      14.484   5.098 -16.260  1.00 33.23      A      
ATOM   4376  HD2 PHE   328      13.454   5.335 -16.036  1.00  0.00      A      
ATOM   4377  C   PHE   328      13.374   4.330 -19.315  1.00 34.05      A      
ATOM   4378  O   PHE   328      13.666   3.241 -19.708  1.00 33.89      A      
ATOM   4379  N   MET   329      12.148   4.656 -18.896  1.00 34.27      A      
ATOM   4380  H   MET   329      11.945   5.621 -18.677  1.00  0.00      A      
ATOM   4381  CA  MET   329      11.182   3.608 -18.553  1.00 34.78      A      
ATOM   4382  HA  MET   329      11.784   2.967 -17.909  1.00  0.00      A      
ATOM   4383  CB  MET   329       9.956   4.240 -17.908  1.00 35.90      A      
ATOM   4384  HB2 MET   329       9.179   3.483 -18.019  1.00  0.00      A      
ATOM   4385  HB3 MET   329       9.605   5.107 -18.468  1.00  0.00      A      
ATOM   4386  CG  MET   329      10.130   4.711 -16.411  1.00 37.76      A      
ATOM   4387  HG2 MET   329       9.305   5.418 -16.322  1.00  0.00      A      
ATOM   4388  HG3 MET   329      11.063   5.227 -16.185  1.00  0.00      A      
ATOM   4389  SD  MET   329      10.274   3.369 -15.227  1.00 39.88      A      
ATOM   4390  CE  MET   329       8.622   2.687 -15.232  1.00 38.55      A      
ATOM   4391  HE1 MET   329       8.766   1.635 -14.988  1.00  0.00      A      
ATOM   4392  HE2 MET   329       8.075   2.837 -16.163  1.00  0.00      A      
ATOM   4393  HE3 MET   329       8.041   3.101 -14.407  1.00  0.00      A      
ATOM   4394  C   MET   329      10.750   2.796 -19.703  1.00 34.49      A      
ATOM   4395  O   MET   329      10.592   1.594 -19.531  1.00 34.07      A      
ATOM   4396  N   ASN   330      10.502   3.379 -20.889  1.00 34.19      A      
ATOM   4397  H   ASN   330      10.315   4.371 -20.918  1.00  0.00      A      
ATOM   4398  CA  ASN   330      10.174   2.569 -22.019  1.00 33.99      A      
ATOM   4399  HA  ASN   330       9.313   1.948 -21.772  1.00  0.00      A      
ATOM   4400  CB  ASN   330       9.609   3.515 -23.146  1.00 35.37      A      
ATOM   4401  HB2 ASN   330       9.341   2.933 -24.028  1.00  0.00      A      
ATOM   4402  HB3 ASN   330      10.296   4.339 -23.340  1.00  0.00      A      
ATOM   4403  CG  ASN   330       8.212   4.133 -22.805  1.00 36.84      A      
ATOM   4404  OD1 ASN   330       7.595   3.754 -21.842  1.00 38.24      A      
ATOM   4405  ND2 ASN   330       7.720   5.075 -23.481  1.00 37.53      A      
ATOM   4406 HD21 ASN   330       6.767   5.385 -23.358  1.00  0.00      A      
ATOM   4407 HD22 ASN   330       8.285   5.283 -24.292  1.00  0.00      A      
ATOM   4408  C   ASN   330      11.273   1.624 -22.560  1.00 33.59      A      
ATOM   4409  O   ASN   330      10.906   0.574 -23.119  1.00 34.15      A      
ATOM   4410  N   ALA   331      12.623   1.935 -22.415  1.00 32.37      A      
ATOM   4411  H   ALA   331      12.742   2.873 -22.061  1.00  0.00      A      
ATOM   4412  CA  ALA   331      13.737   1.191 -22.853  1.00 31.79      A      
ATOM   4413  HA  ALA   331      13.515   0.791 -23.842  1.00  0.00      A      
ATOM   4414  CB  ALA   331      14.940   2.130 -22.942  1.00 31.65      A      
ATOM   4415  HB1 ALA   331      14.662   2.693 -23.833  1.00  0.00      A      
ATOM   4416  HB2 ALA   331      15.818   1.495 -23.065  1.00  0.00      A      
ATOM   4417  HB3 ALA   331      15.153   2.800 -22.109  1.00  0.00      A      
ATOM   4418  C   ALA   331      14.090  -0.005 -21.909  1.00 31.39      A      
ATOM   4419  O   ALA   331      14.721  -0.944 -22.345  1.00 30.24      A      
ATOM   4420  N   LEU   332      13.796   0.099 -20.624  1.00 31.11      A      
ATOM   4421  H   LEU   332      13.316   0.919 -20.281  1.00  0.00      A      
ATOM   4422  CA  LEU   332      13.934  -1.042 -19.670  1.00 31.36      A      
ATOM   4423  HA  LEU   332      14.992  -1.270 -19.540  1.00  0.00      A      
ATOM   4424  CB  LEU   332      13.394  -0.707 -18.279  1.00 31.38      A      
ATOM   4425  HB2 LEU   332      13.359  -1.538 -17.575  1.00  0.00      A      
ATOM   4426  HB3 LEU   332      12.346  -0.449 -18.436  1.00  0.00      A      
ATOM   4427  CG  LEU   332      14.118   0.396 -17.464  1.00 31.14      A      
ATOM   4428  HG  LEU   332      14.244   1.293 -18.070  1.00  0.00      A      
ATOM   4429  CD1 LEU   332      13.131   0.917 -16.404  1.00 31.55      A      
ATOM   4430 HD11 LEU   332      13.051   0.244 -15.551  1.00  0.00      A      
ATOM   4431 HD12 LEU   332      12.141   1.134 -16.804  1.00  0.00      A      
ATOM   4432 HD13 LEU   332      13.522   1.849 -15.996  1.00  0.00      A      
ATOM   4433  CD2 LEU   332      15.449  -0.017 -16.911  1.00 30.99      A      
ATOM   4434 HD21 LEU   332      15.741   0.768 -16.214  1.00  0.00      A      
ATOM   4435 HD22 LEU   332      16.112  -0.033 -17.776  1.00  0.00      A      
ATOM   4436 HD23 LEU   332      15.362  -0.985 -16.417  1.00  0.00      A      
ATOM   4437  C   LEU   332      13.238  -2.285 -20.170  1.00 31.44      A      
ATOM   4438  O   LEU   332      12.129  -2.230 -20.687  1.00 31.49      A      
ATOM   4439  N   GLN   333      13.857  -3.500 -20.095  1.00 31.48      A      
ATOM   4440  H   GLN   333      14.756  -3.437 -19.639  1.00  0.00      A      
ATOM   4441  CA  GLN   333      13.315  -4.742 -20.629  1.00 32.13      A      
ATOM   4442  HA  GLN   333      12.302  -4.511 -20.960  1.00  0.00      A      
ATOM   4443  CB  GLN   333      14.235  -5.275 -21.744  1.00 33.88      A      
ATOM   4444  HB2 GLN   333      13.835  -6.178 -22.205  1.00  0.00      A      
ATOM   4445  HB3 GLN   333      15.214  -5.627 -21.418  1.00  0.00      A      
ATOM   4446  CG  GLN   333      14.457  -4.254 -22.955  1.00 37.17      A      
ATOM   4447  HG2 GLN   333      14.995  -4.802 -23.729  1.00  0.00      A      
ATOM   4448  HG3 GLN   333      15.041  -3.387 -22.648  1.00  0.00      A      
ATOM   4449  CD  GLN   333      13.169  -3.863 -23.695  1.00 39.13      A      
ATOM   4450  OE1 GLN   333      12.379  -4.630 -24.150  1.00 41.01      A      
ATOM   4451  NE2 GLN   333      13.000  -2.575 -23.870  1.00 41.08      A      
ATOM   4452 HE21 GLN   333      12.075  -2.355 -24.211  1.00  0.00      A      
ATOM   4453 HE22 GLN   333      13.678  -2.025 -23.362  1.00  0.00      A      
ATOM   4454  C   GLN   333      13.226  -5.849 -19.528  1.00 31.46      A      
ATOM   4455  O   GLN   333      12.307  -6.660 -19.426  1.00 31.33      A      
ATOM   4456  N   LEU   334      14.109  -5.807 -18.529  1.00 29.92      A      
ATOM   4457  H   LEU   334      14.822  -5.094 -18.581  1.00  0.00      A      
ATOM   4458  CA  LEU   334      14.120  -6.700 -17.345  1.00 28.57      A      
ATOM   4459  HA  LEU   334      13.505  -7.545 -17.656  1.00  0.00      A      
ATOM   4460  CB  LEU   334      15.523  -7.121 -17.059  1.00 27.26      A      
ATOM   4461  HB2 LEU   334      16.149  -6.246 -16.887  1.00  0.00      A      
ATOM   4462  HB3 LEU   334      15.808  -7.611 -17.990  1.00  0.00      A      
ATOM   4463  CG  LEU   334      15.823  -8.232 -15.944  1.00 26.69      A      
ATOM   4464  HG  LEU   334      15.504  -7.806 -14.993  1.00  0.00      A      
ATOM   4465  CD1 LEU   334      15.009  -9.452 -16.083  1.00 26.43      A      
ATOM   4466 HD11 LEU   334      15.192 -10.100 -15.226  1.00  0.00      A      
ATOM   4467 HD12 LEU   334      15.418 -10.089 -16.868  1.00  0.00      A      
ATOM   4468 HD13 LEU   334      13.959  -9.180 -16.191  1.00  0.00      A      
ATOM   4469  CD2 LEU   334      17.340  -8.559 -15.724  1.00 25.26      A      
ATOM   4470 HD21 LEU   334      17.415  -9.150 -14.812  1.00  0.00      A      
ATOM   4471 HD22 LEU   334      17.842  -7.625 -15.468  1.00  0.00      A      
ATOM   4472 HD23 LEU   334      17.800  -9.002 -16.607  1.00  0.00      A      
ATOM   4473  C   LEU   334      13.349  -6.222 -16.137  1.00 28.64      A      
ATOM   4474  O   LEU   334      12.661  -6.965 -15.497  1.00 28.65      A      
ATOM   4475  N   PHE   335      13.332  -4.846 -15.883  1.00 28.28      A      
ATOM   4476  H   PHE   335      13.995  -4.304 -16.417  1.00  0.00      A      
ATOM   4477  CA  PHE   335      12.344  -4.161 -15.055  1.00 28.63      A      
ATOM   4478  HA  PHE   335      12.304  -4.535 -14.032  1.00  0.00      A      
ATOM   4479  CB  PHE   335      12.751  -2.760 -14.843  1.00 28.55      A      
ATOM   4480  HB2 PHE   335      11.885  -2.104 -14.756  1.00  0.00      A      
ATOM   4481  HB3 PHE   335      13.318  -2.437 -15.716  1.00  0.00      A      
ATOM   4482  CG  PHE   335      13.574  -2.485 -13.608  1.00 28.25      A      
ATOM   4483  CD1 PHE   335      14.989  -2.474 -13.623  1.00 27.97      A      
ATOM   4484  HD1 PHE   335      15.539  -3.004 -14.388  1.00  0.00      A      
ATOM   4485  CE1 PHE   335      15.760  -1.977 -12.556  1.00 28.47      A      
ATOM   4486  HE1 PHE   335      16.824  -2.129 -12.450  1.00  0.00      A      
ATOM   4487  CZ  PHE   335      15.095  -1.514 -11.451  1.00 28.71      A      
ATOM   4488  HZ  PHE   335      15.755  -1.295 -10.625  1.00  0.00      A      
ATOM   4489  CE2 PHE   335      13.672  -1.463 -11.415  1.00 28.32      A      
ATOM   4490  HE2 PHE   335      13.134  -1.151 -10.532  1.00  0.00      A      
ATOM   4491  CD2 PHE   335      12.909  -1.952 -12.498  1.00 28.54      A      
ATOM   4492  HD2 PHE   335      11.829  -1.928 -12.478  1.00  0.00      A      
ATOM   4493  C   PHE   335      10.852  -4.247 -15.586  1.00 29.13      A      
ATOM   4494  O   PHE   335      10.635  -3.991 -16.774  1.00 29.49      A      
ATOM   4495  N   SER   336       9.892  -4.590 -14.720  1.00 29.43      A      
ATOM   4496  H   SER   336      10.166  -4.670 -13.751  1.00  0.00      A      
ATOM   4497  CA  SER   336       8.487  -4.274 -15.061  1.00 29.60      A      
ATOM   4498  HA  SER   336       8.419  -4.505 -16.124  1.00  0.00      A      
ATOM   4499  CB  SER   336       7.588  -5.203 -14.266  1.00 30.29      A      
ATOM   4500  HB2 SER   336       7.821  -6.231 -14.544  1.00  0.00      A      
ATOM   4501  HB3 SER   336       6.545  -5.068 -14.554  1.00  0.00      A      
ATOM   4502  OG  SER   336       7.744  -4.979 -12.873  1.00 33.07      A      
ATOM   4503  HG  SER   336       8.658  -5.013 -12.582  1.00  0.00      A      
ATOM   4504  C   SER   336       8.068  -2.835 -14.702  1.00 29.23      A      
ATOM   4505  O   SER   336       8.576  -2.215 -13.736  1.00 29.06      A      
ATOM   4506  N   ARG   337       7.122  -2.320 -15.482  1.00 28.92      A      
ATOM   4507  H   ARG   337       6.812  -2.823 -16.301  1.00  0.00      A      
ATOM   4508  CA  ARG   337       6.533  -0.966 -15.414  1.00 29.38      A      
ATOM   4509  HA  ARG   337       7.204  -0.291 -14.884  1.00  0.00      A      
ATOM   4510  CB  ARG   337       6.345  -0.413 -16.855  1.00 29.80      A      
ATOM   4511  HB2 ARG   337       5.800   0.529 -16.799  1.00  0.00      A      
ATOM   4512  HB3 ARG   337       5.736  -1.176 -17.340  1.00  0.00      A      
ATOM   4513  CG  ARG   337       7.638  -0.156 -17.626  1.00 31.09      A      
ATOM   4514  HG2 ARG   337       8.128  -1.123 -17.743  1.00  0.00      A      
ATOM   4515  HG3 ARG   337       8.355   0.387 -17.010  1.00  0.00      A      
ATOM   4516  CD  ARG   337       7.390   0.351 -19.078  1.00 32.40      A      
ATOM   4517  HD2 ARG   337       8.179   1.063 -19.323  1.00  0.00      A      
ATOM   4518  HD3 ARG   337       6.472   0.938 -19.056  1.00  0.00      A      
ATOM   4519  NE  ARG   337       7.300  -0.715 -19.996  1.00 32.85      A      
ATOM   4520  HE  ARG   337       6.389  -1.043 -20.284  1.00  0.00      A      
ATOM   4521  CZ  ARG   337       8.322  -1.320 -20.659  1.00 33.04      A      
ATOM   4522  NH1 ARG   337       8.108  -2.352 -21.363  1.00 33.59      A      
ATOM   4523 HH11 ARG   337       7.222  -2.824 -21.473  1.00  0.00      A      
ATOM   4524 HH12 ARG   337       8.912  -2.767 -21.812  1.00  0.00      A      
ATOM   4525  NH2 ARG   337       9.549  -0.885 -20.525  1.00 32.69      A      
ATOM   4526 HH21 ARG   337       9.707  -0.094 -19.918  1.00  0.00      A      
ATOM   4527 HH22 ARG   337      10.335  -1.390 -20.909  1.00  0.00      A      
ATOM   4528  C   ARG   337       5.305  -1.024 -14.587  1.00 29.12      A      
ATOM   4529  O   ARG   337       4.305  -1.531 -15.115  1.00 28.29      A      
ATOM   4530  N   ALA   338       5.315  -0.805 -13.289  1.00 29.77      A      
ATOM   4531  H   ALA   338       6.133  -0.348 -12.911  1.00  0.00      A      
ATOM   4532  CA  ALA   338       4.155  -0.856 -12.406  1.00 30.98      A      
ATOM   4533  HA  ALA   338       3.260  -0.507 -12.921  1.00  0.00      A      
ATOM   4534  CB  ALA   338       3.868  -2.339 -12.039  1.00 30.65      A      
ATOM   4535  HB1 ALA   338       3.754  -2.817 -13.012  1.00  0.00      A      
ATOM   4536  HB2 ALA   338       2.968  -2.457 -11.434  1.00  0.00      A      
ATOM   4537  HB3 ALA   338       4.738  -2.757 -11.533  1.00  0.00      A      
ATOM   4538  C   ALA   338       4.216  -0.087 -11.083  1.00 31.67      A      
ATOM   4539  O   ALA   338       5.258   0.205 -10.528  1.00 31.88      A      
ATOM   4540  N   VAL   339       2.958   0.290 -10.597  1.00 32.38      A      
ATOM   4541  H   VAL   339       2.117   0.023 -11.088  1.00  0.00      A      
ATOM   4542  CA  VAL   339       2.889   1.271  -9.455  1.00 34.35      A      
ATOM   4543  HA  VAL   339       3.575   2.099  -9.636  1.00  0.00      A      
ATOM   4544  CB  VAL   339       1.521   1.992  -9.420  1.00 34.46      A      
ATOM   4545  HB  VAL   339       1.521   2.722  -8.610  1.00  0.00      A      
ATOM   4546  CG1 VAL   339       1.193   2.757 -10.787  1.00 35.81      A      
ATOM   4547 HG11 VAL   339       0.393   3.476 -10.613  1.00  0.00      A      
ATOM   4548 HG12 VAL   339       0.933   2.105 -11.620  1.00  0.00      A      
ATOM   4549 HG13 VAL   339       2.098   3.215 -11.188  1.00  0.00      A      
ATOM   4550  CG2 VAL   339       0.241   1.168  -9.079  1.00 36.37      A      
ATOM   4551 HG21 VAL   339       0.399   0.682  -8.116  1.00  0.00      A      
ATOM   4552 HG22 VAL   339      -0.119   0.390  -9.752  1.00  0.00      A      
ATOM   4553 HG23 VAL   339      -0.521   1.895  -8.796  1.00  0.00      A      
ATOM   4554  C   VAL   339       3.264   0.643  -8.112  1.00 34.62      A      
ATOM   4555  O   VAL   339       3.654   1.342  -7.205  1.00 36.26      A      
ATOM   4556  N   SER   340       3.114  -0.686  -7.981  1.00 33.87      A      
ATOM   4557  H   SER   340       2.911  -1.155  -8.852  1.00  0.00      A      
ATOM   4558  CA  SER   340       3.320  -1.497  -6.809  1.00 33.21      A      
ATOM   4559  HA  SER   340       2.909  -0.968  -5.949  1.00  0.00      A      
ATOM   4560  CB  SER   340       2.665  -2.850  -7.026  1.00 32.79      A      
ATOM   4561  HB2 SER   340       3.181  -3.580  -7.649  1.00  0.00      A      
ATOM   4562  HB3 SER   340       1.710  -2.678  -7.522  1.00  0.00      A      
ATOM   4563  OG  SER   340       2.359  -3.382  -5.862  1.00 34.33      A      
ATOM   4564  HG  SER   340       2.770  -4.247  -5.921  1.00  0.00      A      
ATOM   4565  C   SER   340       4.789  -1.644  -6.420  1.00 32.31      A      
ATOM   4566  O   SER   340       5.665  -1.132  -7.097  1.00 32.12      A      
ATOM   4567  N   LEU   341       5.137  -2.422  -5.368  1.00 31.54      A      
ATOM   4568  H   LEU   341       4.419  -3.072  -5.081  1.00  0.00      A      
ATOM   4569  CA  LEU   341       6.549  -2.664  -4.862  1.00 31.47      A      
ATOM   4570  HA  LEU   341       7.215  -2.571  -5.720  1.00  0.00      A      
ATOM   4571  CB  LEU   341       7.046  -1.562  -3.872  1.00 32.25      A      
ATOM   4572  HB2 LEU   341       8.112  -1.784  -3.808  1.00  0.00      A      
ATOM   4573  HB3 LEU   341       6.753  -1.619  -2.824  1.00  0.00      A      
ATOM   4574  CG  LEU   341       6.976  -0.069  -4.342  1.00 33.20      A      
ATOM   4575  HG  LEU   341       7.272  -0.043  -5.390  1.00  0.00      A      
ATOM   4576  CD1 LEU   341       5.623   0.536  -4.003  1.00 34.69      A      
ATOM   4577 HD11 LEU   341       5.354   0.454  -2.950  1.00  0.00      A      
ATOM   4578 HD12 LEU   341       4.768   0.185  -4.582  1.00  0.00      A      
ATOM   4579 HD13 LEU   341       5.654   1.612  -4.175  1.00  0.00      A      
ATOM   4580  CD2 LEU   341       8.112   0.818  -3.765  1.00 34.02      A      
ATOM   4581 HD21 LEU   341       8.006   0.774  -2.681  1.00  0.00      A      
ATOM   4582 HD22 LEU   341       7.894   1.870  -3.950  1.00  0.00      A      
ATOM   4583 HD23 LEU   341       9.111   0.629  -4.159  1.00  0.00      A      
ATOM   4584  C   LEU   341       6.803  -4.042  -4.308  1.00 31.21      A      
ATOM   4585  O   LEU   341       5.825  -4.727  -3.978  1.00 31.08      A      
ATOM   4586  N   GLY   342       8.055  -4.518  -4.304  1.00 30.92      A      
ATOM   4587  H   GLY   342       8.809  -3.969  -4.691  1.00  0.00      A      
ATOM   4588  CA  GLY   342       8.459  -5.636  -3.483  1.00 30.73      A      
ATOM   4589  HA2 GLY   342       8.045  -5.487  -2.485  1.00  0.00      A      
ATOM   4590  HA3 GLY   342       9.541  -5.765  -3.487  1.00  0.00      A      
ATOM   4591  C   GLY   342       7.941  -7.046  -3.927  1.00 30.87      A      
ATOM   4592  O   GLY   342       7.578  -7.839  -3.043  1.00 31.09      A      
ATOM   4593  N   ASP   343       7.989  -7.322  -5.203  1.00 30.62      A      
ATOM   4594  H   ASP   343       8.398  -6.655  -5.842  1.00  0.00      A      
ATOM   4595  CA  ASP   343       7.730  -8.679  -5.673  1.00 30.68      A      
ATOM   4596  HA  ASP   343       7.115  -9.305  -5.026  1.00  0.00      A      
ATOM   4597  CB  ASP   343       6.957  -8.617  -6.974  1.00 33.51      A      
ATOM   4598  HB2 ASP   343       6.892  -9.637  -7.352  1.00  0.00      A      
ATOM   4599  HB3 ASP   343       7.528  -8.062  -7.718  1.00  0.00      A      
ATOM   4600  CG  ASP   343       5.536  -8.122  -6.898  1.00 36.34      A      
ATOM   4601  OD1 ASP   343       4.923  -7.925  -5.792  1.00 37.99      A      
ATOM   4602  OD2 ASP   343       4.953  -8.107  -8.002  1.00 38.19      A      
ATOM   4603  C   ASP   343       9.075  -9.446  -5.890  1.00 30.13      A      
ATOM   4604  O   ASP   343      10.073  -8.920  -5.369  1.00 29.53      A      
ATOM   4605  N   ALA   344       9.144 -10.654  -6.436  1.00 28.93      A      
ATOM   4606  H   ALA   344       8.310 -11.157  -6.706  1.00  0.00      A      
ATOM   4607  CA  ALA   344      10.417 -11.159  -6.794  1.00 28.22      A      
ATOM   4608  HA  ALA   344      11.198 -11.154  -6.033  1.00  0.00      A      
ATOM   4609  CB  ALA   344      10.189 -12.639  -7.100  1.00 28.57      A      
ATOM   4610  HB1 ALA   344      11.143 -13.156  -7.203  1.00  0.00      A      
ATOM   4611  HB2 ALA   344       9.589 -12.737  -8.005  1.00  0.00      A      
ATOM   4612  HB3 ALA   344       9.672 -13.050  -6.233  1.00  0.00      A      
ATOM   4613  C   ALA   344      11.044 -10.342  -7.943  1.00 27.91      A      
ATOM   4614  O   ALA   344      12.243 -10.101  -7.910  1.00 27.98      A      
ATOM   4615  N   GLU   345      10.204  -9.861  -8.861  1.00 27.19      A      
ATOM   4616  H   GLU   345       9.223 -10.086  -8.773  1.00  0.00      A      
ATOM   4617  CA  GLU   345      10.513  -8.918  -9.901  1.00 27.37      A      
ATOM   4618  HA  GLU   345      11.424  -9.313 -10.352  1.00  0.00      A      
ATOM   4619  CB  GLU   345       9.412  -8.895 -10.965  1.00 28.31      A      
ATOM   4620  HB2 GLU   345       9.825  -8.264 -11.752  1.00  0.00      A      
ATOM   4621  HB3 GLU   345       8.445  -8.506 -10.645  1.00  0.00      A      
ATOM   4622  CG  GLU   345       9.067 -10.217 -11.690  1.00 31.37      A      
ATOM   4623  HG2 GLU   345       9.981 -10.695 -12.044  1.00  0.00      A      
ATOM   4624  HG3 GLU   345       8.527  -9.953 -12.599  1.00  0.00      A      
ATOM   4625  CD  GLU   345       8.216 -11.160 -10.952  1.00 32.78      A      
ATOM   4626  OE1 GLU   345       7.558 -10.798  -9.949  1.00 34.28      A      
ATOM   4627  OE2 GLU   345       8.268 -12.400 -11.197  1.00 34.10      A      
ATOM   4628  C   GLU   345      10.913  -7.525  -9.414  1.00 27.01      A      
ATOM   4629  O   GLU   345      10.573  -7.161  -8.317  1.00 26.07      A      
ATOM   4630  N   SER   346      11.589  -6.703 -10.240  1.00 26.03      A      
ATOM   4631  H   SER   346      11.739  -7.061 -11.172  1.00  0.00      A      
ATOM   4632  CA  SER   346      11.818  -5.235  -9.995  1.00 25.92      A      
ATOM   4633  HA  SER   346      11.683  -5.119  -8.920  1.00  0.00      A      
ATOM   4634  CB  SER   346      13.218  -4.885 -10.416  1.00 25.47      A      
ATOM   4635  HB2 SER   346      13.498  -3.857 -10.185  1.00  0.00      A      
ATOM   4636  HB3 SER   346      13.276  -4.937 -11.503  1.00  0.00      A      
ATOM   4637  OG  SER   346      14.239  -5.685  -9.817  1.00 25.71      A      
ATOM   4638  HG  SER   346      14.174  -6.605 -10.082  1.00  0.00      A      
ATOM   4639  C   SER   346      10.727  -4.426 -10.712  1.00 26.46      A      
ATOM   4640  O   SER   346      10.182  -4.803 -11.769  1.00 25.97      A      
ATOM   4641  N   LEU   347      10.353  -3.290 -10.095  1.00 26.34      A      
ATOM   4642  H   LEU   347      10.903  -3.032  -9.288  1.00  0.00      A      
ATOM   4643  CA  LEU   347       9.049  -2.592 -10.332  1.00 27.42      A      
ATOM   4644  HA  LEU   347       8.619  -2.921 -11.278  1.00  0.00      A      
ATOM   4645  CB  LEU   347       8.047  -2.960  -9.212  1.00 27.16      A      
ATOM   4646  HB2 LEU   347       7.206  -2.272  -9.302  1.00  0.00      A      
ATOM   4647  HB3 LEU   347       8.631  -2.622  -8.356  1.00  0.00      A      
ATOM   4648  CG  LEU   347       7.723  -4.505  -9.126  1.00 27.86      A      
ATOM   4649  HG  LEU   347       8.457  -5.137  -9.625  1.00  0.00      A      
ATOM   4650  CD1 LEU   347       7.828  -4.839  -7.603  1.00 27.73      A      
ATOM   4651 HD11 LEU   347       8.806  -4.564  -7.208  1.00  0.00      A      
ATOM   4652 HD12 LEU   347       7.602  -5.892  -7.436  1.00  0.00      A      
ATOM   4653 HD13 LEU   347       6.997  -4.289  -7.162  1.00  0.00      A      
ATOM   4654  CD2 LEU   347       6.325  -4.707  -9.621  1.00 27.42      A      
ATOM   4655 HD21 LEU   347       6.262  -4.554 -10.698  1.00  0.00      A      
ATOM   4656 HD22 LEU   347       5.602  -4.087  -9.092  1.00  0.00      A      
ATOM   4657 HD23 LEU   347       6.071  -5.735  -9.359  1.00  0.00      A      
ATOM   4658  C   LEU   347       9.256  -1.018 -10.394  1.00 28.15      A      
ATOM   4659  O   LEU   347       9.402  -0.275  -9.399  1.00 27.99      A      
ATOM   4660  N   ALA   348       9.114  -0.498 -11.564  1.00 29.38      A      
ATOM   4661  H   ALA   348       8.990  -1.071 -12.386  1.00  0.00      A      
ATOM   4662  CA  ALA   348       9.321   0.897 -11.758  1.00 31.41      A      
ATOM   4663  HA  ALA   348       9.686   1.364 -10.843  1.00  0.00      A      
ATOM   4664  CB  ALA   348      10.494   0.999 -12.728  1.00 30.57      A      
ATOM   4665  HB1 ALA   348      10.233   0.655 -13.728  1.00  0.00      A      
ATOM   4666  HB2 ALA   348      11.363   0.386 -12.488  1.00  0.00      A      
ATOM   4667  HB3 ALA   348      10.919   1.998 -12.825  1.00  0.00      A      
ATOM   4668  C   ALA   348       8.061   1.742 -12.082  1.00 33.08      A      
ATOM   4669  O   ALA   348       7.262   1.267 -12.831  1.00 32.81      A      
ATOM   4670  N   GLN   349       7.902   2.915 -11.454  1.00 35.50      A      
ATOM   4671  H   GLN   349       8.707   3.017 -10.854  1.00  0.00      A      
ATOM   4672  CA  GLN   349       6.828   3.880 -11.561  1.00 38.25      A      
ATOM   4673  HA  GLN   349       6.112   3.531 -12.305  1.00  0.00      A      
ATOM   4674  CB  GLN   349       6.119   3.803 -10.153  1.00 39.12      A      
ATOM   4675  HB2 GLN   349       6.794   3.652  -9.311  1.00  0.00      A      
ATOM   4676  HB3 GLN   349       5.502   2.913 -10.281  1.00  0.00      A      
ATOM   4677  CG  GLN   349       5.248   5.045  -9.729  1.00 40.87      A      
ATOM   4678  HG2 GLN   349       6.025   5.805  -9.645  1.00  0.00      A      
ATOM   4679  HG3 GLN   349       4.806   4.813  -8.761  1.00  0.00      A      
ATOM   4680  CD  GLN   349       4.135   5.510 -10.598  1.00 42.09      A      
ATOM   4681  OE1 GLN   349       4.227   5.357 -11.766  1.00 42.50      A      
ATOM   4682  NE2 GLN   349       3.071   6.119 -10.184  1.00 42.78      A      
ATOM   4683 HE21 GLN   349       2.386   6.520 -10.808  1.00  0.00      A      
ATOM   4684 HE22 GLN   349       2.878   6.096  -9.193  1.00  0.00      A      
ATOM   4685  C   GLN   349       7.378   5.264 -11.920  1.00 39.84      A      
ATOM   4686  O   GLN   349       8.325   5.717 -11.292  1.00 39.17      A      
ATOM   4687  N   HIP   350       6.784   5.894 -12.927  1.00 42.12      A      
ATOM   4688  H   HIP   350       5.981   5.401 -13.292  1.00  0.00      A      
ATOM   4689  CA  HIP   350       6.949   7.183 -13.447  1.00 44.38      A      
ATOM   4690  HA  HIP   350       7.795   7.692 -12.985  1.00  0.00      A      
ATOM   4691  CB  HIP   350       7.289   7.063 -14.958  1.00 44.79      A      
ATOM   4692  HB2 HIP   350       6.490   6.640 -15.566  1.00  0.00      A      
ATOM   4693  HB3 HIP   350       8.015   6.250 -14.987  1.00  0.00      A      
ATOM   4694  CG  HIP   350       7.679   8.307 -15.762  1.00 45.77      A      
ATOM   4695  ND1 HIP   350       7.033   8.838 -16.917  1.00 45.91      A      
ATOM   4696  HD1 HIP   350       6.120   8.572 -17.256  1.00  0.00      A      
ATOM   4697  CE1 HIP   350       7.749   9.954 -17.177  1.00 46.12      A      
ATOM   4698  HE1 HIP   350       7.494  10.622 -17.986  1.00  0.00      A      
ATOM   4699  NE2 HIP   350       8.764  10.130 -16.313  1.00 46.05      A      
ATOM   4700  HE2 HIP   350       9.420  10.897 -16.288  1.00  0.00      A      
ATOM   4701  CD2 HIP   350       8.744   9.126 -15.392  1.00 45.88      A      
ATOM   4702  HD2 HIP   350       9.360   9.093 -14.506  1.00  0.00      A      
ATOM   4703  C   HIP   350       5.600   8.014 -13.250  1.00 45.70      A      
ATOM   4704  O   HIP   350       4.678   7.902 -14.093  1.00 45.54      A      
ATOM   4705  N   PRO   351       5.324   8.719 -12.151  1.00 47.22      A      
ATOM   4706  CD  PRO   351       6.163   8.778 -10.931  1.00 47.48      A      
ATOM   4707  HD2 PRO   351       6.931   9.531 -11.110  1.00  0.00      A      
ATOM   4708  HD3 PRO   351       6.607   7.792 -10.796  1.00  0.00      A      
ATOM   4709  CG  PRO   351       5.355   9.234  -9.730  1.00 47.96      A      
ATOM   4710  HG2 PRO   351       6.014   9.899  -9.172  1.00  0.00      A      
ATOM   4711  HG3 PRO   351       4.957   8.380  -9.182  1.00  0.00      A      
ATOM   4712  CB  PRO   351       4.242   9.920 -10.414  1.00 48.17      A      
ATOM   4713  HB2 PRO   351       4.476  10.982 -10.486  1.00  0.00      A      
ATOM   4714  HB3 PRO   351       3.355   9.796  -9.792  1.00  0.00      A      
ATOM   4715  CA  PRO   351       4.041   9.341 -11.774  1.00 48.46      A      
ATOM   4716  HA  PRO   351       3.335   8.526 -11.611  1.00  0.00      A      
ATOM   4717  C   PRO   351       3.501  10.311 -12.785  1.00 49.79      A      
ATOM   4718  O   PRO   351       2.349  10.261 -13.047  1.00 50.01      A      
ATOM   4719  N   ALA   352       4.390  11.104 -13.361  1.00 51.04      A      
ATOM   4720  H   ALA   352       5.359  10.972 -13.108  1.00  0.00      A      
ATOM   4721  CA  ALA   352       4.126  12.077 -14.386  1.00 52.67      A      
ATOM   4722  HA  ALA   352       3.439  12.791 -13.932  1.00  0.00      A      
ATOM   4723  CB  ALA   352       5.464  12.694 -14.710  1.00 52.26      A      
ATOM   4724  HB1 ALA   352       6.085  13.058 -13.891  1.00  0.00      A      
ATOM   4725  HB2 ALA   352       5.392  13.536 -15.398  1.00  0.00      A      
ATOM   4726  HB3 ALA   352       6.173  12.058 -15.240  1.00  0.00      A      
ATOM   4727  C   ALA   352       3.451  11.645 -15.677  1.00 53.77      A      
ATOM   4728  O   ALA   352       3.294  12.538 -16.591  1.00 53.82      A      
ATOM   4729  N   SER   353       3.176  10.313 -15.914  1.00 54.84      A      
ATOM   4730  H   SER   353       3.501   9.701 -15.179  1.00  0.00      A      
ATOM   4731  CA  SER   353       2.391   9.710 -16.977  1.00 56.09      A      
ATOM   4732  HA  SER   353       1.687  10.518 -17.173  1.00  0.00      A      
ATOM   4733  CB  SER   353       3.150   9.505 -18.280  1.00 56.18      A      
ATOM   4734  HB2 SER   353       3.457  10.470 -18.683  1.00  0.00      A      
ATOM   4735  HB3 SER   353       2.469   9.125 -19.042  1.00  0.00      A      
ATOM   4736  OG  SER   353       4.305   8.621 -18.112  1.00 56.47      A      
ATOM   4737  HG  SER   353       4.585   8.515 -19.024  1.00  0.00      A      
ATOM   4738  C   SER   353       1.660   8.422 -16.675  1.00 57.13      A      
ATOM   4739  O   SER   353       0.572   8.204 -17.201  1.00 57.05      A      
ATOM   4740  N   MET   354       2.054   7.614 -15.625  1.00 58.48      A      
ATOM   4741  H   MET   354       2.856   7.781 -15.033  1.00  0.00      A      
ATOM   4742  CA  MET   354       1.317   6.328 -15.209  1.00 60.01      A      
ATOM   4743  HA  MET   354       0.930   5.764 -16.058  1.00  0.00      A      
ATOM   4744  CB  MET   354       2.324   5.373 -14.486  1.00 59.74      A      
ATOM   4745  HB2 MET   354       1.733   4.589 -14.013  1.00  0.00      A      
ATOM   4746  HB3 MET   354       2.814   5.939 -13.694  1.00  0.00      A      
ATOM   4747  CG  MET   354       3.360   4.797 -15.514  1.00 59.58      A      
ATOM   4748  HG2 MET   354       3.530   5.625 -16.202  1.00  0.00      A      
ATOM   4749  HG3 MET   354       2.782   4.059 -16.070  1.00  0.00      A      
ATOM   4750  SD  MET   354       4.954   4.069 -14.867  1.00 59.34      A      
ATOM   4751  CE  MET   354       4.164   2.700 -13.990  1.00 59.21      A      
ATOM   4752  HE1 MET   354       4.782   1.802 -13.986  1.00  0.00      A      
ATOM   4753  HE2 MET   354       3.188   2.530 -14.444  1.00  0.00      A      
ATOM   4754  HE3 MET   354       4.004   3.030 -12.963  1.00  0.00      A      
ATOM   4755  C   MET   354       0.081   6.627 -14.304  1.00 61.20      A      
ATOM   4756  O   MET   354      -0.867   5.852 -14.378  1.00 61.28      A      
ATOM   4757  N   THR   355       0.114   7.690 -13.462  1.00 62.67      A      
ATOM   4758  H   THR   355       0.956   8.248 -13.469  1.00  0.00      A      
ATOM   4759  CA  THR   355      -1.034   8.125 -12.541  1.00 64.40      A      
ATOM   4760  HA  THR   355      -1.829   7.469 -12.894  1.00  0.00      A      
ATOM   4761  CB  THR   355      -0.656   7.874 -11.091  1.00 64.15      A      
ATOM   4762  HB  THR   355      -1.409   8.294 -10.424  1.00  0.00      A      
ATOM   4763  CG2 THR   355      -0.670   6.367 -10.788  1.00 64.11      A      
ATOM   4764 HG21 THR   355       0.206   5.890 -11.227  1.00  0.00      A      
ATOM   4765 HG22 THR   355      -1.639   6.000 -11.127  1.00  0.00      A      
ATOM   4766 HG23 THR   355      -0.547   6.232  -9.713  1.00  0.00      A      
ATOM   4767  OG1 THR   355       0.601   8.350 -10.826  1.00 64.13      A      
ATOM   4768  HG1 THR   355       0.810   8.169  -9.906  1.00  0.00      A      
ATOM   4769  C   THR   355      -1.478   9.546 -12.661  1.00 65.81      A      
ATOM   4770  O   THR   355      -2.729   9.712 -12.609  1.00 65.82      A      
ATOM   4771  N   HID   356      -0.591  10.503 -12.812  1.00 67.64      A      
ATOM   4772  H   HID   356       0.387  10.258 -12.872  1.00  0.00      A      
ATOM   4773  CA  HID   356      -0.774  11.964 -12.731  1.00 69.64      A      
ATOM   4774  HA  HID   356      -1.842  12.159 -12.634  1.00  0.00      A      
ATOM   4775  CB  HID   356      -0.222  12.496 -11.406  1.00 69.87      A      
ATOM   4776  HB2 HID   356      -0.258  13.585 -11.400  1.00  0.00      A      
ATOM   4777  HB3 HID   356       0.841  12.280 -11.299  1.00  0.00      A      
ATOM   4778  CG  HID   356      -1.022  12.005 -10.273  1.00 70.36      A      
ATOM   4779  ND1 HID   356      -2.339  12.230 -10.088  1.00 70.60      A      
ATOM   4780  HD1 HID   356      -2.914  12.780 -10.710  1.00  0.00      A      
ATOM   4781  CE1 HID   356      -2.857  11.597  -9.043  1.00 70.62      A      
ATOM   4782  HE1 HID   356      -3.884  11.653  -8.714  1.00  0.00      A      
ATOM   4783  NE2 HID   356      -1.876  10.795  -8.576  1.00 70.60      A      
ATOM   4784  CD2 HID   356      -0.725  11.048  -9.359  1.00 70.62      A      
ATOM   4785  HD2 HID   356       0.312  10.764  -9.253  1.00  0.00      A      
ATOM   4786  C   HID   356      -0.322  12.595 -14.064  1.00 70.95      A      
ATOM   4787  O   HID   356       0.392  13.609 -14.030  1.00 71.05      A      
ATOM   4788  N   SER   357      -0.788  12.066 -15.199  1.00 72.59      A      
ATOM   4789  H   SER   357      -1.405  11.277 -15.073  1.00  0.00      A      
ATOM   4790  CA  SER   357      -0.500  12.768 -16.463  1.00 74.23      A      
ATOM   4791  HA  SER   357       0.580  12.887 -16.551  1.00  0.00      A      
ATOM   4792  CB  SER   357      -0.843  11.889 -17.670  1.00 74.05      A      
ATOM   4793  HB2 SER   357      -0.187  11.027 -17.787  1.00  0.00      A      
ATOM   4794  HB3 SER   357      -0.655  12.454 -18.583  1.00  0.00      A      
ATOM   4795  OG  SER   357      -2.259  11.547 -17.636  1.00 74.39      A      
ATOM   4796  HG  SER   357      -2.300  10.979 -16.863  1.00  0.00      A      
ATOM   4797  C   SER   357      -1.281  14.081 -16.452  1.00 75.41      A      
ATOM   4798  O   SER   357      -0.692  15.002 -17.002  1.00 75.55      A      
ATOM   4799  N   SER   358      -2.486  14.167 -15.842  1.00 76.83      A      
ATOM   4800  H   SER   358      -2.825  13.302 -15.444  1.00  0.00      A      
ATOM   4801  CA  SER   358      -3.376  15.315 -15.933  1.00 78.30      A      
ATOM   4802  HA  SER   358      -3.298  15.700 -16.950  1.00  0.00      A      
ATOM   4803  CB  SER   358      -4.768  14.806 -15.678  1.00 78.15      A      
ATOM   4804  HB2 SER   358      -4.800  14.133 -16.535  1.00  0.00      A      
ATOM   4805  HB3 SER   358      -5.519  15.594 -15.735  1.00  0.00      A      
ATOM   4806  OG  SER   358      -4.971  14.049 -14.516  1.00 78.44      A      
ATOM   4807  HG  SER   358      -4.439  13.261 -14.387  1.00  0.00      A      
ATOM   4808  C   SER   358      -3.064  16.549 -15.056  1.00 79.40      A      
ATOM   4809  O   SER   358      -3.235  17.679 -15.462  1.00 79.50      A      
ATOM   4810  N   TYR   359      -2.496  16.385 -13.806  1.00 80.73      A      
ATOM   4811  H   TYR   359      -2.270  15.416 -13.632  1.00  0.00      A      
ATOM   4812  CA  TYR   359      -1.586  17.395 -13.276  1.00 82.14      A      
ATOM   4813  HA  TYR   359      -2.036  18.371 -13.090  1.00  0.00      A      
ATOM   4814  CB  TYR   359      -0.975  16.908 -11.983  1.00 82.36      A      
ATOM   4815  HB2 TYR   359      -0.452  17.771 -11.572  1.00  0.00      A      
ATOM   4816  HB3 TYR   359      -0.109  16.269 -12.156  1.00  0.00      A      
ATOM   4817  CG  TYR   359      -1.846  16.379 -10.810  1.00 82.87      A      
ATOM   4818  CD1 TYR   359      -1.217  15.664  -9.795  1.00 83.14      A      
ATOM   4819  HD1 TYR   359      -0.144  15.544  -9.767  1.00  0.00      A      
ATOM   4820  CE1 TYR   359      -1.993  15.045  -8.787  1.00 83.35      A      
ATOM   4821  HE1 TYR   359      -1.455  14.667  -7.931  1.00  0.00      A      
ATOM   4822  CZ  TYR   359      -3.376  15.229  -8.715  1.00 83.40      A      
ATOM   4823  OH  TYR   359      -4.091  14.856  -7.629  1.00 83.55      A      
ATOM   4824  HH  TYR   359      -3.518  14.305  -7.091  1.00  0.00      A      
ATOM   4825  CE2 TYR   359      -4.000  16.081  -9.642  1.00 83.27      A      
ATOM   4826  HE2 TYR   359      -5.059  16.262  -9.536  1.00  0.00      A      
ATOM   4827  CD2 TYR   359      -3.227  16.629 -10.725  1.00 83.14      A      
ATOM   4828  HD2 TYR   359      -3.704  17.264 -11.457  1.00  0.00      A      
ATOM   4829  C   TYR   359      -0.498  17.656 -14.314  1.00 82.90      A      
ATOM   4830  O   TYR   359       0.094  16.750 -14.812  1.00 83.14      A      
ATOM   4831  N   THR   360      -0.145  18.932 -14.354  1.00 83.71      A      
ATOM   4832  H   THR   360      -0.615  19.564 -13.722  1.00  0.00      A      
ATOM   4833  CA  THR   360       0.882  19.522 -15.207  1.00 84.51      A      
ATOM   4834  HA  THR   360       1.171  18.817 -15.987  1.00  0.00      A      
ATOM   4835  CB  THR   360       0.325  20.891 -15.709  1.00 84.56      A      
ATOM   4836  HB  THR   360       0.921  21.490 -16.398  1.00  0.00      A      
ATOM   4837  CG2 THR   360      -1.016  20.565 -16.506  1.00 84.59      A      
ATOM   4838 HG21 THR   360      -1.130  21.371 -17.231  1.00  0.00      A      
ATOM   4839 HG22 THR   360      -1.846  20.691 -15.811  1.00  0.00      A      
ATOM   4840 HG23 THR   360      -1.039  19.528 -16.839  1.00  0.00      A      
ATOM   4841  OG1 THR   360      -0.052  21.698 -14.567  1.00 84.61      A      
ATOM   4842  HG1 THR   360       0.646  22.332 -14.388  1.00  0.00      A      
ATOM   4843  C   THR   360       2.206  19.825 -14.442  1.00 84.99      A      
ATOM   4844  O   THR   360       2.282  19.776 -13.207  1.00 85.00      A      
ATOM   4845  N   PRO   361       3.381  20.068 -15.167  1.00 85.46      A      
ATOM   4846  CD  PRO   361       3.519  19.929 -16.628  1.00 85.57      A      
ATOM   4847  HD2 PRO   361       3.088  20.811 -17.102  1.00  0.00      A      
ATOM   4848  HD3 PRO   361       2.979  19.049 -16.976  1.00  0.00      A      
ATOM   4849  CG  PRO   361       5.030  20.001 -16.878  1.00 85.63      A      
ATOM   4850  HG2 PRO   361       5.297  20.441 -17.839  1.00  0.00      A      
ATOM   4851  HG3 PRO   361       5.377  18.969 -16.821  1.00  0.00      A      
ATOM   4852  CB  PRO   361       5.578  20.715 -15.664  1.00 85.74      A      
ATOM   4853  HB2 PRO   361       5.472  21.797 -15.577  1.00  0.00      A      
ATOM   4854  HB3 PRO   361       6.577  20.389 -15.377  1.00  0.00      A      
ATOM   4855  CA  PRO   361       4.704  20.078 -14.564  1.00 85.87      A      
ATOM   4856  HA  PRO   361       5.087  19.079 -14.356  1.00  0.00      A      
ATOM   4857  C   PRO   361       4.851  20.911 -13.315  1.00 86.38      A      
ATOM   4858  O   PRO   361       5.694  20.505 -12.493  1.00 86.47      A      
ATOM   4859  N   GLU   362       4.128  22.043 -13.090  1.00 86.87      A      
ATOM   4860  H   GLU   362       3.512  22.373 -13.820  1.00  0.00      A      
ATOM   4861  CA  GLU   362       4.119  22.727 -11.807  1.00 87.37      A      
ATOM   4862  HA  GLU   362       5.163  22.678 -11.497  1.00  0.00      A      
ATOM   4863  CB  GLU   362       3.800  24.217 -12.020  1.00 87.85      A      
ATOM   4864  HB2 GLU   362       4.385  24.751 -12.769  1.00  0.00      A      
ATOM   4865  HB3 GLU   362       4.143  24.772 -11.147  1.00  0.00      A      
ATOM   4866  CG  GLU   362       2.355  24.673 -12.178  1.00 88.41      A      
ATOM   4867  HG2 GLU   362       2.380  25.751 -12.335  1.00  0.00      A      
ATOM   4868  HG3 GLU   362       1.745  24.562 -11.281  1.00  0.00      A      
ATOM   4869  CD  GLU   362       1.498  24.084 -13.278  1.00 88.81      A      
ATOM   4870  OE1 GLU   362       0.304  24.383 -13.239  1.00 88.91      A      
ATOM   4871  OE2 GLU   362       1.936  23.280 -14.144  1.00 89.12      A      
ATOM   4872  C   GLU   362       3.282  22.127 -10.674  1.00 87.38      A      
ATOM   4873  O   GLU   362       3.680  22.303  -9.567  1.00 87.35      A      
ATOM   4874  N   GLU   363       2.153  21.606 -11.010  1.00 87.46      A      
ATOM   4875  H   GLU   363       2.116  21.333 -11.982  1.00  0.00      A      
ATOM   4876  CA  GLU   363       1.131  20.965 -10.131  1.00 87.58      A      
ATOM   4877  HA  GLU   363       0.994  21.582  -9.243  1.00  0.00      A      
ATOM   4878  CB  GLU   363      -0.241  20.926 -10.822  1.00 87.92      A      
ATOM   4879  HB2 GLU   363      -0.090  20.300 -11.701  1.00  0.00      A      
ATOM   4880  HB3 GLU   363      -0.484  21.972 -11.012  1.00  0.00      A      
ATOM   4881  CG  GLU   363      -1.304  20.300  -9.944  1.00 88.49      A      
ATOM   4882  HG2 GLU   363      -0.897  19.463  -9.378  1.00  0.00      A      
ATOM   4883  HG3 GLU   363      -2.053  19.908 -10.632  1.00  0.00      A      
ATOM   4884  CD  GLU   363      -2.004  21.209  -8.902  1.00 88.74      A      
ATOM   4885  OE1 GLU   363      -1.389  21.722  -7.976  1.00 88.98      A      
ATOM   4886  OE2 GLU   363      -3.237  21.220  -9.075  1.00 89.02      A      
ATOM   4887  C   GLU   363       1.690  19.655  -9.723  1.00 87.44      A      
ATOM   4888  O   GLU   363       1.703  19.399  -8.512  1.00 87.41      A      
ATOM   4889  N   ARG   364       2.296  18.871 -10.615  1.00 87.30      A      
ATOM   4890  H   ARG   364       2.388  19.276 -11.536  1.00  0.00      A      
ATOM   4891  CA  ARG   364       3.144  17.700 -10.259  1.00 87.15      A      
ATOM   4892  HA  ARG   364       2.526  16.962  -9.749  1.00  0.00      A      
ATOM   4893  CB  ARG   364       3.771  17.189 -11.530  1.00 87.09      A      
ATOM   4894  HB2 ARG   364       4.620  16.554 -11.279  1.00  0.00      A      
ATOM   4895  HB3 ARG   364       4.151  17.994 -12.158  1.00  0.00      A      
ATOM   4896  CG  ARG   364       2.841  16.416 -12.562  1.00 86.90      A      
ATOM   4897  HG2 ARG   364       2.079  17.012 -13.063  1.00  0.00      A      
ATOM   4898  HG3 ARG   364       2.365  15.555 -12.093  1.00  0.00      A      
ATOM   4899  CD  ARG   364       3.726  15.910 -13.741  1.00 86.89      A      
ATOM   4900  HD2 ARG   364       4.276  14.982 -13.585  1.00  0.00      A      
ATOM   4901  HD3 ARG   364       4.546  16.610 -13.902  1.00  0.00      A      
ATOM   4902  NE  ARG   364       2.850  15.651 -14.899  1.00 86.52      A      
ATOM   4903  HE  ARG   364       1.906  15.316 -14.769  1.00  0.00      A      
ATOM   4904  CZ  ARG   364       2.961  16.215 -16.095  1.00 86.38      A      
ATOM   4905  NH1 ARG   364       4.032  16.796 -16.554  1.00 86.44      A      
ATOM   4906 HH11 ARG   364       4.062  16.984 -17.546  1.00  0.00      A      
ATOM   4907 HH12 ARG   364       4.939  16.657 -16.133  1.00  0.00      A      
ATOM   4908  NH2 ARG   364       1.898  16.082 -16.897  1.00 86.15      A      
ATOM   4909 HH21 ARG   364       1.939  16.790 -17.615  1.00  0.00      A      
ATOM   4910 HH22 ARG   364       1.031  15.771 -16.481  1.00  0.00      A      
ATOM   4911  C   ARG   364       4.175  18.123  -9.221  1.00 86.97      A      
ATOM   4912  O   ARG   364       4.218  17.595  -8.111  1.00 87.13      A      
ATOM   4913  N   ALA   365       4.908  19.215  -9.374  1.00 86.65      A      
ATOM   4914  H   ALA   365       4.794  19.740 -10.230  1.00  0.00      A      
ATOM   4915  CA  ALA   365       5.860  19.544  -8.419  1.00 86.26      A      
ATOM   4916  HA  ALA   365       6.707  18.863  -8.323  1.00  0.00      A      
ATOM   4917  CB  ALA   365       6.590  20.816  -8.867  1.00 86.26      A      
ATOM   4918  HB1 ALA   365       7.067  20.573  -9.817  1.00  0.00      A      
ATOM   4919  HB2 ALA   365       7.334  20.890  -8.074  1.00  0.00      A      
ATOM   4920  HB3 ALA   365       6.109  21.787  -8.753  1.00  0.00      A      
ATOM   4921  C   ALA   365       5.229  19.794  -7.024  1.00 85.98      A      
ATOM   4922  O   ALA   365       5.786  19.375  -5.995  1.00 85.93      A      
ATOM   4923  N   HID   366       4.047  20.400  -6.905  1.00 85.59      A      
ATOM   4924  H   HID   366       3.556  20.662  -7.748  1.00  0.00      A      
ATOM   4925  CA  HID   366       3.337  20.678  -5.658  1.00 85.12      A      
ATOM   4926  HA  HID   366       4.017  21.358  -5.145  1.00  0.00      A      
ATOM   4927  CB  HID   366       2.090  21.456  -5.901  1.00 85.55      A      
ATOM   4928  HB2 HID   366       1.523  21.514  -4.972  1.00  0.00      A      
ATOM   4929  HB3 HID   366       1.442  21.082  -6.694  1.00  0.00      A      
ATOM   4930  CG  HID   366       2.412  22.897  -6.236  1.00 86.09      A      
ATOM   4931  ND1 HID   366       2.721  23.550  -7.418  1.00 86.25      A      
ATOM   4932  HD1 HID   366       2.842  23.139  -8.333  1.00  0.00      A      
ATOM   4933  CE1 HID   366       2.949  24.839  -7.096  1.00 86.27      A      
ATOM   4934  HE1 HID   366       3.238  25.564  -7.842  1.00  0.00      A      
ATOM   4935  NE2 HID   366       2.785  25.070  -5.812  1.00 86.39      A      
ATOM   4936  CD2 HID   366       2.466  23.829  -5.207  1.00 86.27      A      
ATOM   4937  HD2 HID   366       2.176  23.681  -4.177  1.00  0.00      A      
ATOM   4938  C   HID   366       3.116  19.414  -4.926  1.00 84.48      A      
ATOM   4939  O   HID   366       3.306  19.338  -3.744  1.00 84.55      A      
ATOM   4940  N   TYR   367       2.795  18.321  -5.637  1.00 83.47      A      
ATOM   4941  H   TYR   367       2.866  18.433  -6.638  1.00  0.00      A      
ATOM   4942  CA  TYR   367       2.671  16.907  -5.185  1.00 82.36      A      
ATOM   4943  HA  TYR   367       2.195  16.988  -4.207  1.00  0.00      A      
ATOM   4944  CB  TYR   367       1.699  16.172  -6.117  1.00 83.19      A      
ATOM   4945  HB2 TYR   367       1.804  15.093  -6.001  1.00  0.00      A      
ATOM   4946  HB3 TYR   367       1.993  16.362  -7.149  1.00  0.00      A      
ATOM   4947  CG  TYR   367       0.289  16.532  -5.875  1.00 83.87      A      
ATOM   4948  CD1 TYR   367      -0.334  16.153  -4.624  1.00 84.24      A      
ATOM   4949  HD1 TYR   367       0.158  15.672  -3.792  1.00  0.00      A      
ATOM   4950  CE1 TYR   367      -1.627  16.589  -4.357  1.00 84.60      A      
ATOM   4951  HE1 TYR   367      -2.061  16.321  -3.405  1.00  0.00      A      
ATOM   4952  CZ  TYR   367      -2.436  17.161  -5.428  1.00 84.64      A      
ATOM   4953  OH  TYR   367      -3.770  17.474  -5.344  1.00 84.72      A      
ATOM   4954  HH  TYR   367      -4.200  17.950  -6.058  1.00  0.00      A      
ATOM   4955  CE2 TYR   367      -1.879  17.519  -6.650  1.00 84.44      A      
ATOM   4956  HE2 TYR   367      -2.515  18.007  -7.374  1.00  0.00      A      
ATOM   4957  CD2 TYR   367      -0.497  17.228  -6.877  1.00 84.11      A      
ATOM   4958  HD2 TYR   367      -0.061  17.429  -7.844  1.00  0.00      A      
ATOM   4959  C   TYR   367       4.017  16.215  -4.891  1.00 81.12      A      
ATOM   4960  O   TYR   367       4.071  14.999  -4.620  1.00 81.18      A      
ATOM   4961  N   GLY   368       5.238  16.905  -5.033  1.00 79.55      A      
ATOM   4962  H   GLY   368       5.201  17.869  -5.333  1.00  0.00      A      
ATOM   4963  CA  GLY   368       6.524  16.273  -4.858  1.00 77.32      A      
ATOM   4964  HA2 GLY   368       6.358  15.559  -4.051  1.00  0.00      A      
ATOM   4965  HA3 GLY   368       7.388  16.925  -4.731  1.00  0.00      A      
ATOM   4966  C   GLY   368       6.892  15.464  -6.095  1.00 75.71      A      
ATOM   4967  O   GLY   368       7.816  14.700  -5.945  1.00 75.68      A      
ATOM   4968  N   ILE   369       6.239  15.545  -7.304  1.00 73.82      A      
ATOM   4969  H   ILE   369       5.433  16.152  -7.260  1.00  0.00      A      
ATOM   4970  CA  ILE   369       6.638  14.804  -8.446  1.00 71.87      A      
ATOM   4971  HA  ILE   369       7.136  13.890  -8.123  1.00  0.00      A      
ATOM   4972  CB  ILE   369       5.369  14.383  -9.311  1.00 72.02      A      
ATOM   4973  HB  ILE   369       4.836  15.298  -9.567  1.00  0.00      A      
ATOM   4974  CG2 ILE   369       5.732  13.577 -10.552  1.00 71.86      A      
ATOM   4975 HG21 ILE   369       6.547  12.881 -10.358  1.00  0.00      A      
ATOM   4976 HG22 ILE   369       6.106  14.324 -11.253  1.00  0.00      A      
ATOM   4977 HG23 ILE   369       4.891  13.158 -11.104  1.00  0.00      A      
ATOM   4978  CG1 ILE   369       4.411  13.562  -8.415  1.00 71.88      A      
ATOM   4979 HG12 ILE   369       4.255  14.002  -7.430  1.00  0.00      A      
ATOM   4980 HG13 ILE   369       4.846  12.586  -8.199  1.00  0.00      A      
ATOM   4981  CD1 ILE   369       2.999  13.313  -9.126  1.00 71.76      A      
ATOM   4982 HD11 ILE   369       2.232  13.205  -8.359  1.00  0.00      A      
ATOM   4983 HD12 ILE   369       3.120  12.444  -9.772  1.00  0.00      A      
ATOM   4984 HD13 ILE   369       2.626  14.209  -9.622  1.00  0.00      A      
ATOM   4985  C   ILE   369       7.585  15.804  -9.109  1.00 70.34      A      
ATOM   4986  O   ILE   369       7.093  16.645  -9.868  1.00 70.20      A      
ATOM   4987  N   SER   370       8.881  15.774  -8.820  1.00 68.53      A      
ATOM   4988  H   SER   370       9.227  15.119  -8.132  1.00  0.00      A      
ATOM   4989  CA  SER   370       9.921  16.584  -9.471  1.00 66.59      A      
ATOM   4990  HA  SER   370       9.534  17.587  -9.295  1.00  0.00      A      
ATOM   4991  CB  SER   370      11.282  16.401  -8.739  1.00 66.89      A      
ATOM   4992  HB2 SER   370      11.951  17.192  -9.078  1.00  0.00      A      
ATOM   4993  HB3 SER   370      11.699  15.423  -8.981  1.00  0.00      A      
ATOM   4994  OG  SER   370      11.029  16.402  -7.383  1.00 66.87      A      
ATOM   4995  HG  SER   370      11.802  16.004  -6.977  1.00  0.00      A      
ATOM   4996  C   SER   370       9.932  16.204 -11.004  1.00 65.20      A      
ATOM   4997  O   SER   370       9.592  15.156 -11.374  1.00 65.00      A      
ATOM   4998  N   GLU   371      10.325  17.178 -11.834  1.00 63.27      A      
ATOM   4999  H   GLU   371      10.674  18.034 -11.427  1.00  0.00      A
[truncated: 2,327,605 more chars]
