# Supplementary material for: A Computational Model for the PLP-Dependent Enzyme Methionine γ-Lyase
Source: Front Mol Biosci. 2022 Apr 26;9:886358. doi: 10.3389/fmolb.2022.886358 (PMC9087591; doi:10.3389/fmolb.2022.886358)
Supplement: Supplementary file 2 [file DataSheet2.zip › N1_600ns.vel]

REMARK  FINAL VELOCITIES WRITTEN BY NAMD AT TIMESTEP 300000000
ATOM      1  N   LEU     7       8.242  -1.652  -6.182  1.00 40.08      A      
ATOM      2  H   LEU     7       8.894  -9.602  10.195  1.00  0.00      A      
ATOM      3  CA  LEU     7      -4.756   0.423   3.455  1.00 39.32      A      
ATOM      4  HA  LEU     7       0.751  -5.226   6.637  1.00  0.00      A      
ATOM      5  CB  LEU     7       2.102   1.844  -7.436  1.00 40.79      A      
ATOM      6  HB2 LEU     7       1.385   7.176   0.381  1.00  0.00      A      
ATOM      7  HB3 LEU     7       9.167  -5.819  -1.468  1.00  0.00      A      
ATOM      8  CG  LEU     7       2.911  -6.023   1.297  1.00 41.31      A      
ATOM      9  HG  LEU     7       8.018  15.189 -10.255  1.00  0.00      A      
ATOM     10  CD1 LEU     7       2.057  -0.046   2.652  1.00 42.25      A      
ATOM     11 HD11 LEU     7      -6.777  -6.266  12.027  1.00  0.00      A      
ATOM     12 HD12 LEU     7       3.475  16.956  -8.501  1.00  0.00      A      
ATOM     13 HD13 LEU     7     -37.320  -9.115 -14.129  1.00  0.00      A      
ATOM     14  CD2 LEU     7      -5.822  -4.278   2.469  1.00 42.69      A      
ATOM     15 HD21 LEU     7      -0.642 -22.184 -19.662  1.00  0.00      A      
ATOM     16 HD22 LEU     7     -11.119  12.289   2.102  1.00  0.00      A      
ATOM     17 HD23 LEU     7      33.991 -24.300  10.803  1.00  0.00      A      
ATOM     18  C   LEU     7      -4.986   1.085  -3.461  1.00 37.63      A      
ATOM     19  O   LEU     7       5.287  -0.348  -8.265  1.00 38.19      A      
ATOM     20  N   PRO     8     -10.313  -7.929   8.515  1.00 36.02      A      
ATOM     21  CD  PRO     8      -4.971  -8.638   3.596  1.00 35.18      A      
ATOM     22  HD2 PRO     8      -2.400  -7.654   6.318  1.00  0.00      A      
ATOM     23  HD3 PRO     8      -7.610 -11.195   2.049  1.00  0.00      A      
ATOM     24  CG  PRO     8      -1.427   1.586   4.388  1.00 35.19      A      
ATOM     25  HG2 PRO     8       4.751 -10.324 -19.276  1.00  0.00      A      
ATOM     26  HG3 PRO     8     -15.102   9.712  12.125  1.00  0.00      A      
ATOM     27  CB  PRO     8       3.480  -3.743  -6.086  1.00 34.44      A      
ATOM     28  HB2 PRO     8       5.634  13.776  -6.819  1.00  0.00      A      
ATOM     29  HB3 PRO     8      17.806   4.328   1.857  1.00  0.00      A      
ATOM     30  CA  PRO     8       3.912   2.401   2.926  1.00 33.92      A      
ATOM     31  HA  PRO     8      -2.674 -19.606 -16.588  1.00  0.00      A      
ATOM     32  C   PRO     8       4.530  -0.094   2.223  1.00 32.47      A      
ATOM     33  O   PRO     8      -0.779  -1.472   7.363  1.00 32.02      A      
ATOM     34  N   GLY     9      -3.443  -2.499  -5.352  1.00 31.32      A      
ATOM     35  H   GLY     9       7.499  10.029  -6.314  1.00  0.00      A      
ATOM     36  CA  GLY     9      -3.495   2.331   1.011  1.00 29.33      A      
ATOM     37  HA2 GLY     9      -0.292  32.492 -10.656  1.00  0.00      A      
ATOM     38  HA3 GLY     9     -17.912  20.343 -25.325  1.00  0.00      A      
ATOM     39  C   GLY     9       1.513  -5.774   2.220  1.00 28.43      A      
ATOM     40  O   GLY     9       2.103  -3.725   1.885  1.00 27.46      A      
ATOM     41  N   PHE    10      -0.888   4.153   0.578  1.00 27.86      A      
ATOM     42  H   PHE    10     -11.558  15.758   7.281  1.00  0.00      A      
ATOM     43  CA  PHE    10      -0.615  -3.787  -9.841  1.00 26.72      A      
ATOM     44  HA  PHE    10      12.925  -6.540  10.806  1.00  0.00      A      
ATOM     45  CB  PHE    10       8.008  11.610   2.167  1.00 27.00      A      
ATOM     46  HB2 PHE    10     -14.693  -0.445 -25.106  1.00  0.00      A      
ATOM     47  HB3 PHE    10       3.530   5.077   8.486  1.00  0.00      A      
ATOM     48  CG  PHE    10       3.495  -2.594   1.419  1.00 27.01      A      
ATOM     49  CD1 PHE    10      -2.132   7.293   7.774  1.00 26.29      A      
ATOM     50  HD1 PHE    10       7.825  14.777   1.790  1.00  0.00      A      
ATOM     51  CE1 PHE    10       0.617   4.452   1.822  1.00 26.65      A      
ATOM     52  HE1 PHE    10      -6.279  -3.553   8.795  1.00  0.00      A      
ATOM     53  CZ  PHE    10       5.551   3.868  -2.785  1.00 25.75      A      
ATOM     54  HZ  PHE    10      -6.492   8.008  12.107  1.00  0.00      A      
ATOM     55  CE2 PHE    10       6.635   0.951  -3.394  1.00 25.59      A      
ATOM     56  HE2 PHE    10       6.807  19.608 -10.131  1.00  0.00      A      
ATOM     57  CD2 PHE    10      -5.577   3.176   0.116  1.00 26.52      A      
ATOM     58  HD2 PHE    10      16.189  16.197   1.049  1.00  0.00      A      
ATOM     59  C   PHE    10      -1.296   0.963   2.752  1.00 26.16      A      
ATOM     60  O   PHE    10      -6.914   0.143   3.446  1.00 25.29      A      
ATOM     61  N   ALA    11      -4.277  -5.817  -3.026  1.00 25.60      A      
ATOM     62  H   ALA    11      -6.050  -1.395  -0.282  1.00  0.00      A      
ATOM     63  CA  ALA    11      -4.423   0.798  12.644  1.00 25.90      A      
ATOM     64  HA  ALA    11      20.379   5.137  -5.509  1.00  0.00      A      
ATOM     65  CB  ALA    11       3.664   3.954  -4.856  1.00 26.41      A      
ATOM     66  HB1 ALA    11       5.944  19.168   4.902  1.00  0.00      A      
ATOM     67  HB2 ALA    11       6.527  -5.399 -25.916  1.00  0.00      A      
ATOM     68  HB3 ALA    11      13.828 -10.677   4.251  1.00  0.00      A      
ATOM     69  C   ALA    11      11.017   5.752  -0.864  1.00 26.00      A      
ATOM     70  O   ALA    11      -5.068  -3.702  -2.854  1.00 26.33      A      
ATOM     71  N   THR    12      -7.205  -1.450   3.762  1.00 25.92      A      
ATOM     72  H   THR    12     -25.928  18.631   7.240  1.00  0.00      A      
ATOM     73  CA  THR    12       2.335   6.666  -3.688  1.00 25.79      A      
ATOM     74  HA  THR    12     -13.930  -7.314  15.190  1.00  0.00      A      
ATOM     75  CB  THR    12      -2.426   0.208   9.537  1.00 25.65      A      
ATOM     76  HB  THR    12       3.530   5.918   3.436  1.00  0.00      A      
ATOM     77  CG2 THR    12      -6.732   3.766   3.569  1.00 25.93      A      
ATOM     78 HG21 THR    12      26.201   9.247  -0.736  1.00  0.00      A      
ATOM     79 HG22 THR    12      -9.166  18.296  -6.230  1.00  0.00      A      
ATOM     80 HG23 THR    12      -1.495   5.712  -0.378  1.00  0.00      A      
ATOM     81  OG1 THR    12       1.082   2.704  -1.453  1.00 25.03      A      
ATOM     82  HG1 THR    12      12.005   5.320  14.024  1.00  0.00      A      
ATOM     83  C   THR    12      -6.887  -4.506  -2.707  1.00 25.57      A      
ATOM     84  O   THR    12       2.925   2.843   0.898  1.00 25.58      A      
ATOM     85  N   ARG    13      -0.020   6.919  -2.483  1.00 25.58      A      
ATOM     86  H   ARG    13       5.610  -2.228  10.006  1.00  0.00      A      
ATOM     87  CA  ARG    13       0.918   2.443   2.946  1.00 25.38      A      
ATOM     88  HA  ARG    13       7.521   2.774   9.330  1.00  0.00      A      
ATOM     89  CB  ARG    13      -1.362  -5.106  -5.797  1.00 25.88      A      
ATOM     90  HB2 ARG    13      -5.617 -11.360   3.391  1.00  0.00      A      
ATOM     91  HB3 ARG    13     -12.346  15.267   1.304  1.00  0.00      A      
ATOM     92  CG  ARG    13      -4.576  -0.390   1.231  1.00 25.64      A      
ATOM     93  HG2 ARG    13     -11.986 -14.213  -8.709  1.00  0.00      A      
ATOM     94  HG3 ARG    13      -4.652   4.887  10.693  1.00  0.00      A      
ATOM     95  CD  ARG    13       0.694  -3.715   5.670  1.00 25.42      A      
ATOM     96  HD2 ARG    13     -12.586  -5.651   5.765  1.00  0.00      A      
ATOM     97  HD3 ARG    13       7.246   1.130 -32.945  1.00  0.00      A      
ATOM     98  NE  ARG    13      -3.175  -7.378   7.244  1.00 26.69      A      
ATOM     99  HE  ARG    13     -10.474 -36.091 -11.038  1.00  0.00      A      
ATOM    100  CZ  ARG    13      -3.029   7.489  -3.945  1.00 26.26      A      
ATOM    101  NH1 ARG    13       4.402  -2.769   4.454  1.00 27.81      A      
ATOM    102 HH11 ARG    13      -4.786  -3.881   1.266  1.00  0.00      A      
ATOM    103 HH12 ARG    13       9.489  -8.915   8.733  1.00  0.00      A      
ATOM    104  NH2 ARG    13      -1.736   5.318   2.670  1.00 28.14      A      
ATOM    105 HH21 ARG    13      11.249  26.245 -31.048  1.00  0.00      A      
ATOM    106 HH22 ARG    13     -21.127  -0.425  -7.943  1.00  0.00      A      
ATOM    107  C   ARG    13       2.982  -4.968   0.672  1.00 25.04      A      
ATOM    108  O   ARG    13       4.231  -2.144  -0.063  1.00 24.94      A      
ATOM    109  N   ALA    14       1.690   9.096   6.511  1.00 24.47      A      
ATOM    110  H   ALA    14      10.165 -16.374  -8.321  1.00  0.00      A      
ATOM    111  CA  ALA    14      -3.132  -1.889   2.498  1.00 24.73      A      
ATOM    112  HA  ALA    14      -2.970  -4.346  28.294  1.00  0.00      A      
ATOM    113  CB  ALA    14      -1.331  -4.360   9.186  1.00 24.45      A      
ATOM    114  HB1 ALA    14      18.904  13.566  -1.554  1.00  0.00      A      
ATOM    115  HB2 ALA    14       7.338   2.073  22.431  1.00  0.00      A      
ATOM    116  HB3 ALA    14     -17.570   0.299   9.371  1.00  0.00      A      
ATOM    117  C   ALA    14       3.348   2.146  -0.092  1.00 24.92      A      
ATOM    118  O   ALA    14       3.578   2.543   4.103  1.00 25.10      A      
ATOM    119  N   ILE    15      -1.047   2.587   1.854  1.00 24.95      A      
ATOM    120  H   ILE    15       8.853  18.639  -9.899  1.00  0.00      A      
ATOM    121  CA  ILE    15       3.954  -2.078  -3.734  1.00 24.94      A      
ATOM    122  HA  ILE    15       5.379   3.656  -4.579  1.00  0.00      A      
ATOM    123  CB  ILE    15      -0.198   1.306  11.408  1.00 24.78      A      
ATOM    124  HB  ILE    15      -8.625  -8.193  19.009  1.00  0.00      A      
ATOM    125  CG2 ILE    15      -0.461  -2.111  -2.729  1.00 24.83      A      
ATOM    126 HG21 ILE    15     -12.582   1.604  -4.037  1.00  0.00      A      
ATOM    127 HG22 ILE    15     -15.262 -16.062 -18.944  1.00  0.00      A      
ATOM    128 HG23 ILE    15       8.013 -10.938 -12.268  1.00  0.00      A      
ATOM    129  CG1 ILE    15      -9.146   3.262  -1.671  1.00 24.32      A      
ATOM    130 HG12 ILE    15     -21.276   1.152  -1.032  1.00  0.00      A      
ATOM    131 HG13 ILE    15     -32.175  10.500   9.988  1.00  0.00      A      
ATOM    132  CD1 ILE    15      -2.702  -6.289   7.438  1.00 25.15      A      
ATOM    133 HD11 ILE    15       4.617  -7.491   3.575  1.00  0.00      A      
ATOM    134 HD12 ILE    15       8.570 -21.535  -2.484  1.00  0.00      A      
ATOM    135 HD13 ILE    15      21.683  -0.954   1.978  1.00  0.00      A      
ATOM    136  C   ILE    15       6.857   1.219   1.322  1.00 25.68      A      
ATOM    137  O   ILE    15       5.292   0.712  -3.063  1.00 25.90      A      
ATOM    138  N   HIE    16       2.029   3.643  -5.975  1.00 25.62      A      
ATOM    139  H   HIE    16      22.901 -22.715  -7.636  1.00  0.00      A      
ATOM    140  CA  HIE    16       4.591  -5.376  -1.237  1.00 26.80      A      
ATOM    141  HA  HIE    16       3.298 -12.988  12.125  1.00  0.00      A      
ATOM    142  CB  HIE    16       3.276  -5.600  -7.021  1.00 26.49      A      
ATOM    143  HB2 HIE    16      -2.101   9.696   0.192  1.00  0.00      A      
ATOM    144  HB3 HIE    16      11.274 -14.168  -2.851  1.00  0.00      A      
ATOM    145  CG  HIE    16       0.066   8.393  -7.795  1.00 26.47      A      
ATOM    146  ND1 HIE    16      -2.894   1.504   0.529  1.00 26.08      A      
ATOM    147  CE1 HIE    16       2.495  -4.351   7.092  1.00 26.46      A      
ATOM    148  HE1 HIE    16      -0.624  -3.652   6.995  1.00  0.00      A      
ATOM    149  NE2 HIE    16       1.997   0.473  -0.765  1.00 27.26      A      
ATOM    150  HE2 HIE    16       5.057  -1.103   5.403  1.00  0.00      A      
ATOM    151  CD2 HIE    16       3.201   0.879 -12.339  1.00 26.17      A      
ATOM    152  HD2 HIE    16       3.809 -10.620  23.684  1.00  0.00      A      
ATOM    153  C   HIE    16       4.741   8.135  -2.227  1.00 27.44      A      
ATOM    154  O   HIE    16      -6.367  -9.533   2.574  1.00 27.69      A      
ATOM    155  N   HID    17       2.604  -5.362   3.274  1.00 28.21      A      
ATOM    156  H   HID    17       6.276   5.724  27.362  1.00  0.00      A      
ATOM    157  CA  HID    17       0.677   3.946   4.833  1.00 28.85      A      
ATOM    158  HA  HID    17     -15.096   0.196   6.971  1.00  0.00      A      
ATOM    159  CB  HID    17       4.215   2.352  -2.444  1.00 29.31      A      
ATOM    160  HB2 HID    17      10.991  -6.010  -9.278  1.00  0.00      A      
ATOM    161  HB3 HID    17      -2.024  26.942  32.314  1.00  0.00      A      
ATOM    162  CG  HID    17       2.258  -0.027   2.097  1.00 30.46      A      
ATOM    163  ND1 HID    17      -2.325   7.913   0.849  1.00 30.45      A      
ATOM    164  HD1 HID    17     -15.226 -36.407 -11.712  1.00  0.00      A      
ATOM    165  CE1 HID    17       3.733  -1.254  -2.794  1.00 31.22      A      
ATOM    166  HE1 HID    17     -12.068   4.012  -2.360  1.00  0.00      A      
ATOM    167  NE2 HID    17      -0.552  -1.933   3.652  1.00 30.94      A      
ATOM    168  CD2 HID    17      -3.625   1.498   1.566  1.00 30.42      A      
ATOM    169  HD2 HID    17      -1.161  16.903  -1.636  1.00  0.00      A      
ATOM    170  C   HID    17      -1.170  -2.516  -0.912  1.00 29.27      A      
ATOM    171  O   HID    17       2.814   1.090  -6.698  1.00 27.44      A      
ATOM    172  N   GLY    18      -3.580   3.782   1.244  1.00 29.53      A      
ATOM    173  H   GLY    18      -9.592  29.372   2.022  1.00  0.00      A      
ATOM    174  CA  GLY    18       3.326  -2.399  -3.252  1.00 30.18      A      
ATOM    175  HA2 GLY    18      -3.346 -16.805 -15.159  1.00  0.00      A      
ATOM    176  HA3 GLY    18      -0.605   8.966  -5.579  1.00  0.00      A      
ATOM    177  C   GLY    18       2.496  -0.256  -7.983  1.00 30.75      A      
ATOM    178  O   GLY    18      -0.122  -5.704   3.239  1.00 30.30      A      
ATOM    179  N   TYR    19       5.879  -0.442   8.889  1.00 31.37      A      
ATOM    180  H   TYR    19      15.980 -29.424  -4.284  1.00  0.00      A      
ATOM    181  CA  TYR    19       2.332 -11.170   4.759  1.00 32.59      A      
ATOM    182  HA  TYR    19      -6.584   9.438   3.721  1.00  0.00      A      
ATOM    183  CB  TYR    19      -2.868  -2.704   3.725  1.00 31.55      A      
ATOM    184  HB2 TYR    19      -1.990  16.211  22.479  1.00  0.00      A      
ATOM    185  HB3 TYR    19      25.316  10.536 -25.071  1.00  0.00      A      
ATOM    186  CG  TYR    19       0.104  -0.726  -3.174  1.00 30.85      A      
ATOM    187  CD1 TYR    19      -0.463   6.839  -1.967  1.00 30.87      A      
ATOM    188  HD1 TYR    19      -4.586   7.496  -5.524  1.00  0.00      A      
ATOM    189  CE1 TYR    19      -1.599 -12.347   4.611  1.00 31.18      A      
ATOM    190  HE1 TYR    19      -5.524 -13.024 -16.910  1.00  0.00      A      
ATOM    191  CZ  TYR    19      -2.111  -1.478   1.239  1.00 30.98      A      
ATOM    192  OH  TYR    19      -0.884   5.632   4.371  1.00 31.27      A      
ATOM    193  HH  TYR    19      -3.145  13.420  -1.095  1.00  0.00      A      
ATOM    194  CE2 TYR    19      -0.317  -2.112   3.954  1.00 30.61      A      
ATOM    195  HE2 TYR    19     -12.522 -20.813   4.383  1.00  0.00      A      
ATOM    196  CD2 TYR    19      -2.549  -7.142  -4.270  1.00 30.37      A      
ATOM    197  HD2 TYR    19      -8.860  19.333  11.265  1.00  0.00      A      
ATOM    198  C   TYR    19      -3.711   7.392  -4.474  1.00 34.12      A      
ATOM    199  O   TYR    19      -0.686   7.083   0.929  1.00 34.15      A      
ATOM    200  N   VAL    29       5.958  -4.926   0.671  1.00 27.09      A      
ATOM    201  H   VAL    29       3.858   3.749 -11.198  1.00  0.00      A      
ATOM    202  CA  VAL    29       0.710  -3.100   0.086  1.00 26.97      A      
ATOM    203  HA  VAL    29       2.116 -10.396  14.692  1.00  0.00      A      
ATOM    204  CB  VAL    29      -3.408   1.180  -2.335  1.00 27.28      A      
ATOM    205  HB  VAL    29      -2.986  11.359 -18.585  1.00  0.00      A      
ATOM    206  CG1 VAL    29      10.954  -3.473   2.104  1.00 27.14      A      
ATOM    207 HG11 VAL    29      21.994 -18.183   0.633  1.00  0.00      A      
ATOM    208 HG12 VAL    29      -2.932  18.305 -11.845  1.00  0.00      A      
ATOM    209 HG13 VAL    29      14.127  19.214  -4.926  1.00  0.00      A      
ATOM    210  CG2 VAL    29       4.644   5.364   4.021  1.00 27.32      A      
ATOM    211 HG21 VAL    29      15.987 -16.081   1.157  1.00  0.00      A      
ATOM    212 HG22 VAL    29     -22.948  14.699   2.821  1.00  0.00      A      
ATOM    213 HG23 VAL    29     -15.778   2.014   1.705  1.00  0.00      A      
ATOM    214  C   VAL    29      -2.641  -0.353   4.701  1.00 26.24      A      
ATOM    215  O   VAL    29      -1.412  -2.506   3.075  1.00 26.28      A      
ATOM    216  N   PRO    30      -3.061  -3.357   1.027  1.00 26.08      A      
ATOM    217  CD  PRO    30       5.147   1.687   1.205  1.00 26.64      A      
ATOM    218  HD2 PRO    30       4.815  16.142  11.843  1.00  0.00      A      
ATOM    219  HD3 PRO    30       0.466 -12.986   4.960  1.00  0.00      A      
ATOM    220  CG  PRO    30       6.208  -3.985   1.996  1.00 26.87      A      
ATOM    221  HG2 PRO    30     -10.039  -4.896 -30.667  1.00  0.00      A      
ATOM    222  HG3 PRO    30      11.526  11.613   5.764  1.00  0.00      A      
ATOM    223  CB  PRO    30       1.680  -7.133   4.524  1.00 26.96      A      
ATOM    224  HB2 PRO    30      35.225   1.837 -16.941  1.00  0.00      A      
ATOM    225  HB3 PRO    30     -18.350  18.742  -0.106  1.00  0.00      A      
ATOM    226  CA  PRO    30      -6.229  -0.328  -3.756  1.00 26.05      A      
ATOM    227  HA  PRO    30      18.432   0.765  -1.923  1.00  0.00      A      
ATOM    228  C   PRO    30      -3.372   1.659   4.508  1.00 25.77      A      
ATOM    229  O   PRO    30      -1.427  -1.087  -5.703  1.00 25.36      A      
ATOM    230  N   PRO    31      -1.243  -1.374  -1.520  1.00 25.44      A      
ATOM    231  CD  PRO    31      -4.507   1.930   2.913  1.00 24.98      A      
ATOM    232  HD2 PRO    31       4.777   8.841  -2.262  1.00  0.00      A      
ATOM    233  HD3 PRO    31     -30.392 -15.320  -2.019  1.00  0.00      A      
ATOM    234  CG  PRO    31      -3.152   2.635  -6.541  1.00 25.03      A      
ATOM    235  HG2 PRO    31      -2.507  11.107 -24.112  1.00  0.00      A      
ATOM    236  HG3 PRO    31       5.386  -7.814 -21.209  1.00  0.00      A      
ATOM    237  CB  PRO    31       9.428   5.638   3.862  1.00 25.10      A      
ATOM    238  HB2 PRO    31       6.553  -0.280  16.628  1.00  0.00      A      
ATOM    239  HB3 PRO    31      24.726   2.665  28.206  1.00  0.00      A      
ATOM    240  CA  PRO    31      -2.624  -9.718   2.992  1.00 24.84      A      
ATOM    241  HA  PRO    31     -23.511 -27.630  -0.913  1.00  0.00      A      
ATOM    242  C   PRO    31      -0.187   6.579   0.173  1.00 24.65      A      
ATOM    243  O   PRO    31      -1.676   7.375   1.334  1.00 24.07      A      
ATOM    244  N   VAL    32      -1.986  -3.907   0.102  1.00 23.89      A      
ATOM    245  H   VAL    32     -21.469 -14.946   0.346  1.00  0.00      A      
ATOM    246  CA  VAL    32      -3.414   5.922   5.819  1.00 23.08      A      
ATOM    247  HA  VAL    32      15.717   5.090  -5.583  1.00  0.00      A      
ATOM    248  CB  VAL    32       2.608  -2.231  -1.871  1.00 23.25      A      
ATOM    249  HB  VAL    32      11.161 -18.282  16.764  1.00  0.00      A      
ATOM    250  CG1 VAL    32       4.417  -1.496  -1.341  1.00 21.81      A      
ATOM    251 HG11 VAL    32       7.388 -11.669   8.055  1.00  0.00      A      
ATOM    252 HG12 VAL    32       5.030   5.875  23.678  1.00  0.00      A      
ATOM    253 HG13 VAL    32     -13.729  -3.512  -5.619  1.00  0.00      A      
ATOM    254  CG2 VAL    32       6.735   0.210   2.405  1.00 22.14      A      
ATOM    255 HG21 VAL    32      18.270   1.577 -28.536  1.00  0.00      A      
ATOM    256 HG22 VAL    32     -17.148   8.582  12.459  1.00  0.00      A      
ATOM    257 HG23 VAL    32       0.087   2.768   2.237  1.00  0.00      A      
ATOM    258  C   VAL    32       0.950  -9.641  -1.284  1.00 24.05      A      
ATOM    259  O   VAL    32       2.826  -1.545   1.293  1.00 23.20      A      
ATOM    260  N   TYR    33       4.474   7.659  -5.089  1.00 24.14      A      
ATOM    261  H   TYR    33      14.953  -9.833  15.791  1.00  0.00      A      
ATOM    262  CA  TYR    33       4.170   5.726   1.625  1.00 26.09      A      
ATOM    263  HA  TYR    33      25.906  -5.094 -11.290  1.00  0.00      A      
ATOM    264  CB  TYR    33      -5.541  -2.930   3.507  1.00 26.59      A      
ATOM    265  HB2 TYR    33       3.609   8.909  17.297  1.00  0.00      A      
ATOM    266  HB3 TYR    33      -5.893  -1.872 -23.850  1.00  0.00      A      
ATOM    267  CG  TYR    33      -5.241   5.246   2.730  1.00 27.99      A      
ATOM    268  CD1 TYR    33       3.041  -1.697  -1.781  1.00 28.69      A      
ATOM    269  HD1 TYR    33      -9.309   7.674 -10.847  1.00  0.00      A      
ATOM    270  CE1 TYR    33      -4.312   4.320  -9.739  1.00 29.96      A      
ATOM    271  HE1 TYR    33      -3.174   7.624 -14.360  1.00  0.00      A      
ATOM    272  CZ  TYR    33       2.951  -1.773  -1.270  1.00 30.26      A      
ATOM    273  OH  TYR    33       0.074   3.956   3.366  1.00 33.20      A      
ATOM    274  HH  TYR    33       4.035  20.557 -12.404  1.00  0.00      A      
ATOM    275  CE2 TYR    33      -4.458   0.102   4.507  1.00 29.87      A      
ATOM    276  HE2 TYR    33       6.677 -26.054  -9.405  1.00  0.00      A      
ATOM    277  CD2 TYR    33      -1.601  -6.835  -0.759  1.00 28.85      A      
ATOM    278  HD2 TYR    33      -2.237   9.526   4.180  1.00  0.00      A      
ATOM    279  C   TYR    33       0.106  -8.526   1.707  1.00 26.59      A      
ATOM    280  O   TYR    33      -1.825   2.154  -2.418  1.00 25.58      A      
ATOM    281  N   GLN    34       0.832  -2.762  -6.813  1.00 27.55      A      
ATOM    282  H   GLN    34     -15.294 -13.362  32.819  1.00  0.00      A      
ATOM    283  CA  GLN    34       6.611   1.216   1.374  1.00 28.45      A      
ATOM    284  HA  GLN    34      -2.606   1.187 -10.622  1.00  0.00      A      
ATOM    285  CB  GLN    34      -3.233   6.586   7.437  1.00 29.94      A      
ATOM    286  HB2 GLN    34      -5.883   1.521 -30.949  1.00  0.00      A      
ATOM    287  HB3 GLN    34      -3.485  -1.603  -2.739  1.00  0.00      A      
ATOM    288  CG  GLN    34       3.076  -2.031   0.153  1.00 32.43      A      
ATOM    289  HG2 GLN    34      28.851  -2.626  13.171  1.00  0.00      A      
ATOM    290  HG3 GLN    34       4.323  -8.089  -3.701  1.00  0.00      A      
ATOM    291  CD  GLN    34      -6.693  -5.103  -0.109  1.00 34.33      A      
ATOM    292  OE1 GLN    34      -2.556  -2.088  -3.707  1.00 36.22      A      
ATOM    293  NE2 GLN    34       1.888   2.750  -0.970  1.00 34.96      A      
ATOM    294 HE21 GLN    34      12.947  17.278  -1.826  1.00  0.00      A      
ATOM    295 HE22 GLN    34       2.774   9.322  -3.664  1.00  0.00      A      
ATOM    296  C   GLN    34      -1.639  -1.413   5.877  1.00 28.42      A      
ATOM    297  O   GLN    34       6.742  -5.816   4.436  1.00 28.40      A      
ATOM    298  N   THR    35      -2.018  -0.138  -0.800  1.00 28.60      A      
ATOM    299  H   THR    35       1.541   3.935 -17.218  1.00  0.00      A      
ATOM    300  CA  THR    35      -0.801   0.589   9.103  1.00 28.95      A      
ATOM    301  HA  THR    35      -8.124   8.618  13.776  1.00  0.00      A      
ATOM    302  CB  THR    35       2.558   0.128  -7.140  1.00 28.92      A      
ATOM    303  HB  THR    35       8.922  -1.530   5.325  1.00  0.00      A      
ATOM    304  CG2 THR    35       5.506   4.212   3.454  1.00 29.16      A      
ATOM    305 HG21 THR    35       5.577   2.544   5.333  1.00  0.00      A      
ATOM    306 HG22 THR    35      -4.010  27.947   1.802  1.00  0.00      A      
ATOM    307 HG23 THR    35     -15.670   6.467   7.863  1.00  0.00      A      
ATOM    308  OG1 THR    35       1.925  -5.042  -0.553  1.00 28.30      A      
ATOM    309  HG1 THR    35      29.027   3.600 -17.559  1.00  0.00      A      
ATOM    310  C   THR    35       4.806   1.791   1.398  1.00 29.83      A      
ATOM    311  O   THR    35       0.009  -2.670  -0.809  1.00 29.01      A      
ATOM    312  N   ALA    36       2.255   4.645  -3.327  1.00 30.75      A      
ATOM    313  H   ALA    36      -9.693  31.510 -33.207  1.00  0.00      A      
ATOM    314  CA  ALA    36      -5.564  -0.873   3.697  1.00 33.25      A      
ATOM    315  HA  ALA    36     -16.007   9.741  -9.412  1.00  0.00      A      
ATOM    316  CB  ALA    36      -1.899   1.575  -1.556  1.00 32.53      A      
ATOM    317  HB1 ALA    36      -6.805  21.636  -1.930  1.00  0.00      A      
ATOM    318  HB2 ALA    36      13.295  11.185  -6.332  1.00  0.00      A      
ATOM    319  HB3 ALA    36      -0.860   3.616 -24.429  1.00  0.00      A      
ATOM    320  C   ALA    36       6.696  -4.519  -6.294  1.00 34.64      A      
ATOM    321  O   ALA    36       0.186  -2.041   3.437  1.00 35.79      A      
ATOM    322  N   PHE    38      -2.731   1.816  -0.656  1.00 39.07      A      
ATOM    323  H   PHE    38      -0.551   8.421  14.747  1.00  0.00      A      
ATOM    324  CA  PHE    38      -7.212  -7.354  -2.743  1.00 40.44      A      
ATOM    325  HA  PHE    38      -4.033  11.971 -24.125  1.00  0.00      A      
ATOM    326  CB  PHE    38      -3.499  -1.290  -4.343  1.00 40.13      A      
ATOM    327  HB2 PHE    38      16.049  14.917  16.700  1.00  0.00      A      
ATOM    328  HB3 PHE    38      15.850  -5.297   5.457  1.00  0.00      A      
ATOM    329  CG  PHE    38       0.384  -6.522   1.981  1.00 39.66      A      
ATOM    330  CD1 PHE    38      -0.728  -3.249  -6.310  1.00 39.94      A      
ATOM    331  HD1 PHE    38       0.046  -0.334  16.419  1.00  0.00      A      
ATOM    332  CE1 PHE    38      -1.831  -3.641   9.246  1.00 40.25      A      
ATOM    333  HE1 PHE    38     -20.335  -4.119   2.189  1.00  0.00      A      
ATOM    334  CZ  PHE    38      -2.924   5.878   2.186  1.00 39.65      A      
ATOM    335  HZ  PHE    38      -9.151  -4.408 -11.825  1.00  0.00      A      
ATOM    336  CE2 PHE    38      -3.421   1.959  11.077  1.00 39.87      A      
ATOM    337  HE2 PHE    38      -4.813   1.860  -8.448  1.00  0.00      A      
ATOM    338  CD2 PHE    38       0.454  -0.167   3.472  1.00 39.63      A      
ATOM    339  HD2 PHE    38      -3.151  13.401  28.574  1.00  0.00      A      
ATOM    340  C   PHE    38      -0.459   0.078   2.847  1.00 41.85      A      
ATOM    341  O   PHE    38      -4.783   3.047  -3.211  1.00 41.74      A      
ATOM    342  N   HID    57      -3.348   0.580   5.289  1.00 25.18      A      
ATOM    343  H   HID    57      19.498   3.538  15.536  1.00  0.00      A      
ATOM    344  CA  HID    57       1.699   5.568  -5.549  1.00 21.19      A      
ATOM    345  HA  HID    57     -15.101   9.932 -14.154  1.00  0.00      A      
ATOM    346  CB  HID    57      -5.159   1.276   2.316  1.00 18.78      A      
ATOM    347  HB2 HID    57      25.696  -5.851 -17.200  1.00  0.00      A      
ATOM    348  HB3 HID    57      -6.194   4.020  18.262  1.00  0.00      A      
ATOM    349  CG  HID    57      -1.394  14.403  -3.293  1.00 18.72      A      
ATOM    350  ND1 HID    57       5.146   8.666  -2.104  1.00 16.35      A      
ATOM    351  HD1 HID    57     -45.000  -5.530 -20.895  1.00  0.00      A      
ATOM    352  CE1 HID    57      -8.450   5.003   4.691  1.00 15.65      A      
ATOM    353  HE1 HID    57      -7.831 -21.691 -11.550  1.00  0.00      A      
ATOM    354  NE2 HID    57      -1.260   6.022  -3.568  1.00 15.00      A      
ATOM    355  CD2 HID    57      -1.367   6.601  -5.813  1.00 17.39      A      
ATOM    356  HD2 HID    57      -7.112   0.144  -6.026  1.00  0.00      A      
ATOM    357  C   HID    57      -1.529  -1.237   3.573  1.00 19.99      A      
ATOM    358  O   HID    57       4.277  -2.684  -1.859  1.00 18.58      A      
ATOM    359  N   PHE    58       3.829  -6.401  -1.932  1.00 19.10      A      
ATOM    360  H   PHE    58      -9.005   4.079  -3.642  1.00  0.00      A      
ATOM    361  CA  PHE    58      -0.355  -0.211   0.399  1.00 20.81      A      
ATOM    362  HA  PHE    58      -3.480   3.347 -14.041  1.00  0.00      A      
ATOM    363  CB  PHE    58      -1.535   5.439   2.560  1.00 21.13      A      
ATOM    364  HB2 PHE    58      -5.875  -3.825  -2.854  1.00  0.00      A      
ATOM    365  HB3 PHE    58      -9.831  18.099  25.309  1.00  0.00      A      
ATOM    366  CG  PHE    58      -9.513   3.782   1.882  1.00 23.33      A      
ATOM    367  CD1 PHE    58       2.067  -3.245   6.006  1.00 24.84      A      
ATOM    368  HD1 PHE    58       9.019  -2.183  -6.326  1.00  0.00      A      
ATOM    369  CE1 PHE    58       6.657  -1.083  -4.986  1.00 25.89      A      
ATOM    370  HE1 PHE    58      16.389  -6.608 -13.514  1.00  0.00      A      
ATOM    371  CZ  PHE    58       1.969  -4.389   3.455  1.00 27.96      A      
ATOM    372  HZ  PHE    58       7.454   1.127 -21.408  1.00  0.00      A      
ATOM    373  CE2 PHE    58       1.189  -3.904   3.278  1.00 26.27      A      
ATOM    374  HE2 PHE    58      11.952   3.197  -1.395  1.00  0.00      A      
ATOM    375  CD2 PHE    58      -1.323   3.872   1.679  1.00 25.37      A      
ATOM    376  HD2 PHE    58      -0.975  22.248  -3.598  1.00  0.00      A      
ATOM    377  C   PHE    58      -8.401   1.142   0.332  1.00 19.41      A      
ATOM    378  O   PHE    58       0.260   5.127  -2.747  1.00 20.19      A      
ATOM    379  N   TYR    59      -1.414  -7.217  -0.050  1.00 19.31      A      
ATOM    380  H   TYR    59      -7.491  14.933  -4.679  1.00  0.00      A      
ATOM    381  CA  TYR    59      -4.472  -2.652  -0.236  1.00 18.02      A      
ATOM    382  HA  TYR    59      -0.048 -22.074  13.776  1.00  0.00      A      
ATOM    383  CB  TYR    59      -4.136   0.357   1.842  1.00 17.06      A      
ATOM    384  HB2 TYR    59       5.847  -3.740  -0.407  1.00  0.00      A      
ATOM    385  HB3 TYR    59       8.407 -13.628   9.086  1.00  0.00      A      
ATOM    386  CG  TYR    59      -1.331   8.584  -0.835  1.00 14.00      A      
ATOM    387  CD1 TYR    59      -2.133  -6.430  -2.183  1.00 15.69      A      
ATOM    388  HD1 TYR    59      -0.333  -8.748  -8.577  1.00  0.00      A      
ATOM    389  CE1 TYR    59      -2.859   3.032  -4.481  1.00 14.24      A      
ATOM    390  HE1 TYR    59       3.500  -0.720  -4.100  1.00  0.00      A      
ATOM    391  CZ  TYR    59       6.825  -5.682   3.355  1.00 15.13      A      
ATOM    392  OH  TYR    59      -5.993   0.779  -2.081  1.00 17.08      A      
ATOM    393  HH  TYR    59      -4.632   5.041 -15.318  1.00  0.00      A      
ATOM    394  CE2 TYR    59      -6.564  -5.187  -6.091  1.00 14.02      A      
ATOM    395  HE2 TYR    59      10.618  -4.721   1.256  1.00  0.00      A      
ATOM    396  CD2 TYR    59      -2.049   6.373   0.152  1.00 12.17      A      
ATOM    397  HD2 TYR    59     -22.421  17.559   3.421  1.00  0.00      A      
ATOM    398  C   TYR    59       5.172   5.885  -3.723  1.00 19.36      A      
ATOM    399  O   TYR    59       2.709   7.299  -2.174  1.00 20.33      A      
ATOM    400  N   SER    60      -1.952  -6.621  -1.914  1.00 17.61      A      
ATOM    401  H   SER    60      -8.291   3.221  -9.151  1.00  0.00      A      
ATOM    402  CA  SER    60      -0.066   5.998   6.156  1.00 14.98      A      
ATOM    403  HA  SER    60       4.275 -12.993  -8.425  1.00  0.00      A      
ATOM    404  CB  SER    60       3.219   8.074   2.828  1.00 15.90      A      
ATOM    405  HB2 SER    60       5.344 -17.824  -5.920  1.00  0.00      A      
ATOM    406  HB3 SER    60      -1.366 -11.289  -3.051  1.00  0.00      A      
ATOM    407  OG  SER    60       1.430   2.917  -5.786  1.00 13.89      A      
ATOM    408  HG  SER    60       3.153  -6.733   0.094  1.00  0.00      A      
ATOM    409  C   SER    60      -4.593  -6.956  -8.225  1.00 17.56      A      
ATOM    410  O   SER    60       3.130  -3.587   1.835  1.00 17.21      A      
ATOM    411  N   ARG    61       3.451   3.223  -5.816  1.00 16.71      A      
ATOM    412  H   ARG    61      17.379 -13.008 -13.791  1.00  0.00      A      
ATOM    413  CA  ARG    61      -2.181  -1.458  -1.808  1.00 16.69      A      
ATOM    414  HA  ARG    61      -8.709   9.700  -9.530  1.00  0.00      A      
ATOM    415  CB  ARG    61       3.121  -0.463  -1.577  1.00 14.59      A      
ATOM    416  HB2 ARG    61       5.999 -14.983   0.365  1.00  0.00      A      
ATOM    417  HB3 ARG    61      12.893  -4.992   1.524  1.00  0.00      A      
ATOM    418  CG  ARG    61       4.142  -2.143  -9.624  1.00 14.11      A      
ATOM    419  HG2 ARG    61       4.873 -15.718  -9.761  1.00  0.00      A      
ATOM    420  HG3 ARG    61       6.203 -10.088  -5.132  1.00  0.00      A      
ATOM    421  CD  ARG    61      -6.846   1.406   0.083  1.00 16.49      A      
ATOM    422  HD2 ARG    61      -7.373  11.217  22.221  1.00  0.00      A      
ATOM    423  HD3 ARG    61      17.384  23.391  -9.427  1.00  0.00      A      
ATOM    424  NE  ARG    61       8.666   6.049  -0.833  1.00 17.24      A      
ATOM    425  HE  ARG    61       1.807  -1.797   8.286  1.00  0.00      A      
ATOM    426  CZ  ARG    61       2.293   2.925   2.126  1.00 19.86      A      
ATOM    427  NH1 ARG    61       3.942  -6.255  -9.204  1.00 14.85      A      
ATOM    428 HH11 ARG    61       0.307  -0.298   3.720  1.00  0.00      A      
ATOM    429 HH12 ARG    61       8.156  -0.883  -6.522  1.00  0.00      A      
ATOM    430  NH2 ARG    61       1.565   3.195  -0.523  1.00 16.36      A      
ATOM    431 HH21 ARG    61      21.851 -14.262   7.311  1.00  0.00      A      
ATOM    432 HH22 ARG    61     -10.986  28.495  -3.642  1.00  0.00      A      
ATOM    433  C   ARG    61      -0.606   8.794  -0.796  1.00 16.78      A      
ATOM    434  O   ARG    61       2.849   5.738   2.010  1.00 16.57      A      
ATOM    435  N   ILE    62       1.032  -4.238   2.615  1.00 18.06      A      
ATOM    436  H   ILE    62      -6.904  -5.332  28.747  1.00  0.00      A      
ATOM    437  CA  ILE    62       2.825   3.156  -1.146  1.00 20.49      A      
ATOM    438  HA  ILE    62      -3.287   4.504  -5.089  1.00  0.00      A      
ATOM    439  CB  ILE    62       0.067  -2.790   3.334  1.00 18.66      A      
ATOM    440  HB  ILE    62       0.853   0.823 -17.826  1.00  0.00      A      
ATOM    441  CG2 ILE    62      -1.224   0.318  10.983  1.00 16.06      A      
ATOM    442 HG21 ILE    62      -3.454  16.504 -32.804  1.00  0.00      A      
ATOM    443 HG22 ILE    62      -1.659  -0.243  23.396  1.00  0.00      A      
ATOM    444 HG23 ILE    62      -2.497  -2.190   7.485  1.00  0.00      A      
ATOM    445  CG1 ILE    62       0.897   1.581  -3.570  1.00 21.04      A      
ATOM    446 HG12 ILE    62      -8.063   5.679 -24.293  1.00  0.00      A      
ATOM    447 HG13 ILE    62      13.572  27.609   8.735  1.00  0.00      A      
ATOM    448  CD1 ILE    62      -2.920   6.048   0.964  1.00 20.03      A      
ATOM    449 HD11 ILE    62       3.347   6.374   4.456  1.00  0.00      A      
ATOM    450 HD12 ILE    62       3.698  13.714  -2.493  1.00  0.00      A      
ATOM    451 HD13 ILE    62     -14.028  12.802 -15.923  1.00  0.00      A      
ATOM    452  C   ILE    62      -0.245   0.516   5.451  1.00 20.33      A      
ATOM    453  O   ILE    62      -5.238  -5.631  -3.327  1.00 21.62      A      
ATOM    454  N   SER    63       1.626   2.437  -1.814  1.00 21.76      A      
ATOM    455  H   SER    63       2.385  -6.184  12.310  1.00  0.00      A      
ATOM    456  CA  SER    63       3.914  -3.737  -2.991  1.00 18.77      A      
ATOM    457  HA  SER    63      15.243 -21.257  -3.558  1.00  0.00      A      
ATOM    458  CB  SER    63      -0.662   0.340  -0.005  1.00 16.98      A      
ATOM    459  HB2 SER    63      32.553 -15.341  29.282  1.00  0.00      A      
ATOM    460  HB3 SER    63      15.206  -6.076  15.644  1.00  0.00      A      
ATOM    461  OG  SER    63      -3.327   1.900   3.493  1.00 21.29      A      
ATOM    462  HG  SER    63       7.634 -15.944  -5.206  1.00  0.00      A      
ATOM    463  C   SER    63       2.972  -1.003   8.576  1.00 18.79      A      
ATOM    464  O   SER    63       1.822  -0.090   0.360  1.00 15.77      A      
ATOM    465  N   ASN    64      -3.877   3.434  -1.437  1.00 17.50      A      
ATOM    466  H   ASN    64      -1.665   2.952 -20.802  1.00  0.00      A      
ATOM    467  CA  ASN    64       0.548  -6.287  -2.905  1.00 15.49      A      
ATOM    468  HA  ASN    64      -4.833   8.519   8.553  1.00  0.00      A      
ATOM    469  CB  ASN    64      -2.720  -0.106  -4.668  1.00 13.06      A      
ATOM    470  HB2 ASN    64     -25.566   4.337 -13.571  1.00  0.00      A      
ATOM    471  HB3 ASN    64      -2.836   8.278  -5.850  1.00  0.00      A      
ATOM    472  CG  ASN    64       5.200  -2.197   0.523  1.00 19.06      A      
ATOM    473  OD1 ASN    64       2.407   3.815  -0.219  1.00 16.73      A      
ATOM    474  ND2 ASN    64       0.198   2.959  -0.168  1.00 17.24      A      
ATOM    475 HD21 ASN    64      -4.833 -23.401  14.345  1.00  0.00      A      
ATOM    476 HD22 ASN    64     -11.945   7.101 -12.200  1.00  0.00      A      
ATOM    477  C   ASN    64      -0.769  -4.093  -0.529  1.00 14.00      A      
ATOM    478  O   ASN    64       0.736   4.858   0.066  1.00 14.09      A      
ATOM    479  N   PRO    65       6.065  -4.382   2.638  1.00 14.59      A      
ATOM    480  CD  PRO    65      -4.017   1.207  -3.372  1.00 13.15      A      
ATOM    481  HD2 PRO    65       8.868   4.376  -6.044  1.00  0.00      A      
ATOM    482  HD3 PRO    65       3.836  14.923   2.629  1.00  0.00      A      
ATOM    483  CG  PRO    65      -1.258  -5.409  -2.459  1.00 12.89      A      
ATOM    484  HG2 PRO    65       7.033  -7.203  -8.456  1.00  0.00      A      
ATOM    485  HG3 PRO    65       6.379  -4.117  -1.167  1.00  0.00      A      
ATOM    486  CB  PRO    65       7.678   6.449   2.391  1.00 13.38      A      
ATOM    487  HB2 PRO    65     -19.698  19.098  -9.347  1.00  0.00      A      
ATOM    488  HB3 PRO    65       1.557   6.321   7.410  1.00  0.00      A      
ATOM    489  CA  PRO    65       5.636  -0.338   0.188  1.00 14.14      A      
ATOM    490  HA  PRO    65     -31.192 -14.270  10.018  1.00  0.00      A      
ATOM    491  C   PRO    65       1.633  -5.626  -4.507  1.00 16.98      A      
ATOM    492  O   PRO    65      -0.477   0.716   1.866  1.00 18.05      A      
ATOM    493  N   THR    66       5.215  -2.159   5.438  1.00 16.01      A      
ATOM    494  H   THR    66      -0.819  -4.631  17.468  1.00  0.00      A      
ATOM    495  CA  THR    66       2.836   0.116  -0.101  1.00 15.68      A      
ATOM    496  HA  THR    66     -14.222 -23.588  -4.296  1.00  0.00      A      
ATOM    497  CB  THR    66       3.211   2.008  -2.171  1.00 17.56      A      
ATOM    498  HB  THR    66     -24.012 -22.820  10.853  1.00  0.00      A      
ATOM    499  CG2 THR    66      -0.731   3.128   0.857  1.00 13.34      A      
ATOM    500 HG21 THR    66      -0.335   7.023  25.847  1.00  0.00      A      
ATOM    501 HG22 THR    66       9.862  -2.277   1.401  1.00  0.00      A      
ATOM    502 HG23 THR    66      -4.350 -19.651 -12.079  1.00  0.00      A      
ATOM    503  OG1 THR    66      -0.377  -0.012   3.109  1.00 22.63      A      
ATOM    504  HG1 THR    66      19.906  18.094 -20.454  1.00  0.00      A      
ATOM    505  C   THR    66      -4.899  -1.544  -0.153  1.00 14.53      A      
ATOM    506  O   THR    66      -5.433   1.988  -2.588  1.00 15.42      A      
ATOM    507  N   LEU    67      -1.502   5.208  -8.037  1.00 25.46      A      
ATOM    508  H   LEU    67       3.819 -15.140 -19.017  1.00  0.00      A      
ATOM    509  CA  LEU    67       3.178  -1.181  -1.851  1.00 26.21      A      
ATOM    510  HA  LEU    67       8.864  -3.694   3.597  1.00  0.00      A      
ATOM    511  CB  LEU    67       0.623   6.345   0.455  1.00 27.48      A      
ATOM    512  HB2 LEU    67      39.613   0.655  -8.681  1.00  0.00      A      
ATOM    513  HB3 LEU    67       3.393   9.789   5.172  1.00  0.00      A      
ATOM    514  CG  LEU    67      -0.076  -2.241  -1.889  1.00 28.54      A      
ATOM    515  HG  LEU    67      17.927  -9.907   8.377  1.00  0.00      A      
ATOM    516  CD1 LEU    67      -5.163  -4.688  -1.345  1.00 29.33      A      
ATOM    517 HD11 LEU    67     -15.756 -14.874   4.304  1.00  0.00      A      
ATOM    518 HD12 LEU    67     -23.298   3.068 -15.508  1.00  0.00      A      
ATOM    519 HD13 LEU    67     -15.464  -7.004 -13.089  1.00  0.00      A      
ATOM    520  CD2 LEU    67       3.026  10.395  -3.823  1.00 28.96      A      
ATOM    521 HD21 LEU    67      11.224   2.105  21.360  1.00  0.00      A      
ATOM    522 HD22 LEU    67     -12.927   2.270   5.112  1.00  0.00      A      
ATOM    523 HD23 LEU    67      -2.018   5.062  16.790  1.00  0.00      A      
ATOM    524  C   LEU    67      -6.813  -4.483   2.047  1.00 25.90      A      
ATOM    525  O   LEU    67      -5.523   2.657  -0.628  1.00 25.15      A      
ATOM    526  N   ASN    68      -2.344  -2.240  -0.106  1.00 26.35      A      
ATOM    527  H   ASN    68     -19.072   9.238  23.735  1.00  0.00      A      
ATOM    528  CA  ASN    68      -4.790  -2.353  -0.577  1.00 26.54      A      
ATOM    529  HA  ASN    68     -17.160  -3.906   3.447  1.00  0.00      A      
ATOM    530  CB  ASN    68       5.843  -6.149  -5.185  1.00 27.76      A      
ATOM    531  HB2 ASN    68      11.215  -3.055 -10.555  1.00  0.00      A      
ATOM    532  HB3 ASN    68       8.726   5.741   0.578  1.00  0.00      A      
ATOM    533  CG  ASN    68       1.040  -0.536  -5.725  1.00 29.49      A      
ATOM    534  OD1 ASN    68       0.091   2.267   5.156  1.00 31.29      A      
ATOM    535  ND2 ASN    68      -4.650  -4.769  -1.339  1.00 30.29      A      
ATOM    536 HD21 ASN    68       0.341  29.905   8.672  1.00  0.00      A      
ATOM    537 HD22 ASN    68      -2.580 -32.756 -15.775  1.00  0.00      A      
ATOM    538  C   ASN    68      -3.320  12.387  -3.142  1.00 25.93      A      
ATOM    539  O   ASN    68      -0.276  -6.914   2.688  1.00 25.94      A      
ATOM    540  N   LEU    69      -3.602  -2.092   1.280  1.00 25.01      A      
ATOM    541  H   LEU    69     -34.137  13.880  17.772  1.00  0.00      A      
ATOM    542  CA  LEU    69       6.813  -2.582   0.284  1.00 23.77      A      
ATOM    543  HA  LEU    69       7.115   6.881   1.104  1.00  0.00      A      
ATOM    544  CB  LEU    69       1.985   0.608  -2.979  1.00 23.86      A      
ATOM    545  HB2 LEU    69      15.306   3.090  -9.481  1.00  0.00      A      
ATOM    546  HB3 LEU    69      10.684  -5.767  -2.307  1.00  0.00      A      
ATOM    547  CG  LEU    69      -0.582  -2.063   0.898  1.00 23.75      A      
ATOM    548  HG  LEU    69       5.402  16.486  23.256  1.00  0.00      A      
ATOM    549  CD1 LEU    69       0.365   4.380   2.147  1.00 24.01      A      
ATOM    550 HD11 LEU    69      23.970  -3.177   6.419  1.00  0.00      A      
ATOM    551 HD12 LEU    69      -5.066   7.916  -5.338  1.00  0.00      A      
ATOM    552 HD13 LEU    69      -3.694 -12.885   9.243  1.00  0.00      A      
ATOM    553  CD2 LEU    69     -10.226   4.434  -0.395  1.00 23.67      A      
ATOM    554 HD21 LEU    69      27.207  -3.962  17.109  1.00  0.00      A      
ATOM    555 HD22 LEU    69     -10.284   7.649  -3.463  1.00  0.00      A      
ATOM    556 HD23 LEU    69     -26.264 -19.562   9.969  1.00  0.00      A      
ATOM    557  C   LEU    69       2.329  13.015  -1.236  1.00 23.82      A      
ATOM    558  O   LEU    69      -0.164  -2.883   4.218  1.00 23.69      A      
ATOM    559  N   LEU    70      -0.088   6.735  -5.387  1.00 23.45      A      
ATOM    560  H   LEU    70      17.439 -34.019 -24.004  1.00  0.00      A      
ATOM    561  CA  LEU    70      -2.270   0.818   7.732  1.00 23.30      A      
ATOM    562  HA  LEU    70       5.968  17.222  15.812  1.00  0.00      A      
ATOM    563  CB  LEU    70      -3.823   2.735  -6.555  1.00 22.42      A      
ATOM    564  HB2 LEU    70      -1.336   6.502  -0.465  1.00  0.00      A      
ATOM    565  HB3 LEU    70     -14.038 -21.042  22.249  1.00  0.00      A      
ATOM    566  CG  LEU    70       0.362  -2.938   7.135  1.00 22.44      A      
ATOM    567  HG  LEU    70       5.492   0.675   4.118  1.00  0.00      A      
ATOM    568  CD1 LEU    70       7.218  -2.651  -1.210  1.00 21.39      A      
ATOM    569 HD11 LEU    70       7.511 -10.468   6.548  1.00  0.00      A      
ATOM    570 HD12 LEU    70       3.326  -0.386   1.686  1.00  0.00      A      
ATOM    571 HD13 LEU    70      15.482   5.529  25.419  1.00  0.00      A      
ATOM    572  CD2 LEU    70      -1.366  -0.474   0.862  1.00 22.07      A      
ATOM    573 HD21 LEU    70      22.399  -3.628  15.194  1.00  0.00      A      
ATOM    574 HD22 LEU    70     -11.621   4.225 -30.793  1.00  0.00      A      
ATOM    575 HD23 LEU    70       5.327   3.359  -7.573  1.00  0.00      A      
ATOM    576  C   LEU    70      10.884  -3.113  -3.823  1.00 23.48      A      
ATOM    577  O   LEU    70      -3.983   6.751   1.889  1.00 23.04      A      
ATOM    578  N   GLU    71       6.330   8.200  -2.937  1.00 24.26      A      
ATOM    579  H   GLU    71       4.138  11.751  -4.424  1.00  0.00      A      
ATOM    580  CA  GLU    71      -4.480  -8.593   0.036  1.00 24.85      A      
ATOM    581  HA  GLU    71      15.428 -18.104  -5.778  1.00  0.00      A      
ATOM    582  CB  GLU    71       4.223  -3.061   1.059  1.00 25.24      A      
ATOM    583  HB2 GLU    71     -22.319  -3.855   0.689  1.00  0.00      A      
ATOM    584  HB3 GLU    71      -9.589   4.676   1.411  1.00  0.00      A      
ATOM    585  CG  GLU    71       0.957   1.602   9.628  1.00 26.12      A      
ATOM    586  HG2 GLU    71      21.711  11.209  10.946  1.00  0.00      A      
ATOM    587  HG3 GLU    71      -0.606   2.034  24.542  1.00  0.00      A      
ATOM    588  CD  GLU    71      -0.007   1.827   6.652  1.00 27.53      A      
ATOM    589  OE1 GLU    71      -3.363   2.451  -4.920  1.00 29.20      A      
ATOM    590  OE2 GLU    71       4.971   1.261  -3.396  1.00 27.65      A      
ATOM    591  C   GLU    71      -0.646  -1.663  -5.152  1.00 24.94      A      
ATOM    592  O   GLU    71      -7.310   0.154  -6.196  1.00 25.07      A      
ATOM    593  N   ALA    72      -2.475  -1.517  -0.497  1.00 24.96      A      
ATOM    594  H   ALA    72     -19.161   5.580  10.756  1.00  0.00      A      
ATOM    595  CA  ALA    72      -4.073  -2.205  -2.098  1.00 25.51      A      
ATOM    596  HA  ALA    72      15.161  13.273 -11.589  1.00  0.00      A      
ATOM    597  CB  ALA    72       2.687   0.554  -7.375  1.00 24.18      A      
ATOM    598  HB1 ALA    72     -15.260  -7.550   4.740  1.00  0.00      A      
ATOM    599  HB2 ALA    72      -8.494 -19.088  14.787  1.00  0.00      A      
ATOM    600  HB3 ALA    72      12.287  21.142   7.895  1.00  0.00      A      
ATOM    601  C   ALA    72      -2.960  -0.774  -6.468  1.00 25.59      A      
ATOM    602  O   ALA    72       0.321  -3.082  -6.523  1.00 25.49      A      
ATOM    603  N   ARG    73      -6.655  -1.230   2.067  1.00 25.77      A      
ATOM    604  H   ARG    73     -13.096   6.997   1.461  1.00  0.00      A      
ATOM    605  CA  ARG    73      -0.030 -13.891   6.282  1.00 26.09      A      
ATOM    606  HA  ARG    73       1.005 -10.625   5.910  1.00  0.00      A      
ATOM    607  CB  ARG    73      -0.035  -2.916   4.051  1.00 26.64      A      
ATOM    608  HB2 ARG    73      25.276  -5.944   9.716  1.00  0.00      A      
ATOM    609  HB3 ARG    73      -3.220  26.851  10.954  1.00  0.00      A      
ATOM    610  CG  ARG    73      -4.502   1.786  -1.090  1.00 26.81      A      
ATOM    611  HG2 ARG    73     -25.299  -4.561 -18.140  1.00  0.00      A      
ATOM    612  HG3 ARG    73      -4.840   3.801 -14.454  1.00  0.00      A      
ATOM    613  CD  ARG    73      -3.259  -3.632   3.649  1.00 26.65      A      
ATOM    614  HD2 ARG    73      -6.681  16.664   5.418  1.00  0.00      A      
ATOM    615  HD3 ARG    73       8.853  -3.839   2.162  1.00  0.00      A      
ATOM    616  NE  ARG    73       3.240  -0.847  -4.185  1.00 25.98      A      
ATOM    617  HE  ARG    73       3.210  14.128  -4.478  1.00  0.00      A      
ATOM    618  CZ  ARG    73       6.664  -5.772  -0.149  1.00 26.06      A      
ATOM    619  NH1 ARG    73      -4.678  -5.548   5.880  1.00 24.99      A      
ATOM    620 HH11 ARG    73      -4.861 -11.140  -3.642  1.00  0.00      A      
ATOM    621 HH12 ARG    73      18.629   2.705  -6.169  1.00  0.00      A      
ATOM    622  NH2 ARG    73       1.597  -2.733  -6.352  1.00 23.93      A      
ATOM    623 HH21 ARG    73       3.349   2.401 -15.110  1.00  0.00      A      
ATOM    624 HH22 ARG    73      -9.700   1.253  -2.873  1.00  0.00      A      
ATOM    625  C   ARG    73       3.326  -0.759   5.722  1.00 26.31      A      
ATOM    626  O   ARG    73      -4.416   0.604   0.638  1.00 26.14      A      
ATOM    627  N   MET    74       2.024  -0.510  -0.079  1.00 26.05      A      
ATOM    628  H   MET    74       8.387  -0.082 -21.497  1.00  0.00      A      
ATOM    629  CA  MET    74      -3.984  -1.087  -4.693  1.00 26.57      A      
ATOM    630  HA  MET    74       4.327   6.871  11.292  1.00  0.00      A      
ATOM    631  CB  MET    74      -1.702   0.354   1.250  1.00 26.86      A      
ATOM    632  HB2 MET    74      -6.796   1.358  18.016  1.00  0.00      A      
ATOM    633  HB3 MET    74       1.091  12.540  19.145  1.00  0.00      A      
ATOM    634  CG  MET    74       2.392   0.466   2.017  1.00 27.25      A      
ATOM    635  HG2 MET    74      10.353   9.949   0.446  1.00  0.00      A      
ATOM    636  HG3 MET    74      -0.990   1.283   9.303  1.00  0.00      A      
ATOM    637  SD  MET    74      -2.482  -4.541   1.349  1.00 29.45      A      
ATOM    638  CE  MET    74       1.904   0.719  -6.513  1.00 27.75      A      
ATOM    639  HE1 MET    74     -17.733 -19.470  -5.674  1.00  0.00      A      
ATOM    640  HE2 MET    74      24.544  25.482  -6.709  1.00  0.00      A      
ATOM    641  HE3 MET    74       3.546 -15.043 -32.248  1.00  0.00      A      
ATOM    642  C   MET    74       2.760  -1.384   1.525  1.00 26.61      A      
ATOM    643  O   MET    74       0.385   5.709  -2.173  1.00 26.51      A      
ATOM    644  N   ALA    75      -1.120   0.856  -0.729  1.00 27.12      A      
ATOM    645  H   ALA    75      13.320 -13.504   1.629  1.00  0.00      A      
ATOM    646  CA  ALA    75      -8.211  -5.352   2.112  1.00 27.49      A      
ATOM    647  HA  ALA    75     -12.648  -6.143   2.901  1.00  0.00      A      
ATOM    648  CB  ALA    75     -10.704  -5.507   6.151  1.00 26.67      A      
ATOM    649  HB1 ALA    75     -15.120 -12.116 -17.925  1.00  0.00      A      
ATOM    650  HB2 ALA    75       6.161  35.509 -26.167  1.00  0.00      A      
ATOM    651  HB3 ALA    75       9.006   2.837   0.146  1.00  0.00      A      
ATOM    652  C   ALA    75       6.017  -3.087   3.779  1.00 27.92      A      
ATOM    653  O   ALA    75       4.190  -5.178  -3.634  1.00 27.94      A      
ATOM    654  N   SER    76       4.869  -1.741   5.474  1.00 28.50      A      
ATOM    655  H   SER    76      22.972 -17.786  13.904  1.00  0.00      A      
ATOM    656  CA  SER    76      -6.054  -2.336  -6.758  1.00 29.07      A      
ATOM    657  HA  SER    76      18.869  20.211 -14.740  1.00  0.00      A      
ATOM    658  CB  SER    76      -1.764  -2.366  -4.878  1.00 29.23      A      
ATOM    659  HB2 SER    76       6.606  12.694  -8.818  1.00  0.00      A      
ATOM    660  HB3 SER    76       0.668   0.674   1.157  1.00  0.00      A      
ATOM    661  OG  SER    76       0.571   1.700   2.732  1.00 29.10      A      
ATOM    662  HG  SER    76      16.515  -2.672   7.626  1.00  0.00      A      
ATOM    663  C   SER    76     -11.871  -0.382   0.821  1.00 29.80      A      
ATOM    664  O   SER    76      -0.365  -0.270  -2.590  1.00 30.08      A      
ATOM    665  N   LEU    77      -5.807   7.682  -4.562  1.00 29.43      A      
ATOM    666  H   LEU    77      20.623 -14.465 -12.212  1.00  0.00      A      
ATOM    667  CA  LEU    77       3.832  -4.080   0.052  1.00 30.06      A      
ATOM    668  HA  LEU    77       3.184  -5.997  -0.327  1.00  0.00      A      
ATOM    669  CB  LEU    77       0.088   4.842  -5.035  1.00 29.70      A      
ATOM    670  HB2 LEU    77     -12.319  19.893 -20.011  1.00  0.00      A      
ATOM    671  HB3 LEU    77      -8.782   8.560  18.484  1.00  0.00      A      
ATOM    672  CG  LEU    77       0.927   5.713  -0.551  1.00 29.55      A      
ATOM    673  HG  LEU    77      -6.101  22.215   0.930  1.00  0.00      A      
ATOM    674  CD1 LEU    77      -6.778  -4.518   0.180  1.00 28.97      A      
ATOM    675 HD11 LEU    77      -7.737   2.050 -12.967  1.00  0.00      A      
ATOM    676 HD12 LEU    77      -5.534 -23.510 -15.915  1.00  0.00      A      
ATOM    677 HD13 LEU    77       8.874   0.268 -22.515  1.00  0.00      A      
ATOM    678  CD2 LEU    77       0.445   9.041  -6.758  1.00 29.31      A      
ATOM    679 HD21 LEU    77      10.005 -16.465  -9.441  1.00  0.00      A      
ATOM    680 HD22 LEU    77      -1.441  23.865   3.715  1.00  0.00      A      
ATOM    681 HD23 LEU    77       0.835   6.908  -1.052  1.00  0.00      A      
ATOM    682  C   LEU    77      -8.892   2.560  -0.228  1.00 30.76      A      
ATOM    683  O   LEU    77       0.461  -0.283   2.488  1.00 30.16      A      
ATOM    684  N   GLU    78      -3.782   1.070   2.761  1.00 31.25      A      
ATOM    685  H   GLU    78       1.474 -10.689  11.036  1.00  0.00      A      
ATOM    686  CA  GLU    78       0.677   0.982   1.733  1.00 32.03      A      
ATOM    687  HA  GLU    78      16.326 -20.311   1.725  1.00  0.00      A      
ATOM    688  CB  GLU    78       8.089  -2.152   3.139  1.00 32.50      A      
ATOM    689  HB2 GLU    78      20.314   8.925 -11.720  1.00  0.00      A      
ATOM    690  HB3 GLU    78      22.630  -8.090  13.333  1.00  0.00      A      
ATOM    691  CG  GLU    78      -2.831   2.916   2.799  1.00 34.88      A      
ATOM    692  HG2 GLU    78       9.572  37.281   1.633  1.00  0.00      A      
ATOM    693  HG3 GLU    78      -6.857   8.891  -9.786  1.00  0.00      A      
ATOM    694  CD  GLU    78      -3.225   1.232  -1.618  1.00 34.79      A      
ATOM    695  OE1 GLU    78      -1.602   2.365  -0.725  1.00 35.40      A      
ATOM    696  OE2 GLU    78       0.214   2.654  -1.477  1.00 35.11      A      
ATOM    697  C   GLU    78       3.271  -5.302   3.401  1.00 31.90      A      
ATOM    698  O   GLU    78       2.584   1.152   9.526  1.00 32.19      A      
ATOM    699  N   GLY    79       0.415   3.672  -0.867  1.00 31.80      A      
ATOM    700  H   GLY    79      18.975   5.041 -20.947  1.00  0.00      A      
ATOM    701  CA  GLY    79       2.115  -2.811   8.876  1.00 32.04      A      
ATOM    702  HA2 GLY    79      21.083 -17.124   6.728  1.00  0.00      A      
ATOM    703  HA3 GLY    79      -5.427  -7.753   6.395  1.00  0.00      A      
ATOM    704  C   GLY    79       0.830   6.198  -2.108  1.00 32.44      A      
ATOM    705  O   GLY    79      -5.538  -3.340   0.568  1.00 32.36      A      
ATOM    706  N   GLY    80       1.316  -0.002   5.587  1.00 32.10      A      
ATOM    707  H   GLY    80      -5.072  -7.525   7.252  1.00  0.00      A      
ATOM    708  CA  GLY    80       3.591   7.282   2.008  1.00 31.60      A      
ATOM    709  HA2 GLY    80      -4.009  -3.452   8.136  1.00  0.00      A      
ATOM    710  HA3 GLY    80      -1.401   8.023   1.465  1.00  0.00      A      
ATOM    711  C   GLY    80     -13.359   9.970  -0.805  1.00 31.71      A      
ATOM    712  O   GLY    80      -5.149   1.730   4.538  1.00 32.20      A      
ATOM    713  N   GLU    81      -0.055  -3.248  -3.257  1.00 31.72      A      
ATOM    714  H   GLU    81       6.039  -2.123   0.319  1.00  0.00      A      
ATOM    715  CA  GLU    81      -4.720   0.268   2.356  1.00 31.83      A      
ATOM    716  HA  GLU    81      -4.048  -1.624  -0.661  1.00  0.00      A      
ATOM    717  CB  GLU    81       0.479  -2.188   8.672  1.00 33.28      A      
ATOM    718  HB2 GLU    81      -8.627 -21.748  -4.017  1.00  0.00      A      
ATOM    719  HB3 GLU    81      11.880  -4.357 -14.210  1.00  0.00      A      
ATOM    720  CG  GLU    81       4.705  -4.772  -3.398  1.00 34.94      A      
ATOM    721  HG2 GLU    81       0.365 -14.732  21.742  1.00  0.00      A      
ATOM    722  HG3 GLU    81      39.335   4.096  15.581  1.00  0.00      A      
ATOM    723  CD  GLU    81       5.047   2.573   0.512  1.00 36.14      A      
ATOM    724  OE1 GLU    81       0.806   1.685  -3.149  1.00 37.50      A      
ATOM    725  OE2 GLU    81      -4.892  -4.744  -1.824  1.00 35.28      A      
ATOM    726  C   GLU    81       3.000  -2.504  -1.023  1.00 31.38      A      
ATOM    727  O   GLU    81       1.248   7.097   7.849  1.00 30.78      A      
ATOM    728  N   ALA    82       6.857   3.173  -1.068  1.00 30.34      A      
ATOM    729  H   ALA    82      14.968   2.776   5.457  1.00  0.00      A      
ATOM    730  CA  ALA    82       0.574   5.887  -4.563  1.00 29.77      A      
ATOM    731  HA  ALA    82      -2.399   4.167 -32.031  1.00  0.00      A      
ATOM    732  CB  ALA    82       4.573   1.863   5.103  1.00 29.54      A      
ATOM    733  HB1 ALA    82       5.024   0.758   4.344  1.00  0.00      A      
ATOM    734  HB2 ALA    82       4.622  -4.752  11.116  1.00  0.00      A      
ATOM    735  HB3 ALA    82     -30.476  -0.050   9.111  1.00  0.00      A      
ATOM    736  C   ALA    82      -1.548   0.884  -1.865  1.00 28.96      A      
ATOM    737  O   ALA    82      -1.796  -4.653   1.405  1.00 28.82      A      
ATOM    738  N   GLY    83      -0.350  -2.186   4.287  1.00 28.95      A      
ATOM    739  H   GLY    83      16.950 -22.591 -21.436  1.00  0.00      A      
ATOM    740  CA  GLY    83       2.168   0.311   0.802  1.00 27.76      A      
ATOM    741  HA2 GLY    83      21.230   8.172  24.198  1.00  0.00      A      
ATOM    742  HA3 GLY    83       5.953  -2.037  -5.889  1.00  0.00      A      
ATOM    743  C   GLY    83       3.556  -4.573   1.611  1.00 27.69      A      
ATOM    744  O   GLY    83      -1.865   2.874   2.374  1.00 27.08      A      
ATOM    745  N   LEU    84      -0.562  -0.634  -2.772  1.00 26.82      A      
ATOM    746  H   LEU    84      -0.376   6.580  10.766  1.00  0.00      A      
ATOM    747  CA  LEU    84      -0.841   0.080  -0.117  1.00 26.51      A      
ATOM    748  HA  LEU    84      -0.674   5.001  23.801  1.00  0.00      A      
ATOM    749  CB  LEU    84       4.210   0.087  -0.076  1.00 26.12      A      
ATOM    750  HB2 LEU    84      -0.433   9.247 -23.138  1.00  0.00      A      
ATOM    751  HB3 LEU    84      17.163  22.799  11.736  1.00  0.00      A      
ATOM    752  CG  LEU    84       9.950  -2.926  -1.376  1.00 26.37      A      
ATOM    753  HG  LEU    84       8.919   9.663   0.637  1.00  0.00      A      
ATOM    754  CD1 LEU    84       7.821   3.234  -4.333  1.00 26.62      A      
ATOM    755 HD11 LEU    84      -2.811 -22.310 -10.086  1.00  0.00      A      
ATOM    756 HD12 LEU    84      10.827   3.998 -17.065  1.00  0.00      A      
ATOM    757 HD13 LEU    84      -6.389   8.262   4.036  1.00  0.00      A      
ATOM    758  CD2 LEU    84       2.571  -6.916   1.430  1.00 26.15      A      
ATOM    759 HD21 LEU    84      12.698  -3.218   6.858  1.00  0.00      A      
ATOM    760 HD22 LEU    84      -7.956  -2.125  14.196  1.00  0.00      A      
ATOM    761 HD23 LEU    84       5.889 -14.415  19.745  1.00  0.00      A      
ATOM    762  C   LEU    84       1.025   2.012   4.524  1.00 26.03      A      
ATOM    763  O   LEU    84       0.804  -1.304  -2.706  1.00 25.62      A      
ATOM    764  N   ALA    85       1.067  -6.461  -3.492  1.00 25.63      A      
ATOM    765  H   ALA    85       6.693  -8.898  -2.958  1.00  0.00      A      
ATOM    766  CA  ALA    85      -0.052  -0.944  -0.453  1.00 25.77      A      
ATOM    767  HA  ALA    85      -0.551  -2.865  -9.729  1.00  0.00      A      
ATOM    768  CB  ALA    85      -3.083   5.058  -3.347  1.00 24.80      A      
ATOM    769  HB1 ALA    85       9.040  -9.016  -0.992  1.00  0.00      A      
ATOM    770  HB2 ALA    85     -20.866  10.050  27.135  1.00  0.00      A      
ATOM    771  HB3 ALA    85      -0.275  10.883  -3.265  1.00  0.00      A      
ATOM    772  C   ALA    85      -2.310   1.885   6.760  1.00 25.10      A      
ATOM    773  O   ALA    85       3.029  -2.198   0.260  1.00 25.62      A      
ATOM    774  N   LEU    86      -1.925  -2.287 -10.636  1.00 24.94      A      
ATOM    775  H   LEU    86      -5.554   8.019  -7.593  1.00  0.00      A      
ATOM    776  CA  LEU    86       2.888   1.164  -6.694  1.00 24.73      A      
ATOM    777  HA  LEU    86       2.047  10.757  14.427  1.00  0.00      A      
ATOM    778  CB  LEU    86      -1.605  -5.400   0.259  1.00 24.80      A      
ATOM    779  HB2 LEU    86     -14.414 -18.535  13.097  1.00  0.00      A      
ATOM    780  HB3 LEU    86      -8.400   2.808   1.355  1.00  0.00      A      
ATOM    781  CG  LEU    86       4.828  -1.918   3.014  1.00 25.27      A      
ATOM    782  HG  LEU    86      10.430  -5.085   3.341  1.00  0.00      A      
ATOM    783  CD1 LEU    86       2.253   2.834  -2.780  1.00 24.96      A      
ATOM    784 HD11 LEU    86      -6.432   0.414  15.005  1.00  0.00      A      
ATOM    785 HD12 LEU    86      11.174 -28.553  14.475  1.00  0.00      A      
ATOM    786 HD13 LEU    86       9.158   3.468   5.373  1.00  0.00      A      
ATOM    787  CD2 LEU    86       2.897  -1.960   8.750  1.00 25.99      A      
ATOM    788 HD21 LEU    86       7.728  -3.202   9.849  1.00  0.00      A      
ATOM    789 HD22 LEU    86       2.389   4.916   4.985  1.00  0.00      A      
ATOM    790 HD23 LEU    86       0.760  -2.485   6.097  1.00  0.00      A      
ATOM    791  C   LEU    86      13.617  -0.988  -1.173  1.00 24.64      A      
ATOM    792  O   LEU    86       5.621   1.023   0.467  1.00 23.97      A      
ATOM    793  N   ALA    87       2.796  -0.169   0.709  1.00 24.07      A      
ATOM    794  H   ALA    87      -4.969 -28.826  -5.291  1.00  0.00      A      
ATOM    795  CA  ALA    87      14.494   3.185  -1.469  1.00 24.63      A      
ATOM    796  HA  ALA    87      14.297   0.880  12.311  1.00  0.00      A      
ATOM    797  CB  ALA    87      -2.946   1.508   0.144  1.00 24.71      A      
ATOM    798  HB1 ALA    87     -19.603  -4.169 -10.783  1.00  0.00      A      
ATOM    799  HB2 ALA    87     -18.903   9.110  -0.900  1.00  0.00      A      
ATOM    800  HB3 ALA    87      -8.116   4.618   0.011  1.00  0.00      A      
ATOM    801  C   ALA    87      -9.151   1.065  -0.665  1.00 25.04      A      
ATOM    802  O   ALA    87       0.394  -1.447  -2.935  1.00 24.64      A      
ATOM    803  N   SER    88       0.479  -8.278  -4.132  1.00 24.32      A      
ATOM    804  H   SER    88       8.471 -15.936  -0.639  1.00  0.00      A      
ATOM    805  CA  SER    88       0.341   0.812   7.056  1.00 24.58      A      
ATOM    806  HA  SER    88      22.861  22.360  22.809  1.00  0.00      A      
ATOM    807  CB  SER    88      -0.029   6.327   1.637  1.00 24.92      A      
ATOM    808  HB2 SER    88      17.260 -13.956  -0.410  1.00  0.00      A      
ATOM    809  HB3 SER    88     -21.183  24.714 -14.227  1.00  0.00      A      
ATOM    810  OG  SER    88       1.699  -2.558   1.308  1.00 25.54      A      
ATOM    811  HG  SER    88      -1.492  -1.630 -15.010  1.00  0.00      A      
ATOM    812  C   SER    88      -0.044   1.298  -3.945  1.00 24.95      A      
ATOM    813  O   SER    88      -0.483   2.347  -3.723  1.00 24.91      A      
ATOM    814  N   GLY    89       4.554  -1.814   4.886  1.00 24.86      A      
ATOM    815  H   GLY    89      14.182   9.585   6.879  1.00  0.00      A      
ATOM    816  CA  GLY    89       3.407   2.855  -2.244  1.00 25.57      A      
ATOM    817  HA2 GLY    89       2.418  -0.067  -5.744  1.00  0.00      A      
ATOM    818  HA3 GLY    89     -24.839 -27.022  -0.766  1.00  0.00      A      
ATOM    819  C   GLY    89       2.356  -2.916   6.643  1.00 26.61      A      
ATOM    820  O   GLY    89      -0.521  -0.513  -8.852  1.00 25.99      A      
ATOM    821  N   MET    90       0.756   3.435   1.106  1.00 26.62      A      
ATOM    822  H   MET    90      18.838  -0.235   6.802  1.00  0.00      A      
ATOM    823  CA  MET    90       1.855   7.563  -0.459  1.00 27.91      A      
ATOM    824  HA  MET    90      -3.963  11.400  -0.761  1.00  0.00      A      
ATOM    825  CB  MET    90      -0.302  -3.302  -1.315  1.00 28.72      A      
ATOM    826  HB2 MET    90      -7.232   0.807  10.222  1.00  0.00      A      
ATOM    827  HB3 MET    90      -7.424   6.348  -7.811  1.00  0.00      A      
ATOM    828  CG  MET    90       4.954  -7.930   3.561  1.00 30.95      A      
ATOM    829  HG2 MET    90      18.289  25.535   6.716  1.00  0.00      A      
ATOM    830  HG3 MET    90      16.491  -6.014  -6.748  1.00  0.00      A      
ATOM    831  SD  MET    90       2.459   1.406   3.327  1.00 33.91      A      
ATOM    832  CE  MET    90      -1.101  -4.768  -0.499  1.00 31.61      A      
ATOM    833  HE1 MET    90       4.702  -3.398  -1.481  1.00  0.00      A      
ATOM    834  HE2 MET    90      -0.511  17.933 -12.598  1.00  0.00      A      
ATOM    835  HE3 MET    90      -2.626 -11.217  -8.823  1.00  0.00      A      
ATOM    836  C   MET    90       5.049   0.296   2.698  1.00 27.53      A      
ATOM    837  O   MET    90       2.700   0.574   3.600  1.00 27.82      A      
ATOM    838  N   GLY    91       0.786  -5.379   1.427  1.00 27.11      A      
ATOM    839  H   GLY    91     -10.860  11.360 -20.564  1.00  0.00      A      
ATOM    840  CA  GLY    91      -3.487  -0.021  -1.814  1.00 27.03      A      
ATOM    841  HA2 GLY    91     -15.091   7.192 -23.475  1.00  0.00      A      
ATOM    842  HA3 GLY    91     -23.496 -34.462  -8.340  1.00  0.00      A      
ATOM    843  C   GLY    91      -1.685  -4.117   0.578  1.00 26.88      A      
ATOM    844  O   GLY    91      -4.926   2.673   3.333  1.00 26.94      A      
ATOM    845  N   ALA    92       2.881   2.800   1.303  1.00 26.84      A      
ATOM    846  H   ALA    92       4.352  22.954   1.635  1.00  0.00      A      
ATOM    847  CA  ALA    92      -0.198   0.316  -0.990  1.00 26.77      A      
ATOM    848  HA  ALA    92       4.356   1.421   4.018  1.00  0.00      A      
ATOM    849  CB  ALA    92      -1.043   3.753  -7.448  1.00 26.71      A      
ATOM    850  HB1 ALA    92      -4.509   8.889  -5.145  1.00  0.00      A      
ATOM    851  HB2 ALA    92      27.179  25.385 -40.908  1.00  0.00      A      
ATOM    852  HB3 ALA    92     -31.797  -4.592   0.688  1.00  0.00      A      
ATOM    853  C   ALA    92      -0.854   4.625  -1.642  1.00 26.98      A      
ATOM    854  O   ALA    92      -7.802  -1.259   0.842  1.00 27.43      A      
ATOM    855  N   ILE    93       4.407   0.124   1.134  1.00 26.57      A      
ATOM    856  H   ILE    93      -3.863   3.049  -2.005  1.00  0.00      A      
ATOM    857  CA  ILE    93      -5.163   2.288   1.042  1.00 26.92      A      
ATOM    858  HA  ILE    93     -19.154   9.961   9.380  1.00  0.00      A      
ATOM    859  CB  ILE    93       0.773   7.802   3.152  1.00 26.75      A      
ATOM    860  HB  ILE    93      12.166   6.738  -1.783  1.00  0.00      A      
ATOM    861  CG2 ILE    93      -9.339 -11.562  -3.215  1.00 28.04      A      
ATOM    862 HG21 ILE    93       5.250  32.023  -2.976  1.00  0.00      A      
ATOM    863 HG22 ILE    93     -15.320  24.717  11.714  1.00  0.00      A      
ATOM    864 HG23 ILE    93      12.428 -28.111  -6.913  1.00  0.00      A      
ATOM    865  CG1 ILE    93       0.506   3.855  -7.794  1.00 27.82      A      
ATOM    866 HG12 ILE    93     -20.197   2.018   2.069  1.00  0.00      A      
ATOM    867 HG13 ILE    93       9.653  -5.967  -6.538  1.00  0.00      A      
ATOM    868  CD1 ILE    93     -10.975   1.984   8.045  1.00 27.07      A      
ATOM    869 HD11 ILE    93      22.976  -9.123  -6.796  1.00  0.00      A      
ATOM    870 HD12 ILE    93       9.064  51.890  -0.721  1.00  0.00      A      
ATOM    871 HD13 ILE    93      44.362  -9.722  -9.708  1.00  0.00      A      
ATOM    872  C   ILE    93      -2.326  -1.764  -1.658  1.00 26.89      A      
ATOM    873  O   ILE    93      -0.011   1.808  -6.766  1.00 26.41      A      
ATOM    874  N   THR    94       4.735   4.378  10.043  1.00 26.04      A      
ATOM    875  H   THR    94     -12.809 -14.362  14.454  1.00  0.00      A      
ATOM    876  CA  THR    94      -0.469  -0.134   4.195  1.00 25.90      A      
ATOM    877  HA  THR    94      10.380  -0.473  -4.146  1.00  0.00      A      
ATOM    878  CB  THR    94     -11.142  -4.622  -0.906  1.00 25.62      A      
ATOM    879  HB  THR    94     -11.274  -2.295  -3.353  1.00  0.00      A      
ATOM    880  CG2 THR    94       0.225  -5.097  -0.903  1.00 24.69      A      
ATOM    881 HG21 THR    94      -1.118   2.335 -22.823  1.00  0.00      A      
ATOM    882 HG22 THR    94      11.013  -2.920   0.905  1.00  0.00      A      
ATOM    883 HG23 THR    94       8.474  22.306 -22.426  1.00  0.00      A      
ATOM    884  OG1 THR    94       3.049   1.711   0.115  1.00 24.20      A      
ATOM    885  HG1 THR    94     -10.085  16.973 -29.061  1.00  0.00      A      
ATOM    886  C   THR    94      -0.392  -7.446  -9.378  1.00 26.25      A      
ATOM    887  O   THR    94       1.021   2.410  -1.750  1.00 26.35      A      
ATOM    888  N   SER    95       0.673   6.035  -2.888  1.00 26.34      A      
ATOM    889  H   SER    95      28.053  11.606   2.441  1.00  0.00      A      
ATOM    890  CA  SER    95      -3.464   1.434   3.067  1.00 27.20      A      
ATOM    891  HA  SER    95      -0.384  14.858  -2.178  1.00  0.00      A      
ATOM    892  CB  SER    95       7.960   2.852   3.908  1.00 27.10      A      
ATOM    893  HB2 SER    95      -4.510  -8.886  -4.529  1.00  0.00      A      
ATOM    894  HB3 SER    95       1.174 -22.084  -9.294  1.00  0.00      A      
ATOM    895  OG  SER    95      -2.023   6.563  -0.489  1.00 28.71      A      
ATOM    896  HG  SER    95      -1.207  -4.388  -1.086  1.00  0.00      A      
ATOM    897  C   SER    95      -0.903  -2.109  -2.746  1.00 27.43      A      
ATOM    898  O   SER    95       3.993   4.343   4.458  1.00 27.28      A      
ATOM    899  N   THR    96       5.808   3.803   6.282  1.00 27.49      A      
ATOM    900  H   THR    96      -6.027 -17.132   0.886  1.00  0.00      A      
ATOM    901  CA  THR    96       3.833   2.588   5.622  1.00 28.29      A      
ATOM    902  HA  THR    96      36.279  -9.821   5.028  1.00  0.00      A      
ATOM    903  CB  THR    96       3.932   3.900   4.383  1.00 27.71      A      
ATOM    904  HB  THR    96      24.266 -10.160   1.766  1.00  0.00      A      
ATOM    905  CG2 THR    96      -2.210  -2.223  -4.667  1.00 28.00      A      
ATOM    906 HG21 THR    96      -0.569  27.880   7.453  1.00  0.00      A      
ATOM    907 HG22 THR    96     -26.830  -2.138  -9.033  1.00  0.00      A      
ATOM    908 HG23 THR    96      -6.041  -3.652  15.438  1.00  0.00      A      
ATOM    909  OG1 THR    96       0.432   0.602   1.152  1.00 26.39      A      
ATOM    910  HG1 THR    96      12.746  -5.293   6.330  1.00  0.00      A      
ATOM    911  C   THR    96      -0.418  -4.927  -5.646  1.00 28.77      A      
ATOM    912  O   THR    96       3.386  -2.434  -1.473  1.00 28.96      A      
ATOM    913  N   LEU    97      -5.631   4.226  -1.813  1.00 29.27      A      
ATOM    914  H   LEU    97      17.626  16.628  -1.641  1.00  0.00      A      
ATOM    915  CA  LEU    97       3.779   2.433  -4.820  1.00 30.40      A      
ATOM    916  HA  LEU    97       6.130  -7.055  -2.922  1.00  0.00      A      
ATOM    917  CB  LEU    97      -3.635  -0.544   1.649  1.00 30.02      A      
ATOM    918  HB2 LEU    97       2.986   2.021   1.293  1.00  0.00      A      
ATOM    919  HB3 LEU    97      30.418  -9.561  -9.631  1.00  0.00      A      
ATOM    920  CG  LEU    97      -8.481  -3.797  -2.314  1.00 29.37      A      
ATOM    921  HG  LEU    97      -4.565   1.541   9.923  1.00  0.00      A      
ATOM    922  CD1 LEU    97      -9.665  -0.379  -4.391  1.00 29.47      A      
ATOM    923 HD11 LEU    97       9.253   8.540  -6.144  1.00  0.00      A      
ATOM    924 HD12 LEU    97     -28.333  -0.352   7.916  1.00  0.00      A      
ATOM    925 HD13 LEU    97      -6.962  19.554  24.734  1.00  0.00      A      
ATOM    926  CD2 LEU    97       1.699  -3.507   0.144  1.00 29.34      A      
ATOM    927 HD21 LEU    97      -8.192  15.514   3.950  1.00  0.00      A      
ATOM    928 HD22 LEU    97      17.176   5.348  17.748  1.00  0.00      A      
ATOM    929 HD23 LEU    97       0.593   5.476   9.458  1.00  0.00      A      
ATOM    930  C   LEU    97       2.116  -6.047   4.073  1.00 31.10      A      
ATOM    931  O   LEU    97      -5.605 -10.700  -2.781  1.00 31.86      A      
ATOM    932  N   TRP    98      -0.693  -6.630   0.280  1.00 30.98      A      
ATOM    933  H   TRP    98     -12.310   5.544 -18.620  1.00  0.00      A      
ATOM    934  CA  TRP    98      -3.874  -2.677   3.474  1.00 31.34      A      
ATOM    935  HA  TRP    98       0.214  -1.053  27.455  1.00  0.00      A      
ATOM    936  CB  TRP    98       1.832  -7.322  -3.925  1.00 31.32      A      
ATOM    937  HB2 TRP    98       5.902 -20.033   2.735  1.00  0.00      A      
ATOM    938  HB3 TRP    98      27.748   3.050 -21.973  1.00  0.00      A      
ATOM    939  CG  TRP    98      -9.031   7.794  -2.426  1.00 32.26      A      
ATOM    940  CD1 TRP    98      -6.301  -4.456  -0.083  1.00 31.91      A      
ATOM    941  HD1 TRP    98     -22.838 -13.031 -24.439  1.00  0.00      A      
ATOM    942  NE1 TRP    98      -1.379   2.308  -3.039  1.00 31.81      A      
ATOM    943  HE1 TRP    98      -1.051  -2.418  -1.060  1.00  0.00      A      
ATOM    944  CE2 TRP    98       2.336   8.950  -5.389  1.00 32.22      A      
ATOM    945  CZ2 TRP    98      -0.462  -1.346   0.752  1.00 32.24      A      
ATOM    946  HZ2 TRP    98       5.312 -29.818   5.346  1.00  0.00      A      
ATOM    947  CH2 TRP    98       4.265  -1.257  -2.818  1.00 33.00      A      
ATOM    948  HH2 TRP    98     -19.560 -11.304   4.039  1.00  0.00      A      
ATOM    949  CZ3 TRP    98      -3.466  -2.106  -3.528  1.00 32.40      A      
ATOM    950  HZ3 TRP    98       8.838   4.048  -9.001  1.00  0.00      A      
ATOM    951  CE3 TRP    98      -3.689   4.142  -0.796  1.00 32.27      A      
ATOM    952  HE3 TRP    98     -21.711   4.425   0.447  1.00  0.00      A      
ATOM    953  CD2 TRP    98      -1.137  -0.868   5.809  1.00 32.04      A      
ATOM    954  C   TRP    98       6.158  -8.934  12.214  1.00 31.00      A      
ATOM    955  O   TRP    98      -4.560   3.692  -5.053  1.00 30.63      A      
ATOM    956  N   THR    99       0.914  -3.583   3.129  1.00 30.91      A      
ATOM    957  H   THR    99     -12.399  -8.393  -8.606  1.00  0.00      A      
ATOM    958  CA  THR    99       5.253   0.162  -4.297  1.00 31.33      A      
ATOM    959  HA  THR    99       4.527   5.709 -16.365  1.00  0.00      A      
ATOM    960  CB  THR    99       6.356   5.969   3.756  1.00 31.35      A      
ATOM    961  HB  THR    99       5.949 -10.734  -4.390  1.00  0.00      A      
ATOM    962  CG2 THR    99      -6.417   1.420  -2.332  1.00 31.32      A      
ATOM    963 HG21 THR    99      -0.968  10.869  18.799  1.00  0.00      A      
ATOM    964 HG22 THR    99     -16.228  15.954  -4.750  1.00  0.00      A      
ATOM    965 HG23 THR    99      -1.322  -6.899   5.147  1.00  0.00      A      
ATOM    966  OG1 THR    99       6.804   1.800   1.110  1.00 31.59      A      
ATOM    967  HG1 THR    99     -13.121 -18.013 -16.099  1.00  0.00      A      
ATOM    968  C   THR    99      -4.339   8.832  -6.584  1.00 31.93      A      
ATOM    969  O   THR    99      -1.471   1.633  -7.488  1.00 32.38      A      
ATOM    970  N   LEU   100      -4.973  -1.956   0.558  1.00 32.40      A      
ATOM    971  H   LEU   100      16.129 -18.463  10.496  1.00  0.00      A      
ATOM    972  CA  LEU   100       5.554  -0.886   0.758  1.00 33.41      A      
ATOM    973  HA  LEU   100     -16.435  22.379  -1.828  1.00  0.00      A      
ATOM    974  CB  LEU   100      -6.308  -6.873  -3.204  1.00 34.18      A      
ATOM    975  HB2 LEU   100       7.050   7.112 -19.234  1.00  0.00      A      
ATOM    976  HB3 LEU   100      -0.742 -33.448  -7.203  1.00  0.00      A      
ATOM    977  CG  LEU   100      -2.725  -0.253   6.465  1.00 35.58      A      
ATOM    978  HG  LEU   100      13.139 -22.352  20.730  1.00  0.00      A      
ATOM    979  CD1 LEU   100      -4.182   3.424  -0.956  1.00 35.88      A      
ATOM    980 HD11 LEU   100      -9.952  -4.685  11.765  1.00  0.00      A      
ATOM    981 HD12 LEU   100      -1.725  -2.229  -2.385  1.00  0.00      A      
ATOM    982 HD13 LEU   100       8.304   9.078  11.932  1.00  0.00      A      
ATOM    983  CD2 LEU   100       1.709  -2.878   3.187  1.00 35.31      A      
ATOM    984 HD21 LEU   100       6.995  -2.762  20.063  1.00  0.00      A      
ATOM    985 HD22 LEU   100      -4.299 -18.660  25.384  1.00  0.00      A      
ATOM    986 HD23 LEU   100      -9.790  -1.643  18.256  1.00  0.00      A      
ATOM    987  C   LEU   100      -3.846  -2.210   3.689  1.00 33.19      A      
ATOM    988  O   LEU   100       1.696   3.716   0.485  1.00 33.13      A      
ATOM    989  N   LEU   101       3.111  -0.946   3.829  1.00 33.20      A      
ATOM    990  H   LEU   101      -0.204   9.438  -5.572  1.00  0.00      A      
ATOM    991  CA  LEU   101      15.519  -1.144   5.036  1.00 32.72      A      
ATOM    992  HA  LEU   101      16.600   6.397  -0.867  1.00  0.00      A      
ATOM    993  CB  LEU   101      -0.048   1.570  -0.524  1.00 31.80      A      
ATOM    994  HB2 LEU   101      -4.584   4.390  17.234  1.00  0.00      A      
ATOM    995  HB3 LEU   101      -9.309  31.951 -18.613  1.00  0.00      A      
ATOM    996  CG  LEU   101      -1.855   3.709  -4.164  1.00 31.92      A      
ATOM    997  HG  LEU   101       8.056   1.376 -14.839  1.00  0.00      A      
ATOM    998  CD1 LEU   101      -1.816  -0.579  -5.938  1.00 30.79      A      
ATOM    999 HD11 LEU   101      -2.623  15.655 -24.914  1.00  0.00      A      
ATOM   1000 HD12 LEU   101       6.985   9.009   8.961  1.00  0.00      A      
ATOM   1001 HD13 LEU   101      -2.779  -0.645  -6.254  1.00  0.00      A      
ATOM   1002  CD2 LEU   101      -2.595 -11.441   6.952  1.00 31.06      A      
ATOM   1003 HD21 LEU   101       9.920 -11.378  -1.576  1.00  0.00      A      
ATOM   1004 HD22 LEU   101       1.401   5.642 -19.437  1.00  0.00      A      
ATOM   1005 HD23 LEU   101       2.446 -15.735   9.356  1.00  0.00      A      
ATOM   1006  C   LEU   101      -7.871   1.712  -2.101  1.00 33.12      A      
ATOM   1007  O   LEU   101      -1.650   3.829  -1.243  1.00 32.91      A      
ATOM   1008  N   ARG   102       1.428   1.087   0.807  1.00 33.51      A      
ATOM   1009  H   ARG   102      16.703  -7.957  -6.558  1.00  0.00      A      
ATOM   1010  CA  ARG   102      -0.896  -4.067   8.646  1.00 33.33      A      
ATOM   1011  HA  ARG   102     -15.213   3.481  13.237  1.00  0.00      A      
ATOM   1012  CB  ARG   102      -6.813  -2.081  -1.977  1.00 33.23      A      
ATOM   1013  HB2 ARG   102      14.505  23.258 -10.648  1.00  0.00      A      
ATOM   1014  HB3 ARG   102       6.456 -32.299  -2.647  1.00  0.00      A      
ATOM   1015  CG  ARG   102      -4.290   2.631  -3.881  1.00 32.55      A      
ATOM   1016  HG2 ARG   102     -18.930 -24.040 -14.075  1.00  0.00      A      
ATOM   1017  HG3 ARG   102      -3.315  10.576  10.317  1.00  0.00      A      
ATOM   1018  CD  ARG   102       4.672  -1.979  -3.688  1.00 32.41      A      
ATOM   1019  HD2 ARG   102     -10.537  10.087 -11.872  1.00  0.00      A      
ATOM   1020  HD3 ARG   102       3.088  -5.697  -5.431  1.00  0.00      A      
ATOM   1021  NE  ARG   102       3.344   5.550   0.075  1.00 31.41      A      
ATOM   1022  HE  ARG   102      11.253   8.896  21.811  1.00  0.00      A      
ATOM   1023  CZ  ARG   102       4.595   2.784   4.456  1.00 31.73      A      
ATOM   1024  NH1 ARG   102       3.560   7.562  -0.613  1.00 31.22      A      
ATOM   1025 HH11 ARG   102       0.907   4.899  -9.025  1.00  0.00      A      
ATOM   1026 HH12 ARG   102      14.647  15.092   4.672  1.00  0.00      A      
ATOM   1027  NH2 ARG   102      -2.873   2.847  -7.262  1.00 30.57      A      
ATOM   1028 HH21 ARG   102      14.582   8.311   9.518  1.00  0.00      A      
ATOM   1029 HH22 ARG   102      -1.706   0.501 -13.208  1.00  0.00      A      
ATOM   1030  C   ARG   102       9.985  -0.409  -5.340  1.00 33.59      A      
ATOM   1031  O   ARG   102       5.609  -3.746   7.236  1.00 33.19      A      
ATOM   1032  N   PRO   103       4.270   4.008  -0.970  1.00 34.23      A      
ATOM   1033  CD  PRO   103      -0.446   4.216   1.749  1.00 33.93      A      
ATOM   1034  HD2 PRO   103     -12.637 -13.277  -5.254  1.00  0.00      A      
ATOM   1035  HD3 PRO   103     -36.644  -1.923  15.436  1.00  0.00      A      
ATOM   1036  CG  PRO   103       4.728   0.747   5.016  1.00 34.58      A      
ATOM   1037  HG2 PRO   103      10.382 -18.231 -19.486  1.00  0.00      A      
ATOM   1038  HG3 PRO   103     -11.777 -28.151   3.981  1.00  0.00      A      
ATOM   1039  CB  PRO   103       0.914 -11.182   3.872  1.00 35.16      A      
ATOM   1040  HB2 PRO   103      -0.700  24.069 -24.344  1.00  0.00      A      
ATOM   1041  HB3 PRO   103       2.512 -22.000  -6.136  1.00  0.00      A      
ATOM   1042  CA  PRO   103      -1.039   2.354  -3.380  1.00 34.92      A      
ATOM   1043  HA  PRO   103      15.294 -10.411   8.438  1.00  0.00      A      
ATOM   1044  C   PRO   103      -0.338  -1.271   1.272  1.00 35.49      A      
ATOM   1045  O   PRO   103       4.336  -1.421   2.424  1.00 35.60      A      
ATOM   1046  N   GLY   104       5.072  -2.881  -8.102  1.00 36.37      A      
ATOM   1047  H   GLY   104     -20.174   5.404 -11.347  1.00  0.00      A      
ATOM   1048  CA  GLY   104       6.024   0.889  -0.755  1.00 37.38      A      
ATOM   1049  HA2 GLY   104      -0.480  26.180 -15.769  1.00  0.00      A      
ATOM   1050  HA3 GLY   104       0.605  -2.256  -6.321  1.00  0.00      A      
ATOM   1051  C   GLY   104       4.006  -1.963   0.626  1.00 38.04      A      
ATOM   1052  O   GLY   104       3.563   6.874   3.554  1.00 37.96      A      
ATOM   1053  N   ASP   105      -5.511   3.059   2.044  1.00 38.05      A      
ATOM   1054  H   ASP   105      12.965  -5.872  -8.460  1.00  0.00      A      
ATOM   1055  CA  ASP   105       1.395  -4.570  -6.250  1.00 38.33      A      
ATOM   1056  HA  ASP   105      -8.939 -24.579   6.438  1.00  0.00      A      
ATOM   1057  CB  ASP   105       3.648   2.956  -4.507  1.00 38.12      A      
ATOM   1058  HB2 ASP   105      -5.727 -17.478  12.616  1.00  0.00      A      
ATOM   1059  HB3 ASP   105      -3.627  24.766 -11.683  1.00  0.00      A      
ATOM   1060  CG  ASP   105      -0.098  -1.109   0.849  1.00 38.72      A      
ATOM   1061  OD1 ASP   105      -5.490  -1.653  -2.719  1.00 38.00      A      
ATOM   1062  OD2 ASP   105       1.392  -1.979  11.377  1.00 39.38      A      
ATOM   1063  C   ASP   105      -0.839   0.814   7.708  1.00 38.24      A      
ATOM   1064  O   ASP   105       3.006   2.347  -3.030  1.00 37.93      A      
ATOM   1065  N   GLU   106       3.580  -1.847   3.441  1.00 39.00      A      
ATOM   1066  H   GLU   106     -17.297 -15.716   9.482  1.00  0.00      A      
ATOM   1067  CA  GLU   106      -1.869 -12.981   4.449  1.00 39.87      A      
ATOM   1068  HA  GLU   106      -0.908  11.710   7.640  1.00  0.00      A      
ATOM   1069  CB  GLU   106       4.769  -4.698  -5.264  1.00 40.90      A      
ATOM   1070  HB2 GLU   106      18.129  33.739  -8.784  1.00  0.00      A      
ATOM   1071  HB3 GLU   106      13.930   6.049   5.828  1.00  0.00      A      
ATOM   1072  CG  GLU   106       3.185   4.526  -2.131  1.00 42.55      A      
ATOM   1073  HG2 GLU   106      12.798 -20.193   1.288  1.00  0.00      A      
ATOM   1074  HG3 GLU   106      -2.011  12.997  23.287  1.00  0.00      A      
ATOM   1075  CD  GLU   106       0.237  -4.908   1.074  1.00 43.78      A      
ATOM   1076  OE1 GLU   106      -3.999   5.098  -0.915  1.00 44.46      A      
ATOM   1077  OE2 GLU   106       0.468  -1.360  -1.002  1.00 44.24      A      
ATOM   1078  C   GLU   106       2.242   1.887  -0.998  1.00 39.46      A      
ATOM   1079  O   GLU   106       2.209  -1.317   0.148  1.00 39.46      A      
ATOM   1080  N   VAL   107      -0.329   2.658   3.888  1.00 39.06      A      
ATOM   1081  H   VAL   107      27.920  27.199   7.385  1.00  0.00      A      
ATOM   1082  CA  VAL   107      -1.477  -1.197  -1.392  1.00 38.71      A      
ATOM   1083  HA  VAL   107      -2.854   1.080   1.416  1.00  0.00      A      
ATOM   1084  CB  VAL   107      -3.719   6.131  -2.316  1.00 39.00      A      
ATOM   1085  HB  VAL   107      33.740  -6.039  17.927  1.00  0.00      A      
ATOM   1086  CG1 VAL   107       0.219   1.376  -4.088  1.00 38.73      A      
ATOM   1087 HG11 VAL   107       1.875 -11.203  24.217  1.00  0.00      A      
ATOM   1088 HG12 VAL   107      17.380   0.039   8.959  1.00  0.00      A      
ATOM   1089 HG13 VAL   107       8.440  15.845   7.318  1.00  0.00      A      
ATOM   1090  CG2 VAL   107      -4.640  -7.482  -2.948  1.00 38.66      A      
ATOM   1091 HG21 VAL   107      -3.138 -11.518  -4.213  1.00  0.00      A      
ATOM   1092 HG22 VAL   107       2.018  10.669 -42.821  1.00  0.00      A      
ATOM   1093 HG23 VAL   107       7.156  -9.941  -9.841  1.00  0.00      A      
ATOM   1094  C   VAL   107      -5.587   0.391  -3.149  1.00 38.64      A      
ATOM   1095  O   VAL   107       6.011   4.391   1.196  1.00 38.79      A      
ATOM   1096  N   LEU   108      -0.740  -1.247  -1.475  1.00 38.46      A      
ATOM   1097  H   LEU   108       0.201  -5.748  -3.226  1.00  0.00      A      
ATOM   1098  CA  LEU   108       2.996   1.598   3.842  1.00 38.09      A      
ATOM   1099  HA  LEU   108     -14.366  -2.717   6.109  1.00  0.00      A      
ATOM   1100  CB  LEU   108      -0.247  -8.117  -2.226  1.00 38.23      A      
ATOM   1101  HB2 LEU   108       7.733 -10.721  10.336  1.00  0.00      A      
ATOM   1102  HB3 LEU   108       3.240   1.670   7.962  1.00  0.00      A      
ATOM   1103  CG  LEU   108      -1.395   1.789  -1.319  1.00 39.50      A      
ATOM   1104  HG  LEU   108      -8.313   5.839 -10.683  1.00  0.00      A      
ATOM   1105  CD1 LEU   108      -6.537   2.892  -0.115  1.00 39.67      A      
ATOM   1106 HD11 LEU   108      -8.917  -2.835  -6.506  1.00  0.00      A      
ATOM   1107 HD12 LEU   108      21.533   4.007  11.197  1.00  0.00      A      
ATOM   1108 HD13 LEU   108      -1.733  -7.207   3.552  1.00  0.00      A      
ATOM   1109  CD2 LEU   108      -8.222  -0.362  -1.245  1.00 39.39      A      
ATOM   1110 HD21 LEU   108     -27.016 -12.657 -18.067  1.00  0.00      A      
ATOM   1111 HD22 LEU   108     -15.036  -5.991   7.353  1.00  0.00      A      
ATOM   1112 HD23 LEU   108       0.446  -9.074 -21.148  1.00  0.00      A      
ATOM   1113  C   LEU   108      -2.683   4.464   3.481  1.00 37.47      A      
ATOM   1114  O   LEU   108      -6.217   6.817   1.644  1.00 37.25      A      
ATOM   1115  N   LEU   109       2.274  -0.182  -6.432  1.00 37.09      A      
ATOM   1116  H   LEU   109      10.151   1.474  -6.517  1.00  0.00      A      
ATOM   1117  CA  LEU   109      -0.161   2.999   2.664  1.00 37.24      A      
ATOM   1118  HA  LEU   109     -23.255   2.671  -6.039  1.00  0.00      A      
ATOM   1119  CB  LEU   109      -2.253   4.143   4.271  1.00 36.74      A      
ATOM   1120  HB2 LEU   109      25.716  19.297   8.367  1.00  0.00      A      
ATOM   1121  HB3 LEU   109     -27.107   2.135   6.145  1.00  0.00      A      
ATOM   1122  CG  LEU   109       0.520   5.005  -3.955  1.00 36.27      A      
ATOM   1123  HG  LEU   109       8.710 -12.104   2.871  1.00  0.00      A      
ATOM   1124  CD1 LEU   109       0.974  -2.083   2.254  1.00 35.38      A      
ATOM   1125 HD11 LEU   109      -2.899   5.720   2.983  1.00  0.00      A      
ATOM   1126 HD12 LEU   109      -6.235   3.280  -1.555  1.00  0.00      A      
ATOM   1127 HD13 LEU   109     -15.631  -6.313  37.526  1.00  0.00      A      
ATOM   1128  CD2 LEU   109      -7.761  10.161   7.235  1.00 36.07      A      
ATOM   1129 HD21 LEU   109      -8.020   1.037  11.211  1.00  0.00      A      
ATOM   1130 HD22 LEU   109       3.627 -23.203  12.200  1.00  0.00      A      
ATOM   1131 HD23 LEU   109      10.636   7.312  -1.739  1.00  0.00      A      
ATOM   1132  C   LEU   109      -0.439   1.050   1.682  1.00 37.65      A      
ATOM   1133  O   LEU   109       8.149  -3.434  -5.315  1.00 37.43      A      
ATOM   1134  N   GLY   110      -2.839   0.466   5.163  1.00 38.11      A      
ATOM   1135  H   GLY   110       3.704  -9.428 -21.763  1.00  0.00      A      
ATOM   1136  CA  GLY   110       6.153   1.877   1.632  1.00 39.00      A      
ATOM   1137  HA2 GLY   110     -23.454  -8.498  12.363  1.00  0.00      A      
ATOM   1138  HA3 GLY   110      -8.398 -23.588  26.400  1.00  0.00      A      
ATOM   1139  C   GLY   110       7.223   6.782   7.196  1.00 40.03      A      
ATOM   1140  O   GLY   110       7.109   4.369  -5.804  1.00 39.96      A      
ATOM   1141  N   ASN   111       3.995  -1.417   4.221  1.00 41.33      A      
ATOM   1142  H   ASN   111      20.624  35.665 -14.938  1.00  0.00      A      
ATOM   1143  CA  ASN   111      -0.363   0.143   2.130  1.00 42.73      A      
ATOM   1144  HA  ASN   111      -5.160  -3.565 -28.695  1.00  0.00      A      
ATOM   1145  CB  ASN   111      -3.947  -2.290  -4.529  1.00 43.54      A      
ATOM   1146  HB2 ASN   111       1.699   4.574  20.438  1.00  0.00      A      
ATOM   1147  HB3 ASN   111      16.047  -1.298  -3.623  1.00  0.00      A      
ATOM   1148  CG  ASN   111      -0.779   2.775  -0.720  1.00 44.80      A      
ATOM   1149  OD1 ASN   111       1.907  -0.263   1.671  1.00 45.46      A      
ATOM   1150  ND2 ASN   111       3.862   2.842  -2.629  1.00 45.12      A      
ATOM   1151 HD21 ASN   111     -11.060   0.188 -12.273  1.00  0.00      A      
ATOM   1152 HD22 ASN   111      12.785   3.286  -0.911  1.00  0.00      A      
ATOM   1153  C   ASN   111      -1.782   1.380   0.406  1.00 43.36      A      
ATOM   1154  O   ASN   111      -5.545  -5.483  -2.800  1.00 43.76      A      
ATOM   1155  N   THR   112       4.224   1.808   0.725  1.00 43.34      A      
ATOM   1156  H   THR   112      10.486  24.556   0.772  1.00  0.00      A      
ATOM   1157  CA  THR   112      -6.362   0.702  -3.070  1.00 43.61      A      
ATOM   1158  HA  THR   112       2.086   6.088 -10.118  1.00  0.00      A      
ATOM   1159  CB  THR   112      -2.955  -3.873  -4.083  1.00 43.79      A      
ATOM   1160  HB  THR   112       7.569  16.422   1.705  1.00  0.00      A      
ATOM   1161  CG2 THR   112       9.009  -1.681   1.550  1.00 43.84      A      
ATOM   1162 HG21 THR   112     -39.316  -2.455 -16.930  1.00  0.00      A      
ATOM   1163 HG22 THR   112       5.442   8.510   1.096  1.00  0.00      A      
ATOM   1164 HG23 THR   112       5.040  -7.242   6.355  1.00  0.00      A      
ATOM   1165  OG1 THR   112      -6.272   8.436   2.337  1.00 45.19      A      
ATOM   1166  HG1 THR   112     -16.402  -4.849   5.224  1.00  0.00      A      
ATOM   1167  C   THR   112      -2.612   7.016  -4.132  1.00 43.20      A      
ATOM   1168  O   THR   112       7.673  -0.247  -1.142  1.00 43.66      A      
ATOM   1169  N   LEU   113      -9.205   2.081   1.100  1.00 42.44      A      
ATOM   1170  H   LEU   113       6.072  10.083 -11.863  1.00  0.00      A      
ATOM   1171  CA  LEU   113      -4.125  -1.307   1.346  1.00 41.64      A      
ATOM   1172  HA  LEU   113      -3.733   8.856  13.026  1.00  0.00      A      
ATOM   1173  CB  LEU   113       7.119   1.177   3.913  1.00 41.81      A      
ATOM   1174  HB2 LEU   113      12.567  -1.037  33.143  1.00  0.00      A      
ATOM   1175  HB3 LEU   113       9.334   6.766   7.800  1.00  0.00      A      
ATOM   1176  CG  LEU   113       7.550  -2.699   7.086  1.00 41.90      A      
ATOM   1177  HG  LEU   113       2.840  -0.446  -1.636  1.00  0.00      A      
ATOM   1178  CD1 LEU   113       8.314   2.671  -0.481  1.00 41.57      A      
ATOM   1179 HD11 LEU   113       8.846   4.780   2.553  1.00  0.00      A      
ATOM   1180 HD12 LEU   113      -9.491  -6.297   1.140  1.00  0.00      A      
ATOM   1181 HD13 LEU   113      26.863  -9.669  -5.437  1.00  0.00      A      
ATOM   1182  CD2 LEU   113      -2.782   3.842   2.078  1.00 41.75      A      
ATOM   1183 HD21 LEU   113      -8.695  22.559 -23.298  1.00  0.00      A      
ATOM   1184 HD22 LEU   113      22.328 -14.865 -11.261  1.00  0.00      A      
ATOM   1185 HD23 LEU   113      -5.311   4.207   1.437  1.00  0.00      A      
ATOM   1186  C   LEU   113      -0.942   7.769  -1.275  1.00 40.91      A      
ATOM   1187  O   LEU   113       0.977   5.405  -7.633  1.00 40.66      A      
ATOM   1188  N   TYR   114      -1.208  -0.599  -6.131  1.00 40.29      A      
ATOM   1189  H   TYR   114     -21.891  -2.864  -1.548  1.00  0.00      A      
ATOM   1190  CA  TYR   114       0.813  -6.242   4.956  1.00 39.54      A      
ATOM   1191  HA  TYR   114       3.589  -0.451  10.296  1.00  0.00      A      
ATOM   1192  CB  TYR   114       1.981   5.591  -2.439  1.00 39.15      A      
ATOM   1193  HB2 TYR   114      12.194  32.376  16.757  1.00  0.00      A      
ATOM   1194  HB3 TYR   114      -9.506 -44.271  -5.757  1.00  0.00      A      
ATOM   1195  CG  TYR   114       6.424   2.344   5.911  1.00 38.83      A      
ATOM   1196  CD1 TYR   114       2.738   3.143   0.759  1.00 38.52      A      
ATOM   1197  HD1 TYR   114     -14.492  -4.018 -21.795  1.00  0.00      A      
ATOM   1198  CE1 TYR   114       3.268   0.309  -4.806  1.00 38.45      A      
ATOM   1199  HE1 TYR   114     -18.569  11.424  31.643  1.00  0.00      A      
ATOM   1200  CZ  TYR   114       1.963  -5.159   0.959  1.00 38.58      A      
ATOM   1201  OH  TYR   114      -0.566  -1.939   0.883  1.00 39.03      A      
ATOM   1202  HH  TYR   114     -18.331  21.307  -9.023  1.00  0.00      A      
ATOM   1203  CE2 TYR   114       6.760  -2.986   1.739  1.00 38.83      A      
ATOM   1204  HE2 TYR   114       5.935 -28.223   2.327  1.00  0.00      A      
ATOM   1205  CD2 TYR   114      -1.284   8.030   0.354  1.00 38.67      A      
ATOM   1206  HD2 TYR   114       3.171   1.814   2.352  1.00  0.00      A      
ATOM   1207  C   TYR   114      -5.569   0.886  -0.849  1.00 39.72      A      
ATOM   1208  O   TYR   114      -4.294   1.724   3.974  1.00 39.77      A      
ATOM   1209  N   GLY   115       1.112   6.333   5.202  1.00 39.28      A      
ATOM   1210  H   GLY   115      -8.205  -8.738   5.662  1.00  0.00      A      
ATOM   1211  CA  GLY   115      -1.323  -8.745   7.732  1.00 38.96      A      
ATOM   1212  HA2 GLY   115      -1.323  10.216   4.678  1.00  0.00      A      
ATOM   1213  HA3 GLY   115       1.973  -7.540   3.056  1.00  0.00      A      
ATOM   1214  C   GLY   115      -8.210  -0.403  10.349  1.00 38.88      A      
ATOM   1215  O   GLY   115      -2.752  -0.781   3.118  1.00 38.79      A      
ATOM   1216  N   CYS   116      -2.109   5.699  -1.638  1.00 38.83      A      
ATOM   1217  H   CYS   116       3.623   9.248   3.685  1.00  0.00      A      
ATOM   1218  CA  CYS   116      -5.245  -2.882  -6.775  1.00 38.80      A      
ATOM   1219  HA  CYS   116      -9.275  -9.574  -4.818  1.00  0.00      A      
ATOM   1220  CB  CYS   116       0.220   2.636  -0.906  1.00 40.06      A      
ATOM   1221  HB2 CYS   116       0.143   0.024   9.720  1.00  0.00      A      
ATOM   1222  HB3 CYS   116      -8.009  -4.097   1.551  1.00  0.00      A      
ATOM   1223  SG  CYS   116       1.501   1.387  -0.808  1.00 43.84      A      
ATOM   1224  HG  CYS   116      -1.734 -13.198   0.339  1.00  0.00      A      
ATOM   1225  C   CYS   116      -0.535  -0.905   7.423  1.00 37.83      A      
ATOM   1226  O   CYS   116       6.277  -1.519   0.533  1.00 37.65      A      
ATOM   1227  N   THR   117      -0.965   5.243  -5.737  1.00 37.16      A      
ATOM   1228  H   THR   117      -1.023  12.001   9.175  1.00  0.00      A      
ATOM   1229  CA  THR   117       0.709   5.736   4.742  1.00 36.48      A      
ATOM   1230  HA  THR   117      -1.148   2.554 -14.492  1.00  0.00      A      
ATOM   1231  CB  THR   117      -4.170   2.329  -1.472  1.00 36.55      A      
ATOM   1232  HB  THR   117      11.524  -7.530  11.175  1.00  0.00      A      
ATOM   1233  CG2 THR   117      -0.722  -6.020   1.876  1.00 35.92      A      
ATOM   1234 HG21 THR   117      -1.742 -13.525   0.114  1.00  0.00      A      
ATOM   1235 HG22 THR   117      15.102 -19.370   1.546  1.00  0.00      A      
ATOM   1236 HG23 THR   117      17.769  -3.690  25.250  1.00  0.00      A      
ATOM   1237  OG1 THR   117       4.118   4.374  -1.844  1.00 35.56      A      
ATOM   1238  HG1 THR   117      14.021  -9.909 -12.600  1.00  0.00      A      
ATOM   1239  C   THR   117      -3.771   2.858   1.284  1.00 36.70      A      
ATOM   1240  O   THR   117      -3.568   3.437  -0.147  1.00 36.12      A      
ATOM   1241  N   PHE   118       1.203   2.731  -0.982  1.00 36.56      A      
ATOM   1242  H   PHE   118      -2.630  24.528 -14.412  1.00  0.00      A      
ATOM   1243  CA  PHE   118      -7.504   3.248   3.022  1.00 37.12      A      
ATOM   1244  HA  PHE   118     -10.065 -15.429  20.812  1.00  0.00      A      
ATOM   1245  CB  PHE   118       3.147  -1.024   6.489  1.00 37.83      A      
ATOM   1246  HB2 PHE   118      13.213  -8.451   8.477  1.00  0.00      A      
ATOM   1247  HB3 PHE   118       0.391   2.869  21.313  1.00  0.00      A      
ATOM   1248  CG  PHE   118      -5.918  -2.274  -0.800  1.00 38.60      A      
ATOM   1249  CD1 PHE   118      -5.232   1.013  10.818  1.00 38.93      A      
ATOM   1250  HD1 PHE   118      -5.583  10.860  11.142  1.00  0.00      A      
ATOM   1251  CE1 PHE   118       8.351   5.289  -0.889  1.00 39.85      A      
ATOM   1252  HE1 PHE   118      -3.270   1.517  12.380  1.00  0.00      A      
ATOM   1253  CZ  PHE   118      10.809  -0.499   1.409  1.00 39.04      A      
ATOM   1254  HZ  PHE   118      22.175   5.463  -0.577  1.00  0.00      A      
ATOM   1255  CE2 PHE   118       9.670   7.638  -3.168  1.00 38.92      A      
ATOM   1256  HE2 PHE   118       1.780  17.496   9.859  1.00  0.00      A      
ATOM   1257  CD2 PHE   118       0.944   0.235  -0.740  1.00 39.56      A      
ATOM   1258  HD2 PHE   118      -7.745   6.008  -4.006  1.00  0.00      A      
ATOM   1259  C   PHE   118      -6.104   5.220   0.996  1.00 37.01      A      
ATOM   1260  O   PHE   118      -2.133  -5.193   0.950  1.00 37.09      A      
ATOM   1261  N   ALA   119       3.500   5.147  -7.523  1.00 36.60      A      
ATOM   1262  H   ALA   119      10.585  -0.955   1.458  1.00  0.00      A      
ATOM   1263  CA  ALA   119       2.804  10.427   8.432  1.00 35.58      A      
ATOM   1264  HA  ALA   119      14.025  11.713  15.861  1.00  0.00      A      
ATOM   1265  CB  ALA   119       0.702  -1.994  -3.047  1.00 35.50      A      
ATOM   1266  HB1 ALA   119      -4.088   1.816  -4.793  1.00  0.00      A      
ATOM   1267  HB2 ALA   119       7.250  18.895 -17.989  1.00  0.00      A      
ATOM   1268  HB3 ALA   119     -28.868  -3.395   4.341  1.00  0.00      A      
ATOM   1269  C   ALA   119      -1.879  -7.754  -7.635  1.00 35.01      A      
ATOM   1270  O   ALA   119       2.134   2.852   0.004  1.00 35.08      A      
ATOM   1271  N   PHE   120      -4.273  -3.989  13.170  1.00 34.19      A      
ATOM   1272  H   PHE   120       1.342   4.033  18.073  1.00  0.00      A      
ATOM   1273  CA  PHE   120       1.411  -4.753  -5.053  1.00 33.54      A      
ATOM   1274  HA  PHE   120       1.160 -14.314  -2.987  1.00  0.00      A      
ATOM   1275  CB  PHE   120      -2.440   2.881  -3.649  1.00 32.09      A      
ATOM   1276  HB2 PHE   120      -4.410  10.276   1.256  1.00  0.00      A      
ATOM   1277  HB3 PHE   120      -6.032   5.667  -5.676  1.00  0.00      A      
ATOM   1278  CG  PHE   120      -0.693  -8.277   7.799  1.00 30.93      A      
ATOM   1279  CD1 PHE   120       0.281  -2.420  -5.828  1.00 30.65      A      
ATOM   1280  HD1 PHE   120      -0.011  -0.744   7.180  1.00  0.00      A      
ATOM   1281  CE1 PHE   120       2.528   6.650  -2.113  1.00 29.72      A      
ATOM   1282  HE1 PHE   120       1.424   3.847  -2.292  1.00  0.00      A      
ATOM   1283  CZ  PHE   120       1.404  -1.051   2.365  1.00 29.51      A      
ATOM   1284  HZ  PHE   120       6.105  28.708  12.569  1.00  0.00      A      
ATOM   1285  CE2 PHE   120      -0.622   0.765   0.970  1.00 29.75      A      
ATOM   1286  HE2 PHE   120      -0.237   8.822 -14.230  1.00  0.00      A      
ATOM   1287  CD2 PHE   120      -6.787   4.003  -2.704  1.00 30.66      A      
ATOM   1288  HD2 PHE   120       6.759 -30.764  -6.739  1.00  0.00      A      
ATOM   1289  C   PHE   120      -3.678   3.961  -0.973  1.00 33.96      A      
ATOM   1290  O   PHE   120      -3.460   2.058   3.103  1.00 33.28      A      
ATOM   1291  N   LEU   121      -1.961   7.437  -1.050  1.00 34.08      A      
ATOM   1292  H   LEU   121       5.850  16.460   2.822  1.00  0.00      A      
ATOM   1293  CA  LEU   121       6.769  -2.866   0.795  1.00 35.00      A      
ATOM   1294  HA  LEU   121     -13.534  -8.357 -13.602  1.00  0.00      A      
ATOM   1295  CB  LEU   121       5.879   5.463   1.101  1.00 34.81      A      
ATOM   1296  HB2 LEU   121     -10.013  10.530   0.795  1.00  0.00      A      
ATOM   1297  HB3 LEU   121     -11.393  15.206  -6.658  1.00  0.00      A      
ATOM   1298  CG  LEU   121       1.386  -4.446  -3.184  1.00 35.18      A      
ATOM   1299  HG  LEU   121       0.334  -3.817  -3.049  1.00  0.00      A      
ATOM   1300  CD1 LEU   121       1.264  -3.913   0.828  1.00 35.45      A      
ATOM   1301 HD11 LEU   121     -14.419   5.380  -1.665  1.00  0.00      A      
ATOM   1302 HD12 LEU   121      -0.561  -0.460   0.669  1.00  0.00      A      
ATOM   1303 HD13 LEU   121      -8.712  -9.708  -6.120  1.00  0.00      A      
ATOM   1304  CD2 LEU   121      -5.933   2.835  -1.204  1.00 35.00      A      
ATOM   1305 HD21 LEU   121      -3.890 -25.542   8.765  1.00  0.00      A      
ATOM   1306 HD22 LEU   121     -11.058 -13.826  30.380  1.00  0.00      A      
ATOM   1307 HD23 LEU   121      -5.255  -1.623 -13.293  1.00  0.00      A      
ATOM   1308  C   LEU   121       4.716  -0.487   4.311  1.00 35.26      A      
ATOM   1309  O   LEU   121      -3.968  -1.984   4.261  1.00 35.35      A      
ATOM   1310  N   HID   122       1.724   4.037  -1.354  1.00 35.56      A      
ATOM   1311  H   HID   122      -4.552 -11.903  15.396  1.00  0.00      A      
ATOM   1312  CA  HID   122      -7.164  -1.368  -2.719  1.00 35.95      A      
ATOM   1313  HA  HID   122      20.228 -12.536   7.612  1.00  0.00      A      
ATOM   1314  CB  HID   122      -0.244   5.754  -8.414  1.00 35.71      A      
ATOM   1315  HB2 HID   122      18.522  17.617  -1.789  1.00  0.00      A      
ATOM   1316  HB3 HID   122     -33.009  -1.871  -3.660  1.00  0.00      A      
ATOM   1317  CG  HID   122      -2.911  -2.464   6.179  1.00 36.41      A      
ATOM   1318  ND1 HID   122      -2.851   0.734  -1.233  1.00 36.70      A      
ATOM   1319  HD1 HID   122      25.560  -0.798   0.215  1.00  0.00      A      
ATOM   1320  CE1 HID   122      -7.501  -3.215   1.521  1.00 36.83      A      
ATOM   1321  HE1 HID   122      -8.807  -8.657  -6.129  1.00  0.00      A      
ATOM   1322  NE2 HID   122      -1.459  10.766  -4.119  1.00 36.96      A      
ATOM   1323  CD2 HID   122      -4.401   3.011   3.971  1.00 36.46      A      
ATOM   1324  HD2 HID   122       8.328   5.101  -0.100  1.00  0.00      A      
ATOM   1325  C   HID   122      -6.499  -2.032   4.046  1.00 35.96      A      
ATOM   1326  O   HID   122      -4.999   6.656  -1.103  1.00 35.67      A      
ATOM   1327  N   HID   123      -1.622  -3.937   3.722  1.00 36.07      A      
ATOM   1328  H   HID   123      14.334   6.327  -2.188  1.00  0.00      A      
ATOM   1329  CA  HID   123       4.593   9.176   2.487  1.00 36.42      A      
ATOM   1330  HA  HID   123       1.767   8.182  -0.425  1.00  0.00      A      
ATOM   1331  CB  HID   123       0.487   0.605   1.168  1.00 37.63      A      
ATOM   1332  HB2 HID   123       0.739   2.658  -0.468  1.00  0.00      A      
ATOM   1333  HB3 HID   123       1.741   3.142 -14.015  1.00  0.00      A      
ATOM   1334  CG  HID   123       1.197  -1.788   0.457  1.00 39.55      A      
ATOM   1335  ND1 HID   123      -0.285  -1.298   7.432  1.00 40.44      A      
ATOM   1336  HD1 HID   123      -0.781  11.492  -5.012  1.00  0.00      A      
ATOM   1337  CE1 HID   123       4.015  -1.577   3.683  1.00 40.51      A      
ATOM   1338  HE1 HID   123       1.938   1.510   9.803  1.00  0.00      A      
ATOM   1339  NE2 HID   123      -6.679   2.593  -0.461  1.00 40.66      A      
ATOM   1340  CD2 HID   123       2.939   4.116   4.765  1.00 40.24      A      
ATOM   1341  HD2 HID   123       2.852   3.183  12.871  1.00  0.00      A      
ATOM   1342  C   HID   123      -4.420  -1.447   3.455  1.00 35.82      A      
ATOM   1343  O   HID   123       0.371  -2.966   4.078  1.00 35.70      A      
ATOM   1344  N   GLY   124      -5.484   2.857  -2.488  1.00 35.02      A      
ATOM   1345  H   GLY   124      11.173 -14.049  15.630  1.00  0.00      A      
ATOM   1346  CA  GLY   124      -3.659  -2.126   5.599  1.00 34.53      A      
ATOM   1347  HA2 GLY   124      -5.729  -0.836  -9.569  1.00  0.00      A      
ATOM   1348  HA3 GLY   124       9.789 -13.805 -14.309  1.00  0.00      A      
ATOM   1349  C   GLY   124      -3.755   2.491  -2.597  1.00 35.26      A      
ATOM   1350  O   GLY   124      -1.816   1.992 -11.117  1.00 34.80      A      
ATOM   1351  N   ILE   125       1.041  -4.225  -3.408  1.00 35.08      A      
ATOM   1352  H   ILE   125      16.783  27.644   4.282  1.00  0.00      A      
ATOM   1353  CA  ILE   125       3.388  -2.037   0.576  1.00 35.57      A      
ATOM   1354  HA  ILE   125       6.866 -12.484  -4.925  1.00  0.00      A      
ATOM   1355  CB  ILE   125      -2.540  -1.930  -2.713  1.00 35.36      A      
ATOM   1356  HB  ILE   125      10.355   1.086  -6.585  1.00  0.00      A      
ATOM   1357  CG2 ILE   125      -5.669  -2.957  -3.030  1.00 35.06      A      
ATOM   1358 HG21 ILE   125     -18.786  17.478  39.902  1.00  0.00      A      
ATOM   1359 HG22 ILE   125       3.887  -7.393   8.328  1.00  0.00      A      
ATOM   1360 HG23 ILE   125      -7.044   3.646  -3.247  1.00  0.00      A      
ATOM   1361  CG1 ILE   125      -4.072  -7.315  -5.477  1.00 35.25      A      
ATOM   1362 HG12 ILE   125     -10.265  -7.457  31.864  1.00  0.00      A      
ATOM   1363 HG13 ILE   125       5.623 -12.016   2.157  1.00  0.00      A      
ATOM   1364  CD1 ILE   125      -1.043   1.943  -0.770  1.00 36.16      A      
ATOM   1365 HD11 ILE   125      19.008  -2.507   9.303  1.00  0.00      A      
ATOM   1366 HD12 ILE   125       9.366 -20.745   0.543  1.00  0.00      A      
ATOM   1367 HD13 ILE   125       5.521 -15.967  -7.485  1.00  0.00      A      
ATOM   1368  C   ILE   125       0.377   0.216   0.099  1.00 35.67      A      
ATOM   1369  O   ILE   125       0.661   1.027  -0.124  1.00 35.45      A      
ATOM   1370  N   GLY   126       9.077   4.742  -0.420  1.00 35.95      A      
ATOM   1371  H   GLY   126     -30.271  -2.328 -26.722  1.00  0.00      A      
ATOM   1372  CA  GLY   126       5.221   4.990  -7.363  1.00 35.91      A      
ATOM   1373  HA2 GLY   126      -3.523  -8.287 -37.476  1.00  0.00      A      
ATOM   1374  HA3 GLY   126      12.580  -8.265  -4.430  1.00  0.00      A      
ATOM   1375  C   GLY   126       3.105  -2.393   3.206  1.00 36.47      A      
ATOM   1376  O   GLY   126       1.189  -1.192  -2.198  1.00 36.42      A      
ATOM   1377  N   GLU   127      -5.707  -0.638  -1.768  1.00 36.21      A      
ATOM   1378  H   GLU   127       3.545  19.743 -23.130  1.00  0.00      A      
ATOM   1379  CA  GLU   127      -8.310  -0.473  -6.000  1.00 36.03      A      
ATOM   1380  HA  GLU   127      -0.760   0.306   1.548  1.00  0.00      A      
ATOM   1381  CB  GLU   127       2.436  -2.993   0.424  1.00 35.72      A      
ATOM   1382  HB2 GLU   127      12.720  13.313 -11.680  1.00  0.00      A      
ATOM   1383  HB3 GLU   127       8.404  -2.654  13.009  1.00  0.00      A      
ATOM   1384  CG  GLU   127       5.108  -6.464  10.055  1.00 36.01      A      
ATOM   1385  HG2 GLU   127      12.712   5.099  13.022  1.00  0.00      A      
ATOM   1386  HG3 GLU   127      -7.471   1.533 -12.792  1.00  0.00      A      
ATOM   1387  CD  GLU   127      13.696   8.199   2.321  1.00 36.42      A      
ATOM   1388  OE1 GLU   127      -0.133   3.564  -0.931  1.00 37.05      A      
ATOM   1389  OE2 GLU   127       1.791  -3.264   1.001  1.00 36.15      A      
ATOM   1390  C   GLU   127       4.042   4.972  -2.258  1.00 35.70      A      
ATOM   1391  O   GLU   127       0.950   0.643   0.002  1.00 35.82      A      
ATOM   1392  N   PHE   128       2.291   1.034   2.884  1.00 35.46      A      
ATOM   1393  H   PHE   128       3.822   1.522  12.205  1.00  0.00      A      
ATOM   1394  CA  PHE   128      -2.613   1.792  -4.264  1.00 35.25      A      
ATOM   1395  HA  PHE   128      -4.070 -14.810 -10.038  1.00  0.00      A      
ATOM   1396  CB  PHE   128      -6.893   2.601   0.295  1.00 34.45      A      
ATOM   1397  HB2 PHE   128      -8.063   2.529   0.262  1.00  0.00      A      
ATOM   1398  HB3 PHE   128      -9.416  -9.548  -7.942  1.00  0.00      A      
ATOM   1399  CG  PHE   128       4.588   4.223  -3.890  1.00 34.11      A      
ATOM   1400  CD1 PHE   128       2.743  -8.252   2.486  1.00 33.59      A      
ATOM   1401  HD1 PHE   128       0.571  14.892  21.338  1.00  0.00      A      
ATOM   1402  CE1 PHE   128      -4.171   3.434   3.911  1.00 33.21      A      
ATOM   1403  HE1 PHE   128      10.030 -13.929  22.568  1.00  0.00      A      
ATOM   1404  CZ  PHE   128      -8.463   3.036   1.169  1.00 33.60      A      
ATOM   1405  HZ  PHE   128     -18.839  -4.728  17.425  1.00  0.00      A      
ATOM   1406  CE2 PHE   128       3.412  -0.926  -2.223  1.00 33.68      A      
ATOM   1407  HE2 PHE   128       5.854 -17.785 -13.536  1.00  0.00      A      
ATOM   1408  CD2 PHE   128      11.212  -1.811   1.679  1.00 33.89      A      
ATOM   1409  HD2 PHE   128      16.452  -6.505   4.648  1.00  0.00      A      
ATOM   1410  C   PHE   128      -2.412   0.385   1.745  1.00 35.72      A      
ATOM   1411  O   PHE   128       3.537  -4.043   0.420  1.00 36.31      A      
ATOM   1412  N   GLY   129       0.157   0.611  -1.702  1.00 36.30      A      
ATOM   1413  H   GLY   129       9.991  -8.060   1.501  1.00  0.00      A      
ATOM   1414  CA  GLY   129      -1.414   5.245   2.494  1.00 37.18      A      
ATOM   1415  HA2 GLY   129      -2.705   1.358  -1.249  1.00  0.00      A      
ATOM   1416  HA3 GLY   129     -15.699  -1.539 -17.301  1.00  0.00      A      
ATOM   1417  C   GLY   129       7.445  -1.550  -0.268  1.00 37.82      A      
ATOM   1418  O   GLY   129       7.203  -6.702  -1.096  1.00 37.85      A      
ATOM   1419  N   VAL   130       6.393   0.762   4.619  1.00 38.12      A      
ATOM   1420  H   VAL   130       1.095   8.988  -1.562  1.00  0.00      A      
ATOM   1421  CA  VAL   130      -2.789  -0.009  -0.331  1.00 38.23      A      
ATOM   1422  HA  VAL   130     -23.441  10.854  -6.604  1.00  0.00      A      
ATOM   1423  CB  VAL   130      -1.108  -6.097  -4.515  1.00 38.16      A      
ATOM   1424  HB  VAL   130      -1.034 -22.273  -3.210  1.00  0.00      A      
ATOM   1425  CG1 VAL   130      -1.083   5.755  -4.754  1.00 37.44      A      
ATOM   1426 HG11 VAL   130       1.504   9.588  -4.703  1.00  0.00      A      
ATOM   1427 HG12 VAL   130      10.566  -3.599 -12.994  1.00  0.00      A      
ATOM   1428 HG13 VAL   130      26.854  17.300   5.850  1.00  0.00      A      
ATOM   1429  CG2 VAL   130       7.859  -4.763   8.382  1.00 37.20      A      
ATOM   1430 HG21 VAL   130      11.133 -21.599   5.979  1.00  0.00      A      
ATOM   1431 HG22 VAL   130       7.530  -1.767   7.351  1.00  0.00      A      
ATOM   1432 HG23 VAL   130       3.046  -8.217  -1.811  1.00  0.00      A      
ATOM   1433  C   VAL   130      -2.820  -0.284   1.602  1.00 38.74      A      
ATOM   1434  O   VAL   130      -1.071  -0.965  -5.520  1.00 38.83      A      
ATOM   1435  N   LYS   131       1.325  -0.936  -4.551  1.00 39.29      A      
ATOM   1436  H   LYS   131      -5.689  -1.214  -2.785  1.00  0.00      A      
ATOM   1437  CA  LYS   131      -4.482  -4.644   4.085  1.00 40.39      A      
ATOM   1438  HA  LYS   131      -4.539  18.420  16.439  1.00  0.00      A      
ATOM   1439  CB  LYS   131       8.695   0.641  -4.527  1.00 41.10      A      
ATOM   1440  HB2 LYS   131      -7.952  -0.310 -16.206  1.00  0.00      A      
ATOM   1441  HB3 LYS   131     -14.050  20.446  21.954  1.00  0.00      A      
ATOM   1442  CG  LYS   131       1.666 -10.366  -2.678  1.00 43.19      A      
ATOM   1443  HG2 LYS   131       1.331  -4.409   3.280  1.00  0.00      A      
ATOM   1444  HG3 LYS   131      23.031 -19.164 -22.916  1.00  0.00      A      
ATOM   1445  CD  LYS   131       3.887   3.133  -0.895  1.00 44.63      A      
ATOM   1446  HD2 LYS   131       0.273  18.625  16.281  1.00  0.00      A      
ATOM   1447  HD3 LYS   131       4.589  11.368   0.087  1.00  0.00      A      
ATOM   1448  CE  LYS   131       3.752  -7.791  -1.230  1.00 45.43      A      
ATOM   1449  HE2 LYS   131      -2.555 -19.174 -23.731  1.00  0.00      A      
ATOM   1450  HE3 LYS   131       2.614  17.819   7.141  1.00  0.00      A      
ATOM   1451  NZ  LYS   131      -6.708 -10.051  -2.660  1.00 46.13      A      
ATOM   1452  HZ1 LYS   131     -21.700  -8.437 -18.797  1.00  0.00      A      
ATOM   1453  HZ2 LYS   131      -4.435  -7.874   1.259  1.00  0.00      A      
ATOM   1454  HZ3 LYS   131     -13.378   0.290  10.910  1.00  0.00      A      
ATOM   1455  C   LYS   131       0.555   6.571  -1.571  1.00 40.27      A      
ATOM   1456  O   LYS   131      -1.189   0.775   2.007  1.00 40.13      A      
ATOM   1457  N   LEU   132       1.519   1.906   2.306  1.00 40.25      A      
ATOM   1458  H   LEU   132     -14.389  -7.634   9.823  1.00  0.00      A      
ATOM   1459  CA  LEU   132      10.763  -5.266  -2.558  1.00 41.01      A      
ATOM   1460  HA  LEU   132       5.860  -0.797   5.988  1.00  0.00      A      
ATOM   1461  CB  LEU   132      -0.619  -1.663   0.207  1.00 41.14      A      
ATOM   1462  HB2 LEU   132      -3.205 -27.266 -10.279  1.00  0.00      A      
ATOM   1463  HB3 LEU   132     -12.519 -24.860   3.659  1.00  0.00      A      
ATOM   1464  CG  LEU   132      -1.326  -3.901  -2.987  1.00 41.64      A      
ATOM   1465  HG  LEU   132       2.640   9.568   3.511  1.00  0.00      A      
ATOM   1466  CD1 LEU   132       5.394   2.660   0.542  1.00 41.52      A      
ATOM   1467 HD11 LEU   132      -7.403   5.959   4.235  1.00  0.00      A      
ATOM   1468 HD12 LEU   132       2.030 -10.980  -8.944  1.00  0.00      A      
ATOM   1469 HD13 LEU   132      13.013  -6.705   0.709  1.00  0.00      A      
ATOM   1470  CD2 LEU   132      -4.952  -1.240   3.017  1.00 41.26      A      
ATOM   1471 HD21 LEU   132      -0.701  -2.405 -10.145  1.00  0.00      A      
ATOM   1472 HD22 LEU   132      -6.239 -21.964  -6.491  1.00  0.00      A      
ATOM   1473 HD23 LEU   132       0.735  15.038   4.459  1.00  0.00      A      
ATOM   1474  C   LEU   132      -8.018   0.983  -3.032  1.00 41.45      A      
ATOM   1475  O   LEU   132       2.621   1.818  -4.992  1.00 40.86      A      
ATOM   1476  N   ARG   133      -6.201  -2.600  -3.936  1.00 42.35      A      
ATOM   1477  H   ARG   133      -0.128   8.121   7.330  1.00  0.00      A      
ATOM   1478  CA  ARG   133      -1.112 -12.882  -4.555  1.00 43.29      A      
ATOM   1479  HA  ARG   133     -14.523  -8.246   1.950  1.00  0.00      A      
ATOM   1480  CB  ARG   133       3.127  -3.606   0.926  1.00 44.29      A      
ATOM   1481  HB2 ARG   133       1.615  -0.998   6.079  1.00  0.00      A      
ATOM   1482  HB3 ARG   133     -14.742 -12.100  -7.032  1.00  0.00      A      
ATOM   1483  CG  ARG   133       4.118   3.075   1.009  1.00 46.41      A      
ATOM   1484  HG2 ARG   133       3.146   0.972  -5.509  1.00  0.00      A      
ATOM   1485  HG3 ARG   133      -1.333  -3.404  -0.883  1.00  0.00      A      
ATOM   1486  CD  ARG   133       7.361  -0.609   0.509  1.00 48.40      A      
ATOM   1487  HD2 ARG   133       6.985  -0.006 -19.255  1.00  0.00      A      
ATOM   1488  HD3 ARG   133      -2.605  13.523   4.720  1.00  0.00      A      
ATOM   1489  NE  ARG   133      -0.334   0.029   7.718  1.00 50.44      A      
ATOM   1490  HE  ARG   133      -6.663   6.802   2.429  1.00  0.00      A      
ATOM   1491  CZ  ARG   133      -2.543 -10.584  -0.123  1.00 51.78      A      
ATOM   1492  NH1 ARG   133      -0.858   2.067   7.735  1.00 51.94      A      
ATOM   1493 HH11 ARG   133      35.731 -10.042  13.464  1.00  0.00      A      
ATOM   1494 HH12 ARG   133       1.577   3.584   5.396  1.00  0.00      A      
ATOM   1495  NH2 ARG   133      -0.864   4.410  -1.180  1.00 52.68      A      
ATOM   1496 HH21 ARG   133     -17.631  17.596  21.977  1.00  0.00      A      
ATOM   1497 HH22 ARG   133      -0.963 -25.640   1.834  1.00  0.00      A      
ATOM   1498  C   ARG   133      -1.628  14.424   2.278  1.00 43.24      A      
ATOM   1499  O   ARG   133      -0.611  -1.654  -1.484  1.00 43.26      A      
ATOM   1500  N   HIE   134      -0.626  -8.450  -0.813  1.00 43.26      A      
ATOM   1501  H   HIE   134      17.054  15.064   3.531  1.00  0.00      A      
ATOM   1502  CA  HIE   134       4.904  -3.335   8.081  1.00 43.65      A      
ATOM   1503  HA  HIE   134     -26.619  -5.912   1.990  1.00  0.00      A      
ATOM   1504  CB  HIE   134       3.047   5.405   8.260  1.00 43.70      A      
ATOM   1505  HB2 HIE   134       4.377  11.570  16.186  1.00  0.00      A      
ATOM   1506  HB3 HIE   134      27.644  11.618   1.113  1.00  0.00      A      
ATOM   1507  CG  HIE   134       2.061  -3.090   6.042  1.00 44.28      A      
ATOM   1508  ND1 HIE   134       5.309  -4.771   3.990  1.00 44.22      A      
ATOM   1509  CE1 HIE   134      -0.369  -2.010   2.023  1.00 44.22      A      
ATOM   1510  HE1 HIE   134       5.312  -3.206 -10.254  1.00  0.00      A      
ATOM   1511  NE2 HIE   134      -2.408   2.097  -3.138  1.00 44.38      A      
ATOM   1512  HE2 HIE   134      20.987   5.360  -6.697  1.00  0.00      A      
ATOM   1513  CD2 HIE   134      -0.191  -0.068   5.977  1.00 44.51      A      
ATOM   1514  HD2 HIE   134       3.230  15.277  13.904  1.00  0.00      A      
ATOM   1515  C   HIE   134      -2.677  -7.631   9.203  1.00 43.61      A      
ATOM   1516  O   HIE   134       3.137   2.284  -3.045  1.00 43.91      A      
ATOM   1517  N   VAL   135       7.333  -0.953   0.445  1.00 43.47      A      
ATOM   1518  H   VAL   135     -16.510   4.439  -3.294  1.00  0.00      A      
ATOM   1519  CA  VAL   135      -4.490   0.167   2.796  1.00 43.32      A      
ATOM   1520  HA  VAL   135     -18.801  -0.929  -4.940  1.00  0.00      A      
ATOM   1521  CB  VAL   135      -2.372   5.193   5.728  1.00 43.44      A      
ATOM   1522  HB  VAL   135     -12.304  23.369   6.602  1.00  0.00      A      
ATOM   1523  CG1 VAL   135      -4.972   4.068   3.589  1.00 43.53      A      
ATOM   1524 HG11 VAL   135     -13.948  20.598   2.891  1.00  0.00      A      
ATOM   1525 HG12 VAL   135      -2.353  -3.577 -11.009  1.00  0.00      A      
ATOM   1526 HG13 VAL   135       6.305 -28.972  14.431  1.00  0.00      A      
ATOM   1527  CG2 VAL   135      -1.174  -3.878   9.238  1.00 43.43      A      
ATOM   1528 HG21 VAL   135      -0.308  -5.683  18.339  1.00  0.00      A      
ATOM   1529 HG22 VAL   135      -1.704   6.233  -0.454  1.00  0.00      A      
ATOM   1530 HG23 VAL   135       3.184   1.068   8.149  1.00  0.00      A      
ATOM   1531  C   VAL   135       0.184  -1.512  -5.237  1.00 43.47      A      
ATOM   1532  O   VAL   135      -1.986   0.827  -3.473  1.00 43.44      A      
ATOM   1533  N   ASP   136      -6.324  -7.913   2.257  1.00 42.85      A      
ATOM   1534  H   ASP   136      -8.228  -7.046  -6.650  1.00  0.00      A      
ATOM   1535  CA  ASP   136      -6.891  -0.529  -9.311  1.00 42.88      A      
ATOM   1536  HA  ASP   136       4.378  -0.842 -11.818  1.00  0.00      A      
ATOM   1537  CB  ASP   136      -3.017  -3.093  -0.569  1.00 43.51      A      
ATOM   1538  HB2 ASP   136      -5.402  -1.244  -2.673  1.00  0.00      A      
ATOM   1539  HB3 ASP   136      -1.693   3.630   1.268  1.00  0.00      A      
ATOM   1540  CG  ASP   136      -5.794  -0.648   1.108  1.00 44.29      A      
ATOM   1541  OD1 ASP   136       0.957   2.876   2.366  1.00 44.40      A      
ATOM   1542  OD2 ASP   136       0.981  -0.418   1.000  1.00 44.43      A      
ATOM   1543  C   ASP   136      -2.540  -3.513   5.098  1.00 42.34      A      
ATOM   1544  O   ASP   136       1.111   6.768  -0.649  1.00 42.31      A      
ATOM   1545  N   MET   137       1.707  -2.784   2.601  1.00 41.37      A      
ATOM   1546  H   MET   137      14.793   0.423 -10.015  1.00  0.00      A      
ATOM   1547  CA  MET   137      -5.709   4.655   3.906  1.00 40.71      A      
ATOM   1548  HA  MET   137      -9.161  25.979 -11.866  1.00  0.00      A      
ATOM   1549  CB  MET   137       2.482  -0.015  -1.442  1.00 40.69      A      
ATOM   1550  HB2 MET   137      27.459  -5.012  -8.005  1.00  0.00      A      
ATOM   1551  HB3 MET   137      -7.790   4.913  -8.633  1.00  0.00      A      
ATOM   1552  CG  MET   137       3.186   2.010  -6.666  1.00 40.77      A      
ATOM   1553  HG2 MET   137      11.285   2.136 -10.047  1.00  0.00      A      
ATOM   1554  HG3 MET   137     -17.964   2.423  11.047  1.00  0.00      A      
ATOM   1555  SD  MET   137      -3.373  -1.790  -4.554  1.00 41.13      A      
ATOM   1556  CE  MET   137      -3.576   0.950  -1.106  1.00 40.23      A      
ATOM   1557  HE1 MET   137     -12.393   9.102 -10.567  1.00  0.00      A      
ATOM   1558  HE2 MET   137       0.834  -3.093   7.086  1.00  0.00      A      
ATOM   1559  HE3 MET   137      33.432 -15.740 -23.495  1.00  0.00      A      
ATOM   1560  C   MET   137      -0.424   0.459  -5.644  1.00 40.47      A      
ATOM   1561  O   MET   137      -4.204   0.015  -3.695  1.00 40.18      A      
ATOM   1562  N   ALA   138      -2.600  -0.630   2.506  1.00 40.32      A      
ATOM   1563  H   ALA   138      16.556   2.395  -3.848  1.00  0.00      A      
ATOM   1564  CA  ALA   138      -2.319  -0.384  -8.051  1.00 40.65      A      
ATOM   1565  HA  ALA   138      19.322  17.834   1.799  1.00  0.00      A      
ATOM   1566  CB  ALA   138      -1.357  -1.451   6.332  1.00 40.11      A      
ATOM   1567  HB1 ALA   138     -25.790 -13.212 -16.945  1.00  0.00      A      
ATOM   1568  HB2 ALA   138      -1.291  16.523 -11.136  1.00  0.00      A      
ATOM   1569  HB3 ALA   138      -8.217 -19.165  14.836  1.00  0.00      A      
ATOM   1570  C   ALA   138      -8.697  -2.545   1.219  1.00 41.02      A      
ATOM   1571  O   ALA   138      -1.763  -8.238  -4.989  1.00 40.80      A      
ATOM   1572  N   ASP   139      -0.343   1.615   3.108  1.00 41.39      A      
ATOM   1573  H   ASP   139       2.226  -8.630   1.240  1.00  0.00      A      
ATOM   1574  CA  ASP   139      -3.783  -8.246   3.139  1.00 41.96      A      
ATOM   1575  HA  ASP   139      -1.923 -13.064   2.209  1.00  0.00      A      
ATOM   1576  CB  ASP   139       0.570  -2.776   5.683  1.00 41.68      A      
ATOM   1577  HB2 ASP   139      16.871  11.003 -19.498  1.00  0.00      A      
ATOM   1578  HB3 ASP   139      -7.244  30.625  13.240  1.00  0.00      A      
ATOM   1579  CG  ASP   139       4.164   1.105   6.894  1.00 42.10      A      
ATOM   1580  OD1 ASP   139      -2.215  -4.840  -3.197  1.00 41.28      A      
ATOM   1581  OD2 ASP   139      -6.434  -0.752   3.565  1.00 42.49      A      
ATOM   1582  C   ASP   139       5.200  -1.832 -11.652  1.00 42.61      A      
ATOM   1583  O   ASP   139       4.824   1.156   5.172  1.00 42.72      A      
ATOM   1584  N   LEU   140       0.122  -0.888  -5.326  1.00 43.29      A      
ATOM   1585  H   LEU   140      -4.300 -13.166  -9.011  1.00  0.00      A      
ATOM   1586  CA  LEU   140      -0.086   3.868   0.155  1.00 44.54      A      
ATOM   1587  HA  LEU   140      16.437  -9.961 -21.019  1.00  0.00      A      
ATOM   1588  CB  LEU   140       0.188   5.448   0.452  1.00 44.28      A      
ATOM   1589  HB2 LEU   140     -20.635 -10.067  -7.607  1.00  0.00      A      
ATOM   1590  HB3 LEU   140      -0.031   8.053 -16.808  1.00  0.00      A      
ATOM   1591  CG  LEU   140       1.223   2.344   5.580  1.00 44.31      A      
ATOM   1592  HG  LEU   140       8.946 -11.994   7.429  1.00  0.00      A      
ATOM   1593  CD1 LEU   140       4.535   4.986   1.082  1.00 43.80      A      
ATOM   1594 HD11 LEU   140      -4.691   3.749  -4.695  1.00  0.00      A      
ATOM   1595 HD12 LEU   140     -17.048 -17.472   0.325  1.00  0.00      A      
ATOM   1596 HD13 LEU   140      -4.117   7.554 -30.097  1.00  0.00      A      
ATOM   1597  CD2 LEU   140       2.404   6.786   4.622  1.00 43.65      A      
ATOM   1598 HD21 LEU   140       0.638  27.619  21.395  1.00  0.00      A      
ATOM   1599 HD22 LEU   140      25.086 -12.218  10.247  1.00  0.00      A      
ATOM   1600 HD23 LEU   140     -13.368  11.671 -11.763  1.00  0.00      A      
ATOM   1601  C   LEU   140      -0.846  -6.578  -1.863  1.00 45.87      A      
ATOM   1602  O   LEU   140      -5.017   2.068  -2.756  1.00 45.98      A      
ATOM   1603  N   GLN   141       0.872   5.835  -3.025  1.00 46.99      A      
ATOM   1604  H   GLN   141       3.889  -8.423   1.169  1.00  0.00      A      
ATOM   1605  CA  GLN   141      -0.215  -1.125   3.660  1.00 47.98      A      
ATOM   1606  HA  GLN   141      21.931  22.956   2.084  1.00  0.00      A      
ATOM   1607  CB  GLN   141       6.958   2.026   1.479  1.00 49.22      A      
ATOM   1608  HB2 GLN   141     -14.812   8.162 -16.904  1.00  0.00      A      
ATOM   1609  HB3 GLN   141      -9.798  32.490   9.889  1.00  0.00      A      
ATOM   1610  CG  GLN   141      -3.894   5.203  -0.228  1.00 51.15      A      
ATOM   1611  HG2 GLN   141     -16.679  10.064   5.823  1.00  0.00      A      
ATOM   1612  HG3 GLN   141      -6.975  15.365 -27.775  1.00  0.00      A      
ATOM   1613  CD  GLN   141      -4.172   2.608  -1.403  1.00 52.30      A      
ATOM   1614  OE1 GLN   141       0.487  -3.357  -1.176  1.00 53.07      A      
ATOM   1615  NE2 GLN   141       0.210  -4.784   2.822  1.00 52.61      A      
ATOM   1616 HE21 GLN   141      10.739  -3.952   1.074  1.00  0.00      A      
ATOM   1617 HE22 GLN   141      22.701 -14.210  18.296  1.00  0.00      A      
ATOM   1618  C   GLN   141       3.745   4.550  -6.749  1.00 48.02      A      
ATOM   1619  O   GLN   141       2.268   4.715  -1.602  1.00 47.81      A      
ATOM   1620  N   ALA   142       1.005  -0.906  -4.103  1.00 47.87      A      
ATOM   1621  H   ALA   142      -3.798 -32.262   6.542  1.00  0.00      A      
ATOM   1622  CA  ALA   142       7.926 -10.208 -10.690  1.00 48.07      A      
ATOM   1623  HA  ALA   142     -11.680 -19.583  -1.253  1.00  0.00      A      
ATOM   1624  CB  ALA   142      -1.200   5.018   1.286  1.00 47.58      A      
ATOM   1625  HB1 ALA   142      12.083   0.897 -18.750  1.00  0.00      A      
ATOM   1626  HB2 ALA   142      -9.307   3.922  -2.987  1.00  0.00      A      
ATOM   1627  HB3 ALA   142      -0.919   5.097   5.277  1.00  0.00      A      
ATOM   1628  C   ALA   142      -2.587  -3.547   3.085  1.00 48.19      A      
ATOM   1629  O   ALA   142      -0.614   4.274   7.002  1.00 48.44      A      
ATOM   1630  N   LEU   143       5.066   3.137   2.780  1.00 48.40      A      
ATOM   1631  H   LEU   143       2.766  -8.995 -16.725  1.00  0.00      A      
ATOM   1632  CA  LEU   143      -7.648   2.750   4.060  1.00 48.61      A      
ATOM   1633  HA  LEU   143     -18.699  22.115  13.780  1.00  0.00      A      
ATOM   1634  CB  LEU   143      -0.578   6.717   3.967  1.00 48.84      A      
ATOM   1635  HB2 LEU   143      -4.110  -2.342   6.019  1.00  0.00      A      
ATOM   1636  HB3 LEU   143       9.327   8.544  10.695  1.00  0.00      A      
ATOM   1637  CG  LEU   143      -1.520  -3.003  -5.182  1.00 49.17      A      
ATOM   1638  HG  LEU   143       5.304 -11.187  -1.407  1.00  0.00      A      
ATOM   1639  CD1 LEU   143       3.196  -6.512  -8.189  1.00 49.45      A      
ATOM   1640 HD11 LEU   143       2.205 -20.318  -3.554  1.00  0.00      A      
ATOM   1641 HD12 LEU   143      -0.895  -8.885  -8.814  1.00  0.00      A      
ATOM   1642 HD13 LEU   143       7.875 -10.159  -5.778  1.00  0.00      A      
ATOM   1643  CD2 LEU   143       3.215  -2.747  -4.241  1.00 49.16      A      
ATOM   1644 HD21 LEU   143     -10.417   9.764 -15.112  1.00  0.00      A      
ATOM   1645 HD22 LEU   143       3.403  -3.323  -2.000  1.00  0.00      A      
ATOM   1646 HD23 LEU   143       2.614  10.182   0.260  1.00  0.00      A      
ATOM   1647  C   LEU   143       4.012  -1.766   1.911  1.00 48.68      A      
ATOM   1648  O   LEU   143       0.548  -2.870  -0.008  1.00 48.62      A      
ATOM   1649  N   GLU   144      -3.580  -3.624   5.838  1.00 48.85      A      
ATOM   1650  H   GLU   144      -3.248  10.544  -2.466  1.00  0.00      A      
ATOM   1651  CA  GLU   144       0.212  -0.557   4.797  1.00 48.91      A      
ATOM   1652  HA  GLU   144      -8.974   2.822  -0.108  1.00  0.00      A      
ATOM   1653  CB  GLU   144      -9.493  -0.674  -2.388  1.00 49.11      A      
ATOM   1654  HB2 GLU   144      19.331 -24.551  -0.497  1.00  0.00      A      
ATOM   1655  HB3 GLU   144     -17.166  -7.158 -15.056  1.00  0.00      A      
ATOM   1656  CG  GLU   144      -5.653  -2.921  -4.024  1.00 49.56      A      
ATOM   1657  HG2 GLU   144     -17.593  -8.006   5.535  1.00  0.00      A      
ATOM   1658  HG3 GLU   144      -4.329 -17.208  -2.463  1.00  0.00      A      
ATOM   1659  CD  GLU   144      -5.470   4.920  -2.433  1.00 50.04      A      
ATOM   1660  OE1 GLU   144      -0.826   5.037   3.222  1.00 50.17      A      
ATOM   1661  OE2 GLU   144      -3.749  -0.050  -1.652  1.00 50.59      A      
ATOM   1662  C   GLU   144      -7.659  -0.907   9.160  1.00 48.76      A      
ATOM   1663  O   GLU   144       6.258  -3.050   2.459  1.00 48.82      A      
ATOM   1664  N   ALA   145      -0.548   4.290  -4.782  1.00 48.40      A      
ATOM   1665  H   ALA   145       0.770   0.289  -2.464  1.00  0.00      A      
ATOM   1666  CA  ALA   145       9.024  -2.177   0.512  1.00 48.53      A      
ATOM   1667  HA  ALA   145      -8.605  -3.828  -6.428  1.00  0.00      A      
ATOM   1668  CB  ALA   145       4.785  -2.760 -10.811  1.00 48.28      A      
ATOM   1669  HB1 ALA   145       1.655 -39.084   5.125  1.00  0.00      A      
ATOM   1670  HB2 ALA   145       3.527 -19.715   0.254  1.00  0.00      A      
ATOM   1671  HB3 ALA   145       9.856  -2.038  15.431  1.00  0.00      A      
ATOM   1672  C   ALA   145      -2.930   0.041  -2.447  1.00 48.59      A      
ATOM   1673  O   ALA   145      -1.806   3.691  -2.878  1.00 48.69      A      
ATOM   1674  N   ALA   146       6.759   7.240   4.105  1.00 48.25      A      
ATOM   1675  H   ALA   146      -3.837  -6.969  -3.694  1.00  0.00      A      
ATOM   1676  CA  ALA   146      -2.958  -4.873   3.299  1.00 47.73      A      
ATOM   1677  HA  ALA   146       3.946   6.380  11.308  1.00  0.00      A      
ATOM   1678  CB  ALA   146      -1.149  -0.421  -0.839  1.00 47.57      A      
ATOM   1679  HB1 ALA   146      12.543 -11.452   3.873  1.00  0.00      A      
ATOM   1680  HB2 ALA   146       5.910  -7.862  -8.287  1.00  0.00      A      
ATOM   1681  HB3 ALA   146     -25.652 -19.085 -19.275  1.00  0.00      A      
ATOM   1682  C   ALA   146      -5.995  -4.151   2.311  1.00 47.33      A      
ATOM   1683  O   ALA   146      -4.756  -2.972   2.504  1.00 47.08      A      
ATOM   1684  N   MET   147       0.871   6.630   3.758  1.00 47.18      A      
ATOM   1685  H   MET   147       4.663  -8.331 -11.593  1.00  0.00      A      
ATOM   1686  CA  MET   147       2.165   2.103   0.418  1.00 47.37      A      
ATOM   1687  HA  MET   147      16.378   2.539 -13.189  1.00  0.00      A      
ATOM   1688  CB  MET   147      -2.132  -2.545  -3.950  1.00 47.06      A      
ATOM   1689  HB2 MET   147      -6.067  -0.690  -6.266  1.00  0.00      A      
ATOM   1690  HB3 MET   147      10.790 -11.835  -3.683  1.00  0.00      A      
ATOM   1691  CG  MET   147       2.627  -0.993  -3.922  1.00 47.37      A      
ATOM   1692  HG2 MET   147       7.663  10.246  -1.152  1.00  0.00      A      
ATOM   1693  HG3 MET   147       9.371   9.690  17.976  1.00  0.00      A      
ATOM   1694  SD  MET   147      -1.128   2.160  -1.424  1.00 47.05      A      
ATOM   1695  CE  MET   147       5.548  -0.795  -3.349  1.00 46.96      A      
ATOM   1696  HE1 MET   147      -1.753  -4.081   6.179  1.00  0.00      A      
ATOM   1697  HE2 MET   147      -1.356   5.355 -18.169  1.00  0.00      A      
ATOM   1698  HE3 MET   147       6.812  20.737  18.596  1.00  0.00      A      
ATOM   1699  C   MET   147      -6.160   2.864   2.998  1.00 47.69      A      
ATOM   1700  O   MET   147       0.866   1.817  -3.377  1.00 47.49      A      
ATOM   1701  N   THR   148      -2.178   0.928  -1.380  1.00 47.80      A      
ATOM   1702  H   THR   148       4.122  -0.439  11.155  1.00  0.00      A      
ATOM   1703  CA  THR   148      -6.654   4.657  -1.005  1.00 47.63      A      
ATOM   1704  HA  THR   148     -24.998  11.857  -5.938  1.00  0.00      A      
ATOM   1705  CB  THR   148       2.934  -0.216  -9.815  1.00 47.53      A      
ATOM   1706  HB  THR   148      -9.738 -13.277 -15.178  1.00  0.00      A      
ATOM   1707  CG2 THR   148      -4.603   2.894  -0.961  1.00 47.50      A      
ATOM   1708 HG21 THR   148     -12.653   9.767  -4.189  1.00  0.00      A      
ATOM   1709 HG22 THR   148      -0.656  -8.528 -10.923  1.00  0.00      A      
ATOM   1710 HG23 THR   148      -4.502  12.643 -14.343  1.00  0.00      A      
ATOM   1711  OG1 THR   148       6.296   0.655  -3.847  1.00 48.31      A      
ATOM   1712  HG1 THR   148      -5.209  -2.709 -23.296  1.00  0.00      A      
ATOM   1713  C   THR   148      10.819  -1.448   5.791  1.00 47.54      A      
ATOM   1714  O   THR   148      -4.113  -3.241   0.621  1.00 47.88      A      
ATOM   1715  N   ALA   150       0.893  -0.653   3.007  1.00 45.18      A      
ATOM   1716  H   ALA   150      -1.446   6.480  -5.376  1.00  0.00      A      
ATOM   1717  CA  ALA   150      -7.110   1.876   4.923  1.00 44.35      A      
ATOM   1718  HA  ALA   150     -11.785 -18.263 -18.926  1.00  0.00      A      
ATOM   1719  CB  ALA   150      -3.416  -1.658  -7.157  1.00 44.58      A      
ATOM   1720  HB1 ALA   150      -0.369  -1.971  -3.281  1.00  0.00      A      
ATOM   1721  HB2 ALA   150      11.686  26.882  -4.680  1.00  0.00      A      
ATOM   1722  HB3 ALA   150       3.458   0.505 -11.960  1.00  0.00      A      
ATOM   1723  C   ALA   150      -0.419   2.682   2.481  1.00 43.68      A      
ATOM   1724  O   ALA   150       1.535  -3.070   0.166  1.00 43.26      A      
ATOM   1725  N   THR   151       5.596   2.531  -0.314  1.00 42.95      A      
ATOM   1726  H   THR   151      21.720  -1.082  -8.408  1.00  0.00      A      
ATOM   1727  CA  THR   151      -7.898  -9.552  -0.571  1.00 42.23      A      
ATOM   1728  HA  THR   151       3.361  10.526  -7.671  1.00  0.00      A      
ATOM   1729  CB  THR   151       0.192   6.003  -0.828  1.00 42.62      A      
ATOM   1730  HB  THR   151     -19.935  12.173   6.042  1.00  0.00      A      
ATOM   1731  CG2 THR   151       0.573   0.022   3.002  1.00 42.44      A      
ATOM   1732 HG21 THR   151     -19.387   2.556  18.243  1.00  0.00      A      
ATOM   1733 HG22 THR   151       2.931  -3.460   4.678  1.00  0.00      A      
ATOM   1734 HG23 THR   151     -12.163  14.024   4.444  1.00  0.00      A      
ATOM   1735  OG1 THR   151       1.655  -1.613  -0.670  1.00 42.67      A      
ATOM   1736  HG1 THR   151     -14.281  19.214   9.482  1.00  0.00      A      
ATOM   1737  C   THR   151       4.400  -0.551  -2.142  1.00 41.41      A      
ATOM   1738  O   THR   151       2.909   9.041  -0.483  1.00 41.06      A      
ATOM   1739  N   ARG   152      -3.960  -1.402   6.335  1.00 40.43      A      
ATOM   1740  H   ARG   152     -17.665  -4.869   8.037  1.00  0.00      A      
ATOM   1741  CA  ARG   152       1.660  -1.461  -2.901  1.00 39.99      A      
ATOM   1742  HA  ARG   152      16.728 -11.255  -7.244  1.00  0.00      A      
ATOM   1743  CB  ARG   152     -15.486  -0.329  -4.698  1.00 41.72      A      
ATOM   1744  HB2 ARG   152      13.331 -18.109  -3.377  1.00  0.00      A      
ATOM   1745  HB3 ARG   152      11.532   7.505   4.389  1.00  0.00      A      
ATOM   1746  CG  ARG   152      -5.921   5.884  -0.427  1.00 43.68      A      
ATOM   1747  HG2 ARG   152       3.420  -8.316   3.999  1.00  0.00      A      
ATOM   1748  HG3 ARG   152       5.103  11.368  -5.267  1.00  0.00      A      
ATOM   1749  CD  ARG   152       2.137  -7.831   0.067  1.00 45.58      A      
ATOM   1750  HD2 ARG   152     -15.023   2.477   1.974  1.00  0.00      A      
ATOM   1751  HD3 ARG   152       7.155   6.900 -36.724  1.00  0.00      A      
ATOM   1752  NE  ARG   152       0.404   0.209   2.172  1.00 47.31      A      
ATOM   1753  HE  ARG   152      -1.183  18.577  11.322  1.00  0.00      A      
ATOM   1754  CZ  ARG   152       0.433  -3.468  -2.221  1.00 47.92      A      
ATOM   1755  NH1 ARG   152       3.760  -0.173  -5.328  1.00 48.34      A      
ATOM   1756 HH11 ARG   152      29.412   2.536   0.193  1.00  0.00      A      
ATOM   1757 HH12 ARG   152       9.676 -11.350   7.007  1.00  0.00      A      
ATOM   1758  NH2 ARG   152      -2.197  -1.681   4.090  1.00 48.03      A      
ATOM   1759 HH21 ARG   152     -10.150   4.559  23.298  1.00  0.00      A      
ATOM   1760 HH22 ARG   152      -3.318 -22.719  -5.215  1.00  0.00      A      
ATOM   1761  C   ARG   152       0.467  -0.401   1.925  1.00 38.66      A      
ATOM   1762  O   ARG   152      -0.733  -4.525  -2.087  1.00 38.56      A      
ATOM   1763  N   VAL   153       0.662   3.543   0.115  1.00 37.29      A      
ATOM   1764  H   VAL   153     -16.280 -12.845 -18.987  1.00  0.00      A      
ATOM   1765  CA  VAL   153       7.291   2.919   0.833  1.00 35.47      A      
ATOM   1766  HA  VAL   153      -5.262   0.197   5.758  1.00  0.00      A      
ATOM   1767  CB  VAL   153       9.028   2.337  -5.161  1.00 35.15      A      
ATOM   1768  HB  VAL   153     -19.863  -0.283  13.810  1.00  0.00      A      
ATOM   1769  CG1 VAL   153       4.642   5.612  -4.470  1.00 34.66      A      
ATOM   1770 HG11 VAL   153      -7.695  -4.747  -4.821  1.00  0.00      A      
ATOM   1771 HG12 VAL   153      -6.845   9.501 -14.083  1.00  0.00      A      
ATOM   1772 HG13 VAL   153      -8.994  -3.011  21.310  1.00  0.00      A      
ATOM   1773  CG2 VAL   153      -1.455  -7.613   4.536  1.00 33.92      A      
ATOM   1774 HG21 VAL   153       4.445   1.376  24.744  1.00  0.00      A      
ATOM   1775 HG22 VAL   153       5.361  12.288   5.820  1.00  0.00      A      
ATOM   1776 HG23 VAL   153       9.210  -3.279 -10.193  1.00  0.00      A      
ATOM   1777  C   VAL   153       4.688   0.570   1.501  1.00 34.88      A      
ATOM   1778  O   VAL   153      -1.068  -1.447  -6.731  1.00 35.16      A      
ATOM   1779  N   ILE   154       4.246   1.980   1.740  1.00 34.38      A      
ATOM   1780  H   ILE   154       7.420   3.188  16.991  1.00  0.00      A      
ATOM   1781  CA  ILE   154      -1.312   0.844   1.824  1.00 33.76      A      
ATOM   1782  HA  ILE   154      -3.968  -0.268   1.030  1.00  0.00      A      
ATOM   1783  CB  ILE   154      -6.844  -9.037  -0.473  1.00 34.15      A      
ATOM   1784  HB  ILE   154      -7.204 -18.312  -9.447  1.00  0.00      A      
ATOM   1785  CG2 ILE   154       7.331   2.480  -1.204  1.00 33.39      A      
ATOM   1786 HG21 ILE   154     -27.543  12.590   4.900  1.00  0.00      A      
ATOM   1787 HG22 ILE   154      10.877   3.582 -12.796  1.00  0.00      A      
ATOM   1788 HG23 ILE   154       4.363  -9.522  12.772  1.00  0.00      A      
ATOM   1789  CG1 ILE   154       1.292   1.536  -5.503  1.00 34.03      A      
ATOM   1790 HG12 ILE   154      -6.674  20.552 -27.434  1.00  0.00      A      
ATOM   1791 HG13 ILE   154      -4.491   2.599  -4.826  1.00  0.00      A      
ATOM   1792  CD1 ILE   154       4.045   1.795  -0.131  1.00 34.23      A      
ATOM   1793 HD11 ILE   154       1.255   1.746  14.948  1.00  0.00      A      
ATOM   1794 HD12 ILE   154       0.440 -16.166   5.037  1.00  0.00      A      
ATOM   1795 HD13 ILE   154      15.515  -6.886  -1.314  1.00  0.00      A      
ATOM   1796  C   ILE   154       5.697   2.474   0.158  1.00 33.42      A      
ATOM   1797  O   ILE   154      -0.952   6.759   1.890  1.00 33.32      A      
ATOM   1798  N   TYR   155      -3.120   2.918   4.273  1.00 33.12      A      
ATOM   1799  H   TYR   155      12.924  -5.890 -13.542  1.00  0.00      A      
ATOM   1800  CA  TYR   155      -4.264   3.858   2.205  1.00 33.12      A      
ATOM   1801  HA  TYR   155     -24.705   0.174  15.613  1.00  0.00      A      
ATOM   1802  CB  TYR   155       1.931  -5.900   0.819  1.00 33.55      A      
ATOM   1803  HB2 TYR   155       7.496  -4.847 -17.688  1.00  0.00      A      
ATOM   1804  HB3 TYR   155      13.709 -10.198   2.067  1.00  0.00      A      
ATOM   1805  CG  TYR   155       6.503   7.387   2.584  1.00 33.45      A      
ATOM   1806  CD1 TYR   155       2.550  -4.747   3.782  1.00 34.03      A      
ATOM   1807  HD1 TYR   155     -10.133 -29.459  -0.236  1.00  0.00      A      
ATOM   1808  CE1 TYR   155      -7.278  -3.828   0.628  1.00 34.36      A      
ATOM   1809  HE1 TYR   155      20.933   8.399  -2.262  1.00  0.00      A      
ATOM   1810  CZ  TYR   155      -5.108   0.664   2.081  1.00 33.59      A      
ATOM   1811  OH  TYR   155      -2.348  -5.472  -6.196  1.00 33.04      A      
ATOM   1812  HH  TYR   155      -7.372  -3.775  16.534  1.00  0.00      A      
ATOM   1813  CE2 TYR   155      -2.486   5.829   0.162  1.00 33.25      A      
ATOM   1814  HE2 TYR   155      -3.588  -6.572  -5.944  1.00  0.00      A      
ATOM   1815  CD2 TYR   155       5.526  12.066  -6.759  1.00 33.73      A      
ATOM   1816  HD2 TYR   155     -21.102  -2.968   7.688  1.00  0.00      A      
ATOM   1817  C   TYR   155      -0.239   1.984   1.019  1.00 33.00      A      
ATOM   1818  O   TYR   155       0.415  -1.196  -6.280  1.00 32.40      A      
ATOM   1819  N   PHE   156       3.473  -1.005   6.950  1.00 32.85      A      
ATOM   1820  H   PHE   156      -8.341   0.086  11.126  1.00  0.00      A      
ATOM   1821  CA  PHE   156       1.494  -3.532   2.312  1.00 33.35      A      
ATOM   1822  HA  PHE   156     -10.832 -13.225   5.636  1.00  0.00      A      
ATOM   1823  CB  PHE   156      12.624  -5.475   2.485  1.00 33.08      A      
ATOM   1824  HB2 PHE   156      13.584  -3.830   1.682  1.00  0.00      A      
ATOM   1825  HB3 PHE   156      11.620 -26.682 -10.713  1.00  0.00      A      
ATOM   1826  CG  PHE   156      -0.702  -1.791  -3.976  1.00 34.04      A      
ATOM   1827  CD1 PHE   156      11.614   5.239   1.236  1.00 33.62      A      
ATOM   1828  HD1 PHE   156      -4.276  12.914  -4.949  1.00  0.00      A      
ATOM   1829  CE1 PHE   156      -1.290  -3.217   1.042  1.00 33.55      A      
ATOM   1830  HE1 PHE   156      -3.508 -11.651   1.219  1.00  0.00      A      
ATOM   1831  CZ  PHE   156      -6.666   3.687  -2.535  1.00 33.25      A      
ATOM   1832  HZ  PHE   156      -5.031   5.011  -3.737  1.00  0.00      A      
ATOM   1833  CE2 PHE   156       0.076  -0.097  -2.066  1.00 33.40      A      
ATOM   1834  HE2 PHE   156       0.799 -18.756  -1.785  1.00  0.00      A      
ATOM   1835  CD2 PHE   156      -6.160   1.892   2.196  1.00 33.48      A      
ATOM   1836  HD2 PHE   156       0.719  19.977   7.945  1.00  0.00      A      
ATOM   1837  C   PHE   156       1.543   5.775  -7.388  1.00 33.76      A      
ATOM   1838  O   PHE   156      -2.461   5.034   0.165  1.00 33.48      A      
ATOM   1839  N   GLU   157      -1.748  -2.301   0.866  1.00 34.19      A      
ATOM   1840  H   GLU   157      22.983 -17.649 -21.098  1.00  0.00      A      
ATOM   1841  CA  GLU   157      -6.475   3.909   1.577  1.00 35.07      A      
ATOM   1842  HA  GLU   157     -17.280  -3.816  -7.664  1.00  0.00      A      
ATOM   1843  CB  GLU   157       8.301   9.464  -2.555  1.00 36.06      A      
ATOM   1844  HB2 GLU   157      11.725 -26.783  -7.101  1.00  0.00      A      
ATOM   1845  HB3 GLU   157      -2.185  10.762 -21.165  1.00  0.00      A      
ATOM   1846  CG  GLU   157      -1.769   2.434  -1.198  1.00 38.13      A      
ATOM   1847  HG2 GLU   157      -7.441   4.823 -43.938  1.00  0.00      A      
ATOM   1848  HG3 GLU   157     -28.686  -5.717  12.064  1.00  0.00      A      
ATOM   1849  CD  GLU   157      -6.690  -6.468   5.710  1.00 39.34      A      
ATOM   1850  OE1 GLU   157      -7.250   2.384   4.215  1.00 40.59      A      
ATOM   1851  OE2 GLU   157     -10.280   3.524  -7.060  1.00 40.24      A      
ATOM   1852  C   GLU   157      -0.064  10.646  -5.725  1.00 35.15      A      
ATOM   1853  O   GLU   157      -1.651   2.851   2.522  1.00 34.98      A      
ATOM   1854  N   SER   158       2.553  -2.333   1.326  1.00 35.45      A      
ATOM   1855  H   SER   158      18.213   2.314  31.684  1.00  0.00      A      
ATOM   1856  CA  SER   158       5.749   9.797   3.744  1.00 36.66      A      
ATOM   1857  HA  SER   158      10.337  20.321  17.850  1.00  0.00      A      
ATOM   1858  CB  SER   158      -3.518   7.326   3.433  1.00 36.53      A      
ATOM   1859  HB2 SER   158     -21.580   7.995  -2.376  1.00  0.00      A      
ATOM   1860  HB3 SER   158       2.680  13.736  -5.733  1.00  0.00      A      
ATOM   1861  OG  SER   158      -2.022  -3.804   0.226  1.00 36.48      A      
ATOM   1862  HG  SER   158      -5.704  -8.363 -23.739  1.00  0.00      A      
ATOM   1863  C   SER   158      -4.379   0.293   2.041  1.00 37.48      A      
ATOM   1864  O   SER   158      -4.564  -1.381  -6.859  1.00 37.50      A      
ATOM   1865  N   PRO   159      -5.028   2.264   4.357  1.00 38.56      A      
ATOM   1866  CD  PRO   159       0.687   6.785   0.284  1.00 38.75      A      
ATOM   1867  HD2 PRO   159       5.809   5.041  -5.768  1.00  0.00      A      
ATOM   1868  HD3 PRO   159     -13.535 -23.668   8.057  1.00  0.00      A      
ATOM   1869  CG  PRO   159       2.376   2.911   1.110  1.00 39.07      A      
ATOM   1870  HG2 PRO   159      -4.631  13.249   2.266  1.00  0.00      A      
ATOM   1871  HG3 PRO   159       4.019  12.794 -19.245  1.00  0.00      A      
ATOM   1872  CB  PRO   159      -1.194  -5.684   1.772  1.00 39.22      A      
ATOM   1873  HB2 PRO   159       0.705 -21.632  -3.423  1.00  0.00      A      
ATOM   1874  HB3 PRO   159      14.347 -26.629 -12.443  1.00  0.00      A      
ATOM   1875  CA  PRO   159       3.884  -3.174   3.334  1.00 39.76      A      
ATOM   1876  HA  PRO   159      19.856  -5.730   2.108  1.00  0.00      A      
ATOM   1877  C   PRO   159       4.804   1.252  -3.008  1.00 41.35      A      
ATOM   1878  O   PRO   159      -3.111   1.658  -0.563  1.00 40.81      A      
ATOM   1879  N   ALA   160       1.072   6.312  -0.948  1.00 43.15      A      
ATOM   1880  H   ALA   160       3.735   5.342  -7.684  1.00  0.00      A      
ATOM   1881  CA  ALA   160       0.094  -0.860  -5.006  1.00 45.67      A      
ATOM   1882  HA  ALA   160      -3.248  -0.816 -20.437  1.00  0.00      A      
ATOM   1883  CB  ALA   160       4.078   6.347   1.379  1.00 44.88      A      
ATOM   1884  HB1 ALA   160      12.415 -14.492  -0.565  1.00  0.00      A      
ATOM   1885  HB2 ALA   160     -12.864   1.169  -1.487  1.00  0.00      A      
ATOM   1886  HB3 ALA   160     -20.831   6.214  32.764  1.00  0.00      A      
ATOM   1887  C   ALA   160      -5.144  -1.718  -3.745  1.00 47.70      A      
ATOM   1888  O   ALA   160      -3.157   1.767  -1.518  1.00 48.10      A      
ATOM   1889  N   ASN   161       2.105   0.224  -0.008  1.00 50.31      A      
ATOM   1890  H   ASN   161       3.039 -25.602   5.472  1.00  0.00      A      
ATOM   1891  CA  ASN   161       4.948   4.028   2.190  1.00 52.54      A      
ATOM   1892  HA  ASN   161       1.346   1.367   3.831  1.00  0.00      A      
ATOM   1893  CB  ASN   161       4.495   3.736  -1.303  1.00 53.80      A      
ATOM   1894  HB2 ASN   161       4.990   3.584  -1.140  1.00  0.00      A      
ATOM   1895  HB3 ASN   161       4.491 -17.282  22.459  1.00  0.00      A      
ATOM   1896  CG  ASN   161       1.564   4.437  -0.638  1.00 55.14      A      
ATOM   1897  OD1 ASN   161      -3.337  -1.267   2.886  1.00 55.64      A      
ATOM   1898  ND2 ASN   161      -3.003   3.002   6.046  1.00 55.71      A      
ATOM   1899 HD21 ASN   161      -9.690 -16.249 -15.473  1.00  0.00      A      
ATOM   1900 HD22 ASN   161      23.362  -8.019   5.837  1.00  0.00      A      
ATOM   1901  C   ASN   161      -3.699  -1.408   5.156  1.00 53.11      A      
ATOM   1902  O   ASN   161       0.724   6.735  -4.626  1.00 53.90      A      
ATOM   1903  N   PRO   162       2.005  -8.840  -5.515  1.00 53.27      A      
ATOM   1904  CD  PRO   162      -2.128  -1.374  -2.068  1.00 53.28      A      
ATOM   1905  HD2 PRO   162      25.875 -27.223  -1.214  1.00  0.00      A      
ATOM   1906  HD3 PRO   162      -4.595   0.132  -2.948  1.00  0.00      A      
ATOM   1907  CG  PRO   162      -1.603   3.650  -2.700  1.00 53.56      A      
ATOM   1908  HG2 PRO   162      -9.322   2.096  -7.234  1.00  0.00      A      
ATOM   1909  HG3 PRO   162       4.354 -11.752   4.488  1.00  0.00      A      
ATOM   1910  CB  PRO   162       2.664  -0.462   0.983  1.00 53.23      A      
ATOM   1911  HB2 PRO   162      16.927  -7.601  -5.537  1.00  0.00      A      
ATOM   1912  HB3 PRO   162      11.440  -4.148  -1.217  1.00  0.00      A      
ATOM   1913  CA  PRO   162       1.552  -2.102   4.056  1.00 53.11      A      
ATOM   1914  HA  PRO   162     -22.521  -8.622   6.511  1.00  0.00      A      
ATOM   1915  C   PRO   162      -8.200   1.157   1.101  1.00 52.83      A      
ATOM   1916  O   PRO   162      -3.653   6.581   7.375  1.00 53.16      A      
ATOM   1917  N   ASN   163       1.033   0.035   3.567  1.00 52.11      A      
ATOM   1918  H   ASN   163      -0.363   1.981   2.936  1.00  0.00      A      
ATOM   1919  CA  ASN   163      -2.670  -2.237   2.254  1.00 51.44      A      
ATOM   1920  HA  ASN   163      -5.426  22.977  -7.277  1.00  0.00      A      
ATOM   1921  CB  ASN   163       2.872   1.889  -8.647  1.00 52.98      A      
ATOM   1922  HB2 ASN   163     -25.920   0.444  -4.733  1.00  0.00      A      
ATOM   1923  HB3 ASN   163      -8.251   9.210   5.059  1.00  0.00      A      
ATOM   1924  CG  ASN   163      -3.125   3.056   1.587  1.00 54.17      A      
ATOM   1925  OD1 ASN   163     -13.647  -1.914   3.740  1.00 55.26      A      
ATOM   1926  ND2 ASN   163      -2.769   3.366  -5.470  1.00 55.03      A      
ATOM   1927 HD21 ASN   163       2.535 -13.159  12.292  1.00  0.00      A      
ATOM   1928 HD22 ASN   163      34.229 -21.332 -11.265  1.00  0.00      A      
ATOM   1929  C   ASN   163      -8.080   6.735   1.184  1.00 49.94      A      
ATOM   1930  O   ASN   163      -2.859   0.779  10.447  1.00 49.67      A      
ATOM   1931  N   MET   164       3.160   2.150   1.127  1.00 48.82      A      
ATOM   1932  H   MET   164     -10.517  16.632   7.264  1.00  0.00      A      
ATOM   1933  CA  MET   164      -6.405  -3.975  -5.905  1.00 47.72      A      
ATOM   1934  HA  MET   164       6.373 -12.513 -23.598  1.00  0.00      A      
ATOM   1935  CB  MET   164      -1.981   1.175  -1.918  1.00 49.14      A      
ATOM   1936  HB2 MET   164     -21.003  -0.313   3.356  1.00  0.00      A      
ATOM   1937  HB3 MET   164      -9.189   5.791  12.896  1.00  0.00      A      
ATOM   1938  CG  MET   164      -2.596   5.647   0.894  1.00 51.59      A      
ATOM   1939  HG2 MET   164     -11.420 -20.815  25.814  1.00  0.00      A      
ATOM   1940  HG3 MET   164      22.427   3.364  -2.324  1.00  0.00      A      
ATOM   1941  SD  MET   164       4.566   2.921   1.242  1.00 54.07      A      
ATOM   1942  CE  MET   164      -3.434  -1.735  -6.246  1.00 52.38      A      
ATOM   1943  HE1 MET   164       5.349  -1.519  22.407  1.00  0.00      A      
ATOM   1944  HE2 MET   164     -13.791  10.888 -21.564  1.00  0.00      A      
ATOM   1945  HE3 MET   164      -0.718 -14.393  -9.743  1.00  0.00      A      
ATOM   1946  C   MET   164       4.464  -3.392  -5.822  1.00 45.97      A      
ATOM   1947  O   MET   164       1.674  -5.366   6.543  1.00 44.99      A      
ATOM   1948  N   HIP   165       9.287   3.160   1.836  1.00 44.12      A      
ATOM   1949  H   HIP   165      -9.454   9.877  12.148  1.00  0.00      A      
ATOM   1950  CA  HIP   165      -3.649   3.352  -6.143  1.00 42.78      A      
ATOM   1951  HA  HIP   165      -2.129  -3.732  -8.533  1.00  0.00      A      
ATOM   1952  CB  HIP   165      -7.293  -6.997  -0.847  1.00 42.93      A      
ATOM   1953  HB2 HIP   165      -2.932  35.008 -15.180  1.00  0.00      A      
ATOM   1954  HB3 HIP   165       5.324   1.048  16.293  1.00  0.00      A      
ATOM   1955  CG  HIP   165      -1.428   4.020  -2.444  1.00 43.33      A      
ATOM   1956  ND1 HIP   165       2.706   0.964   0.846  1.00 43.52      A      
ATOM   1957  HD1 HIP   165       3.716  -0.648  20.217  1.00  0.00      A      
ATOM   1958  CE1 HIP   165       6.898   2.372  -0.726  1.00 43.56      A      
ATOM   1959  HE1 HIP   165     -18.728  23.327  -2.132  1.00  0.00      A      
ATOM   1960  NE2 HIP   165      -0.933  12.719   7.610  1.00 43.47      A      
ATOM   1961  HE2 HIP   165     -19.004  -3.424  -2.465  1.00  0.00      A      
ATOM   1962  CD2 HIP   165      -4.277  -3.256  -1.494  1.00 43.70      A      
ATOM   1963  HD2 HIP   165     -20.729 -20.296  19.417  1.00  0.00      A      
ATOM   1964  C   HIP   165      -1.868   6.231   3.728  1.00 41.74      A      
ATOM   1965  O   HIP   165       5.860  -1.819   3.383  1.00 41.28      A      
ATOM   1966  N   MET   166      -4.911   5.771  -0.847  1.00 40.57      A      
ATOM   1967  H   MET   166      -7.229  14.479 -14.497  1.00  0.00      A      
ATOM   1968  CA  MET   166       6.695   0.515   0.921  1.00 39.87      A      
ATOM   1969  HA  MET   166      -5.305  19.988  -2.965  1.00  0.00      A      
ATOM   1970  CB  MET   166      -0.943  -5.238   6.492  1.00 39.87      A      
ATOM   1971  HB2 MET   166     -20.260   5.312   8.342  1.00  0.00      A      
ATOM   1972  HB3 MET   166      -3.370   2.161   1.854  1.00  0.00      A      
ATOM   1973  CG  MET   166      -1.304  -0.719  -3.682  1.00 39.82      A      
ATOM   1974  HG2 MET   166     -11.504  -1.079 -11.183  1.00  0.00      A      
ATOM   1975  HG3 MET   166      -7.929  -2.532   9.750  1.00  0.00      A      
ATOM   1976  SD  MET   166       5.623   3.332   2.086  1.00 40.09      A      
ATOM   1977  CE  MET   166       0.204  -1.547   1.701  1.00 39.31      A      
ATOM   1978  HE1 MET   166      -9.694  -0.450  -4.065  1.00  0.00      A      
ATOM   1979  HE2 MET   166       0.452  -7.177   4.120  1.00  0.00      A      
ATOM   1980  HE3 MET   166       1.005  -3.996 -11.239  1.00  0.00      A      
ATOM   1981  C   MET   166      -5.488   1.363   3.552  1.00 39.65      A      
ATOM   1982  O   MET   166      -6.775   1.645  -7.639  1.00 39.22      A      
ATOM   1983  N   ALA   167       2.742   2.790  -8.793  1.00 39.41      A      
ATOM   1984  H   ALA   167     -11.595  14.285  -8.597  1.00  0.00      A      
ATOM   1985  CA  ALA   167      -6.492  -8.967   1.084  1.00 39.71      A      
ATOM   1986  HA  ALA   167     -12.474  -7.303   1.315  1.00  0.00      A      
ATOM   1987  CB  ALA   167      -2.029   2.186  -3.534  1.00 39.56      A      
ATOM   1988  HB1 ALA   167       0.678  11.994  27.954  1.00  0.00      A      
ATOM   1989  HB2 ALA   167      17.970 -20.821 -39.439  1.00  0.00      A      
ATOM   1990  HB3 ALA   167       2.631   2.511  -3.172  1.00  0.00      A      
ATOM   1991  C   ALA   167      -5.722   7.656   0.672  1.00 39.80      A      
ATOM   1992  O   ALA   167       2.313  -0.897   0.773  1.00 39.25      A      
ATOM   1993  N   ASP   168       6.845  -1.169   3.044  1.00 40.13      A      
ATOM   1994  H   ASP   168      17.555   4.179  -8.319  1.00  0.00      A      
ATOM   1995  CA  ASP   168      -1.367  -2.268   0.013  1.00 40.03      A      
ATOM   1996  HA  ASP   168      24.374   7.538  26.653  1.00  0.00      A      
ATOM   1997  CB  ASP   168       2.879   2.068   2.328  1.00 41.10      A      
ATOM   1998  HB2 ASP   168      11.748   4.154  16.429  1.00  0.00      A      
ATOM   1999  HB3 ASP   168      -0.793 -11.568 -15.946  1.00  0.00      A      
ATOM   2000  CG  ASP   168      -7.785   2.914   0.190  1.00 41.58      A      
ATOM   2001  OD1 ASP   168      -7.215   5.732   2.865  1.00 41.41      A      
ATOM   2002  OD2 ASP   168       0.925   7.167   1.788  1.00 43.06      A      
ATOM   2003  C   ASP   168       3.987   0.147   0.491  1.00 39.68      A      
ATOM   2004  O   ASP   168      -0.508  -1.024  -1.354  1.00 39.84      A      
ATOM   2005  N   ILE   169       2.163  -1.379  -1.034  1.00 39.13      A      
ATOM   2006  H   ILE   169      -4.163  -9.587  -0.347  1.00  0.00      A      
ATOM   2007  CA  ILE   169       1.000   1.380   1.035  1.00 38.99      A      
ATOM   2008  HA  ILE   169       5.296   6.966  -2.483  1.00  0.00      A      
ATOM   2009  CB  ILE   169      -2.357   5.351   9.291  1.00 38.67      A      
ATOM   2010  HB  ILE   169       3.339  17.551  13.885  1.00  0.00      A      
ATOM   2011  CG2 ILE   169       5.725   5.255 -12.172  1.00 38.20      A      
ATOM   2012 HG21 ILE   169       4.456   6.481   2.730  1.00  0.00      A      
ATOM   2013 HG22 ILE   169     -17.049  16.693  -5.970  1.00  0.00      A      
ATOM   2014 HG23 ILE   169     -27.865   7.782 -10.408  1.00  0.00      A      
ATOM   2015  CG1 ILE   169      -0.373   5.505  11.152  1.00 39.01      A      
ATOM   2016 HG12 ILE   169     -19.838  -3.719 -15.897  1.00  0.00      A      
ATOM   2017 HG13 ILE   169      -0.312  -5.394  12.382  1.00  0.00      A      
ATOM   2018  CD1 ILE   169       3.788  -4.591  -2.731  1.00 37.87      A      
ATOM   2019 HD11 ILE   169       1.276  -9.216  31.538  1.00  0.00      A      
ATOM   2020 HD12 ILE   169      -5.469  18.879   1.397  1.00  0.00      A      
ATOM   2021 HD13 ILE   169      -0.493   0.484   2.245  1.00  0.00      A      
ATOM   2022  C   ILE   169      -0.032  -4.364  -0.273  1.00 39.09      A      
ATOM   2023  O   ILE   169      -3.279   8.142  -0.126  1.00 38.97      A      
ATOM   2024  N   ALA   170      -3.234  -8.677   0.569  1.00 39.12      A      
ATOM   2025  H   ALA   170     -12.635  -8.503 -16.498  1.00  0.00      A      
ATOM   2026  CA  ALA   170       1.305  -2.953   5.716  1.00 39.28      A      
ATOM   2027  HA  ALA   170      11.190  -8.577  18.916  1.00  0.00      A      
ATOM   2028  CB  ALA   170       2.234  -0.979   0.918  1.00 38.86      A      
ATOM   2029  HB1 ALA   170       9.394  14.268   3.595  1.00  0.00      A      
ATOM   2030  HB2 ALA   170      -3.339   6.919   7.059  1.00  0.00      A      
ATOM   2031  HB3 ALA   170       6.185 -10.465  23.189  1.00  0.00      A      
ATOM   2032  C   ALA   170      -5.250   1.343  -0.636  1.00 39.22      A      
ATOM   2033  O   ALA   170       9.785   1.119  -0.213  1.00 39.54      A      
ATOM   2034  N   GLY   171       3.489  -0.934   0.710  1.00 39.42      A      
ATOM   2035  H   GLY   171     -11.439  -1.798  -4.614  1.00  0.00      A      
ATOM   2036  CA  GLY   171      -3.105   1.365  -2.450  1.00 39.49      A      
ATOM   2037  HA2 GLY   171       4.795  -1.748   3.606  1.00  0.00      A      
ATOM   2038  HA3 GLY   171     -28.985 -18.422   4.770  1.00  0.00      A      
ATOM   2039  C   GLY   171      -1.856  -0.685  -5.339  1.00 39.63      A      
ATOM   2040  O   GLY   171      -3.479   0.618   2.146  1.00 40.20      A      
ATOM   2041  N   VAL   172      -2.756   1.380   2.396  1.00 39.10      A      
ATOM   2042  H   VAL   172       0.104  -3.777  14.046  1.00  0.00      A      
ATOM   2043  CA  VAL   172       1.650  -4.532   8.392  1.00 38.32      A      
ATOM   2044  HA  VAL   172     -26.732 -10.713  12.227  1.00  0.00      A      
ATOM   2045  CB  VAL   172       9.640  -4.511  -2.758  1.00 37.96      A      
ATOM   2046  HB  VAL   172       2.430  -4.584  -6.572  1.00  0.00      A      
ATOM   2047  CG1 VAL   172       4.226   2.543  -1.846  1.00 37.29      A      
ATOM   2048 HG11 VAL   172      20.752   1.210  12.082  1.00  0.00      A      
ATOM   2049 HG12 VAL   172      11.736 -13.506   0.900  1.00  0.00      A      
ATOM   2050 HG13 VAL   172     -11.160  -1.672   3.095  1.00  0.00      A      
ATOM   2051  CG2 VAL   172       7.990  -5.435   6.409  1.00 36.95      A      
ATOM   2052 HG21 VAL   172      26.430  -1.687   3.418  1.00  0.00      A      
ATOM   2053 HG22 VAL   172      -6.820  -0.389   9.944  1.00  0.00      A      
ATOM   2054 HG23 VAL   172      12.325  15.348   2.295  1.00  0.00      A      
ATOM   2055  C   VAL   172      -3.003   6.521   4.416  1.00 38.54      A      
ATOM   2056  O   VAL   172      -3.458   5.295  -6.666  1.00 38.62      A      
ATOM   2057  N   ALA   173       0.916   3.584  -3.360  1.00 38.84      A      
ATOM   2058  H   ALA   173      12.235   0.798  16.705  1.00  0.00      A      
ATOM   2059  CA  ALA   173       0.003   5.503   7.477  1.00 39.97      A      
ATOM   2060  HA  ALA   173      -1.790   0.805  16.460  1.00  0.00      A      
ATOM   2061  CB  ALA   173       0.123  -0.708   5.083  1.00 40.03      A      
ATOM   2062  HB1 ALA   173     -20.446   8.685  -4.422  1.00  0.00      A      
ATOM   2063  HB2 ALA   173     -11.648  25.529  29.112  1.00  0.00      A      
ATOM   2064  HB3 ALA   173     -32.553  -7.455   9.266  1.00  0.00      A      
ATOM   2065  C   ALA   173      -0.245  -2.850  -0.423  1.00 40.98      A      
ATOM   2066  O   ALA   173      -1.670   3.739   0.202  1.00 40.48      A      
ATOM   2067  N   LYS   174      -4.186   6.234   1.226  1.00 41.96      A      
ATOM   2068  H   LYS   174     -16.161 -20.625 -12.415  1.00  0.00      A      
ATOM   2069  CA  LYS   174      -3.026   8.309  -0.407  1.00 43.33      A      
ATOM   2070  HA  LYS   174     -14.722  16.458   3.039  1.00  0.00      A      
ATOM   2071  CB  LYS   174      -1.801  -5.491   5.190  1.00 43.85      A      
ATOM   2072  HB2 LYS   174      17.592  -0.266  14.144  1.00  0.00      A      
ATOM   2073  HB3 LYS   174      -3.131  -6.305   7.433  1.00  0.00      A      
ATOM   2074  CG  LYS   174      -2.788   7.872  -1.707  1.00 44.42      A      
ATOM   2075  HG2 LYS   174     -15.777  -8.918 -27.186  1.00  0.00      A      
ATOM   2076  HG3 LYS   174      -0.796   6.844   4.518  1.00  0.00      A      
ATOM   2077  CD  LYS   174       2.601   2.403   0.872  1.00 45.57      A      
ATOM   2078  HD2 LYS   174      -5.302   2.228  -2.819  1.00  0.00      A      
ATOM   2079  HD3 LYS   174      -2.238  -0.840   2.151  1.00  0.00      A      
ATOM   2080  CE  LYS   174       4.419   2.643   1.318  1.00 46.35      A      
ATOM   2081  HE2 LYS   174      22.738   3.974  11.366  1.00  0.00      A      
ATOM   2082  HE3 LYS   174     -13.193 -12.032   7.478  1.00  0.00      A      
ATOM   2083  NZ  LYS   174       2.599  -0.915   6.038  1.00 46.51      A      
ATOM   2084  HZ1 LYS   174     -14.979  -5.970 -13.886  1.00  0.00      A      
ATOM   2085  HZ2 LYS   174       9.819   2.523  18.570  1.00  0.00      A      
ATOM   2086  HZ3 LYS   174      -1.765 -11.903   9.597  1.00  0.00      A      
ATOM   2087  C   LYS   174       3.356   3.620   5.096  1.00 43.64      A      
ATOM   2088  O   LYS   174      -1.480   4.451  -3.441  1.00 43.96      A      
ATOM   2089  N   ILE   175      -4.065  -1.497  -2.034  1.00 44.04      A      
ATOM   2090  H   ILE   175     -11.189 -15.490  -8.904  1.00  0.00      A      
ATOM   2091  CA  ILE   175       5.366  -1.265  -4.889  1.00 44.55      A      
ATOM   2092  HA  ILE   175     -12.195   0.600  -5.734  1.00  0.00      A      
ATOM   2093  CB  ILE   175       1.217   4.654  -6.202  1.00 44.34      A      
ATOM   2094  HB  ILE   175       5.263  -4.472   4.270  1.00  0.00      A      
ATOM   2095  CG2 ILE   175      -4.345   2.277   0.762  1.00 44.55      A      
ATOM   2096 HG21 ILE   175      -6.093   2.267   0.431  1.00  0.00      A      
ATOM   2097 HG22 ILE   175      -5.914   4.509  -2.686  1.00  0.00      A      
ATOM   2098 HG23 ILE   175      -5.844  32.081   2.332  1.00  0.00      A      
ATOM   2099  CG1 ILE   175       4.103  -2.793   7.561  1.00 44.08      A      
ATOM   2100 HG12 ILE   175     -23.357 -31.514  12.085  1.00  0.00      A      
ATOM   2101 HG13 ILE   175      33.719 -11.835  17.386  1.00  0.00      A      
ATOM   2102  CD1 ILE   175       4.085   8.954  -4.765  1.00 43.68      A      
ATOM   2103 HD11 ILE   175      10.808  -4.118   9.833  1.00  0.00      A      
ATOM   2104 HD12 ILE   175      14.687  24.280  13.552  1.00  0.00      A      
ATOM   2105 HD13 ILE   175      23.075  -1.033   7.858  1.00  0.00      A      
ATOM   2106  C   ILE   175       6.680  -4.146   2.120  1.00 45.25      A      
ATOM   2107  O   ILE   175      -5.878  -1.725   1.160  1.00 45.25      A      
ATOM   2108  N   ALA   176       3.533  -1.636  -4.026  1.00 45.54      A      
ATOM   2109  H   ALA   176      -2.737 -18.166  -4.372  1.00  0.00      A      
ATOM   2110  CA  ALA   176       3.605  -1.618 -11.480  1.00 45.89      A      
ATOM   2111  HA  ALA   176      -1.893  -5.688  -5.711  1.00  0.00      A      
ATOM   2112  CB  ALA   176       6.952  -4.900   7.524  1.00 45.40      A      
ATOM   2113  HB1 ALA   176      -7.513 -23.480  -6.509  1.00  0.00      A      
ATOM   2114  HB2 ALA   176      12.253  -2.050  10.935  1.00  0.00      A      
ATOM   2115  HB3 ALA   176      -4.360  14.858  12.533  1.00  0.00      A      
ATOM   2116  C   ALA   176      -1.908  -1.732   3.343  1.00 46.43      A      
ATOM   2117  O   ALA   176      -1.348  -3.294  -0.977  1.00 46.35      A      
ATOM   2118  N   ARG   177      -3.407  -2.711   0.485  1.00 47.35      A      
ATOM   2119  H   ARG   177       2.706  38.004  -5.757  1.00  0.00      A      
ATOM   2120  CA  ARG   177      -5.771   1.190   1.576  1.00 48.45      A      
ATOM   2121  HA  ARG   177       5.261 -10.048 -13.595  1.00  0.00      A      
ATOM   2122  CB  ARG   177       7.282  -8.775  -4.073  1.00 49.25      A      
ATOM   2123  HB2 ARG   177      17.907 -20.378 -14.783  1.00  0.00      A      
ATOM   2124  HB3 ARG   177      19.669  -2.075  -7.271  1.00  0.00      A      
ATOM   2125  CG  ARG   177       1.047  -1.461   4.543  1.00 50.54      A      
ATOM   2126  HG2 ARG   177     -16.741  12.738   6.320  1.00  0.00      A      
ATOM   2127  HG3 ARG   177     -14.848  -7.266   3.434  1.00  0.00      A      
ATOM   2128  CD  ARG   177      -0.966   3.974  -6.047  1.00 50.97      A      
ATOM   2129  HD2 ARG   177      11.564   7.530  -0.978  1.00  0.00      A      
ATOM   2130  HD3 ARG   177      25.042 -13.370 -10.872  1.00  0.00      A      
ATOM   2131  NE  ARG   177      -1.544  -1.747   1.187  1.00 51.40      A      
ATOM   2132  HE  ARG   177      -7.301  15.248  -8.783  1.00  0.00      A      
ATOM   2133  CZ  ARG   177     -14.584  -3.622  -3.286  1.00 51.53      A      
ATOM   2134  NH1 ARG   177       3.579   1.050  -0.534  1.00 50.97      A      
ATOM   2135 HH11 ARG   177       4.081  10.324  -2.828  1.00  0.00      A      
ATOM   2136 HH12 ARG   177       0.190  -9.624  20.639  1.00  0.00      A      
ATOM   2137  NH2 ARG   177      -8.435  -2.561  -3.412  1.00 51.54      A      
ATOM   2138 HH21 ARG   177      -7.767 -19.998  -1.850  1.00  0.00      A      
ATOM   2139 HH22 ARG   177      13.619  11.263  -5.393  1.00  0.00      A      
ATOM   2140  C   ARG   177       0.927   0.179   3.497  1.00 48.83      A      
ATOM   2141  O   ARG   177     -14.298   4.183  -1.203  1.00 48.83      A      
ATOM   2142  N   LYS   178      -0.785   3.289  -3.952  1.00 49.16      A      
ATOM   2143  H   LYS   178       0.736   8.169  -3.060  1.00  0.00      A      
ATOM   2144  CA  LYS   178      -6.424  -9.231  -3.676  1.00 49.49      A      
ATOM   2145  HA  LYS   178       4.698  10.502  -2.861  1.00  0.00      A      
ATOM   2146  CB  LYS   178      -3.439  -2.429   2.807  1.00 50.42      A      
ATOM   2147  HB2 LYS   178     -13.324   3.697  13.131  1.00  0.00      A      
ATOM   2148  HB3 LYS   178       1.344  -7.548  23.747  1.00  0.00      A      
ATOM   2149  CG  LYS   178      -5.233   2.203  -5.181  1.00 52.07      A      
ATOM   2150  HG2 LYS   178      -0.112   2.568   7.764  1.00  0.00      A      
ATOM   2151  HG3 LYS   178       3.077  -2.328 -12.333  1.00  0.00      A      
ATOM   2152  CD  LYS   178       4.243   5.170  -0.195  1.00 53.06      A      
ATOM   2153  HD2 LYS   178     -10.394  16.131  -0.681  1.00  0.00      A      
ATOM   2154  HD3 LYS   178     -10.432  10.716 -22.298  1.00  0.00      A      
ATOM   2155  CE  LYS   178      -1.240   1.162   2.961  1.00 53.99      A      
ATOM   2156  HE2 LYS   178       7.315  23.064 -12.396  1.00  0.00      A      
ATOM   2157  HE3 LYS   178      -7.384  -3.396   8.738  1.00  0.00      A      
ATOM   2158  NZ  LYS   178      -3.925  -1.187  -3.814  1.00 53.88      A      
ATOM   2159  HZ1 LYS   178      -0.586  -8.527   7.352  1.00  0.00      A      
ATOM   2160  HZ2 LYS   178     -22.036  10.249   0.788  1.00  0.00      A      
ATOM   2161  HZ3 LYS   178      -0.928 -15.712 -22.613  1.00  0.00      A      
ATOM   2162  C   LYS   178      -0.190  -1.875  -2.913  1.00 48.91      A      
ATOM   2163  O   LYS   178      -4.259  -4.032  -1.412  1.00 48.72      A      
ATOM   2164  N   HID   179      -6.931   3.026   0.774  1.00 48.34      A      
ATOM   2165  H   HID   179       7.110  17.668   5.984  1.00  0.00      A      
ATOM   2166  CA  HID   179      -2.079  -2.184   4.069  1.00 47.41      A      
ATOM   2167  HA  HID   179       8.338   0.886   5.026  1.00  0.00      A      
ATOM   2168  CB  HID   179       6.596  -0.375   6.614  1.00 48.19      A      
ATOM   2169  HB2 HID   179       4.785  -0.590  12.881  1.00  0.00      A      
ATOM   2170  HB3 HID   179      -1.113 -10.240  15.065  1.00  0.00      A      
ATOM   2171  CG  HID   179       2.197   5.805   0.442  1.00 49.04      A      
ATOM   2172  ND1 HID   179       2.129  -3.831  -6.585  1.00 49.69      A      
ATOM   2173  HD1 HID   179      -0.138 -10.195  10.784  1.00  0.00      A      
ATOM   2174  CE1 HID   179       1.346   6.460  -3.376  1.00 49.62      A      
ATOM   2175  HE1 HID   179       0.704   4.296 -15.374  1.00  0.00      A      
ATOM   2176  NE2 HID   179       5.927   7.086   9.094  1.00 49.53      A      
ATOM   2177  CD2 HID   179       7.033  -5.676   0.296  1.00 49.25      A      
ATOM   2178  HD2 HID   179      11.166  17.446  16.342  1.00  0.00      A      
ATOM   2179  C   HID   179      -3.566  -3.354   2.019  1.00 46.51      A      
ATOM   2180  O   HID   179       3.651   3.206  -0.711  1.00 46.69      A      
ATOM   2181  N   GLY   180       5.617  -2.129  -0.890  1.00 45.17      A      
ATOM   2182  H   GLY   180       1.972 -26.059  11.780  1.00  0.00      A      
ATOM   2183  CA  GLY   180      -1.480   2.438  -2.737  1.00 43.46      A      
ATOM   2184  HA2 GLY   180      -4.265  -7.069  -4.377  1.00  0.00      A      
ATOM   2185  HA3 GLY   180     -18.581  -4.584  10.064  1.00  0.00      A      
ATOM   2186  C   GLY   180      -3.106  -3.927  -0.736  1.00 42.37      A      
ATOM   2187  O   GLY   180      -2.777  -4.761   0.720  1.00 42.20      A      
ATOM   2188  N   ALA   181       0.446  -7.757   0.360  1.00 40.55      A      
ATOM   2189  H   ALA   181      -6.099  10.389   0.374  1.00  0.00      A      
ATOM   2190  CA  ALA   181       0.195  -5.964   3.825  1.00 39.03      A      
ATOM   2191  HA  ALA   181      -0.870 -13.899   4.324  1.00  0.00      A      
ATOM   2192  CB  ALA   181       2.471  -5.655  -0.653  1.00 38.65      A      
ATOM   2193  HB1 ALA   181      34.031  19.252 -13.407  1.00  0.00      A      
ATOM   2194  HB2 ALA   181       0.669  -5.439  12.842  1.00  0.00      A      
ATOM   2195  HB3 ALA   181       6.614   0.711 -10.500  1.00  0.00      A      
ATOM   2196  C   ALA   181       8.455   0.969   0.543  1.00 37.83      A      
ATOM   2197  O   ALA   181      -2.421   4.104  10.976  1.00 37.95      A      
ATOM   2198  N   THR   182      -0.240   5.111   2.186  1.00 36.26      A      
ATOM   2199  H   THR   182       3.580  13.406  -2.340  1.00  0.00      A      
ATOM   2200  CA  THR   182      -3.083  -3.605  -4.963  1.00 34.61      A      
ATOM   2201  HA  THR   182     -26.857   3.526  17.610  1.00  0.00      A      
ATOM   2202  CB  THR   182       2.335   1.469   8.672  1.00 34.67      A      
ATOM   2203  HB  THR   182      10.897  14.917  12.076  1.00  0.00      A      
ATOM   2204  CG2 THR   182      -6.767  -2.206   1.317  1.00 34.67      A      
ATOM   2205 HG21 THR   182     -11.913  10.796   1.335  1.00  0.00      A      
ATOM   2206 HG22 THR   182     -11.241   4.551  -1.232  1.00  0.00      A      
ATOM   2207 HG23 THR   182       5.336  15.048   4.482  1.00  0.00      A      
ATOM   2208  OG1 THR   182      -1.638  -5.764  -1.411  1.00 34.64      A      
ATOM   2209  HG1 THR   182      25.275  38.529  11.125  1.00  0.00      A      
ATOM   2210  C   THR   182       2.120   0.670   2.093  1.00 33.42      A      
ATOM   2211  O   THR   182       6.653  -2.845   0.064  1.00 32.26      A      
ATOM   2212  N   VAL   183      -0.946  -3.286  -0.179  1.00 32.28      A      
ATOM   2213  H   VAL   183     -28.776 -13.783  -5.886  1.00  0.00      A      
ATOM   2214  CA  VAL   183      -0.159   2.060   3.820  1.00 31.40      A      
ATOM   2215  HA  VAL   183      -3.830   4.870   7.719  1.00  0.00      A      
ATOM   2216  CB  VAL   183      -0.520   2.622   3.580  1.00 31.08      A      
ATOM   2217  HB  VAL   183     -23.854  -3.002  -3.123  1.00  0.00      A      
ATOM   2218  CG1 VAL   183       5.754  11.833  -6.084  1.00 30.10      A      
ATOM   2219 HG11 VAL   183      -3.433   6.313   2.524  1.00  0.00      A      
ATOM   2220 HG12 VAL   183      -9.625   0.202  16.153  1.00  0.00      A      
ATOM   2221 HG13 VAL   183      12.345  21.816  10.764  1.00  0.00      A      
ATOM   2222  CG2 VAL   183       2.502   2.910   5.157  1.00 30.51      A      
ATOM   2223 HG21 VAL   183      12.684  25.195  11.210  1.00  0.00      A      
ATOM   2224 HG22 VAL   183      -9.414 -11.808 -13.519  1.00  0.00      A      
ATOM   2225 HG23 VAL   183       0.869 -12.692  11.994  1.00  0.00      A      
ATOM   2226  C   VAL   183      -0.933   8.055  -0.047  1.00 31.15      A      
ATOM   2227  O   VAL   183       6.234  -0.650  -2.068  1.00 30.86      A      
ATOM   2228  N   VAL   184      -1.619  -3.028   4.411  1.00 30.50      A      
ATOM   2229  H   VAL   184       2.214  -7.064  -8.004  1.00  0.00      A      
ATOM   2230  CA  VAL   184     -10.374  -4.342   1.120  1.00 30.49      A      
ATOM   2231  HA  VAL   184      14.772   6.254  12.050  1.00  0.00      A      
ATOM   2232  CB  VAL   184      -5.672  -1.543  -5.112  1.00 30.50      A      
ATOM   2233  HB  VAL   184      -6.192  -2.917  -5.243  1.00  0.00      A      
ATOM   2234  CG1 VAL   184       2.409   2.042   2.645  1.00 29.69      A      
ATOM   2235 HG11 VAL   184      -3.282 -13.146 -16.902  1.00  0.00      A      
ATOM   2236 HG12 VAL   184     -10.252  16.998  -0.792  1.00  0.00      A      
ATOM   2237 HG13 VAL   184      10.459 -14.244 -13.546  1.00  0.00      A      
ATOM   2238  CG2 VAL   184      -1.324   1.195   1.050  1.00 29.76      A      
ATOM   2239 HG21 VAL   184       4.064   3.481  -8.689  1.00  0.00      A      
ATOM   2240 HG22 VAL   184      13.553  -9.376   4.192  1.00  0.00      A      
ATOM   2241 HG23 VAL   184     -23.483   0.300 -16.064  1.00  0.00      A      
ATOM   2242  C   VAL   184      -2.245  -2.907   6.221  1.00 30.24      A      
ATOM   2243  O   VAL   184       1.939  -1.130   2.935  1.00 30.56      A      
ATOM   2244  N   VAL   185      -5.502   1.117   0.259  1.00 30.13      A      
ATOM   2245  H   VAL   185       7.405   2.527   2.149  1.00  0.00      A      
ATOM   2246  CA  VAL   185       2.333   1.547  -6.948  1.00 29.57      A      
ATOM   2247  HA  VAL   185     -15.585 -10.207 -26.504  1.00  0.00      A      
ATOM   2248  CB  VAL   185      -0.331   9.573   5.776  1.00 29.70      A      
ATOM   2249  HB  VAL   185      23.642  10.472   3.434  1.00  0.00      A      
ATOM   2250  CG1 VAL   185      -3.538   9.806   1.417  1.00 29.74      A      
ATOM   2251 HG11 VAL   185     -19.841  -3.737  -9.607  1.00  0.00      A      
ATOM   2252 HG12 VAL   185       3.683   2.154  18.344  1.00  0.00      A      
ATOM   2253 HG13 VAL   185      -6.786   7.364   7.181  1.00  0.00      A      
ATOM   2254  CG2 VAL   185       1.546   7.784  -2.512  1.00 30.06      A      
ATOM   2255 HG21 VAL   185      15.147   1.693 -24.933  1.00  0.00      A      
ATOM   2256 HG22 VAL   185       3.939  26.669  -8.786  1.00  0.00      A      
ATOM   2257 HG23 VAL   185      18.274   4.034  11.566  1.00  0.00      A      
ATOM   2258  C   VAL   185       3.518  -1.822   1.370  1.00 29.32      A      
ATOM   2259  O   VAL   185      -1.890   8.270   1.227  1.00 28.49      A      
ATOM   2260  N   ASP   186      -3.733   1.960   1.769  1.00 28.70      A      
ATOM   2261  H   ASP   186       1.767  -0.318  -9.172  1.00  0.00      A      
ATOM   2262  CA  ASP   186       1.865  -0.834   4.010  1.00 28.87      A      
ATOM   2263  HA  ASP   186      -4.862   2.232  -6.868  1.00  0.00      A      
ATOM   2264  CB  ASP   186      -1.416   1.836   3.641  1.00 29.87      A      
ATOM   2265  HB2 ASP   186      11.049   5.826  29.059  1.00  0.00      A      
ATOM   2266  HB3 ASP   186      -7.881 -13.298  19.710  1.00  0.00      A      
ATOM   2267  CG  ASP   186      -7.011  -4.977   3.646  1.00 30.50      A      
ATOM   2268  OD1 ASP   186       1.810  -3.493   0.644  1.00 30.86      A      
ATOM   2269  OD2 ASP   186       8.301   5.727  -2.106  1.00 31.91      A      
ATOM   2270  C   ASP   186       4.473   3.107   0.395  1.00 28.15      A      
ATOM   2271  O   ASP   186      -5.501  10.689   2.786  1.00 28.75      A      
ATOM   2272  N   ASN   187      -0.887   1.380   2.742  1.00 27.43      A      
ATOM   2273  H   ASN   187     -17.832   5.746 -20.099  1.00  0.00      A      
ATOM   2274  CA  ASN   187       3.787   5.218  -5.319  1.00 26.63      A      
ATOM   2275  HA  ASN   187     -15.682  26.914   5.152  1.00  0.00      A      
ATOM   2276  CB  ASN   187      -6.268   1.556  -1.424  1.00 26.07      A      
ATOM   2277  HB2 ASN   187      -8.376   3.205 -24.347  1.00  0.00      A      
ATOM   2278  HB3 ASN   187     -10.277  -5.192   1.971  1.00  0.00      A      
ATOM   2279  CG  ASN   187       8.762  -8.599  -1.383  1.00 25.92      A      
ATOM   2280  OD1 ASN   187       1.295   3.076  -2.663  1.00 26.95      A      
ATOM   2281  ND2 ASN   187       6.013   6.847   3.077  1.00 25.61      A      
ATOM   2282 HD21 ASN   187     -10.462 -23.841  18.152  1.00  0.00      A      
ATOM   2283 HD22 ASN   187       7.705  -9.162 -13.345  1.00  0.00      A      
ATOM   2284  C   ASN   187       6.094   0.495  -1.244  1.00 26.82      A      
ATOM   2285  O   ASN   187       2.980   1.958  -5.101  1.00 25.75      A      
ATOM   2286  N   THR   188       1.031   2.277  -0.807  1.00 26.92      A      
ATOM   2287  H   THR   188       9.181  11.608   0.796  1.00  0.00      A      
ATOM   2288  CA  THR   188      -1.309  -6.769  -5.193  1.00 26.55      A      
ATOM   2289  HA  THR   188      -9.946   0.805  18.005  1.00  0.00      A      
ATOM   2290  CB  THR   188      -4.262   2.011   1.178  1.00 26.11      A      
ATOM   2291  HB  THR   188      -7.254   0.045 -16.984  1.00  0.00      A      
ATOM   2292  CG2 THR   188      -5.145 -11.287   0.172  1.00 24.89      A      
ATOM   2293 HG21 THR   188      -5.835  14.142   7.416  1.00  0.00      A      
ATOM   2294 HG22 THR   188      -0.608  -1.983   1.097  1.00  0.00      A      
ATOM   2295 HG23 THR   188      10.970 -16.223  -3.841  1.00  0.00      A      
ATOM   2296  OG1 THR   188      -4.791  -1.403  -3.645  1.00 24.70      A      
ATOM   2297  HG1 THR   188     -27.273  -0.295  -7.598  1.00  0.00      A      
ATOM   2298  C   THR   188       2.966   4.383  -3.568  1.00 27.58      A      
ATOM   2299  O   THR   188       1.395  -5.180  -2.026  1.00 26.56      A      
ATOM   2300  N   TYR   189       7.277  -4.635  -0.281  1.00 28.58      A      
ATOM   2301  H   TYR   189       5.161   6.744 -26.174  1.00  0.00      A      
ATOM   2302  CA  TYR   189       1.521   4.228   1.188  1.00 30.56      A      
ATOM   2303  HA  TYR   189      21.203  16.115 -11.672  1.00  0.00      A      
ATOM   2304  CB  TYR   189       8.166   3.178  -1.050  1.00 33.68      A      
ATOM   2305  HB2 TYR   189      -2.291   4.765  -9.716  1.00  0.00      A      
ATOM   2306  HB3 TYR   189      14.714  23.987 -23.232  1.00  0.00      A      
ATOM   2307  CG  TYR   189       3.896   2.610  -1.706  1.00 37.27      A      
ATOM   2308  CD1 TYR   189      -3.910  -3.620  -1.014  1.00 38.35      A      
ATOM   2309  HD1 TYR   189      20.857 -11.917 -12.543  1.00  0.00      A      
ATOM   2310  CE1 TYR   189      -7.329  -3.530   0.159  1.00 39.97      A      
ATOM   2311  HE1 TYR   189      -3.884  -3.112   2.055  1.00  0.00      A      
ATOM   2312  CZ  TYR   189     -12.802   4.617   2.999  1.00 40.67      A      
ATOM   2313  OH  TYR   189       8.424  -0.138  -3.114  1.00 42.65      A      
ATOM   2314  HH  TYR   189       9.830 -11.860  11.990  1.00  0.00      A      
ATOM   2315  CE2 TYR   189       2.459   2.514  -0.160  1.00 40.11      A      
ATOM   2316  HE2 TYR   189      -6.949  -3.334   4.318  1.00  0.00      A      
ATOM   2317  CD2 TYR   189      -4.403  -4.512   1.040  1.00 38.26      A      
ATOM   2318  HD2 TYR   189      -6.613   5.222 -14.067  1.00  0.00      A      
ATOM   2319  C   TYR   189       2.058  -3.980   6.227  1.00 30.34      A      
ATOM   2320  O   TYR   189      -3.409  -0.950  -1.270  1.00 29.80      A      
ATOM   2321  N   CYS   190       1.405   0.993  -2.397  1.00 29.66      A      
ATOM   2322  H   CYS   190     -17.157 -38.057   1.515  1.00  0.00      A      
ATOM   2323  CA  CYS   190      -3.059  -6.086   9.632  1.00 29.02      A      
ATOM   2324  HA  CYS   190     -17.471   4.779 -17.542  1.00  0.00      A      
ATOM   2325  CB  CYS   190       0.620  -0.345   4.885  1.00 29.17      A      
ATOM   2326  HB2 CYS   190      29.116  11.664 -14.044  1.00  0.00      A      
ATOM   2327  HB3 CYS   190       2.528  -4.571   8.775  1.00  0.00      A      
ATOM   2328  SG  CYS   190       7.447   1.418   1.081  1.00 30.94      A      
ATOM   2329  HG  CYS   190      -9.611  -2.056   2.167  1.00  0.00      A      
ATOM   2330  C   CYS   190      -4.371  -1.895   4.207  1.00 28.21      A      
ATOM   2331  O   CYS   190       2.999   2.194  -1.531  1.00 28.43      A      
ATOM   2332  N   THR   191       1.172   6.315   2.764  1.00 26.52      A      
ATOM   2333  H   THR   191     -19.384  -9.734  12.153  1.00  0.00      A      
ATOM   2334  CA  THR   191       0.040   2.594  -4.085  1.00 25.94      A      
ATOM   2335  HA  THR   191      -0.601   3.351  12.927  1.00  0.00      A      
ATOM   2336  CB  THR   191       0.982  -6.635  -6.318  1.00 26.63      A      
ATOM   2337  HB  THR   191       3.654  -0.926  14.713  1.00  0.00      A      
ATOM   2338  CG2 THR   191       0.324   2.972   4.523  1.00 25.79      A      
ATOM   2339 HG21 THR   191     -17.334 -20.372  13.147  1.00  0.00      A      
ATOM   2340 HG22 THR   191     -19.427   0.273  15.350  1.00  0.00      A      
ATOM   2341 HG23 THR   191      -2.356  -6.279  -7.098  1.00  0.00      A      
ATOM   2342  OG1 THR   191       1.072   1.330  -0.403  1.00 26.18      A      
ATOM   2343  HG1 THR   191     -13.795   6.921 -23.854  1.00  0.00      A      
ATOM   2344  C   THR   191       1.392  -4.612  -0.386  1.00 26.02      A      
ATOM   2345  O   THR   191       2.369   0.333   6.903  1.00 25.06      A      
ATOM   2346  N   PRO   192       1.843  -3.344  -3.867  1.00 26.25      A      
ATOM   2347  CD  PRO   192      -5.201  -0.277  -2.298  1.00 25.87      A      
ATOM   2348  HD2 PRO   192      16.088   8.034  -7.155  1.00  0.00      A      
ATOM   2349  HD3 PRO   192      -8.889 -10.778   6.687  1.00  0.00      A      
ATOM   2350  CG  PRO   192       5.520   2.986   1.391  1.00 27.66      A      
ATOM   2351  HG2 PRO   192      -5.938   8.441 -21.979  1.00  0.00      A      
ATOM   2352  HG3 PRO   192       7.783 -10.605 -20.808  1.00  0.00      A      
ATOM   2353  CB  PRO   192       4.485   6.752  -0.598  1.00 26.43      A      
ATOM   2354  HB2 PRO   192      24.071  20.132  -1.920  1.00  0.00      A      
ATOM   2355  HB3 PRO   192     -10.122 -13.779  -0.987  1.00  0.00      A      
ATOM   2356  CA  PRO   192       6.207   5.314  -5.005  1.00 26.60      A      
ATOM   2357  HA  PRO   192      -2.769 -15.821  21.322  1.00  0.00      A      
ATOM   2358  C   PRO   192       9.059  -0.477  -8.067  1.00 26.74      A      
ATOM   2359  O   PRO   192       0.436  -3.391  -3.386  1.00 26.51      A      
ATOM   2360  N   TYR   193      -2.765   9.585  -2.434  1.00 26.46      A      
ATOM   2361  H   TYR   193       0.115  -4.398  -4.035  1.00  0.00      A      
ATOM   2362  CA  TYR   193      -1.045   8.731  -3.972  1.00 26.51      A      
ATOM   2363  HA  TYR   193      -4.083 -16.032 -23.718  1.00  0.00      A      
ATOM   2364  CB  TYR   193      -7.705   3.258  -4.599  1.00 26.29      A      
ATOM   2365  HB2 TYR   193     -16.428  -8.407  -8.855  1.00  0.00      A      
ATOM   2366  HB3 TYR   193      -7.985   3.543  -4.647  1.00  0.00      A      
ATOM   2367  CG  TYR   193       5.700  -4.038  -7.980  1.00 26.07      A      
ATOM   2368  CD1 TYR   193      -2.607  -0.217   0.276  1.00 26.34      A      
ATOM   2369  HD1 TYR   193      -9.460   3.234  -1.536  1.00  0.00      A      
ATOM   2370  CE1 TYR   193       2.424   3.404  -7.077  1.00 26.80      A      
ATOM   2371  HE1 TYR   193     -17.312  -8.615  -2.080  1.00  0.00      A      
ATOM   2372  CZ  TYR   193       8.446  -1.340  -0.080  1.00 26.36      A      
ATOM   2373  OH  TYR   193      -0.535  -1.491  -6.380  1.00 28.35      A      
ATOM   2374  HH  TYR   193     -25.550  12.520 -11.163  1.00  0.00      A      
ATOM   2375  CE2 TYR   193       0.318  -6.245  -1.748  1.00 26.62      A      
ATOM   2376  HE2 TYR   193       4.693  -8.526   0.157  1.00  0.00      A      
ATOM   2377  CD2 TYR   193       2.063  -1.312   7.066  1.00 25.77      A      
ATOM   2378  HD2 TYR   193       0.754 -16.456  -6.176  1.00  0.00      A      
ATOM   2379  C   TYR   193      -3.098   2.746  -2.247  1.00 27.02      A      
ATOM   2380  O   TYR   193       2.340   1.481  -1.768  1.00 26.94      A      
ATOM   2381  N   LEU   194      -9.051  -2.470  -0.817  1.00 27.23      A      
ATOM   2382  H   LEU   194       3.465   1.450 -14.442  1.00  0.00      A      
ATOM   2383  CA  LEU   194      11.160   7.123  -6.319  1.00 27.33      A      
ATOM   2384  HA  LEU   194       2.632   5.658  27.057  1.00  0.00      A      
ATOM   2385  CB  LEU   194      -0.898   3.739  -0.954  1.00 26.09      A      
ATOM   2386  HB2 LEU   194      -3.161   5.168 -16.863  1.00  0.00      A      
ATOM   2387  HB3 LEU   194       2.050   9.332   1.565  1.00  0.00      A      
ATOM   2388  CG  LEU   194      -1.241   0.599  -5.297  1.00 25.80      A      
ATOM   2389  HG  LEU   194       1.788  -3.712  -7.247  1.00  0.00      A      
ATOM   2390  CD1 LEU   194       4.549   0.781   5.299  1.00 25.40      A      
ATOM   2391 HD11 LEU   194      12.271  -3.133 -24.634  1.00  0.00      A      
ATOM   2392 HD12 LEU   194     -21.467   0.526  -5.741  1.00  0.00      A      
ATOM   2393 HD13 LEU   194       5.183   4.305 -28.934  1.00  0.00      A      
ATOM   2394  CD2 LEU   194       2.870  -3.968  -4.058  1.00 25.21      A      
ATOM   2395 HD21 LEU   194     -15.943  -4.708  -3.130  1.00  0.00      A      
ATOM   2396 HD22 LEU   194      -2.225 -10.360 -37.049  1.00  0.00      A      
ATOM   2397 HD23 LEU   194      25.036  -5.899  -5.853  1.00  0.00      A      
ATOM   2398  C   LEU   194      -4.058  -0.833  -5.172  1.00 27.67      A      
ATOM   2399  O   LEU   194      -2.536  -7.807  11.700  1.00 28.41      A      
ATOM   2400  N   GLN   195      -2.719  -1.836  -4.260  1.00 28.32      A      
ATOM   2401  H   GLN   195       2.775  -7.933  -4.984  1.00  0.00      A      
ATOM   2402  CA  GLN   195      -4.773   2.792  -2.200  1.00 28.30      A      
ATOM   2403  HA  GLN   195      16.531  -8.895 -18.965  1.00  0.00      A      
ATOM   2404  CB  GLN   195       1.613  -0.864  -1.784  1.00 27.96      A      
ATOM   2405  HB2 GLN   195      -2.471   2.601   0.908  1.00  0.00      A      
ATOM   2406  HB3 GLN   195      14.659   9.214  32.235  1.00  0.00      A      
ATOM   2407  CG  GLN   195      -0.876  -5.917   3.338  1.00 28.78      A      
ATOM   2408  HG2 GLN   195     -13.794 -11.934  18.462  1.00  0.00      A      
ATOM   2409  HG3 GLN   195      -1.337 -19.246  -4.459  1.00  0.00      A      
ATOM   2410  CD  GLN   195       2.655  -2.219   2.425  1.00 28.78      A      
ATOM   2411  OE1 GLN   195      -0.090   1.508   3.197  1.00 29.08      A      
ATOM   2412  NE2 GLN   195      -4.235  -6.673  -4.181  1.00 28.91      A      
ATOM   2413 HE21 GLN   195     -16.755   3.932   0.297  1.00  0.00      A      
ATOM   2414 HE22 GLN   195      -0.845   0.445   0.338  1.00  0.00      A      
ATOM   2415  C   GLN   195       2.145   5.270   1.556  1.00 29.00      A      
ATOM   2416  O   GLN   195       7.238   0.989   4.150  1.00 28.66      A      
ATOM   2417  N   ARG   196       1.799   4.433  -1.242  1.00 29.48      A      
ATOM   2418  H   ARG   196     -10.204  11.038  12.236  1.00  0.00      A      
ATOM   2419  CA  ARG   196       3.493  -4.935   2.459  1.00 30.45      A      
ATOM   2420  HA  ARG   196      10.666 -14.358  -3.060  1.00  0.00      A      
ATOM   2421  CB  ARG   196       3.733  -3.745   4.165  1.00 31.27      A      
ATOM   2422  HB2 ARG   196     -17.806   5.270 -11.322  1.00  0.00      A      
ATOM   2423  HB3 ARG   196       7.074   3.070  -5.959  1.00  0.00      A      
ATOM   2424  CG  ARG   196      -2.061   3.639  -7.622  1.00 33.09      A      
ATOM   2425  HG2 ARG   196       2.428  -0.754  -4.876  1.00  0.00      A      
ATOM   2426  HG3 ARG   196      -5.628   9.665  -4.026  1.00  0.00      A      
ATOM   2427  CD  ARG   196      -1.115  -3.890  -8.958  1.00 33.94      A      
ATOM   2428  HD2 ARG   196      -3.920  -6.722  -5.713  1.00  0.00      A      
ATOM   2429  HD3 ARG   196      10.276  -8.545  -2.682  1.00  0.00      A      
ATOM   2430  NE  ARG   196       1.478  -1.936   0.241  1.00 35.83      A      
ATOM   2431  HE  ARG   196     -11.243   4.791   1.076  1.00  0.00      A      
ATOM   2432  CZ  ARG   196      -2.680  -1.908   1.701  1.00 37.31      A      
ATOM   2433  NH1 ARG   196       2.797  -2.351   1.068  1.00 37.69      A      
ATOM   2434 HH11 ARG   196      -1.522  19.849  -3.641  1.00  0.00      A      
ATOM   2435 HH12 ARG   196      -4.208   2.861  18.975  1.00  0.00      A      
ATOM   2436  NH2 ARG   196      -3.650   3.211  -5.401  1.00 38.16      A      
ATOM   2437 HH21 ARG   196      -6.410  -4.043  -8.884  1.00  0.00      A      
ATOM   2438 HH22 ARG   196      -0.277  -7.030  -2.617  1.00  0.00      A      
ATOM   2439  C   ARG   196      -3.293   0.423  -7.213  1.00 30.97      A      
ATOM   2440  O   ARG   196      -3.407   1.721   4.021  1.00 30.08      A      
ATOM   2441  N   PRO   197      -3.584   2.304   4.909  1.00 31.37      A      
ATOM   2442  CD  PRO   197       6.852  -2.551   0.549  1.00 31.68      A      
ATOM   2443  HD2 PRO   197     -12.623  15.929  -9.483  1.00  0.00      A      
ATOM   2444  HD3 PRO   197      19.864  -4.419  14.440  1.00  0.00      A      
ATOM   2445  CG  PRO   197      -2.434   1.936  -2.887  1.00 31.91      A      
ATOM   2446  HG2 PRO   197       3.160   1.220 -10.207  1.00  0.00      A      
ATOM   2447  HG3 PRO   197       3.660  -1.020   2.346  1.00  0.00      A      
ATOM   2448  CB  PRO   197       1.063   9.271   2.021  1.00 31.65      A      
ATOM   2449  HB2 PRO   197      -6.511  19.670  -5.022  1.00  0.00      A      
ATOM   2450  HB3 PRO   197     -16.855   5.513 -29.997  1.00  0.00      A      
ATOM   2451  CA  PRO   197      -1.131  -1.757  -3.594  1.00 31.99      A      
ATOM   2452  HA  PRO   197      -9.422   8.046 -27.940  1.00  0.00      A      
ATOM   2453  C   PRO   197      10.039  -1.080  -0.272  1.00 32.44      A      
ATOM   2454  O   PRO   197       4.828  -0.168   2.514  1.00 32.48      A      
ATOM   2455  N   LEU   198      -1.450  -6.553   5.595  1.00 32.93      A      
ATOM   2456  H   LEU   198      20.673   6.144 -13.965  1.00  0.00      A      
ATOM   2457  CA  LEU   198       2.434  -1.812  -3.336  1.00 34.40      A      
ATOM   2458  HA  LEU   198       0.162  -4.837   0.602  1.00  0.00      A      
ATOM   2459  CB  LEU   198       4.762   2.742  -5.824  1.00 33.99      A      
ATOM   2460  HB2 LEU   198       2.116  -2.712  -7.641  1.00  0.00      A      
ATOM   2461  HB3 LEU   198     -10.196 -15.786  15.660  1.00  0.00      A      
ATOM   2462  CG  LEU   198      -0.728  -0.869   7.517  1.00 34.09      A      
ATOM   2463  HG  LEU   198     -13.073   8.132   4.229  1.00  0.00      A      
ATOM   2464  CD1 LEU   198       5.020  -3.939  -0.441  1.00 33.51      A      
ATOM   2465 HD11 LEU   198      20.231   7.638  14.645  1.00  0.00      A      
ATOM   2466 HD12 LEU   198      -0.920 -30.961  15.800  1.00  0.00      A      
ATOM   2467 HD13 LEU   198     -15.075  17.444  -0.561  1.00  0.00      A      
ATOM   2468  CD2 LEU   198       5.561   3.213   0.002  1.00 33.88      A      
ATOM   2469 HD21 LEU   198      10.917  -4.388 -13.949  1.00  0.00      A      
ATOM   2470 HD22 LEU   198      10.454   6.133   0.949  1.00  0.00      A      
ATOM   2471 HD23 LEU   198      -3.686  12.235   9.277  1.00  0.00      A      
ATOM   2472  C   LEU   198      -0.131   2.749   1.069  1.00 35.62      A      
ATOM   2473  O   LEU   198       2.130   6.849  -7.275  1.00 35.56      A      
ATOM   2474  N   GLU   199      -0.135  -0.157  -0.740  1.00 36.66      A      
ATOM   2475  H   GLU   199      11.868   4.482   0.535  1.00  0.00      A      
ATOM   2476  CA  GLU   199       5.472   5.243   2.239  1.00 37.92      A      
ATOM   2477  HA  GLU   199      14.372  -3.959   3.184  1.00  0.00      A      
ATOM   2478  CB  GLU   199      -5.198  -2.199  -1.873  1.00 38.76      A      
ATOM   2479  HB2 GLU   199      -8.180   7.144   0.769  1.00  0.00      A      
ATOM   2480  HB3 GLU   199     -33.286 -14.463  -5.736  1.00  0.00      A      
ATOM   2481  CG  GLU   199       3.572  -8.933  -0.384  1.00 39.16      A      
ATOM   2482  HG2 GLU   199      -5.846  11.803   8.304  1.00  0.00      A      
ATOM   2483  HG3 GLU   199      -1.449  -5.981  -2.396  1.00  0.00      A      
ATOM   2484  CD  GLU   199       7.217  -3.984   1.038  1.00 39.76      A      
ATOM   2485  OE1 GLU   199       3.385  -3.739   4.342  1.00 39.12      A      
ATOM   2486  OE2 GLU   199      -3.174   1.017   0.052  1.00 39.13      A      
ATOM   2487  C   GLU   199       5.357   6.067   5.707  1.00 38.19      A      
ATOM   2488  O   GLU   199      -3.158   1.460   5.301  1.00 38.88      A      
ATOM   2489  N   LEU   200      -1.779  -2.269   6.850  1.00 38.05      A      
ATOM   2490  H   LEU   200      10.027  15.262  -5.339  1.00  0.00      A      
ATOM   2491  CA  LEU   200      -1.309  10.485  -9.859  1.00 37.56      A      
ATOM   2492  HA  LEU   200      -7.506   2.909  -0.573  1.00  0.00      A      
ATOM   2493  CB  LEU   200       0.766   1.153  -3.540  1.00 37.60      A      
ATOM   2494  HB2 LEU   200      -3.792   9.438 -25.856  1.00  0.00      A      
ATOM   2495  HB3 LEU   200       4.531  -4.876 -13.486  1.00  0.00      A      
ATOM   2496  CG  LEU   200       4.530   2.291   7.794  1.00 38.13      A      
ATOM   2497  HG  LEU   200      15.059  -2.075  -2.659  1.00  0.00      A      
ATOM   2498  CD1 LEU   200      -5.650  -1.806  -7.269  1.00 37.84      A      
ATOM   2499 HD11 LEU   200     -17.904   2.341  -8.662  1.00  0.00      A      
ATOM   2500 HD12 LEU   200       5.108  -0.361 -27.417  1.00  0.00      A      
ATOM   2501 HD13 LEU   200      -9.208  26.286 -40.953  1.00  0.00      A      
ATOM   2502  CD2 LEU   200      -8.767  -5.432  -7.082  1.00 38.01      A      
ATOM   2503 HD21 LEU   200     -14.309 -21.765 -17.459  1.00  0.00      A      
ATOM   2504 HD22 LEU   200     -12.640  -1.387 -17.365  1.00  0.00      A      
ATOM   2505 HD23 LEU   200      -8.269  -9.122  -4.291  1.00  0.00      A      
ATOM   2506  C   LEU   200       7.489  -4.536   5.940  1.00 37.43      A      
ATOM   2507  O   LEU   200       8.329   2.433   6.030  1.00 37.56      A      
ATOM   2508  N   GLY   201      -0.962   4.239  -0.255  1.00 37.40      A      
ATOM   2509  H   GLY   201     -26.684   3.523  11.124  1.00  0.00      A      
ATOM   2510  CA  GLY   201      -4.410   0.177   1.127  1.00 36.76      A      
ATOM   2511  HA2 GLY   201      -4.687  -1.153   9.391  1.00  0.00      A      
ATOM   2512  HA3 GLY   201       6.247   6.512   4.361  1.00  0.00      A      
ATOM   2513  C   GLY   201      -2.920   4.371   0.500  1.00 36.33      A      
ATOM   2514  O   GLY   201       1.328   3.590  -3.351  1.00 36.06      A      
ATOM   2515  N   ALA   202       2.243  -3.519   0.279  1.00 34.75      A      
ATOM   2516  H   ALA   202      -1.406  -1.251  -6.692  1.00  0.00      A      
ATOM   2517  CA  ALA   202      -0.983  -1.750  -2.182  1.00 33.15      A      
ATOM   2518  HA  ALA   202      13.768   2.686  -3.065  1.00  0.00      A      
ATOM   2519  CB  ALA   202       7.136   3.133  -0.704  1.00 33.17      A      
ATOM   2520  HB1 ALA   202      18.480  13.241 -24.158  1.00  0.00      A      
ATOM   2521  HB2 ALA   202      33.260  -1.491  23.056  1.00  0.00      A      
ATOM   2522  HB3 ALA   202       9.470  16.420  17.364  1.00  0.00      A      
ATOM   2523  C   ALA   202       0.606   1.258   0.178  1.00 32.23      A      
ATOM   2524  O   ALA   202      -8.872  -2.727  -0.236  1.00 31.60      A      
ATOM   2525  N   ASP   203       6.139  -2.738  -0.492  1.00 30.97      A      
ATOM   2526  H   ASP   203     -16.440 -16.378  -9.913  1.00  0.00      A      
ATOM   2527  CA  ASP   203      -6.924  -1.024   5.225  1.00 30.13      A      
ATOM   2528  HA  ASP   203     -10.305  -4.324   4.751  1.00  0.00      A      
ATOM   2529  CB  ASP   203      -2.231  -6.291   3.253  1.00 30.67      A      
ATOM   2530  HB2 ASP   203      -7.876  -0.981 -10.380  1.00  0.00      A      
ATOM   2531  HB3 ASP   203      36.717 -11.234  -5.114  1.00  0.00      A      
ATOM   2532  CG  ASP   203      -2.111  -5.912  -2.670  1.00 31.27      A      
ATOM   2533  OD1 ASP   203      -1.008  -2.816   5.909  1.00 32.24      A      
ATOM   2534  OD2 ASP   203      -1.076   2.440  -1.282  1.00 30.48      A      
ATOM   2535  C   ASP   203      -1.537   1.094  -1.911  1.00 29.64      A      
ATOM   2536  O   ASP   203       0.980   0.146  -2.084  1.00 28.59      A      
ATOM   2537  N   LEU   204       0.785  -3.626  -3.519  1.00 28.84      A      
ATOM   2538  H   LEU   204      21.204   3.553  31.679  1.00  0.00      A      
ATOM   2539  CA  LEU   204      -1.001  -0.766  -0.533  1.00 28.81      A      
ATOM   2540  HA  LEU   204      11.707   0.505   4.921  1.00  0.00      A      
ATOM   2541  CB  LEU   204      -7.576   0.795   4.568  1.00 28.79      A      
ATOM   2542  HB2 LEU   204      -8.574 -17.323  10.933  1.00  0.00      A      
ATOM   2543  HB3 LEU   204     -10.198   0.850   9.687  1.00  0.00      A      
ATOM   2544  CG  LEU   204       0.871   4.461   4.829  1.00 28.95      A      
ATOM   2545  HG  LEU   204       7.819  -5.307   6.213  1.00  0.00      A      
ATOM   2546  CD1 LEU   204       6.324  -6.650  -3.958  1.00 29.00      A      
ATOM   2547 HD11 LEU   204       6.498 -14.636   0.747  1.00  0.00      A      
ATOM   2548 HD12 LEU   204      19.859  -7.731   7.613  1.00  0.00      A      
ATOM   2549 HD13 LEU   204       9.040   7.725  -3.048  1.00  0.00      A      
ATOM   2550  CD2 LEU   204       3.480  -5.966   1.067  1.00 28.36      A      
ATOM   2551 HD21 LEU   204       4.397  -6.944   1.736  1.00  0.00      A      
ATOM   2552 HD22 LEU   204       5.873  -7.530   4.874  1.00  0.00      A      
ATOM   2553 HD23 LEU   204       7.767  -5.798  -4.336  1.00  0.00      A      
ATOM   2554  C   LEU   204      -4.096  -3.889  -1.755  1.00 28.40      A      
ATOM   2555  O   LEU   204      -2.751  -2.003   1.159  1.00 28.10      A      
ATOM   2556  N   VAL   205      -8.430  -6.872  -6.630  1.00 28.23      A      
ATOM   2557  H   VAL   205       0.857 -10.085   2.951  1.00  0.00      A      
ATOM   2558  CA  VAL   205      -1.227  -2.575  -0.064  1.00 28.28      A      
ATOM   2559  HA  VAL   205      -0.479  -2.124   1.426  1.00  0.00      A      
ATOM   2560  CB  VAL   205      -4.169   1.475   2.513  1.00 29.36      A      
ATOM   2561  HB  VAL   205      20.093   7.916 -14.454  1.00  0.00      A      
ATOM   2562  CG1 VAL   205       4.231  -7.533  -1.682  1.00 30.38      A      
ATOM   2563 HG11 VAL   205       3.032   3.959  -0.991  1.00  0.00      A      
ATOM   2564 HG12 VAL   205      15.088  12.675   0.235  1.00  0.00      A      
ATOM   2565 HG13 VAL   205      20.474 -54.794  16.831  1.00  0.00      A      
ATOM   2566  CG2 VAL   205      -4.045  -2.957   0.638  1.00 28.83      A      
ATOM   2567 HG21 VAL   205     -28.992  14.592  -0.070  1.00  0.00      A      
ATOM   2568 HG22 VAL   205      12.637  15.823 -22.516  1.00  0.00      A      
ATOM   2569 HG23 VAL   205     -16.065  -1.755   5.589  1.00  0.00      A      
ATOM   2570  C   VAL   205       8.945 -11.707   3.160  1.00 27.70      A      
ATOM   2571  O   VAL   205       3.034   1.139   3.639  1.00 27.47      A      
ATOM   2572  N   VAL   206      13.365   0.932  -1.310  1.00 26.86      A      
ATOM   2573  H   VAL   206     -16.065  20.629 -34.875  1.00  0.00      A      
ATOM   2574  CA  VAL   206      -2.419   5.865  -4.649  1.00 26.67      A      
ATOM   2575  HA  VAL   206      -6.958   5.155 -11.195  1.00  0.00      A      
ATOM   2576  CB  VAL   206       1.313   1.431   2.330  1.00 27.79      A      
ATOM   2577  HB  VAL   206     -12.468   2.195   6.551  1.00  0.00      A      
ATOM   2578  CG1 VAL   206       3.174   2.782   6.243  1.00 29.55      A      
ATOM   2579 HG11 VAL   206      -2.647  26.081  -0.936  1.00  0.00      A      
ATOM   2580 HG12 VAL   206      25.032  -6.340 -23.774  1.00  0.00      A      
ATOM   2581 HG13 VAL   206       1.418   1.516  10.256  1.00  0.00      A      
ATOM   2582  CG2 VAL   206      -6.881   4.677  -2.242  1.00 27.57      A      
ATOM   2583 HG21 VAL   206       1.598   5.810   3.230  1.00  0.00      A      
ATOM   2584 HG22 VAL   206     -15.443  -7.635   6.146  1.00  0.00      A      
ATOM   2585 HG23 VAL   206      -3.386   4.515 -20.685  1.00  0.00      A      
ATOM   2586  C   VAL   206       0.339  -6.520   6.433  1.00 25.89      A      
ATOM   2587  O   VAL   206       0.167   7.176  -2.466  1.00 25.50      A      
ATOM   2588  N   HID   207       0.233  -5.226   3.571  1.00 25.60      A      
ATOM   2589  H   HID   207      -4.523   5.334  17.166  1.00  0.00      A      
ATOM   2590  CA  HID   207      -0.561   0.757  -1.286  1.00 25.21      A      
ATOM   2591  HA  HID   207       2.604   1.484   3.787  1.00  0.00      A      
ATOM   2592  CB  HID   207       2.141  -3.059   4.051  1.00 26.08      A      
ATOM   2593  HB2 HID   207       1.415  10.107 -25.317  1.00  0.00      A      
ATOM   2594  HB3 HID   207      17.118 -16.884  11.045  1.00  0.00      A      
ATOM   2595  CG  HID   207      -1.154  -1.139   5.002  1.00 26.25      A      
ATOM   2596  ND1 HID   207       7.879   2.922  -3.620  1.00 27.37      A      
ATOM   2597  HD1 HID   207       4.672   1.555   0.878  1.00  0.00      A      
ATOM   2598  CE1 HID   207       2.306   2.248   2.213  1.00 26.73      A      
ATOM   2599  HE1 HID   207      10.987  -5.143  -4.764  1.00  0.00      A      
ATOM   2600  NE2 HID   207      -1.536   2.727   3.587  1.00 27.40      A      
ATOM   2601  CD2 HID   207       7.338  -0.319 -11.963  1.00 26.05      A      
ATOM   2602  HD2 HID   207       3.581  -8.624  -7.916  1.00  0.00      A      
ATOM   2603  C   HID   207       1.891  -0.636   5.837  1.00 24.58      A      
ATOM   2604  O   HID   207       1.644   2.917   7.830  1.00 24.35      A      
ATOM   2605  N   SER   208      -4.970  -3.107   0.761  1.00 24.83      A      
ATOM   2606  H   SER   208       5.949 -20.528  -4.887  1.00  0.00      A      
ATOM   2607  CA  SER   208       1.812  -1.180   0.930  1.00 24.11      A      
ATOM   2608  HA  SER   208      -4.789  10.510 -22.995  1.00  0.00      A      
ATOM   2609  CB  SER   208      -1.511  -4.110  -0.655  1.00 23.92      A      
ATOM   2610  HB2 SER   208      -5.002   2.182 -12.446  1.00  0.00      A      
ATOM   2611  HB3 SER   208      14.452   8.180 -17.036  1.00  0.00      A      
ATOM   2612  OG  SER   208      -6.873   7.336  -5.285  1.00 22.75      A      
ATOM   2613  HG  SER   208      -7.603 -13.773 -14.608  1.00  0.00      A      
ATOM   2614  C   SER   208       0.265  -3.740  -1.736  1.00 23.94      A      
ATOM   2615  O   SER   208       0.322  -4.314  -3.305  1.00 24.41      A      
ATOM   2616  N   ALA   209       3.091   1.340  -4.508  1.00 24.13      A      
ATOM   2617  H   ALA   209       2.713  -8.024 -10.176  1.00  0.00      A      
ATOM   2618  CA  ALA   209      -2.261   2.637   6.906  1.00 23.68      A      
ATOM   2619  HA  ALA   209      -9.525 -24.177  25.387  1.00  0.00      A      
ATOM   2620  CB  ALA   209      -1.579   3.209   1.694  1.00 22.21      A      
ATOM   2621  HB1 ALA   209       2.035 -16.870 -21.713  1.00  0.00      A      
ATOM   2622  HB2 ALA   209     -17.968  -3.303   6.286  1.00  0.00      A      
ATOM   2623  HB3 ALA   209       3.772   5.756   1.140  1.00  0.00      A      
ATOM   2624  C   ALA   209       1.870   0.581   2.901  1.00 24.07      A      
ATOM   2625  O   ALA   209       5.231   1.417   2.651  1.00 23.83      A      
ATOM   2626  N   THR   210      -1.537   5.006  -1.249  1.00 24.85      A      
ATOM   2627  H   THR   210      -7.189  -0.165   4.989  1.00  0.00      A      
ATOM   2628  CA  THR   210      -6.173  -3.734  -3.074  1.00 24.44      A      
ATOM   2629  HA  THR   210      -0.868  -9.996  15.281  1.00  0.00      A      
ATOM   2630  CB  THR   210      -1.092   4.489  -1.970  1.00 24.88      A      
ATOM   2631  HB  THR   210      14.644  -1.681 -16.741  1.00  0.00      A      
ATOM   2632  CG2 THR   210       4.155   0.823   4.129  1.00 24.74      A      
ATOM   2633 HG21 THR   210      12.674  -9.671   7.658  1.00  0.00      A      
ATOM   2634 HG22 THR   210       5.732  -0.211  -1.483  1.00  0.00      A      
ATOM   2635 HG23 THR   210      -4.899   0.848  -1.514  1.00  0.00      A      
ATOM   2636  OG1 THR   210       5.424  -6.123   2.116  1.00 24.10      A      
ATOM   2637  HG1 THR   210       4.170  -5.852   1.099  1.00  0.00      A      
ATOM   2638  C   THR   210       1.893   4.984   5.594  1.00 25.01      A      
ATOM   2639  O   THR   210       0.939  -4.731  -5.447  1.00 24.36      A      
ATOM   2640  N   LYN   211       0.320   0.370   4.293  1.00 24.98      A      
ATOM   2641  H   LYN   211      -4.774  31.075 -11.780  1.00  0.00      A      
ATOM   2642  CA  LYN   211      -2.969   6.180  -4.385  1.00 25.21      A      
ATOM   2643  HA  LYN   211      30.503   9.448   2.599  1.00  0.00      A      
ATOM   2644  CB  LYN   211       2.790  -6.632   2.789  1.00 25.51      A      
ATOM   2645  HB2 LYN   211       8.794 -16.716   8.409  1.00  0.00      A      
ATOM   2646  HB3 LYN   211     -20.668 -13.514   9.294  1.00  0.00      A      
ATOM   2647  CG  LYN   211       3.281   1.212   4.154  1.00 27.41      A      
ATOM   2648  HG2 LYN   211       5.426   0.547  -0.990  1.00  0.00      A      
ATOM   2649  HG3 LYN   211       7.928 -28.462   7.053  1.00  0.00      A      
ATOM   2650  CD  LYN   211       1.809   4.310   4.611  1.00 29.44      A      
ATOM   2651  HD2 LYN   211      -0.324   7.712 -30.020  1.00  0.00      A      
ATOM   2652  HD3 LYN   211     -11.841 -25.098  -7.397  1.00  0.00      A      
ATOM   2653  CE  LYN   211      -3.038   5.580  -6.812  1.00 31.34      A      
ATOM   2654  HE2 LYN   211       8.145  15.551 -18.353  1.00  0.00      A      
ATOM   2655  HE3 LYN   211      -0.308   4.826  -3.284  1.00  0.00      A      
ATOM   2656  NZ  LYN   211      -3.860  -5.777  -2.529  1.00 33.90      A      
ATOM   2657  C   LYN   211       9.237   2.091  -2.994  1.00 24.84      A      
ATOM   2658  O   LYN   211       0.505  -0.267   0.169  1.00 24.44      A      
ATOM   2659  N   TYR   212       0.925  -2.756   3.296  1.00 24.37      A      
ATOM   2660  H   TYR   212     -15.778  26.144   2.351  1.00  0.00      A      
ATOM   2661  CA  TYR   212      -1.553   8.604   3.418  1.00 24.78      A      
ATOM   2662  HA  TYR   212      12.490  13.612  11.280  1.00  0.00      A      
ATOM   2663  CB  TYR   212      -3.204   4.815  -0.791  1.00 24.52      A      
ATOM   2664  HB2 TYR   212       6.042  11.106 -11.213  1.00  0.00      A      
ATOM   2665  HB3 TYR   212      44.999  18.306  24.193  1.00  0.00      A      
ATOM   2666  CG  TYR   212      -1.211  -1.320   1.233  1.00 25.33      A      
ATOM   2667  CD1 TYR   212      -1.504  -2.599  -7.916  1.00 25.54      A      
ATOM   2668  HD1 TYR   212      -5.942 -14.933  -8.755  1.00  0.00      A      
ATOM   2669  CE1 TYR   212       1.000  -1.364  -0.008  1.00 25.17      A      
ATOM   2670  HE1 TYR   212       4.660   0.011  -2.243  1.00  0.00      A      
ATOM   2671  CZ  TYR   212      -1.130  -3.408   9.479  1.00 25.53      A      
ATOM   2672  OH  TYR   212       1.833   2.048  -2.115  1.00 25.07      A      
ATOM   2673  HH  TYR   212      20.541   5.357  12.012  1.00  0.00      A      
ATOM   2674  CE2 TYR   212       1.527  10.005   2.457  1.00 25.30      A      
ATOM   2675  HE2 TYR   212      -0.961   2.079   0.624  1.00  0.00      A      
ATOM   2676  CD2 TYR   212      -6.028   0.102  -5.153  1.00 25.18      A      
ATOM   2677  HD2 TYR   212       5.951   5.481  -9.912  1.00  0.00      A      
ATOM   2678  C   TYR   212      -1.837  -1.807  -0.718  1.00 24.04      A      
ATOM   2679  O   TYR   212      -2.144   0.779   0.489  1.00 24.52      A      
ATOM   2680  N   LEU   213       5.082   1.986   0.666  1.00 23.49      A      
ATOM   2681  H   LEU   213      -8.794  -6.580  -1.765  1.00  0.00      A      
ATOM   2682  CA  LEU   213       8.500   6.300   2.262  1.00 22.54      A      
ATOM   2683  HA  LEU   213       5.686  12.684   5.708  1.00  0.00      A      
ATOM   2684  CB  LEU   213      -8.282   2.067   3.254  1.00 22.09      A      
ATOM   2685  HB2 LEU   213      -2.216  -7.853 -12.192  1.00  0.00      A      
ATOM   2686  HB3 LEU   213     -11.302  12.312   9.082  1.00  0.00      A      
ATOM   2687  CG  LEU   213      -2.689   0.642   1.907  1.00 23.90      A      
ATOM   2688  HG  LEU   213      -9.831 -33.913 -11.947  1.00  0.00      A      
ATOM   2689  CD1 LEU   213       2.320  -1.233   7.648  1.00 22.52      A      
ATOM   2690 HD11 LEU   213      15.701  -9.918  15.645  1.00  0.00      A      
ATOM   2691 HD12 LEU   213     -16.135 -14.710 -11.818  1.00  0.00      A      
ATOM   2692 HD13 LEU   213      -3.704  22.498  16.714  1.00  0.00      A      
ATOM   2693  CD2 LEU   213       1.816  -0.250  -0.777  1.00 23.67      A      
ATOM   2694 HD21 LEU   213     -24.317   1.629 -12.006  1.00  0.00      A      
ATOM   2695 HD22 LEU   213     -14.649 -11.050   5.833  1.00  0.00      A      
ATOM   2696 HD23 LEU   213      -0.367 -18.513 -22.544  1.00  0.00      A      
ATOM   2697  C   LEU   213       2.518  -0.710  -8.355  1.00 22.06      A      
ATOM   2698  O   LEU   213       1.261  -5.731  -3.424  1.00 21.57      A      
ATOM   2699  N   SER   214       3.807  -5.745  -3.667  1.00 21.39      A      
ATOM   2700  H   SER   214     -12.276  -7.936  15.526  1.00  0.00      A      
ATOM   2701  CA  SER   214      -6.895   0.048  -6.961  1.00 20.88      A      
ATOM   2702  HA  SER   214      -6.738   9.093   7.199  1.00  0.00      A      
ATOM   2703  CB  SER   214      -5.883   0.053  -0.834  1.00 21.90      A      
ATOM   2704  HB2 SER   214       0.657   3.417   1.344  1.00  0.00      A      
ATOM   2705  HB3 SER   214     -13.639 -10.465  -5.285  1.00  0.00      A      
ATOM   2706  OG  SER   214       0.265  -3.779   4.701  1.00 23.73      A      
ATOM   2707  HG  SER   214     -31.954   2.019  10.405  1.00  0.00      A      
ATOM   2708  C   SER   214      -4.723  -5.794  -2.719  1.00 20.93      A      
ATOM   2709  O   SER   214       1.926   4.320  -3.195  1.00 19.49      A      
ATOM   2710  N   GLY   215       4.206  -1.430   0.760  1.00 20.78      A      
ATOM   2711  H   GLY   215     -10.829 -11.465   2.572  1.00  0.00      A      
ATOM   2712  CA  GLY   215      -2.151   1.910  -1.576  1.00 21.99      A      
ATOM   2713  HA2 GLY   215       3.666  11.316  -3.063  1.00  0.00      A      
ATOM   2714  HA3 GLY   215       1.941  -1.292 -20.131  1.00  0.00      A      
ATOM   2715  C   GLY   215      -5.714   1.342  -3.228  1.00 22.35      A      
ATOM   2716  O   GLY   215      -3.456   3.866   2.321  1.00 21.94      A      
ATOM   2717  N   HID   216       1.569   1.726  -2.634  1.00 23.11      A      
ATOM   2718  H   HID   216       8.686  -4.053   4.293  1.00  0.00      A      
ATOM   2719  CA  HID   216      -9.642   1.084   4.608  1.00 24.36      A      
ATOM   2720  HA  HID   216     -10.913  22.162  -3.756  1.00  0.00      A      
ATOM   2721  CB  HID   216       0.845   3.706   5.482  1.00 23.49      A      
ATOM   2722  HB2 HID   216     -13.365  -8.822  15.746  1.00  0.00      A      
ATOM   2723  HB3 HID   216      -3.495   8.240  -1.558  1.00  0.00      A      
ATOM   2724  CG  HID   216      -2.892   4.013   4.233  1.00 24.90      A      
ATOM   2725  ND1 HID   216      -1.679   8.751   1.368  1.00 25.09      A      
ATOM   2726  HD1 HID   216       0.043  16.636  -5.425  1.00  0.00      A      
ATOM   2727  CE1 HID   216       4.648  -8.578  -1.457  1.00 25.94      A      
ATOM   2728  HE1 HID   216      18.133 -23.270  -8.920  1.00  0.00      A      
ATOM   2729  NE2 HID   216      -7.380   3.873  -8.043  1.00 26.13      A      
ATOM   2730  CD2 HID   216      -4.581  -6.572   3.713  1.00 24.79      A      
ATOM   2731  HD2 HID   216       5.965 -10.842   5.656  1.00  0.00      A      
ATOM   2732  C   HID   216      -8.152  -1.946  -7.178  1.00 24.69      A      
ATOM   2733  O   HID   216       1.263  -5.267  -0.708  1.00 24.86      A      
ATOM   2734  N   GLY   217       0.386  -0.595  -1.502  1.00 24.93      A      
ATOM   2735  H   GLY   217       3.511   8.124  -8.515  1.00  0.00      A      
ATOM   2736  CA  GLY   217       4.037   1.969  -2.370  1.00 25.27      A      
ATOM   2737  HA2 GLY   217     -13.717 -14.969 -10.725  1.00  0.00      A      
ATOM   2738  HA3 GLY   217      -5.561   1.279  -5.015  1.00  0.00      A      
ATOM   2739  C   GLY   217      -0.438  -3.608  -3.276  1.00 25.84      A      
ATOM   2740  O   GLY   217       1.066  -2.587  -6.441  1.00 26.88      A      
ATOM   2741  N   ASP   218       1.800  -1.995  -7.024  1.00 25.85      A      
ATOM   2742  H   ASP   218      -2.929 -10.118  -5.851  1.00  0.00      A      
ATOM   2743  CA  ASP   218       3.786  -3.717   0.992  1.00 26.27      A      
ATOM   2744  HA  ASP   218      -2.725 -26.898  -1.506  1.00  0.00      A      
ATOM   2745  CB  ASP   218      -4.174  -7.114   0.225  1.00 25.55      A      
ATOM   2746  HB2 ASP   218      14.760 -14.791   7.954  1.00  0.00      A      
ATOM   2747  HB3 ASP   218     -12.274  -1.534  -8.789  1.00  0.00      A      
ATOM   2748  CG  ASP   218       2.862  -1.862  -3.138  1.00 26.19      A      
ATOM   2749  OD1 ASP   218       0.113  -0.840   0.006  1.00 26.05      A      
ATOM   2750  OD2 ASP   218       3.662  -3.780   4.291  1.00 25.09      A      
ATOM   2751  C   ASP   218       4.652   2.422  -5.430  1.00 26.63      A      
ATOM   2752  O   ASP   218       3.072   1.359  -3.139  1.00 28.08      A      
ATOM   2753  N   ILE   219       1.770   2.746   7.501  1.00 26.25      A      
ATOM   2754  H   ILE   219      -0.583   6.914  -1.735  1.00  0.00      A      
ATOM   2755  CA  ILE   219      -2.484  -2.504  -0.322  1.00 26.00      A      
ATOM   2756  HA  ILE   219      -4.202   2.672  -0.079  1.00  0.00      A      
ATOM   2757  CB  ILE   219      -1.662   6.908  -0.006  1.00 27.35      A      
ATOM   2758  HB  ILE   219       3.918 -10.471   9.806  1.00  0.00      A      
ATOM   2759  CG2 ILE   219       1.275  -2.856   6.531  1.00 27.80      A      
ATOM   2760 HG21 ILE   219       1.764   6.147   4.072  1.00  0.00      A      
ATOM   2761 HG22 ILE   219      -0.260 -14.218  17.062  1.00  0.00      A      
ATOM   2762 HG23 ILE   219      39.006   3.117   3.825  1.00  0.00      A      
ATOM   2763  CG1 ILE   219       5.649  -3.864  -4.730  1.00 27.72      A      
ATOM   2764 HG12 ILE   219      -3.167  -1.850 -13.927  1.00  0.00      A      
ATOM   2765 HG13 ILE   219      -7.276  -7.608   0.481  1.00  0.00      A      
ATOM   2766  CD1 ILE   219       1.205   5.092  -1.916  1.00 30.32      A      
ATOM   2767 HD11 ILE   219       7.297 -16.813  -0.385  1.00  0.00      A      
ATOM   2768 HD12 ILE   219      14.719   7.813   7.149  1.00  0.00      A      
ATOM   2769 HD13 ILE   219      -7.640   6.328  13.790  1.00  0.00      A      
ATOM   2770  C   ILE   219      -6.898   0.577   4.324  1.00 25.39      A      
ATOM   2771  O   ILE   219       1.338  -4.776  -3.993  1.00 24.87      A      
ATOM   2772  N   THR   220       3.346   1.866  -5.626  1.00 25.18      A      
ATOM   2773  H   THR   220       6.448  -3.519  14.471  1.00  0.00      A      
ATOM   2774  CA  THR   220      -1.581   6.525  -4.327  1.00 24.56      A      
ATOM   2775  HA  THR   220     -12.805  26.617   9.671  1.00  0.00      A      
ATOM   2776  CB  THR   220      -1.832  -2.484   7.509  1.00 25.37      A      
ATOM   2777  HB  THR   220      -6.139   5.780  -3.974  1.00  0.00      A      
ATOM   2778  CG2 THR   220      -4.763  -0.653   0.408  1.00 24.76      A      
ATOM   2779 HG21 THR   220       2.237  -8.175 -12.686  1.00  0.00      A      
ATOM   2780 HG22 THR   220     -11.157 -17.240  -4.765  1.00  0.00      A      
ATOM   2781 HG23 THR   220       4.749  -1.846  -5.877  1.00  0.00      A      
ATOM   2782  OG1 THR   220      -0.868   3.947   1.995  1.00 25.17      A      
ATOM   2783  HG1 THR   220     -24.932  11.014 -17.755  1.00  0.00      A      
ATOM   2784  C   THR   220      -1.761   5.881  -4.297  1.00 24.13      A      
ATOM   2785  O   THR   220      -0.844   0.813   3.106  1.00 23.22      A      
ATOM   2786  N   ALA   221       2.210  -7.052  -0.579  1.00 24.33      A      
ATOM   2787  H   ALA   221       2.632 -18.736 -11.833  1.00  0.00      A      
ATOM   2788  CA  ALA   221       3.159  -5.082  -1.572  1.00 23.75      A      
ATOM   2789  HA  ALA   221       5.029   8.329  10.875  1.00  0.00      A      
ATOM   2790  CB  ALA   221      -4.406   7.187   0.404  1.00 22.95      A      
ATOM   2791  HB1 ALA   221      -5.257   2.904  10.634  1.00  0.00      A      
ATOM   2792  HB2 ALA   221       7.666 -11.849  17.629  1.00  0.00      A      
ATOM   2793  HB3 ALA   221      10.343  -5.690   4.125  1.00  0.00      A      
ATOM   2794  C   ALA   221      -5.696  -3.804   8.385  1.00 23.72      A      
ATOM   2795  O   ALA   221      -5.065  -6.948   0.604  1.00 23.49      A      
ATOM   2796  N   GLY   222     -12.694  -4.168   2.217  1.00 23.55      A      
ATOM   2797  H   GLY   222     -14.906   1.527   7.441  1.00  0.00      A      
ATOM   2798  CA  GLY   222      -0.503   6.575   4.984  1.00 23.94      A      
ATOM   2799  HA2 GLY   222     -28.104  -8.879  21.721  1.00  0.00      A      
ATOM   2800  HA3 GLY   222       5.253  -6.216   5.417  1.00  0.00      A      
ATOM   2801  C   GLY   222      -0.325  -2.147   4.948  1.00 24.35      A      
ATOM   2802  O   GLY   222      -1.321  -3.983   4.358  1.00 24.15      A      
ATOM   2803  N   ILE   223       4.066  -0.949   1.501  1.00 25.19      A      
ATOM   2804  H   ILE   223     -27.263  29.019   4.237  1.00  0.00      A      
ATOM   2805  CA  ILE   223      -2.466  -3.295  -6.582  1.00 25.67      A      
ATOM   2806  HA  ILE   223      15.395 -20.903   0.436  1.00  0.00      A      
ATOM   2807  CB  ILE   223       1.398   1.876  -1.020  1.00 25.52      A      
ATOM   2808  HB  ILE   223     -13.943  15.941 -10.407  1.00  0.00      A      
ATOM   2809  CG2 ILE   223       1.287   1.434  -1.582  1.00 26.00      A      
ATOM   2810 HG21 ILE   223      20.351 -22.505  11.662  1.00  0.00      A      
ATOM   2811 HG22 ILE   223       4.119 -13.165  21.117  1.00  0.00      A      
ATOM   2812 HG23 ILE   223     -13.636 -16.552  -1.277  1.00  0.00      A      
ATOM   2813  CG1 ILE   223      -1.869   2.581   4.860  1.00 25.54      A      
ATOM   2814 HG12 ILE   223       2.165  -5.352 -26.685  1.00  0.00      A      
ATOM   2815 HG13 ILE   223      -5.249 -19.744  -4.378  1.00  0.00      A      
ATOM   2816  CD1 ILE   223       9.997  -1.628   4.728  1.00 25.21      A      
ATOM   2817 HD11 ILE   223       2.870   8.884  22.500  1.00  0.00      A      
ATOM   2818 HD12 ILE   223      -1.097   6.823   4.648  1.00  0.00      A      
ATOM   2819 HD13 ILE   223      11.722  -0.338   5.893  1.00  0.00      A      
ATOM   2820  C   ILE   223       3.147   0.708  11.764  1.00 25.95      A      
ATOM   2821  O   ILE   223      -3.596  -0.894   2.458  1.00 25.45      A      
ATOM   2822  N   VAL   224      -0.516   0.713  -1.488  1.00 25.98      A      
ATOM   2823  H   VAL   224       9.918  -4.449 -28.462  1.00  0.00      A      
ATOM   2824  CA  VAL   224      -6.406  -1.932   3.960  1.00 25.98      A      
ATOM   2825  HA  VAL   224      -6.820   1.132  19.755  1.00  0.00      A      
ATOM   2826  CB  VAL   224       1.775   7.069   6.294  1.00 26.53      A      
ATOM   2827  HB  VAL   224       8.066   2.258   1.564  1.00  0.00      A      
ATOM   2828  CG1 VAL   224       4.484  -7.278   6.083  1.00 26.60      A      
ATOM   2829 HG11 VAL   224      -8.464   6.599   3.178  1.00  0.00      A      
ATOM   2830 HG12 VAL   224      -7.805 -27.226  -4.402  1.00  0.00      A      
ATOM   2831 HG13 VAL   224      10.244   6.957  -1.639  1.00  0.00      A      
ATOM   2832  CG2 VAL   224      -2.268  -4.369  -2.290  1.00 25.48      A      
ATOM   2833 HG21 VAL   224      -5.865 -14.918   6.742  1.00  0.00      A      
ATOM   2834 HG22 VAL   224      -2.914   4.832  17.932  1.00  0.00      A      
ATOM   2835 HG23 VAL   224      16.371  22.435  21.489  1.00  0.00      A      
ATOM   2836  C   VAL   224       6.033   2.150   3.403  1.00 26.17      A      
ATOM   2837  O   VAL   224       2.476   5.164   0.064  1.00 26.73      A      
ATOM   2838  N   VAL   225      -0.016  -3.516  -5.859  1.00 26.16      A      
ATOM   2839  H   VAL   225      19.639  -2.636  16.868  1.00  0.00      A      
ATOM   2840  CA  VAL   225      -2.396   2.613  -1.480  1.00 26.58      A      
ATOM   2841  HA  VAL   225       2.729 -20.328 -32.823  1.00  0.00      A      
ATOM   2842  CB  VAL   225       5.722   9.780  -6.736  1.00 26.95      A      
ATOM   2843  HB  VAL   225      26.559   6.819   8.463  1.00  0.00      A      
ATOM   2844  CG1 VAL   225      -2.632   2.077  -9.095  1.00 27.29      A      
ATOM   2845 HG11 VAL   225      14.094  27.295 -16.679  1.00  0.00      A      
ATOM   2846 HG12 VAL   225      11.970  -0.177   1.601  1.00  0.00      A      
ATOM   2847 HG13 VAL   225       1.744  -2.942  -0.284  1.00  0.00      A      
ATOM   2848  CG2 VAL   225      -4.466  -0.573   4.100  1.00 27.39      A      
ATOM   2849 HG21 VAL   225      19.469  -4.310  15.597  1.00  0.00      A      
ATOM   2850 HG22 VAL   225      18.723  42.919  -9.894  1.00  0.00      A      
ATOM   2851 HG23 VAL   225      -1.562 -13.047  -1.547  1.00  0.00      A      
ATOM   2852  C   VAL   225      -1.666  -2.248  -2.591  1.00 26.35      A      
ATOM   2853  O   VAL   225      -0.092  -3.130   3.382  1.00 25.45      A      
ATOM   2854  N   GLY   226      -4.587   4.252  -0.132  1.00 27.11      A      
ATOM   2855  H   GLY   226      -6.061   2.725  -6.974  1.00  0.00      A      
ATOM   2856  CA  GLY   226      -4.856  -3.730  -3.845  1.00 27.54      A      
ATOM   2857  HA2 GLY   226     -10.933  -2.889   5.250  1.00  0.00      A      
ATOM   2858  HA3 GLY   226      -8.404   5.581  25.356  1.00  0.00      A      
ATOM   2859  C   GLY   226      -1.124   0.971   0.679  1.00 27.92      A      
ATOM   2860  O   GLY   226       5.449  -2.737  -0.228  1.00 28.03      A      
ATOM   2861  N   SER   227       1.856  -6.034  -1.307  1.00 28.37      A      
ATOM   2862  H   SER   227      -1.662   1.188  15.270  1.00  0.00      A      
ATOM   2863  CA  SER   227       4.566  -2.590  -2.660  1.00 28.73      A      
ATOM   2864  HA  SER   227     -18.276   3.878  26.720  1.00  0.00      A      
ATOM   2865  CB  SER   227       2.339  -0.505  -0.767  1.00 28.60      A      
ATOM   2866  HB2 SER   227      -0.014   3.190   5.632  1.00  0.00      A      
ATOM   2867  HB3 SER   227      -1.111   7.538   5.256  1.00  0.00      A      
ATOM   2868  OG  SER   227      -4.806   2.087  -0.259  1.00 27.44      A      
ATOM   2869  HG  SER   227       5.597  12.765 -38.898  1.00  0.00      A      
ATOM   2870  C   SER   227       5.200  -1.891  -0.944  1.00 29.25      A      
ATOM   2871  O   SER   227       2.845   7.436  -1.255  1.00 28.69      A      
ATOM   2872  N   GLN   228      -2.546  -0.819  -0.532  1.00 29.95      A      
ATOM   2873  H   GLN   228     -24.082   9.948  18.288  1.00  0.00      A      
ATOM   2874  CA  GLN   228     -10.562  -2.023  -2.111  1.00 30.59      A      
ATOM   2875  HA  GLN   228     -12.347 -16.023   2.937  1.00  0.00      A      
ATOM   2876  CB  GLN   228       2.510   1.130  -8.885  1.00 31.37      A      
ATOM   2877  HB2 GLN   228       2.894   5.178 -10.208  1.00  0.00      A      
ATOM   2878  HB3 GLN   228      -9.720 -25.517 -23.409  1.00  0.00      A      
ATOM   2879  CG  GLN   228       1.128   6.938  -3.284  1.00 32.83      A      
ATOM   2880  HG2 GLN   228     -16.657 -15.461   6.284  1.00  0.00      A      
ATOM   2881  HG3 GLN   228       7.674  23.051  -7.493  1.00  0.00      A      
ATOM   2882  CD  GLN   228      -1.981   6.399   2.787  1.00 34.02      A      
ATOM   2883  OE1 GLN   228      -5.802   3.742  -7.919  1.00 35.40      A      
ATOM   2884  NE2 GLN   228       1.500  -0.493  -1.731  1.00 33.62      A      
ATOM   2885 HE21 GLN   228      20.522  -0.754  -7.945  1.00  0.00      A      
ATOM   2886 HE22 GLN   228      14.414   3.774  14.786  1.00  0.00      A      
ATOM   2887  C   GLN   228       9.936   1.957  -1.027  1.00 30.80      A      
ATOM   2888  O   GLN   228       1.123   2.579   8.131  1.00 30.81      A      
ATOM   2889  N   ALA   229      -3.565   8.901  -2.151  1.00 31.33      A      
ATOM   2890  H   ALA   229      -3.952  -0.681  -0.152  1.00  0.00      A      
ATOM   2891  CA  ALA   229      -2.408   1.941  -8.594  1.00 31.27      A      
ATOM   2892  HA  ALA   229      -1.059   1.739  -4.854  1.00  0.00      A      
ATOM   2893  CB  ALA   229      -6.547   5.841   0.310  1.00 31.17      A      
ATOM   2894  HB1 ALA   229       1.771  -2.170   0.446  1.00  0.00      A      
ATOM   2895  HB2 ALA   229       0.920  -0.727 -10.524  1.00  0.00      A      
ATOM   2896  HB3 ALA   229      -2.002  11.429   6.714  1.00  0.00      A      
ATOM   2897  C   ALA   229      -0.626   9.145   2.049  1.00 30.94      A      
ATOM   2898  O   ALA   229      -4.368   1.367   1.309  1.00 31.27      A      
ATOM   2899  N   LEU   230       0.026  -0.216   3.473  1.00 30.68      A      
ATOM   2900  H   LEU   230       6.282  22.716   1.237  1.00  0.00      A      
ATOM   2901  CA  LEU   230       8.741   5.216  -4.930  1.00 30.72      A      
ATOM   2902  HA  LEU   230       8.203   4.365  -8.154  1.00  0.00      A      
ATOM   2903  CB  LEU   230      -7.044   7.223  -3.642  1.00 31.02      A      
ATOM   2904  HB2 LEU   230     -22.614  -0.763  -2.207  1.00  0.00      A      
ATOM   2905  HB3 LEU   230      -6.863   9.802  -8.340  1.00  0.00      A      
ATOM   2906  CG  LEU   230      -1.082  -6.778   2.682  1.00 31.71      A      
ATOM   2907  HG  LEU   230      -8.658  -8.384   8.426  1.00  0.00      A      
ATOM   2908  CD1 LEU   230      -1.331   3.109  -0.846  1.00 31.44      A      
ATOM   2909 HD11 LEU   230      16.149  -7.609  -1.522  1.00  0.00      A      
ATOM   2910 HD12 LEU   230      11.697  21.587   9.626  1.00  0.00      A      
ATOM   2911 HD13 LEU   230     -10.441  -9.975  -2.300  1.00  0.00      A      
ATOM   2912  CD2 LEU   230       8.618   3.829   0.496  1.00 32.13      A      
ATOM   2913 HD21 LEU   230      13.922 -18.030 -23.790  1.00  0.00      A      
ATOM   2914 HD22 LEU   230       3.338   0.716  12.996  1.00  0.00      A      
ATOM   2915 HD23 LEU   230      -2.918  -2.588  -9.963  1.00  0.00      A      
ATOM   2916  C   LEU   230       3.906   4.483   3.196  1.00 30.78      A      
ATOM   2917  O   LEU   230      -3.439   1.997  -5.451  1.00 30.65      A      
ATOM   2918  N   VAL   231       6.861   0.944  -2.382  1.00 30.54      A      
ATOM   2919  H   VAL   231       1.900  -1.756   3.830  1.00  0.00      A      
ATOM   2920  CA  VAL   231      -6.063  -6.178   3.567  1.00 30.46      A      
ATOM   2921  HA  VAL   231     -13.291  10.373  11.992  1.00  0.00      A      
ATOM   2922  CB  VAL   231     -10.817   4.910  -0.641  1.00 30.70      A      
ATOM   2923  HB  VAL   231       6.135  28.856   8.958  1.00  0.00      A      
ATOM   2924  CG1 VAL   231       5.929   5.183   5.455  1.00 30.17      A      
ATOM   2925 HG11 VAL   231     -10.246  10.300 -25.351  1.00  0.00      A      
ATOM   2926 HG12 VAL   231       1.531  -0.295   1.515  1.00  0.00      A      
ATOM   2927 HG13 VAL   231      -6.490 -26.765  -6.312  1.00  0.00      A      
ATOM   2928  CG2 VAL   231      -2.474  -0.303  -6.338  1.00 29.86      A      
ATOM   2929 HG21 VAL   231       1.601  13.363   0.385  1.00  0.00      A      
ATOM   2930 HG22 VAL   231       2.717   0.984   0.677  1.00  0.00      A      
ATOM   2931 HG23 VAL   231     -15.112   0.272  -0.025  1.00  0.00      A      
ATOM   2932  C   VAL   231       2.904  -0.865  -1.895  1.00 30.83      A      
ATOM   2933  O   VAL   231       0.901   3.619   3.319  1.00 29.52      A      
ATOM   2934  N   ASP   232      -2.243  -2.967   5.055  1.00 31.33      A      
ATOM   2935  H   ASP   232       6.010  18.777  -5.438  1.00  0.00      A      
ATOM   2936  CA  ASP   232      -2.699  -2.188   4.144  1.00 32.24      A      
ATOM   2937  HA  ASP   232     -20.680  -3.668  16.472  1.00  0.00      A      
ATOM   2938  CB  ASP   232      -7.228   4.356   4.481  1.00 33.62      A      
ATOM   2939  HB2 ASP   232      -3.711  -4.211  14.995  1.00  0.00      A      
ATOM   2940  HB3 ASP   232       0.525  -4.252  12.952  1.00  0.00      A      
ATOM   2941  CG  ASP   232      -7.771  -4.127  -3.627  1.00 35.11      A      
ATOM   2942  OD1 ASP   232       2.298  -1.122  -9.400  1.00 35.99      A      
ATOM   2943  OD2 ASP   232      -3.861   1.546  -4.107  1.00 34.70      A      
ATOM   2944  C   ASP   232      -4.517   0.377  -4.452  1.00 32.07      A      
ATOM   2945  O   ASP   232       4.027   0.600  -4.151  1.00 32.27      A      
ATOM   2946  N   ARG   233       7.970  -0.054   2.702  1.00 32.25      A      
ATOM   2947  H   ARG   233       7.693 -14.380  18.278  1.00  0.00      A      
ATOM   2948  CA  ARG   233       3.310  -3.433  -6.325  1.00 32.12      A      
ATOM   2949  HA  ARG   233       7.995 -15.773  -6.029  1.00  0.00      A      
ATOM   2950  CB  ARG   233       1.519  -6.662  -3.918  1.00 32.73      A      
ATOM   2951  HB2 ARG   233      -6.071 -13.292   1.848  1.00  0.00      A      
ATOM   2952  HB3 ARG   233       4.881   0.736  15.206  1.00  0.00      A      
ATOM   2953  CG  ARG   233       6.357  -9.749  -1.579  1.00 33.73      A      
ATOM   2954  HG2 ARG   233       4.874  -7.746  -7.678  1.00  0.00      A      
ATOM   2955  HG3 ARG   233      14.668  -4.689 -11.247  1.00  0.00      A      
ATOM   2956  CD  ARG   233       6.734  -4.449  10.004  1.00 34.29      A      
ATOM   2957  HD2 ARG   233     -21.121  18.253  26.108  1.00  0.00      A      
ATOM   2958  HD3 ARG   233      11.278   5.447 -10.251  1.00  0.00      A      
ATOM   2959  NE  ARG   233      -0.170  -4.442   1.884  1.00 34.50      A      
ATOM   2960  HE  ARG   233      -2.354   4.445  -2.112  1.00  0.00      A      
ATOM   2961  CZ  ARG   233       3.673   1.625  -7.244  1.00 34.48      A      
ATOM   2962  NH1 ARG   233      -0.070  -5.381   1.799  1.00 35.59      A      
ATOM   2963 HH11 ARG   233       8.148  -5.850  -2.441  1.00  0.00      A      
ATOM   2964 HH12 ARG   233      -8.190 -24.461  20.673  1.00  0.00      A      
ATOM   2965  NH2 ARG   233       0.679   3.155   3.366  1.00 34.77      A      
ATOM   2966 HH21 ARG   233     -15.779   0.635   9.171  1.00  0.00      A      
ATOM   2967 HH22 ARG   233       3.918   8.555  29.727  1.00  0.00      A      
ATOM   2968  C   ARG   233       5.002  -5.212   3.879  1.00 31.64      A      
ATOM   2969  O   ARG   233       1.687   5.575  -1.033  1.00 32.05      A      
ATOM   2970  N   ILE   234      -5.489   0.513   4.650  1.00 30.42      A      
ATOM   2971  H   ILE   234     -12.438 -25.867  13.367  1.00  0.00      A      
ATOM   2972  CA  ILE   234      -3.306  -1.207  -0.479  1.00 29.27      A      
ATOM   2973  HA  ILE   234      -5.472  -4.391  -3.324  1.00  0.00      A      
ATOM   2974  CB  ILE   234      -6.914   0.984   4.920  1.00 29.00      A      
ATOM   2975  HB  ILE   234      11.163   1.930 -19.845  1.00  0.00      A      
ATOM   2976  CG2 ILE   234      -2.833  -2.215   4.817  1.00 28.57      A      
ATOM   2977 HG21 ILE   234     -31.415   3.664  -3.002  1.00  0.00      A      
ATOM   2978 HG22 ILE   234       3.473 -20.393  20.191  1.00  0.00      A      
ATOM   2979 HG23 ILE   234      10.849  10.532   0.632  1.00  0.00      A      
ATOM   2980  CG1 ILE   234      -3.520  -4.317   5.763  1.00 28.41      A      
ATOM   2981 HG12 ILE   234      -9.872  -7.909   3.005  1.00  0.00      A      
ATOM   2982 HG13 ILE   234      -7.841 -11.576   2.296  1.00  0.00      A      
ATOM   2983  CD1 ILE   234      -3.528   2.914   9.385  1.00 27.32      A      
ATOM   2984 HD11 ILE   234      -5.512  -4.930  10.009  1.00  0.00      A      
ATOM   2985 HD12 ILE   234     -22.969 -27.311   2.141  1.00  0.00      A      
ATOM   2986 HD13 ILE   234     -40.809   7.000   5.053  1.00  0.00      A      
ATOM   2987  C   ILE   234      -8.155   0.241   9.143  1.00 28.91      A      
ATOM   2988  O   ILE   234      -1.773  -1.590   3.933  1.00 29.01      A      
ATOM   2989  N   ARG   235       3.172   4.572  -1.546  1.00 28.63      A      
ATOM   2990  H   ARG   235      -5.198  -2.467   5.007  1.00  0.00      A      
ATOM   2991  CA  ARG   235      10.327  -3.491   4.881  1.00 29.12      A      
ATOM   2992  HA  ARG   235       8.235  -8.434   5.751  1.00  0.00      A      
ATOM   2993  CB  ARG   235      -4.507  -4.153   1.816  1.00 28.89      A      
ATOM   2994  HB2 ARG   235     -16.081   5.550  -3.929  1.00  0.00      A      
ATOM   2995  HB3 ARG   235      -4.818   3.338  11.256  1.00  0.00      A      
ATOM   2996  CG  ARG   235      -5.587  -6.688  -1.045  1.00 28.42      A      
ATOM   2997  HG2 ARG   235       8.388  -5.899   3.643  1.00  0.00      A      
ATOM   2998  HG3 ARG   235      -7.576  28.173 -24.923  1.00  0.00      A      
ATOM   2999  CD  ARG   235       5.224  -1.155  -1.681  1.00 28.78      A      
ATOM   3000  HD2 ARG   235      -8.295   3.810  -6.613  1.00  0.00      A      
ATOM   3001  HD3 ARG   235      -1.718  13.115  -7.794  1.00  0.00      A      
ATOM   3002  NE  ARG   235      -4.787   7.748   1.006  1.00 28.30      A      
ATOM   3003  HE  ARG   235     -51.200  22.423   3.028  1.00  0.00      A      
ATOM   3004  CZ  ARG   235      -1.611   3.257  -0.276  1.00 28.86      A      
ATOM   3005  NH1 ARG   235      -0.051  -1.545  -5.535  1.00 27.70      A      
ATOM   3006 HH11 ARG   235      -0.952 -19.696  11.055  1.00  0.00      A      
ATOM   3007 HH12 ARG   235      -4.701 -11.031  -7.675  1.00  0.00      A      
ATOM   3008  NH2 ARG   235       2.515  -3.922   0.128  1.00 27.29      A      
ATOM   3009 HH21 ARG   235       9.401  12.649 -11.985  1.00  0.00      A      
ATOM   3010 HH22 ARG   235      -6.546   0.246  12.264  1.00  0.00      A      
ATOM   3011  C   ARG   235      -8.780   4.183   1.190  1.00 29.96      A      
ATOM   3012  O   ARG   235      -0.871  -2.627   2.218  1.00 29.10      A      
ATOM   3013  N   LEU   236      -2.647   6.599   4.168  1.00 30.57      A      
ATOM   3014  H   LEU   236       3.483 -11.834  -1.782  1.00  0.00      A      
ATOM   3015  CA  LEU   236       2.188   0.065   7.505  1.00 31.82      A      
ATOM   3016  HA  LEU   236      11.862 -11.708  13.439  1.00  0.00      A      
ATOM   3017  CB  LEU   236       2.139  -0.403   8.648  1.00 32.25      A      
ATOM   3018  HB2 LEU   236      -3.238  16.248 -12.247  1.00  0.00      A      
ATOM   3019  HB3 LEU   236     -20.979  -2.020  14.924  1.00  0.00      A      
ATOM   3020  CG  LEU   236       0.885   3.400   6.142  1.00 32.66      A      
ATOM   3021  HG  LEU   236       1.119  23.690  23.749  1.00  0.00      A      
ATOM   3022  CD1 LEU   236       4.025  -2.905   6.049  1.00 33.98      A      
ATOM   3023 HD11 LEU   236      -0.506 -11.501  -9.216  1.00  0.00      A      
ATOM   3024 HD12 LEU   236     -16.053  -1.028  17.488  1.00  0.00      A      
ATOM   3025 HD13 LEU   236      25.844 -10.413 -25.797  1.00  0.00      A      
ATOM   3026  CD2 LEU   236       0.584  -1.594   2.534  1.00 33.77      A      
ATOM   3027 HD21 LEU   236      -5.183 -16.267 -11.699  1.00  0.00      A      
ATOM   3028 HD22 LEU   236       7.759  20.056   2.875  1.00  0.00      A      
ATOM   3029 HD23 LEU   236       0.218   5.417  26.407  1.00  0.00      A      
ATOM   3030  C   LEU   236      -1.015   1.838  -3.961  1.00 32.27      A      
ATOM   3031  O   LEU   236      -3.512   2.120  -4.014  1.00 32.97      A      
ATOM   3032  N   GLN   237       0.803  -1.759   0.587  1.00 32.72      A      
ATOM   3033  H   GLN   237      10.061 -38.905  27.928  1.00  0.00      A      
ATOM   3034  CA  GLN   237       7.608  -3.315  -4.561  1.00 33.30      A      
ATOM   3035  HA  GLN   237       7.001  -0.308 -14.266  1.00  0.00      A      
ATOM   3036  CB  GLN   237      -1.702   1.809  -0.449  1.00 33.81      A      
ATOM   3037  HB2 GLN   237       6.400  -9.832 -23.244  1.00  0.00      A      
ATOM   3038  HB3 GLN   237      -9.446  -3.910  -4.112  1.00  0.00      A      
ATOM   3039  CG  GLN   237      -1.636  -1.902  -3.137  1.00 34.39      A      
ATOM   3040  HG2 GLN   237      -0.588  -1.863  -6.352  1.00  0.00      A      
ATOM   3041  HG3 GLN   237       6.045   8.523   2.652  1.00  0.00      A      
ATOM   3042  CD  GLN   237       0.387   4.303   3.408  1.00 35.28      A      
ATOM   3043  OE1 GLN   237      -1.215  -6.326   1.617  1.00 35.56      A      
ATOM   3044  NE2 GLN   237      -1.580  -2.291   7.008  1.00 35.66      A      
ATOM   3045 HE21 GLN   237      34.593   3.152  22.010  1.00  0.00      A      
ATOM   3046 HE22 GLN   237      -8.415   5.823   6.829  1.00  0.00      A      
ATOM   3047  C   GLN   237      -6.788  -1.027  -7.237  1.00 33.37      A      
ATOM   3048  O   GLN   237      -4.867  -7.351   6.156  1.00 33.60      A      
ATOM   3049  N   GLY   238       1.973   0.447   0.529  1.00 33.04      A      
ATOM   3050  H   GLY   238     -14.027 -10.225  16.997  1.00  0.00      A      
ATOM   3051  CA  GLY   238       5.981  -2.348   3.340  1.00 32.90      A      
ATOM   3052  HA2 GLY   238      -0.819  28.732  -8.305  1.00  0.00      A      
ATOM   3053  HA3 GLY   238     -11.186 -15.354  -1.535  1.00  0.00      A      
ATOM   3054  C   GLY   238      -3.204  -0.662   1.265  1.00 32.48      A      
ATOM   3055  O   GLY   238       4.119  -4.646   6.085  1.00 32.70      A      
ATOM   3056  N   LEU   239       0.971  -2.169  -9.277  1.00 32.35      A      
ATOM   3057  H   LEU   239       5.063 -31.688 -14.203  1.00  0.00      A      
ATOM   3058  CA  LEU   239      -0.874   1.056   6.409  1.00 32.31      A      
ATOM   3059  HA  LEU   239       6.566   8.776  10.381  1.00  0.00      A      
ATOM   3060  CB  LEU   239       6.683  -2.348   2.333  1.00 31.49      A      
ATOM   3061  HB2 LEU   239     -24.523  22.683   3.207  1.00  0.00      A      
ATOM   3062  HB3 LEU   239       9.685 -14.463  11.354  1.00  0.00      A      
ATOM   3063  CG  LEU   239       2.846  -6.133  -7.290  1.00 31.56      A      
ATOM   3064  HG  LEU   239       4.501   6.034   8.851  1.00  0.00      A      
ATOM   3065  CD1 LEU   239      -2.361  -0.491  -1.512  1.00 30.73      A      
ATOM   3066 HD11 LEU   239      16.992  27.777   8.893  1.00  0.00      A      
ATOM   3067 HD12 LEU   239     -16.214  -3.197   6.228  1.00  0.00      A      
ATOM   3068 HD13 LEU   239      -2.306   1.278   8.456  1.00  0.00      A      
ATOM   3069  CD2 LEU   239       0.381  -0.578   0.645  1.00 31.63      A      
ATOM   3070 HD21 LEU   239      -5.654   2.863  -1.803  1.00  0.00      A      
ATOM   3071 HD22 LEU   239      -2.131  13.482   0.483  1.00  0.00      A      
ATOM   3072 HD23 LEU   239     -11.255  -3.238   8.039  1.00  0.00      A      
ATOM   3073  C   LEU   239      -2.182   5.887   2.813  1.00 32.70      A      
ATOM   3074  O   LEU   239      -0.156   0.421   5.003  1.00 32.96      A      
ATOM   3075  N   LYS   240       8.927   1.474  -0.381  1.00 32.72      A      
ATOM   3076  H   LYS   240      -0.889 -16.739  10.249  1.00  0.00      A      
ATOM   3077  CA  LYS   240      -3.839  -3.931 -10.685  1.00 33.50      A      
ATOM   3078  HA  LYS   240      -2.778 -15.339  21.191  1.00  0.00      A      
ATOM   3079  CB  LYS   240       9.608  -5.605  -7.617  1.00 34.32      A      
ATOM   3080  HB2 LYS   240      32.189  -4.490   4.512  1.00  0.00      A      
ATOM   3081  HB3 LYS   240      13.898  20.703  -1.726  1.00  0.00      A      
ATOM   3082  CG  LYS   240       0.424   0.774  -2.415  1.00 36.06      A      
ATOM   3083  HG2 LYS   240       8.905 -15.302  23.227  1.00  0.00      A      
ATOM   3084  HG3 LYS   240       7.685 -10.073 -29.968  1.00  0.00      A      
ATOM   3085  CD  LYS   240       2.589  -1.163  -5.161  1.00 37.07      A      
ATOM   3086  HD2 LYS   240      10.490   7.054 -15.695  1.00  0.00      A      
ATOM   3087  HD3 LYS   240       5.439  -3.636 -10.176  1.00  0.00      A      
ATOM   3088  CE  LYS   240       4.959  -1.642  -6.754  1.00 38.73      A      
ATOM   3089  HE2 LYS   240     -27.084  15.695 -14.841  1.00  0.00      A      
ATOM   3090  HE3 LYS   240      -4.112  17.171  -2.866  1.00  0.00      A      
ATOM   3091  NZ  LYS   240      -2.192  -3.272   4.720  1.00 39.11      A      
ATOM   3092  HZ1 LYS   240      -5.074  10.201 -11.744  1.00  0.00      A      
ATOM   3093  HZ2 LYS   240      12.683 -14.664 -32.516  1.00  0.00      A      
ATOM   3094  HZ3 LYS   240      26.960  -0.029   1.083  1.00  0.00      A      
ATOM   3095  C   LYS   240      -1.523   7.076  -3.422  1.00 33.39      A      
ATOM   3096  O   LYS   240       5.301  -2.693  -6.095  1.00 32.98      A      
ATOM   3097  N   ASP   241       2.105   2.921  -1.980  1.00 33.25      A      
ATOM   3098  H   ASP   241       3.485   7.184  -5.276  1.00  0.00      A      
ATOM   3099  CA  ASP   241       0.941   4.890  -3.946  1.00 32.99      A      
ATOM   3100  HA  ASP   241      -7.312  14.139  -2.785  1.00  0.00      A      
ATOM   3101  CB  ASP   241       1.742   2.417   5.026  1.00 34.54      A      
ATOM   3102  HB2 ASP   241       3.031   0.918   0.706  1.00  0.00      A      
ATOM   3103  HB3 ASP   241      -4.968   7.923   1.845  1.00  0.00      A      
ATOM   3104  CG  ASP   241       4.610  -3.778   6.290  1.00 36.22      A      
ATOM   3105  OD1 ASP   241      -0.240   2.329   5.415  1.00 38.24      A      
ATOM   3106  OD2 ASP   241      -6.534   8.539   2.166  1.00 37.61      A      
ATOM   3107  C   ASP   241      -3.159  -5.588   3.321  1.00 31.93      A      
ATOM   3108  O   ASP   241       2.327  -2.627  -2.073  1.00 31.69      A      
ATOM   3109  N   MET   242       2.183   0.151   2.311  1.00 30.97      A      
ATOM   3110  H   MET   242      -9.648   7.116  12.023  1.00  0.00      A      
ATOM   3111  CA  MET   242      -4.021  -1.919  -2.797  1.00 30.77      A      
ATOM   3112  HA  MET   242      -3.714  -1.724 -15.822  1.00  0.00      A      
ATOM   3113  CB  MET   242      10.699   2.211   0.500  1.00 32.80      A      
ATOM   3114  HB2 MET   242      20.587   8.400  10.795  1.00  0.00      A      
ATOM   3115  HB3 MET   242     -12.146 -35.576 -10.112  1.00  0.00      A      
ATOM   3116  CG  MET   242       0.284  -2.068  -3.655  1.00 35.31      A      
ATOM   3117  HG2 MET   242       1.368  -9.529   1.417  1.00  0.00      A      
ATOM   3118  HG3 MET   242       4.322  -1.582  -0.640  1.00  0.00      A      
ATOM   3119  SD  MET   242       1.816  -2.096   0.908  1.00 39.88      A      
ATOM   3120  CE  MET   242      -0.268   6.728   7.890  1.00 36.37      A      
ATOM   3121  HE1 MET   242      -5.145  10.478  15.750  1.00  0.00      A      
ATOM   3122  HE2 MET   242     -23.425   3.129 -19.752  1.00  0.00      A      
ATOM   3123  HE3 MET   242      11.013  -6.185  20.804  1.00  0.00      A      
ATOM   3124  C   MET   242       0.542  -5.977  10.289  1.00 29.95      A      
ATOM   3125  O   MET   242       0.775   3.849  -1.069  1.00 29.35      A      
ATOM   3126  N   THR   243       3.454  -5.508  -2.079  1.00 28.47      A      
ATOM   3127  H   THR   243     -15.710  10.547  21.679  1.00  0.00      A      
ATOM   3128  CA  THR   243      -3.770  -3.748  -1.918  1.00 27.08      A      
ATOM   3129  HA  THR   243     -22.035   5.650  17.025  1.00  0.00      A      
ATOM   3130  CB  THR   243      -8.291   4.417   1.062  1.00 26.82      A      
ATOM   3131  HB  THR   243      19.864  11.732  11.587  1.00  0.00      A      
ATOM   3132  CG2 THR   243       7.686   4.780  -5.875  1.00 26.46      A      
ATOM   3133 HG21 THR   243       8.922   1.728   5.998  1.00  0.00      A      
ATOM   3134 HG22 THR   243     -12.063 -21.294  -4.282  1.00  0.00      A      
ATOM   3135 HG23 THR   243     -22.808  -2.176   6.830  1.00  0.00      A      
ATOM   3136  OG1 THR   243       4.893   4.117   5.402  1.00 26.88      A      
ATOM   3137  HG1 THR   243       2.400   4.362   4.952  1.00  0.00      A      
ATOM   3138  C   THR   243      -5.008  -0.619  -3.225  1.00 26.53      A      
ATOM   3139  O   THR   243       1.806   4.208  -3.576  1.00 26.58      A      
ATOM   3140  N   GLY   244       8.223   4.681   0.491  1.00 26.04      A      
ATOM   3141  H   GLY   244       6.006  14.185  -0.499  1.00  0.00      A      
ATOM   3142  CA  GLY   244       1.991   5.714  -3.923  1.00 25.02      A      
ATOM   3143  HA2 GLY   244       5.235 -13.416  -6.782  1.00  0.00      A      
ATOM   3144  HA3 GLY   244      -1.242   6.549  -4.999  1.00  0.00      A      
ATOM   3145  C   GLY   244       3.343   2.649   0.240  1.00 25.49      A      
ATOM   3146  O   GLY   244      -0.443  -7.061   0.289  1.00 24.87      A      
ATOM   3147  N   ALA   245       0.037   3.110  -0.894  1.00 25.10      A      
ATOM   3148  H   ALA   245      21.978  -6.896   8.992  1.00  0.00      A      
ATOM   3149  CA  ALA   245      -1.943  -1.265  -4.995  1.00 25.84      A      
ATOM   3150  HA  ALA   245       2.912   4.867  -6.097  1.00  0.00      A      
ATOM   3151  CB  ALA   245       2.022   1.384   2.900  1.00 24.82      A      
ATOM   3152  HB1 ALA   245      -1.909  -2.237 -14.040  1.00  0.00      A      
ATOM   3153  HB2 ALA   245      12.388 -24.000   9.085  1.00  0.00      A      
ATOM   3154  HB3 ALA   245     -26.234  -4.975  12.375  1.00  0.00      A      
ATOM   3155  C   ALA   245       4.479  -5.427  -5.903  1.00 25.53      A      
ATOM   3156  O   ALA   245      -6.158   2.126   0.089  1.00 26.32      A      
ATOM   3157  N   VAL   246       2.799  -2.894  -2.368  1.00 25.53      A      
ATOM   3158  H   VAL   246      -5.822   1.120  11.667  1.00  0.00      A      
ATOM   3159  CA  VAL   246       5.118  -5.654   5.481  1.00 25.48      A      
ATOM   3160  HA  VAL   246      13.339   7.190   0.368  1.00  0.00      A      
ATOM   3161  CB  VAL   246      -1.757  -4.760  -3.571  1.00 25.84      A      
ATOM   3162  HB  VAL   246       9.033 -24.684  17.700  1.00  0.00      A      
ATOM   3163  CG1 VAL   246      -0.443  -4.957  -0.829  1.00 26.53      A      
ATOM   3164 HG11 VAL   246      -8.792 -31.983  31.968  1.00  0.00      A      
ATOM   3165 HG12 VAL   246      -0.661 -21.346 -23.273  1.00  0.00      A      
ATOM   3166 HG13 VAL   246       4.554  -6.175  17.460  1.00  0.00      A      
ATOM   3167  CG2 VAL   246      -2.460   3.428   4.630  1.00 26.78      A      
ATOM   3168 HG21 VAL   246      16.535 -21.682   2.325  1.00  0.00      A      
ATOM   3169 HG22 VAL   246       8.404  -6.539  -0.518  1.00  0.00      A      
ATOM   3170 HG23 VAL   246      -1.741  -7.565  11.504  1.00  0.00      A      
ATOM   3171  C   VAL   246      -5.715  -3.602  -0.580  1.00 25.41      A      
ATOM   3172  O   VAL   246       2.016  -0.168   2.204  1.00 25.97      A      
ATOM   3173  N   LEU   247      -0.671  -8.286   1.023  1.00 24.76      A      
ATOM   3174  H   LEU   247      11.697 -23.127   0.194  1.00  0.00      A      
ATOM   3175  CA  LEU   247      -1.170   3.859  -4.035  1.00 24.37      A      
ATOM   3176  HA  LEU   247      26.448 -26.460 -15.646  1.00  0.00      A      
ATOM   3177  CB  LEU   247       3.563   2.603  -1.926  1.00 23.02      A      
ATOM   3178  HB2 LEU   247     -14.227 -14.327 -15.606  1.00  0.00      A      
ATOM   3179  HB3 LEU   247       8.601  -4.203  32.532  1.00  0.00      A      
ATOM   3180  CG  LEU   247      -1.235  -0.312   0.827  1.00 23.98      A      
ATOM   3181  HG  LEU   247       2.605  -0.391   1.808  1.00  0.00      A      
ATOM   3182  CD1 LEU   247      -0.462   1.939   0.254  1.00 22.12      A      
ATOM   3183 HD11 LEU   247     -39.825   4.669  17.387  1.00  0.00      A      
ATOM   3184 HD12 LEU   247      -8.155   2.980   5.555  1.00  0.00      A      
ATOM   3185 HD13 LEU   247       8.271  15.390  11.875  1.00  0.00      A      
ATOM   3186  CD2 LEU   247      -0.481   5.600   1.955  1.00 20.23      A      
ATOM   3187 HD21 LEU   247      10.689 -23.488  31.318  1.00  0.00      A      
ATOM   3188 HD22 LEU   247      10.990  24.735  15.944  1.00  0.00      A      
ATOM   3189 HD23 LEU   247     -19.090   4.308  11.745  1.00  0.00      A      
ATOM   3190  C   LEU   247       2.411   6.768   3.153  1.00 23.91      A      
ATOM   3191  O   LEU   247      -2.175  -6.587  10.256  1.00 24.63      A      
ATOM   3192  N   SER   248       1.354 -13.830   3.809  1.00 23.52      A      
ATOM   3193  H   SER   248       8.811 -12.619  11.657  1.00  0.00      A      
ATOM   3194  CA  SER   248      -0.224  -0.916  -1.282  1.00 23.93      A      
ATOM   3195  HA  SER   248     -11.472  14.121 -29.658  1.00  0.00      A      
ATOM   3196  CB  SER   248       1.808  -1.382  -1.284  1.00 25.34      A      
ATOM   3197  HB2 SER   248     -19.734  16.360 -29.533  1.00  0.00      A      
ATOM   3198  HB3 SER   248      -0.665  -4.351  -1.309  1.00  0.00      A      
ATOM   3199  OG  SER   248      -0.425  -0.462  -5.175  1.00 25.54      A      
ATOM   3200  HG  SER   248     -15.413 -16.355  15.514  1.00  0.00      A      
ATOM   3201  C   SER   248       1.994   0.888  -6.181  1.00 23.68      A      
ATOM   3202  O   SER   248       3.118   0.549  -1.270  1.00 23.35      A      
ATOM   3203  N   PRO   249       4.781   4.961   5.157  1.00 23.81      A      
ATOM   3204  CD  PRO   249       6.703   9.346  -1.702  1.00 23.47      A      
ATOM   3205  HD2 PRO   249      11.449  20.326  -7.782  1.00  0.00      A      
ATOM   3206  HD3 PRO   249       7.350   9.513   0.028  1.00  0.00      A      
ATOM   3207  CG  PRO   249      -1.316  11.367  -1.125  1.00 24.07      A      
ATOM   3208  HG2 PRO   249      17.506 -13.739   7.614  1.00  0.00      A      
ATOM   3209  HG3 PRO   249       7.583   1.611   6.681  1.00  0.00      A      
ATOM   3210  CB  PRO   249      -3.755  -1.950  -1.870  1.00 23.57      A      
ATOM   3211  HB2 PRO   249     -23.215   5.785  -6.505  1.00  0.00      A      
ATOM   3212  HB3 PRO   249       6.023  20.315   8.066  1.00  0.00      A      
ATOM   3213  CA  PRO   249       3.701  -3.545  -2.833  1.00 24.05      A      
ATOM   3214  HA  PRO   249     -12.585   3.799   3.275  1.00  0.00      A      
ATOM   3215  C   PRO   249      -6.205  -1.045   0.293  1.00 24.54      A      
ATOM   3216  O   PRO   249       3.028   3.977  -1.679  1.00 24.27      A      
ATOM   3217  N   HID   250       1.924  13.704   5.770  1.00 25.37      A      
ATOM   3218  H   HID   250      12.567   9.515 -31.072  1.00  0.00      A      
ATOM   3219  CA  HID   250      -7.454  -6.161  -0.958  1.00 25.66      A      
ATOM   3220  HA  HID   250      13.116   2.370  14.615  1.00  0.00      A      
ATOM   3221  CB  HID   250       7.686   3.631   1.417  1.00 26.91      A      
ATOM   3222  HB2 HID   250     -10.002 -10.302  -2.805  1.00  0.00      A      
ATOM   3223  HB3 HID   250      -5.063  13.825  -5.592  1.00  0.00      A      
ATOM   3224  CG  HID   250      -0.357  11.467  -4.154  1.00 28.36      A      
ATOM   3225  ND1 HID   250      -2.634   1.259   1.877  1.00 29.44      A      
ATOM   3226  HD1 HID   250       9.639   7.554 -10.798  1.00  0.00      A      
ATOM   3227  CE1 HID   250      -5.804  -2.218  -1.775  1.00 30.03      A      
ATOM   3228  HE1 HID   250      -6.974 -17.361 -20.436  1.00  0.00      A      
ATOM   3229  NE2 HID   250       2.554   5.958  -3.950  1.00 31.08      A      
ATOM   3230  CD2 HID   250       7.524  -1.262   2.621  1.00 29.22      A      
ATOM   3231  HD2 HID   250       0.255  -0.455   4.419  1.00  0.00      A      
ATOM   3232  C   HID   250       2.319  -3.249   2.780  1.00 25.24      A      
ATOM   3233  O   HID   250      -3.807  -3.318 -10.865  1.00 24.53      A      
ATOM   3234  N   ASP   251       2.456  -6.154  -3.460  1.00 24.23      A      
ATOM   3235  H   ASP   251       7.372 -19.834 -26.132  1.00  0.00      A      
ATOM   3236  CA  ASP   251      -4.272   2.923   1.507  1.00 23.83      A      
ATOM   3237  HA  ASP   251      -0.175  17.479   5.364  1.00  0.00      A      
ATOM   3238  CB  ASP   251      -1.064   3.419  -0.644  1.00 25.66      A      
ATOM   3239  HB2 ASP   251      25.644 -14.803   1.125  1.00  0.00      A      
ATOM   3240  HB3 ASP   251     -11.720  13.947 -15.033  1.00  0.00      A      
ATOM   3241  CG  ASP   251       0.726  -2.821   2.356  1.00 27.53      A      
ATOM   3242  OD1 ASP   251      -4.174  -0.420   2.973  1.00 29.44      A      
ATOM   3243  OD2 ASP   251       4.299   1.801  -0.422  1.00 29.96      A      
ATOM   3244  C   ASP   251       7.849  -1.684  10.618  1.00 23.45      A      
ATOM   3245  O   ASP   251       6.320  -0.403   2.494  1.00 21.89      A      
ATOM   3246  N   ALA   252      -2.245  -1.378  -3.879  1.00 22.59      A      
ATOM   3247  H   ALA   252      -2.954  11.683  32.903  1.00  0.00      A      
ATOM   3248  CA  ALA   252      -4.318   0.796  -1.776  1.00 22.77      A      
ATOM   3249  HA  ALA   252       3.578  -2.633 -11.034  1.00  0.00      A      
ATOM   3250  CB  ALA   252      -6.021  -0.917   2.747  1.00 22.59      A      
ATOM   3251  HB1 ALA   252      -6.073  -4.089 -20.723  1.00  0.00      A      
ATOM   3252  HB2 ALA   252      -5.443  22.890  -0.022  1.00  0.00      A      
ATOM   3253  HB3 ALA   252      12.435  -8.578   5.795  1.00  0.00      A      
ATOM   3254  C   ALA   252       4.909   5.936   1.681  1.00 22.69      A      
ATOM   3255  O   ALA   252      -1.038  -4.244   3.905  1.00 22.90      A      
ATOM   3256  N   ALA   253       3.782   2.381  -4.792  1.00 22.40      A      
ATOM   3257  H   ALA   253       2.095  -1.234  12.138  1.00  0.00      A      
ATOM   3258  CA  ALA   253      -1.927  -1.818   0.759  1.00 22.72      A      
ATOM   3259  HA  ALA   253      26.495 -26.726 -11.307  1.00  0.00      A      
ATOM   3260  CB  ALA   253       0.080   0.774  -1.203  1.00 22.77      A      
ATOM   3261  HB1 ALA   253      -8.925  -6.612   1.622  1.00  0.00      A      
ATOM   3262  HB2 ALA   253      -0.627 -12.956  -5.368  1.00  0.00      A      
ATOM   3263  HB3 ALA   253       6.288   4.091  -4.133  1.00  0.00      A      
ATOM   3264  C   ALA   253      -3.540  -5.373  -7.459  1.00 22.71      A      
ATOM   3265  O   ALA   253      -0.475   7.725   0.538  1.00 23.03      A      
ATOM   3266  N   LEU   254       0.477   5.265  -0.328  1.00 22.51      A      
ATOM   3267  H   LEU   254       0.306 -14.899  -1.585  1.00  0.00      A      
ATOM   3268  CA  LEU   254       2.415  -0.811  -0.757  1.00 23.08      A      
ATOM   3269  HA  LEU   254     -16.119 -11.565 -12.970  1.00  0.00      A      
ATOM   3270  CB  LEU   254       4.047   0.857   5.027  1.00 23.60      A      
ATOM   3271  HB2 LEU   254      -1.935  19.458  29.036  1.00  0.00      A      
ATOM   3272  HB3 LEU   254      -0.543  -3.351 -19.676  1.00  0.00      A      
ATOM   3273  CG  LEU   254       6.322   0.994  -1.656  1.00 24.67      A      
ATOM   3274  HG  LEU   254       6.480   2.334   5.829  1.00  0.00      A      
ATOM   3275  CD1 LEU   254      -1.186  -2.382  -1.575  1.00 24.74      A      
ATOM   3276 HD11 LEU   254      -3.743   9.931  23.715  1.00  0.00      A      
ATOM   3277 HD12 LEU   254     -11.052 -30.648 -10.769  1.00  0.00      A      
ATOM   3278 HD13 LEU   254     -20.403  -0.609 -10.314  1.00  0.00      A      
ATOM   3279  CD2 LEU   254       2.109  -1.707   6.355  1.00 24.82      A      
ATOM   3280 HD21 LEU   254      -9.517 -15.636  18.028  1.00  0.00      A      
ATOM   3281 HD22 LEU   254       6.921  -2.218   7.038  1.00  0.00      A      
ATOM   3282 HD23 LEU   254     -15.521  13.512 -29.496  1.00  0.00      A      
ATOM   3283  C   LEU   254      -3.700  -0.987   1.079  1.00 22.59      A      
ATOM   3284  O   LEU   254       0.745  -4.103  -4.163  1.00 22.59      A      
ATOM   3285  N   LEU   255      -4.352  -5.021   1.217  1.00 21.84      A      
ATOM   3286  H   LEU   255      -4.906 -13.843  -2.312  1.00  0.00      A      
ATOM   3287  CA  LEU   255       0.957  -2.459  -0.681  1.00 21.57      A      
ATOM   3288  HA  LEU   255     -15.968  17.205  -4.600  1.00  0.00      A      
ATOM   3289  CB  LEU   255       1.409   5.781   0.675  1.00 21.08      A      
ATOM   3290  HB2 LEU   255       4.410  -2.140   1.696  1.00  0.00      A      
ATOM   3291  HB3 LEU   255       2.471   7.533   1.459  1.00  0.00      A      
ATOM   3292  CG  LEU   255       3.619   2.022   4.368  1.00 21.81      A      
ATOM   3293  HG  LEU   255     -16.481 -14.435   1.029  1.00  0.00      A      
ATOM   3294  CD1 LEU   255     -11.666  -3.801  -0.588  1.00 21.58      A      
ATOM   3295 HD11 LEU   255       5.981  24.032  -8.817  1.00  0.00      A      
ATOM   3296 HD12 LEU   255      -5.914   8.212  -8.721  1.00  0.00      A      
ATOM   3297 HD13 LEU   255      -3.544  -7.006  -4.445  1.00  0.00      A      
ATOM   3298  CD2 LEU   255      -5.136  -6.285  -2.414  1.00 21.98      A      
ATOM   3299 HD21 LEU   255      11.317 -27.365   9.460  1.00  0.00      A      
ATOM   3300 HD22 LEU   255       8.217   9.474  -3.325  1.00  0.00      A      
ATOM   3301 HD23 LEU   255      12.795 -21.084   9.728  1.00  0.00      A      
ATOM   3302  C   LEU   255      -5.267   2.056   0.611  1.00 21.01      A      
ATOM   3303  O   LEU   255       1.844  -0.153   3.165  1.00 21.39      A      
ATOM   3304  N   MET   256      -8.328   8.563  -0.373  1.00 21.59      A      
ATOM   3305  H   MET   256      -3.524   4.644 -11.806  1.00  0.00      A      
ATOM   3306  CA  MET   256       1.351   2.821   7.156  1.00 22.33      A      
ATOM   3307  HA  MET   256      -2.470 -17.934  28.861  1.00  0.00      A      
ATOM   3308  CB  MET   256      -2.549  -0.689   1.461  1.00 23.02      A      
ATOM   3309  HB2 MET   256     -10.726  -4.316   8.255  1.00  0.00      A      
ATOM   3310  HB3 MET   256      -4.525  -4.645   3.565  1.00  0.00      A      
ATOM   3311  CG  MET   256      -6.557   2.580   3.898  1.00 24.08      A      
ATOM   3312  HG2 MET   256      -3.390   9.634  -3.012  1.00  0.00      A      
ATOM   3313  HG3 MET   256      -9.390  -8.668  -9.487  1.00  0.00      A      
ATOM   3314  SD  MET   256      -1.283  -3.076  -2.715  1.00 26.60      A      
ATOM   3315  CE  MET   256      -4.067   6.136  -8.175  1.00 24.48      A      
ATOM   3316  HE1 MET   256      -7.432  -6.253 -16.155  1.00  0.00      A      
ATOM   3317  HE2 MET   256       9.525   3.688  -7.464  1.00  0.00      A      
ATOM   3318  HE3 MET   256      -4.648  15.040  18.437  1.00  0.00      A      
ATOM   3319  C   MET   256      -1.417   2.738  -5.303  1.00 22.04      A      
ATOM   3320  O   MET   256       3.687  -0.367   0.089  1.00 21.68      A      
ATOM   3321  N   ARG   257      -2.776   3.091   5.190  1.00 22.11      A      
ATOM   3322  H   ARG   257      12.461 -15.134 -26.995  1.00  0.00      A      
ATOM   3323  CA  ARG   257       5.610  -1.100   1.688  1.00 22.40      A      
ATOM   3324  HA  ARG   257      11.495  -5.276  -6.990  1.00  0.00      A      
ATOM   3325  CB  ARG   257       4.295  -7.286  -2.583  1.00 22.99      A      
ATOM   3326  HB2 ARG   257      -6.855 -14.232  -1.201  1.00  0.00      A      
ATOM   3327  HB3 ARG   257     -13.763  12.977   1.354  1.00  0.00      A      
ATOM   3328  CG  ARG   257       2.707  -3.292 -11.582  1.00 22.36      A      
ATOM   3329  HG2 ARG   257      -3.825  20.275   8.243  1.00  0.00      A      
ATOM   3330  HG3 ARG   257      -3.329 -14.966  10.831  1.00  0.00      A      
ATOM   3331  CD  ARG   257      -6.024  -4.702   2.727  1.00 23.93      A      
ATOM   3332  HD2 ARG   257      -1.487  -6.288   3.725  1.00  0.00      A      
ATOM   3333  HD3 ARG   257     -16.272  14.268  -1.731  1.00  0.00      A      
ATOM   3334  NE  ARG   257      -1.815  -0.848  -9.356  1.00 23.21      A      
ATOM   3335  HE  ARG   257     -14.322  12.466  27.038  1.00  0.00      A      
ATOM   3336  CZ  ARG   257       3.804  -0.182  -7.748  1.00 24.67      A      
ATOM   3337  NH1 ARG   257       2.313  -1.810  -0.118  1.00 25.15      A      
ATOM   3338 HH11 ARG   257       5.215 -24.107  13.365  1.00  0.00      A      
ATOM   3339 HH12 ARG   257     -22.760  39.910  18.714  1.00  0.00      A      
ATOM   3340  NH2 ARG   257       3.263  -3.604  -4.235  1.00 24.07      A      
ATOM   3341 HH21 ARG   257     -16.993   9.512 -29.321  1.00  0.00      A      
ATOM   3342 HH22 ARG   257      -0.442  -6.002  -0.024  1.00  0.00      A      
ATOM   3343  C   ARG   257      -5.511   6.338   4.298  1.00 22.41      A      
ATOM   3344  O   ARG   257       0.809  -1.953  -0.102  1.00 22.77      A      
ATOM   3345  N   GLY   258       9.360  -1.156  -1.719  1.00 22.60      A      
ATOM   3346  H   GLY   258       9.185   1.063 -11.787  1.00  0.00      A      
ATOM   3347  CA  GLY   258       5.077  -0.578  -4.359  1.00 22.55      A      
ATOM   3348  HA2 GLY   258     -17.017 -19.127 -10.138  1.00  0.00      A      
ATOM   3349  HA3 GLY   258      14.545 -28.074  12.179  1.00  0.00      A      
ATOM   3350  C   GLY   258       5.415  -0.944  -1.855  1.00 22.96      A      
ATOM   3351  O   GLY   258       3.896   4.713  -7.052  1.00 22.76      A      
ATOM   3352  N   ILE   259      -0.937  -1.781  -1.851  1.00 22.95      A      
ATOM   3353  H   ILE   259      -1.919   7.334  -0.703  1.00  0.00      A      
ATOM   3354  CA  ILE   259       1.005  -2.834  -7.427  1.00 23.55      A      
ATOM   3355  HA  ILE   259       1.542   0.385   4.174  1.00  0.00      A      
ATOM   3356  CB  ILE   259       3.828  -6.733  -3.355  1.00 23.99      A      
ATOM   3357  HB  ILE   259      -8.655   3.659  -2.108  1.00  0.00      A      
ATOM   3358  CG2 ILE   259       3.653  -4.922  -0.851  1.00 24.57      A      
ATOM   3359 HG21 ILE   259      12.537 -16.737  -2.098  1.00  0.00      A      
ATOM   3360 HG22 ILE   259       0.103  -6.848  -4.214  1.00  0.00      A      
ATOM   3361 HG23 ILE   259       0.957 -14.449   2.378  1.00  0.00      A      
ATOM   3362  CG1 ILE   259       1.232  -6.450  -0.213  1.00 24.54      A      
ATOM   3363 HG12 ILE   259     -17.818  -4.541   3.703  1.00  0.00      A      
ATOM   3364 HG13 ILE   259       0.237  -9.524   8.970  1.00  0.00      A      
ATOM   3365  CD1 ILE   259      -0.850  -4.200  -0.317  1.00 24.95      A      
ATOM   3366 HD11 ILE   259       1.907  13.920   1.506  1.00  0.00      A      
ATOM   3367 HD12 ILE   259      27.633 -16.533  -9.868  1.00  0.00      A      
ATOM   3368 HD13 ILE   259      11.007   4.967   1.518  1.00  0.00      A      
ATOM   3369  C   ILE   259      -2.312   2.194  -2.965  1.00 23.03      A      
ATOM   3370  O   ILE   259       2.158  -5.086  -3.349  1.00 23.92      A      
ATOM   3371  N   LYS   260       0.546  -3.315  -6.556  1.00 23.44      A      
ATOM   3372  H   LYS   260      -3.747 -17.516  16.371  1.00  0.00      A      
ATOM   3373  CA  LYS   260       5.181  -6.333   4.448  1.00 23.26      A      
ATOM   3374  HA  LYS   260      -3.520  -2.188   5.696  1.00  0.00      A      
ATOM   3375  CB  LYS   260       0.346  -8.470   1.898  1.00 23.94      A      
ATOM   3376  HB2 LYS   260       7.932  -6.947 -27.719  1.00  0.00      A      
ATOM   3377  HB3 LYS   260      18.700  -7.817  -1.980  1.00  0.00      A      
ATOM   3378  CG  LYS   260       2.522   2.894  -3.641  1.00 24.50      A      
ATOM   3379  HG2 LYS   260      -1.415  -2.762   0.498  1.00  0.00      A      
ATOM   3380  HG3 LYS   260      -9.071  -1.252  -1.207  1.00  0.00      A      
ATOM   3381  CD  LYS   260     -12.024  -1.559   0.903  1.00 25.98      A      
ATOM   3382  HD2 LYS   260      -9.083  -9.553 -32.225  1.00  0.00      A      
ATOM   3383  HD3 LYS   260       6.508  -3.002  -4.026  1.00  0.00      A      
ATOM   3384  CE  LYS   260      -4.379  -2.964   3.308  1.00 26.76      A      
ATOM   3385  HE2 LYS   260     -10.685 -17.073  -3.150  1.00  0.00      A      
ATOM   3386  HE3 LYS   260      34.763  13.438 -14.516  1.00  0.00      A      
ATOM   3387  NZ  LYS   260      -3.238   6.024   5.979  1.00 29.83      A      
ATOM   3388  HZ1 LYS   260      14.077 -13.856   7.637  1.00  0.00      A      
ATOM   3389  HZ2 LYS   260      -1.031  13.329   9.510  1.00  0.00      A      
ATOM   3390  HZ3 LYS   260       5.026   2.445   4.309  1.00  0.00      A      
ATOM   3391  C   LYS   260       2.998   1.274   5.977  1.00 23.14      A      
ATOM   3392  O   LYS   260       2.441  -0.755  -0.375  1.00 23.08      A      
ATOM   3393  N   THR   261      -0.293   2.196  -7.622  1.00 22.66      A      
ATOM   3394  H   THR   261      -5.855 -17.560 -19.090  1.00  0.00      A      
ATOM   3395  CA  THR   261      -0.715  -5.827   3.754  1.00 22.89      A      
ATOM   3396  HA  THR   261      -2.258   0.175  12.199  1.00  0.00      A      
ATOM   3397  CB  THR   261       5.944  -1.169  -1.154  1.00 23.17      A      
ATOM   3398  HB  THR   261       0.691   1.929  -6.939  1.00  0.00      A      
ATOM   3399  CG2 THR   261      -2.290   2.408   1.661  1.00 21.33      A      
ATOM   3400 HG21 THR   261      12.462   3.481  17.364  1.00  0.00      A      
ATOM   3401 HG22 THR   261       3.671  24.932  13.738  1.00  0.00      A      
ATOM   3402 HG23 THR   261     -20.638   4.281   7.749  1.00  0.00      A      
ATOM   3403  OG1 THR   261       2.385   0.639  -0.685  1.00 22.69      A      
ATOM   3404  HG1 THR   261      13.572  -8.879   3.850  1.00  0.00      A      
ATOM   3405  C   THR   261       3.795  -6.946  -3.421  1.00 22.68      A      
ATOM   3406  O   THR   261       5.812  -4.327   4.583  1.00 23.14      A      
ATOM   3407  N   LEU   262       7.112  -4.448   3.218  1.00 22.71      A      
ATOM   3408  H   LEU   262       6.784  -0.844   6.786  1.00  0.00      A      
ATOM   3409  CA  LEU   262       2.115   5.542  -3.941  1.00 22.41      A      
ATOM   3410  HA  LEU   262     -20.565   6.402   0.749  1.00  0.00      A      
ATOM   3411  CB  LEU   262       2.791   1.493  -0.472  1.00 21.92      A      
ATOM   3412  HB2 LEU   262      11.579   7.636  -0.626  1.00  0.00      A      
ATOM   3413  HB3 LEU   262      11.309  -9.709  -6.481  1.00  0.00      A      
ATOM   3414  CG  LEU   262      -7.008  -3.679  -7.901  1.00 21.72      A      
ATOM   3415  HG  LEU   262      -6.473   9.741 -16.612  1.00  0.00      A      
ATOM   3416  CD1 LEU   262     -10.217   6.875   2.777  1.00 21.14      A      
ATOM   3417 HD11 LEU   262       6.592 -29.702  18.606  1.00  0.00      A      
ATOM   3418 HD12 LEU   262       7.193  19.271 -13.676  1.00  0.00      A      
ATOM   3419 HD13 LEU   262      -7.871  14.409  -4.287  1.00  0.00      A      
ATOM   3420  CD2 LEU   262      -2.862   2.384  -0.255  1.00 21.39      A      
ATOM   3421 HD21 LEU   262      10.099  -4.051  35.921  1.00  0.00      A      
ATOM   3422 HD22 LEU   262     -18.642 -19.972 -14.637  1.00  0.00      A      
ATOM   3423 HD23 LEU   262      -9.143  -1.225  14.580  1.00  0.00      A      
ATOM   3424  C   LEU   262       6.171   6.138  -0.725  1.00 22.14      A      
ATOM   3425  O   LEU   262      -0.622   3.675   8.619  1.00 22.35      A      
ATOM   3426  N   ASN   263     -10.091  11.876   4.421  1.00 22.10      A      
ATOM   3427  H   ASN   263      -7.453   2.256 -11.253  1.00  0.00      A      
ATOM   3428  CA  ASN   263       2.504  -3.452   0.346  1.00 22.28      A      
ATOM   3429  HA  ASN   263      25.869  -4.884  -1.147  1.00  0.00      A      
ATOM   3430  CB  ASN   263      -2.111   0.213  -3.521  1.00 23.12      A      
ATOM   3431  HB2 ASN   263     -12.506   8.694 -14.530  1.00  0.00      A      
ATOM   3432  HB3 ASN   263     -16.570   7.897  23.843  1.00  0.00      A      
ATOM   3433  CG  ASN   263      -0.444   4.940  -6.401  1.00 23.56      A      
ATOM   3434  OD1 ASN   263      -2.047  -3.512  -2.042  1.00 26.05      A      
ATOM   3435  ND2 ASN   263      -1.974  -0.484  -5.536  1.00 23.89      A      
ATOM   3436 HD21 ASN   263      17.790  -9.173 -19.516  1.00  0.00      A      
ATOM   3437 HD22 ASN   263     -10.296  -0.875   7.328  1.00  0.00      A      
ATOM   3438  C   ASN   263       0.909  -4.907   1.092  1.00 22.35      A      
ATOM   3439  O   ASN   263       0.808  -5.427  -1.743  1.00 22.80      A      
ATOM   3440  N   LEU   264      -7.197  -0.004   1.827  1.00 21.93      A      
ATOM   3441  H   LEU   264       1.953  -8.644  32.196  1.00  0.00      A      
ATOM   3442  CA  LEU   264      -1.959  -2.553  -3.924  1.00 22.81      A      
ATOM   3443  HA  LEU   264      -1.784  -2.758  -3.733  1.00  0.00      A      
ATOM   3444  CB  LEU   264       0.190   5.277  -3.173  1.00 22.66      A      
ATOM   3445  HB2 LEU   264     -10.065 -15.449  -7.493  1.00  0.00      A      
ATOM   3446  HB3 LEU   264      -3.598  13.086  10.013  1.00  0.00      A      
ATOM   3447  CG  LEU   264       2.002  -6.095   7.083  1.00 23.70      A      
ATOM   3448  HG  LEU   264     -17.425  -6.011  -2.545  1.00  0.00      A      
ATOM   3449  CD1 LEU   264      -2.993  -0.140  -8.953  1.00 23.34      A      
ATOM   3450 HD11 LEU   264       3.006   0.115 -37.974  1.00  0.00      A      
ATOM   3451 HD12 LEU   264     -18.271  -4.546 -12.444  1.00  0.00      A      
ATOM   3452 HD13 LEU   264      15.275  22.640  -0.681  1.00  0.00      A      
ATOM   3453  CD2 LEU   264      -8.997   7.279  -0.248  1.00 23.84      A      
ATOM   3454 HD21 LEU   264      19.919  10.704  -8.452  1.00  0.00      A      
ATOM   3455 HD22 LEU   264      11.840   7.374 -12.200  1.00  0.00      A      
ATOM   3456 HD23 LEU   264       7.109   6.883   7.713  1.00  0.00      A      
ATOM   3457  C   LEU   264       4.529   0.901  -4.524  1.00 22.31      A      
ATOM   3458  O   LEU   264       1.916   7.183  -2.738  1.00 22.78      A      
ATOM   3459  N   ARG   265       3.600  -3.510   5.246  1.00 22.55      A      
ATOM   3460  H   ARG   265       0.757  16.798  26.634  1.00  0.00      A      
ATOM   3461  CA  ARG   265      -9.526   0.707   0.252  1.00 21.84      A      
ATOM   3462  HA  ARG   265      -2.361  10.865   1.093  1.00  0.00      A      
ATOM   3463  CB  ARG   265      -1.659  -1.576  -0.168  1.00 21.30      A      
ATOM   3464  HB2 ARG   265      -0.782  -3.448  -2.896  1.00  0.00      A      
ATOM   3465  HB3 ARG   265      -5.596 -19.627   1.927  1.00  0.00      A      
ATOM   3466  CG  ARG   265      -5.393   4.965  -2.919  1.00 21.01      A      
ATOM   3467  HG2 ARG   265      -0.100  10.531   2.855  1.00  0.00      A      
ATOM   3468  HG3 ARG   265       4.267   4.749   1.986  1.00  0.00      A      
ATOM   3469  CD  ARG   265       3.527  -2.890   2.148  1.00 20.65      A      
ATOM   3470  HD2 ARG   265      16.691   0.013  -5.659  1.00  0.00      A      
ATOM   3471  HD3 ARG   265      -7.552 -13.377 -14.548  1.00  0.00      A      
ATOM   3472  NE  ARG   265      -0.127   1.396   4.051  1.00 21.70      A      
ATOM   3473  HE  ARG   265     -17.037  17.595  41.296  1.00  0.00      A      
ATOM   3474  CZ  ARG   265      -6.930  -0.035  -3.826  1.00 20.91      A      
ATOM   3475  NH1 ARG   265      -8.126   5.882   5.325  1.00 19.75      A      
ATOM   3476 HH11 ARG   265     -26.410  -4.289  -1.968  1.00  0.00      A      
ATOM   3477 HH12 ARG   265       0.088  16.682   0.455  1.00  0.00      A      
ATOM   3478  NH2 ARG   265       3.854   5.713  -1.869  1.00 20.75      A      
ATOM   3479 HH21 ARG   265      12.569   0.811 -11.588  1.00  0.00      A      
ATOM   3480 HH22 ARG   265      23.434  18.961  -8.090  1.00  0.00      A      
ATOM   3481  C   ARG   265       7.172  -1.863   3.617  1.00 21.73      A      
ATOM   3482  O   ARG   265      -1.727  -0.923  -4.009  1.00 22.52      A      
ATOM   3483  N   MET   266       4.172   2.587   3.279  1.00 21.54      A      
ATOM   3484  H   MET   266     -28.892  15.234  -5.558  1.00  0.00      A      
ATOM   3485  CA  MET   266      -8.104   0.174  -0.239  1.00 22.32      A      
ATOM   3486  HA  MET   266      28.225   1.247 -17.791  1.00  0.00      A      
ATOM   3487  CB  MET   266       5.325   3.312  -1.563  1.00 22.44      A      
ATOM   3488  HB2 MET   266      17.359  -6.644  17.323  1.00  0.00      A      
ATOM   3489  HB3 MET   266       6.681  18.562   9.062  1.00  0.00      A      
ATOM   3490  CG  MET   266      -0.800  -2.492   4.825  1.00 23.57      A      
ATOM   3491  HG2 MET   266       1.279  13.588   0.963  1.00  0.00      A      
ATOM   3492  HG3 MET   266     -25.966   7.021  -5.575  1.00  0.00      A      
ATOM   3493  SD  MET   266       4.808  -3.518  -1.252  1.00 24.73      A      
ATOM   3494  CE  MET   266      -2.209   7.187  -0.795  1.00 23.22      A      
ATOM   3495  HE1 MET   266      -0.841 -17.313 -11.324  1.00  0.00      A      
ATOM   3496  HE2 MET   266     -17.104  -5.380  -3.998  1.00  0.00      A      
ATOM   3497  HE3 MET   266      14.922  20.185   7.952  1.00  0.00      A      
ATOM   3498  C   MET   266      -5.500  -2.980  -4.377  1.00 21.99      A      
ATOM   3499  O   MET   266      -5.115  -1.510  -8.881  1.00 21.64      A      
ATOM   3500  N   ASP   267       1.768  -3.657   1.882  1.00 22.15      A      
ATOM   3501  H   ASP   267     -16.116   6.165   5.898  1.00  0.00      A      
ATOM   3502  CA  ASP   267       1.251  -4.190  -2.053  1.00 22.48      A      
ATOM   3503  HA  ASP   267      20.876  -7.905 -11.408  1.00  0.00      A      
ATOM   3504  CB  ASP   267      -5.890  -7.211   1.362  1.00 21.94      A      
ATOM   3505  HB2 ASP   267      -2.201 -16.178  11.563  1.00  0.00      A      
ATOM   3506  HB3 ASP   267      -4.150  -7.584  -3.329  1.00  0.00      A      
ATOM   3507  CG  ASP   267      -6.002  -2.430  -2.870  1.00 23.67      A      
ATOM   3508  OD1 ASP   267       4.771  -3.000  -3.794  1.00 23.91      A      
ATOM   3509  OD2 ASP   267       2.893  -1.933   5.464  1.00 24.22      A      
ATOM   3510  C   ASP   267      -1.418   5.902   0.992  1.00 22.37      A      
ATOM   3511  O   ASP   267      -1.712  -0.584  -2.047  1.00 22.19      A      
ATOM   3512  N   ARG   268      -1.266   1.332  -0.296  1.00 22.72      A      
ATOM   3513  H   ARG   268     -17.082   2.918 -18.075  1.00  0.00      A      
ATOM   3514  CA  ARG   268      -0.973   1.019   2.404  1.00 23.24      A      
ATOM   3515  HA  ARG   268      -1.242   5.174   7.542  1.00  0.00      A      
ATOM   3516  CB  ARG   268      -0.588   4.620   3.005  1.00 23.27      A      
ATOM   3517  HB2 ARG   268      -3.241  15.650   3.122  1.00  0.00      A      
ATOM   3518  HB3 ARG   268      -3.553   4.322   6.022  1.00  0.00      A      
ATOM   3519  CG  ARG   268       6.034   0.528  -0.651  1.00 24.34      A      
ATOM   3520  HG2 ARG   268      -4.674  -0.586   8.960  1.00  0.00      A      
ATOM   3521  HG3 ARG   268       2.955  12.759 -29.187  1.00  0.00      A      
ATOM   3522  CD  ARG   268      -9.096  -3.388  -4.097  1.00 25.52      A      
ATOM   3523  HD2 ARG   268       4.525  18.062   3.981  1.00  0.00      A      
ATOM   3524  HD3 ARG   268     -18.439   4.915  31.381  1.00  0.00      A      
ATOM   3525  NE  ARG   268      -4.586  -0.149  -4.780  1.00 26.45      A      
ATOM   3526  HE  ARG   268      -8.653  -0.714  10.622  1.00  0.00      A      
ATOM   3527  CZ  ARG   268      -1.503  -1.262  -8.604  1.00 27.57      A      
ATOM   3528  NH1 ARG   268       3.994  -1.898   6.476  1.00 26.99      A      
ATOM   3529 HH11 ARG   268       1.235   4.522   4.349  1.00  0.00      A      
ATOM   3530 HH12 ARG   268      -9.433  -6.846  -4.818  1.00  0.00      A      
ATOM   3531  NH2 ARG   268       3.296   1.755   1.088  1.00 27.74      A      
ATOM   3532 HH21 ARG   268       7.856 -35.233  -5.067  1.00  0.00      A      
ATOM   3533 HH22 ARG   268      10.107   6.505   4.392  1.00  0.00      A      
ATOM   3534  C   ARG   268       8.282  -3.617  -1.604  1.00 23.40      A      
ATOM   3535  O   ARG   268     -10.131   3.086   6.098  1.00 23.54      A      
ATOM   3536  N   HID   269      -1.873   3.643  -4.642  1.00 24.15      A      
ATOM   3537  H   HID   269      24.392 -17.930  -4.400  1.00  0.00      A      
ATOM   3538  CA  HID   269       1.225  -0.641   3.727  1.00 24.97      A      
ATOM   3539  HA  HID   269     -10.952  -6.272   5.199  1.00  0.00      A      
ATOM   3540  CB  HID   269       1.809  -0.229   7.466  1.00 25.01      A      
ATOM   3541  HB2 HID   269      21.544  -0.005   0.543  1.00  0.00      A      
ATOM   3542  HB3 HID   269     -15.798   0.332   7.783  1.00  0.00      A      
ATOM   3543  CG  HID   269      -0.924  -1.500   2.343  1.00 24.00      A      
ATOM   3544  ND1 HID   269       5.359  -1.226   1.522  1.00 24.08      A      
ATOM   3545  HD1 HID   269     -12.381  25.593  16.855  1.00  0.00      A      
ATOM   3546  CE1 HID   269      -1.161  -3.944   4.554  1.00 24.05      A      
ATOM   3547  HE1 HID   269      -0.950 -12.095   5.308  1.00  0.00      A      
ATOM   3548  NE2 HID   269      -4.527   1.801   0.477  1.00 24.62      A      
ATOM   3549  CD2 HID   269       4.538  -2.683   3.161  1.00 24.33      A      
ATOM   3550  HD2 HID   269     -20.196  32.829  15.994  1.00  0.00      A      
ATOM   3551  C   HID   269       2.201  -0.476  -3.143  1.00 25.80      A      
ATOM   3552  O   HID   269      -0.134  -2.982  -3.920  1.00 25.23      A      
ATOM   3553  N   CYS   270      -6.218  -1.200  -7.892  1.00 26.32      A      
ATOM   3554  H   CYS   270     -23.641   7.091  -6.095  1.00  0.00      A      
ATOM   3555  CA  CYS   270       5.573  -1.307  -2.054  1.00 26.76      A      
ATOM   3556  HA  CYS   270       3.318  -4.992 -15.842  1.00  0.00      A      
ATOM   3557  CB  CYS   270      -5.547   4.873  -6.193  1.00 27.77      A      
ATOM   3558  HB2 CYS   270      -4.309   2.082  -4.022  1.00  0.00      A      
ATOM   3559  HB3 CYS   270       9.511  10.489  -0.734  1.00  0.00      A      
ATOM   3560  SG  CYS   270       0.931   3.625  -0.446  1.00 29.76      A      
ATOM   3561  HG  CYS   270      30.774  -4.525 -18.816  1.00  0.00      A      
ATOM   3562  C   CYS   270       6.399   5.804  -2.199  1.00 26.81      A      
ATOM   3563  O   CYS   270      -2.113  -0.694   0.723  1.00 26.33      A      
ATOM   3564  N   ALA   271       2.187  -6.558   3.050  1.00 26.64      A      
ATOM   3565  H   ALA   271      -8.355   1.536  13.781  1.00  0.00      A      
ATOM   3566  CA  ALA   271       4.452  -2.943   3.134  1.00 26.13      A      
ATOM   3567  HA  ALA   271      -0.851  -3.310  11.240  1.00  0.00      A      
ATOM   3568  CB  ALA   271      -3.423   3.994   3.369  1.00 25.95      A      
ATOM   3569  HB1 ALA   271      -3.766   8.340  -1.269  1.00  0.00      A      
ATOM   3570  HB2 ALA   271       2.275  13.594   4.002  1.00  0.00      A      
ATOM   3571  HB3 ALA   271      -9.181  -9.272  -4.321  1.00  0.00      A      
ATOM   3572  C   ALA   271      -2.925  -6.436   5.460  1.00 26.23      A      
ATOM   3573  O   ALA   271      -2.504   3.522  -3.420  1.00 26.28      A      
ATOM   3574  N   ASN   272       0.538   3.710  -6.125  1.00 26.62      A      
ATOM   3575  H   ASN   272       8.297   2.583   4.294  1.00  0.00      A      
ATOM   3576  CA  ASN   272      -0.738   1.643  -4.923  1.00 26.97      A      
ATOM   3577  HA  ASN   272      15.039  24.691  19.227  1.00  0.00      A      
ATOM   3578  CB  ASN   272      -2.714   4.269   4.375  1.00 26.21      A      
ATOM   3579  HB2 ASN   272      -3.764  21.595  12.306  1.00  0.00      A      
ATOM   3580  HB3 ASN   272      -7.808  -7.873   1.102  1.00  0.00      A      
ATOM   3581  CG  ASN   272      -5.498   1.563  -3.982  1.00 26.52      A      
ATOM   3582  OD1 ASN   272      -3.081   7.361   1.185  1.00 25.96      A      
ATOM   3583  ND2 ASN   272      -2.131  -3.935   2.411  1.00 23.95      A      
ATOM   3584 HD21 ASN   272      -7.803 -20.760  -8.137  1.00  0.00      A      
ATOM   3585 HD22 ASN   272      14.936   0.121   5.110  1.00  0.00      A      
ATOM   3586  C   ASN   272       1.539   3.601  -1.185  1.00 27.40      A      
ATOM   3587  O   ASN   272      -2.813  -0.369   2.310  1.00 27.29      A      
ATOM   3588  N   ALA   273       3.136  -1.006   6.845  1.00 27.40      A      
ATOM   3589  H   ALA   273      -8.851   9.865   6.439  1.00  0.00      A      
ATOM   3590  CA  ALA   273      -5.256  -8.292   6.596  1.00 28.32      A      
ATOM   3591  HA  ALA   273       0.114   2.769   7.860  1.00  0.00      A      
ATOM   3592  CB  ALA   273       6.098  -9.237  -2.152  1.00 28.18      A      
ATOM   3593  HB1 ALA   273      20.809 -32.777  -1.220  1.00  0.00      A      
ATOM   3594  HB2 ALA   273     -15.537 -12.626   1.065  1.00  0.00      A      
ATOM   3595  HB3 ALA   273       0.786   5.550   3.693  1.00  0.00      A      
ATOM   3596  C   ALA   273       2.817   1.662   0.152  1.00 28.40      A      
ATOM   3597  O   ALA   273      -4.479  -2.842  -1.299  1.00 28.80      A      
ATOM   3598  N   GLN   274      -4.790  -3.058  -3.519  1.00 28.59      A      
ATOM   3599  H   GLN   274     -21.417  -2.621 -10.637  1.00  0.00      A      
ATOM   3600  CA  GLN   274      -3.447   5.706  -2.433  1.00 28.53      A      
ATOM   3601  HA  GLN   274      14.274   2.668  12.319  1.00  0.00      A      
ATOM   3602  CB  GLN   274      -3.046   0.435   3.072  1.00 29.17      A      
ATOM   3603  HB2 GLN   274       4.132   7.581 -36.211  1.00  0.00      A      
ATOM   3604  HB3 GLN   274       3.185 -12.841  10.460  1.00  0.00      A      
ATOM   3605  CG  GLN   274       0.805  -2.695   5.248  1.00 30.58      A      
ATOM   3606  HG2 GLN   274       2.798  -7.676   5.995  1.00  0.00      A      
ATOM   3607  HG3 GLN   274      26.657   6.798  -8.240  1.00  0.00      A      
ATOM   3608  CD  GLN   274      -1.679   4.650   5.056  1.00 30.71      A      
ATOM   3609  OE1 GLN   274       3.808   4.460   2.132  1.00 31.96      A      
ATOM   3610  NE2 GLN   274      -1.401  -2.401  -3.369  1.00 30.90      A      
ATOM   3611 HE21 GLN   274      19.480   4.031  -8.924  1.00  0.00      A      
ATOM   3612 HE22 GLN   274       5.506  -4.145   5.507  1.00  0.00      A      
ATOM   3613  C   GLN   274      -7.152   1.525   0.385  1.00 28.56      A      
ATOM   3614  O   GLN   274       2.219  -7.927  -2.902  1.00 28.92      A      
ATOM   3615  N   VAL   275      -3.885  -2.440  -2.484  1.00 28.57      A      
ATOM   3616  H   VAL   275      -4.146  -8.962 -21.232  1.00  0.00      A      
ATOM   3617  CA  VAL   275      -4.598   1.358   8.710  1.00 28.63      A      
ATOM   3618  HA  VAL   275     -12.165  12.380  16.839  1.00  0.00      A      
ATOM   3619  CB  VAL   275      -1.297   5.526  -4.170  1.00 27.75      A      
ATOM   3620  HB  VAL   275       1.035   9.981  16.622  1.00  0.00      A      
ATOM   3621  CG1 VAL   275      -1.311   6.055  -1.497  1.00 27.56      A      
ATOM   3622 HG11 VAL   275      -6.054   3.031   1.589  1.00  0.00      A      
ATOM   3623 HG12 VAL   275     -18.198   9.286 -10.869  1.00  0.00      A      
ATOM   3624 HG13 VAL   275      -3.950  16.131  14.937  1.00  0.00      A      
ATOM   3625  CG2 VAL   275      -0.668   3.075 -11.139  1.00 27.97      A      
ATOM   3626 HG21 VAL   275      -2.279   4.702 -11.331  1.00  0.00      A      
ATOM   3627 HG22 VAL   275       8.376   4.551  -9.779  1.00  0.00      A      
ATOM   3628 HG23 VAL   275     -17.197 -25.025  -8.809  1.00  0.00      A      
ATOM   3629  C   VAL   275      -0.270  -3.740  -7.240  1.00 28.88      A      
ATOM   3630  O   VAL   275       4.349   4.065   2.537  1.00 28.51      A      
ATOM   3631  N   LEU   276       2.360  -1.751  -5.070  1.00 29.33      A      
ATOM   3632  H   LEU   276       8.465  14.197  26.127  1.00  0.00      A      
ATOM   3633  CA  LEU   276      -8.543  -3.265   4.490  1.00 30.16      A      
ATOM   3634  HA  LEU   276      -6.187   9.848   3.339  1.00  0.00      A      
ATOM   3635  CB  LEU   276       3.736  -5.408  -3.228  1.00 30.57      A      
ATOM   3636  HB2 LEU   276      -0.357   5.526  -9.567  1.00  0.00      A      
ATOM   3637  HB3 LEU   276      -3.956  -5.168  -0.685  1.00  0.00      A      
ATOM   3638  CG  LEU   276      -3.999  -3.646   1.017  1.00 32.38      A      
ATOM   3639  HG  LEU   276      -7.741  -4.075   8.189  1.00  0.00      A      
ATOM   3640  CD1 LEU   276      -0.197   3.171  -0.494  1.00 32.86      A      
ATOM   3641 HD11 LEU   276       6.225  -2.537   8.209  1.00  0.00      A      
ATOM   3642 HD12 LEU   276       3.399  19.396  -0.875  1.00  0.00      A      
ATOM   3643 HD13 LEU   276       2.293   5.176  -7.544  1.00  0.00      A      
ATOM   3644  CD2 LEU   276       7.405  -4.657   0.191  1.00 32.73      A      
ATOM   3645 HD21 LEU   276      11.419  -0.747  -1.213  1.00  0.00      A      
ATOM   3646 HD22 LEU   276     -14.328 -13.508 -11.839  1.00  0.00      A      
ATOM   3647 HD23 LEU   276       7.059  -5.272   8.388  1.00  0.00      A      
ATOM   3648  C   LEU   276       6.130   0.624  -1.151  1.00 30.65      A      
ATOM   3649  O   LEU   276      -0.746   1.304   9.333  1.00 29.91      A      
ATOM   3650  N   ALA   277       7.457  -2.003  -1.278  1.00 30.85      A      
ATOM   3651  H   ALA   277       6.073  11.546  12.324  1.00  0.00      A      
ATOM   3652  CA  ALA   277      -2.597  -5.892   8.355  1.00 32.08      A      
ATOM   3653  HA  ALA   277     -14.051 -10.088  19.494  1.00  0.00      A      
ATOM   3654  CB  ALA   277       0.531   0.954   0.643  1.00 31.92      A      
ATOM   3655  HB1 ALA   277     -32.744  -2.034   1.312  1.00  0.00      A      
ATOM   3656  HB2 ALA   277     -21.941 -16.394   6.337  1.00  0.00      A      
ATOM   3657  HB3 ALA   277       8.445 -20.630 -23.402  1.00  0.00      A      
ATOM   3658  C   ALA   277       5.535  -1.570  -5.868  1.00 32.52      A      
ATOM   3659  O   ALA   277       5.348   0.476   2.203  1.00 32.75      A      
ATOM   3660  N   GLU   278      -1.376  -2.026   3.937  1.00 33.14      A      
ATOM   3661  H   GLU   278      -5.998  -6.932 -12.584  1.00  0.00      A      
ATOM   3662  CA  GLU   278      -0.122   4.595  -3.985  1.00 33.88      A      
ATOM   3663  HA  GLU   278      23.030  -0.998   3.949  1.00  0.00      A      
ATOM   3664  CB  GLU   278       0.280   1.006  -2.971  1.00 34.64      A      
ATOM   3665  HB2 GLU   278      -1.098 -10.417 -22.885  1.00  0.00      A      
ATOM   3666  HB3 GLU   278     -21.576   0.925   9.722  1.00  0.00      A      
ATOM   3667  CG  GLU   278      -3.102   4.006   4.904  1.00 35.57      A      
ATOM   3668  HG2 GLU   278     -12.460  18.496  -4.435  1.00  0.00      A      
ATOM   3669  HG3 GLU   278     -30.041   5.402 -11.836  1.00  0.00      A      
ATOM   3670  CD  GLU   278      -2.747   4.539   5.536  1.00 37.07      A      
ATOM   3671  OE1 GLU   278       2.576   3.996   0.446  1.00 38.16      A      
ATOM   3672  OE2 GLU   278       1.965  -0.712  -3.629  1.00 38.44      A      
ATOM   3673  C   GLU   278       1.542  -3.380  -1.983  1.00 34.27      A      
ATOM   3674  O   GLU   278      -4.618  -1.127  -8.121  1.00 34.59      A      
ATOM   3675  N   PHE   279       0.120   4.114  -3.301  1.00 34.19      A      
ATOM   3676  H   PHE   279       3.866  12.525  20.957  1.00  0.00      A      
ATOM   3677  CA  PHE   279      -5.308  -4.645   1.748  1.00 34.04      A      
ATOM   3678  HA  PHE   279      -9.805  36.481  -7.502  1.00  0.00      A      
ATOM   3679  CB  PHE   279      -2.033   4.337   1.827  1.00 33.31      A      
ATOM   3680  HB2 PHE   279       3.700   1.903  21.251  1.00  0.00      A      
ATOM   3681  HB3 PHE   279      -2.896   3.533  -0.144  1.00  0.00      A      
ATOM   3682  CG  PHE   279      -4.129  -3.093   2.742  1.00 32.83      A      
ATOM   3683  CD1 PHE   279       8.790  -5.291   4.997  1.00 33.03      A      
ATOM   3684  HD1 PHE   279      -1.818 -11.380  15.306  1.00  0.00      A      
ATOM   3685  CE1 PHE   279       0.050   8.047   8.075  1.00 32.68      A      
ATOM   3686  HE1 PHE   279       3.485  14.239  10.544  1.00  0.00      A      
ATOM   3687  CZ  PHE   279       3.154  -2.100  -5.118  1.00 32.72      A      
ATOM   3688  HZ  PHE   279       8.996  18.540  -0.948  1.00  0.00      A      
ATOM   3689  CE2 PHE   279      -1.172  -6.635   0.164  1.00 33.19      A      
ATOM   3690  HE2 PHE   279      10.524   3.441  -5.889  1.00  0.00      A      
ATOM   3691  CD2 PHE   279       6.492   0.325  -3.425  1.00 32.73      A      
ATOM   3692  HD2 PHE   279      13.602 -16.834  28.321  1.00  0.00      A      
ATOM   3693  C   PHE   279       8.334  -2.898   7.531  1.00 34.46      A      
ATOM   3694  O   PHE   279      -0.179   3.026  -1.039  1.00 33.62      A      
ATOM   3695  N   LEU   280       1.045   2.946   1.256  1.00 35.34      A      
ATOM   3696  H   LEU   280      22.386 -10.723   5.218  1.00  0.00      A      
ATOM   3697  CA  LEU   280      -7.419  -0.681   2.011  1.00 36.91      A      
ATOM   3698  HA  LEU   280      14.806  -5.509   2.410  1.00  0.00      A      
ATOM   3699  CB  LEU   280      -5.981   0.291 -10.979  1.00 37.54      A      
ATOM   3700  HB2 LEU   280      -6.512   2.041  -0.442  1.00  0.00      A      
ATOM   3701  HB3 LEU   280      23.580 -27.832 -12.882  1.00  0.00      A      
ATOM   3702  CG  LEU   280       4.425   0.601   0.627  1.00 38.09      A      
ATOM   3703  HG  LEU   280      22.193   9.860  18.014  1.00  0.00      A      
ATOM   3704  CD1 LEU   280       4.966   1.683  -0.583  1.00 39.65      A      
ATOM   3705 HD11 LEU   280      -9.211 -13.855  -1.807  1.00  0.00      A      
ATOM   3706 HD12 LEU   280      -0.220   2.524   6.788  1.00  0.00      A      
ATOM   3707 HD13 LEU   280      21.933  19.556  22.281  1.00  0.00      A      
ATOM   3708  CD2 LEU   280       3.823   0.749   2.333  1.00 38.53      A      
ATOM   3709 HD21 LEU   280       7.761   2.677  -4.119  1.00  0.00      A      
ATOM   3710 HD22 LEU   280       3.135  -4.639  15.214  1.00  0.00      A      
ATOM   3711 HD23 LEU   280      13.327 -31.975  14.236  1.00  0.00      A      
ATOM   3712  C   LEU   280       1.208  -2.799  -0.430  1.00 37.85      A      
ATOM   3713  O   LEU   280      -1.316   0.476   1.769  1.00 38.07      A      
ATOM   3714  N   ALA   281       2.521  -1.314 -10.104  1.00 39.24      A      
ATOM   3715  H   ALA   281     -23.158  -2.228  -5.998  1.00  0.00      A      
ATOM   3716  CA  ALA   281      -2.638   0.047   0.177  1.00 40.70      A      
ATOM   3717  HA  ALA   281     -12.008  -9.106   5.673  1.00  0.00      A      
ATOM   3718  CB  ALA   281      -1.072  -1.183  -0.227  1.00 40.22      A      
ATOM   3719  HB1 ALA   281       2.256   3.350 -13.426  1.00  0.00      A      
ATOM   3720  HB2 ALA   281       1.523   4.780   6.206  1.00  0.00      A      
ATOM   3721  HB3 ALA   281      -7.475   1.306   2.035  1.00  0.00      A      
ATOM   3722  C   ALA   281       3.510  -4.899   3.808  1.00 41.86      A      
ATOM   3723  O   ALA   281      -3.842  -3.677   4.426  1.00 42.21      A      
ATOM   3724  N   VAL   286       2.362  -4.094   5.116  1.00 46.87      A      
ATOM   3725  H   VAL   286      -1.847  -8.248 -17.894  1.00  0.00      A      
ATOM   3726  CA  VAL   286      -9.293  -5.475  -0.980  1.00 47.10      A      
ATOM   3727  HA  VAL   286      -9.305 -25.663   3.340  1.00  0.00      A      
ATOM   3728  CB  VAL   286      -5.715  -2.985   1.840  1.00 46.59      A      
ATOM   3729  HB  VAL   286      -2.430  15.971 -15.269  1.00  0.00      A      
ATOM   3730  CG1 VAL   286      -0.339  -0.359  -3.545  1.00 46.35      A      
ATOM   3731 HG11 VAL   286       0.924   9.154  10.152  1.00  0.00      A      
ATOM   3732 HG12 VAL   286     -28.139  18.913  -5.261  1.00  0.00      A      
ATOM   3733 HG13 VAL   286      29.650  17.317   9.868  1.00  0.00      A      
ATOM   3734  CG2 VAL   286      -8.829  -1.601  -2.069  1.00 46.02      A      
ATOM   3735 HG21 VAL   286      -6.775   9.274   8.932  1.00  0.00      A      
ATOM   3736 HG22 VAL   286      16.272  11.863   1.436  1.00  0.00      A      
ATOM   3737 HG23 VAL   286      -6.106  12.804 -24.487  1.00  0.00      A      
ATOM   3738  C   VAL   286       6.283  -1.434  -4.246  1.00 47.76      A      
ATOM   3739  O   VAL   286      -3.392   5.101   4.668  1.00 47.74      A      
ATOM   3740  N   GLU   287       6.217   1.488   0.314  1.00 48.33      A      
ATOM   3741  H   GLU   287       8.847  -3.821   5.530  1.00  0.00      A      
ATOM   3742  CA  GLU   287       0.080  -0.526   3.570  1.00 48.95      A      
ATOM   3743  HA  GLU   287      -1.889   1.969   2.358  1.00  0.00      A      
ATOM   3744  CB  GLU   287       1.254   0.028  -8.532  1.00 50.25      A      
ATOM   3745  HB2 GLU   287       8.833   2.843   2.142  1.00  0.00      A      
ATOM   3746  HB3 GLU   287     -23.825 -32.983   2.144  1.00  0.00      A      
ATOM   3747  CG  GLU   287       1.316  -2.143  -0.689  1.00 52.21      A      
ATOM   3748  HG2 GLU   287     -11.281   4.673 -31.676  1.00  0.00      A      
ATOM   3749  HG3 GLU   287      10.624 -19.379   2.084  1.00  0.00      A      
ATOM   3750  CD  GLU   287       5.735   2.170   3.611  1.00 53.54      A      
ATOM   3751  OE1 GLU   287       3.176   6.955   4.603  1.00 54.43      A      
ATOM   3752  OE2 GLU   287      -6.756   0.704  -2.681  1.00 53.86      A      
ATOM   3753  C   GLU   287       3.124   3.238   3.772  1.00 48.62      A      
ATOM   3754  O   GLU   287      -1.106   1.076  -3.582  1.00 48.70      A      
ATOM   3755  N   LEU   288      -6.173   4.161   3.670  1.00 47.87      A      
ATOM   3756  H   LEU   288      10.427  -8.027  -4.882  1.00  0.00      A      
ATOM   3757  CA  LEU   288      -4.875  -4.145   5.300  1.00 47.53      A      
ATOM   3758  HA  LEU   288      -0.418  -1.849 -14.548  1.00  0.00      A      
ATOM   3759  CB  LEU   288       4.161  -5.213  -0.599  1.00 48.09      A      
ATOM   3760  HB2 LEU   288       2.623  -0.801   9.931  1.00  0.00      A      
ATOM   3761  HB3 LEU   288       4.269  -1.567  20.834  1.00  0.00      A      
ATOM   3762  CG  LEU   288      -1.519   2.207  -5.202  1.00 48.96      A      
ATOM   3763  HG  LEU   288      -6.794   8.457   7.802  1.00  0.00      A      
ATOM   3764  CD1 LEU   288      -1.244  -4.816  -8.308  1.00 49.45      A      
ATOM   3765 HD11 LEU   288      10.915   5.863  -6.335  1.00  0.00      A      
ATOM   3766 HD12 LEU   288      -3.951  -4.041 -16.474  1.00  0.00      A      
ATOM   3767 HD13 LEU   288       7.403 -16.638  15.118  1.00  0.00      A      
ATOM   3768  CD2 LEU   288      -3.866   0.216  -1.688  1.00 49.19      A      
ATOM   3769 HD21 LEU   288      -3.084   0.608  -1.652  1.00  0.00      A      
ATOM   3770 HD22 LEU   288     -14.499 -21.789  12.897  1.00  0.00      A      
ATOM   3771 HD23 LEU   288      12.139 -10.091   7.339  1.00  0.00      A      
ATOM   3772  C   LEU   288     -12.222  -1.307  -6.290  1.00 46.72      A      
ATOM   3773  O   LEU   288       5.691   0.465  10.251  1.00 46.60      A      
ATOM   3774  N   ILE   289      -2.116   1.841  -1.311  1.00 45.75      A      
ATOM   3775  H   ILE   289     -13.875 -18.702  33.843  1.00  0.00      A      
ATOM   3776  CA  ILE   289      -0.522   3.219  -2.188  1.00 44.74      A      
ATOM   3777  HA  ILE   289       4.040  12.794 -18.725  1.00  0.00      A      
ATOM   3778  CB  ILE   289       9.028   1.015   0.732  1.00 45.23      A      
ATOM   3779  HB  ILE   289     -12.831  18.587   4.220  1.00  0.00      A      
ATOM   3780  CG2 ILE   289       6.281   4.152  -0.968  1.00 45.27      A      
ATOM   3781 HG21 ILE   289      -7.175  -4.666   3.637  1.00  0.00      A      
ATOM   3782 HG22 ILE   289      -3.602  25.017  -1.258  1.00  0.00      A      
ATOM   3783 HG23 ILE   289     -14.429  -3.111 -19.184  1.00  0.00      A      
ATOM   3784  CG1 ILE   289      -2.873   4.616   4.349  1.00 45.67      A      
ATOM   3785 HG12 ILE   289      -7.004  17.964 -12.665  1.00  0.00      A      
ATOM   3786 HG13 ILE   289     -23.824  -7.400  18.585  1.00  0.00      A      
ATOM   3787  CD1 ILE   289       1.059  -6.073  -0.379  1.00 46.63      A      
ATOM   3788 HD11 ILE   289      -2.745 -10.256  -9.218  1.00  0.00      A      
ATOM   3789 HD12 ILE   289      -0.331 -25.582   2.221  1.00  0.00      A      
ATOM   3790 HD13 ILE   289       9.485  19.777  -8.007  1.00  0.00      A      
ATOM   3791  C   ILE   289       0.760  -3.256   6.924  1.00 43.82      A      
ATOM   3792  O   ILE   289       0.051   0.861  -8.382  1.00 43.94      A      
ATOM   3793  N   HIP   290       2.301   1.480  -2.453  1.00 42.54      A      
ATOM   3794  H   HIP   290     -16.092  18.505  14.495  1.00  0.00      A      
ATOM   3795  CA  HIP   290       2.041   0.885  -3.914  1.00 41.38      A      
ATOM   3796  HA  HIP   290      -6.133 -20.178  22.698  1.00  0.00      A      
ATOM   3797  CB  HIP   290       1.081  14.384  -5.528  1.00 42.25      A      
ATOM   3798  HB2 HIP   290      12.171  -9.387  -7.401  1.00  0.00      A      
ATOM   3799  HB3 HIP   290      -1.747  25.458  -9.472  1.00  0.00      A      
ATOM   3800  CG  HIP   290       1.574   6.034   1.269  1.00 43.25      A      
ATOM   3801  ND1 HIP   290      -6.072   7.527   3.188  1.00 43.76      A      
ATOM   3802  HD1 HIP   290      13.833  11.217  -0.466  1.00  0.00      A      
ATOM   3803  CE1 HIP   290      -3.111   2.283   9.459  1.00 44.06      A      
ATOM   3804  HE1 HIP   290       1.096   4.913  11.617  1.00  0.00      A      
ATOM   3805  NE2 HIP   290      -2.050   4.642   3.094  1.00 44.35      A      
ATOM   3806  HE2 HIP   290      17.700  -4.941  16.016  1.00  0.00      A      
ATOM   3807  CD2 HIP   290       2.635  -0.362  -3.030  1.00 43.90      A      
ATOM   3808  HD2 HIP   290      -5.782 -37.607 -11.162  1.00  0.00      A      
ATOM   3809  C   HIP   290       5.321  -1.596   3.325  1.00 40.16      A      
ATOM   3810  O   HIP   290      -1.833  -3.984   1.296  1.00 39.87      A      
ATOM   3811  N   TYR   291      -0.925  -3.976   0.007  1.00 38.12      A      
ATOM   3812  H   TYR   291       4.624  -8.872  -9.670  1.00  0.00      A      
ATOM   3813  CA  TYR   291      -5.686  -1.692   4.762  1.00 36.27      A      
ATOM   3814  HA  TYR   291       5.221 -30.356 -18.216  1.00  0.00      A      
ATOM   3815  CB  TYR   291       4.976  -1.790  -3.554  1.00 34.77      A      
ATOM   3816  HB2 TYR   291       4.499   8.539  10.592  1.00  0.00      A      
ATOM   3817  HB3 TYR   291      19.554 -11.430 -10.250  1.00  0.00      A      
ATOM   3818  CG  TYR   291       0.900   0.988  -5.732  1.00 33.00      A      
ATOM   3819  CD1 TYR   291       0.436   1.361   0.169  1.00 31.85      A      
ATOM   3820  HD1 TYR   291       7.308   4.274 -13.349  1.00  0.00      A      
ATOM   3821  CE1 TYR   291       7.774   2.073   2.327  1.00 31.86      A      
ATOM   3822  HE1 TYR   291       6.258   3.551 -14.095  1.00  0.00      A      
ATOM   3823  CZ  TYR   291       2.832   4.650  -1.063  1.00 31.67      A      
ATOM   3824  OH  TYR   291      -1.965  -2.804  -3.044  1.00 31.93      A      
ATOM   3825  HH  TYR   291       3.577 -24.298  10.852  1.00  0.00      A      
ATOM   3826  CE2 TYR   291       3.773  -5.970   3.515  1.00 31.90      A      
ATOM   3827  HE2 TYR   291       0.783  -7.613  20.348  1.00  0.00      A      
ATOM   3828  CD2 TYR   291      -7.888  -4.704  -5.480  1.00 32.51      A      
ATOM   3829  HD2 TYR   291      -1.318 -13.905  22.829  1.00  0.00      A      
ATOM   3830  C   TYR   291       1.781  -2.023  -6.458  1.00 35.72      A      
ATOM   3831  O   TYR   291       7.420  10.810   3.670  1.00 35.82      A      
ATOM   3832  N   PRO   292       0.058   9.228  -0.360  1.00 35.51      A      
ATOM   3833  CD  PRO   292       1.619   0.337   0.777  1.00 35.25      A      
ATOM   3834  HD2 PRO   292      20.703   5.206 -23.383  1.00  0.00      A      
ATOM   3835  HD3 PRO   292       0.824  -7.249  -1.679  1.00  0.00      A      
ATOM   3836  CG  PRO   292      11.436  -1.192   0.719  1.00 34.97      A      
ATOM   3837  HG2 PRO   292      -9.407  15.818  -6.388  1.00  0.00      A      
ATOM   3838  HG3 PRO   292      -4.815 -11.151   0.856  1.00  0.00      A      
ATOM   3839  CB  PRO   292       9.983   3.561   2.975  1.00 35.50      A      
ATOM   3840  HB2 PRO   292      15.565   8.672  15.026  1.00  0.00      A      
ATOM   3841  HB3 PRO   292      -8.774   8.205  -4.362  1.00  0.00      A      
ATOM   3842  CA  PRO   292      -0.123  -1.020  -8.561  1.00 35.30      A      
ATOM   3843  HA  PRO   292      23.475 -11.592  18.402  1.00  0.00      A      
ATOM   3844  C   PRO   292      -0.938   2.381  -4.179  1.00 35.53      A      
ATOM   3845  O   PRO   292       1.234  -4.603   2.175  1.00 35.54      A      
ATOM   3846  N   GLY   293       4.576  -6.123  -1.707  1.00 35.28      A      
ATOM   3847  H   GLY   293      13.721 -25.782  -4.444  1.00  0.00      A      
ATOM   3848  CA  GLY   293       6.409  -0.195   0.807  1.00 35.82      A      
ATOM   3849  HA2 GLY   293       1.670   2.353 -11.285  1.00  0.00      A      
ATOM   3850  HA3 GLY   293     -14.507   2.662   6.536  1.00  0.00      A      
ATOM   3851  C   GLY   293      -2.651  -3.145  -8.263  1.00 35.84      A      
ATOM   3852  O   GLY   293       6.794  -2.766  -0.194  1.00 35.47      A      
ATOM   3853  N   LEU   294       0.188  -7.627  -9.148  1.00 36.50      A      
ATOM   3854  H   LEU   294       6.412   2.720   5.215  1.00  0.00      A      
ATOM   3855  CA  LEU   294      -4.221   7.291   0.009  1.00 37.39      A      
ATOM   3856  HA  LEU   294     -15.851  -9.301  -9.987  1.00  0.00      A      
ATOM   3857  CB  LEU   294      -8.435  -1.746  -4.063  1.00 37.48      A      
ATOM   3858  HB2 LEU   294      -4.481  -6.104  -8.717  1.00  0.00      A      
ATOM   3859  HB3 LEU   294      -3.408  -2.684  14.882  1.00  0.00      A      
ATOM   3860  CG  LEU   294      -5.656   7.631  -7.441  1.00 37.65      A      
ATOM   3861  HG  LEU   294      -1.188   6.050   7.864  1.00  0.00      A      
ATOM   3862  CD1 LEU   294      -0.796   5.931  -1.864  1.00 37.32      A      
ATOM   3863 HD11 LEU   294      -7.034 -18.483  22.853  1.00  0.00      A      
ATOM   3864 HD12 LEU   294     -10.494 -11.406  12.514  1.00  0.00      A      
ATOM   3865 HD13 LEU   294       0.048  -1.061 -18.228  1.00  0.00      A      
ATOM   3866  CD2 LEU   294      -7.893  -5.811   1.831  1.00 38.01      A      
ATOM   3867 HD21 LEU   294       4.091  -6.323  -2.102  1.00  0.00      A      
ATOM   3868 HD22 LEU   294      -6.509  -7.864  11.781  1.00  0.00      A      
ATOM   3869 HD23 LEU   294       9.048  15.897  -5.568  1.00  0.00      A      
ATOM   3870  C   LEU   294      -0.734  -1.858   7.488  1.00 38.03      A      
ATOM   3871  O   LEU   294      -2.052   6.689   2.539  1.00 37.15      A      
ATOM   3872  N   ALA   295      -3.501   0.823  -7.029  1.00 39.29      A      
ATOM   3873  H   ALA   295     -11.925  -2.684 -18.943  1.00  0.00      A      
ATOM   3874  CA  ALA   295      -4.781   4.082   6.033  1.00 40.33      A      
ATOM   3875  HA  ALA   295      -1.163 -33.788  -4.553  1.00  0.00      A      
ATOM   3876  CB  ALA   295       1.329  -8.665   8.008  1.00 41.16      A      
ATOM   3877  HB1 ALA   295       7.367  -8.441   5.473  1.00  0.00      A      
ATOM   3878  HB2 ALA   295      -2.427   2.839  -1.238  1.00  0.00      A      
ATOM   3879  HB3 ALA   295      -8.150 -21.770   0.107  1.00  0.00      A      
ATOM   3880  C   ALA   295       1.022  -6.338   3.428  1.00 40.95      A      
ATOM   3881  O   ALA   295       0.949  -5.260  -3.403  1.00 41.68      A      
ATOM   3882  N   SER   296       5.439  -4.134   5.805  1.00 41.05      A      
ATOM   3883  H   SER   296      12.304 -18.028  21.124  1.00  0.00      A      
ATOM   3884  CA  SER   296     -11.599   3.338  -1.092  1.00 41.24      A      
ATOM   3885  HA  SER   296       0.720 -11.007   5.472  1.00  0.00      A      
ATOM   3886  CB  SER   296       1.862  -0.391  -0.003  1.00 41.34      A      
ATOM   3887  HB2 SER   296       1.047  -0.333  -7.776  1.00  0.00      A      
ATOM   3888  HB3 SER   296     -16.387  -7.945 -10.975  1.00  0.00      A      
ATOM   3889  OG  SER   296       2.003  -0.185  -0.387  1.00 42.10      A      
ATOM   3890  HG  SER   296      21.029  14.922  10.663  1.00  0.00      A      
ATOM   3891  C   SER   296       3.910   1.524  -4.467  1.00 40.93      A      
ATOM   3892  O   SER   296      -9.275   6.630   1.379  1.00 41.53      A      
ATOM   3893  N   PHE   297      -2.984  -2.420  -3.960  1.00 40.21      A      
ATOM   3894  H   PHE   297      39.947  21.468  16.969  1.00  0.00      A      
ATOM   3895  CA  PHE   297       2.929  -2.453   4.871  1.00 38.90      A      
ATOM   3896  HA  PHE   297     -14.123 -17.200   8.315  1.00  0.00      A      
ATOM   3897  CB  PHE   297      -1.557  -2.411  -0.516  1.00 37.97      A      
ATOM   3898  HB2 PHE   297       4.694  15.389   3.974  1.00  0.00      A      
ATOM   3899  HB3 PHE   297      -4.902  17.992 -17.254  1.00  0.00      A      
ATOM   3900  CG  PHE   297      -1.413  -0.179  -0.606  1.00 37.58      A      
ATOM   3901  CD1 PHE   297      -3.697   1.307   4.175  1.00 37.03      A      
ATOM   3902  HD1 PHE   297      -2.437  -3.851   1.887  1.00  0.00      A      
ATOM   3903  CE1 PHE   297      -8.015  -1.794  -0.408  1.00 37.54      A      
ATOM   3904  HE1 PHE   297       1.784  -0.811 -13.329  1.00  0.00      A      
ATOM   3905  CZ  PHE   297      -5.159  -3.989  -2.009  1.00 36.64      A      
ATOM   3906  HZ  PHE   297     -17.308  22.998 -36.762  1.00  0.00      A      
ATOM   3907  CE2 PHE   297      -4.291  -3.809   2.662  1.00 37.08      A      
ATOM   3908  HE2 PHE   297       0.343  -8.728   1.905  1.00  0.00      A      
ATOM   3909  CD2 PHE   297       1.106  -3.023  -3.737  1.00 37.10      A      
ATOM   3910  HD2 PHE   297       2.942   7.812   4.461  1.00  0.00      A      
ATOM   3911  C   PHE   297       1.657  -3.607   4.845  1.00 38.96      A      
ATOM   3912  O   PHE   297      -3.776   0.457  -0.721  1.00 38.55      A      
ATOM   3913  N   PRO   298       3.256 -10.388  -5.824  1.00 39.18      A      
ATOM   3914  CD  PRO   298      -3.190   1.547  -1.453  1.00 38.94      A      
ATOM   3915  HD2 PRO   298       0.050  -4.999   2.242  1.00  0.00      A      
ATOM   3916  HD3 PRO   298      21.560 -11.612  14.239  1.00  0.00      A      
ATOM   3917  CG  PRO   298      -0.634  -5.635  -2.421  1.00 39.28      A      
ATOM   3918  HG2 PRO   298       1.550   0.259  -1.295  1.00  0.00      A      
ATOM   3919  HG3 PRO   298      -8.898  17.040   0.342  1.00  0.00      A      
ATOM   3920  CB  PRO   298       1.779   3.617 -10.730  1.00 39.36      A      
ATOM   3921  HB2 PRO   298       3.999   7.832  -6.548  1.00  0.00      A      
ATOM   3922  HB3 PRO   298      -1.685   6.420  -4.345  1.00  0.00      A      
ATOM   3923  CA  PRO   298       9.769   3.376  -0.159  1.00 39.18      A      
ATOM   3924  HA  PRO   298       5.516  17.418  -7.998  1.00  0.00      A      
ATOM   3925  C   PRO   298      -1.803  -8.270  -4.141  1.00 39.20      A      
ATOM   3926  O   PRO   298      -0.894  -1.850  -4.354  1.00 39.23      A      
ATOM   3927  N   GLN   299       0.328   0.530  -4.429  1.00 39.09      A      
ATOM   3928  H   GLN   299     -18.786  -5.404   7.092  1.00  0.00      A      
ATOM   3929  CA  GLN   299      -3.628  -0.895   3.088  1.00 38.83      A      
ATOM   3930  HA  GLN   299      19.660 -28.492  16.195  1.00  0.00      A      
ATOM   3931  CB  GLN   299       2.748  -6.805  -2.149  1.00 39.31      A      
ATOM   3932  HB2 GLN   299      31.403 -39.420 -11.730  1.00  0.00      A      
ATOM   3933  HB3 GLN   299      -2.982 -10.672   3.280  1.00  0.00      A      
ATOM   3934  CG  GLN   299      -0.218   4.623  -5.163  1.00 39.62      A      
ATOM   3935  HG2 GLN   299     -21.410  12.437  -5.911  1.00  0.00      A      
ATOM   3936  HG3 GLN   299       4.877 -23.068  13.912  1.00  0.00      A      
ATOM   3937  CD  GLN   299      11.457  -1.057  -3.797  1.00 40.25      A      
ATOM   3938  OE1 GLN   299      -5.080  -0.293  -7.880  1.00 40.57      A      
ATOM   3939  NE2 GLN   299      -1.638   2.563  -2.245  1.00 39.83      A      
ATOM   3940 HE21 GLN   299      10.867 -11.036  21.011  1.00  0.00      A      
ATOM   3941 HE22 GLN   299       4.538  -3.820  -3.061  1.00  0.00      A      
ATOM   3942  C   GLN   299      -5.367  -1.368   0.904  1.00 38.92      A      
ATOM   3943  O   GLN   299      -3.460  -5.301  -2.326  1.00 38.86      A      
ATOM   3944  N   TYR   300       5.253  -4.923  -1.438  1.00 38.78      A      
ATOM   3945  H   TYR   300       0.193  -5.485  -9.275  1.00  0.00      A      
ATOM   3946  CA  TYR   300      10.876   5.206   6.209  1.00 38.86      A      
ATOM   3947  HA  TYR   300      -0.079  20.693  -3.536  1.00  0.00      A      
ATOM   3948  CB  TYR   300      -3.573   3.299   4.837  1.00 39.38      A      
ATOM   3949  HB2 TYR   300      15.458  -2.113  -3.051  1.00  0.00      A      
ATOM   3950  HB3 TYR   300     -10.975   6.484   7.254  1.00  0.00      A      
ATOM   3951  CG  TYR   300      -0.680   7.690   3.656  1.00 40.61      A      
ATOM   3952  CD1 TYR   300      -2.608   5.320  -3.808  1.00 40.88      A      
ATOM   3953  HD1 TYR   300      -2.524  13.419  -1.996  1.00  0.00      A      
ATOM   3954  CE1 TYR   300       2.165  -2.108  -2.764  1.00 41.55      A      
ATOM   3955  HE1 TYR   300      -3.885   4.645  -7.351  1.00  0.00      A      
ATOM   3956  CZ  TYR   300      -3.011   3.877  -5.614  1.00 42.04      A      
ATOM   3957  OH  TYR   300       1.792   2.910  -6.125  1.00 43.12      A      
ATOM   3958  HH  TYR   300       6.046  11.052 -19.124  1.00  0.00      A      
ATOM   3959  CE2 TYR   300      11.117  -3.072   1.084  1.00 41.69      A      
ATOM   3960  HE2 TYR   300      22.408 -13.786 -19.716  1.00  0.00      A      
ATOM   3961  CD2 TYR   300      -5.284  -1.784  -2.464  1.00 40.80      A      
ATOM   3962  HD2 TYR   300       2.534 -17.448  11.302  1.00  0.00      A      
ATOM   3963  C   TYR   300      -1.178   2.328  -6.155  1.00 38.40      A      
ATOM   3964  O   TYR   300       1.205  -1.914  -4.219  1.00 38.13      A      
ATOM   3965  N   THR   301       5.763  -4.547  -1.186  1.00 37.98      A      
ATOM   3966  H   THR   301     -22.307  -2.030  -1.411  1.00  0.00      A      
ATOM   3967  CA  THR   301      -4.899  -6.550   1.540  1.00 37.72      A      
ATOM   3968  HA  THR   301     -12.537 -14.253  11.541  1.00  0.00      A      
ATOM   3969  CB  THR   301       1.831   3.297  -4.545  1.00 37.96      A      
ATOM   3970  HB  THR   301      -9.370  -7.389  11.104  1.00  0.00      A      
ATOM   3971  CG2 THR   301      -2.471   4.011   5.603  1.00 37.60      A      
ATOM   3972 HG21 THR   301       0.914   5.785   7.213  1.00  0.00      A      
ATOM   3973 HG22 THR   301      -5.730 -21.789 -12.588  1.00  0.00      A      
ATOM   3974 HG23 THR   301      13.082   7.023  -8.318  1.00  0.00      A      
ATOM   3975  OG1 THR   301      -2.849   0.274  -0.150  1.00 38.22      A      
ATOM   3976  HG1 THR   301      -0.835  -6.479  -7.349  1.00  0.00      A      
ATOM   3977  C   THR   301       1.412   1.815   4.506  1.00 37.66      A      
ATOM   3978  O   THR   301      -2.164  -0.003   2.658  1.00 37.64      A      
ATOM   3979  N   LEU   302      -4.376  -1.511  -2.385  1.00 37.62      A      
ATOM   3980  H   LEU   302      -9.746  -0.436  -1.046  1.00  0.00      A      
ATOM   3981  CA  LEU   302       4.707   0.866  -6.070  1.00 37.17      A      
ATOM   3982  HA  LEU   302      -4.618  -4.369  -7.330  1.00  0.00      A      
ATOM   3983  CB  LEU   302       2.442  -1.394  -0.387  1.00 37.53      A      
ATOM   3984  HB2 LEU   302      18.687  -2.323  -0.214  1.00  0.00      A      
ATOM   3985  HB3 LEU   302       6.797  -3.243   0.154  1.00  0.00      A      
ATOM   3986  CG  LEU   302      -2.054  -2.397  -1.238  1.00 38.31      A      
ATOM   3987  HG  LEU   302     -12.084   7.779 -14.094  1.00  0.00      A      
ATOM   3988  CD1 LEU   302       0.999   1.670   3.394  1.00 38.19      A      
ATOM   3989 HD11 LEU   302      -5.940  -3.633  10.222  1.00  0.00      A      
ATOM   3990 HD12 LEU   302      -7.491 -15.640 -15.996  1.00  0.00      A      
ATOM   3991 HD13 LEU   302      11.805 -17.405 -27.768  1.00  0.00      A      
ATOM   3992  CD2 LEU   302      -3.389   1.800  -3.439  1.00 38.51      A      
ATOM   3993 HD21 LEU   302     -35.241   3.518  -2.158  1.00  0.00      A      
ATOM   3994 HD22 LEU   302     -20.726   5.333   7.468  1.00  0.00      A      
ATOM   3995 HD23 LEU   302      -0.121  -2.709   5.165  1.00  0.00      A      
ATOM   3996  C   LEU   302      15.078   2.519  -3.930  1.00 36.80      A      
ATOM   3997  O   LEU   302      -2.249   1.842  -0.473  1.00 36.00      A      
ATOM   3998  N   ALA   303      -3.365  -1.709   2.340  1.00 36.65      A      
ATOM   3999  H   ALA   303      -1.381  -0.924   4.090  1.00  0.00      A      
ATOM   4000  CA  ALA   303       2.807   2.187  -1.782  1.00 36.96      A      
ATOM   4001  HA  ALA   303       6.184 -13.790  15.144  1.00  0.00      A      
ATOM   4002  CB  ALA   303       9.103  -3.275   0.405  1.00 36.14      A      
ATOM   4003  HB1 ALA   303      -0.361  -6.561   7.126  1.00  0.00      A      
ATOM   4004  HB2 ALA   303      -2.800  -9.904  12.656  1.00  0.00      A      
ATOM   4005  HB3 ALA   303      14.417 -23.155 -12.341  1.00  0.00      A      
ATOM   4006  C   ALA   303       5.886  -3.705   0.428  1.00 37.26      A      
ATOM   4007  O   ALA   303       2.751  -2.719   0.395  1.00 37.18      A      
ATOM   4008  N   ARG   304      -0.506  -4.604   1.905  1.00 37.98      A      
ATOM   4009  H   ARG   304      12.484  -9.482   7.412  1.00  0.00      A      
ATOM   4010  CA  ARG   304      -3.722   7.152   4.917  1.00 38.88      A      
ATOM   4011  HA  ARG   304     -15.787   6.186   8.372  1.00  0.00      A      
ATOM   4012  CB  ARG   304       1.385   1.020  -4.272  1.00 40.30      A      
ATOM   4013  HB2 ARG   304      -4.680  -8.146  -7.636  1.00  0.00      A      
ATOM   4014  HB3 ARG   304      -4.509   2.274 -12.027  1.00  0.00      A      
ATOM   4015  CG  ARG   304      -1.301  -0.650  -2.221  1.00 42.42      A      
ATOM   4016  HG2 ARG   304      12.604 -19.793   7.098  1.00  0.00      A      
ATOM   4017  HG3 ARG   304       3.040   2.802  -3.086  1.00  0.00      A      
ATOM   4018  CD  ARG   304      -2.834  -1.476   4.136  1.00 44.14      A      
ATOM   4019  HD2 ARG   304      -8.286  -4.192   4.924  1.00  0.00      A      
ATOM   4020  HD3 ARG   304       8.271  10.596  17.155  1.00  0.00      A      
ATOM   4021  NE  ARG   304      -8.633  -7.695   2.051  1.00 46.33      A      
ATOM   4022  HE  ARG   304     -11.864   5.626  16.994  1.00  0.00      A      
ATOM   4023  CZ  ARG   304       8.994  -0.133  12.240  1.00 47.22      A      
ATOM   4024  NH1 ARG   304       1.364   4.083  -3.731  1.00 48.03      A      
ATOM   4025 HH11 ARG   304      -1.914   6.627  11.326  1.00  0.00      A      
ATOM   4026 HH12 ARG   304     -21.263  -1.590  10.069  1.00  0.00      A      
ATOM   4027  NH2 ARG   304      -3.659   1.359  -2.301  1.00 47.87      A      
ATOM   4028 HH21 ARG   304     -20.772  -0.123  -6.070  1.00  0.00      A      
ATOM   4029 HH22 ARG   304      10.049  12.241 -26.968  1.00  0.00      A      
ATOM   4030  C   ARG   304       7.512   3.548  -1.545  1.00 38.90      A      
ATOM   4031  O   ARG   304      -6.808  -1.131  -0.342  1.00 39.09      A      
ATOM   4032  N   GLN   305      -3.101   1.383 -16.940  1.00 38.70      A      
ATOM   4033  H   GLN   305     -16.051   4.855  -8.281  1.00  0.00      A      
ATOM   4034  CA  GLN   305       1.029  -5.016   0.674  1.00 38.35      A      
ATOM   4035  HA  GLN   305      -0.467  -7.329  -0.099  1.00  0.00      A      
ATOM   4036  CB  GLN   305      -2.627  -5.185  -8.734  1.00 39.71      A      
ATOM   4037  HB2 GLN   305      -6.271  -6.060  -4.339  1.00  0.00      A      
ATOM   4038  HB3 GLN   305      20.277 -31.078   6.590  1.00  0.00      A      
ATOM   4039  CG  GLN   305      -7.495  -2.844   4.695  1.00 41.22      A      
ATOM   4040  HG2 GLN   305     -14.020   3.046 -15.626  1.00  0.00      A      
ATOM   4041  HG3 GLN   305      10.887   6.337  -7.088  1.00  0.00      A      
ATOM   4042  CD  GLN   305      -0.735  -9.229  -4.523  1.00 42.33      A      
ATOM   4043  OE1 GLN   305      -2.403   2.912  -3.499  1.00 43.61      A      
ATOM   4044  NE2 GLN   305      -5.416  -9.871   0.819  1.00 43.35      A      
ATOM   4045 HE21 GLN   305      -5.362  -8.917   2.077  1.00  0.00      A      
ATOM   4046 HE22 GLN   305     -13.239  -7.466  13.340  1.00  0.00      A      
ATOM   4047  C   GLN   305      -5.546   0.214   0.324  1.00 37.84      A      
ATOM   4048  O   GLN   305      -0.894  -2.157   1.161  1.00 38.20      A      
ATOM   4049  N   GLN   306       1.634   2.917  -1.599  1.00 36.58      A      
ATOM   4050  H   GLN   306      -0.780  -7.397 -14.303  1.00  0.00      A      
ATOM   4051  CA  GLN   306      -6.353  -1.239   0.935  1.00 36.22      A      
ATOM   4052  HA  GLN   306     -28.383  -2.075  -8.957  1.00  0.00      A      
ATOM   4053  CB  GLN   306      -1.304  -5.199   5.333  1.00 36.55      A      
ATOM   4054  HB2 GLN   306      16.719  -9.399  10.526  1.00  0.00      A      
ATOM   4055  HB3 GLN   306      -8.887   9.175  -1.832  1.00  0.00      A      
ATOM   4056  CG  GLN   306       3.761  -4.645  -4.603  1.00 37.21      A      
ATOM   4057  HG2 GLN   306       1.311  16.153   7.082  1.00  0.00      A      
ATOM   4058  HG3 GLN   306      14.010  -2.197  -8.952  1.00  0.00      A      
ATOM   4059  CD  GLN   306       1.526   1.381   0.420  1.00 38.07      A      
ATOM   4060  OE1 GLN   306       2.087  -3.100  -0.795  1.00 38.65      A      
ATOM   4061  NE2 GLN   306       3.408  -4.686  -0.720  1.00 37.55      A      
ATOM   4062 HE21 GLN   306       1.809 -10.259  -0.025  1.00  0.00      A      
ATOM   4063 HE22 GLN   306     -30.089 -30.839  35.403  1.00  0.00      A      
ATOM   4064  C   GLN   306       2.586   3.561   2.123  1.00 35.31      A      
ATOM   4065  O   GLN   306       1.782  -0.745   0.322  1.00 34.88      A      
ATOM   4066  N   MET   307       0.939   3.135   3.180  1.00 34.30      A      
ATOM   4067  H   MET   307      -7.260  13.727 -17.105  1.00  0.00      A      
ATOM   4068  CA  MET   307      -9.367  -0.665   8.294  1.00 33.58      A      
ATOM   4069  HA  MET   307       2.540 -20.671   4.316  1.00  0.00      A      
ATOM   4070  CB  MET   307       4.033  -3.267   2.120  1.00 33.30      A      
ATOM   4071  HB2 MET   307      25.814   1.585 -11.615  1.00  0.00      A      
ATOM   4072  HB3 MET   307      -1.853  -8.075 -23.486  1.00  0.00      A      
ATOM   4073  CG  MET   307       1.480   0.785  -6.346  1.00 34.03      A      
ATOM   4074  HG2 MET   307      12.219  -5.727  -1.941  1.00  0.00      A      
ATOM   4075  HG3 MET   307       0.503  15.036  -1.225  1.00  0.00      A      
ATOM   4076  SD  MET   307      -1.302  -3.059   1.869  1.00 35.14      A      
ATOM   4077  CE  MET   307       5.625   4.490   0.650  1.00 35.23      A      
ATOM   4078  HE1 MET   307       0.004  -9.435   6.457  1.00  0.00      A      
ATOM   4079  HE2 MET   307     -18.879  16.799  10.690  1.00  0.00      A      
ATOM   4080  HE3 MET   307      11.867   2.058   4.343  1.00  0.00      A      
ATOM   4081  C   MET   307      -1.404  -3.437  -2.194  1.00 32.76      A      
ATOM   4082  O   MET   307      -4.366  -2.293   4.483  1.00 32.30      A      
ATOM   4083  N   SER   308      -1.008  -1.144  -2.149  1.00 31.83      A      
ATOM   4084  H   SER   308      -4.962   8.614   9.951  1.00  0.00      A      
ATOM   4085  CA  SER   308       0.883   4.469   4.682  1.00 31.00      A      
ATOM   4086  HA  SER   308      24.321  -6.284 -12.503  1.00  0.00      A      
ATOM   4087  CB  SER   308       5.124  -5.003   2.004  1.00 30.84      A      
ATOM   4088  HB2 SER   308     -20.217 -16.544  -7.195  1.00  0.00      A      
ATOM   4089  HB3 SER   308       8.562   0.518 -11.384  1.00  0.00      A      
ATOM   4090  OG  SER   308       2.245   5.888  -2.763  1.00 29.80      A      
ATOM   4091  HG  SER   308      -8.902   4.453  -0.233  1.00  0.00      A      
ATOM   4092  C   SER   308      -3.530   6.419  -0.294  1.00 30.88      A      
ATOM   4093  O   SER   308       2.969  -1.296  -0.315  1.00 30.21      A      
ATOM   4094  N   GLN   309      -1.511   1.123  -5.111  1.00 30.92      A      
ATOM   4095  H   GLN   309       1.432  23.750 -11.546  1.00  0.00      A      
ATOM   4096  CA  GLN   309       2.282   4.024   1.556  1.00 30.81      A      
ATOM   4097  HA  GLN   309       2.894   1.631   0.927  1.00  0.00      A      
ATOM   4098  CB  GLN   309      -0.938   2.298  -0.004  1.00 30.96      A      
ATOM   4099  HB2 GLN   309      15.323 -13.140   5.065  1.00  0.00      A      
ATOM   4100  HB3 GLN   309       6.874 -22.581   2.536  1.00  0.00      A      
ATOM   4101  CG  GLN   309      -9.173   2.988  -1.919  1.00 31.49      A      
ATOM   4102  HG2 GLN   309     -15.876  11.938  -2.545  1.00  0.00      A      
ATOM   4103  HG3 GLN   309      -3.526 -11.105   3.690  1.00  0.00      A      
ATOM   4104  CD  GLN   309       1.254   1.028   5.243  1.00 31.50      A      
ATOM   4105  OE1 GLN   309      -1.804  -2.903   3.176  1.00 31.83      A      
ATOM   4106  NE2 GLN   309      -0.505   3.294   3.621  1.00 30.95      A      
ATOM   4107 HE21 GLN   309     -25.286  11.025  -5.335  1.00  0.00      A      
ATOM   4108 HE22 GLN   309       3.736  -1.052   7.946  1.00  0.00      A      
ATOM   4109  C   GLN   309       0.491  -3.734   2.659  1.00 30.94      A      
ATOM   4110  O   GLN   309      -0.187  -1.762  -0.881  1.00 30.77      A      
ATOM   4111  N   PRO   310      -5.041  -4.585   6.529  1.00 30.83      A      
ATOM   4112  CD  PRO   310      -0.202  -4.056   3.485  1.00 30.80      A      
ATOM   4113  HD2 PRO   310     -33.013  -0.196   1.295  1.00  0.00      A      
ATOM   4114  HD3 PRO   310      -5.735   8.381  16.833  1.00  0.00      A      
ATOM   4115  CG  PRO   310       0.017  -3.545   1.411  1.00 31.32      A      
ATOM   4116  HG2 PRO   310      -7.691  10.033  -4.456  1.00  0.00      A      
ATOM   4117  HG3 PRO   310      -0.024 -20.972   7.556  1.00  0.00      A      
ATOM   4118  CB  PRO   310       0.269  -1.557   3.915  1.00 30.85      A      
ATOM   4119  HB2 PRO   310     -21.922  -9.445   7.117  1.00  0.00      A      
ATOM   4120  HB3 PRO   310     -25.329   4.787  -9.117  1.00  0.00      A      
ATOM   4121  CA  PRO   310      -2.405   4.213   1.061  1.00 30.58      A      
ATOM   4122  HA  PRO   310     -10.310 -17.607  15.033  1.00  0.00      A      
ATOM   4123  C   PRO   310       7.807  -9.008  -1.415  1.00 30.41      A      
ATOM   4124  O   PRO   310      -4.707   2.527   8.285  1.00 30.22      A      
ATOM   4125  N   GLY   311      -1.838  -3.641  -1.734  1.00 29.94      A      
ATOM   4126  H   GLY   311      15.385   7.047  -1.752  1.00  0.00      A      
ATOM   4127  CA  GLY   311       6.159   5.928   0.225  1.00 29.83      A      
ATOM   4128  HA2 GLY   311       8.734  -2.418  24.528  1.00  0.00      A      
ATOM   4129  HA3 GLY   311     -15.040   6.866  -7.798  1.00  0.00      A      
ATOM   4130  C   GLY   311       0.541  -2.626   2.961  1.00 29.67      A      
ATOM   4131  O   GLY   311       5.941  -5.316  -1.802  1.00 29.11      A      
ATOM   4132  N   GLY   312      -3.149  -2.887  -3.668  1.00 29.83      A      
ATOM   4133  H   GLY   312     -14.512 -21.461 -19.442  1.00  0.00      A      
ATOM   4134  CA  GLY   312       4.976   2.772   5.848  1.00 30.05      A      
ATOM   4135  HA2 GLY   312      25.186 -23.586  -7.859  1.00  0.00      A      
ATOM   4136  HA3 GLY   312      -6.470  -5.995  -3.075  1.00  0.00      A      
ATOM   4137  C   GLY   312       3.625  -2.142   6.953  1.00 30.38      A      
ATOM   4138  O   GLY   312      -5.172   2.902  -2.135  1.00 29.15      A      
ATOM   4139  N   MET   313       2.367  -1.253  -9.913  1.00 30.94      A      
ATOM   4140  H   MET   313     -26.479   0.941  -6.598  1.00  0.00      A      
ATOM   4141  CA  MET   313       6.228   1.330   2.213  1.00 32.23      A      
ATOM   4142  HA  MET   313     -21.632   5.684   8.715  1.00  0.00      A      
ATOM   4143  CB  MET   313      -2.723   1.969  -4.692  1.00 33.16      A      
ATOM   4144  HB2 MET   313      15.054 -11.830  -2.772  1.00  0.00      A      
ATOM   4145  HB3 MET   313      11.812  -9.983  -2.155  1.00  0.00      A      
ATOM   4146  CG  MET   313      -1.715   0.705  -5.035  1.00 34.61      A      
ATOM   4147  HG2 MET   313      10.241   4.985  -8.932  1.00  0.00      A      
ATOM   4148  HG3 MET   313     -11.779   8.943  -3.204  1.00  0.00      A      
ATOM   4149  SD  MET   313       1.298  -0.835   2.018  1.00 37.04      A      
ATOM   4150  CE  MET   313       2.487   6.494   7.862  1.00 35.80      A      
ATOM   4151  HE1 MET   313      -1.818  -4.645   5.718  1.00  0.00      A      
ATOM   4152  HE2 MET   313      -4.768  12.686  -3.980  1.00  0.00      A      
ATOM   4153  HE3 MET   313     -19.802 -10.008  -6.964  1.00  0.00      A      
ATOM   4154  C   MET   313       3.148  -1.475   2.098  1.00 32.75      A      
ATOM   4155  O   MET   313       0.409   0.143  -0.898  1.00 32.98      A      
ATOM   4156  N   ILE   314      -4.313   7.485  -4.323  1.00 32.90      A      
ATOM   4157  H   ILE   314       0.727  27.229 -19.924  1.00  0.00      A      
ATOM   4158  CA  ILE   314       1.144   3.639  -0.938  1.00 33.05      A      
ATOM   4159  HA  ILE   314      20.460 -19.466   1.554  1.00  0.00      A      
ATOM   4160  CB  ILE   314       0.415   1.596  -3.649  1.00 32.48      A      
ATOM   4161  HB  ILE   314      -8.773 -19.305   2.715  1.00  0.00      A      
ATOM   4162  CG2 ILE   314      -1.956   8.150  -7.004  1.00 32.29      A      
ATOM   4163 HG21 ILE   314     -33.363  25.705   1.530  1.00  0.00      A      
ATOM   4164 HG22 ILE   314       3.779  21.305  17.909  1.00  0.00      A      
ATOM   4165 HG23 ILE   314      -1.663   0.973  -3.582  1.00  0.00      A      
ATOM   4166  CG1 ILE   314      -1.698  -9.611   4.636  1.00 31.76      A      
ATOM   4167 HG12 ILE   314       8.715 -18.133  -0.058  1.00  0.00      A      
ATOM   4168 HG13 ILE   314     -15.221   4.302   7.853  1.00  0.00      A      
ATOM   4169  CD1 ILE   314       2.776  -3.859   3.285  1.00 31.23      A      
ATOM   4170 HD11 ILE   314      -1.970  -2.092  18.100  1.00  0.00      A      
ATOM   4171 HD12 ILE   314     -11.267  -5.713   4.093  1.00  0.00      A      
ATOM   4172 HD13 ILE   314     -24.374  -8.057   6.060  1.00  0.00      A      
ATOM   4173  C   ILE   314      -0.723   2.046   7.076  1.00 34.01      A      
ATOM   4174  O   ILE   314       2.576   0.097   7.512  1.00 33.74      A      
ATOM   4175  N   ALA   315      -2.528  -1.179  -0.008  1.00 34.85      A      
ATOM   4176  H   ALA   315      31.609 -15.984 -30.938  1.00  0.00      A      
ATOM   4177  CA  ALA   315      -2.406   3.325  -0.194  1.00 36.45      A      
ATOM   4178  HA  ALA   315      -0.856 -19.568   8.589  1.00  0.00      A      
ATOM   4179  CB  ALA   315       1.673  -2.125   1.257  1.00 36.16      A      
ATOM   4180  HB1 ALA   315     -11.118  11.446  23.926  1.00  0.00      A      
ATOM   4181  HB2 ALA   315       9.780 -13.557   7.903  1.00  0.00      A      
ATOM   4182  HB3 ALA   315       6.208  -5.012   4.364  1.00  0.00      A      
ATOM   4183  C   ALA   315       2.146   4.941  -3.562  1.00 37.11      A      
ATOM   4184  O   ALA   315       3.678   0.692   6.570  1.00 37.24      A      
ATOM   4185  N   PHE   316      11.067   0.461  -0.876  1.00 38.26      A      
ATOM   4186  H   PHE   316      -5.435  16.887  10.284  1.00  0.00      A      
ATOM   4187  CA  PHE   316       1.928   1.707  -2.205  1.00 39.36      A      
ATOM   4188  HA  PHE   316       6.681   4.516  -6.867  1.00  0.00      A      
ATOM   4189  CB  PHE   316       1.747  -2.184  -1.247  1.00 38.98      A      
ATOM   4190  HB2 PHE   316       9.212   4.723   2.623  1.00  0.00      A      
ATOM   4191  HB3 PHE   316      12.243 -16.780   6.968  1.00  0.00      A      
ATOM   4192  CG  PHE   316       5.569  -3.517  -3.693  1.00 38.88      A      
ATOM   4193  CD1 PHE   316      -2.872   1.456  10.522  1.00 38.30      A      
ATOM   4194  HD1 PHE   316      -9.911   5.046   7.235  1.00  0.00      A      
ATOM   4195  CE1 PHE   316      -0.538   4.155   5.392  1.00 38.65      A      
ATOM   4196  HE1 PHE   316       0.510  20.415  13.624  1.00  0.00      A      
ATOM   4197  CZ  PHE   316      -1.690   1.541  -7.815  1.00 38.75      A      
ATOM   4198  HZ  PHE   316      10.988 -11.306  -0.623  1.00  0.00      A      
ATOM   4199  CE2 PHE   316       0.777  -4.721   6.778  1.00 38.61      A      
ATOM   4200  HE2 PHE   316      14.401 -17.102  -6.002  1.00  0.00      A      
ATOM   4201  CD2 PHE   316       1.194   5.209  -0.852  1.00 38.82      A      
ATOM   4202  HD2 PHE   316      -4.846  -1.053  -7.159  1.00  0.00      A      
ATOM   4203  C   PHE   316      -5.452   9.221  -0.495  1.00 40.62      A      
ATOM   4204  O   PHE   316      -2.218   4.362  -0.451  1.00 40.24      A      
ATOM   4205  N   GLU   317       3.454   5.889  -1.694  1.00 42.35      A      
ATOM   4206  H   GLU   317      -0.661   6.288   8.763  1.00  0.00      A      
ATOM   4207  CA  GLU   317      -2.873   5.571   2.278  1.00 43.83      A      
ATOM   4208  HA  GLU   317      -7.918   5.943  13.261  1.00  0.00      A      
ATOM   4209  CB  GLU   317       0.963  -8.720   9.846  1.00 45.36      A      
ATOM   4210  HB2 GLU   317      -5.531 -10.957   7.307  1.00  0.00      A      
ATOM   4211  HB3 GLU   317       7.774  12.394  -8.084  1.00  0.00      A      
ATOM   4212  CG  GLU   317       0.809  -3.693   3.740  1.00 47.71      A      
ATOM   4213  HG2 GLU   317       5.094   5.192 -15.442  1.00  0.00      A      
ATOM   4214  HG3 GLU   317     -15.618 -14.900 -10.856  1.00  0.00      A      
ATOM   4215  CD  GLU   317       1.244   3.237  -0.633  1.00 49.15      A      
ATOM   4216  OE1 GLU   317       3.594   8.719   3.670  1.00 49.42      A      
ATOM   4217  OE2 GLU   317      -2.878   4.183   0.391  1.00 49.94      A      
ATOM   4218  C   GLU   317      -0.971   1.071  -6.511  1.00 43.99      A      
ATOM   4219  O   GLU   317      -0.534   4.346   3.266  1.00 44.15      A      
ATOM   4220  N   LEU   318       0.161   6.833  -0.798  1.00 44.18      A      
ATOM   4221  H   LEU   318       0.305  17.841 -25.924  1.00  0.00      A      
ATOM   4222  CA  LEU   318       5.643  -4.544  -3.997  1.00 44.96      A      
ATOM   4223  HA  LEU   318       0.750 -27.451 -14.936  1.00  0.00      A      
ATOM   4224  CB  LEU   318      -2.365  -4.367   2.029  1.00 44.79      A      
ATOM   4225  HB2 LEU   318       5.927  -7.362   8.916  1.00  0.00      A      
ATOM   4226  HB3 LEU   318     -10.904 -31.473  -0.724  1.00  0.00      A      
ATOM   4227  CG  LEU   318      -4.911  -4.537   0.523  1.00 44.83      A      
ATOM   4228  HG  LEU   318     -29.354   8.172  -0.875  1.00  0.00      A      
ATOM   4229  CD1 LEU   318       6.518   6.767   1.552  1.00 44.84      A      
ATOM   4230 HD11 LEU   318      -1.254   6.958   3.607  1.00  0.00      A      
ATOM   4231 HD12 LEU   318     -11.449   3.097   3.193  1.00  0.00      A      
ATOM   4232 HD13 LEU   318       3.875 -10.841  14.095  1.00  0.00      A      
ATOM   4233  CD2 LEU   318       0.691   6.627   1.931  1.00 45.30      A      
ATOM   4234 HD21 LEU   318      -4.180  17.818   1.416  1.00  0.00      A      
ATOM   4235 HD22 LEU   318      19.254  10.872   5.481  1.00  0.00      A      
ATOM   4236 HD23 LEU   318      -7.759   6.137  -3.884  1.00  0.00      A      
ATOM   4237  C   LEU   318       6.381   3.422  -2.046  1.00 45.69      A      
ATOM   4238  O   LEU   318      -6.175  -2.780   2.372  1.00 45.72      A      
ATOM   4239  N   LYS   319       2.556  -5.191  -5.617  1.00 46.33      A      
ATOM   4240  H   LYS   319      -7.970 -15.832  -3.450  1.00  0.00      A      
ATOM   4241  CA  LYS   319      -0.776  -2.200   0.376  1.00 47.00      A      
ATOM   4242  HA  LYS   319     -25.306 -25.952  12.940  1.00  0.00      A      
ATOM   4243  CB  LYS   319      -0.408 -10.673   1.828  1.00 47.16      A      
ATOM   4244  HB2 LYS   319       6.027  -3.907  19.527  1.00  0.00      A      
ATOM   4245  HB3 LYS   319      17.686  -1.471   1.785  1.00  0.00      A      
ATOM   4246  CG  LYS   319       2.172  -0.903   5.291  1.00 47.59      A      
ATOM   4247  HG2 LYS   319      23.686 -12.571  -9.303  1.00  0.00      A      
ATOM   4248  HG3 LYS   319      -9.011   0.286   0.981  1.00  0.00      A      
ATOM   4249  CD  LYS   319      -5.951  -6.520  -1.773  1.00 47.65      A      
ATOM   4250  HD2 LYS   319     -22.550  -4.354   0.589  1.00  0.00      A      
ATOM   4251  HD3 LYS   319       8.092   6.880  -4.736  1.00  0.00      A      
ATOM   4252  CE  LYS   319      -0.373  -1.691  -2.838  1.00 47.68      A      
ATOM   4253  HE2 LYS   319      10.580  -4.828  -2.227  1.00  0.00      A      
ATOM   4254  HE3 LYS   319       0.459 -16.033   8.100  1.00  0.00      A      
ATOM   4255  NZ  LYS   319      -0.106   0.176   4.001  1.00 48.36      A      
ATOM   4256  HZ1 LYS   319       4.322 -24.125  -7.687  1.00  0.00      A      
ATOM   4257  HZ2 LYS   319      11.867  -3.886   1.059  1.00  0.00      A      
ATOM   4258  HZ3 LYS   319       0.115  10.794  -3.680  1.00  0.00      A      
ATOM   4259  C   LYS   319      -7.004   4.400  -0.256  1.00 47.24      A      
ATOM   4260  O   LYS   319       3.815   4.682   4.481  1.00 47.74      A      
ATOM   4261  N   GLY   321      -1.909   0.799   3.816  1.00 46.20      A      
ATOM   4262  H   GLY   321     -10.258   6.157  13.354  1.00  0.00      A      
ATOM   4263  CA  GLY   321      -4.079   3.772  -1.719  1.00 45.77      A      
ATOM   4264  HA2 GLY   321      22.282  -9.697 -15.035  1.00  0.00      A      
ATOM   4265  HA3 GLY   321     -10.710   4.862  -4.189  1.00  0.00      A      
ATOM   4266  C   GLY   321       5.282  -4.995   5.663  1.00 45.64      A      
ATOM   4267  O   GLY   321       3.344   1.651   2.697  1.00 45.64      A      
ATOM   4268  N   ILE   322       7.337   4.396   8.310  1.00 45.03      A      
ATOM   4269  H   ILE   322     -16.734  -0.856  -6.652  1.00  0.00      A      
ATOM   4270  CA  ILE   322      -4.426   3.715   0.716  1.00 44.53      A      
ATOM   4271  HA  ILE   322      23.432  -5.839  -6.135  1.00  0.00      A      
ATOM   4272  CB  ILE   322       1.711  -0.220   5.151  1.00 45.01      A      
ATOM   4273  HB  ILE   322     -18.649  -0.414   1.537  1.00  0.00      A      
ATOM   4274  CG2 ILE   322      -6.083   8.202  -1.410  1.00 45.21      A      
ATOM   4275 HG21 ILE   322      -1.255   3.831  -1.124  1.00  0.00      A      
ATOM   4276 HG22 ILE   322     -10.147  -0.394  -9.661  1.00  0.00      A      
ATOM   4277 HG23 ILE   322      14.615  11.321   0.126  1.00  0.00      A      
ATOM   4278  CG1 ILE   322       0.801  -4.132   2.006  1.00 45.85      A      
ATOM   4279 HG12 ILE   322      29.371 -10.817 -15.308  1.00  0.00      A      
ATOM   4280 HG13 ILE   322      15.998   9.921  -1.845  1.00  0.00      A      
ATOM   4281  CD1 ILE   322       8.704   0.826  -2.797  1.00 46.34      A      
ATOM   4282 HD11 ILE   322     -10.438  14.412  -6.468  1.00  0.00      A      
ATOM   4283 HD12 ILE   322      14.530   3.317  -2.792  1.00  0.00      A      
ATOM   4284 HD13 ILE   322      23.074   0.324  -1.812  1.00  0.00      A      
ATOM   4285  C   ILE   322      -2.085  -3.533  -2.338  1.00 43.77      A      
ATOM   4286  O   ILE   322      -2.671  -7.215  -0.058  1.00 43.98      A      
ATOM   4287  N   GLY   323      -3.893   4.254  -0.897  1.00 42.57      A      
ATOM   4288  H   GLY   323     -18.950   7.561  -9.158  1.00  0.00      A      
ATOM   4289  CA  GLY   323      -2.167   0.946  -1.756  1.00 41.30      A      
ATOM   4290  HA2 GLY   323      -1.702  -7.474  -9.508  1.00  0.00      A      
ATOM   4291  HA3 GLY   323       4.064   8.790 -19.857  1.00  0.00      A      
ATOM   4292  C   GLY   323      -0.265   4.110   3.255  1.00 40.52      A      
ATOM   4293  O   GLY   323       0.576   0.238  -4.288  1.00 40.04      A      
ATOM   4294  N   ALA   324       4.090  -1.184  -2.078  1.00 39.43      A      
ATOM   4295  H   ALA   324       2.156  -0.229  -4.872  1.00  0.00      A      
ATOM   4296  CA  ALA   324      -2.241   1.152  -2.334  1.00 38.34      A      
ATOM   4297  HA  ALA   324       7.650   8.084  -0.420  1.00  0.00      A      
ATOM   4298  CB  ALA   324       5.766   0.078  -9.423  1.00 38.34      A      
ATOM   4299  HB1 ALA   324       4.250 -18.543  -1.390  1.00  0.00      A      
ATOM   4300  HB2 ALA   324       4.242   3.517  -3.344  1.00  0.00      A      
ATOM   4301  HB3 ALA   324      -1.983  -6.279   7.383  1.00  0.00      A      
ATOM   4302  C   ALA   324       5.507  -3.638  -3.843  1.00 37.57      A      
ATOM   4303  O   ALA   324       4.613  -4.980  -1.143  1.00 36.67      A      
ATOM   4304  N   GLY   325       1.455   3.290 -14.894  1.00 36.85      A      
ATOM   4305  H   GLY   325      -6.090   1.050  -2.280  1.00  0.00      A      
ATOM   4306  CA  GLY   325      -7.013  -4.894   5.058  1.00 36.83      A      
ATOM   4307  HA2 GLY   325      20.243  11.659  11.057  1.00  0.00      A      
ATOM   4308  HA3 GLY   325      -0.932  -7.301  -9.297  1.00  0.00      A      
ATOM   4309  C   GLY   325       0.921   2.550  -3.746  1.00 37.02      A      
ATOM   4310  O   GLY   325      -5.815  -6.015   2.710  1.00 36.64      A      
ATOM   4311  N   ARG   326      -4.245  -0.401   4.226  1.00 36.72      A      
ATOM   4312  H   ARG   326      19.164  -8.000 -10.857  1.00  0.00      A      
ATOM   4313  CA  ARG   326      -3.784   4.243  -2.213  1.00 36.59      A      
ATOM   4314  HA  ARG   326       5.988  -2.931   3.601  1.00  0.00      A      
ATOM   4315  CB  ARG   326       0.385  -0.658   0.176  1.00 37.23      A      
ATOM   4316  HB2 ARG   326       2.724  -2.046   2.317  1.00  0.00      A      
ATOM   4317  HB3 ARG   326      -9.091  -4.543  -3.638  1.00  0.00      A      
ATOM   4318  CG  ARG   326      -0.729   0.661  -3.121  1.00 38.42      A      
ATOM   4319  HG2 ARG   326      12.302 -23.169  -7.322  1.00  0.00      A      
ATOM   4320  HG3 ARG   326      12.913   1.685   6.049  1.00  0.00      A      
ATOM   4321  CD  ARG   326       1.643   5.755   1.887  1.00 39.66      A      
ATOM   4322  HD2 ARG   326      -3.913   6.382  -3.498  1.00  0.00      A      
ATOM   4323  HD3 ARG   326      10.859  -5.661   4.673  1.00  0.00      A      
ATOM   4324  NE  ARG   326       3.291  -0.854   2.526  1.00 40.55      A      
ATOM   4325  HE  ARG   326      14.738  -0.558   9.451  1.00  0.00      A      
ATOM   4326  CZ  ARG   326      -3.780   2.454   2.167  1.00 41.20      A      
ATOM   4327  NH1 ARG   326      -3.492  -4.158  -1.529  1.00 41.58      A      
ATOM   4328 HH11 ARG   326     -17.061  -3.654 -11.772  1.00  0.00      A      
ATOM   4329 HH12 ARG   326     -10.183 -14.007 -14.924  1.00  0.00      A      
ATOM   4330  NH2 ARG   326      -2.327  -0.559   0.496  1.00 41.78      A      
ATOM   4331 HH21 ARG   326       9.004  -0.611  -9.880  1.00  0.00      A      
ATOM   4332 HH22 ARG   326       4.838  -3.849  10.773  1.00  0.00      A      
ATOM   4333  C   ARG   326      -8.112  -5.342   7.835  1.00 35.80      A      
ATOM   4334  O   ARG   326       3.968  -2.891   0.997  1.00 35.84      A      
ATOM   4335  N   ARG   327      -1.857  -0.591  -3.252  1.00 35.34      A      
ATOM   4336  H   ARG   327      -0.223  -1.204  -9.418  1.00  0.00      A      
ATOM   4337  CA  ARG   327       1.900  -6.242  -1.698  1.00 35.31      A      
ATOM   4338  HA  ARG   327       1.993 -13.678   2.729  1.00  0.00      A      
ATOM   4339  CB  ARG   327       5.284   0.038  12.630  1.00 35.96      A      
ATOM   4340  HB2 ARG   327      -4.980   9.229 -16.347  1.00  0.00      A      
ATOM   4341  HB3 ARG   327      18.342 -23.483  22.632  1.00  0.00      A      
ATOM   4342  CG  ARG   327      -0.949   2.541   1.563  1.00 38.72      A      
ATOM   4343  HG2 ARG   327       9.927   7.122  13.156  1.00  0.00      A      
ATOM   4344  HG3 ARG   327      -9.236  -6.961  16.764  1.00  0.00      A      
ATOM   4345  CD  ARG   327       4.830  -1.373   0.330  1.00 40.19      A      
ATOM   4346  HD2 ARG   327      23.902 -20.351 -16.711  1.00  0.00      A      
ATOM   4347  HD3 ARG   327     -11.866  -4.042 -24.794  1.00  0.00      A      
ATOM   4348  NE  ARG   327      -3.252   0.180  -1.183  1.00 42.92      A      
ATOM   4349  HE  ARG   327       1.045  18.996  -9.684  1.00  0.00      A      
ATOM   4350  CZ  ARG   327      -3.217  -1.789  -3.401  1.00 44.34      A      
ATOM   4351  NH1 ARG   327      -5.090   4.201   2.854  1.00 45.07      A      
ATOM   4352 HH11 ARG   327      17.068 -18.303  17.511  1.00  0.00      A      
ATOM   4353 HH12 ARG   327     -11.472  -3.134   0.985  1.00  0.00      A      
ATOM   4354  NH2 ARG   327      -5.407   5.245  -8.290  1.00 45.26      A      
ATOM   4355 HH21 ARG   327       2.696 -23.790 -25.059  1.00  0.00      A      
ATOM   4356 HH22 ARG   327       4.502 -10.334   4.265  1.00  0.00      A      
ATOM   4357  C   ARG   327       4.792   0.807  -0.210  1.00 34.78      A      
ATOM   4358  O   ARG   327      -3.505  -4.960  -2.703  1.00 33.93      A      
ATOM   4359  N   PHE   328       5.997   0.534   1.557  1.00 34.43      A      
ATOM   4360  H   PHE   328      19.510   1.846   7.210  1.00  0.00      A      
ATOM   4361  CA  PHE   328       7.756  -4.364  -3.941  1.00 34.19      A      
ATOM   4362  HA  PHE   328      14.832  23.700  -6.269  1.00  0.00      A      
ATOM   4363  CB  PHE   328      11.772  -1.077   0.052  1.00 33.62      A      
ATOM   4364  HB2 PHE   328      10.052   5.151  -9.465  1.00  0.00      A      
ATOM   4365  HB3 PHE   328      -1.247   2.506 -16.304  1.00  0.00      A      
ATOM   4366  CG  PHE   328       3.932  -0.339   2.125  1.00 33.61      A      
ATOM   4367  CD1 PHE   328      -0.118   2.508   6.727  1.00 33.66      A      
ATOM   4368  HD1 PHE   328     -18.986   1.556  -8.693  1.00  0.00      A      
ATOM   4369  CE1 PHE   328       4.902  -4.084  -8.441  1.00 33.70      A      
ATOM   4370  HE1 PHE   328       3.966 -23.440  16.092  1.00  0.00      A      
ATOM   4371  CZ  PHE   328      -4.087   2.165  -3.705  1.00 32.78      A      
ATOM   4372  HZ  PHE   328       4.436   4.832  -5.228  1.00  0.00      A      
ATOM   4373  CE2 PHE   328       2.197   3.099  -7.189  1.00 33.10      A      
ATOM   4374  HE2 PHE   328       0.579   0.702 -10.524  1.00  0.00      A      
ATOM   4375  CD2 PHE   328       1.630   4.509  -8.775  1.00 33.23      A      
ATOM   4376  HD2 PHE   328       2.067   5.833  -6.615  1.00  0.00      A      
ATOM   4377  C   PHE   328      -3.113   5.921   3.297  1.00 34.05      A      
ATOM   4378  O   PHE   328      -4.020   3.345   0.451  1.00 33.89      A      
ATOM   4379  N   MET   329       0.606   1.991  -1.012  1.00 34.27      A      
ATOM   4380  H   MET   329       5.004  -0.119  13.443  1.00  0.00      A      
ATOM   4381  CA  MET   329      -3.388  -0.333   2.614  1.00 34.78      A      
ATOM   4382  HA  MET   329       3.507  23.915  20.789  1.00  0.00      A      
ATOM   4383  CB  MET   329      -1.617   7.786   3.437  1.00 35.90      A      
ATOM   4384  HB2 MET   329      12.285  -6.598  -0.633  1.00  0.00      A      
ATOM   4385  HB3 MET   329      21.584  11.465  -4.134  1.00  0.00      A      
ATOM   4386  CG  MET   329       9.566  -1.222   1.130  1.00 37.76      A      
ATOM   4387  HG2 MET   329      -3.709 -18.880  11.279  1.00  0.00      A      
ATOM   4388  HG3 MET   329      15.087  -9.313  -2.788  1.00  0.00      A      
ATOM   4389  SD  MET   329       2.978   2.892   2.361  1.00 39.88      A      
ATOM   4390  CE  MET   329      -0.455  -1.357   3.885  1.00 38.55      A      
ATOM   4391  HE1 MET   329       8.065   2.114  12.228  1.00  0.00      A      
ATOM   4392  HE2 MET   329     -20.944  -0.550  15.640  1.00  0.00      A      
ATOM   4393  HE3 MET   329      -7.419  -5.037   0.261  1.00  0.00      A      
ATOM   4394  C   MET   329      -2.341  -4.881  -1.847  1.00 34.49      A      
ATOM   4395  O   MET   329       7.562   3.978  -2.526  1.00 34.07      A      
ATOM   4396  N   ASN   330       1.835  -6.258   0.227  1.00 34.19      A      
ATOM   4397  H   ASN   330     -12.060  -8.619   2.769  1.00  0.00      A      
ATOM   4398  CA  ASN   330       3.383  -0.536  -3.461  1.00 33.99      A      
ATOM   4399  HA  ASN   330      11.256  -6.218  10.938  1.00  0.00      A      
ATOM   4400  CB  ASN   330      -6.070  -1.979   1.914  1.00 35.37      A      
ATOM   4401  HB2 ASN   330      -8.864  -1.939   2.680  1.00  0.00      A      
ATOM   4402  HB3 ASN   330       0.147  -6.327   6.205  1.00  0.00      A      
ATOM   4403  CG  ASN   330       0.360   3.588   1.620  1.00 36.84      A      
ATOM   4404  OD1 ASN   330       6.109  -5.618  -3.341  1.00 38.24      A      
ATOM   4405  ND2 ASN   330       2.014   5.792  -2.308  1.00 37.53      A      
ATOM   4406 HD21 ASN   330      -3.906 -13.833  -0.295  1.00  0.00      A      
ATOM   4407 HD22 ASN   330      -7.786 -10.230 -13.056  1.00  0.00      A      
ATOM   4408  C   ASN   330      -4.491   8.089  -9.650  1.00 33.59      A      
ATOM   4409  O   ASN   330       3.913  -0.099   4.656  1.00 34.15      A      
ATOM   4410  N   ALA   331       5.701  -5.790  -5.697  1.00 32.37      A      
ATOM   4411  H   ALA   331      13.171   2.234 -28.190  1.00  0.00      A      
ATOM   4412  CA  ALA   331      -9.302   2.093  -2.011  1.00 31.79      A      
ATOM   4413  HA  ALA   331      27.541   4.971 -11.781  1.00  0.00      A      
ATOM   4414  CB  ALA   331       2.430   1.454   0.987  1.00 31.65      A      
ATOM   4415  HB1 ALA   331      18.420  11.110   2.371  1.00  0.00      A      
ATOM   4416  HB2 ALA   331      -6.069  -7.515 -15.225  1.00  0.00      A      
ATOM   4417  HB3 ALA   331      -1.544  -0.484   2.724  1.00  0.00      A      
ATOM   4418  C   ALA   331       3.381   4.337   0.395  1.00 31.39      A      
ATOM   4419  O   ALA   331      -2.337  -2.220   1.252  1.00 30.24      A      
ATOM   4420  N   LEU   332      -5.614  -9.216   1.533  1.00 31.11      A      
ATOM   4421  H   LEU   332      14.548  -0.580   8.065  1.00  0.00      A      
ATOM   4422  CA  LEU   332      -0.249   3.452  -4.997  1.00 31.36      A      
ATOM   4423  HA  LEU   332       4.919  17.184 -26.701  1.00  0.00      A      
ATOM   4424  CB  LEU   332       3.289  -1.228  -0.839  1.00 31.38      A      
ATOM   4425  HB2 LEU   332      10.711 -15.659 -18.154  1.00  0.00      A      
ATOM   4426  HB3 LEU   332       6.614  31.221  29.609  1.00  0.00      A      
ATOM   4427  CG  LEU   332       2.756   2.910   1.118  1.00 31.14      A      
ATOM   4428  HG  LEU   332      20.543 -13.907 -18.864  1.00  0.00      A      
ATOM   4429  CD1 LEU   332       1.977   1.251   3.961  1.00 31.55      A      
ATOM   4430 HD11 LEU   332     -15.510   4.632   4.567  1.00  0.00      A      
ATOM   4431 HD12 LEU   332      -5.015  -2.619  19.625  1.00  0.00      A      
ATOM   4432 HD13 LEU   332       7.681   5.135  -9.679  1.00  0.00      A      
ATOM   4433  CD2 LEU   332      -9.943   4.148  -5.822  1.00 30.99      A      
ATOM   4434 HD21 LEU   332     -18.770   0.135   2.099  1.00  0.00      A      
ATOM   4435 HD22 LEU   332      -3.184   9.901  -1.131  1.00  0.00      A      
ATOM   4436 HD23 LEU   332      -1.771   5.203  -2.794  1.00  0.00      A      
ATOM   4437  C   LEU   332      -3.380   3.783   1.537  1.00 31.44      A      
ATOM   4438  O   LEU   332       0.758   1.493  -2.466  1.00 31.49      A      
ATOM   4439  N   GLN   333       7.176   3.038   1.238  1.00 31.48      A      
ATOM   4440  H   GLN   333      -3.591  -0.067  23.553  1.00  0.00      A      
ATOM   4441  CA  GLN   333       6.579   3.907   0.759  1.00 32.13      A      
ATOM   4442  HA  GLN   333      -1.752  -5.235  21.151  1.00  0.00      A      
ATOM   4443  CB  GLN   333      -0.541   1.281  -5.153  1.00 33.88      A      
ATOM   4444  HB2 GLN   333      25.781  -7.699 -11.245  1.00  0.00      A      
ATOM   4445  HB3 GLN   333       4.641  -3.620 -24.308  1.00  0.00      A      
ATOM   4446  CG  GLN   333      -6.081   0.203  -6.934  1.00 37.17      A      
ATOM   4447  HG2 GLN   333       9.798  -6.146   9.632  1.00  0.00      A      
ATOM   4448  HG3 GLN   333     -24.177   7.569   6.020  1.00  0.00      A      
ATOM   4449  CD  GLN   333      -4.075   2.345   4.605  1.00 39.13      A      
ATOM   4450  OE1 GLN   333       8.000  -2.372   6.596  1.00 41.01      A      
ATOM   4451  NE2 GLN   333      -9.671   2.891   1.379  1.00 41.08      A      
ATOM   4452 HE21 GLN   333     -15.606  -8.854   8.765  1.00  0.00      A      
ATOM   4453 HE22 GLN   333      -7.731  -2.144   4.414  1.00  0.00      A      
ATOM   4454  C   GLN   333     -11.629  -0.213   2.270  1.00 31.46      A      
ATOM   4455  O   GLN   333       4.184   4.070   4.124  1.00 31.33      A      
ATOM   4456  N   LEU   334      -1.145  -3.194   7.814  1.00 29.92      A      
ATOM   4457  H   LEU   334      -9.354   3.671  -6.211  1.00  0.00      A      
ATOM   4458  CA  LEU   334     -11.553  -3.232  -8.574  1.00 28.57      A      
ATOM   4459  HA  LEU   334       7.305 -20.909   3.435  1.00  0.00      A      
ATOM   4460  CB  LEU   334       2.317  -4.668   4.036  1.00 27.26      A      
ATOM   4461  HB2 LEU   334     -26.581  16.395   2.420  1.00  0.00      A      
ATOM   4462  HB3 LEU   334     -13.391  20.090 -13.859  1.00  0.00      A      
ATOM   4463  CG  LEU   334      -1.031   2.120   0.802  1.00 26.69      A      
ATOM   4464  HG  LEU   334       5.213  18.049  -4.014  1.00  0.00      A      
ATOM   4465  CD1 LEU   334       0.891  -9.358   0.755  1.00 26.43      A      
ATOM   4466 HD11 LEU   334     -11.290  13.663  20.577  1.00  0.00      A      
ATOM   4467 HD12 LEU   334     -24.336 -14.990  -7.169  1.00  0.00      A      
ATOM   4468 HD13 LEU   334       7.532   2.197 -31.477  1.00  0.00      A      
ATOM   4469  CD2 LEU   334       2.079   3.708  -5.090  1.00 25.26      A      
ATOM   4470 HD21 LEU   334      -5.294   5.452  -3.168  1.00  0.00      A      
ATOM   4471 HD22 LEU   334      32.426 -14.265   1.255  1.00  0.00      A      
ATOM   4472 HD23 LEU   334      26.262  10.861   3.740  1.00  0.00      A      
ATOM   4473  C   LEU   334       0.598   1.873   5.454  1.00 28.64      A      
ATOM   4474  O   LEU   334      -1.522   4.429   1.742  1.00 28.65      A      
ATOM   4475  N   PHE   335      -5.567   0.113  -2.757  1.00 28.28      A      
ATOM   4476  H   PHE   335     -16.309  20.466   4.677  1.00  0.00      A      
ATOM   4477  CA  PHE   335       1.426   2.824   2.122  1.00 28.63      A      
ATOM   4478  HA  PHE   335      -5.475 -23.203  -8.368  1.00  0.00      A      
ATOM   4479  CB  PHE   335      -2.539  -2.178  -2.513  1.00 28.55      A      
ATOM   4480  HB2 PHE   335      -4.623  -5.357  -2.186  1.00  0.00      A      
ATOM   4481  HB3 PHE   335      -2.733  14.014   2.417  1.00  0.00      A      
ATOM   4482  CG  PHE   335       3.659  -3.426  13.451  1.00 28.25      A      
ATOM   4483  CD1 PHE   335      -4.963  -1.209   0.085  1.00 27.97      A      
ATOM   4484  HD1 PHE   335     -39.759 -31.698  -3.490  1.00  0.00      A      
ATOM   4485  CE1 PHE   335       6.356   5.247  -4.775  1.00 28.47      A      
ATOM   4486  HE1 PHE   335       7.571  13.100  -7.398  1.00  0.00      A      
ATOM   4487  CZ  PHE   335       0.559   2.864  -3.576  1.00 28.71      A      
ATOM   4488  HZ  PHE   335      -2.157  34.934  -9.549  1.00  0.00      A      
ATOM   4489  CE2 PHE   335       4.385  -9.676   0.386  1.00 28.32      A      
ATOM   4490  HE2 PHE   335      14.323 -11.772   7.724  1.00  0.00      A      
ATOM   4491  CD2 PHE   335      -0.740  12.333  -0.769  1.00 28.54      A      
ATOM   4492  HD2 PHE   335      -1.457 -28.778  -2.115  1.00  0.00      A      
ATOM   4493  C   PHE   335      -5.998  -8.956   2.569  1.00 29.13      A      
ATOM   4494  O   PHE   335      -0.608   1.312   0.668  1.00 29.49      A      
ATOM   4495  N   SER   336       0.028  -2.416  -0.311  1.00 29.43      A      
ATOM   4496  H   SER   336     -11.297   2.663   3.213  1.00  0.00      A      
ATOM   4497  CA  SER   336      -7.985   0.733  -1.675  1.00 29.60      A      
ATOM   4498  HA  SER   336      10.749 -12.583  -0.681  1.00  0.00      A      
ATOM   4499  CB  SER   336      -0.536   3.337   9.322  1.00 30.29      A      
ATOM   4500  HB2 SER   336      -6.578   4.294  -1.445  1.00  0.00      A      
ATOM   4501  HB3 SER   336      11.066  13.442 -27.335  1.00  0.00      A      
ATOM   4502  OG  SER   336       0.869  -2.514  -2.949  1.00 33.07      A      
ATOM   4503  HG  SER   336      -5.230  -7.988  16.865  1.00  0.00      A      
ATOM   4504  C   SER   336      -0.416  -1.910   2.608  1.00 29.23      A      
ATOM   4505  O   SER   336       0.158  -2.432   3.505  1.00 29.06      A      
ATOM   4506  N   ARG   337       3.878   0.144   6.258  1.00 28.92      A      
ATOM   4507  H   ARG   337      20.290  11.320  -6.839  1.00  0.00      A      
ATOM   4508  CA  ARG   337       2.408  -5.710   1.045  1.00 29.38      A      
ATOM   4509  HA  ARG   337      -7.340  -0.726   7.331  1.00  0.00      A      
ATOM   4510  CB  ARG   337       0.248  -3.069  -2.733  1.00 29.80      A      
ATOM   4511  HB2 ARG   337      20.725   7.351  17.485  1.00  0.00      A      
ATOM   4512  HB3 ARG   337     -17.786  23.448 -20.808  1.00  0.00      A      
ATOM   4513  CG  ARG   337       1.294   3.685   1.053  1.00 31.09      A      
ATOM   4514  HG2 ARG   337      20.775  10.157  32.061  1.00  0.00      A      
ATOM   4515  HG3 ARG   337       9.143 -12.775   6.711  1.00  0.00      A      
ATOM   4516  CD  ARG   337      -2.129  -2.237   2.841  1.00 32.40      A      
ATOM   4517  HD2 ARG   337     -11.787  -7.777 -44.293  1.00  0.00      A      
ATOM   4518  HD3 ARG   337       6.751  11.273   8.818  1.00  0.00      A      
ATOM   4519  NE  ARG   337       1.162  -9.690   2.102  1.00 32.85      A      
ATOM   4520  HE  ARG   337       1.753  12.644 -25.048  1.00  0.00      A      
ATOM   4521  CZ  ARG   337      -2.806   8.452   2.978  1.00 33.04      A      
ATOM   4522  NH1 ARG   337      -8.004   1.473   0.674  1.00 33.59      A      
ATOM   4523 HH11 ARG   337      -1.233 -13.067  10.358  1.00  0.00      A      
ATOM   4524 HH12 ARG   337      -8.754   1.455  -0.430  1.00  0.00      A      
ATOM   4525  NH2 ARG   337      -1.704   2.501  -4.734  1.00 32.69      A      
ATOM   4526 HH21 ARG   337       4.033  -1.595  -1.358  1.00  0.00      A      
ATOM   4527 HH22 ARG   337     -16.037 -16.640  -9.180  1.00  0.00      A      
ATOM   4528  C   ARG   337       5.774  -0.744   1.632  1.00 29.12      A      
ATOM   4529  O   ARG   337      -2.123   1.607   0.800  1.00 28.29      A      
ATOM   4530  N   ALA   338       1.186   3.785  -2.453  1.00 29.77      A      
ATOM   4531  H   ALA   338      11.677 -13.459  -4.182  1.00  0.00      A      
ATOM   4532  CA  ALA   338       1.220  -1.492  -3.516  1.00 30.98      A      
ATOM   4533  HA  ALA   338       2.854   5.536  -1.858  1.00  0.00      A      
ATOM   4534  CB  ALA   338       0.271  -0.641   0.068  1.00 30.65      A      
ATOM   4535  HB1 ALA   338     -24.400 -13.067   9.337  1.00  0.00      A      
ATOM   4536  HB2 ALA   338     -13.920   3.109 -20.445  1.00  0.00      A      
ATOM   4537  HB3 ALA   338       5.901  -2.241 -11.037  1.00  0.00      A      
ATOM   4538  C   ALA   338       1.000   1.133   0.994  1.00 31.67      A      
ATOM   4539  O   ALA   338      -0.271  -5.265  -0.646  1.00 31.88      A      
ATOM   4540  N   VAL   339      -1.720   1.348  -2.452  1.00 32.38      A      
ATOM   4541  H   VAL   339      -5.037  16.143  -4.801  1.00  0.00      A      
ATOM   4542  CA  VAL   339      10.789   3.677   1.001  1.00 34.35      A      
ATOM   4543  HA  VAL   339      20.006  -0.671  17.850  1.00  0.00      A      
ATOM   4544  CB  VAL   339       1.936   4.309   3.807  1.00 34.46      A      
ATOM   4545  HB  VAL   339       2.524  18.367  -8.356  1.00  0.00      A      
ATOM   4546  CG1 VAL   339       5.440   2.492   1.199  1.00 35.81      A      
ATOM   4547 HG11 VAL   339      -7.496 -10.979  -0.205  1.00  0.00      A      
ATOM   4548 HG12 VAL   339       7.367   6.240  -2.234  1.00  0.00      A      
ATOM   4549 HG13 VAL   339      17.410 -14.397   8.800  1.00  0.00      A      
ATOM   4550  CG2 VAL   339       6.884  -5.922  -1.015  1.00 36.37      A      
ATOM   4551 HG21 VAL   339     -11.885 -10.521  -0.017  1.00  0.00      A      
ATOM   4552 HG22 VAL   339       9.731  -5.653  -3.588  1.00  0.00      A      
ATOM   4553 HG23 VAL   339       2.808  -5.146 -15.369  1.00  0.00      A      
ATOM   4554  C   VAL   339      -0.897   2.970  -2.907  1.00 34.62      A      
ATOM   4555  O   VAL   339      -2.877   8.445   4.815  1.00 36.26      A      
ATOM   4556  N   SER   340      -7.830  -3.602   4.253  1.00 33.87      A      
ATOM   4557  H   SER   340     -11.121   5.729  -0.340  1.00  0.00      A      
ATOM   4558  CA  SER   340      -5.592  -0.131   1.822  1.00 33.21      A      
ATOM   4559  HA  SER   340      31.668   6.935  15.808  1.00  0.00      A      
ATOM   4560  CB  SER   340       2.761   0.247  -5.318  1.00 32.79      A      
ATOM   4561  HB2 SER   340      -1.330  15.844 -27.044  1.00  0.00      A      
ATOM   4562  HB3 SER   340      11.912 -11.955 -28.721  1.00  0.00      A      
ATOM   4563  OG  SER   340      -1.032   4.827  -0.976  1.00 34.33      A      
ATOM   4564  HG  SER   340       8.959  10.603 -11.009  1.00  0.00      A      
ATOM   4565  C   SER   340       3.178   2.575   7.848  1.00 32.31      A      
ATOM   4566  O   SER   340      -1.841   4.740   3.201  1.00 32.12      A      
ATOM   4567  N   LEU   341       1.999   1.568  -9.324  1.00 31.54      A      
ATOM   4568  H   LEU   341       6.074 -10.739 -26.877  1.00  0.00      A      
ATOM   4569  CA  LEU   341       1.339  -4.038   2.852  1.00 31.47      A      
ATOM   4570  HA  LEU   341       3.432   5.329   5.778  1.00  0.00      A      
ATOM   4571  CB  LEU   341      -1.973  -1.192   1.381  1.00 32.25      A      
ATOM   4572  HB2 LEU   341       2.532  17.108  -7.816  1.00  0.00      A      
ATOM   4573  HB3 LEU   341      25.698 -21.431   7.677  1.00  0.00      A      
ATOM   4574  CG  LEU   341      -9.027  -3.167   6.084  1.00 33.20      A      
ATOM   4575  HG  LEU   341      -4.464   7.502   7.300  1.00  0.00      A      
ATOM   4576  CD1 LEU   341       1.399  -0.793   0.813  1.00 34.69      A      
ATOM   4577 HD11 LEU   341      33.560 -20.663   6.733  1.00  0.00      A      
ATOM   4578 HD12 LEU   341       2.153 -10.304   5.407  1.00  0.00      A      
ATOM   4579 HD13 LEU   341       5.371  -1.259   2.124  1.00  0.00      A      
ATOM   4580  CD2 LEU   341      -2.297   1.739   7.948  1.00 34.02      A      
ATOM   4581 HD21 LEU   341      -7.674   8.896   7.376  1.00  0.00      A      
ATOM   4582 HD22 LEU   341      15.466   1.348 -16.047  1.00  0.00      A      
ATOM   4583 HD23 LEU   341      -9.433 -34.609   9.049  1.00  0.00      A      
ATOM   4584  C   LEU   341       2.924   2.753   6.790  1.00 31.21      A      
ATOM   4585  O   LEU   341       4.384   5.595   3.178  1.00 31.08      A      
ATOM   4586  N   GLY   342      -1.123  -9.931   0.840  1.00 30.92      A      
ATOM   4587  H   GLY   342      16.808 -23.243  16.245  1.00  0.00      A      
ATOM   4588  CA  GLY   342      -0.821  -1.100  -1.829  1.00 30.73      A      
ATOM   4589  HA2 GLY   342      20.807  31.773   2.052  1.00  0.00      A      
ATOM   4590  HA3 GLY   342       1.178  22.810  -8.342  1.00  0.00      A      
ATOM   4591  C   GLY   342      -4.975   2.214   1.748  1.00 30.87      A      
ATOM   4592  O   GLY   342      -6.012   4.460   1.669  1.00 31.09      A      
ATOM   4593  N   ASP   343       1.384   0.897  -5.459  1.00 30.62      A      
ATOM   4594  H   ASP   343     -13.797  -4.216 -20.255  1.00  0.00      A      
ATOM   4595  CA  ASP   343       1.724   2.821   3.934  1.00 30.68      A      
ATOM   4596  HA  ASP   343       5.452  17.584  20.882  1.00  0.00      A      
ATOM   4597  CB  ASP   343       3.639   1.895   6.158  1.00 33.51      A      
ATOM   4598  HB2 ASP   343      12.130  -4.141  20.684  1.00  0.00      A      
ATOM   4599  HB3 ASP   343       1.958   9.164   9.924  1.00  0.00      A      
ATOM   4600  CG  ASP   343      -4.663  -1.896   2.170  1.00 36.34      A      
ATOM   4601  OD1 ASP   343       0.561  -4.546   3.351  1.00 37.99      A      
ATOM   4602  OD2 ASP   343      -1.969  -2.573   8.453  1.00 38.19      A      
ATOM   4603  C   ASP   343      -0.207   0.710   3.622  1.00 30.13      A      
ATOM   4604  O   ASP   343      -7.868   0.639   3.291  1.00 29.53      A      
ATOM   4605  N   ALA   344       1.292   1.975  -4.941  1.00 28.93      A      
ATOM   4606  H   ALA   344      10.531  -6.280 -16.204  1.00  0.00      A      
ATOM   4607  CA  ALA   344      -4.477  -2.007   8.420  1.00 28.22      A      
ATOM   4608  HA  ALA   344      -5.364 -22.301   9.149  1.00  0.00      A      
ATOM   4609  CB  ALA   344       0.071   1.367  -3.286  1.00 28.57      A      
ATOM   4610  HB1 ALA   344      -3.900  -5.764  -7.851  1.00  0.00      A      
ATOM   4611  HB2 ALA   344      -9.280   4.210   2.439  1.00  0.00      A      
ATOM   4612  HB3 ALA   344       6.802 -14.652  -7.562  1.00  0.00      A      
ATOM   4613  C   ALA   344       4.429  -4.972  -1.394  1.00 27.91      A      
ATOM   4614  O   ALA   344       1.494   5.539  -4.953  1.00 27.98      A      
ATOM   4615  N   GLU   345      -0.419  -3.133  -3.472  1.00 27.19      A      
ATOM   4616  H   GLU   345       3.427  -5.168  26.318  1.00  0.00      A      
ATOM   4617  CA  GLU   345      -3.903   9.252  -0.307  1.00 27.37      A      
ATOM   4618  HA  GLU   345       4.073  14.570   9.487  1.00  0.00      A      
ATOM   4619  CB  GLU   345      -1.131 -11.763  -3.577  1.00 28.31      A      
ATOM   4620  HB2 GLU   345       2.182  16.954  21.908  1.00  0.00      A      
ATOM   4621  HB3 GLU   345      18.704  17.041  19.968  1.00  0.00      A      
ATOM   4622  CG  GLU   345      -1.440  -6.426  -2.204  1.00 31.37      A      
ATOM   4623  HG2 GLU   345       8.892   5.767   7.720  1.00  0.00      A      
ATOM   4624  HG3 GLU   345      -5.306  -3.934   1.067  1.00  0.00      A      
ATOM   4625  CD  GLU   345      11.004   9.026  -5.308  1.00 32.78      A      
ATOM   4626  OE1 GLU   345       3.089  -6.519   1.631  1.00 34.28      A      
ATOM   4627  OE2 GLU   345       3.629  -1.128  -4.032  1.00 34.10      A      
ATOM   4628  C   GLU   345      -3.922   3.234   2.560  1.00 27.01      A      
ATOM   4629  O   GLU   345       3.187  -2.640   0.919  1.00 26.07      A      
ATOM   4630  N   SER   346       1.690  -8.352   0.628  1.00 26.03      A      
ATOM   4631  H   SER   346      21.045  -1.053   0.991  1.00  0.00      A      
ATOM   4632  CA  SER   346       2.275   0.270 -11.507  1.00 25.92      A      
ATOM   4633  HA  SER   346      -4.244 -14.637 -10.158  1.00  0.00      A      
ATOM   4634  CB  SER   346       0.913   3.645  -3.500  1.00 25.47      A      
ATOM   4635  HB2 SER   346      10.037   5.023 -21.979  1.00  0.00      A      
ATOM   4636  HB3 SER   346     -21.931 -10.286  -3.792  1.00  0.00      A      
ATOM   4637  OG  SER   346       1.963  -2.966  -0.549  1.00 25.71      A      
ATOM   4638  HG  SER   346       5.560  -7.702  14.590  1.00  0.00      A      
ATOM   4639  C   SER   346      -0.468  -2.220  -6.100  1.00 26.46      A      
ATOM   4640  O   SER   346       2.673   1.972   1.575  1.00 25.97      A      
ATOM   4641  N   LEU   347       2.672   7.048  -5.218  1.00 26.34      A      
ATOM   4642  H   LEU   347      -0.997   5.911  -2.319  1.00  0.00      A      
ATOM   4643  CA  LEU   347      -2.751  -1.434   1.499  1.00 27.42      A      
ATOM   4644  HA  LEU   347       4.326  13.779  -6.747  1.00  0.00      A      
ATOM   4645  CB  LEU   347      -1.538   5.283  -6.880  1.00 27.16      A      
ATOM   4646  HB2 LEU   347       5.431  14.756   0.070  1.00  0.00      A      
ATOM   4647  HB3 LEU   347     -43.368  16.358  16.542  1.00  0.00      A      
ATOM   4648  CG  LEU   347       0.964   4.892   1.540  1.00 27.86      A      
ATOM   4649  HG  LEU   347      12.376  27.211 -10.529  1.00  0.00      A      
ATOM   4650  CD1 LEU   347       1.143   3.677  -0.182  1.00 27.73      A      
ATOM   4651 HD11 LEU   347      -8.299  20.620  11.488  1.00  0.00      A      
ATOM   4652 HD12 LEU   347      13.342   3.180  14.253  1.00  0.00      A      
ATOM   4653 HD13 LEU   347       2.463   8.092  -3.306  1.00  0.00      A      
ATOM   4654  CD2 LEU   347      -0.650  -3.303  -6.200  1.00 27.42      A      
ATOM   4655 HD21 LEU   347      16.519  -3.365  -7.356  1.00  0.00      A      
ATOM   4656 HD22 LEU   347      -7.245  -9.265  -7.956  1.00  0.00      A      
ATOM   4657 HD23 LEU   347       5.692   6.995  40.845  1.00  0.00      A      
ATOM   4658  C   LEU   347      -4.127  -1.542   3.342  1.00 28.15      A      
ATOM   4659  O   LEU   347       4.628  -4.914  -3.542  1.00 27.99      A      
ATOM   4660  N   ALA   348      -5.981  -4.538  -5.373  1.00 29.38      A      
ATOM   4661  H   ALA   348      34.377   5.961 -18.970  1.00  0.00      A      
ATOM   4662  CA  ALA   348       5.904   3.881  -5.512  1.00 31.41      A      
ATOM   4663  HA  ALA   348     -25.269 -14.476  16.487  1.00  0.00      A      
ATOM   4664  CB  ALA   348      -3.526   5.183   4.088  1.00 30.57      A      
ATOM   4665  HB1 ALA   348      37.385  18.103 -11.439  1.00  0.00      A      
ATOM   4666  HB2 ALA   348      -9.416 -12.423 -16.830  1.00  0.00      A      
ATOM   4667  HB3 ALA   348       0.468   1.356 -17.155  1.00  0.00      A      
ATOM   4668  C   ALA   348       2.400   2.539  -2.047  1.00 33.08      A      
ATOM   4669  O   ALA   348       6.313  -5.564   6.412  1.00 32.81      A      
ATOM   4670  N   GLN   349      -2.408   2.187  -1.695  1.00 35.50      A      
ATOM   4671  H   GLN   349       1.889   8.581  -7.775  1.00  0.00      A      
ATOM   4672  CA  GLN   349      -6.080  -1.518   9.255  1.00 38.25      A      
ATOM   4673  HA  GLN   349       1.798   2.828  -0.453  1.00  0.00      A      
ATOM   4674  CB  GLN   349      -2.440   4.661  -0.708  1.00 39.12      A      
ATOM   4675  HB2 GLN   349     -12.322 -19.113   3.370  1.00  0.00      A      
ATOM   4676  HB3 GLN   349      -3.281   6.604 -10.928  1.00  0.00      A      
ATOM   4677  CG  GLN   349       4.889   1.533  -1.106  1.00 40.87      A      
ATOM   4678  HG2 GLN   349       4.128   1.148   5.439  1.00  0.00      A      
ATOM   4679  HG3 GLN   349     -11.680 -18.385 -13.007  1.00  0.00      A      
ATOM   4680  CD  GLN   349      -3.249  -1.091  -9.219  1.00 42.09      A      
ATOM   4681  OE1 GLN   349       1.505   4.702  -1.733  1.00 42.50      A      
ATOM   4682  NE2 GLN   349       1.462  -4.875   3.914  1.00 42.78      A      
ATOM   4683 HE21 GLN   349       2.642   7.865  11.151  1.00  0.00      A      
ATOM   4684 HE22 GLN   349     -15.047   5.194   1.050  1.00  0.00      A      
ATOM   4685  C   GLN   349       1.030  -3.114  -6.267  1.00 39.84      A      
ATOM   4686  O   GLN   349       3.062   1.516  -1.129  1.00 39.17      A      
ATOM   4687  N   HIP   350       0.801  -0.618   2.872  1.00 42.12      A      
ATOM   4688  H   HIP   350     -12.919   3.928  27.230  1.00  0.00      A      
ATOM   4689  CA  HIP   350      -4.571  -5.147   3.604  1.00 44.38      A      
ATOM   4690  HA  HIP   350       8.070 -14.068  -9.019  1.00  0.00      A      
ATOM   4691  CB  HIP   350       5.178   5.847  -2.718  1.00 44.79      A      
ATOM   4692  HB2 HIP   350      -9.719  16.840   9.667  1.00  0.00      A      
ATOM   4693  HB3 HIP   350     -12.822 -11.318  17.499  1.00  0.00      A      
ATOM   4694  CG  HIP   350      -5.130   2.431   1.323  1.00 45.77      A      
ATOM   4695  ND1 HIP   350       1.081  -5.951  -4.505  1.00 45.91      A      
ATOM   4696  HD1 HIP   350      -1.038  -0.568  -3.435  1.00  0.00      A      
ATOM   4697  CE1 HIP   350      -0.498  -3.290  -1.432  1.00 46.12      A      
ATOM   4698  HE1 HIP   350       7.540  16.312  11.684  1.00  0.00      A      
ATOM   4699  NE2 HIP   350      -0.305   3.617  -3.862  1.00 46.05      A      
ATOM   4700  HE2 HIP   350      -8.170  10.780  -6.745  1.00  0.00      A      
ATOM   4701  CD2 HIP   350      -4.351   4.678   8.165  1.00 45.88      A      
ATOM   4702  HD2 HIP   350     -17.851 -23.083  15.774  1.00  0.00      A      
ATOM   4703  C   HIP   350      -1.204   1.109   7.462  1.00 45.70      A      
ATOM   4704  O   HIP   350      -2.676   0.358  -2.347  1.00 45.54      A      
ATOM   4705  N   PRO   351      -4.829  -2.221   2.901  1.00 47.22      A      
ATOM   4706  CD  PRO   351       4.920   2.966   2.971  1.00 47.48      A      
ATOM   4707  HD2 PRO   351      14.645 -13.748 -21.244  1.00  0.00      A      
ATOM   4708  HD3 PRO   351      -6.278  -2.331   5.384  1.00  0.00      A      
ATOM   4709  CG  PRO   351      -0.933   4.265   0.378  1.00 47.96      A      
ATOM   4710  HG2 PRO   351      -5.370   1.649   7.914  1.00  0.00      A      
ATOM   4711  HG3 PRO   351       1.689   8.589   9.469  1.00  0.00      A      
ATOM   4712  CB  PRO   351      -4.333   0.648  -0.162  1.00 48.17      A      
ATOM   4713  HB2 PRO   351       2.393   0.418  11.567  1.00  0.00      A      
ATOM   4714  HB3 PRO   351      -3.202  23.834   6.935  1.00  0.00      A      
ATOM   4715  CA  PRO   351      -2.278  -2.252   2.061  1.00 48.46      A      
ATOM   4716  HA  PRO   351     -12.412   8.910  13.542  1.00  0.00      A      
ATOM   4717  C   PRO   351      -3.891   0.598  10.099  1.00 49.79      A      
ATOM   4718  O   PRO   351      -0.290  15.510   0.602  1.00 50.01      A      
ATOM   4719  N   ALA   352       3.935  -0.218   3.583  1.00 51.04      A      
ATOM   4720  H   ALA   352       1.946   3.993  12.917  1.00  0.00      A      
ATOM   4721  CA  ALA   352       0.350  -8.466  -3.753  1.00 52.67      A      
ATOM   4722  HA  ALA   352       0.637  -0.705 -16.252  1.00  0.00      A      
ATOM   4723  CB  ALA   352       9.649  -4.840   0.812  1.00 52.26      A      
ATOM   4724  HB1 ALA   352     -11.610  12.444   8.343  1.00  0.00      A      
ATOM   4725  HB2 ALA   352       5.875 -10.983  -5.914  1.00  0.00      A      
ATOM   4726  HB3 ALA   352      -9.355  -7.048 -22.072  1.00  0.00      A      
ATOM   4727  C   ALA   352      -2.327   0.120   3.302  1.00 53.77      A      
ATOM   4728  O   ALA   352      -6.308   0.313   0.618  1.00 53.82      A      
ATOM   4729  N   SER   353       5.862   2.326   3.051  1.00 54.84      A      
ATOM   4730  H   SER   353      10.185   7.434   6.084  1.00  0.00      A      
ATOM   4731  CA  SER   353      -2.537  -1.559  -1.585  1.00 56.09      A      
ATOM   4732  HA  SER   353       6.475  13.326  25.611  1.00  0.00      A      
ATOM   4733  CB  SER   353      -1.900  -2.978   7.390  1.00 56.18      A      
ATOM   4734  HB2 SER   353      -3.085   2.267  19.166  1.00  0.00      A      
ATOM   4735  HB3 SER   353      27.492 -50.272   4.778  1.00  0.00      A      
ATOM   4736  OG  SER   353       1.644  -1.911  -2.322  1.00 56.47      A      
ATOM   4737  HG  SER   353      -1.306 -22.640  -0.704  1.00  0.00      A      
ATOM   4738  C   SER   353      -1.542   0.183   0.317  1.00 57.13      A      
ATOM   4739  O   SER   353       6.184  -8.601   3.837  1.00 57.05      A      
ATOM   4740  N   MET   354      14.676  -2.850  -0.652  1.00 58.48      A      
ATOM   4741  H   MET   354      14.673  13.638  -6.114  1.00  0.00      A      
ATOM   4742  CA  MET   354      -2.053  -1.311  -3.882  1.00 60.01      A      
ATOM   4743  HA  MET   354     -15.311  -2.045   3.213  1.00  0.00      A      
ATOM   4744  CB  MET   354      -0.694   3.697  -3.278  1.00 59.74      A      
ATOM   4745  HB2 MET   354      25.126 -19.364  -9.995  1.00  0.00      A      
ATOM   4746  HB3 MET   354     -13.715  16.758  -4.328  1.00  0.00      A      
ATOM   4747  CG  MET   354       0.908   2.243   8.113  1.00 59.58      A      
ATOM   4748  HG2 MET   354      25.109  -3.003   8.495  1.00  0.00      A      
ATOM   4749  HG3 MET   354      11.038 -22.327  30.791  1.00  0.00      A      
ATOM   4750  SD  MET   354      -1.732   1.835   0.389  1.00 59.34      A      
ATOM   4751  CE  MET   354       4.359   1.022  -2.618  1.00 59.21      A      
ATOM   4752  HE1 MET   354      10.469   5.577  29.448  1.00  0.00      A      
ATOM   4753  HE2 MET   354      -1.299 -35.296  22.731  1.00  0.00      A      
ATOM   4754  HE3 MET   354      27.013   9.078  -1.049  1.00  0.00      A      
ATOM   4755  C   MET   354      -0.963   9.763   5.656  1.00 61.20      A      
ATOM   4756  O   MET   354      -4.614   4.905   2.434  1.00 61.28      A      
ATOM   4757  N   THR   355       0.985  -7.887  -5.620  1.00 62.67      A      
ATOM   4758  H   THR   355      -7.166   3.861 -16.465  1.00  0.00      A      
ATOM   4759  CA  THR   355       4.788   3.516  -3.995  1.00 64.40      A      
ATOM   4760  HA  THR   355       4.743  -2.508   9.347  1.00  0.00      A      
ATOM   4761  CB  THR   355       4.759   4.336   0.296  1.00 64.15      A      
ATOM   4762  HB  THR   355      -3.271 -19.150   6.900  1.00  0.00      A      
ATOM   4763  CG2 THR   355       1.461   2.462  -0.381  1.00 64.11      A      
ATOM   4764 HG21 THR   355      -5.338 -13.133   3.842  1.00  0.00      A      
ATOM   4765 HG22 THR   355      -1.679   1.115   9.050  1.00  0.00      A      
ATOM   4766 HG23 THR   355      50.184 -21.498  -9.169  1.00  0.00      A      
ATOM   4767  OG1 THR   355       4.302   0.581  -3.733  1.00 64.13      A      
ATOM   4768  HG1 THR   355     -11.690   8.420   1.339  1.00  0.00      A      
ATOM   4769  C   THR   355      -0.953  -3.204   2.132  1.00 65.81      A      
ATOM   4770  O   THR   355      -7.550   2.413   6.849  1.00 65.82      A      
ATOM   4771  N   HID   356      -7.168   3.938   2.873  1.00 67.64      A      
ATOM   4772  H   HID   356      -1.730  22.419  15.178  1.00  0.00      A      
ATOM   4773  CA  HID   356      -4.394  -4.839  -8.916  1.00 69.64      A      
ATOM   4774  HA  HID   356      -3.706  -5.390   6.501  1.00  0.00      A      
ATOM   4775  CB  HID   356       2.510   0.312   5.513  1.00 69.87      A      
ATOM   4776  HB2 HID   356      -0.848  -0.288   3.814  1.00  0.00      A      
ATOM   4777  HB3 HID   356       3.578 -11.401 -26.453  1.00  0.00      A      
ATOM   4778  CG  HID   356      -6.386  -2.260  -1.884  1.00 70.36      A      
ATOM   4779  ND1 HID   356      -0.167   0.316 -10.305  1.00 70.60      A      
ATOM   4780  HD1 HID   356       1.083   1.913  -9.918  1.00  0.00      A      
ATOM   4781  CE1 HID   356      -8.018   0.720  -2.994  1.00 70.62      A      
ATOM   4782  HE1 HID   356      -0.881   0.717  19.672  1.00  0.00      A      
ATOM   4783  NE2 HID   356       3.199  -8.286   1.233  1.00 70.60      A      
ATOM   4784  CD2 HID   356      -4.069   5.269  -5.929  1.00 70.62      A      
ATOM   4785  HD2 HID   356     -12.485 -24.709  -8.553  1.00  0.00      A      
ATOM   4786  C   HID   356       7.878   2.973  -3.245  1.00 70.95      A      
ATOM   4787  O   HID   356       0.687   0.064   6.269  1.00 71.05      A      
ATOM   4788  N   SER   357      -0.784  -8.092  -0.854  1.00 72.59      A      
ATOM   4789  H   SER   357       8.216 -15.001  -4.138  1.00  0.00      A      
ATOM   4790  CA  SER   357       0.768  -1.323   5.977  1.00 74.23      A      
ATOM   4791  HA  SER   357      -2.321  20.033  -4.377  1.00  0.00      A      
ATOM   4792  CB  SER   357       0.789  -6.909  -5.819  1.00 74.05      A      
ATOM   4793  HB2 SER   357     -12.580 -18.690  12.277  1.00  0.00      A      
ATOM   4794  HB3 SER   357       3.563 -16.656 -11.471  1.00  0.00      A      
ATOM   4795  OG  SER   357       1.701   3.903  -1.591  1.00 74.39      A      
ATOM   4796  HG  SER   357       2.208   0.623  -4.160  1.00  0.00      A      
ATOM   4797  C   SER   357      -2.211   3.758  -1.866  1.00 75.41      A      
ATOM   4798  O   SER   357       0.786  -4.158  -1.096  1.00 75.55      A      
ATOM   4799  N   SER   358       0.562  -3.613  12.304  1.00 76.83      A      
ATOM   4800  H   SER   358       5.623  -9.132   4.944  1.00  0.00      A      
ATOM   4801  CA  SER   358      -2.348  -2.277   4.964  1.00 78.30      A      
ATOM   4802  HA  SER   358      -1.618 -18.525  -1.114  1.00  0.00      A      
ATOM   4803  CB  SER   358      -2.604  -1.940   6.201  1.00 78.15      A      
ATOM   4804  HB2 SER   358      -6.459  -8.321  11.010  1.00  0.00      A      
ATOM   4805  HB3 SER   358      27.441  28.402  28.065  1.00  0.00      A      
ATOM   4806  OG  SER   358       2.882  -5.949  -2.754  1.00 78.44      A      
ATOM   4807  HG  SER   358       7.459  -1.454   3.816  1.00  0.00      A      
ATOM   4808  C   SER   358       4.464  11.577  -2.441  1.00 79.40      A      
ATOM   4809  O   SER   358      -5.478   5.281   8.195  1.00 79.50      A      
ATOM   4810  N   TYR   359      -2.714   0.557   0.975  1.00 80.73      A      
ATOM   4811  H   TYR   359       6.398   6.208  18.067  1.00  0.00      A      
ATOM   4812  CA  TYR   359       4.979   6.642   6.963  1.00 82.14      A      
ATOM   4813  HA  TYR   359       3.677   8.744  -4.324  1.00  0.00      A      
ATOM   4814  CB  TYR   359      -2.945   2.450  -0.174  1.00 82.36      A      
ATOM   4815  HB2 TYR   359      -3.432   7.733 -10.147  1.00  0.00      A      
ATOM   4816  HB3 TYR   359       2.456   9.008   3.195  1.00  0.00      A      
ATOM   4817  CG  TYR   359       0.433   1.810   1.733  1.00 82.87      A      
ATOM   4818  CD1 TYR   359       2.984   2.922  -4.915  1.00 83.14      A      
ATOM   4819  HD1 TYR   359       3.411   1.148 -13.680  1.00  0.00      A      
ATOM   4820  CE1 TYR   359       3.252  -5.988   1.749  1.00 83.35      A      
ATOM   4821  HE1 TYR   359      -7.013  -0.729  10.045  1.00  0.00      A      
ATOM   4822  CZ  TYR   359       4.991   2.238   0.726  1.00 83.40      A      
ATOM   4823  OH  TYR   359       3.918  -2.546  -4.082  1.00 83.55      A      
ATOM   4824  HH  TYR   359       7.727 -16.781 -22.110  1.00  0.00      A      
ATOM   4825  CE2 TYR   359      -2.511  -1.974   0.490  1.00 83.27      A      
ATOM   4826  HE2 TYR   359      -5.656 -16.772  -6.886  1.00  0.00      A      
ATOM   4827  CD2 TYR   359       1.185   0.776   8.246  1.00 83.14      A      
ATOM   4828  HD2 TYR   359      31.572  18.824   4.332  1.00  0.00      A      
ATOM   4829  C   TYR   359      -1.197  -5.779   5.635  1.00 82.90      A      
ATOM   4830  O   TYR   359       2.144  -4.239  -0.790  1.00 83.14      A      
ATOM   4831  N   THR   360      -0.459 -12.546  -4.156  1.00 83.71      A      
ATOM   4832  H   THR   360       9.127  -1.922  -7.487  1.00  0.00      A      
ATOM   4833  CA  THR   360      -0.666   1.290   0.019  1.00 84.51      A      
ATOM   4834  HA  THR   360       0.780  15.052 -12.316  1.00  0.00      A      
ATOM   4835  CB  THR   360       5.906  -0.935   1.075  1.00 84.56      A      
ATOM   4836  HB  THR   360       8.751  11.513  13.657  1.00  0.00      A      
ATOM   4837  CG2 THR   360       5.730  -5.610   2.640  1.00 84.59      A      
ATOM   4838 HG21 THR   360     -12.145 -37.227 -28.237  1.00  0.00      A      
ATOM   4839 HG22 THR   360      -0.070 -15.352  -2.624  1.00  0.00      A      
ATOM   4840 HG23 THR   360      11.627  -3.979  -3.376  1.00  0.00      A      
ATOM   4841  OG1 THR   360      -4.930   1.317  10.127  1.00 84.61      A      
ATOM   4842  HG1 THR   360     -14.331   8.457  21.879  1.00  0.00      A      
ATOM   4843  C   THR   360       2.872   6.784  -4.270  1.00 84.99      A      
ATOM   4844  O   THR   360      -4.136  -2.013   6.202  1.00 85.00      A      
ATOM   4845  N   PRO   361       5.731  -7.080  -1.870  1.00 85.46      A      
ATOM   4846  CD  PRO   361      -1.104   4.078  -2.498  1.00 85.57      A      
ATOM   4847  HD2 PRO   361      27.762   5.186 -26.221  1.00  0.00      A      
ATOM   4848  HD3 PRO   361       3.017   0.595  -0.793  1.00  0.00      A      
ATOM   4849  CG  PRO   361      13.690   0.152   2.773  1.00 85.63      A      
ATOM   4850  HG2 PRO   361     -14.094   8.267  -1.775  1.00  0.00      A      
ATOM   4851  HG3 PRO   361      19.037   2.470   3.788  1.00  0.00      A      
ATOM   4852  CB  PRO   361      -2.155  -0.668   0.405  1.00 85.74      A      
ATOM   4853  HB2 PRO   361      14.372  -1.068  34.408  1.00  0.00      A      
ATOM   4854  HB3 PRO   361      -5.340 -16.189  -5.519  1.00  0.00      A      
ATOM   4855  CA  PRO   361       6.313   3.619  -0.533  1.00 85.87      A      
ATOM   4856  HA  PRO   361      36.033  14.996  -0.820  1.00  0.00      A      
ATOM   4857  C   PRO   361      -2.460   7.921  -2.518  1.00 86.38      A      
ATOM   4858  O   PRO   361      -0.400  -0.947   0.652  1.00 86.47      A      
ATOM   4859  N   GLU   362       4.037   1.748  -3.659  1.00 86.87      A      
ATOM   4860  H   GLU   362      -9.882 -11.667   2.203  1.00  0.00      A      
ATOM   4861  CA  GLU   362       4.039   5.940   2.534  1.00 87.37      A      
ATOM   4862  HA  GLU   362       8.663 -16.383 -14.926  1.00  0.00      A      
ATOM   4863  CB  GLU   362      -3.014 -11.059   1.938  1.00 87.85      A      
ATOM   4864  HB2 GLU   362       6.703 -23.407   0.835  1.00  0.00      A      
ATOM   4865  HB3 GLU   362      18.451 -10.871  -6.573  1.00  0.00      A      
ATOM   4866  CG  GLU   362      -2.851  -9.172   7.069  1.00 88.41      A      
ATOM   4867  HG2 GLU   362      -1.105  -1.781  58.003  1.00  0.00      A      
ATOM   4868  HG3 GLU   362      -3.004  -4.333   7.439  1.00  0.00      A      
ATOM   4869  CD  GLU   362      -1.231   2.991   3.532  1.00 88.81      A      
ATOM   4870  OE1 GLU   362       0.349   4.364   1.321  1.00 88.91      A      
ATOM   4871  OE2 GLU   362      -1.973   3.309  -3.251  1.00 89.12      A      
ATOM   4872  C   GLU   362      10.402  -3.282   0.117  1.00 87.38      A      
ATOM   4873  O   GLU   362      -0.315  -1.205   3.739  1.00 87.35      A      
ATOM   4874  N   GLU   363       4.979  -4.651  -4.159  1.00 87.46      A      
ATOM   4875  H   GLU   363     -13.049   1.736  -4.526  1.00  0.00      A      
ATOM   4876  CA  GLU   363      -3.767  -1.398  -3.682  1.00 87.58      A      
ATOM   4877  HA  GLU   363      -6.343 -19.508   8.374  1.00  0.00      A      
ATOM   4878  CB  GLU   363      -1.749  -0.136  -3.315  1.00 87.92      A      
ATOM   4879  HB2 GLU   363     -16.399   4.968  -9.361  1.00  0.00      A      
ATOM   4880  HB3 GLU   363      10.410   0.335 -14.700  1.00  0.00      A      
ATOM   4881  CG  GLU   363       1.394  -1.995  -8.138  1.00 88.49      A      
ATOM   4882  HG2 GLU   363       4.794   1.743  -4.760  1.00  0.00      A      
ATOM   4883  HG3 GLU   363     -15.645  34.207 -10.611  1.00  0.00      A      
ATOM   4884  CD  GLU   363      -0.222  -6.788   2.495  1.00 88.74      A      
ATOM   4885  OE1 GLU   363      -6.652   2.035   1.445  1.00 88.98      A      
ATOM   4886  OE2 GLU   363      -1.798  -5.827  -1.739  1.00 89.02      A      
ATOM   4887  C   GLU   363      -1.623   4.504   1.094  1.00 87.44      A      
ATOM   4888  O   GLU   363       3.932   0.590   5.506  1.00 87.41      A      
ATOM   4889  N   ARG   364       0.729  -0.365   2.933  1.00 87.30      A      
ATOM   4890  H   ARG   364     -10.644  20.485  10.868  1.00  0.00      A      
ATOM   4891  CA  ARG   364       5.566  -1.934   2.762  1.00 87.15      A      
ATOM   4892  HA  ARG   364     -16.060  -8.013 -33.457  1.00  0.00      A      
ATOM   4893  CB  ARG   364      -2.955   5.529  -7.064  1.00 87.09      A      
ATOM   4894  HB2 ARG   364      14.366  24.398 -18.924  1.00  0.00      A      
ATOM   4895  HB3 ARG   364      -4.956   1.549 -13.309  1.00  0.00      A      
ATOM   4896  CG  ARG   364      -5.683  -3.774   3.788  1.00 86.90      A      
ATOM   4897  HG2 ARG   364      -0.348  11.640  13.758  1.00  0.00      A      
ATOM   4898  HG3 ARG   364      17.049  -4.689  24.589  1.00  0.00      A      
ATOM   4899  CD  ARG   364       2.907   6.584  -3.485  1.00 86.89      A      
ATOM   4900  HD2 ARG   364      -0.212   7.560  15.309  1.00  0.00      A      
ATOM   4901  HD3 ARG   364      -6.143  19.962   6.298  1.00  0.00      A      
ATOM   4902  NE  ARG   364       2.510   0.351   6.281  1.00 86.52      A      
ATOM   4903  HE  ARG   364      10.891 -25.027   1.125  1.00  0.00      A      
ATOM   4904  CZ  ARG   364       3.234  -0.825   1.041  1.00 86.38      A      
ATOM   4905  NH1 ARG   364      -1.305   3.514  -4.858  1.00 86.44      A      
ATOM   4906 HH11 ARG   364     -20.287 -30.751 -11.634  1.00  0.00      A      
ATOM   4907 HH12 ARG   364       9.174 -29.655 -37.276  1.00  0.00      A      
ATOM   4908  NH2 ARG   364      -5.624  -0.046  -3.986  1.00 86.15      A      
ATOM   4909 HH21 ARG   364      14.438 -16.978 -19.481  1.00  0.00      A      
ATOM   4910 HH22 ARG   364     -20.554  37.642  -7.392  1.00  0.00      A      
ATOM   4911  C   ARG   364      -2.399  -1.088  -1.276  1.00 86.97      A      
ATOM   4912  O   ARG   364      -1.925   5.079  -2.719  1.00 87.13      A      
ATOM   4913  N   ALA   365       5.683  -0.993  -1.760  1.00 86.65      A      
ATOM   4914  H   ALA   365      -4.380  -3.592  -1.669  1.00  0.00      A      
ATOM   4915  CA  ALA   365      -2.430  -3.550   5.178  1.00 86.26      A      
ATOM   4916  HA  ALA   365      -9.150 -11.980   8.397  1.00  0.00      A      
ATOM   4917  CB  ALA   365       4.334   4.660  -3.438  1.00 86.26      A      
ATOM   4918  HB1 ALA   365       1.241  -4.285  -2.756  1.00  0.00      A      
ATOM   4919  HB2 ALA   365      -2.393  34.447   0.404  1.00  0.00      A      
ATOM   4920  HB3 ALA   365     -31.160 -14.904   7.009  1.00  0.00      A      
ATOM   4921  C   ALA   365       5.255   0.956  -0.474  1.00 85.98      A      
ATOM   4922  O   ALA   365      -1.981  -0.948   0.390  1.00 85.93      A      
ATOM   4923  N   HID   366      -2.361  -1.897  -2.541  1.00 85.59      A      
ATOM   4924  H   HID   366       3.427  19.117   0.958  1.00  0.00      A      
ATOM   4925  CA  HID   366       1.413   7.199  -3.278  1.00 85.12      A      
ATOM   4926  HA  HID   366      17.738  -8.761  -3.016  1.00  0.00      A      
ATOM   4927  CB  HID   366       2.208   1.535   5.919  1.00 85.55      A      
ATOM   4928  HB2 HID   366      -1.429 -20.714   4.558  1.00  0.00      A      
ATOM   4929  HB3 HID   366      18.304  -5.431  -4.414  1.00  0.00      A      
ATOM   4930  CG  HID   366      -0.025   2.487  -4.108  1.00 86.09      A      
ATOM   4931  ND1 HID   366      -1.090   0.817  -1.221  1.00 86.25      A      
ATOM   4932  HD1 HID   366     -15.728  -4.731  -0.460  1.00  0.00      A      
ATOM   4933  CE1 HID   366       0.073   3.591   0.783  1.00 86.27      A      
ATOM   4934  HE1 HID   366       4.584  -8.317  -9.251  1.00  0.00      A      
ATOM   4935  NE2 HID   366      -1.315  -0.469   9.555  1.00 86.39      A      
ATOM   4936  CD2 HID   366      -2.322  -3.686  -2.246  1.00 86.27      A      
ATOM   4937  HD2 HID   366      21.278   0.887   4.575  1.00  0.00      A      
ATOM   4938  C   HID   366       0.025  -2.070  -2.893  1.00 84.48      A      
ATOM   4939  O   HID   366      -2.277 -12.110  -0.497  1.00 84.55      A      
ATOM   4940  N   TYR   367      -0.861   1.452  -5.983  1.00 83.47      A      
ATOM   4941  H   TYR   367      20.515  14.822  -2.866  1.00  0.00      A      
ATOM   4942  CA  TYR   367      -3.909  -9.318  -0.397  1.00 82.36      A      
ATOM   4943  HA  TYR   367      15.204  24.526   5.738  1.00  0.00      A      
ATOM   4944  CB  TYR   367      -9.112   5.708  -1.208  1.00 83.19      A      
ATOM   4945  HB2 TYR   367       8.334   6.482  -9.868  1.00  0.00      A      
ATOM   4946  HB3 TYR   367     -29.932  -2.415  -8.428  1.00  0.00      A      
ATOM   4947  CG  TYR   367      -7.152   2.148   0.596  1.00 83.87      A      
ATOM   4948  CD1 TYR   367      -4.954   9.309   3.083  1.00 84.24      A      
ATOM   4949  HD1 TYR   367     -34.172  -0.516  14.653  1.00  0.00      A      
ATOM   4950  CE1 TYR   367       3.581  -2.825   5.261  1.00 84.60      A      
ATOM   4951  HE1 TYR   367     -10.205  18.344   4.254  1.00  0.00      A      
ATOM   4952  CZ  TYR   367       1.622  -2.529  -3.438  1.00 84.64      A      
ATOM   4953  OH  TYR   367      -2.466   3.010   0.839  1.00 84.72      A      
ATOM   4954  HH  TYR   367     -18.894   3.465  10.672  1.00  0.00      A      
ATOM   4955  CE2 TYR   367      -5.238   7.511   2.928  1.00 84.44      A      
ATOM   4956  HE2 TYR   367     -32.744  15.791  32.468  1.00  0.00      A      
ATOM   4957  CD2 TYR   367      -4.727   5.128   1.133  1.00 84.11      A      
ATOM   4958  HD2 TYR   367      -7.972   4.272  -0.491  1.00  0.00      A      
ATOM   4959  C   TYR   367      -2.091   3.455  -2.405  1.00 81.12      A      
ATOM   4960  O   TYR   367      -3.728  -6.138   7.265  1.00 81.18      A      
ATOM   4961  N   GLY   368      -0.262   2.569  -2.564  1.00 79.55      A      
ATOM   4962  H   GLY   368      12.822   5.537   5.716  1.00  0.00      A      
ATOM   4963  CA  GLY   368      -0.548  -2.700   0.225  1.00 77.32      A      
ATOM   4964  HA2 GLY   368       4.073 -12.925  -7.921  1.00  0.00      A      
ATOM   4965  HA3 GLY   368     -14.646   6.373  45.069  1.00  0.00      A      
ATOM   4966  C   GLY   368       2.484   4.369  -0.811  1.00 75.71      A      
ATOM   4967  O   GLY   368      -2.586  -1.758  -0.435  1.00 75.68      A      
ATOM   4968  N   ILE   369      -1.577  -6.586   1.107  1.00 73.82      A      
ATOM   4969  H   ILE   369      -5.608 -12.723  -6.753  1.00  0.00      A      
ATOM   4970  CA  ILE   369       0.324   1.452   3.629  1.00 71.87      A      
ATOM   4971  HA  ILE   369      -5.996  -4.757  -5.593  1.00  0.00      A      
ATOM   4972  CB  ILE   369      -0.420   0.939  -2.899  1.00 72.02      A      
ATOM   4973  HB  ILE   369     -12.006  -5.291  -0.361  1.00  0.00      A      
ATOM   4974  CG2 ILE   369       8.974   3.221  -4.249  1.00 71.86      A      
ATOM   4975 HG21 ILE   369     -32.597 -37.410  20.989  1.00  0.00      A      
ATOM   4976 HG22 ILE   369      -2.784   2.393 -12.078  1.00  0.00      A      
ATOM   4977 HG23 ILE   369      11.652   4.025  -9.101  1.00  0.00      A      
ATOM   4978  CG1 ILE   369       1.813   5.254   5.101  1.00 71.88      A      
ATOM   4979 HG12 ILE   369     -12.168  10.251   0.575  1.00  0.00      A      
ATOM   4980 HG13 ILE   369      15.363   8.494  -7.612  1.00  0.00      A      
ATOM   4981  CD1 ILE   369      -2.331   1.004   4.455  1.00 71.76      A      
ATOM   4982 HD11 ILE   369     -20.618   2.793 -13.661  1.00  0.00      A      
ATOM   4983 HD12 ILE   369       0.833   2.870   2.310  1.00  0.00      A      
ATOM   4984 HD13 ILE   369     -24.209  -5.289   9.272  1.00  0.00      A      
ATOM   4985  C   ILE   369      -3.981  -0.132   3.926  1.00 70.34      A      
ATOM   4986  O   ILE   369      -2.212  -0.198  -0.091  1.00 70.20      A      
ATOM   4987  N   SER   370       0.368  -2.387   1.698  1.00 68.53      A      
ATOM   4988  H   SER   370       2.906 -10.195  -7.360  1.00  0.00      A      
ATOM   4989  CA  SER   370       5.652   1.376   2.481  1.00 66.59      A      
ATOM   4990  HA  SER   370     -15.513  -2.357 -24.956  1.00  0.00      A      
ATOM   4991  CB  SER   370      -8.237  -1.972   5.317  1.00 66.89      A      
ATOM   4992  HB2 SER   370       1.981 -11.015   5.564  1.00  0.00      A      
ATOM   4993  HB3 SER   370      14.311   7.512   5.078  1.00  0.00      A      
ATOM   4994  OG  SER   370      -0.599   2.667   2.323  1.00 66.87      A      
ATOM   4995  HG  SER   370      16.874   7.706 -25.371  1.00  0.00      A      
ATOM   4996  C   SER   370       1.758   2.856   6.997  1.00 65.20      A      
ATOM   4997  O   SER   370      -4.478   2.169  -4.447  1.00 65.00      A      
ATOM   4998  N   GLU   371       3.044  -0.618  -1.350  1.00 63.27      A      
ATOM   4999  H   GLU   371     -10.541  12.868 -18.241  1.00  0.00      A
[truncated: 2,327,605 more chars]
