# Supplementary material for: A Computational Model for the PLP-Dependent Enzyme Methionine γ-Lyase
Source: Front Mol Biosci. 2022 Apr 26;9:886358. doi: 10.3389/fmolb.2022.886358 (PMC9087591; doi:10.3389/fmolb.2022.886358)
Supplement: Supplementary file 2 [file DataSheet2.zip › Z1_600ns.pdb]

REMARK  FINAL COORDINATES WRITTEN BY NAMD AT TIMESTEP 300000000
ATOM      1  N   LEU     7      14.723 -16.166  23.076  1.00 40.08      A      
ATOM      2  H   LEU     7      14.690 -15.543  23.871  1.00  0.00      A      
ATOM      3  CA  LEU     7      13.928 -15.928  21.917  1.00 39.32      A      
ATOM      4  HA  LEU     7      12.904 -16.239  22.126  1.00  0.00      A      
ATOM      5  CB  LEU     7      13.733 -14.384  21.646  1.00 40.79      A      
ATOM      6  HB2 LEU     7      14.596 -13.966  21.126  1.00  0.00      A      
ATOM      7  HB3 LEU     7      13.653 -13.863  22.600  1.00  0.00      A      
ATOM      8  CG  LEU     7      12.615 -13.977  20.736  1.00 41.31      A      
ATOM      9  HG  LEU     7      12.781 -14.463  19.775  1.00  0.00      A      
ATOM     10  CD1 LEU     7      11.341 -14.382  21.329  1.00 42.25      A      
ATOM     11 HD11 LEU     7      10.548 -14.052  20.658  1.00  0.00      A      
ATOM     12 HD12 LEU     7      11.271 -13.889  22.298  1.00  0.00      A      
ATOM     13 HD13 LEU     7      11.189 -15.452  21.472  1.00  0.00      A      
ATOM     14  CD2 LEU     7      12.539 -12.421  20.571  1.00 42.69      A      
ATOM     15 HD21 LEU     7      13.527 -12.099  20.241  1.00  0.00      A      
ATOM     16 HD22 LEU     7      12.377 -11.949  21.540  1.00  0.00      A      
ATOM     17 HD23 LEU     7      11.813 -12.096  19.827  1.00  0.00      A      
ATOM     18  C   LEU     7      14.426 -16.677  20.629  1.00 37.63      A      
ATOM     19  O   LEU     7      15.551 -16.363  20.195  1.00 38.19      A      
ATOM     20  N   PRO     8      13.665 -17.581  19.975  1.00 36.02      A      
ATOM     21  CD  PRO     8      12.415 -18.189  20.491  1.00 35.18      A      
ATOM     22  HD2 PRO     8      11.596 -17.557  20.147  1.00  0.00      A      
ATOM     23  HD3 PRO     8      12.441 -18.430  21.554  1.00  0.00      A      
ATOM     24  CG  PRO     8      12.264 -19.362  19.611  1.00 35.19      A      
ATOM     25  HG2 PRO     8      11.232 -19.680  19.465  1.00  0.00      A      
ATOM     26  HG3 PRO     8      12.814 -20.230  19.974  1.00  0.00      A      
ATOM     27  CB  PRO     8      12.815 -18.896  18.292  1.00 34.44      A      
ATOM     28  HB2 PRO     8      11.997 -18.329  17.848  1.00  0.00      A      
ATOM     29  HB3 PRO     8      13.102 -19.754  17.685  1.00  0.00      A      
ATOM     30  CA  PRO     8      14.047 -18.099  18.666  1.00 33.92      A      
ATOM     31  HA  PRO     8      14.879 -18.772  18.873  1.00  0.00      A      
ATOM     32  C   PRO     8      14.324 -17.006  17.611  1.00 32.47      A      
ATOM     33  O   PRO     8      13.758 -15.910  17.598  1.00 32.02      A      
ATOM     34  N   GLY     9      15.210 -17.272  16.641  1.00 31.32      A      
ATOM     35  H   GLY     9      15.623 -18.194  16.625  1.00  0.00      A      
ATOM     36  CA  GLY     9      15.683 -16.278  15.574  1.00 29.33      A      
ATOM     37  HA2 GLY     9      16.495 -16.758  15.027  1.00  0.00      A      
ATOM     38  HA3 GLY     9      16.137 -15.426  16.080  1.00  0.00      A      
ATOM     39  C   GLY     9      14.585 -15.786  14.667  1.00 28.43      A      
ATOM     40  O   GLY     9      13.521 -16.401  14.550  1.00 27.46      A      
ATOM     41  N   PHE    10      14.823 -14.655  13.941  1.00 27.86      A      
ATOM     42  H   PHE    10      15.714 -14.192  14.046  1.00  0.00      A      
ATOM     43  CA  PHE    10      13.854 -14.030  13.052  1.00 26.72      A      
ATOM     44  HA  PHE    10      13.021 -13.752  13.698  1.00  0.00      A      
ATOM     45  CB  PHE    10      14.375 -12.714  12.319  1.00 27.00      A      
ATOM     46  HB2 PHE    10      15.119 -13.007  11.578  1.00  0.00      A      
ATOM     47  HB3 PHE    10      14.812 -12.108  13.113  1.00  0.00      A      
ATOM     48  CG  PHE    10      13.266 -11.969  11.617  1.00 27.01      A      
ATOM     49  CD1 PHE    10      12.664 -10.839  12.146  1.00 26.29      A      
ATOM     50  HD1 PHE    10      12.952 -10.466  13.118  1.00  0.00      A      
ATOM     51  CE1 PHE    10      11.474 -10.193  11.622  1.00 26.65      A      
ATOM     52  HE1 PHE    10      11.018  -9.378  12.165  1.00  0.00      A      
ATOM     53  CZ  PHE    10      10.950 -10.853  10.480  1.00 25.75      A      
ATOM     54  HZ  PHE    10      10.091 -10.390  10.018  1.00  0.00      A      
ATOM     55  CE2 PHE    10      11.485 -12.035   9.908  1.00 25.59      A      
ATOM     56  HE2 PHE    10      11.192 -12.470   8.964  1.00  0.00      A      
ATOM     57  CD2 PHE    10      12.658 -12.553  10.504  1.00 26.52      A      
ATOM     58  HD2 PHE    10      13.098 -13.432  10.059  1.00  0.00      A      
ATOM     59  C   PHE    10      13.265 -15.047  12.032  1.00 26.16      A      
ATOM     60  O   PHE    10      12.106 -15.287  12.096  1.00 25.29      A      
ATOM     61  N   ALA    11      14.179 -15.781  11.368  1.00 25.60      A      
ATOM     62  H   ALA    11      15.170 -15.665  11.528  1.00  0.00      A      
ATOM     63  CA  ALA    11      13.732 -16.731  10.398  1.00 25.90      A      
ATOM     64  HA  ALA    11      13.065 -16.290   9.658  1.00  0.00      A      
ATOM     65  CB  ALA    11      14.954 -17.247   9.688  1.00 26.41      A      
ATOM     66  HB1 ALA    11      15.675 -17.667  10.389  1.00  0.00      A      
ATOM     67  HB2 ALA    11      15.538 -16.410   9.307  1.00  0.00      A      
ATOM     68  HB3 ALA    11      14.664 -17.861   8.836  1.00  0.00      A      
ATOM     69  C   ALA    11      13.053 -17.962  11.065  1.00 26.00      A      
ATOM     70  O   ALA    11      12.243 -18.567  10.424  1.00 26.33      A      
ATOM     71  N   THR    12      13.467 -18.407  12.198  1.00 25.92      A      
ATOM     72  H   THR    12      14.288 -17.965  12.587  1.00  0.00      A      
ATOM     73  CA  THR    12      12.828 -19.453  12.956  1.00 25.79      A      
ATOM     74  HA  THR    12      12.839 -20.323  12.300  1.00  0.00      A      
ATOM     75  CB  THR    12      13.580 -19.711  14.272  1.00 25.65      A      
ATOM     76  HB  THR    12      13.611 -18.798  14.867  1.00  0.00      A      
ATOM     77  CG2 THR    12      12.973 -20.823  15.037  1.00 25.93      A      
ATOM     78 HG21 THR    12      12.872 -21.732  14.445  1.00  0.00      A      
ATOM     79 HG22 THR    12      11.961 -20.582  15.362  1.00  0.00      A      
ATOM     80 HG23 THR    12      13.613 -21.179  15.844  1.00  0.00      A      
ATOM     81  OG1 THR    12      14.937 -20.010  14.181  1.00 25.03      A      
ATOM     82  HG1 THR    12      15.453 -19.219  14.006  1.00  0.00      A      
ATOM     83  C   THR    12      11.360 -19.165  13.208  1.00 25.57      A      
ATOM     84  O   THR    12      10.412 -19.949  12.961  1.00 25.58      A      
ATOM     85  N   ARG    13      11.132 -17.946  13.748  1.00 25.58      A      
ATOM     86  H   ARG    13      11.945 -17.349  13.796  1.00  0.00      A      
ATOM     87  CA  ARG    13       9.776 -17.386  14.027  1.00 25.38      A      
ATOM     88  HA  ARG    13       9.321 -18.167  14.636  1.00  0.00      A      
ATOM     89  CB  ARG    13       9.936 -16.121  14.923  1.00 25.88      A      
ATOM     90  HB2 ARG    13       8.939 -15.689  15.010  1.00  0.00      A      
ATOM     91  HB3 ARG    13      10.557 -15.411  14.376  1.00  0.00      A      
ATOM     92  CG  ARG    13      10.664 -16.479  16.282  1.00 25.64      A      
ATOM     93  HG2 ARG    13      11.698 -16.737  16.054  1.00  0.00      A      
ATOM     94  HG3 ARG    13      10.285 -17.416  16.690  1.00  0.00      A      
ATOM     95  CD  ARG    13      10.594 -15.453  17.325  1.00 25.42      A      
ATOM     96  HD2 ARG    13      10.948 -15.888  18.260  1.00  0.00      A      
ATOM     97  HD3 ARG    13       9.616 -15.038  17.569  1.00  0.00      A      
ATOM     98  NE  ARG    13      11.467 -14.314  17.020  1.00 26.69      A      
ATOM     99  HE  ARG    13      12.460 -14.454  17.139  1.00  0.00      A      
ATOM    100  CZ  ARG    13      11.127 -13.143  16.568  1.00 26.26      A      
ATOM    101  NH1 ARG    13       9.912 -12.733  16.235  1.00 27.81      A      
ATOM    102 HH11 ARG    13       9.839 -11.736  16.090  1.00  0.00      A      
ATOM    103 HH12 ARG    13       9.057 -13.263  16.321  1.00  0.00      A      
ATOM    104  NH2 ARG    13      12.067 -12.197  16.546  1.00 28.14      A      
ATOM    105 HH21 ARG    13      13.054 -12.395  16.629  1.00  0.00      A      
ATOM    106 HH22 ARG    13      11.764 -11.306  16.179  1.00  0.00      A      
ATOM    107  C   ARG    13       8.898 -17.183  12.822  1.00 25.04      A      
ATOM    108  O   ARG    13       7.753 -17.556  12.705  1.00 24.94      A      
ATOM    109  N   ALA    14       9.611 -16.736  11.740  1.00 24.47      A      
ATOM    110  H   ALA    14      10.451 -16.183  11.832  1.00  0.00      A      
ATOM    111  CA  ALA    14       9.065 -16.755  10.387  1.00 24.73      A      
ATOM    112  HA  ALA    14       8.163 -16.143  10.404  1.00  0.00      A      
ATOM    113  CB  ALA    14      10.055 -16.096   9.439  1.00 24.45      A      
ATOM    114  HB1 ALA    14      10.503 -15.236   9.936  1.00  0.00      A      
ATOM    115  HB2 ALA    14       9.578 -15.727   8.531  1.00  0.00      A      
ATOM    116  HB3 ALA    14      10.812 -16.835   9.178  1.00  0.00      A      
ATOM    117  C   ALA    14       8.675 -18.100   9.732  1.00 24.92      A      
ATOM    118  O   ALA    14       7.884 -18.140   8.762  1.00 25.10      A      
ATOM    119  N   ILE    15       9.280 -19.218  10.223  1.00 24.95      A      
ATOM    120  H   ILE    15      10.014 -19.195  10.917  1.00  0.00      A      
ATOM    121  CA  ILE    15       9.021 -20.582   9.633  1.00 24.94      A      
ATOM    122  HA  ILE    15       8.487 -20.482   8.688  1.00  0.00      A      
ATOM    123  CB  ILE    15      10.324 -21.340   9.439  1.00 24.78      A      
ATOM    124  HB  ILE    15      10.916 -21.361  10.354  1.00  0.00      A      
ATOM    125  CG2 ILE    15      10.251 -22.820   9.061  1.00 24.83      A      
ATOM    126 HG21 ILE    15       9.809 -23.390   9.878  1.00  0.00      A      
ATOM    127 HG22 ILE    15      11.237 -23.253   8.890  1.00  0.00      A      
ATOM    128 HG23 ILE    15       9.566 -22.917   8.220  1.00  0.00      A      
ATOM    129  CG1 ILE    15      11.005 -20.637   8.251  1.00 24.32      A      
ATOM    130 HG12 ILE    15      10.962 -19.553   8.357  1.00  0.00      A      
ATOM    131 HG13 ILE    15      10.557 -20.956   7.310  1.00  0.00      A      
ATOM    132  CD1 ILE    15      12.511 -20.920   8.158  1.00 25.15      A      
ATOM    133 HD11 ILE    15      12.838 -21.959   8.166  1.00  0.00      A      
ATOM    134 HD12 ILE    15      12.981 -20.527   9.059  1.00  0.00      A      
ATOM    135 HD13 ILE    15      12.893 -20.440   7.257  1.00  0.00      A      
ATOM    136  C   ILE    15       8.042 -21.418  10.512  1.00 25.68      A      
ATOM    137  O   ILE    15       7.268 -22.237   9.991  1.00 25.90      A      
ATOM    138  N   HIE    16       7.977 -21.148  11.832  1.00 25.62      A      
ATOM    139  H   HIE    16       8.689 -20.500  12.138  1.00  0.00      A      
ATOM    140  CA  HIE    16       7.458 -22.036  12.899  1.00 26.80      A      
ATOM    141  HA  HIE    16       6.908 -22.838  12.406  1.00  0.00      A      
ATOM    142  CB  HIE    16       8.594 -22.657  13.756  1.00 26.49      A      
ATOM    143  HB2 HIE    16       8.267 -23.208  14.639  1.00  0.00      A      
ATOM    144  HB3 HIE    16       9.316 -21.945  14.155  1.00  0.00      A      
ATOM    145  CG  HIE    16       9.404 -23.580  12.935  1.00 26.47      A      
ATOM    146  ND1 HIE    16       9.096 -24.888  12.547  1.00 26.08      A      
ATOM    147  CE1 HIE    16      10.188 -25.413  12.047  1.00 26.46      A      
ATOM    148  HE1 HIE    16      10.355 -26.441  11.761  1.00  0.00      A      
ATOM    149  NE2 HIE    16      11.204 -24.588  12.025  1.00 27.26      A      
ATOM    150  HE2 HIE    16      12.145 -24.817  11.739  1.00  0.00      A      
ATOM    151  CD2 HIE    16      10.670 -23.354  12.550  1.00 26.17      A      
ATOM    152  HD2 HIE    16      11.181 -22.417  12.711  1.00  0.00      A      
ATOM    153  C   HIE    16       6.459 -21.253  13.793  1.00 27.44      A      
ATOM    154  O   HIE    16       5.572 -21.944  14.279  1.00 27.69      A      
ATOM    155  N   HID    17       6.586 -19.959  14.062  1.00 28.21      A      
ATOM    156  H   HID    17       7.302 -19.409  13.610  1.00  0.00      A      
ATOM    157  CA  HID    17       5.861 -19.360  15.218  1.00 28.85      A      
ATOM    158  HA  HID    17       6.222 -19.903  16.090  1.00  0.00      A      
ATOM    159  CB  HID    17       6.069 -17.810  15.394  1.00 29.31      A      
ATOM    160  HB2 HID    17       5.518 -17.296  14.607  1.00  0.00      A      
ATOM    161  HB3 HID    17       7.130 -17.561  15.370  1.00  0.00      A      
ATOM    162  CG  HID    17       5.432 -17.304  16.674  1.00 30.46      A      
ATOM    163  ND1 HID    17       5.867 -17.301  17.991  1.00 30.45      A      
ATOM    164  HD1 HID    17       6.805 -17.494  18.310  1.00  0.00      A      
ATOM    165  CE1 HID    17       4.840 -16.820  18.798  1.00 31.22      A      
ATOM    166  HE1 HID    17       4.912 -16.611  19.855  1.00  0.00      A      
ATOM    167  NE2 HID    17       3.745 -16.578  18.013  1.00 30.94      A      
ATOM    168  CD2 HID    17       4.088 -16.898  16.755  1.00 30.42      A      
ATOM    169  HD2 HID    17       3.484 -16.818  15.864  1.00  0.00      A      
ATOM    170  C   HID    17       4.365 -19.701  15.213  1.00 29.27      A      
ATOM    171  O   HID    17       3.678 -19.505  14.214  1.00 27.44      A      
ATOM    172  N   GLY    18       3.847 -20.305  16.304  1.00 29.53      A      
ATOM    173  H   GLY    18       4.480 -20.471  17.073  1.00  0.00      A      
ATOM    174  CA  GLY    18       2.449 -20.572  16.576  1.00 30.18      A      
ATOM    175  HA2 GLY    18       1.835 -19.800  16.112  1.00  0.00      A      
ATOM    176  HA3 GLY    18       2.221 -20.651  17.639  1.00  0.00      A      
ATOM    177  C   GLY    18       1.916 -21.850  15.960  1.00 30.75      A      
ATOM    178  O   GLY    18       0.730 -22.055  15.833  1.00 30.30      A      
ATOM    179  N   TYR    19       2.852 -22.688  15.531  1.00 31.37      A      
ATOM    180  H   TYR    19       3.820 -22.428  15.650  1.00  0.00      A      
ATOM    181  CA  TYR    19       2.518 -23.905  14.804  1.00 32.59      A      
ATOM    182  HA  TYR    19       1.560 -24.221  15.216  1.00  0.00      A      
ATOM    183  CB  TYR    19       2.343 -23.761  13.289  1.00 31.55      A      
ATOM    184  HB2 TYR    19       3.340 -23.587  12.883  1.00  0.00      A      
ATOM    185  HB3 TYR    19       1.759 -22.874  13.043  1.00  0.00      A      
ATOM    186  CG  TYR    19       1.732 -24.929  12.604  1.00 30.85      A      
ATOM    187  CD1 TYR    19       0.431 -25.353  13.018  1.00 30.87      A      
ATOM    188  HD1 TYR    19      -0.164 -24.795  13.726  1.00  0.00      A      
ATOM    189  CE1 TYR    19      -0.102 -26.551  12.500  1.00 31.18      A      
ATOM    190  HE1 TYR    19      -1.125 -26.774  12.763  1.00  0.00      A      
ATOM    191  CZ  TYR    19       0.614 -27.371  11.646  1.00 30.98      A      
ATOM    192  OH  TYR    19       0.114 -28.510  11.079  1.00 31.27      A      
ATOM    193  HH  TYR    19       0.826 -29.100  10.818  1.00  0.00      A      
ATOM    194  CE2 TYR    19       1.957 -26.981  11.302  1.00 30.61      A      
ATOM    195  HE2 TYR    19       2.408 -27.527  10.486  1.00  0.00      A      
ATOM    196  CD2 TYR    19       2.501 -25.760  11.768  1.00 30.37      A      
ATOM    197  HD2 TYR    19       3.491 -25.455  11.464  1.00  0.00      A      
ATOM    198  C   TYR    19       3.464 -25.056  15.198  1.00 34.12      A      
ATOM    199  O   TYR    19       4.722 -24.896  15.109  1.00 34.15      A      
ATOM    200  N   VAL    29       3.208 -28.862   7.389  1.00 27.09      A      
ATOM    201  H   VAL    29       3.745 -29.519   6.841  1.00  0.00      A      
ATOM    202  CA  VAL    29       2.576 -27.627   6.850  1.00 26.97      A      
ATOM    203  HA  VAL    29       3.060 -26.739   7.258  1.00  0.00      A      
ATOM    204  CB  VAL    29       2.751 -27.603   5.308  1.00 27.28      A      
ATOM    205  HB  VAL    29       2.179 -28.384   4.806  1.00  0.00      A      
ATOM    206  CG1 VAL    29       2.322 -26.187   4.803  1.00 27.14      A      
ATOM    207 HG11 VAL    29       1.235 -26.178   4.881  1.00  0.00      A      
ATOM    208 HG12 VAL    29       2.534 -26.111   3.737  1.00  0.00      A      
ATOM    209 HG13 VAL    29       2.815 -25.485   5.475  1.00  0.00      A      
ATOM    210  CG2 VAL    29       4.218 -27.770   4.872  1.00 27.32      A      
ATOM    211 HG21 VAL    29       4.851 -28.564   5.267  1.00  0.00      A      
ATOM    212 HG22 VAL    29       4.700 -26.863   5.238  1.00  0.00      A      
ATOM    213 HG23 VAL    29       4.278 -27.827   3.785  1.00  0.00      A      
ATOM    214  C   VAL    29       1.044 -27.573   7.246  1.00 26.24      A      
ATOM    215  O   VAL    29       0.288 -28.532   6.903  1.00 26.28      A      
ATOM    216  N   PRO    30       0.580 -26.550   7.931  1.00 26.08      A      
ATOM    217  CD  PRO    30       1.240 -25.242   8.070  1.00 26.64      A      
ATOM    218  HD2 PRO    30       1.331 -24.966   7.019  1.00  0.00      A      
ATOM    219  HD3 PRO    30       2.120 -25.464   8.673  1.00  0.00      A      
ATOM    220  CG  PRO    30       0.387 -24.354   8.959  1.00 26.87      A      
ATOM    221  HG2 PRO    30       0.157 -23.387   8.513  1.00  0.00      A      
ATOM    222  HG3 PRO    30       0.966 -24.225   9.874  1.00  0.00      A      
ATOM    223  CB  PRO    30      -0.807 -25.182   9.346  1.00 26.96      A      
ATOM    224  HB2 PRO    30      -1.683 -24.584   9.097  1.00  0.00      A      
ATOM    225  HB3 PRO    30      -0.743 -25.451  10.400  1.00  0.00      A      
ATOM    226  CA  PRO    30      -0.776 -26.429   8.500  1.00 26.05      A      
ATOM    227  HA  PRO    30      -0.920 -27.306   9.131  1.00  0.00      A      
ATOM    228  C   PRO    30      -1.827 -26.448   7.425  1.00 25.77      A      
ATOM    229  O   PRO    30      -1.602 -25.664   6.484  1.00 25.36      A      
ATOM    230  N   PRO    31      -2.905 -27.168   7.567  1.00 25.44      A      
ATOM    231  CD  PRO    31      -3.202 -28.004   8.716  1.00 24.98      A      
ATOM    232  HD2 PRO    31      -2.949 -27.492   9.645  1.00  0.00      A      
ATOM    233  HD3 PRO    31      -2.751 -28.977   8.520  1.00  0.00      A      
ATOM    234  CG  PRO    31      -4.742 -28.214   8.668  1.00 25.03      A      
ATOM    235  HG2 PRO    31      -5.159 -27.373   9.222  1.00  0.00      A      
ATOM    236  HG3 PRO    31      -5.053 -29.180   9.066  1.00  0.00      A      
ATOM    237  CB  PRO    31      -5.131 -28.027   7.138  1.00 25.10      A      
ATOM    238  HB2 PRO    31      -6.123 -27.575   7.137  1.00  0.00      A      
ATOM    239  HB3 PRO    31      -5.264 -28.965   6.599  1.00  0.00      A      
ATOM    240  CA  PRO    31      -4.032 -27.153   6.591  1.00 24.84      A      
ATOM    241  HA  PRO    31      -3.622 -27.532   5.654  1.00  0.00      A      
ATOM    242  C   PRO    31      -4.569 -25.712   6.375  1.00 24.65      A      
ATOM    243  O   PRO    31      -4.557 -24.921   7.351  1.00 24.07      A      
ATOM    244  N   VAL    32      -5.015 -25.475   5.101  1.00 23.89      A      
ATOM    245  H   VAL    32      -5.060 -26.211   4.410  1.00  0.00      A      
ATOM    246  CA  VAL    32      -5.790 -24.291   4.756  1.00 23.08      A      
ATOM    247  HA  VAL    32      -5.247 -23.491   5.259  1.00  0.00      A      
ATOM    248  CB  VAL    32      -5.705 -24.107   3.178  1.00 23.25      A      
ATOM    249  HB  VAL    32      -6.383 -24.802   2.681  1.00  0.00      A      
ATOM    250  CG1 VAL    32      -6.102 -22.730   2.695  1.00 21.81      A      
ATOM    251 HG11 VAL    32      -5.964 -22.786   1.615  1.00  0.00      A      
ATOM    252 HG12 VAL    32      -5.381 -21.994   3.049  1.00  0.00      A      
ATOM    253 HG13 VAL    32      -7.105 -22.443   3.011  1.00  0.00      A      
ATOM    254  CG2 VAL    32      -4.270 -24.306   2.650  1.00 22.14      A      
ATOM    255 HG21 VAL    32      -4.235 -24.084   1.584  1.00  0.00      A      
ATOM    256 HG22 VAL    32      -4.021 -25.366   2.716  1.00  0.00      A      
ATOM    257 HG23 VAL    32      -3.538 -23.626   3.086  1.00  0.00      A      
ATOM    258  C   VAL    32      -7.200 -24.415   5.175  1.00 24.05      A      
ATOM    259  O   VAL    32      -7.928 -25.233   4.637  1.00 23.20      A      
ATOM    260  N   TYR    33      -7.677 -23.596   6.096  1.00 24.14      A      
ATOM    261  H   TYR    33      -7.142 -22.878   6.563  1.00  0.00      A      
ATOM    262  CA  TYR    33      -9.098 -23.653   6.448  1.00 26.09      A      
ATOM    263  HA  TYR    33      -9.492 -24.667   6.381  1.00  0.00      A      
ATOM    264  CB  TYR    33      -9.257 -23.145   7.941  1.00 26.59      A      
ATOM    265  HB2 TYR    33     -10.333 -22.997   8.031  1.00  0.00      A      
ATOM    266  HB3 TYR    33      -8.689 -22.227   8.092  1.00  0.00      A      
ATOM    267  CG  TYR    33      -8.833 -24.165   8.948  1.00 27.99      A      
ATOM    268  CD1 TYR    33      -7.532 -24.515   9.246  1.00 28.69      A      
ATOM    269  HD1 TYR    33      -6.766 -23.921   8.771  1.00  0.00      A      
ATOM    270  CE1 TYR    33      -7.231 -25.511  10.178  1.00 29.96      A      
ATOM    271  HE1 TYR    33      -6.212 -25.642  10.511  1.00  0.00      A      
ATOM    272  CZ  TYR    33      -8.287 -26.043  10.909  1.00 30.26      A      
ATOM    273  OH  TYR    33      -8.064 -26.904  11.916  1.00 33.20      A      
ATOM    274  HH  TYR    33      -7.119 -26.996  12.059  1.00  0.00      A      
ATOM    275  CE2 TYR    33      -9.580 -25.682  10.612  1.00 29.87      A      
ATOM    276  HE2 TYR    33     -10.348 -25.994  11.304  1.00  0.00      A      
ATOM    277  CD2 TYR    33      -9.940 -24.895   9.542  1.00 28.85      A      
ATOM    278  HD2 TYR    33     -10.963 -24.571   9.423  1.00  0.00      A      
ATOM    279  C   TYR    33      -9.951 -22.880   5.444  1.00 26.59      A      
ATOM    280  O   TYR    33     -10.538 -21.859   5.772  1.00 25.58      A      
ATOM    281  N   GLN    34     -10.078 -23.366   4.149  1.00 27.55      A      
ATOM    282  H   GLN    34      -9.599 -24.216   3.888  1.00  0.00      A      
ATOM    283  CA  GLN    34     -10.991 -22.811   3.150  1.00 28.45      A      
ATOM    284  HA  GLN    34     -10.759 -21.750   3.058  1.00  0.00      A      
ATOM    285  CB  GLN    34     -10.534 -23.371   1.793  1.00 29.94      A      
ATOM    286  HB2 GLN    34     -10.555 -24.460   1.839  1.00  0.00      A      
ATOM    287  HB3 GLN    34      -9.506 -23.019   1.704  1.00  0.00      A      
ATOM    288  CG  GLN    34     -11.141 -22.766   0.506  1.00 32.43      A      
ATOM    289  HG2 GLN    34     -12.216 -22.942   0.538  1.00  0.00      A      
ATOM    290  HG3 GLN    34     -10.615 -23.213  -0.338  1.00  0.00      A      
ATOM    291  CD  GLN    34     -10.805 -21.279   0.439  1.00 34.33      A      
ATOM    292  OE1 GLN    34      -9.671 -20.861   0.600  1.00 36.22      A      
ATOM    293  NE2 GLN    34     -11.779 -20.399   0.236  1.00 34.96      A      
ATOM    294 HE21 GLN    34     -11.447 -19.461   0.062  1.00  0.00      A      
ATOM    295 HE22 GLN    34     -12.745 -20.676   0.341  1.00  0.00      A      
ATOM    296  C   GLN    34     -12.486 -23.142   3.534  1.00 28.42      A      
ATOM    297  O   GLN    34     -13.189 -23.894   2.860  1.00 28.40      A      
ATOM    298  N   THR    35     -12.969 -22.397   4.507  1.00 28.60      A      
ATOM    299  H   THR    35     -12.356 -21.705   4.913  1.00  0.00      A      
ATOM    300  CA  THR    35     -14.311 -22.476   5.199  1.00 28.95      A      
ATOM    301  HA  THR    35     -15.042 -22.768   4.445  1.00  0.00      A      
ATOM    302  CB  THR    35     -14.263 -23.626   6.283  1.00 28.92      A      
ATOM    303  HB  THR    35     -13.904 -24.547   5.824  1.00  0.00      A      
ATOM    304  CG2 THR    35     -13.389 -23.178   7.475  1.00 29.16      A      
ATOM    305 HG21 THR    35     -13.691 -22.277   8.008  1.00  0.00      A      
ATOM    306 HG22 THR    35     -12.428 -22.807   7.120  1.00  0.00      A      
ATOM    307 HG23 THR    35     -13.227 -23.991   8.182  1.00  0.00      A      
ATOM    308  OG1 THR    35     -15.543 -23.891   6.797  1.00 28.30      A      
ATOM    309  HG1 THR    35     -16.123 -24.221   6.107  1.00  0.00      A      
ATOM    310  C   THR    35     -14.834 -21.105   5.797  1.00 29.83      A      
ATOM    311  O   THR    35     -14.057 -20.294   6.417  1.00 29.01      A      
ATOM    312  N   ALA    36     -16.113 -20.914   5.501  1.00 30.75      A      
ATOM    313  H   ALA    36     -16.603 -21.606   4.951  1.00  0.00      A      
ATOM    314  CA  ALA    36     -16.830 -19.715   5.985  1.00 33.25      A      
ATOM    315  HA  ALA    36     -16.049 -18.956   5.932  1.00  0.00      A      
ATOM    316  CB  ALA    36     -18.001 -19.366   4.967  1.00 32.53      A      
ATOM    317  HB1 ALA    36     -18.014 -18.284   5.101  1.00  0.00      A      
ATOM    318  HB2 ALA    36     -18.896 -19.864   5.341  1.00  0.00      A      
ATOM    319  HB3 ALA    36     -17.727 -19.646   3.950  1.00  0.00      A      
ATOM    320  C   ALA    36     -17.303 -19.816   7.411  1.00 34.64      A      
ATOM    321  O   ALA    36     -17.021 -18.903   8.203  1.00 35.79      A      
ATOM    322  N   PHE    38     -17.991 -21.430  10.800  1.00 39.07      A      
ATOM    323  H   PHE    38     -18.894 -21.021  10.607  1.00  0.00      A      
ATOM    324  CA  PHE    38     -17.904 -22.446  11.779  1.00 40.44      A      
ATOM    325  HA  PHE    38     -17.752 -23.374  11.229  1.00  0.00      A      
ATOM    326  CB  PHE    38     -16.649 -22.162  12.613  1.00 40.13      A      
ATOM    327  HB2 PHE    38     -16.616 -22.908  13.407  1.00  0.00      A      
ATOM    328  HB3 PHE    38     -16.778 -21.234  13.169  1.00  0.00      A      
ATOM    329  CG  PHE    38     -15.319 -22.045  11.913  1.00 39.66      A      
ATOM    330  CD1 PHE    38     -14.861 -20.819  11.308  1.00 39.94      A      
ATOM    331  HD1 PHE    38     -15.444 -19.913  11.380  1.00  0.00      A      
ATOM    332  CE1 PHE    38     -13.732 -20.789  10.443  1.00 40.25      A      
ATOM    333  HE1 PHE    38     -13.532 -19.895   9.870  1.00  0.00      A      
ATOM    334  CZ  PHE    38     -12.929 -21.962  10.408  1.00 39.65      A      
ATOM    335  HZ  PHE    38     -11.989 -22.054   9.884  1.00  0.00      A      
ATOM    336  CE2 PHE    38     -13.190 -23.070  11.262  1.00 39.87      A      
ATOM    337  HE2 PHE    38     -12.529 -23.924  11.300  1.00  0.00      A      
ATOM    338  CD2 PHE    38     -14.425 -23.121  11.953  1.00 39.63      A      
ATOM    339  HD2 PHE    38     -14.820 -24.019  12.404  1.00  0.00      A      
ATOM    340  C   PHE    38     -19.158 -22.759  12.671  1.00 41.85      A      
ATOM    341  O   PHE    38     -19.896 -21.852  13.006  1.00 41.74      A      
ATOM    342  N   HID    57     -14.389 -21.369  16.836  1.00 25.18      A      
ATOM    343  H   HID    57     -15.215 -21.930  16.987  1.00  0.00      A      
ATOM    344  CA  HID    57     -14.710 -20.246  15.862  1.00 21.19      A      
ATOM    345  HA  HID    57     -14.288 -19.326  16.267  1.00  0.00      A      
ATOM    346  CB  HID    57     -13.896 -20.588  14.637  1.00 18.78      A      
ATOM    347  HB2 HID    57     -14.195 -19.999  13.770  1.00  0.00      A      
ATOM    348  HB3 HID    57     -14.046 -21.649  14.442  1.00  0.00      A      
ATOM    349  CG  HID    57     -12.450 -20.175  14.893  1.00 18.72      A      
ATOM    350  ND1 HID    57     -11.497 -20.884  15.568  1.00 16.35      A      
ATOM    351  HD1 HID    57     -11.700 -21.600  16.251  1.00  0.00      A      
ATOM    352  CE1 HID    57     -10.307 -20.147  15.440  1.00 15.65      A      
ATOM    353  HE1 HID    57      -9.473 -20.224  16.122  1.00  0.00      A      
ATOM    354  NE2 HID    57     -10.577 -19.033  14.734  1.00 15.00      A      
ATOM    355  CD2 HID    57     -11.890 -19.123  14.297  1.00 17.39      A      
ATOM    356  HD2 HID    57     -12.482 -18.466  13.676  1.00  0.00      A      
ATOM    357  C   HID    57     -16.289 -20.163  15.552  1.00 19.99      A      
ATOM    358  O   HID    57     -17.002 -21.104  15.914  1.00 18.58      A      
ATOM    359  N   PHE    58     -16.587 -19.155  14.760  1.00 19.10      A      
ATOM    360  H   PHE    58     -15.831 -18.564  14.446  1.00  0.00      A      
ATOM    361  CA  PHE    58     -17.952 -19.098  14.285  1.00 20.81      A      
ATOM    362  HA  PHE    58     -18.245 -20.140  14.153  1.00  0.00      A      
ATOM    363  CB  PHE    58     -18.922 -18.444  15.322  1.00 21.13      A      
ATOM    364  HB2 PHE    58     -18.899 -19.076  16.209  1.00  0.00      A      
ATOM    365  HB3 PHE    58     -19.956 -18.426  14.979  1.00  0.00      A      
ATOM    366  CG  PHE    58     -18.539 -17.059  15.797  1.00 23.33      A      
ATOM    367  CD1 PHE    58     -17.684 -16.836  16.863  1.00 24.84      A      
ATOM    368  HD1 PHE    58     -17.284 -17.655  17.443  1.00  0.00      A      
ATOM    369  CE1 PHE    58     -17.162 -15.562  17.176  1.00 25.89      A      
ATOM    370  HE1 PHE    58     -16.478 -15.422  18.000  1.00  0.00      A      
ATOM    371  CZ  PHE    58     -17.660 -14.458  16.486  1.00 27.96      A      
ATOM    372  HZ  PHE    58     -17.339 -13.475  16.796  1.00  0.00      A      
ATOM    373  CE2 PHE    58     -18.579 -14.665  15.469  1.00 26.27      A      
ATOM    374  HE2 PHE    58     -18.934 -13.751  15.015  1.00  0.00      A      
ATOM    375  CD2 PHE    58     -18.970 -15.943  15.031  1.00 25.37      A      
ATOM    376  HD2 PHE    58     -19.552 -16.112  14.137  1.00  0.00      A      
ATOM    377  C   PHE    58     -18.228 -18.385  12.967  1.00 19.41      A      
ATOM    378  O   PHE    58     -19.307 -18.611  12.429  1.00 20.19      A      
ATOM    379  N   TYR    59     -17.268 -17.596  12.474  1.00 19.31      A      
ATOM    380  H   TYR    59     -16.550 -17.198  13.062  1.00  0.00      A      
ATOM    381  CA  TYR    59     -17.311 -16.985  11.110  1.00 18.02      A      
ATOM    382  HA  TYR    59     -17.551 -17.747  10.369  1.00  0.00      A      
ATOM    383  CB  TYR    59     -18.349 -15.892  11.092  1.00 17.06      A      
ATOM    384  HB2 TYR    59     -18.103 -14.962  11.605  1.00  0.00      A      
ATOM    385  HB3 TYR    59     -19.230 -16.232  11.635  1.00  0.00      A      
ATOM    386  CG  TYR    59     -19.007 -15.580   9.750  1.00 14.00      A      
ATOM    387  CD1 TYR    59     -19.514 -16.624   8.935  1.00 15.69      A      
ATOM    388  HD1 TYR    59     -19.468 -17.642   9.294  1.00  0.00      A      
ATOM    389  CE1 TYR    59     -20.175 -16.373   7.735  1.00 14.24      A      
ATOM    390  HE1 TYR    59     -20.515 -17.214   7.150  1.00  0.00      A      
ATOM    391  CZ  TYR    59     -20.293 -15.048   7.277  1.00 15.13      A      
ATOM    392  OH  TYR    59     -20.931 -14.708   6.160  1.00 17.08      A      
ATOM    393  HH  TYR    59     -21.431 -15.463   5.841  1.00  0.00      A      
ATOM    394  CE2 TYR    59     -19.875 -13.982   8.107  1.00 14.02      A      
ATOM    395  HE2 TYR    59     -20.008 -12.944   7.839  1.00  0.00      A      
ATOM    396  CD2 TYR    59     -19.272 -14.273   9.344  1.00 12.17      A      
ATOM    397  HD2 TYR    59     -18.894 -13.454   9.937  1.00  0.00      A      
ATOM    398  C   TYR    59     -15.976 -16.370  10.738  1.00 19.36      A      
ATOM    399  O   TYR    59     -15.436 -15.628  11.550  1.00 20.33      A      
ATOM    400  N   SER    60     -15.519 -16.607   9.487  1.00 17.61      A      
ATOM    401  H   SER    60     -16.148 -17.160   8.922  1.00  0.00      A      
ATOM    402  CA  SER    60     -14.283 -16.022   8.962  1.00 14.98      A      
ATOM    403  HA  SER    60     -13.359 -16.321   9.457  1.00  0.00      A      
ATOM    404  CB  SER    60     -14.000 -16.379   7.483  1.00 15.90      A      
ATOM    405  HB2 SER    60     -13.355 -15.595   7.086  1.00  0.00      A      
ATOM    406  HB3 SER    60     -14.887 -16.466   6.857  1.00  0.00      A      
ATOM    407  OG  SER    60     -13.312 -17.618   7.455  1.00 13.89      A      
ATOM    408  HG  SER    60     -13.779 -18.107   6.774  1.00  0.00      A      
ATOM    409  C   SER    60     -14.104 -14.538   9.035  1.00 17.56      A      
ATOM    410  O   SER    60     -12.933 -14.195   9.268  1.00 17.21      A      
ATOM    411  N   ARG    61     -15.162 -13.725   9.107  1.00 16.71      A      
ATOM    412  H   ARG    61     -15.975 -14.155   8.691  1.00  0.00      A      
ATOM    413  CA  ARG    61     -15.081 -12.265   9.155  1.00 16.69      A      
ATOM    414  HA  ARG    61     -14.244 -11.933   8.540  1.00  0.00      A      
ATOM    415  CB  ARG    61     -16.406 -11.691   8.646  1.00 14.59      A      
ATOM    416  HB2 ARG    61     -17.282 -11.934   9.247  1.00  0.00      A      
ATOM    417  HB3 ARG    61     -16.522 -12.164   7.671  1.00  0.00      A      
ATOM    418  CG  ARG    61     -16.434 -10.138   8.538  1.00 14.11      A      
ATOM    419  HG2 ARG    61     -15.489  -9.779   8.129  1.00  0.00      A      
ATOM    420  HG3 ARG    61     -16.669  -9.628   9.472  1.00  0.00      A      
ATOM    421  CD  ARG    61     -17.512  -9.594   7.591  1.00 16.49      A      
ATOM    422  HD2 ARG    61     -17.209  -9.926   6.598  1.00  0.00      A      
ATOM    423  HD3 ARG    61     -17.483  -8.505   7.562  1.00  0.00      A      
ATOM    424  NE  ARG    61     -18.859 -10.101   7.796  1.00 17.24      A      
ATOM    425  HE  ARG    61     -19.216 -10.723   7.085  1.00  0.00      A      
ATOM    426  CZ  ARG    61     -19.563 -10.051   8.874  1.00 19.86      A      
ATOM    427  NH1 ARG    61     -19.353  -9.190   9.852  1.00 14.85      A      
ATOM    428 HH11 ARG    61     -18.755  -8.382   9.751  1.00  0.00      A      
ATOM    429 HH12 ARG    61     -19.862  -9.143  10.723  1.00  0.00      A      
ATOM    430  NH2 ARG    61     -20.651 -10.682   9.049  1.00 16.36      A      
ATOM    431 HH21 ARG    61     -21.104 -11.159   8.283  1.00  0.00      A      
ATOM    432 HH22 ARG    61     -21.255 -10.485   9.834  1.00  0.00      A      
ATOM    433  C   ARG    61     -14.702 -11.664  10.537  1.00 16.78      A      
ATOM    434  O   ARG    61     -14.532 -10.474  10.647  1.00 16.57      A      
ATOM    435  N   ILE    62     -14.600 -12.498  11.492  1.00 18.06      A      
ATOM    436  H   ILE    62     -14.790 -13.457  11.240  1.00  0.00      A      
ATOM    437  CA  ILE    62     -14.008 -12.120  12.818  1.00 20.49      A      
ATOM    438  HA  ILE    62     -13.788 -11.052  12.797  1.00  0.00      A      
ATOM    439  CB  ILE    62     -14.930 -12.492  13.974  1.00 18.66      A      
ATOM    440  HB  ILE    62     -15.290 -13.519  13.906  1.00  0.00      A      
ATOM    441  CG2 ILE    62     -14.254 -12.241  15.297  1.00 16.06      A      
ATOM    442 HG21 ILE    62     -14.948 -12.515  16.092  1.00  0.00      A      
ATOM    443 HG22 ILE    62     -13.956 -11.193  15.292  1.00  0.00      A      
ATOM    444 HG23 ILE    62     -13.350 -12.796  15.547  1.00  0.00      A      
ATOM    445  CG1 ILE    62     -16.218 -11.669  14.024  1.00 21.04      A      
ATOM    446 HG12 ILE    62     -16.010 -10.601  13.963  1.00  0.00      A      
ATOM    447 HG13 ILE    62     -16.669 -11.899  14.990  1.00  0.00      A      
ATOM    448  CD1 ILE    62     -17.339 -12.098  13.024  1.00 20.03      A      
ATOM    449 HD11 ILE    62     -18.316 -11.638  13.170  1.00  0.00      A      
ATOM    450 HD12 ILE    62     -17.452 -13.183  13.013  1.00  0.00      A      
ATOM    451 HD13 ILE    62     -17.076 -11.760  12.022  1.00  0.00      A      
ATOM    452  C   ILE    62     -12.697 -12.839  13.008  1.00 20.33      A      
ATOM    453  O   ILE    62     -11.685 -12.285  13.432  1.00 21.62      A      
ATOM    454  N   SER    63     -12.746 -14.176  12.803  1.00 21.76      A      
ATOM    455  H   SER    63     -13.578 -14.646  12.476  1.00  0.00      A      
ATOM    456  CA  SER    63     -11.404 -14.946  12.872  1.00 18.77      A      
ATOM    457  HA  SER    63     -10.595 -14.338  12.467  1.00  0.00      A      
ATOM    458  CB  SER    63     -11.091 -15.351  14.356  1.00 16.98      A      
ATOM    459  HB2 SER    63     -11.931 -15.763  14.916  1.00  0.00      A      
ATOM    460  HB3 SER    63     -10.668 -14.499  14.887  1.00  0.00      A      
ATOM    461  OG  SER    63      -9.968 -16.201  14.409  1.00 21.29      A      
ATOM    462  HG  SER    63     -10.161 -17.118  14.617  1.00  0.00      A      
ATOM    463  C   SER    63     -11.529 -16.227  12.097  1.00 18.79      A      
ATOM    464  O   SER    63     -12.664 -16.766  12.043  1.00 15.77      A      
ATOM    465  N   ASN    64     -10.377 -16.658  11.568  1.00 17.50      A      
ATOM    466  H   ASN    64      -9.534 -16.109  11.476  1.00  0.00      A      
ATOM    467  CA  ASN    64     -10.282 -18.049  10.906  1.00 15.49      A      
ATOM    468  HA  ASN    64     -11.102 -18.658  11.288  1.00  0.00      A      
ATOM    469  CB  ASN    64     -10.503 -17.956   9.402  1.00 13.06      A      
ATOM    470  HB2 ASN    64      -9.913 -17.130   9.005  1.00  0.00      A      
ATOM    471  HB3 ASN    64     -11.548 -17.707   9.215  1.00  0.00      A      
ATOM    472  CG  ASN    64     -10.227 -19.175   8.500  1.00 19.06      A      
ATOM    473  OD1 ASN    64      -9.091 -19.575   8.320  1.00 16.73      A      
ATOM    474  ND2 ASN    64     -11.172 -19.728   7.831  1.00 17.24      A      
ATOM    475 HD21 ASN    64     -12.103 -19.338   7.801  1.00  0.00      A      
ATOM    476 HD22 ASN    64     -10.991 -20.562   7.291  1.00  0.00      A      
ATOM    477  C   ASN    64      -8.980 -18.676  11.236  1.00 14.00      A      
ATOM    478  O   ASN    64      -7.985 -17.982  11.194  1.00 14.09      A      
ATOM    479  N   PRO    65      -8.837 -19.990  11.420  1.00 14.59      A      
ATOM    480  CD  PRO    65      -9.820 -20.955  11.281  1.00 13.15      A      
ATOM    481  HD2 PRO    65      -9.787 -21.247  10.231  1.00  0.00      A      
ATOM    482  HD3 PRO    65     -10.797 -20.554  11.551  1.00  0.00      A      
ATOM    483  CG  PRO    65      -9.418 -22.116  12.180  1.00 12.89      A      
ATOM    484  HG2 PRO    65      -9.835 -23.027  11.749  1.00  0.00      A      
ATOM    485  HG3 PRO    65      -9.572 -21.885  13.234  1.00  0.00      A      
ATOM    486  CB  PRO    65      -7.913 -22.088  11.921  1.00 13.38      A      
ATOM    487  HB2 PRO    65      -7.695 -22.673  11.028  1.00  0.00      A      
ATOM    488  HB3 PRO    65      -7.366 -22.567  12.733  1.00  0.00      A      
ATOM    489  CA  PRO    65      -7.588 -20.629  11.890  1.00 14.14      A      
ATOM    490  HA  PRO    65      -7.435 -20.227  12.891  1.00  0.00      A      
ATOM    491  C   PRO    65      -6.250 -20.253  11.124  1.00 16.98      A      
ATOM    492  O   PRO    65      -5.323 -19.863  11.833  1.00 18.05      A      
ATOM    493  N   THR    66      -6.274 -20.305   9.771  1.00 16.01      A      
ATOM    494  H   THR    66      -7.066 -20.660   9.253  1.00  0.00      A      
ATOM    495  CA  THR    66      -5.111 -19.906   8.904  1.00 15.68      A      
ATOM    496  HA  THR    66      -4.164 -20.327   9.240  1.00  0.00      A      
ATOM    497  CB  THR    66      -5.387 -20.401   7.534  1.00 17.56      A      
ATOM    498  HB  THR    66      -6.271 -19.902   7.137  1.00  0.00      A      
ATOM    499  CG2 THR    66      -4.216 -20.220   6.507  1.00 13.34      A      
ATOM    500 HG21 THR    66      -4.466 -20.722   5.572  1.00  0.00      A      
ATOM    501 HG22 THR    66      -3.299 -20.636   6.926  1.00  0.00      A      
ATOM    502 HG23 THR    66      -3.998 -19.152   6.530  1.00  0.00      A      
ATOM    503  OG1 THR    66      -5.776 -21.753   7.569  1.00 22.63      A      
ATOM    504  HG1 THR    66      -5.075 -22.248   7.999  1.00  0.00      A      
ATOM    505  C   THR    66      -4.842 -18.405   8.918  1.00 14.53      A      
ATOM    506  O   THR    66      -3.707 -18.000   8.739  1.00 15.42      A      
ATOM    507  N   LEU    67      -5.891 -17.521   9.118  1.00 25.46      A      
ATOM    508  H   LEU    67      -6.802 -17.924   9.285  1.00  0.00      A      
ATOM    509  CA  LEU    67      -5.672 -16.095   9.363  1.00 26.21      A      
ATOM    510  HA  LEU    67      -4.894 -15.644   8.747  1.00  0.00      A      
ATOM    511  CB  LEU    67      -6.965 -15.313   9.172  1.00 27.48      A      
ATOM    512  HB2 LEU    67      -6.902 -14.379   9.731  1.00  0.00      A      
ATOM    513  HB3 LEU    67      -7.756 -15.894   9.645  1.00  0.00      A      
ATOM    514  CG  LEU    67      -7.377 -15.060   7.702  1.00 28.54      A      
ATOM    515  HG  LEU    67      -6.582 -14.521   7.186  1.00  0.00      A      
ATOM    516  CD1 LEU    67      -7.744 -16.267   6.916  1.00 29.33      A      
ATOM    517 HD11 LEU    67      -8.707 -16.658   7.243  1.00  0.00      A      
ATOM    518 HD12 LEU    67      -6.867 -16.914   6.916  1.00  0.00      A      
ATOM    519 HD13 LEU    67      -8.067 -16.005   5.909  1.00  0.00      A      
ATOM    520  CD2 LEU    67      -8.628 -14.116   7.677  1.00 28.96      A      
ATOM    521 HD21 LEU    67      -9.447 -14.555   8.247  1.00  0.00      A      
ATOM    522 HD22 LEU    67      -9.049 -14.071   6.673  1.00  0.00      A      
ATOM    523 HD23 LEU    67      -8.344 -13.186   8.169  1.00  0.00      A      
ATOM    524  C   LEU    67      -5.149 -15.830  10.858  1.00 25.90      A      
ATOM    525  O   LEU    67      -4.182 -15.083  11.037  1.00 25.15      A      
ATOM    526  N   ASN    68      -5.629 -16.552  11.893  1.00 26.35      A      
ATOM    527  H   ASN    68      -6.541 -16.965  11.753  1.00  0.00      A      
ATOM    528  CA  ASN    68      -5.219 -16.392  13.312  1.00 26.54      A      
ATOM    529  HA  ASN    68      -5.329 -15.345  13.597  1.00  0.00      A      
ATOM    530  CB  ASN    68      -6.268 -17.207  14.058  1.00 27.76      A      
ATOM    531  HB2 ASN    68      -6.528 -18.115  13.514  1.00  0.00      A      
ATOM    532  HB3 ASN    68      -7.118 -16.544  14.219  1.00  0.00      A      
ATOM    533  CG  ASN    68      -5.774 -17.679  15.431  1.00 29.49      A      
ATOM    534  OD1 ASN    68      -4.928 -18.546  15.535  1.00 31.29      A      
ATOM    535  ND2 ASN    68      -6.297 -16.967  16.399  1.00 30.29      A      
ATOM    536 HD21 ASN    68      -7.215 -16.546  16.377  1.00  0.00      A      
ATOM    537 HD22 ASN    68      -5.851 -17.027  17.303  1.00  0.00      A      
ATOM    538  C   ASN    68      -3.762 -16.846  13.636  1.00 25.93      A      
ATOM    539  O   ASN    68      -3.076 -16.140  14.413  1.00 25.94      A      
ATOM    540  N   LEU    69      -3.265 -17.878  12.968  1.00 25.01      A      
ATOM    541  H   LEU    69      -3.995 -18.436  12.549  1.00  0.00      A      
ATOM    542  CA  LEU    69      -1.876 -18.237  12.922  1.00 23.77      A      
ATOM    543  HA  LEU    69      -1.440 -18.402  13.908  1.00  0.00      A      
ATOM    544  CB  LEU    69      -1.736 -19.551  12.128  1.00 23.86      A      
ATOM    545  HB2 LEU    69      -2.092 -19.420  11.106  1.00  0.00      A      
ATOM    546  HB3 LEU    69      -2.317 -20.281  12.691  1.00  0.00      A      
ATOM    547  CG  LEU    69      -0.251 -20.040  12.082  1.00 23.75      A      
ATOM    548  HG  LEU    69       0.271 -19.339  11.431  1.00  0.00      A      
ATOM    549  CD1 LEU    69       0.515 -20.069  13.429  1.00 24.01      A      
ATOM    550 HD11 LEU    69       1.394 -20.680  13.225  1.00  0.00      A      
ATOM    551 HD12 LEU    69      -0.135 -20.515  14.182  1.00  0.00      A      
ATOM    552 HD13 LEU    69       0.911 -19.082  13.668  1.00  0.00      A      
ATOM    553  CD2 LEU    69      -0.125 -21.409  11.369  1.00 23.67      A      
ATOM    554 HD21 LEU    69      -0.511 -22.249  11.947  1.00  0.00      A      
ATOM    555 HD22 LEU    69       0.929 -21.649  11.225  1.00  0.00      A      
ATOM    556 HD23 LEU    69      -0.587 -21.451  10.383  1.00  0.00      A      
ATOM    557  C   LEU    69      -0.999 -17.179  12.166  1.00 23.82      A      
ATOM    558  O   LEU    69       0.107 -16.850  12.640  1.00 23.69      A      
ATOM    559  N   LEU    70      -1.453 -16.509  11.171  1.00 23.45      A      
ATOM    560  H   LEU    70      -2.434 -16.622  10.961  1.00  0.00      A      
ATOM    561  CA  LEU    70      -0.754 -15.476  10.408  1.00 23.30      A      
ATOM    562  HA  LEU    70       0.223 -15.910  10.196  1.00  0.00      A      
ATOM    563  CB  LEU    70      -1.564 -15.289   9.083  1.00 22.42      A      
ATOM    564  HB2 LEU    70      -2.636 -15.294   9.280  1.00  0.00      A      
ATOM    565  HB3 LEU    70      -1.325 -16.165   8.481  1.00  0.00      A      
ATOM    566  CG  LEU    70      -1.408 -13.974   8.335  1.00 22.44      A      
ATOM    567  HG  LEU    70      -1.533 -13.076   8.940  1.00  0.00      A      
ATOM    568  CD1 LEU    70       0.063 -13.802   7.879  1.00 21.39      A      
ATOM    569 HD11 LEU    70       0.254 -12.810   7.470  1.00  0.00      A      
ATOM    570 HD12 LEU    70       0.352 -14.617   7.216  1.00  0.00      A      
ATOM    571 HD13 LEU    70       0.632 -13.960   8.795  1.00  0.00      A      
ATOM    572  CD2 LEU    70      -2.336 -13.950   7.163  1.00 22.07      A      
ATOM    573 HD21 LEU    70      -3.369 -14.036   7.498  1.00  0.00      A      
ATOM    574 HD22 LEU    70      -2.089 -14.794   6.519  1.00  0.00      A      
ATOM    575 HD23 LEU    70      -2.189 -13.027   6.601  1.00  0.00      A      
ATOM    576  C   LEU    70      -0.597 -14.194  11.226  1.00 23.48      A      
ATOM    577  O   LEU    70       0.462 -13.598  11.109  1.00 23.04      A      
ATOM    578  N   GLU    71      -1.616 -13.721  11.990  1.00 24.26      A      
ATOM    579  H   GLU    71      -2.523 -14.165  11.965  1.00  0.00      A      
ATOM    580  CA  GLU    71      -1.536 -12.509  12.813  1.00 24.85      A      
ATOM    581  HA  GLU    71      -1.221 -11.680  12.179  1.00  0.00      A      
ATOM    582  CB  GLU    71      -3.013 -12.291  13.365  1.00 25.24      A      
ATOM    583  HB2 GLU    71      -2.972 -11.548  14.161  1.00  0.00      A      
ATOM    584  HB3 GLU    71      -3.439 -13.172  13.845  1.00  0.00      A      
ATOM    585  CG  GLU    71      -4.061 -11.908  12.291  1.00 26.12      A      
ATOM    586  HG2 GLU    71      -4.079 -12.654  11.496  1.00  0.00      A      
ATOM    587  HG3 GLU    71      -3.885 -10.932  11.839  1.00  0.00      A      
ATOM    588  CD  GLU    71      -5.459 -12.020  12.856  1.00 27.53      A      
ATOM    589  OE1 GLU    71      -6.387 -11.553  12.222  1.00 29.20      A      
ATOM    590  OE2 GLU    71      -5.730 -12.554  14.001  1.00 27.65      A      
ATOM    591  C   GLU    71      -0.458 -12.839  13.878  1.00 24.94      A      
ATOM    592  O   GLU    71       0.575 -12.165  13.832  1.00 25.07      A      
ATOM    593  N   ALA    72      -0.666 -13.949  14.626  1.00 24.96      A      
ATOM    594  H   ALA    72      -1.500 -14.481  14.418  1.00  0.00      A      
ATOM    595  CA  ALA    72       0.307 -14.566  15.596  1.00 25.51      A      
ATOM    596  HA  ALA    72       0.352 -13.931  16.480  1.00  0.00      A      
ATOM    597  CB  ALA    72      -0.076 -15.917  16.159  1.00 24.18      A      
ATOM    598  HB1 ALA    72       0.012 -16.766  15.481  1.00  0.00      A      
ATOM    599  HB2 ALA    72      -1.103 -15.867  16.521  1.00  0.00      A      
ATOM    600  HB3 ALA    72       0.493 -16.071  17.076  1.00  0.00      A      
ATOM    601  C   ALA    72       1.741 -14.550  15.206  1.00 25.59      A      
ATOM    602  O   ALA    72       2.613 -14.053  15.939  1.00 25.49      A      
ATOM    603  N   ARG    73       2.021 -14.889  13.931  1.00 25.77      A      
ATOM    604  H   ARG    73       1.333 -15.518  13.543  1.00  0.00      A      
ATOM    605  CA  ARG    73       3.333 -14.919  13.404  1.00 26.09      A      
ATOM    606  HA  ARG    73       3.998 -15.419  14.108  1.00  0.00      A      
ATOM    607  CB  ARG    73       3.262 -15.873  12.217  1.00 26.64      A      
ATOM    608  HB2 ARG    73       2.611 -15.469  11.442  1.00  0.00      A      
ATOM    609  HB3 ARG    73       2.835 -16.842  12.475  1.00  0.00      A      
ATOM    610  CG  ARG    73       4.679 -16.204  11.637  1.00 26.81      A      
ATOM    611  HG2 ARG    73       5.369 -16.474  12.437  1.00  0.00      A      
ATOM    612  HG3 ARG    73       5.028 -15.313  11.115  1.00  0.00      A      
ATOM    613  CD  ARG    73       4.669 -17.394  10.651  1.00 26.65      A      
ATOM    614  HD2 ARG    73       5.617 -17.434  10.115  1.00  0.00      A      
ATOM    615  HD3 ARG    73       3.825 -17.164  10.001  1.00  0.00      A      
ATOM    616  NE  ARG    73       4.426 -18.637  11.434  1.00 25.98      A      
ATOM    617  HE  ARG    73       4.405 -18.550  12.440  1.00  0.00      A      
ATOM    618  CZ  ARG    73       4.254 -19.851  10.917  1.00 26.06      A      
ATOM    619  NH1 ARG    73       4.504 -20.242   9.709  1.00 24.99      A      
ATOM    620 HH11 ARG    73       4.773 -19.513   9.064  1.00  0.00      A      
ATOM    621 HH12 ARG    73       4.070 -21.113   9.436  1.00  0.00      A      
ATOM    622  NH2 ARG    73       3.870 -20.812  11.712  1.00 23.93      A      
ATOM    623 HH21 ARG    73       3.964 -21.755  11.363  1.00  0.00      A      
ATOM    624 HH22 ARG    73       3.635 -20.712  12.689  1.00  0.00      A      
ATOM    625  C   ARG    73       3.854 -13.492  13.105  1.00 26.31      A      
ATOM    626  O   ARG    73       4.864 -13.104  13.600  1.00 26.14      A      
ATOM    627  N   MET    74       3.040 -12.667  12.405  1.00 26.05      A      
ATOM    628  H   MET    74       2.163 -13.083  12.127  1.00  0.00      A      
ATOM    629  CA  MET    74       3.398 -11.259  12.154  1.00 26.57      A      
ATOM    630  HA  MET    74       4.372 -11.306  11.667  1.00  0.00      A      
ATOM    631  CB  MET    74       2.349 -10.704  11.135  1.00 26.86      A      
ATOM    632  HB2 MET    74       1.344 -10.758  11.555  1.00  0.00      A      
ATOM    633  HB3 MET    74       2.408 -11.384  10.285  1.00  0.00      A      
ATOM    634  CG  MET    74       2.740  -9.331  10.608  1.00 27.25      A      
ATOM    635  HG2 MET    74       2.926  -8.647  11.436  1.00  0.00      A      
ATOM    636  HG3 MET    74       1.919  -8.950  10.001  1.00  0.00      A      
ATOM    637  SD  MET    74       4.070  -9.206   9.352  1.00 29.45      A      
ATOM    638  CE  MET    74       3.820  -7.441   8.927  1.00 27.75      A      
ATOM    639  HE1 MET    74       2.813  -7.031   8.857  1.00  0.00      A      
ATOM    640  HE2 MET    74       4.325  -7.285   7.974  1.00  0.00      A      
ATOM    641  HE3 MET    74       4.393  -6.702   9.487  1.00  0.00      A      
ATOM    642  C   MET    74       3.560 -10.335  13.424  1.00 26.61      A      
ATOM    643  O   MET    74       4.471  -9.614  13.584  1.00 26.51      A      
ATOM    644  N   ALA    75       2.653 -10.480  14.401  1.00 27.12      A      
ATOM    645  H   ALA    75       1.949 -11.189  14.254  1.00  0.00      A      
ATOM    646  CA  ALA    75       2.819  -9.848  15.687  1.00 27.49      A      
ATOM    647  HA  ALA    75       2.974  -8.793  15.462  1.00  0.00      A      
ATOM    648  CB  ALA    75       1.618 -10.090  16.581  1.00 26.67      A      
ATOM    649  HB1 ALA    75       0.687  -9.843  16.071  1.00  0.00      A      
ATOM    650  HB2 ALA    75       1.688  -9.408  17.428  1.00  0.00      A      
ATOM    651  HB3 ALA    75       1.615 -11.122  16.932  1.00  0.00      A      
ATOM    652  C   ALA    75       4.154 -10.256  16.395  1.00 27.92      A      
ATOM    653  O   ALA    75       4.778  -9.350  17.042  1.00 27.94      A      
ATOM    654  N   SER    76       4.627 -11.468  16.185  1.00 28.50      A      
ATOM    655  H   SER    76       4.038 -12.149  15.726  1.00  0.00      A      
ATOM    656  CA  SER    76       5.940 -11.909  16.616  1.00 29.07      A      
ATOM    657  HA  SER    76       6.092 -11.725  17.680  1.00  0.00      A      
ATOM    658  CB  SER    76       6.112 -13.440  16.600  1.00 29.23      A      
ATOM    659  HB2 SER    76       5.956 -13.874  15.613  1.00  0.00      A      
ATOM    660  HB3 SER    76       5.311 -13.833  17.226  1.00  0.00      A      
ATOM    661  OG  SER    76       7.422 -13.823  17.010  1.00 29.10      A      
ATOM    662  HG  SER    76       7.527 -14.022  17.944  1.00  0.00      A      
ATOM    663  C   SER    76       7.033 -11.197  15.840  1.00 29.80      A      
ATOM    664  O   SER    76       8.010 -10.647  16.424  1.00 30.08      A      
ATOM    665  N   LEU    77       6.919 -11.149  14.509  1.00 29.43      A      
ATOM    666  H   LEU    77       6.121 -11.627  14.117  1.00  0.00      A      
ATOM    667  CA  LEU    77       7.958 -10.478  13.783  1.00 30.06      A      
ATOM    668  HA  LEU    77       8.908 -10.800  14.209  1.00  0.00      A      
ATOM    669  CB  LEU    77       7.798 -10.918  12.310  1.00 29.70      A      
ATOM    670  HB2 LEU    77       8.609 -10.494  11.718  1.00  0.00      A      
ATOM    671  HB3 LEU    77       6.780 -10.618  12.061  1.00  0.00      A      
ATOM    672  CG  LEU    77       7.862 -12.474  12.111  1.00 29.55      A      
ATOM    673  HG  LEU    77       7.104 -12.968  12.719  1.00  0.00      A      
ATOM    674  CD1 LEU    77       7.613 -12.773  10.634  1.00 28.97      A      
ATOM    675 HD11 LEU    77       8.345 -12.212  10.052  1.00  0.00      A      
ATOM    676 HD12 LEU    77       6.589 -12.493  10.390  1.00  0.00      A      
ATOM    677 HD13 LEU    77       7.644 -13.841  10.420  1.00  0.00      A      
ATOM    678  CD2 LEU    77       9.156 -13.069  12.647  1.00 29.31      A      
ATOM    679 HD21 LEU    77       9.966 -12.395  12.369  1.00  0.00      A      
ATOM    680 HD22 LEU    77       9.293 -14.053  12.198  1.00  0.00      A      
ATOM    681 HD23 LEU    77       9.105 -13.181  13.730  1.00  0.00      A      
ATOM    682  C   LEU    77       8.000  -8.956  13.879  1.00 30.76      A      
ATOM    683  O   LEU    77       9.057  -8.388  14.018  1.00 30.16      A      
ATOM    684  N   GLU    78       6.844  -8.246  13.938  1.00 31.25      A      
ATOM    685  H   GLU    78       5.973  -8.745  13.823  1.00  0.00      A      
ATOM    686  CA  GLU    78       6.716  -6.765  14.193  1.00 32.03      A      
ATOM    687  HA  GLU    78       7.396  -6.223  13.536  1.00  0.00      A      
ATOM    688  CB  GLU    78       5.289  -6.282  13.777  1.00 32.50      A      
ATOM    689  HB2 GLU    78       5.061  -5.348  14.291  1.00  0.00      A      
ATOM    690  HB3 GLU    78       4.665  -7.095  14.150  1.00  0.00      A      
ATOM    691  CG  GLU    78       5.197  -6.098  12.263  1.00 34.88      A      
ATOM    692  HG2 GLU    78       4.142  -5.983  12.013  1.00  0.00      A      
ATOM    693  HG3 GLU    78       5.555  -6.968  11.714  1.00  0.00      A      
ATOM    694  CD  GLU    78       5.886  -4.848  11.655  1.00 34.79      A      
ATOM    695  OE1 GLU    78       6.698  -4.142  12.251  1.00 35.40      A      
ATOM    696  OE2 GLU    78       5.558  -4.520  10.511  1.00 35.11      A      
ATOM    697  C   GLU    78       6.939  -6.315  15.622  1.00 31.90      A      
ATOM    698  O   GLU    78       7.268  -5.166  15.859  1.00 32.19      A      
ATOM    699  N   GLY    79       6.813  -7.225  16.617  1.00 31.80      A      
ATOM    700  H   GLY    79       6.678  -8.184  16.330  1.00  0.00      A      
ATOM    701  CA  GLY    79       6.923  -6.933  18.075  1.00 32.04      A      
ATOM    702  HA2 GLY    79       7.795  -6.331  18.334  1.00  0.00      A      
ATOM    703  HA3 GLY    79       7.050  -7.953  18.439  1.00  0.00      A      
ATOM    704  C   GLY    79       5.675  -6.467  18.794  1.00 32.44      A      
ATOM    705  O   GLY    79       5.636  -6.133  19.979  1.00 32.36      A      
ATOM    706  N   GLY    80       4.567  -6.389  18.048  1.00 32.10      A      
ATOM    707  H   GLY    80       4.669  -6.723  17.101  1.00  0.00      A      
ATOM    708  CA  GLY    80       3.214  -6.093  18.645  1.00 31.60      A      
ATOM    709  HA2 GLY    80       2.574  -6.078  17.762  1.00  0.00      A      
ATOM    710  HA3 GLY    80       3.109  -5.067  18.998  1.00  0.00      A      
ATOM    711  C   GLY    80       2.663  -7.132  19.630  1.00 31.71      A      
ATOM    712  O   GLY    80       2.891  -8.288  19.537  1.00 32.20      A      
ATOM    713  N   GLU    81       1.814  -6.686  20.590  1.00 31.72      A      
ATOM    714  H   GLU    81       1.708  -5.692  20.734  1.00  0.00      A      
ATOM    715  CA  GLU    81       1.017  -7.581  21.409  1.00 31.83      A      
ATOM    716  HA  GLU    81       1.565  -8.210  22.109  1.00  0.00      A      
ATOM    717  CB  GLU    81       0.041  -6.848  22.312  1.00 33.28      A      
ATOM    718  HB2 GLU    81      -0.572  -7.604  22.802  1.00  0.00      A      
ATOM    719  HB3 GLU    81      -0.675  -6.138  21.899  1.00  0.00      A      
ATOM    720  CG  GLU    81       0.726  -6.016  23.343  1.00 34.94      A      
ATOM    721  HG2 GLU    81       1.226  -5.103  23.020  1.00  0.00      A      
ATOM    722  HG3 GLU    81       1.386  -6.628  23.957  1.00  0.00      A      
ATOM    723  CD  GLU    81      -0.264  -5.318  24.297  1.00 36.14      A      
ATOM    724  OE1 GLU    81      -1.504  -5.223  24.036  1.00 37.50      A      
ATOM    725  OE2 GLU    81       0.202  -4.645  25.277  1.00 35.28      A      
ATOM    726  C   GLU    81       0.098  -8.573  20.637  1.00 31.38      A      
ATOM    727  O   GLU    81      -0.073  -9.684  21.122  1.00 30.78      A      
ATOM    728  N   ALA    82      -0.523  -8.091  19.572  1.00 30.34      A      
ATOM    729  H   ALA    82      -0.330  -7.128  19.337  1.00  0.00      A      
ATOM    730  CA  ALA    82      -1.533  -8.687  18.711  1.00 29.77      A      
ATOM    731  HA  ALA    82      -1.488  -9.774  18.654  1.00  0.00      A      
ATOM    732  CB  ALA    82      -2.816  -8.163  19.306  1.00 29.54      A      
ATOM    733  HB1 ALA    82      -2.828  -8.239  20.393  1.00  0.00      A      
ATOM    734  HB2 ALA    82      -3.697  -8.675  18.917  1.00  0.00      A      
ATOM    735  HB3 ALA    82      -2.781  -7.086  19.137  1.00  0.00      A      
ATOM    736  C   ALA    82      -1.511  -8.210  17.220  1.00 28.96      A      
ATOM    737  O   ALA    82      -0.810  -7.251  16.922  1.00 28.82      A      
ATOM    738  N   GLY    83      -2.172  -8.888  16.330  1.00 28.95      A      
ATOM    739  H   GLY    83      -2.648  -9.707  16.681  1.00  0.00      A      
ATOM    740  CA  GLY    83      -2.294  -8.558  14.903  1.00 27.76      A      
ATOM    741  HA2 GLY    83      -1.509  -9.113  14.388  1.00  0.00      A      
ATOM    742  HA3 GLY    83      -1.907  -7.550  14.761  1.00  0.00      A      
ATOM    743  C   GLY    83      -3.615  -8.889  14.237  1.00 27.69      A      
ATOM    744  O   GLY    83      -4.432  -9.619  14.885  1.00 27.08      A      
ATOM    745  N   LEU    84      -3.830  -8.336  12.990  1.00 26.82      A      
ATOM    746  H   LEU    84      -3.146  -7.647  12.714  1.00  0.00      A      
ATOM    747  CA  LEU    84      -5.137  -8.364  12.368  1.00 26.51      A      
ATOM    748  HA  LEU    84      -5.727  -9.208  12.725  1.00  0.00      A      
ATOM    749  CB  LEU    84      -5.799  -7.055  12.780  1.00 26.12      A      
ATOM    750  HB2 LEU    84      -5.247  -6.195  12.402  1.00  0.00      A      
ATOM    751  HB3 LEU    84      -5.846  -6.989  13.867  1.00  0.00      A      
ATOM    752  CG  LEU    84      -7.228  -6.929  12.222  1.00 26.37      A      
ATOM    753  HG  LEU    84      -7.309  -6.953  11.135  1.00  0.00      A      
ATOM    754  CD1 LEU    84      -8.137  -8.050  12.674  1.00 26.62      A      
ATOM    755 HD11 LEU    84      -8.019  -8.030  13.758  1.00  0.00      A      
ATOM    756 HD12 LEU    84      -7.816  -9.053  12.392  1.00  0.00      A      
ATOM    757 HD13 LEU    84      -9.145  -7.794  12.347  1.00  0.00      A      
ATOM    758  CD2 LEU    84      -7.804  -5.527  12.560  1.00 26.15      A      
ATOM    759 HD21 LEU    84      -7.356  -5.235  13.510  1.00  0.00      A      
ATOM    760 HD22 LEU    84      -8.877  -5.672  12.692  1.00  0.00      A      
ATOM    761 HD23 LEU    84      -7.715  -4.833  11.725  1.00  0.00      A      
ATOM    762  C   LEU    84      -4.978  -8.431  10.849  1.00 26.03      A      
ATOM    763  O   LEU    84      -4.439  -7.524  10.275  1.00 25.62      A      
ATOM    764  N   ALA    85      -5.396  -9.562  10.256  1.00 25.63      A      
ATOM    765  H   ALA    85      -5.737 -10.287  10.872  1.00  0.00      A      
ATOM    766  CA  ALA    85      -5.188  -9.786   8.784  1.00 25.77      A      
ATOM    767  HA  ALA    85      -4.296  -9.180   8.624  1.00  0.00      A      
ATOM    768  CB  ALA    85      -4.663 -11.236   8.540  1.00 24.80      A      
ATOM    769  HB1 ALA    85      -3.730 -11.296   9.100  1.00  0.00      A      
ATOM    770  HB2 ALA    85      -4.422 -11.360   7.485  1.00  0.00      A      
ATOM    771  HB3 ALA    85      -5.349 -12.033   8.828  1.00  0.00      A      
ATOM    772  C   ALA    85      -6.401  -9.442   7.959  1.00 25.10      A      
ATOM    773  O   ALA    85      -7.517  -9.629   8.405  1.00 25.62      A      
ATOM    774  N   LEU    86      -6.214  -8.940   6.775  1.00 24.94      A      
ATOM    775  H   LEU    86      -5.271  -8.693   6.509  1.00  0.00      A      
ATOM    776  CA  LEU    86      -7.228  -8.475   5.800  1.00 24.73      A      
ATOM    777  HA  LEU    86      -8.202  -8.930   5.979  1.00  0.00      A      
ATOM    778  CB  LEU    86      -7.472  -7.025   5.998  1.00 24.80      A      
ATOM    779  HB2 LEU    86      -8.374  -6.744   5.453  1.00  0.00      A      
ATOM    780  HB3 LEU    86      -6.580  -6.477   5.695  1.00  0.00      A      
ATOM    781  CG  LEU    86      -7.750  -6.621   7.479  1.00 25.27      A      
ATOM    782  HG  LEU    86      -8.232  -7.481   7.944  1.00  0.00      A      
ATOM    783  CD1 LEU    86      -6.449  -6.135   8.171  1.00 24.96      A      
ATOM    784 HD11 LEU    86      -5.986  -5.275   7.688  1.00  0.00      A      
ATOM    785 HD12 LEU    86      -5.629  -6.849   8.097  1.00  0.00      A      
ATOM    786 HD13 LEU    86      -6.685  -6.044   9.232  1.00  0.00      A      
ATOM    787  CD2 LEU    86      -8.812  -5.534   7.500  1.00 25.99      A      
ATOM    788 HD21 LEU    86      -8.423  -4.582   7.139  1.00  0.00      A      
ATOM    789 HD22 LEU    86      -9.024  -5.494   8.568  1.00  0.00      A      
ATOM    790 HD23 LEU    86      -9.688  -5.673   6.867  1.00  0.00      A      
ATOM    791  C   LEU    86      -6.896  -8.532   4.321  1.00 24.64      A      
ATOM    792  O   LEU    86      -5.728  -8.648   4.022  1.00 23.97      A      
ATOM    793  N   ALA    87      -7.905  -8.622   3.465  1.00 24.07      A      
ATOM    794  H   ALA    87      -8.844  -8.454   3.796  1.00  0.00      A      
ATOM    795  CA  ALA    87      -7.888  -8.942   2.046  1.00 24.63      A      
ATOM    796  HA  ALA    87      -7.468  -9.931   1.865  1.00  0.00      A      
ATOM    797  CB  ALA    87      -9.350  -8.958   1.541  1.00 24.71      A      
ATOM    798  HB1 ALA    87      -9.396  -9.111   0.463  1.00  0.00      A      
ATOM    799  HB2 ALA    87      -9.855  -8.072   1.927  1.00  0.00      A      
ATOM    800  HB3 ALA    87      -9.831  -9.761   2.101  1.00  0.00      A      
ATOM    801  C   ALA    87      -7.056  -7.858   1.180  1.00 25.04      A      
ATOM    802  O   ALA    87      -7.067  -7.904  -0.025  1.00 24.64      A      
ATOM    803  N   SER    88      -6.529  -6.752   1.839  1.00 24.32      A      
ATOM    804  H   SER    88      -6.472  -6.703   2.847  1.00  0.00      A      
ATOM    805  CA  SER    88      -6.002  -5.504   1.282  1.00 24.58      A      
ATOM    806  HA  SER    88      -5.448  -5.686   0.361  1.00  0.00      A      
ATOM    807  CB  SER    88      -7.234  -4.714   0.879  1.00 24.92      A      
ATOM    808  HB2 SER    88      -7.781  -4.634   1.819  1.00  0.00      A      
ATOM    809  HB3 SER    88      -7.859  -5.267   0.178  1.00  0.00      A      
ATOM    810  OG  SER    88      -6.830  -3.441   0.396  1.00 25.54      A      
ATOM    811  HG  SER    88      -6.554  -3.501  -0.522  1.00  0.00      A      
ATOM    812  C   SER    88      -5.227  -4.676   2.309  1.00 24.95      A      
ATOM    813  O   SER    88      -5.593  -4.649   3.467  1.00 24.91      A      
ATOM    814  N   GLY    89      -4.159  -3.981   1.925  1.00 24.86      A      
ATOM    815  H   GLY    89      -3.958  -3.971   0.935  1.00  0.00      A      
ATOM    816  CA  GLY    89      -3.383  -3.073   2.835  1.00 25.57      A      
ATOM    817  HA2 GLY    89      -2.339  -2.984   2.532  1.00  0.00      A      
ATOM    818  HA3 GLY    89      -3.371  -3.437   3.862  1.00  0.00      A      
ATOM    819  C   GLY    89      -4.032  -1.673   2.938  1.00 26.61      A      
ATOM    820  O   GLY    89      -4.060  -1.019   3.989  1.00 25.99      A      
ATOM    821  N   MET    90      -4.673  -1.279   1.846  1.00 26.62      A      
ATOM    822  H   MET    90      -4.506  -1.801   0.998  1.00  0.00      A      
ATOM    823  CA  MET    90      -5.756  -0.283   1.789  1.00 27.91      A      
ATOM    824  HA  MET    90      -5.337   0.642   2.185  1.00  0.00      A      
ATOM    825  CB  MET    90      -6.292   0.011   0.376  1.00 28.72      A      
ATOM    826  HB2 MET    90      -7.325   0.354   0.438  1.00  0.00      A      
ATOM    827  HB3 MET    90      -6.333  -0.918  -0.193  1.00  0.00      A      
ATOM    828  CG  MET    90      -5.475   1.106  -0.352  1.00 30.95      A      
ATOM    829  HG2 MET    90      -5.392   0.695  -1.358  1.00  0.00      A      
ATOM    830  HG3 MET    90      -4.463   0.997   0.037  1.00  0.00      A      
ATOM    831  SD  MET    90      -6.069   2.832  -0.281  1.00 33.91      A      
ATOM    832  CE  MET    90      -5.940   3.102   1.456  1.00 31.61      A      
ATOM    833  HE1 MET    90      -6.679   2.420   1.876  1.00  0.00      A      
ATOM    834  HE2 MET    90      -6.174   4.133   1.721  1.00  0.00      A      
ATOM    835  HE3 MET    90      -5.030   2.762   1.950  1.00  0.00      A      
ATOM    836  C   MET    90      -6.899  -0.535   2.797  1.00 27.53      A      
ATOM    837  O   MET    90      -7.266   0.260   3.647  1.00 27.82      A      
ATOM    838  N   GLY    91      -7.417  -1.764   2.694  1.00 27.11      A      
ATOM    839  H   GLY    91      -7.093  -2.413   1.992  1.00  0.00      A      
ATOM    840  CA  GLY    91      -8.530  -2.069   3.548  1.00 27.03      A      
ATOM    841  HA2 GLY    91      -8.993  -2.968   3.141  1.00  0.00      A      
ATOM    842  HA3 GLY    91      -9.183  -1.196   3.521  1.00  0.00      A      
ATOM    843  C   GLY    91      -8.064  -2.180   5.055  1.00 26.88      A      
ATOM    844  O   GLY    91      -8.867  -1.908   5.972  1.00 26.94      A      
ATOM    845  N   ALA    92      -6.813  -2.481   5.311  1.00 26.84      A      
ATOM    846  H   ALA    92      -6.264  -2.692   4.490  1.00  0.00      A      
ATOM    847  CA  ALA    92      -6.149  -2.523   6.633  1.00 26.77      A      
ATOM    848  HA  ALA    92      -6.710  -3.101   7.367  1.00  0.00      A      
ATOM    849  CB  ALA    92      -4.724  -3.100   6.350  1.00 26.71      A      
ATOM    850  HB1 ALA    92      -4.055  -2.387   5.869  1.00  0.00      A      
ATOM    851  HB2 ALA    92      -4.817  -4.053   5.829  1.00  0.00      A      
ATOM    852  HB3 ALA    92      -4.193  -3.284   7.284  1.00  0.00      A      
ATOM    853  C   ALA    92      -6.030  -1.071   7.244  1.00 26.98      A      
ATOM    854  O   ALA    92      -6.400  -0.839   8.409  1.00 27.43      A      
ATOM    855  N   ILE    93      -5.524  -0.044   6.556  1.00 26.57      A      
ATOM    856  H   ILE    93      -5.109  -0.273   5.664  1.00  0.00      A      
ATOM    857  CA  ILE    93      -5.438   1.367   6.988  1.00 26.92      A      
ATOM    858  HA  ILE    93      -4.975   1.259   7.968  1.00  0.00      A      
ATOM    859  CB  ILE    93      -4.471   2.225   6.106  1.00 26.75      A      
ATOM    860  HB  ILE    93      -3.488   1.761   6.029  1.00  0.00      A      
ATOM    861  CG2 ILE    93      -5.086   2.587   4.744  1.00 28.04      A      
ATOM    862 HG21 ILE    93      -6.031   3.083   4.965  1.00  0.00      A      
ATOM    863 HG22 ILE    93      -5.343   1.619   4.314  1.00  0.00      A      
ATOM    864 HG23 ILE    93      -4.405   3.181   4.135  1.00  0.00      A      
ATOM    865  CG1 ILE    93      -4.227   3.551   6.767  1.00 27.82      A      
ATOM    866 HG12 ILE    93      -5.188   4.053   6.881  1.00  0.00      A      
ATOM    867 HG13 ILE    93      -3.655   4.251   6.158  1.00  0.00      A      
ATOM    868  CD1 ILE    93      -3.579   3.461   8.196  1.00 27.07      A      
ATOM    869 HD11 ILE    93      -4.000   2.731   8.887  1.00  0.00      A      
ATOM    870 HD12 ILE    93      -3.548   4.448   8.658  1.00  0.00      A      
ATOM    871 HD13 ILE    93      -2.540   3.174   8.034  1.00  0.00      A      
ATOM    872  C   ILE    93      -6.828   2.017   7.168  1.00 26.89      A      
ATOM    873  O   ILE    93      -7.062   2.822   8.093  1.00 26.41      A      
ATOM    874  N   THR    94      -7.779   1.578   6.321  1.00 26.04      A      
ATOM    875  H   THR    94      -7.481   0.887   5.648  1.00  0.00      A      
ATOM    876  CA  THR    94      -9.191   2.067   6.397  1.00 25.90      A      
ATOM    877  HA  THR    94      -9.211   3.131   6.634  1.00  0.00      A      
ATOM    878  CB  THR    94     -10.065   1.874   5.140  1.00 25.62      A      
ATOM    879  HB  THR    94     -11.125   1.978   5.372  1.00  0.00      A      
ATOM    880  CG2 THR    94      -9.684   2.858   4.045  1.00 24.69      A      
ATOM    881 HG21 THR    94     -10.356   2.792   3.189  1.00  0.00      A      
ATOM    882 HG22 THR    94      -8.664   2.567   3.793  1.00  0.00      A      
ATOM    883 HG23 THR    94      -9.744   3.863   4.461  1.00  0.00      A      
ATOM    884  OG1 THR    94      -9.936   0.609   4.672  1.00 24.20      A      
ATOM    885  HG1 THR    94      -9.004   0.574   4.445  1.00  0.00      A      
ATOM    886  C   THR    94      -9.852   1.503   7.634  1.00 26.25      A      
ATOM    887  O   THR    94     -10.474   2.243   8.345  1.00 26.35      A      
ATOM    888  N   SER    95      -9.679   0.210   7.882  1.00 26.34      A      
ATOM    889  H   SER    95      -9.246  -0.321   7.139  1.00  0.00      A      
ATOM    890  CA  SER    95     -10.237  -0.422   9.107  1.00 27.20      A      
ATOM    891  HA  SER    95     -11.325  -0.394   9.050  1.00  0.00      A      
ATOM    892  CB  SER    95      -9.841  -1.908   9.239  1.00 27.10      A      
ATOM    893  HB2 SER    95     -10.358  -2.358  10.087  1.00  0.00      A      
ATOM    894  HB3 SER    95      -8.768  -2.096   9.246  1.00  0.00      A      
ATOM    895  OG  SER    95     -10.436  -2.628   8.156  1.00 28.71      A      
ATOM    896  HG  SER    95      -9.941  -2.360   7.379  1.00  0.00      A      
ATOM    897  C   SER    95      -9.750   0.234  10.388  1.00 27.43      A      
ATOM    898  O   SER    95     -10.584   0.487  11.201  1.00 27.28      A      
ATOM    899  N   THR    96      -8.433   0.492  10.467  1.00 27.49      A      
ATOM    900  H   THR    96      -7.966   0.385   9.578  1.00  0.00      A      
ATOM    901  CA  THR    96      -7.747   1.262  11.491  1.00 28.29      A      
ATOM    902  HA  THR    96      -7.743   0.648  12.392  1.00  0.00      A      
ATOM    903  CB  THR    96      -6.273   1.385  11.017  1.00 27.71      A      
ATOM    904  HB  THR    96      -6.154   1.965  10.102  1.00  0.00      A      
ATOM    905  CG2 THR    96      -5.516   2.161  12.114  1.00 28.00      A      
ATOM    906 HG21 THR    96      -5.686   1.636  13.054  1.00  0.00      A      
ATOM    907 HG22 THR    96      -5.958   3.156  12.169  1.00  0.00      A      
ATOM    908 HG23 THR    96      -4.447   2.153  11.904  1.00  0.00      A      
ATOM    909  OG1 THR    96      -5.774   0.093  10.778  1.00 26.39      A      
ATOM    910  HG1 THR    96      -5.987  -0.184   9.884  1.00  0.00      A      
ATOM    911  C   THR    96      -8.393   2.668  11.666  1.00 28.77      A      
ATOM    912  O   THR    96      -8.795   2.998  12.780  1.00 28.96      A      
ATOM    913  N   LEU    97      -8.543   3.501  10.636  1.00 29.27      A      
ATOM    914  H   LEU    97      -8.114   3.262   9.754  1.00  0.00      A      
ATOM    915  CA  LEU    97      -8.971   4.880  10.688  1.00 30.40      A      
ATOM    916  HA  LEU    97      -8.573   5.162  11.663  1.00  0.00      A      
ATOM    917  CB  LEU    97      -8.291   5.637   9.568  1.00 30.02      A      
ATOM    918  HB2 LEU    97      -8.724   6.632   9.674  1.00  0.00      A      
ATOM    919  HB3 LEU    97      -8.625   5.202   8.627  1.00  0.00      A      
ATOM    920  CG  LEU    97      -6.700   5.607   9.617  1.00 29.37      A      
ATOM    921  HG  LEU    97      -6.392   4.564   9.541  1.00  0.00      A      
ATOM    922  CD1 LEU    97      -6.035   6.577   8.643  1.00 29.47      A      
ATOM    923 HD11 LEU    97      -5.002   6.722   8.957  1.00  0.00      A      
ATOM    924 HD12 LEU    97      -6.571   7.515   8.790  1.00  0.00      A      
ATOM    925 HD13 LEU    97      -6.242   6.372   7.592  1.00  0.00      A      
ATOM    926  CD2 LEU    97      -6.160   5.988  10.952  1.00 29.34      A      
ATOM    927 HD21 LEU    97      -6.466   7.002  11.208  1.00  0.00      A      
ATOM    928 HD22 LEU    97      -5.080   5.847  10.916  1.00  0.00      A      
ATOM    929 HD23 LEU    97      -6.636   5.405  11.740  1.00  0.00      A      
ATOM    930  C   LEU    97     -10.507   5.134  10.714  1.00 31.10      A      
ATOM    931  O   LEU    97     -10.903   5.983  11.444  1.00 31.86      A      
ATOM    932  N   TRP    98     -11.269   4.268  10.070  1.00 30.98      A      
ATOM    933  H   TRP    98     -10.798   3.537   9.558  1.00  0.00      A      
ATOM    934  CA  TRP    98     -12.700   4.179  10.412  1.00 31.34      A      
ATOM    935  HA  TRP    98     -13.073   5.196  10.288  1.00  0.00      A      
ATOM    936  CB  TRP    98     -13.317   3.190   9.446  1.00 31.32      A      
ATOM    937  HB2 TRP    98     -14.305   2.893   9.796  1.00  0.00      A      
ATOM    938  HB3 TRP    98     -12.705   2.292   9.535  1.00  0.00      A      
ATOM    939  CG  TRP    98     -13.563   3.558   8.016  1.00 32.26      A      
ATOM    940  CD1 TRP    98     -13.286   2.772   6.998  1.00 31.91      A      
ATOM    941  HD1 TRP    98     -12.782   1.829   7.152  1.00  0.00      A      
ATOM    942  NE1 TRP    98     -13.786   3.346   5.804  1.00 31.81      A      
ATOM    943  HE1 TRP    98     -13.603   2.947   4.894  1.00  0.00      A      
ATOM    944  CE2 TRP    98     -14.283   4.558   6.084  1.00 32.22      A      
ATOM    945  CZ2 TRP    98     -14.750   5.526   5.233  1.00 32.24      A      
ATOM    946  HZ2 TRP    98     -14.796   5.406   4.160  1.00  0.00      A      
ATOM    947  CH2 TRP    98     -15.220   6.716   5.816  1.00 33.00      A      
ATOM    948  HH2 TRP    98     -15.628   7.478   5.168  1.00  0.00      A      
ATOM    949  CZ3 TRP    98     -15.207   6.994   7.131  1.00 32.40      A      
ATOM    950  HZ3 TRP    98     -15.714   7.856   7.539  1.00  0.00      A      
ATOM    951  CE3 TRP    98     -14.692   5.976   7.980  1.00 32.27      A      
ATOM    952  HE3 TRP    98     -14.704   6.069   9.056  1.00  0.00      A      
ATOM    953  CD2 TRP    98     -14.164   4.746   7.489  1.00 32.04      A      
ATOM    954  C   TRP    98     -12.968   3.856  11.965  1.00 31.00      A      
ATOM    955  O   TRP    98     -13.865   4.521  12.508  1.00 30.63      A      
ATOM    956  N   THR    99     -12.191   2.993  12.659  1.00 30.91      A      
ATOM    957  H   THR    99     -11.498   2.532  12.087  1.00  0.00      A      
ATOM    958  CA  THR    99     -12.392   2.660  14.096  1.00 31.33      A      
ATOM    959  HA  THR    99     -13.442   2.509  14.345  1.00  0.00      A      
ATOM    960  CB  THR    99     -11.567   1.432  14.447  1.00 31.35      A      
ATOM    961  HB  THR    99     -10.508   1.672  14.355  1.00  0.00      A      
ATOM    962  CG2 THR    99     -11.996   0.969  15.851  1.00 31.32      A      
ATOM    963 HG21 THR    99     -11.579  -0.031  15.970  1.00  0.00      A      
ATOM    964 HG22 THR    99     -13.084   0.951  15.919  1.00  0.00      A      
ATOM    965 HG23 THR    99     -11.634   1.627  16.642  1.00  0.00      A      
ATOM    966  OG1 THR    99     -11.896   0.389  13.559  1.00 31.59      A      
ATOM    967  HG1 THR    99     -11.332   0.598  12.811  1.00  0.00      A      
ATOM    968  C   THR    99     -11.939   3.780  14.978  1.00 31.93      A      
ATOM    969  O   THR    99     -12.692   4.140  15.897  1.00 32.38      A      
ATOM    970  N   LEU   100     -10.701   4.326  14.785  1.00 32.40      A      
ATOM    971  H   LEU   100     -10.280   4.007  13.924  1.00  0.00      A      
ATOM    972  CA  LEU   100     -10.039   5.239  15.749  1.00 33.41      A      
ATOM    973  HA  LEU   100     -10.329   4.908  16.746  1.00  0.00      A      
ATOM    974  CB  LEU   100      -8.543   5.118  15.642  1.00 34.18      A      
ATOM    975  HB2 LEU   100      -8.037   5.987  16.061  1.00  0.00      A      
ATOM    976  HB3 LEU   100      -8.285   5.108  14.583  1.00  0.00      A      
ATOM    977  CG  LEU   100      -7.928   3.981  16.434  1.00 35.58      A      
ATOM    978  HG  LEU   100      -8.018   4.200  17.498  1.00  0.00      A      
ATOM    979  CD1 LEU   100      -8.552   2.618  16.301  1.00 35.88      A      
ATOM    980 HD11 LEU   100      -8.467   2.335  15.251  1.00  0.00      A      
ATOM    981 HD12 LEU   100      -9.488   2.582  16.857  1.00  0.00      A      
ATOM    982 HD13 LEU   100      -7.997   1.819  16.792  1.00  0.00      A      
ATOM    983  CD2 LEU   100      -6.432   3.974  16.104  1.00 35.31      A      
ATOM    984 HD21 LEU   100      -6.183   3.734  15.070  1.00  0.00      A      
ATOM    985 HD22 LEU   100      -5.953   3.163  16.652  1.00  0.00      A      
ATOM    986 HD23 LEU   100      -6.058   4.905  16.531  1.00  0.00      A      
ATOM    987  C   LEU   100     -10.452   6.701  15.603  1.00 33.19      A      
ATOM    988  O   LEU   100      -9.972   7.528  16.362  1.00 33.13      A      
ATOM    989  N   LEU   101     -11.247   7.108  14.586  1.00 33.20      A      
ATOM    990  H   LEU   101     -11.631   6.396  13.982  1.00  0.00      A      
ATOM    991  CA  LEU   101     -11.591   8.518  14.284  1.00 32.72      A      
ATOM    992  HA  LEU   101     -11.220   9.129  15.106  1.00  0.00      A      
ATOM    993  CB  LEU   101     -10.848   9.050  13.056  1.00 31.80      A      
ATOM    994  HB2 LEU   101     -11.254   9.987  12.675  1.00  0.00      A      
ATOM    995  HB3 LEU   101     -10.892   8.251  12.316  1.00  0.00      A      
ATOM    996  CG  LEU   101      -9.382   9.232  13.400  1.00 31.92      A      
ATOM    997  HG  LEU   101      -8.959   8.458  14.040  1.00  0.00      A      
ATOM    998  CD1 LEU   101      -8.593   9.270  12.076  1.00 30.79      A      
ATOM    999 HD11 LEU   101      -7.504   9.278  12.123  1.00  0.00      A      
ATOM   1000 HD12 LEU   101      -8.857  10.157  11.501  1.00  0.00      A      
ATOM   1001 HD13 LEU   101      -8.838   8.406  11.457  1.00  0.00      A      
ATOM   1002  CD2 LEU   101      -9.084  10.611  14.056  1.00 31.06      A      
ATOM   1003 HD21 LEU   101      -9.494  10.680  15.063  1.00  0.00      A      
ATOM   1004 HD22 LEU   101      -9.413  11.466  13.464  1.00  0.00      A      
ATOM   1005 HD23 LEU   101      -8.008  10.700  14.206  1.00  0.00      A      
ATOM   1006  C   LEU   101     -13.109   8.677  14.285  1.00 33.12      A      
ATOM   1007  O   LEU   101     -13.920   7.799  13.962  1.00 32.91      A      
ATOM   1008  N   ARG   102     -13.516   9.846  14.794  1.00 33.51      A      
ATOM   1009  H   ARG   102     -12.834  10.464  15.210  1.00  0.00      A      
ATOM   1010  CA  ARG   102     -14.907  10.311  14.790  1.00 33.33      A      
ATOM   1011  HA  ARG   102     -15.454   9.877  13.953  1.00  0.00      A      
ATOM   1012  CB  ARG   102     -15.566  10.004  16.206  1.00 33.23      A      
ATOM   1013  HB2 ARG   102     -16.354  10.741  16.362  1.00  0.00      A      
ATOM   1014  HB3 ARG   102     -14.853  10.240  16.996  1.00  0.00      A      
ATOM   1015  CG  ARG   102     -16.108   8.552  16.373  1.00 32.55      A      
ATOM   1016  HG2 ARG   102     -16.527   8.492  17.377  1.00  0.00      A      
ATOM   1017  HG3 ARG   102     -15.209   7.937  16.332  1.00  0.00      A      
ATOM   1018  CD  ARG   102     -17.022   8.059  15.238  1.00 32.41      A      
ATOM   1019  HD2 ARG   102     -16.534   8.205  14.275  1.00  0.00      A      
ATOM   1020  HD3 ARG   102     -17.886   8.722  15.272  1.00  0.00      A      
ATOM   1021  NE  ARG   102     -17.389   6.675  15.396  1.00 31.41      A      
ATOM   1022  HE  ARG   102     -18.302   6.481  15.781  1.00  0.00      A      
ATOM   1023  CZ  ARG   102     -16.728   5.584  14.983  1.00 31.73      A      
ATOM   1024  NH1 ARG   102     -17.357   4.486  15.203  1.00 31.22      A      
ATOM   1025 HH11 ARG   102     -18.261   4.493  15.654  1.00  0.00      A      
ATOM   1026 HH12 ARG   102     -16.797   3.653  15.314  1.00  0.00      A      
ATOM   1027  NH2 ARG   102     -15.547   5.574  14.421  1.00 30.57      A      
ATOM   1028 HH21 ARG   102     -15.108   4.722  14.100  1.00  0.00      A      
ATOM   1029 HH22 ARG   102     -14.950   6.388  14.393  1.00  0.00      A      
ATOM   1030  C   ARG   102     -14.912  11.771  14.372  1.00 33.59      A      
ATOM   1031  O   ARG   102     -13.904  12.474  14.299  1.00 33.19      A      
ATOM   1032  N   PRO   103     -16.052  12.319  13.854  1.00 34.23      A      
ATOM   1033  CD  PRO   103     -17.258  11.599  13.564  1.00 33.93      A      
ATOM   1034  HD2 PRO   103     -17.791  11.444  14.502  1.00  0.00      A      
ATOM   1035  HD3 PRO   103     -17.292  10.679  12.980  1.00  0.00      A      
ATOM   1036  CG  PRO   103     -18.046  12.526  12.652  1.00 34.58      A      
ATOM   1037  HG2 PRO   103     -19.129  12.457  12.753  1.00  0.00      A      
ATOM   1038  HG3 PRO   103     -17.794  12.210  11.640  1.00  0.00      A      
ATOM   1039  CB  PRO   103     -17.565  13.932  12.917  1.00 35.16      A      
ATOM   1040  HB2 PRO   103     -18.311  14.334  13.602  1.00  0.00      A      
ATOM   1041  HB3 PRO   103     -17.545  14.648  12.094  1.00  0.00      A      
ATOM   1042  CA  PRO   103     -16.173  13.653  13.412  1.00 34.92      A      
ATOM   1043  HA  PRO   103     -15.419  13.706  12.627  1.00  0.00      A      
ATOM   1044  C   PRO   103     -15.852  14.584  14.574  1.00 35.49      A      
ATOM   1045  O   PRO   103     -16.199  14.281  15.685  1.00 35.60      A      
ATOM   1046  N   GLY   104     -15.216  15.721  14.291  1.00 36.37      A      
ATOM   1047  H   GLY   104     -15.128  15.867  13.295  1.00  0.00      A      
ATOM   1048  CA  GLY   104     -14.416  16.559  15.129  1.00 37.38      A      
ATOM   1049  HA2 GLY   104     -15.087  16.725  15.972  1.00  0.00      A      
ATOM   1050  HA3 GLY   104     -14.286  17.482  14.565  1.00  0.00      A      
ATOM   1051  C   GLY   104     -13.003  16.157  15.561  1.00 38.04      A      
ATOM   1052  O   GLY   104     -12.331  16.959  16.183  1.00 37.96      A      
ATOM   1053  N   ASP   105     -12.533  14.957  15.348  1.00 38.05      A      
ATOM   1054  H   ASP   105     -13.089  14.297  14.823  1.00  0.00      A      
ATOM   1055  CA  ASP   105     -11.180  14.497  15.772  1.00 38.33      A      
ATOM   1056  HA  ASP   105     -10.982  14.892  16.769  1.00  0.00      A      
ATOM   1057  CB  ASP   105     -11.101  12.950  15.814  1.00 38.12      A      
ATOM   1058  HB2 ASP   105     -10.058  12.660  15.945  1.00  0.00      A      
ATOM   1059  HB3 ASP   105     -11.424  12.563  14.848  1.00  0.00      A      
ATOM   1060  CG  ASP   105     -11.926  12.201  16.883  1.00 38.72      A      
ATOM   1061  OD1 ASP   105     -12.568  12.852  17.762  1.00 38.00      A      
ATOM   1062  OD2 ASP   105     -11.932  10.943  16.823  1.00 39.38      A      
ATOM   1063  C   ASP   105     -10.160  15.058  14.737  1.00 38.24      A      
ATOM   1064  O   ASP   105     -10.537  15.404  13.605  1.00 37.93      A      
ATOM   1065  N   GLU   106      -8.852  15.138  15.004  1.00 39.00      A      
ATOM   1066  H   GLU   106      -8.633  15.011  15.982  1.00  0.00      A      
ATOM   1067  CA  GLU   106      -7.826  15.438  14.058  1.00 39.87      A      
ATOM   1068  HA  GLU   106      -8.308  15.593  13.093  1.00  0.00      A      
ATOM   1069  CB  GLU   106      -6.979  16.615  14.374  1.00 40.90      A      
ATOM   1070  HB2 GLU   106      -6.583  16.850  13.387  1.00  0.00      A      
ATOM   1071  HB3 GLU   106      -6.201  16.319  15.078  1.00  0.00      A      
ATOM   1072  CG  GLU   106      -7.781  17.832  14.878  1.00 42.55      A      
ATOM   1073  HG2 GLU   106      -8.069  17.767  15.927  1.00  0.00      A      
ATOM   1074  HG3 GLU   106      -8.675  17.912  14.259  1.00  0.00      A      
ATOM   1075  CD  GLU   106      -7.002  19.074  14.668  1.00 43.78      A      
ATOM   1076  OE1 GLU   106      -6.511  19.349  13.584  1.00 44.46      A      
ATOM   1077  OE2 GLU   106      -6.957  19.843  15.635  1.00 44.24      A      
ATOM   1078  C   GLU   106      -6.851  14.309  13.911  1.00 39.46      A      
ATOM   1079  O   GLU   106      -6.396  13.650  14.908  1.00 39.46      A      
ATOM   1080  N   VAL   107      -6.704  13.807  12.682  1.00 39.06      A      
ATOM   1081  H   VAL   107      -7.216  14.289  11.956  1.00  0.00      A      
ATOM   1082  CA  VAL   107      -5.642  12.995  12.286  1.00 38.71      A      
ATOM   1083  HA  VAL   107      -5.226  12.505  13.166  1.00  0.00      A      
ATOM   1084  CB  VAL   107      -6.088  11.761  11.455  1.00 39.00      A      
ATOM   1085  HB  VAL   107      -6.770  11.080  11.964  1.00  0.00      A      
ATOM   1086  CG1 VAL   107      -6.731  11.957  10.124  1.00 38.73      A      
ATOM   1087 HG11 VAL   107      -7.713  12.397  10.297  1.00  0.00      A      
ATOM   1088 HG12 VAL   107      -6.847  11.043   9.542  1.00  0.00      A      
ATOM   1089 HG13 VAL   107      -6.142  12.699   9.584  1.00  0.00      A      
ATOM   1090  CG2 VAL   107      -4.802  10.915  11.153  1.00 38.66      A      
ATOM   1091 HG21 VAL   107      -3.984  11.486  10.714  1.00  0.00      A      
ATOM   1092 HG22 VAL   107      -5.135  10.092  10.521  1.00  0.00      A      
ATOM   1093 HG23 VAL   107      -4.287  10.541  12.038  1.00  0.00      A      
ATOM   1094  C   VAL   107      -4.534  13.825  11.600  1.00 38.64      A      
ATOM   1095  O   VAL   107      -4.890  14.626  10.791  1.00 38.79      A      
ATOM   1096  N   LEU   108      -3.308  13.736  12.038  1.00 38.46      A      
ATOM   1097  H   LEU   108      -3.145  13.126  12.826  1.00  0.00      A      
ATOM   1098  CA  LEU   108      -2.119  14.533  11.580  1.00 38.09      A      
ATOM   1099  HA  LEU   108      -2.449  15.508  11.223  1.00  0.00      A      
ATOM   1100  CB  LEU   108      -1.189  14.692  12.826  1.00 38.23      A      
ATOM   1101  HB2 LEU   108      -0.163  14.529  12.494  1.00  0.00      A      
ATOM   1102  HB3 LEU   108      -1.414  13.904  13.545  1.00  0.00      A      
ATOM   1103  CG  LEU   108      -1.372  16.029  13.498  1.00 39.50      A      
ATOM   1104  HG  LEU   108      -1.207  16.853  12.804  1.00  0.00      A      
ATOM   1105  CD1 LEU   108      -2.724  16.152  14.209  1.00 39.67      A      
ATOM   1106 HD11 LEU   108      -2.794  15.455  15.043  1.00  0.00      A      
ATOM   1107 HD12 LEU   108      -3.524  15.972  13.491  1.00  0.00      A      
ATOM   1108 HD13 LEU   108      -2.709  17.140  14.668  1.00  0.00      A      
ATOM   1109  CD2 LEU   108      -0.219  16.201  14.530  1.00 39.39      A      
ATOM   1110 HD21 LEU   108      -0.205  15.415  15.285  1.00  0.00      A      
ATOM   1111 HD22 LEU   108      -0.322  17.226  14.886  1.00  0.00      A      
ATOM   1112 HD23 LEU   108       0.726  16.066  14.003  1.00  0.00      A      
ATOM   1113  C   LEU   108      -1.316  13.742  10.521  1.00 37.47      A      
ATOM   1114  O   LEU   108      -1.000  12.558  10.790  1.00 37.25      A      
ATOM   1115  N   LEU   109      -0.947  14.345   9.408  1.00 37.09      A      
ATOM   1116  H   LEU   109      -1.120  15.324   9.226  1.00  0.00      A      
ATOM   1117  CA  LEU   109      -0.521  13.707   8.186  1.00 37.24      A      
ATOM   1118  HA  LEU   109      -0.585  12.632   8.356  1.00  0.00      A      
ATOM   1119  CB  LEU   109      -1.502  13.981   6.969  1.00 36.74      A      
ATOM   1120  HB2 LEU   109      -1.118  13.396   6.133  1.00  0.00      A      
ATOM   1121  HB3 LEU   109      -1.367  15.044   6.770  1.00  0.00      A      
ATOM   1122  CG  LEU   109      -2.941  13.596   7.154  1.00 36.27      A      
ATOM   1123  HG  LEU   109      -3.426  14.299   7.831  1.00  0.00      A      
ATOM   1124  CD1 LEU   109      -3.782  13.897   5.895  1.00 35.38      A      
ATOM   1125 HD11 LEU   109      -3.755  14.975   5.735  1.00  0.00      A      
ATOM   1126 HD12 LEU   109      -4.777  13.466   6.007  1.00  0.00      A      
ATOM   1127 HD13 LEU   109      -3.359  13.355   5.049  1.00  0.00      A      
ATOM   1128  CD2 LEU   109      -3.201  12.146   7.721  1.00 36.07      A      
ATOM   1129 HD21 LEU   109      -2.790  12.101   8.729  1.00  0.00      A      
ATOM   1130 HD22 LEU   109      -2.659  11.417   7.118  1.00  0.00      A      
ATOM   1131 HD23 LEU   109      -4.281  11.998   7.688  1.00  0.00      A      
ATOM   1132  C   LEU   109       0.894  14.012   7.725  1.00 37.65      A      
ATOM   1133  O   LEU   109       1.345  15.152   7.795  1.00 37.43      A      
ATOM   1134  N   GLY   110       1.658  12.972   7.390  1.00 38.11      A      
ATOM   1135  H   GLY   110       1.247  12.058   7.515  1.00  0.00      A      
ATOM   1136  CA  GLY   110       3.051  13.049   6.882  1.00 39.00      A      
ATOM   1137  HA2 GLY   110       3.252  12.065   6.458  1.00  0.00      A      
ATOM   1138  HA3 GLY   110       3.773  13.191   7.686  1.00  0.00      A      
ATOM   1139  C   GLY   110       3.314  14.000   5.698  1.00 40.03      A      
ATOM   1140  O   GLY   110       2.438  14.350   4.936  1.00 39.96      A      
ATOM   1141  N   ASN   111       4.621  14.397   5.556  1.00 41.33      A      
ATOM   1142  H   ASN   111       5.240  14.013   6.256  1.00  0.00      A      
ATOM   1143  CA  ASN   111       5.309  15.224   4.570  1.00 42.73      A      
ATOM   1144  HA  ASN   111       5.169  16.291   4.743  1.00  0.00      A      
ATOM   1145  CB  ASN   111       6.830  14.887   4.554  1.00 43.54      A      
ATOM   1146  HB2 ASN   111       6.884  13.805   4.668  1.00  0.00      A      
ATOM   1147  HB3 ASN   111       7.353  15.532   5.259  1.00  0.00      A      
ATOM   1148  CG  ASN   111       7.573  15.284   3.267  1.00 44.80      A      
ATOM   1149  OD1 ASN   111       8.365  14.527   2.743  1.00 45.46      A      
ATOM   1150  ND2 ASN   111       7.502  16.516   2.762  1.00 45.12      A      
ATOM   1151 HD21 ASN   111       6.961  17.285   3.130  1.00  0.00      A      
ATOM   1152 HD22 ASN   111       8.042  16.587   1.911  1.00  0.00      A      
ATOM   1153  C   ASN   111       4.614  14.781   3.282  1.00 43.36      A      
ATOM   1154  O   ASN   111       4.076  15.621   2.541  1.00 43.76      A      
ATOM   1155  N   THR   112       4.821  13.502   2.879  1.00 43.34      A      
ATOM   1156  H   THR   112       5.340  12.884   3.485  1.00  0.00      A      
ATOM   1157  CA  THR   112       4.182  13.002   1.616  1.00 43.61      A      
ATOM   1158  HA  THR   112       3.214  13.500   1.673  1.00  0.00      A      
ATOM   1159  CB  THR   112       4.860  13.370   0.287  1.00 43.79      A      
ATOM   1160  HB  THR   112       5.058  14.439   0.221  1.00  0.00      A      
ATOM   1161  CG2 THR   112       6.267  12.806   0.169  1.00 43.84      A      
ATOM   1162 HG21 THR   112       6.348  11.757  -0.116  1.00  0.00      A      
ATOM   1163 HG22 THR   112       6.779  13.030   1.105  1.00  0.00      A      
ATOM   1164 HG23 THR   112       6.687  13.399  -0.643  1.00  0.00      A      
ATOM   1165  OG1 THR   112       4.214  12.977  -0.929  1.00 45.19      A      
ATOM   1166  HG1 THR   112       3.278  13.185  -0.970  1.00  0.00      A      
ATOM   1167  C   THR   112       3.752  11.526   1.644  1.00 43.20      A      
ATOM   1168  O   THR   112       4.558  10.622   1.506  1.00 43.66      A      
ATOM   1169  N   LEU   113       2.473  11.345   1.839  1.00 42.44      A      
ATOM   1170  H   LEU   113       1.861  12.143   1.940  1.00  0.00      A      
ATOM   1171  CA  LEU   113       1.899   9.997   1.862  1.00 41.64      A      
ATOM   1172  HA  LEU   113       2.307   9.413   2.688  1.00  0.00      A      
ATOM   1173  CB  LEU   113       0.381  10.271   2.165  1.00 41.81      A      
ATOM   1174  HB2 LEU   113      -0.286   9.428   2.346  1.00  0.00      A      
ATOM   1175  HB3 LEU   113      -0.067  10.815   1.333  1.00  0.00      A      
ATOM   1176  CG  LEU   113       0.075  11.210   3.397  1.00 41.90      A      
ATOM   1177  HG  LEU   113       0.575  12.169   3.263  1.00  0.00      A      
ATOM   1178  CD1 LEU   113      -1.428  11.385   3.387  1.00 41.57      A      
ATOM   1179 HD11 LEU   113      -1.979  10.458   3.543  1.00  0.00      A      
ATOM   1180 HD12 LEU   113      -1.777  11.794   2.438  1.00  0.00      A      
ATOM   1181 HD13 LEU   113      -1.741  12.099   4.149  1.00  0.00      A      
ATOM   1182  CD2 LEU   113       0.513  10.643   4.763  1.00 41.75      A      
ATOM   1183 HD21 LEU   113      -0.012   9.734   5.058  1.00  0.00      A      
ATOM   1184 HD22 LEU   113       0.463  11.337   5.602  1.00  0.00      A      
ATOM   1185 HD23 LEU   113       1.582  10.444   4.687  1.00  0.00      A      
ATOM   1186  C   LEU   113       1.863   9.186   0.536  1.00 40.91      A      
ATOM   1187  O   LEU   113       2.045   9.740  -0.539  1.00 40.66      A      
ATOM   1188  N   TYR   114       1.561   7.855   0.618  1.00 40.29      A      
ATOM   1189  H   TYR   114       1.233   7.494   1.502  1.00  0.00      A      
ATOM   1190  CA  TYR   114       1.386   7.066  -0.575  1.00 39.54      A      
ATOM   1191  HA  TYR   114       2.129   7.366  -1.314  1.00  0.00      A      
ATOM   1192  CB  TYR   114       1.571   5.542  -0.216  1.00 39.15      A      
ATOM   1193  HB2 TYR   114       0.914   5.312   0.623  1.00  0.00      A      
ATOM   1194  HB3 TYR   114       2.613   5.437   0.087  1.00  0.00      A      
ATOM   1195  CG  TYR   114       1.343   4.600  -1.340  1.00 38.83      A      
ATOM   1196  CD1 TYR   114       0.289   3.654  -1.282  1.00 38.52      A      
ATOM   1197  HD1 TYR   114      -0.187   3.605  -0.314  1.00  0.00      A      
ATOM   1198  CE1 TYR   114      -0.021   2.901  -2.437  1.00 38.45      A      
ATOM   1199  HE1 TYR   114      -0.917   2.299  -2.404  1.00  0.00      A      
ATOM   1200  CZ  TYR   114       0.687   3.002  -3.639  1.00 38.58      A      
ATOM   1201  OH  TYR   114       0.365   2.246  -4.714  1.00 39.03      A      
ATOM   1202  HH  TYR   114       0.879   2.507  -5.481  1.00  0.00      A      
ATOM   1203  CE2 TYR   114       1.759   3.864  -3.669  1.00 38.83      A      
ATOM   1204  HE2 TYR   114       2.343   3.967  -4.572  1.00  0.00      A      
ATOM   1205  CD2 TYR   114       2.099   4.698  -2.570  1.00 38.67      A      
ATOM   1206  HD2 TYR   114       2.933   5.377  -2.669  1.00  0.00      A      
ATOM   1207  C   TYR   114       0.142   7.528  -1.257  1.00 39.72      A      
ATOM   1208  O   TYR   114      -0.864   7.709  -0.574  1.00 39.77      A      
ATOM   1209  N   GLY   115       0.035   7.484  -2.572  1.00 39.28      A      
ATOM   1210  H   GLY   115       0.871   7.337  -3.119  1.00  0.00      A      
ATOM   1211  CA  GLY   115      -1.082   8.173  -3.278  1.00 38.96      A      
ATOM   1212  HA2 GLY   115      -0.859   8.114  -4.343  1.00  0.00      A      
ATOM   1213  HA3 GLY   115      -1.112   9.253  -3.133  1.00  0.00      A      
ATOM   1214  C   GLY   115      -2.447   7.599  -3.054  1.00 38.88      A      
ATOM   1215  O   GLY   115      -3.368   8.339  -2.956  1.00 38.79      A      
ATOM   1216  N   CYS   116      -2.466   6.263  -2.887  1.00 38.83      A      
ATOM   1217  H   CYS   116      -1.577   5.784  -2.880  1.00  0.00      A      
ATOM   1218  CA  CYS   116      -3.713   5.578  -2.559  1.00 38.80      A      
ATOM   1219  HA  CYS   116      -4.405   5.997  -3.289  1.00  0.00      A      
ATOM   1220  CB  CYS   116      -3.584   4.042  -2.595  1.00 40.06      A      
ATOM   1221  HB2 CYS   116      -4.570   3.596  -2.463  1.00  0.00      A      
ATOM   1222  HB3 CYS   116      -2.914   3.749  -1.787  1.00  0.00      A      
ATOM   1223  SG  CYS   116      -2.850   3.482  -4.197  1.00 43.84      A      
ATOM   1224  HG  CYS   116      -3.757   3.961  -5.055  1.00  0.00      A      
ATOM   1225  C   CYS   116      -4.240   5.961  -1.174  1.00 37.83      A      
ATOM   1226  O   CYS   116      -5.418   6.085  -0.987  1.00 37.65      A      
ATOM   1227  N   THR   117      -3.465   6.054  -0.078  1.00 37.16      A      
ATOM   1228  H   THR   117      -2.458   6.079  -0.153  1.00  0.00      A      
ATOM   1229  CA  THR   117      -4.015   6.387   1.234  1.00 36.48      A      
ATOM   1230  HA  THR   117      -4.938   5.864   1.481  1.00  0.00      A      
ATOM   1231  CB  THR   117      -3.103   5.960   2.419  1.00 36.55      A      
ATOM   1232  HB  THR   117      -2.230   6.614   2.399  1.00  0.00      A      
ATOM   1233  CG2 THR   117      -3.671   6.085   3.770  1.00 35.92      A      
ATOM   1234 HG21 THR   117      -2.956   5.700   4.497  1.00  0.00      A      
ATOM   1235 HG22 THR   117      -4.693   5.736   3.913  1.00  0.00      A      
ATOM   1236 HG23 THR   117      -3.778   7.147   3.992  1.00  0.00      A      
ATOM   1237  OG1 THR   117      -2.760   4.611   2.204  1.00 35.56      A      
ATOM   1238  HG1 THR   117      -2.482   4.302   3.070  1.00  0.00      A      
ATOM   1239  C   THR   117      -4.309   7.907   1.404  1.00 36.70      A      
ATOM   1240  O   THR   117      -5.309   8.284   2.032  1.00 36.12      A      
ATOM   1241  N   PHE   118      -3.522   8.740   0.734  1.00 36.56      A      
ATOM   1242  H   PHE   118      -2.719   8.374   0.243  1.00  0.00      A      
ATOM   1243  CA  PHE   118      -3.776  10.160   0.531  1.00 37.12      A      
ATOM   1244  HA  PHE   118      -3.693  10.568   1.538  1.00  0.00      A      
ATOM   1245  CB  PHE   118      -2.766  10.807  -0.420  1.00 37.83      A      
ATOM   1246  HB2 PHE   118      -2.736  10.118  -1.264  1.00  0.00      A      
ATOM   1247  HB3 PHE   118      -1.751  10.688  -0.041  1.00  0.00      A      
ATOM   1248  CG  PHE   118      -2.880  12.223  -0.935  1.00 38.60      A      
ATOM   1249  CD1 PHE   118      -3.719  12.476  -2.098  1.00 38.93      A      
ATOM   1250  HD1 PHE   118      -4.239  11.602  -2.462  1.00  0.00      A      
ATOM   1251  CE1 PHE   118      -4.003  13.849  -2.476  1.00 39.85      A      
ATOM   1252  HE1 PHE   118      -4.606  14.025  -3.355  1.00  0.00      A      
ATOM   1253  CZ  PHE   118      -3.329  14.923  -1.874  1.00 39.04      A      
ATOM   1254  HZ  PHE   118      -3.366  15.966  -2.152  1.00  0.00      A      
ATOM   1255  CE2 PHE   118      -2.584  14.655  -0.718  1.00 38.92      A      
ATOM   1256  HE2 PHE   118      -2.283  15.535  -0.169  1.00  0.00      A      
ATOM   1257  CD2 PHE   118      -2.352  13.381  -0.270  1.00 39.56      A      
ATOM   1258  HD2 PHE   118      -1.813  13.191   0.647  1.00  0.00      A      
ATOM   1259  C   PHE   118      -5.191  10.429   0.098  1.00 37.01      A      
ATOM   1260  O   PHE   118      -5.893  11.225   0.767  1.00 37.09      A      
ATOM   1261  N   ALA   119      -5.608   9.725  -1.012  1.00 36.60      A      
ATOM   1262  H   ALA   119      -4.906   9.166  -1.475  1.00  0.00      A      
ATOM   1263  CA  ALA   119      -6.850   9.951  -1.728  1.00 35.58      A      
ATOM   1264  HA  ALA   119      -6.947  11.005  -1.988  1.00  0.00      A      
ATOM   1265  CB  ALA   119      -6.767   9.125  -3.012  1.00 35.50      A      
ATOM   1266  HB1 ALA   119      -5.831   9.276  -3.549  1.00  0.00      A      
ATOM   1267  HB2 ALA   119      -7.631   9.238  -3.667  1.00  0.00      A      
ATOM   1268  HB3 ALA   119      -6.820   8.082  -2.699  1.00  0.00      A      
ATOM   1269  C   ALA   119      -8.085   9.540  -0.816  1.00 35.01      A      
ATOM   1270  O   ALA   119      -9.071  10.253  -0.742  1.00 35.08      A      
ATOM   1271  N   PHE   120      -7.944   8.468   0.013  1.00 34.19      A      
ATOM   1272  H   PHE   120      -7.158   7.847  -0.117  1.00  0.00      A      
ATOM   1273  CA  PHE   120      -8.860   8.131   1.100  1.00 33.54      A      
ATOM   1274  HA  PHE   120      -9.805   8.061   0.561  1.00  0.00      A      
ATOM   1275  CB  PHE   120      -8.478   6.780   1.716  1.00 32.09      A      
ATOM   1276  HB2 PHE   120      -7.395   6.760   1.839  1.00  0.00      A      
ATOM   1277  HB3 PHE   120      -8.827   6.043   0.993  1.00  0.00      A      
ATOM   1278  CG  PHE   120      -9.060   6.651   3.119  1.00 30.93      A      
ATOM   1279  CD1 PHE   120      -8.289   6.800   4.281  1.00 30.65      A      
ATOM   1280  HD1 PHE   120      -7.237   7.040   4.244  1.00  0.00      A      
ATOM   1281  CE1 PHE   120      -8.843   6.643   5.526  1.00 29.72      A      
ATOM   1282  HE1 PHE   120      -8.306   6.795   6.451  1.00  0.00      A      
ATOM   1283  CZ  PHE   120     -10.179   6.371   5.654  1.00 29.51      A      
ATOM   1284  HZ  PHE   120     -10.594   6.173   6.632  1.00  0.00      A      
ATOM   1285  CE2 PHE   120     -10.999   6.250   4.528  1.00 29.75      A      
ATOM   1286  HE2 PHE   120     -12.051   6.049   4.662  1.00  0.00      A      
ATOM   1287  CD2 PHE   120     -10.463   6.399   3.286  1.00 30.66      A      
ATOM   1288  HD2 PHE   120     -11.063   6.292   2.394  1.00  0.00      A      
ATOM   1289  C   PHE   120      -8.994   9.231   2.161  1.00 33.96      A      
ATOM   1290  O   PHE   120     -10.145   9.543   2.608  1.00 33.28      A      
ATOM   1291  N   LEU   121      -7.904   9.838   2.552  1.00 34.08      A      
ATOM   1292  H   LEU   121      -6.956   9.562   2.342  1.00  0.00      A      
ATOM   1293  CA  LEU   121      -7.979  11.007   3.460  1.00 35.00      A      
ATOM   1294  HA  LEU   121      -8.718  10.689   4.196  1.00  0.00      A      
ATOM   1295  CB  LEU   121      -6.598  11.191   4.142  1.00 34.81      A      
ATOM   1296  HB2 LEU   121      -6.781  12.038   4.803  1.00  0.00      A      
ATOM   1297  HB3 LEU   121      -5.911  11.555   3.378  1.00  0.00      A      
ATOM   1298  CG  LEU   121      -6.061   9.990   4.888  1.00 35.18      A      
ATOM   1299  HG  LEU   121      -6.256   9.076   4.327  1.00  0.00      A      
ATOM   1300  CD1 LEU   121      -4.567  10.181   4.848  1.00 35.45      A      
ATOM   1301 HD11 LEU   121      -4.255  11.164   5.201  1.00  0.00      A      
ATOM   1302 HD12 LEU   121      -4.139  10.085   3.850  1.00  0.00      A      
ATOM   1303 HD13 LEU   121      -4.045   9.400   5.402  1.00  0.00      A      
ATOM   1304  CD2 LEU   121      -6.453   9.967   6.391  1.00 35.00      A      
ATOM   1305 HD21 LEU   121      -7.496   9.689   6.545  1.00  0.00      A      
ATOM   1306 HD22 LEU   121      -6.350  11.000   6.724  1.00  0.00      A      
ATOM   1307 HD23 LEU   121      -5.826   9.227   6.888  1.00  0.00      A      
ATOM   1308  C   LEU   121      -8.485  12.307   2.853  1.00 35.26      A      
ATOM   1309  O   LEU   121      -9.386  12.899   3.487  1.00 35.35      A      
ATOM   1310  N   HID   122      -7.934  12.784   1.689  1.00 35.56      A      
ATOM   1311  H   HID   122      -7.190  12.235   1.283  1.00  0.00      A      
ATOM   1312  CA  HID   122      -8.214  14.006   0.965  1.00 35.95      A      
ATOM   1313  HA  HID   122      -8.445  14.735   1.742  1.00  0.00      A      
ATOM   1314  CB  HID   122      -6.929  14.498   0.296  1.00 35.71      A      
ATOM   1315  HB2 HID   122      -7.124  15.305  -0.411  1.00  0.00      A      
ATOM   1316  HB3 HID   122      -6.473  13.635  -0.188  1.00  0.00      A      
ATOM   1317  CG  HID   122      -5.782  15.021   1.217  1.00 36.41      A      
ATOM   1318  ND1 HID   122      -5.825  16.264   1.793  1.00 36.70      A      
ATOM   1319  HD1 HID   122      -6.535  16.944   1.563  1.00  0.00      A      
ATOM   1320  CE1 HID   122      -4.854  16.342   2.688  1.00 36.83      A      
ATOM   1321  HE1 HID   122      -4.636  17.219   3.279  1.00  0.00      A      
ATOM   1322  NE2 HID   122      -4.092  15.231   2.654  1.00 36.96      A      
ATOM   1323  CD2 HID   122      -4.776  14.329   1.850  1.00 36.46      A      
ATOM   1324  HD2 HID   122      -4.517  13.297   1.666  1.00  0.00      A      
ATOM   1325  C   HID   122      -9.429  13.961   0.017  1.00 35.96      A      
ATOM   1326  O   HID   122      -9.698  14.971  -0.622  1.00 35.67      A      
ATOM   1327  N   HID   123     -10.090  12.786  -0.123  1.00 36.07      A      
ATOM   1328  H   HID   123      -9.721  11.925   0.256  1.00  0.00      A      
ATOM   1329  CA  HID   123     -11.370  12.639  -0.973  1.00 36.42      A      
ATOM   1330  HA  HID   123     -11.789  13.641  -1.072  1.00  0.00      A      
ATOM   1331  CB  HID   123     -11.023  12.166  -2.400  1.00 37.63      A      
ATOM   1332  HB2 HID   123     -11.978  12.123  -2.924  1.00  0.00      A      
ATOM   1333  HB3 HID   123     -10.590  11.167  -2.351  1.00  0.00      A      
ATOM   1334  CG  HID   123     -10.132  13.072  -3.200  1.00 39.55      A      
ATOM   1335  ND1 HID   123     -10.629  14.230  -3.768  1.00 40.44      A      
ATOM   1336  HD1 HID   123     -11.582  14.556  -3.689  1.00  0.00      A      
ATOM   1337  CE1 HID   123      -9.580  14.986  -4.129  1.00 40.51      A      
ATOM   1338  HE1 HID   123      -9.699  15.904  -4.684  1.00  0.00      A      
ATOM   1339  NE2 HID   123      -8.459  14.276  -4.003  1.00 40.66      A      
ATOM   1340  CD2 HID   123      -8.813  13.038  -3.423  1.00 40.24      A      
ATOM   1341  HD2 HID   123      -8.102  12.333  -3.019  1.00  0.00      A      
ATOM   1342  C   HID   123     -12.391  11.690  -0.264  1.00 35.82      A      
ATOM   1343  O   HID   123     -13.307  11.200  -0.839  1.00 35.70      A      
ATOM   1344  N   GLY   124     -12.271  11.377   1.053  1.00 35.02      A      
ATOM   1345  H   GLY   124     -11.470  11.787   1.511  1.00  0.00      A      
ATOM   1346  CA  GLY   124     -12.972  10.347   1.823  1.00 34.53      A      
ATOM   1347  HA2 GLY   124     -12.516   9.361   1.732  1.00  0.00      A      
ATOM   1348  HA3 GLY   124     -13.942  10.316   1.325  1.00  0.00      A      
ATOM   1349  C   GLY   124     -13.352  10.654   3.258  1.00 35.26      A      
ATOM   1350  O   GLY   124     -14.314  11.361   3.456  1.00 34.80      A      
ATOM   1351  N   ILE   125     -12.600  10.115   4.217  1.00 35.08      A      
ATOM   1352  H   ILE   125     -11.655   9.819   4.018  1.00  0.00      A      
ATOM   1353  CA  ILE   125     -12.959  10.393   5.693  1.00 35.57      A      
ATOM   1354  HA  ILE   125     -13.973  10.004   5.792  1.00  0.00      A      
ATOM   1355  CB  ILE   125     -12.165   9.447   6.631  1.00 35.36      A      
ATOM   1356  HB  ILE   125     -12.298   8.500   6.109  1.00  0.00      A      
ATOM   1357  CG2 ILE   125     -10.653   9.786   6.648  1.00 35.06      A      
ATOM   1358 HG21 ILE   125     -10.660  10.696   7.249  1.00  0.00      A      
ATOM   1359 HG22 ILE   125     -10.337   9.930   5.615  1.00  0.00      A      
ATOM   1360 HG23 ILE   125     -10.060   9.074   7.223  1.00  0.00      A      
ATOM   1361  CG1 ILE   125     -12.604   9.399   8.117  1.00 35.25      A      
ATOM   1362 HG12 ILE   125     -13.683   9.255   8.167  1.00  0.00      A      
ATOM   1363 HG13 ILE   125     -12.220  10.219   8.724  1.00  0.00      A      
ATOM   1364  CD1 ILE   125     -12.056   8.182   8.824  1.00 36.16      A      
ATOM   1365 HD11 ILE   125     -12.108   7.284   8.209  1.00  0.00      A      
ATOM   1366 HD12 ILE   125     -12.773   8.081   9.638  1.00  0.00      A      
ATOM   1367 HD13 ILE   125     -11.099   8.356   9.316  1.00  0.00      A      
ATOM   1368  C   ILE   125     -12.971  11.864   6.145  1.00 35.67      A      
ATOM   1369  O   ILE   125     -13.683  12.310   7.051  1.00 35.45      A      
ATOM   1370  N   GLY   126     -12.314  12.753   5.340  1.00 35.95      A      
ATOM   1371  H   GLY   126     -11.584  12.409   4.732  1.00  0.00      A      
ATOM   1372  CA  GLY   126     -12.446  14.181   5.450  1.00 35.91      A      
ATOM   1373  HA2 GLY   126     -11.643  14.613   4.852  1.00  0.00      A      
ATOM   1374  HA3 GLY   126     -12.334  14.399   6.512  1.00  0.00      A      
ATOM   1375  C   GLY   126     -13.758  14.696   5.051  1.00 36.47      A      
ATOM   1376  O   GLY   126     -14.189  15.688   5.708  1.00 36.42      A      
ATOM   1377  N   GLU   127     -14.368  14.193   3.945  1.00 36.21      A      
ATOM   1378  H   GLU   127     -13.987  13.451   3.375  1.00  0.00      A      
ATOM   1379  CA  GLU   127     -15.695  14.689   3.561  1.00 36.03      A      
ATOM   1380  HA  GLU   127     -15.649  15.767   3.400  1.00  0.00      A      
ATOM   1381  CB  GLU   127     -16.183  14.126   2.207  1.00 35.72      A      
ATOM   1382  HB2 GLU   127     -17.248  14.333   2.105  1.00  0.00      A      
ATOM   1383  HB3 GLU   127     -16.087  13.051   2.357  1.00  0.00      A      
ATOM   1384  CG  GLU   127     -15.346  14.702   1.003  1.00 36.01      A      
ATOM   1385  HG2 GLU   127     -14.276  14.509   1.085  1.00  0.00      A      
ATOM   1386  HG3 GLU   127     -15.469  15.777   0.867  1.00  0.00      A      
ATOM   1387  CD  GLU   127     -15.782  14.270  -0.408  1.00 36.42      A      
ATOM   1388  OE1 GLU   127     -16.496  13.306  -0.566  1.00 37.05      A      
ATOM   1389  OE2 GLU   127     -15.300  14.931  -1.361  1.00 36.15      A      
ATOM   1390  C   GLU   127     -16.735  14.254   4.589  1.00 35.70      A      
ATOM   1391  O   GLU   127     -17.758  14.887   4.683  1.00 35.82      A      
ATOM   1392  N   PHE   128     -16.384  13.290   5.395  1.00 35.46      A      
ATOM   1393  H   PHE   128     -15.490  12.880   5.163  1.00  0.00      A      
ATOM   1394  CA  PHE   128     -17.157  12.786   6.475  1.00 35.25      A      
ATOM   1395  HA  PHE   128     -18.195  13.060   6.285  1.00  0.00      A      
ATOM   1396  CB  PHE   128     -17.053  11.217   6.482  1.00 34.45      A      
ATOM   1397  HB2 PHE   128     -17.271  10.787   7.460  1.00  0.00      A      
ATOM   1398  HB3 PHE   128     -16.009  10.974   6.286  1.00  0.00      A      
ATOM   1399  CG  PHE   128     -17.907  10.566   5.515  1.00 34.11      A      
ATOM   1400  CD1 PHE   128     -17.393  10.275   4.234  1.00 33.59      A      
ATOM   1401  HD1 PHE   128     -16.411  10.555   3.880  1.00  0.00      A      
ATOM   1402  CE1 PHE   128     -18.231   9.500   3.412  1.00 33.21      A      
ATOM   1403  HE1 PHE   128     -17.820   9.186   2.464  1.00  0.00      A      
ATOM   1404  CZ  PHE   128     -19.426   8.947   3.823  1.00 33.60      A      
ATOM   1405  HZ  PHE   128     -19.931   8.227   3.197  1.00  0.00      A      
ATOM   1406  CE2 PHE   128     -20.020   9.452   4.956  1.00 33.68      A      
ATOM   1407  HE2 PHE   128     -21.018   9.191   5.277  1.00  0.00      A      
ATOM   1408  CD2 PHE   128     -19.210  10.221   5.863  1.00 33.89      A      
ATOM   1409  HD2 PHE   128     -19.684  10.531   6.783  1.00  0.00      A      
ATOM   1410  C   PHE   128     -16.840  13.451   7.825  1.00 35.72      A      
ATOM   1411  O   PHE   128     -17.167  12.854   8.867  1.00 36.31      A      
ATOM   1412  N   GLY   129     -16.120  14.576   7.866  1.00 36.30      A      
ATOM   1413  H   GLY   129     -15.841  14.959   6.974  1.00  0.00      A      
ATOM   1414  CA  GLY   129     -16.082  15.522   9.027  1.00 37.18      A      
ATOM   1415  HA2 GLY   129     -17.025  15.464   9.571  1.00  0.00      A      
ATOM   1416  HA3 GLY   129     -16.014  16.499   8.550  1.00  0.00      A      
ATOM   1417  C   GLY   129     -14.909  15.269   9.973  1.00 37.82      A      
ATOM   1418  O   GLY   129     -14.733  16.072  10.871  1.00 37.85      A      
ATOM   1419  N   VAL   130     -14.010  14.280   9.796  1.00 38.12      A      
ATOM   1420  H   VAL   130     -14.142  13.658   9.011  1.00  0.00      A      
ATOM   1421  CA  VAL   130     -12.737  14.132  10.547  1.00 38.23      A      
ATOM   1422  HA  VAL   130     -12.969  14.401  11.577  1.00  0.00      A      
ATOM   1423  CB  VAL   130     -12.297  12.635  10.427  1.00 38.16      A      
ATOM   1424  HB  VAL   130     -12.282  12.539   9.341  1.00  0.00      A      
ATOM   1425  CG1 VAL   130     -10.878  12.469  10.943  1.00 37.44      A      
ATOM   1426 HG11 VAL   130     -10.225  13.044  10.286  1.00  0.00      A      
ATOM   1427 HG12 VAL   130     -10.590  11.422  11.039  1.00  0.00      A      
ATOM   1428 HG13 VAL   130     -10.690  12.859  11.944  1.00  0.00      A      
ATOM   1429  CG2 VAL   130     -13.164  11.599  11.165  1.00 37.20      A      
ATOM   1430 HG21 VAL   130     -14.238  11.623  10.978  1.00  0.00      A      
ATOM   1431 HG22 VAL   130     -12.996  11.624  12.241  1.00  0.00      A      
ATOM   1432 HG23 VAL   130     -12.771  10.659  10.777  1.00  0.00      A      
ATOM   1433  C   VAL   130     -11.728  15.242  10.068  1.00 38.74      A      
ATOM   1434  O   VAL   130     -11.674  15.441   8.864  1.00 38.83      A      
ATOM   1435  N   LYS   131     -11.108  16.057  10.949  1.00 39.29      A      
ATOM   1436  H   LYS   131     -11.112  15.803  11.926  1.00  0.00      A      
ATOM   1437  CA  LYS   131     -10.107  17.114  10.598  1.00 40.39      A      
ATOM   1438  HA  LYS   131     -10.549  17.614   9.736  1.00  0.00      A      
ATOM   1439  CB  LYS   131      -9.980  18.020  11.757  1.00 41.10      A      
ATOM   1440  HB2 LYS   131      -9.027  18.548  11.727  1.00  0.00      A      
ATOM   1441  HB3 LYS   131      -9.855  17.456  12.682  1.00  0.00      A      
ATOM   1442  CG  LYS   131     -11.170  19.030  11.929  1.00 43.19      A      
ATOM   1443  HG2 LYS   131     -12.143  18.557  12.058  1.00  0.00      A      
ATOM   1444  HG3 LYS   131     -11.359  19.585  11.010  1.00  0.00      A      
ATOM   1445  CD  LYS   131     -10.966  19.985  13.133  1.00 44.63      A      
ATOM   1446  HD2 LYS   131     -11.291  20.979  12.826  1.00  0.00      A      
ATOM   1447  HD3 LYS   131      -9.917  20.032  13.427  1.00  0.00      A      
ATOM   1448  CE  LYS   131     -11.582  19.544  14.442  1.00 45.43      A      
ATOM   1449  HE2 LYS   131     -10.985  18.706  14.804  1.00  0.00      A      
ATOM   1450  HE3 LYS   131     -12.526  19.114  14.107  1.00  0.00      A      
ATOM   1451  NZ  LYS   131     -11.802  20.562  15.473  1.00 46.13      A      
ATOM   1452  HZ1 LYS   131     -12.273  20.214  16.296  1.00  0.00      A      
ATOM   1453  HZ2 LYS   131     -12.329  21.354  15.135  1.00  0.00      A      
ATOM   1454  HZ3 LYS   131     -10.925  20.999  15.716  1.00  0.00      A      
ATOM   1455  C   LYS   131      -8.761  16.419  10.195  1.00 40.27      A      
ATOM   1456  O   LYS   131      -8.340  15.425  10.755  1.00 40.13      A      
ATOM   1457  N   LEU   132      -8.090  16.960   9.227  1.00 40.25      A      
ATOM   1458  H   LEU   132      -8.437  17.806   8.797  1.00  0.00      A      
ATOM   1459  CA  LEU   132      -6.704  16.525   8.796  1.00 41.01      A      
ATOM   1460  HA  LEU   132      -6.416  15.580   9.257  1.00  0.00      A      
ATOM   1461  CB  LEU   132      -6.603  16.260   7.295  1.00 41.14      A      
ATOM   1462  HB2 LEU   132      -5.624  15.825   7.092  1.00  0.00      A      
ATOM   1463  HB3 LEU   132      -6.614  17.189   6.725  1.00  0.00      A      
ATOM   1464  CG  LEU   132      -7.628  15.432   6.666  1.00 41.64      A      
ATOM   1465  HG  LEU   132      -8.558  15.997   6.603  1.00  0.00      A      
ATOM   1466  CD1 LEU   132      -7.224  15.248   5.189  1.00 41.52      A      
ATOM   1467 HD11 LEU   132      -6.139  15.155   5.156  1.00  0.00      A      
ATOM   1468 HD12 LEU   132      -7.422  16.181   4.662  1.00  0.00      A      
ATOM   1469 HD13 LEU   132      -7.716  14.353   4.808  1.00  0.00      A      
ATOM   1470  CD2 LEU   132      -7.827  14.078   7.339  1.00 41.26      A      
ATOM   1471 HD21 LEU   132      -8.122  14.113   8.387  1.00  0.00      A      
ATOM   1472 HD22 LEU   132      -6.928  13.463   7.297  1.00  0.00      A      
ATOM   1473 HD23 LEU   132      -8.577  13.527   6.773  1.00  0.00      A      
ATOM   1474  C   LEU   132      -5.691  17.649   9.092  1.00 41.45      A      
ATOM   1475  O   LEU   132      -6.157  18.758   9.235  1.00 40.86      A      
ATOM   1476  N   ARG   133      -4.379  17.384   9.158  1.00 42.35      A      
ATOM   1477  H   ARG   133      -4.146  16.410   9.027  1.00  0.00      A      
ATOM   1478  CA  ARG   133      -3.295  18.419   9.349  1.00 43.29      A      
ATOM   1479  HA  ARG   133      -3.549  19.296   8.754  1.00  0.00      A      
ATOM   1480  CB  ARG   133      -3.386  18.754  10.794  1.00 44.29      A      
ATOM   1481  HB2 ARG   133      -3.052  17.809  11.221  1.00  0.00      A      
ATOM   1482  HB3 ARG   133      -4.413  18.960  11.094  1.00  0.00      A      
ATOM   1483  CG  ARG   133      -2.528  19.933  11.172  1.00 46.41      A      
ATOM   1484  HG2 ARG   133      -2.886  20.881  10.771  1.00  0.00      A      
ATOM   1485  HG3 ARG   133      -1.492  19.743  10.890  1.00  0.00      A      
ATOM   1486  CD  ARG   133      -2.550  20.034  12.727  1.00 48.40      A      
ATOM   1487  HD2 ARG   133      -1.767  20.737  13.009  1.00  0.00      A      
ATOM   1488  HD3 ARG   133      -2.400  19.042  13.153  1.00  0.00      A      
ATOM   1489  NE  ARG   133      -3.804  20.606  13.246  1.00 50.44      A      
ATOM   1490  HE  ARG   133      -4.597  19.981  13.271  1.00  0.00      A      
ATOM   1491  CZ  ARG   133      -4.013  21.808  13.755  1.00 51.78      A      
ATOM   1492  NH1 ARG   133      -3.096  22.792  13.847  1.00 51.94      A      
ATOM   1493 HH11 ARG   133      -2.182  22.699  13.427  1.00  0.00      A      
ATOM   1494 HH12 ARG   133      -3.357  23.629  14.349  1.00  0.00      A      
ATOM   1495  NH2 ARG   133      -5.240  22.011  14.172  1.00 52.68      A      
ATOM   1496 HH21 ARG   133      -5.779  21.171  14.328  1.00  0.00      A      
ATOM   1497 HH22 ARG   133      -5.467  22.801  14.759  1.00  0.00      A      
ATOM   1498  C   ARG   133      -1.962  17.950   8.689  1.00 43.24      A      
ATOM   1499  O   ARG   133      -1.489  16.913   9.163  1.00 43.26      A      
ATOM   1500  N   HIE   134      -1.435  18.722   7.777  1.00 43.26      A      
ATOM   1501  H   HIE   134      -1.979  19.546   7.564  1.00  0.00      A      
ATOM   1502  CA  HIE   134      -0.171  18.501   7.007  1.00 43.65      A      
ATOM   1503  HA  HIE   134      -0.111  17.417   6.906  1.00  0.00      A      
ATOM   1504  CB  HIE   134      -0.157  19.238   5.631  1.00 43.70      A      
ATOM   1505  HB2 HIE   134       0.017  20.299   5.808  1.00  0.00      A      
ATOM   1506  HB3 HIE   134      -1.103  18.916   5.194  1.00  0.00      A      
ATOM   1507  CG  HIE   134       0.922  18.718   4.754  1.00 44.28      A      
ATOM   1508  ND1 HIE   134       1.369  19.466   3.667  1.00 44.22      A      
ATOM   1509  CE1 HIE   134       2.249  18.647   3.032  1.00 44.22      A      
ATOM   1510  HE1 HIE   134       2.907  18.946   2.230  1.00  0.00      A      
ATOM   1511  NE2 HIE   134       2.474  17.570   3.751  1.00 44.38      A      
ATOM   1512  HE2 HIE   134       3.122  16.824   3.544  1.00  0.00      A      
ATOM   1513  CD2 HIE   134       1.632  17.566   4.802  1.00 44.51      A      
ATOM   1514  HD2 HIE   134       1.713  16.898   5.647  1.00  0.00      A      
ATOM   1515  C   HIE   134       0.974  18.958   7.922  1.00 43.61      A      
ATOM   1516  O   HIE   134       1.025  20.126   8.370  1.00 43.91      A      
ATOM   1517  N   VAL   135       1.926  18.038   8.299  1.00 43.47      A      
ATOM   1518  H   VAL   135       1.765  17.046   8.200  1.00  0.00      A      
ATOM   1519  CA  VAL   135       3.069  18.482   9.096  1.00 43.32      A      
ATOM   1520  HA  VAL   135       3.405  19.494   8.873  1.00  0.00      A      
ATOM   1521  CB  VAL   135       2.830  18.599  10.617  1.00 43.44      A      
ATOM   1522  HB  VAL   135       2.201  19.475  10.770  1.00  0.00      A      
ATOM   1523  CG1 VAL   135       2.061  17.394  11.233  1.00 43.53      A      
ATOM   1524 HG11 VAL   135       1.793  17.775  12.219  1.00  0.00      A      
ATOM   1525 HG12 VAL   135       2.718  16.526  11.275  1.00  0.00      A      
ATOM   1526 HG13 VAL   135       1.126  17.213  10.703  1.00  0.00      A      
ATOM   1527  CG2 VAL   135       4.128  18.721  11.371  1.00 43.43      A      
ATOM   1528 HG21 VAL   135       3.880  18.945  12.409  1.00  0.00      A      
ATOM   1529 HG22 VAL   135       4.702  19.608  11.101  1.00  0.00      A      
ATOM   1530 HG23 VAL   135       4.811  17.886  11.215  1.00  0.00      A      
ATOM   1531  C   VAL   135       4.281  17.588   8.712  1.00 43.47      A      
ATOM   1532  O   VAL   135       4.182  16.348   8.790  1.00 43.44      A      
ATOM   1533  N   ASP   136       5.438  18.203   8.350  1.00 42.85      A      
ATOM   1534  H   ASP   136       5.380  19.211   8.353  1.00  0.00      A      
ATOM   1535  CA  ASP   136       6.683  17.494   8.110  1.00 42.88      A      
ATOM   1536  HA  ASP   136       6.470  16.550   7.608  1.00  0.00      A      
ATOM   1537  CB  ASP   136       7.562  18.053   7.049  1.00 43.51      A      
ATOM   1538  HB2 ASP   136       7.960  18.978   7.467  1.00  0.00      A      
ATOM   1539  HB3 ASP   136       7.022  18.306   6.137  1.00  0.00      A      
ATOM   1540  CG  ASP   136       8.856  17.204   6.730  1.00 44.29      A      
ATOM   1541  OD1 ASP   136       9.734  17.656   5.910  1.00 44.40      A      
ATOM   1542  OD2 ASP   136       8.955  16.012   7.145  1.00 44.43      A      
ATOM   1543  C   ASP   136       7.380  17.185   9.456  1.00 42.34      A      
ATOM   1544  O   ASP   136       8.148  18.056   9.992  1.00 42.31      A      
ATOM   1545  N   MET   137       7.050  16.016  10.020  1.00 41.37      A      
ATOM   1546  H   MET   137       6.436  15.358   9.560  1.00  0.00      A      
ATOM   1547  CA  MET   137       7.449  15.588  11.383  1.00 40.71      A      
ATOM   1548  HA  MET   137       7.123  16.418  12.008  1.00  0.00      A      
ATOM   1549  CB  MET   137       6.662  14.349  11.713  1.00 40.69      A      
ATOM   1550  HB2 MET   137       6.833  14.170  12.775  1.00  0.00      A      
ATOM   1551  HB3 MET   137       6.947  13.571  11.004  1.00  0.00      A      
ATOM   1552  CG  MET   137       5.171  14.535  11.583  1.00 40.77      A      
ATOM   1553  HG2 MET   137       4.948  14.700  10.528  1.00  0.00      A      
ATOM   1554  HG3 MET   137       4.921  15.429  12.154  1.00  0.00      A      
ATOM   1555  SD  MET   137       4.006  13.183  11.915  1.00 41.13      A      
ATOM   1556  CE  MET   137       2.819  13.529  10.616  1.00 40.23      A      
ATOM   1557  HE1 MET   137       2.044  14.157  11.055  1.00  0.00      A      
ATOM   1558  HE2 MET   137       2.319  12.606  10.322  1.00  0.00      A      
ATOM   1559  HE3 MET   137       3.237  13.994   9.722  1.00  0.00      A      
ATOM   1560  C   MET   137       9.003  15.415  11.556  1.00 40.47      A      
ATOM   1561  O   MET   137       9.445  15.307  12.675  1.00 40.18      A      
ATOM   1562  N   ALA   138       9.786  15.534  10.515  1.00 40.32      A      
ATOM   1563  H   ALA   138       9.333  15.667   9.622  1.00  0.00      A      
ATOM   1564  CA  ALA   138      11.248  15.683  10.587  1.00 40.65      A      
ATOM   1565  HA  ALA   138      11.643  14.820  11.123  1.00  0.00      A      
ATOM   1566  CB  ALA   138      11.823  15.662   9.125  1.00 40.11      A      
ATOM   1567  HB1 ALA   138      11.385  16.529   8.631  1.00  0.00      A      
ATOM   1568  HB2 ALA   138      11.628  14.699   8.652  1.00  0.00      A      
ATOM   1569  HB3 ALA   138      12.906  15.787   9.157  1.00  0.00      A      
ATOM   1570  C   ALA   138      11.728  16.917  11.366  1.00 41.02      A      
ATOM   1571  O   ALA   138      12.888  16.956  11.683  1.00 40.80      A      
ATOM   1572  N   ASP   139      10.918  17.884  11.666  1.00 41.39      A      
ATOM   1573  H   ASP   139      10.046  17.836  11.157  1.00  0.00      A      
ATOM   1574  CA  ASP   139      10.959  18.825  12.734  1.00 41.96      A      
ATOM   1575  HA  ASP   139      11.931  18.868  13.225  1.00  0.00      A      
ATOM   1576  CB  ASP   139      10.378  20.168  12.276  1.00 41.68      A      
ATOM   1577  HB2 ASP   139       9.961  20.769  13.085  1.00  0.00      A      
ATOM   1578  HB3 ASP   139       9.484  19.866  11.730  1.00  0.00      A      
ATOM   1579  CG  ASP   139      11.305  20.994  11.301  1.00 42.10      A      
ATOM   1580  OD1 ASP   139      11.310  22.230  11.334  1.00 41.28      A      
ATOM   1581  OD2 ASP   139      11.989  20.388  10.497  1.00 42.49      A      
ATOM   1582  C   ASP   139       9.881  18.219  13.753  1.00 42.61      A      
ATOM   1583  O   ASP   139       8.675  18.351  13.591  1.00 42.72      A      
ATOM   1584  N   LEU   140      10.330  17.597  14.823  1.00 43.29      A      
ATOM   1585  H   LEU   140      11.328  17.716  14.917  1.00  0.00      A      
ATOM   1586  CA  LEU   140       9.501  17.358  16.030  1.00 44.54      A      
ATOM   1587  HA  LEU   140       8.669  16.681  15.837  1.00  0.00      A      
ATOM   1588  CB  LEU   140      10.410  16.659  17.075  1.00 44.28      A      
ATOM   1589  HB2 LEU   140       9.928  16.521  18.043  1.00  0.00      A      
ATOM   1590  HB3 LEU   140      11.320  17.243  17.211  1.00  0.00      A      
ATOM   1591  CG  LEU   140      10.819  15.228  16.613  1.00 44.31      A      
ATOM   1592  HG  LEU   140      11.164  15.346  15.586  1.00  0.00      A      
ATOM   1593  CD1 LEU   140      11.965  14.717  17.374  1.00 43.80      A      
ATOM   1594 HD11 LEU   140      12.788  15.429  17.421  1.00  0.00      A      
ATOM   1595 HD12 LEU   140      12.360  13.810  16.917  1.00  0.00      A      
ATOM   1596 HD13 LEU   140      11.541  14.509  18.356  1.00  0.00      A      
ATOM   1597  CD2 LEU   140       9.643  14.238  16.549  1.00 43.65      A      
ATOM   1598 HD21 LEU   140       8.941  14.348  15.722  1.00  0.00      A      
ATOM   1599 HD22 LEU   140       9.002  14.186  17.430  1.00  0.00      A      
ATOM   1600 HD23 LEU   140      10.023  13.219  16.483  1.00  0.00      A      
ATOM   1601  C   LEU   140       9.032  18.679  16.684  1.00 45.87      A      
ATOM   1602  O   LEU   140       8.034  18.605  17.367  1.00 45.98      A      
ATOM   1603  N   GLN   141       9.593  19.828  16.320  1.00 46.99      A      
ATOM   1604  H   GLN   141      10.407  19.747  15.727  1.00  0.00      A      
ATOM   1605  CA  GLN   141       9.218  21.221  16.747  1.00 47.98      A      
ATOM   1606  HA  GLN   141       9.036  21.193  17.822  1.00  0.00      A      
ATOM   1607  CB  GLN   141      10.320  22.117  16.334  1.00 49.22      A      
ATOM   1608  HB2 GLN   141      10.045  23.068  16.791  1.00  0.00      A      
ATOM   1609  HB3 GLN   141      10.248  22.119  15.247  1.00  0.00      A      
ATOM   1610  CG  GLN   141      11.820  21.918  16.518  1.00 51.15      A      
ATOM   1611  HG2 GLN   141      11.935  21.608  17.556  1.00  0.00      A      
ATOM   1612  HG3 GLN   141      12.338  22.875  16.447  1.00  0.00      A      
ATOM   1613  CD  GLN   141      12.490  20.869  15.582  1.00 52.30      A      
ATOM   1614  OE1 GLN   141      12.293  19.695  15.693  1.00 53.07      A      
ATOM   1615  NE2 GLN   141      13.375  21.298  14.699  1.00 52.61      A      
ATOM   1616 HE21 GLN   141      13.469  22.302  14.635  1.00  0.00      A      
ATOM   1617 HE22 GLN   141      13.963  20.635  14.214  1.00  0.00      A      
ATOM   1618  C   GLN   141       7.891  21.671  16.123  1.00 48.02      A      
ATOM   1619  O   GLN   141       7.006  22.071  16.853  1.00 47.81      A      
ATOM   1620  N   ALA   142       7.755  21.502  14.832  1.00 47.87      A      
ATOM   1621  H   ALA   142       8.457  21.014  14.294  1.00  0.00      A      
ATOM   1622  CA  ALA   142       6.538  21.739  14.056  1.00 48.07      A      
ATOM   1623  HA  ALA   142       6.206  22.752  14.279  1.00  0.00      A      
ATOM   1624  CB  ALA   142       6.849  21.595  12.564  1.00 47.58      A      
ATOM   1625  HB1 ALA   142       7.894  21.880  12.444  1.00  0.00      A      
ATOM   1626  HB2 ALA   142       6.149  22.029  11.850  1.00  0.00      A      
ATOM   1627  HB3 ALA   142       6.934  20.526  12.369  1.00  0.00      A      
ATOM   1628  C   ALA   142       5.398  20.702  14.379  1.00 48.19      A      
ATOM   1629  O   ALA   142       4.234  21.055  14.289  1.00 48.44      A      
ATOM   1630  N   LEU   143       5.792  19.448  14.590  1.00 48.40      A      
ATOM   1631  H   LEU   143       6.757  19.206  14.412  1.00  0.00      A      
ATOM   1632  CA  LEU   143       4.822  18.356  14.953  1.00 48.61      A      
ATOM   1633  HA  LEU   143       3.928  18.314  14.331  1.00  0.00      A      
ATOM   1634  CB  LEU   143       5.421  16.940  14.763  1.00 48.84      A      
ATOM   1635  HB2 LEU   143       6.452  17.028  15.106  1.00  0.00      A      
ATOM   1636  HB3 LEU   143       5.394  16.624  13.720  1.00  0.00      A      
ATOM   1637  CG  LEU   143       4.747  15.941  15.723  1.00 49.17      A      
ATOM   1638  HG  LEU   143       4.773  16.266  16.763  1.00  0.00      A      
ATOM   1639  CD1 LEU   143       3.351  15.511  15.364  1.00 49.45      A      
ATOM   1640 HD11 LEU   143       3.318  14.996  14.404  1.00  0.00      A      
ATOM   1641 HD12 LEU   143       2.685  16.374  15.389  1.00  0.00      A      
ATOM   1642 HD13 LEU   143       2.906  14.855  16.113  1.00  0.00      A      
ATOM   1643  CD2 LEU   143       5.478  14.576  15.697  1.00 49.16      A      
ATOM   1644 HD21 LEU   143       5.300  14.054  14.757  1.00  0.00      A      
ATOM   1645 HD22 LEU   143       5.220  13.914  16.524  1.00  0.00      A      
ATOM   1646 HD23 LEU   143       6.553  14.735  15.788  1.00  0.00      A      
ATOM   1647  C   LEU   143       4.269  18.742  16.353  1.00 48.68      A      
ATOM   1648  O   LEU   143       3.087  18.759  16.505  1.00 48.62      A      
ATOM   1649  N   GLU   144       5.131  19.141  17.319  1.00 48.85      A      
ATOM   1650  H   GLU   144       6.133  19.027  17.259  1.00  0.00      A      
ATOM   1651  CA  GLU   144       4.685  19.598  18.632  1.00 48.91      A      
ATOM   1652  HA  GLU   144       4.110  18.759  19.024  1.00  0.00      A      
ATOM   1653  CB  GLU   144       5.960  19.843  19.500  1.00 49.11      A      
ATOM   1654  HB2 GLU   144       6.603  20.511  18.928  1.00  0.00      A      
ATOM   1655  HB3 GLU   144       6.457  18.910  19.769  1.00  0.00      A      
ATOM   1656  CG  GLU   144       5.676  20.518  20.859  1.00 49.56      A      
ATOM   1657  HG2 GLU   144       5.208  21.486  20.681  1.00  0.00      A      
ATOM   1658  HG3 GLU   144       6.677  20.586  21.283  1.00  0.00      A      
ATOM   1659  CD  GLU   144       4.815  19.653  21.855  1.00 50.04      A      
ATOM   1660  OE1 GLU   144       5.328  18.568  22.248  1.00 50.17      A      
ATOM   1661  OE2 GLU   144       3.782  20.129  22.346  1.00 50.59      A      
ATOM   1662  C   GLU   144       3.779  20.860  18.506  1.00 48.76      A      
ATOM   1663  O   GLU   144       2.818  20.963  19.260  1.00 48.82      A      
ATOM   1664  N   ALA   145       4.134  21.820  17.586  1.00 48.40      A      
ATOM   1665  H   ALA   145       4.934  21.655  16.991  1.00  0.00      A      
ATOM   1666  CA  ALA   145       3.230  22.973  17.229  1.00 48.53      A      
ATOM   1667  HA  ALA   145       2.964  23.350  18.217  1.00  0.00      A      
ATOM   1668  CB  ALA   145       3.948  23.976  16.371  1.00 48.28      A      
ATOM   1669  HB1 ALA   145       3.336  24.877  16.410  1.00  0.00      A      
ATOM   1670  HB2 ALA   145       4.105  23.479  15.414  1.00  0.00      A      
ATOM   1671  HB3 ALA   145       4.871  24.326  16.832  1.00  0.00      A      
ATOM   1672  C   ALA   145       1.926  22.539  16.551  1.00 48.59      A      
ATOM   1673  O   ALA   145       0.871  23.134  16.713  1.00 48.69      A      
ATOM   1674  N   ALA   146       1.950  21.457  15.805  1.00 48.25      A      
ATOM   1675  H   ALA   146       2.803  20.971  15.568  1.00  0.00      A      
ATOM   1676  CA  ALA   146       0.789  20.972  15.078  1.00 47.73      A      
ATOM   1677  HA  ALA   146       0.352  21.723  14.420  1.00  0.00      A      
ATOM   1678  CB  ALA   146       1.210  19.865  14.117  1.00 47.57      A      
ATOM   1679  HB1 ALA   146       0.274  19.558  13.651  1.00  0.00      A      
ATOM   1680  HB2 ALA   146       1.574  18.924  14.531  1.00  0.00      A      
ATOM   1681  HB3 ALA   146       2.014  20.269  13.502  1.00  0.00      A      
ATOM   1682  C   ALA   146      -0.276  20.416  16.137  1.00 47.33      A      
ATOM   1683  O   ALA   146      -1.452  20.405  15.843  1.00 47.08      A      
ATOM   1684  N   MET   147       0.131  19.828  17.272  1.00 47.18      A      
ATOM   1685  H   MET   147       1.120  19.840  17.476  1.00  0.00      A      
ATOM   1686  CA  MET   147      -0.743  19.102  18.214  1.00 47.37      A      
ATOM   1687  HA  MET   147      -1.194  18.299  17.632  1.00  0.00      A      
ATOM   1688  CB  MET   147       0.078  18.571  19.452  1.00 47.06      A      
ATOM   1689  HB2 MET   147      -0.563  18.115  20.207  1.00  0.00      A      
ATOM   1690  HB3 MET   147       0.658  19.386  19.886  1.00  0.00      A      
ATOM   1691  CG  MET   147       1.133  17.611  19.005  1.00 47.37      A      
ATOM   1692  HG2 MET   147       1.889  17.401  19.761  1.00  0.00      A      
ATOM   1693  HG3 MET   147       1.769  18.045  18.233  1.00  0.00      A      
ATOM   1694  SD  MET   147       0.666  16.018  18.233  1.00 47.05      A      
ATOM   1695  CE  MET   147       0.022  15.021  19.683  1.00 46.96      A      
ATOM   1696  HE1 MET   147      -0.309  14.068  19.269  1.00  0.00      A      
ATOM   1697  HE2 MET   147      -0.840  15.530  20.115  1.00  0.00      A      
ATOM   1698  HE3 MET   147       0.822  14.727  20.363  1.00  0.00      A      
ATOM   1699  C   MET   147      -1.846  19.982  18.752  1.00 47.69      A      
ATOM   1700  O   MET   147      -1.700  21.150  18.988  1.00 47.49      A      
ATOM   1701  N   THR   148      -2.959  19.332  19.013  1.00 47.80      A      
ATOM   1702  H   THR   148      -3.084  18.422  18.591  1.00  0.00      A      
ATOM   1703  CA  THR   148      -4.093  20.008  19.600  1.00 47.63      A      
ATOM   1704  HA  THR   148      -3.738  20.985  19.929  1.00  0.00      A      
ATOM   1705  CB  THR   148      -5.155  20.465  18.531  1.00 47.53      A      
ATOM   1706  HB  THR   148      -5.880  21.129  19.003  1.00  0.00      A      
ATOM   1707  CG2 THR   148      -4.564  21.277  17.392  1.00 47.50      A      
ATOM   1708 HG21 THR   148      -5.340  21.781  16.817  1.00  0.00      A      
ATOM   1709 HG22 THR   148      -3.846  20.814  16.716  1.00  0.00      A      
ATOM   1710 HG23 THR   148      -4.031  22.093  17.880  1.00  0.00      A      
ATOM   1711  OG1 THR   148      -5.911  19.405  18.147  1.00 48.31      A      
ATOM   1712  HG1 THR   148      -6.331  19.560  17.298  1.00  0.00      A      
ATOM   1713  C   THR   148      -4.779  19.276  20.734  1.00 47.54      A      
ATOM   1714  O   THR   148      -4.841  18.035  20.565  1.00 47.88      A      
ATOM   1715  N   ALA   150      -7.986  18.579  20.055  1.00 45.18      A      
ATOM   1716  H   ALA   150      -7.201  19.049  19.628  1.00  0.00      A      
ATOM   1717  CA  ALA   150      -8.828  17.756  19.134  1.00 44.35      A      
ATOM   1718  HA  ALA   150      -9.604  17.204  19.665  1.00  0.00      A      
ATOM   1719  CB  ALA   150      -9.529  18.670  18.136  1.00 44.58      A      
ATOM   1720  HB1 ALA   150     -10.191  19.403  18.598  1.00  0.00      A      
ATOM   1721  HB2 ALA   150     -10.103  18.183  17.348  1.00  0.00      A      
ATOM   1722  HB3 ALA   150      -8.790  19.169  17.509  1.00  0.00      A      
ATOM   1723  C   ALA   150      -8.041  16.620  18.486  1.00 43.68      A      
ATOM   1724  O   ALA   150      -8.599  15.671  17.905  1.00 43.26      A      
ATOM   1725  N   THR   151      -6.703  16.536  18.573  1.00 42.95      A      
ATOM   1726  H   THR   151      -6.238  17.195  19.182  1.00  0.00      A      
ATOM   1727  CA  THR   151      -5.851  15.509  17.957  1.00 42.23      A      
ATOM   1728  HA  THR   151      -6.007  15.529  16.879  1.00  0.00      A      
ATOM   1729  CB  THR   151      -4.409  15.916  18.222  1.00 42.62      A      
ATOM   1730  HB  THR   151      -4.286  16.049  19.296  1.00  0.00      A      
ATOM   1731  CG2 THR   151      -3.380  14.874  17.630  1.00 42.44      A      
ATOM   1732 HG21 THR   151      -3.730  14.578  16.641  1.00  0.00      A      
ATOM   1733 HG22 THR   151      -3.164  13.998  18.241  1.00  0.00      A      
ATOM   1734 HG23 THR   151      -2.403  15.340  17.504  1.00  0.00      A      
ATOM   1735  OG1 THR   151      -4.174  17.101  17.544  1.00 42.67      A      
ATOM   1736  HG1 THR   151      -4.791  17.800  17.771  1.00  0.00      A      
ATOM   1737  C   THR   151      -6.008  14.100  18.497  1.00 41.41      A      
ATOM   1738  O   THR   151      -5.833  13.790  19.697  1.00 41.06      A      
ATOM   1739  N   ARG   152      -6.177  13.046  17.629  1.00 40.43      A      
ATOM   1740  H   ARG   152      -6.153  13.333  16.661  1.00  0.00      A      
ATOM   1741  CA  ARG   152      -6.553  11.670  17.917  1.00 39.99      A      
ATOM   1742  HA  ARG   152      -6.456  11.556  18.997  1.00  0.00      A      
ATOM   1743  CB  ARG   152      -8.006  11.448  17.562  1.00 41.72      A      
ATOM   1744  HB2 ARG   152      -7.920  11.551  16.481  1.00  0.00      A      
ATOM   1745  HB3 ARG   152      -8.586  12.260  18.002  1.00  0.00      A      
ATOM   1746  CG  ARG   152      -8.446  10.068  18.028  1.00 43.68      A      
ATOM   1747  HG2 ARG   152      -7.569   9.431  18.147  1.00  0.00      A      
ATOM   1748  HG3 ARG   152      -9.121   9.731  17.242  1.00  0.00      A      
ATOM   1749  CD  ARG   152      -9.033  10.087  19.435  1.00 45.58      A      
ATOM   1750  HD2 ARG   152      -8.419  10.645  20.141  1.00  0.00      A      
ATOM   1751  HD3 ARG   152      -9.152   9.046  19.738  1.00  0.00      A      
ATOM   1752  NE  ARG   152     -10.425  10.677  19.518  1.00 47.31      A      
ATOM   1753  HE  ARG   152     -10.772  11.156  18.699  1.00  0.00      A      
ATOM   1754  CZ  ARG   152     -11.304  10.528  20.522  1.00 47.92      A      
ATOM   1755  NH1 ARG   152     -10.974   9.939  21.599  1.00 48.34      A      
ATOM   1756 HH11 ARG   152     -10.020   9.629  21.719  1.00  0.00      A      
ATOM   1757 HH12 ARG   152     -11.675   9.726  22.294  1.00  0.00      A      
ATOM   1758  NH2 ARG   152     -12.501  11.041  20.382  1.00 48.03      A      
ATOM   1759 HH21 ARG   152     -13.160  10.815  21.113  1.00  0.00      A      
ATOM   1760 HH22 ARG   152     -12.771  11.335  19.454  1.00  0.00      A      
ATOM   1761  C   ARG   152      -5.525  10.686  17.339  1.00 38.66      A      
ATOM   1762  O   ARG   152      -5.039   9.846  18.091  1.00 38.56      A      
ATOM   1763  N   VAL   153      -5.224  10.755  16.042  1.00 37.29      A      
ATOM   1764  H   VAL   153      -5.686  11.495  15.533  1.00  0.00      A      
ATOM   1765  CA  VAL   153      -4.225   9.917  15.400  1.00 35.47      A      
ATOM   1766  HA  VAL   153      -3.800   9.231  16.133  1.00  0.00      A      
ATOM   1767  CB  VAL   153      -4.935   8.865  14.375  1.00 35.15      A      
ATOM   1768  HB  VAL   153      -5.377   9.400  13.535  1.00  0.00      A      
ATOM   1769  CG1 VAL   153      -4.026   7.916  13.672  1.00 34.66      A      
ATOM   1770 HG11 VAL   153      -3.245   8.311  13.022  1.00  0.00      A      
ATOM   1771 HG12 VAL   153      -4.467   7.095  13.106  1.00  0.00      A      
ATOM   1772 HG13 VAL   153      -3.378   7.500  14.443  1.00  0.00      A      
ATOM   1773  CG2 VAL   153      -6.126   8.083  14.988  1.00 33.92      A      
ATOM   1774 HG21 VAL   153      -5.800   7.373  15.748  1.00  0.00      A      
ATOM   1775 HG22 VAL   153      -6.552   7.366  14.285  1.00  0.00      A      
ATOM   1776 HG23 VAL   153      -6.973   8.654  15.369  1.00  0.00      A      
ATOM   1777  C   VAL   153      -3.064  10.712  14.840  1.00 34.88      A      
ATOM   1778  O   VAL   153      -3.219  11.842  14.472  1.00 35.16      A      
ATOM   1779  N   ILE   154      -1.942  10.032  14.629  1.00 34.38      A      
ATOM   1780  H   ILE   154      -1.771   9.156  15.102  1.00  0.00      A      
ATOM   1781  CA  ILE   154      -0.866  10.463  13.691  1.00 33.76      A      
ATOM   1782  HA  ILE   154      -1.251  11.274  13.071  1.00  0.00      A      
ATOM   1783  CB  ILE   154       0.466  10.978  14.468  1.00 34.15      A      
ATOM   1784  HB  ILE   154       0.692  10.238  15.236  1.00  0.00      A      
ATOM   1785  CG2 ILE   154       1.660  10.996  13.529  1.00 33.39      A      
ATOM   1786 HG21 ILE   154       1.533  11.717  12.721  1.00  0.00      A      
ATOM   1787 HG22 ILE   154       1.921  10.003  13.165  1.00  0.00      A      
ATOM   1788 HG23 ILE   154       2.533  11.440  14.008  1.00  0.00      A      
ATOM   1789  CG1 ILE   154       0.382  12.355  15.143  1.00 34.03      A      
ATOM   1790 HG12 ILE   154      -0.676  12.509  15.355  1.00  0.00      A      
ATOM   1791 HG13 ILE   154       0.639  13.110  14.401  1.00  0.00      A      
ATOM   1792  CD1 ILE   154       1.087  12.664  16.452  1.00 34.23      A      
ATOM   1793 HD11 ILE   154       0.804  11.876  17.149  1.00  0.00      A      
ATOM   1794 HD12 ILE   154       0.773  13.652  16.788  1.00  0.00      A      
ATOM   1795 HD13 ILE   154       2.148  12.709  16.206  1.00  0.00      A      
ATOM   1796  C   ILE   154      -0.629   9.291  12.701  1.00 33.42      A      
ATOM   1797  O   ILE   154      -0.629   8.112  13.053  1.00 33.32      A      
ATOM   1798  N   TYR   155      -0.536   9.604  11.394  1.00 33.12      A      
ATOM   1799  H   TYR   155      -0.515  10.566  11.087  1.00  0.00      A      
ATOM   1800  CA  TYR   155      -0.328   8.583  10.325  1.00 33.12      A      
ATOM   1801  HA  TYR   155       0.038   7.758  10.937  1.00  0.00      A      
ATOM   1802  CB  TYR   155      -1.576   8.128   9.619  1.00 33.55      A      
ATOM   1803  HB2 TYR   155      -2.110   9.022   9.296  1.00  0.00      A      
ATOM   1804  HB3 TYR   155      -2.143   7.509  10.313  1.00  0.00      A      
ATOM   1805  CG  TYR   155      -1.313   7.340   8.295  1.00 33.45      A      
ATOM   1806  CD1 TYR   155      -0.862   5.999   8.337  1.00 34.03      A      
ATOM   1807  HD1 TYR   155      -0.844   5.479   9.283  1.00  0.00      A      
ATOM   1808  CE1 TYR   155      -0.377   5.347   7.191  1.00 34.36      A      
ATOM   1809  HE1 TYR   155      -0.029   4.325   7.221  1.00  0.00      A      
ATOM   1810  CZ  TYR   155      -0.511   5.976   5.991  1.00 33.59      A      
ATOM   1811  OH  TYR   155      -0.088   5.335   4.837  1.00 33.04      A      
ATOM   1812  HH  TYR   155       0.538   5.923   4.408  1.00  0.00      A      
ATOM   1813  CE2 TYR   155      -0.989   7.280   5.928  1.00 33.25      A      
ATOM   1814  HE2 TYR   155      -1.043   7.810   4.989  1.00  0.00      A      
ATOM   1815  CD2 TYR   155      -1.349   8.064   7.058  1.00 33.73      A      
ATOM   1816  HD2 TYR   155      -1.595   9.100   6.880  1.00  0.00      A      
ATOM   1817  C   TYR   155       0.748   9.061   9.321  1.00 33.00      A      
ATOM   1818  O   TYR   155       0.790  10.223   8.902  1.00 32.40      A      
ATOM   1819  N   PHE   156       1.716   8.162   9.009  1.00 32.85      A      
ATOM   1820  H   PHE   156       1.704   7.326   9.576  1.00  0.00      A      
ATOM   1821  CA  PHE   156       2.697   8.337   7.935  1.00 33.35      A      
ATOM   1822  HA  PHE   156       2.232   8.862   7.100  1.00  0.00      A      
ATOM   1823  CB  PHE   156       3.847   9.363   8.255  1.00 33.08      A      
ATOM   1824  HB2 PHE   156       3.515  10.401   8.263  1.00  0.00      A      
ATOM   1825  HB3 PHE   156       4.673   9.434   7.547  1.00  0.00      A      
ATOM   1826  CG  PHE   156       4.554   9.159   9.585  1.00 34.04      A      
ATOM   1827  CD1 PHE   156       5.644   8.227   9.747  1.00 33.62      A      
ATOM   1828  HD1 PHE   156       6.100   7.665   8.945  1.00  0.00      A      
ATOM   1829  CE1 PHE   156       6.239   7.997  11.050  1.00 33.55      A      
ATOM   1830  HE1 PHE   156       7.036   7.295  11.243  1.00  0.00      A      
ATOM   1831  CZ  PHE   156       5.817   8.752  12.138  1.00 33.25      A      
ATOM   1832  HZ  PHE   156       6.231   8.632  13.128  1.00  0.00      A      
ATOM   1833  CE2 PHE   156       4.822   9.726  11.944  1.00 33.40      A      
ATOM   1834  HE2 PHE   156       4.484  10.208  12.850  1.00  0.00      A      
ATOM   1835  CD2 PHE   156       4.145   9.876  10.729  1.00 33.48      A      
ATOM   1836  HD2 PHE   156       3.246  10.473  10.706  1.00  0.00      A      
ATOM   1837  C   PHE   156       3.325   7.002   7.665  1.00 33.76      A      
ATOM   1838  O   PHE   156       3.447   6.136   8.502  1.00 33.48      A      
ATOM   1839  N   GLU   157       3.832   6.779   6.398  1.00 34.19      A      
ATOM   1840  H   GLU   157       3.933   7.539   5.741  1.00  0.00      A      
ATOM   1841  CA  GLU   157       4.721   5.584   6.054  1.00 35.07      A      
ATOM   1842  HA  GLU   157       4.332   4.774   6.671  1.00  0.00      A      
ATOM   1843  CB  GLU   157       4.684   5.216   4.526  1.00 36.06      A      
ATOM   1844  HB2 GLU   157       5.175   4.243   4.509  1.00  0.00      A      
ATOM   1845  HB3 GLU   157       5.376   5.858   3.981  1.00  0.00      A      
ATOM   1846  CG  GLU   157       3.288   5.097   3.840  1.00 38.13      A      
ATOM   1847  HG2 GLU   157       2.545   4.606   4.468  1.00  0.00      A      
ATOM   1848  HG3 GLU   157       3.310   4.553   2.896  1.00  0.00      A      
ATOM   1849  CD  GLU   157       2.946   6.482   3.259  1.00 39.34      A      
ATOM   1850  OE1 GLU   157       3.779   7.190   2.631  1.00 40.59      A      
ATOM   1851  OE2 GLU   157       1.726   6.813   3.305  1.00 40.24      A      
ATOM   1852  C   GLU   157       6.191   5.837   6.421  1.00 35.15      A      
ATOM   1853  O   GLU   157       6.571   7.023   6.521  1.00 34.98      A      
ATOM   1854  N   SER   158       7.005   4.791   6.517  1.00 35.45      A      
ATOM   1855  H   SER   158       6.666   3.850   6.375  1.00  0.00      A      
ATOM   1856  CA  SER   158       8.386   5.079   6.895  1.00 36.66      A      
ATOM   1857  HA  SER   158       8.588   6.133   6.702  1.00  0.00      A      
ATOM   1858  CB  SER   158       8.495   4.926   8.348  1.00 36.53      A      
ATOM   1859  HB2 SER   158       8.297   3.911   8.692  1.00  0.00      A      
ATOM   1860  HB3 SER   158       7.832   5.644   8.831  1.00  0.00      A      
ATOM   1861  OG  SER   158       9.789   5.236   8.858  1.00 36.48      A      
ATOM   1862  HG  SER   158      10.157   4.349   8.864  1.00  0.00      A      
ATOM   1863  C   SER   158       9.378   4.219   6.078  1.00 37.48      A      
ATOM   1864  O   SER   158       9.278   3.027   6.173  1.00 37.50      A      
ATOM   1865  N   PRO   159      10.109   4.824   5.117  1.00 38.56      A      
ATOM   1866  CD  PRO   159      11.068   4.070   4.443  1.00 38.75      A      
ATOM   1867  HD2 PRO   159      10.684   3.109   4.100  1.00  0.00      A      
ATOM   1868  HD3 PRO   159      11.895   3.962   5.146  1.00  0.00      A      
ATOM   1869  CG  PRO   159      11.484   4.817   3.155  1.00 39.07      A      
ATOM   1870  HG2 PRO   159      10.700   4.754   2.400  1.00  0.00      A      
ATOM   1871  HG3 PRO   159      12.476   4.610   2.753  1.00  0.00      A      
ATOM   1872  CB  PRO   159      11.375   6.295   3.766  1.00 39.22      A      
ATOM   1873  HB2 PRO   159      11.229   6.966   2.919  1.00  0.00      A      
ATOM   1874  HB3 PRO   159      12.327   6.544   4.235  1.00  0.00      A      
ATOM   1875  CA  PRO   159      10.073   6.223   4.623  1.00 39.76      A      
ATOM   1876  HA  PRO   159      10.174   6.909   5.464  1.00  0.00      A      
ATOM   1877  C   PRO   159       8.872   6.573   3.761  1.00 41.35      A      
ATOM   1878  O   PRO   159       7.969   5.803   3.485  1.00 40.81      A      
ATOM   1879  N   ALA   160       8.872   7.811   3.294  1.00 43.15      A      
ATOM   1880  H   ALA   160       9.545   8.447   3.697  1.00  0.00      A      
ATOM   1881  CA  ALA   160       8.008   8.378   2.255  1.00 45.67      A      
ATOM   1882  HA  ALA   160       6.954   8.223   2.487  1.00  0.00      A      
ATOM   1883  CB  ALA   160       8.242   9.952   2.371  1.00 44.88      A      
ATOM   1884  HB1 ALA   160       7.677  10.256   3.252  1.00  0.00      A      
ATOM   1885  HB2 ALA   160       7.799  10.290   1.434  1.00  0.00      A      
ATOM   1886  HB3 ALA   160       9.273  10.259   2.546  1.00  0.00      A      
ATOM   1887  C   ALA   160       8.535   7.904   0.801  1.00 47.70      A      
ATOM   1888  O   ALA   160       9.727   7.911   0.462  1.00 48.10      A      
ATOM   1889  N   ASN   161       7.556   7.397  -0.013  1.00 50.31      A      
ATOM   1890  H   ASN   161       6.657   7.251   0.423  1.00  0.00      A      
ATOM   1891  CA  ASN   161       7.868   6.769  -1.332  1.00 52.54      A      
ATOM   1892  HA  ASN   161       8.654   6.092  -0.998  1.00  0.00      A      
ATOM   1893  CB  ASN   161       6.673   5.988  -1.778  1.00 53.80      A      
ATOM   1894  HB2 ASN   161       6.096   5.646  -0.918  1.00  0.00      A      
ATOM   1895  HB3 ASN   161       7.036   5.113  -2.317  1.00  0.00      A      
ATOM   1896  CG  ASN   161       5.698   6.783  -2.671  1.00 55.14      A      
ATOM   1897  OD1 ASN   161       5.940   6.945  -3.883  1.00 55.64      A      
ATOM   1898  ND2 ASN   161       4.658   7.297  -2.116  1.00 55.71      A      
ATOM   1899 HD21 ASN   161       4.012   7.804  -2.705  1.00  0.00      A      
ATOM   1900 HD22 ASN   161       4.595   7.374  -1.111  1.00  0.00      A      
ATOM   1901  C   ASN   161       8.516   7.701  -2.411  1.00 53.11      A      
ATOM   1902  O   ASN   161       9.290   7.094  -3.116  1.00 53.90      A      
ATOM   1903  N   PRO   162       8.235   9.031  -2.579  1.00 53.27      A      
ATOM   1904  CD  PRO   162       7.307   9.850  -1.884  1.00 53.28      A      
ATOM   1905  HD2 PRO   162       7.947  10.448  -1.235  1.00  0.00      A      
ATOM   1906  HD3 PRO   162       6.522   9.370  -1.301  1.00  0.00      A      
ATOM   1907  CG  PRO   162       6.728  10.746  -2.933  1.00 53.56      A      
ATOM   1908  HG2 PRO   162       6.161  11.548  -2.460  1.00  0.00      A      
ATOM   1909  HG3 PRO   162       6.004  10.114  -3.447  1.00  0.00      A      
ATOM   1910  CB  PRO   162       7.875  11.015  -3.976  1.00 53.23      A      
ATOM   1911  HB2 PRO   162       8.338  11.972  -3.737  1.00  0.00      A      
ATOM   1912  HB3 PRO   162       7.428  11.066  -4.969  1.00  0.00      A      
ATOM   1913  CA  PRO   162       8.788   9.777  -3.720  1.00 53.11      A      
ATOM   1914  HA  PRO   162       8.791   9.121  -4.591  1.00  0.00      A      
ATOM   1915  C   PRO   162      10.218  10.236  -3.498  1.00 52.83      A      
ATOM   1916  O   PRO   162      10.949  10.635  -4.408  1.00 53.16      A      
ATOM   1917  N   ASN   163      10.617  10.382  -2.234  1.00 52.11      A      
ATOM   1918  H   ASN   163       9.943  10.124  -1.527  1.00  0.00      A      
ATOM   1919  CA  ASN   163      11.847  11.065  -1.802  1.00 51.44      A      
ATOM   1920  HA  ASN   163      12.568  11.106  -2.619  1.00  0.00      A      
ATOM   1921  CB  ASN   163      11.355  12.534  -1.331  1.00 52.98      A      
ATOM   1922  HB2 ASN   163      10.779  12.977  -2.143  1.00  0.00      A      
ATOM   1923  HB3 ASN   163      12.216  13.153  -1.078  1.00  0.00      A      
ATOM   1924  CG  ASN   163      10.447  12.422  -0.084  1.00 54.17      A      
ATOM   1925  OD1 ASN   163      10.243  11.310   0.484  1.00 55.26      A      
ATOM   1926  ND2 ASN   163      10.064  13.512   0.442  1.00 55.03      A      
ATOM   1927 HD21 ASN   163       9.477  13.453   1.262  1.00  0.00      A      
ATOM   1928 HD22 ASN   163      10.053  14.402  -0.036  1.00  0.00      A      
ATOM   1929  C   ASN   163      12.734  10.409  -0.728  1.00 49.94      A      
ATOM   1930  O   ASN   163      13.724  10.986  -0.290  1.00 49.67      A      
ATOM   1931  N   MET   164      12.303   9.234  -0.313  1.00 48.82      A      
ATOM   1932  H   MET   164      11.440   8.847  -0.667  1.00  0.00      A      
ATOM   1933  CA  MET   164      12.936   8.507   0.797  1.00 47.72      A      
ATOM   1934  HA  MET   164      12.334   7.607   0.918  1.00  0.00      A      
ATOM   1935  CB  MET   164      14.287   7.912   0.364  1.00 49.14      A      
ATOM   1936  HB2 MET   164      14.604   7.226   1.149  1.00  0.00      A      
ATOM   1937  HB3 MET   164      15.017   8.721   0.329  1.00  0.00      A      
ATOM   1938  CG  MET   164      14.257   7.127  -0.932  1.00 51.59      A      
ATOM   1939  HG2 MET   164      15.266   6.746  -1.091  1.00  0.00      A      
ATOM   1940  HG3 MET   164      14.018   7.834  -1.727  1.00  0.00      A      
ATOM   1941  SD  MET   164      13.272   5.578  -1.084  1.00 54.07      A      
ATOM   1942  CE  MET   164      14.325   4.511  -0.144  1.00 52.38      A      
ATOM   1943  HE1 MET   164      15.354   4.517  -0.504  1.00  0.00      A      
ATOM   1944  HE2 MET   164      13.975   3.502   0.077  1.00  0.00      A      
ATOM   1945  HE3 MET   164      14.430   4.833   0.892  1.00  0.00      A      
ATOM   1946  C   MET   164      12.983   9.247   2.127  1.00 45.97      A      
ATOM   1947  O   MET   164      13.684   8.778   3.025  1.00 44.99      A      
ATOM   1948  N   HIP   165      12.225  10.340   2.322  1.00 44.12      A      
ATOM   1949  H   HIP   165      11.483  10.621   1.697  1.00  0.00      A      
ATOM   1950  CA  HIP   165      12.270  11.224   3.539  1.00 42.78      A      
ATOM   1951  HA  HIP   165      13.267  11.485   3.896  1.00  0.00      A      
ATOM   1952  CB  HIP   165      11.520  12.548   3.164  1.00 42.93      A      
ATOM   1953  HB2 HIP   165      10.466  12.308   3.027  1.00  0.00      A      
ATOM   1954  HB3 HIP   165      11.982  12.925   2.251  1.00  0.00      A      
ATOM   1955  CG  HIP   165      11.631  13.563   4.269  1.00 43.33      A      
ATOM   1956  ND1 HIP   165      12.814  14.144   4.731  1.00 43.52      A      
ATOM   1957  HD1 HIP   165      13.755  13.795   4.616  1.00  0.00      A      
ATOM   1958  CE1 HIP   165      12.499  14.992   5.711  1.00 43.56      A      
ATOM   1959  HE1 HIP   165      13.188  15.444   6.409  1.00  0.00      A      
ATOM   1960  NE2 HIP   165      11.145  15.027   5.855  1.00 43.47      A      
ATOM   1961  HE2 HIP   165      10.653  15.400   6.654  1.00  0.00      A      
ATOM   1962  CD2 HIP   165      10.569  14.106   4.942  1.00 43.70      A      
ATOM   1963  HD2 HIP   165       9.537  13.842   4.762  1.00  0.00      A      
ATOM   1964  C   HIP   165      11.686  10.380   4.767  1.00 41.74      A      
ATOM   1965  O   HIP   165      10.840   9.485   4.471  1.00 41.28      A      
ATOM   1966  N   MET   166      11.983  10.653   6.052  1.00 40.57      A      
ATOM   1967  H   MET   166      12.615  11.433   6.166  1.00  0.00      A      
ATOM   1968  CA  MET   166      11.398  10.060   7.278  1.00 39.87      A      
ATOM   1969  HA  MET   166      10.342   9.853   7.109  1.00  0.00      A      
ATOM   1970  CB  MET   166      12.203   8.747   7.508  1.00 39.87      A      
ATOM   1971  HB2 MET   166      12.208   8.144   6.600  1.00  0.00      A      
ATOM   1972  HB3 MET   166      11.670   8.139   8.239  1.00  0.00      A      
ATOM   1973  CG  MET   166      13.684   8.896   7.896  1.00 39.82      A      
ATOM   1974  HG2 MET   166      13.680   9.355   8.884  1.00  0.00      A      
ATOM   1975  HG3 MET   166      14.161   9.658   7.280  1.00  0.00      A      
ATOM   1976  SD  MET   166      14.520   7.346   7.822  1.00 40.09      A      
ATOM   1977  CE  MET   166      14.844   7.106   6.032  1.00 39.31      A      
ATOM   1978  HE1 MET   166      13.853   7.010   5.587  1.00  0.00      A      
ATOM   1979  HE2 MET   166      15.366   6.163   5.872  1.00  0.00      A      
ATOM   1980  HE3 MET   166      15.340   7.980   5.610  1.00  0.00      A      
ATOM   1981  C   MET   166      11.455  10.977   8.469  1.00 39.65      A      
ATOM   1982  O   MET   166      11.734  12.184   8.323  1.00 39.22      A      
ATOM   1983  N   ALA   167      11.025  10.485   9.596  1.00 39.41      A      
ATOM   1984  H   ALA   167      10.665   9.542   9.557  1.00  0.00      A      
ATOM   1985  CA  ALA   167      10.936  11.166  10.853  1.00 39.71      A      
ATOM   1986  HA  ALA   167      11.645  11.993  10.826  1.00  0.00      A      
ATOM   1987  CB  ALA   167       9.536  11.714  11.109  1.00 39.56      A      
ATOM   1988  HB1 ALA   167       9.488  12.373  11.976  1.00  0.00      A      
ATOM   1989  HB2 ALA   167       8.969  10.817  11.358  1.00  0.00      A      
ATOM   1990  HB3 ALA   167       9.148  12.169  10.198  1.00  0.00      A      
ATOM   1991  C   ALA   167      11.362  10.323  12.059  1.00 39.80      A      
ATOM   1992  O   ALA   167      11.301   9.046  11.989  1.00 39.25      A      
ATOM   1993  N   ASP   168      11.884  10.902  13.130  1.00 40.13      A      
ATOM   1994  H   ASP   168      11.873  11.912  13.109  1.00  0.00      A      
ATOM   1995  CA  ASP   168      12.122  10.156  14.361  1.00 40.03      A      
ATOM   1996  HA  ASP   168      12.871   9.407  14.103  1.00  0.00      A      
ATOM   1997  CB  ASP   168      12.782  11.178  15.307  1.00 41.10      A      
ATOM   1998  HB2 ASP   168      12.018  11.914  15.557  1.00  0.00      A      
ATOM   1999  HB3 ASP   168      13.629  11.563  14.738  1.00  0.00      A      
ATOM   2000  CG  ASP   168      13.237  10.575  16.643  1.00 41.58      A      
ATOM   2001  OD1 ASP   168      13.845  11.320  17.425  1.00 41.41      A      
ATOM   2002  OD2 ASP   168      13.067   9.370  16.909  1.00 43.06      A      
ATOM   2003  C   ASP   168      10.886   9.510  15.006  1.00 39.68      A      
ATOM   2004  O   ASP   168      10.180  10.151  15.733  1.00 39.84      A      
ATOM   2005  N   ILE   169      10.582   8.262  14.634  1.00 39.13      A      
ATOM   2006  H   ILE   169      11.136   7.914  13.866  1.00  0.00      A      
ATOM   2007  CA  ILE   169       9.481   7.467  15.194  1.00 38.99      A      
ATOM   2008  HA  ILE   169       8.533   7.892  14.866  1.00  0.00      A      
ATOM   2009  CB  ILE   169       9.536   6.036  14.636  1.00 38.67      A      
ATOM   2010  HB  ILE   169      10.522   5.615  14.829  1.00  0.00      A      
ATOM   2011  CG2 ILE   169       8.472   5.194  15.279  1.00 38.20      A      
ATOM   2012 HG21 ILE   169       8.563   5.060  16.357  1.00  0.00      A      
ATOM   2013 HG22 ILE   169       8.586   4.151  14.984  1.00  0.00      A      
ATOM   2014 HG23 ILE   169       7.434   5.453  15.071  1.00  0.00      A      
ATOM   2015  CG1 ILE   169       9.285   6.134  13.119  1.00 39.01      A      
ATOM   2016 HG12 ILE   169      10.007   6.865  12.756  1.00  0.00      A      
ATOM   2017 HG13 ILE   169       8.306   6.595  12.993  1.00  0.00      A      
ATOM   2018  CD1 ILE   169       9.446   4.739  12.362  1.00 37.87      A      
ATOM   2019 HD11 ILE   169       8.598   4.068  12.498  1.00  0.00      A      
ATOM   2020 HD12 ILE   169      10.322   4.200  12.725  1.00  0.00      A      
ATOM   2021 HD13 ILE   169       9.530   5.013  11.310  1.00  0.00      A      
ATOM   2022  C   ILE   169       9.448   7.560  16.733  1.00 39.09      A      
ATOM   2023  O   ILE   169       8.294   7.658  17.300  1.00 38.97      A      
ATOM   2024  N   ALA   170      10.571   7.440  17.428  1.00 39.12      A      
ATOM   2025  H   ALA   170      11.450   7.377  16.935  1.00  0.00      A      
ATOM   2026  CA  ALA   170      10.630   7.442  18.892  1.00 39.28      A      
ATOM   2027  HA  ALA   170       9.884   6.771  19.318  1.00  0.00      A      
ATOM   2028  CB  ALA   170      11.924   6.760  19.264  1.00 38.86      A      
ATOM   2029  HB1 ALA   170      12.816   7.358  19.077  1.00  0.00      A      
ATOM   2030  HB2 ALA   170      11.953   5.809  18.732  1.00  0.00      A      
ATOM   2031  HB3 ALA   170      12.041   6.503  20.317  1.00  0.00      A      
ATOM   2032  C   ALA   170      10.398   8.822  19.518  1.00 39.22      A      
ATOM   2033  O   ALA   170       9.875   8.915  20.628  1.00 39.54      A      
ATOM   2034  N   GLY   171      10.679   9.880  18.705  1.00 39.42      A      
ATOM   2035  H   GLY   171      11.233   9.654  17.891  1.00  0.00      A      
ATOM   2036  CA  GLY   171      10.388  11.274  19.010  1.00 39.49      A      
ATOM   2037  HA2 GLY   171      10.894  11.801  18.202  1.00  0.00      A      
ATOM   2038  HA3 GLY   171      10.726  11.680  19.963  1.00  0.00      A      
ATOM   2039  C   GLY   171       8.934  11.627  18.735  1.00 39.63      A      
ATOM   2040  O   GLY   171       8.238  12.269  19.534  1.00 40.20      A      
ATOM   2041  N   VAL   172       8.385  11.175  17.635  1.00 39.10      A      
ATOM   2042  H   VAL   172       9.012  10.916  16.887  1.00  0.00      A      
ATOM   2043  CA  VAL   172       7.002  11.294  17.336  1.00 38.32      A      
ATOM   2044  HA  VAL   172       6.819  12.363  17.449  1.00  0.00      A      
ATOM   2045  CB  VAL   172       6.720  10.672  15.922  1.00 37.96      A      
ATOM   2046  HB  VAL   172       7.152   9.677  16.024  1.00  0.00      A      
ATOM   2047  CG1 VAL   172       5.210  10.422  15.635  1.00 37.29      A      
ATOM   2048 HG11 VAL   172       4.519  11.263  15.686  1.00  0.00      A      
ATOM   2049 HG12 VAL   172       4.899   9.686  16.377  1.00  0.00      A      
ATOM   2050 HG13 VAL   172       5.131   9.889  14.687  1.00  0.00      A      
ATOM   2051  CG2 VAL   172       7.296  11.412  14.775  1.00 36.95      A      
ATOM   2052 HG21 VAL   172       6.625  12.214  14.466  1.00  0.00      A      
ATOM   2053 HG22 VAL   172       7.290  10.631  14.014  1.00  0.00      A      
ATOM   2054 HG23 VAL   172       8.322  11.711  14.990  1.00  0.00      A      
ATOM   2055  C   VAL   172       6.156  10.568  18.395  1.00 38.54      A      
ATOM   2056  O   VAL   172       5.134  11.062  18.818  1.00 38.62      A      
ATOM   2057  N   ALA   173       6.606   9.339  18.769  1.00 38.84      A      
ATOM   2058  H   ALA   173       7.204   8.802  18.158  1.00  0.00      A      
ATOM   2059  CA  ALA   173       5.962   8.569  19.858  1.00 39.97      A      
ATOM   2060  HA  ALA   173       4.906   8.408  19.643  1.00  0.00      A      
ATOM   2061  CB  ALA   173       6.655   7.241  19.934  1.00 40.03      A      
ATOM   2062  HB1 ALA   173       6.300   6.653  19.087  1.00  0.00      A      
ATOM   2063  HB2 ALA   173       6.351   6.699  20.829  1.00  0.00      A      
ATOM   2064  HB3 ALA   173       7.741   7.316  19.982  1.00  0.00      A      
ATOM   2065  C   ALA   173       5.984   9.283  21.203  1.00 40.98      A      
ATOM   2066  O   ALA   173       4.976   9.190  21.929  1.00 40.48      A      
ATOM   2067  N   LYS   174       7.024  10.064  21.486  1.00 41.96      A      
ATOM   2068  H   LYS   174       7.809   9.978  20.856  1.00  0.00      A      
ATOM   2069  CA  LYS   174       7.058  10.903  22.734  1.00 43.33      A      
ATOM   2070  HA  LYS   174       6.904  10.300  23.628  1.00  0.00      A      
ATOM   2071  CB  LYS   174       8.482  11.494  22.941  1.00 43.85      A      
ATOM   2072  HB2 LYS   174       8.724  12.333  22.288  1.00  0.00      A      
ATOM   2073  HB3 LYS   174       9.178  10.681  22.734  1.00  0.00      A      
ATOM   2074  CG  LYS   174       8.804  11.961  24.392  1.00 44.42      A      
ATOM   2075  HG2 LYS   174       8.661  11.121  25.071  1.00  0.00      A      
ATOM   2076  HG3 LYS   174       8.095  12.759  24.614  1.00  0.00      A      
ATOM   2077  CD  LYS   174      10.273  12.384  24.456  1.00 45.57      A      
ATOM   2078  HD2 LYS   174      10.460  13.275  23.855  1.00  0.00      A      
ATOM   2079  HD3 LYS   174      10.802  11.460  24.226  1.00  0.00      A      
ATOM   2080  CE  LYS   174      10.542  12.556  25.941  1.00 46.35      A      
ATOM   2081  HE2 LYS   174      10.450  11.570  26.396  1.00  0.00      A      
ATOM   2082  HE3 LYS   174       9.747  13.139  26.406  1.00  0.00      A      
ATOM   2083  NZ  LYS   174      11.840  13.232  26.113  1.00 46.51      A      
ATOM   2084  HZ1 LYS   174      12.091  13.407  27.076  1.00  0.00      A      
ATOM   2085  HZ2 LYS   174      11.789  14.120  25.634  1.00  0.00      A      
ATOM   2086  HZ3 LYS   174      12.627  12.767  25.683  1.00  0.00      A      
ATOM   2087  C   LYS   174       6.043  12.037  22.816  1.00 43.64      A      
ATOM   2088  O   LYS   174       5.270  12.108  23.777  1.00 43.96      A      
ATOM   2089  N   ILE   175       5.948  12.849  21.721  1.00 44.04      A      
ATOM   2090  H   ILE   175       6.685  12.790  21.032  1.00  0.00      A      
ATOM   2091  CA  ILE   175       4.984  13.951  21.594  1.00 44.55      A      
ATOM   2092  HA  ILE   175       5.188  14.694  22.365  1.00  0.00      A      
ATOM   2093  CB  ILE   175       5.140  14.675  20.259  1.00 44.34      A      
ATOM   2094  HB  ILE   175       5.278  13.914  19.491  1.00  0.00      A      
ATOM   2095  CG2 ILE   175       3.920  15.536  19.910  1.00 44.55      A      
ATOM   2096 HG21 ILE   175       3.685  16.119  20.801  1.00  0.00      A      
ATOM   2097 HG22 ILE   175       3.025  14.972  19.647  1.00  0.00      A      
ATOM   2098 HG23 ILE   175       3.987  16.133  19.001  1.00  0.00      A      
ATOM   2099  CG1 ILE   175       6.372  15.541  20.239  1.00 44.08      A      
ATOM   2100 HG12 ILE   175       7.202  15.003  20.698  1.00  0.00      A      
ATOM   2101 HG13 ILE   175       6.208  16.498  20.734  1.00  0.00      A      
ATOM   2102  CD1 ILE   175       6.818  15.865  18.883  1.00 43.68      A      
ATOM   2103 HD11 ILE   175       6.905  15.050  18.164  1.00  0.00      A      
ATOM   2104 HD12 ILE   175       7.792  16.321  19.062  1.00  0.00      A      
ATOM   2105 HD13 ILE   175       6.243  16.698  18.478  1.00  0.00      A      
ATOM   2106  C   ILE   175       3.515  13.418  21.720  1.00 45.25      A      
ATOM   2107  O   ILE   175       2.715  13.912  22.557  1.00 45.25      A      
ATOM   2108  N   ALA   176       3.220  12.333  21.042  1.00 45.54      A      
ATOM   2109  H   ALA   176       3.975  11.908  20.523  1.00  0.00      A      
ATOM   2110  CA  ALA   176       1.881  11.702  21.064  1.00 45.89      A      
ATOM   2111  HA  ALA   176       1.164  12.517  20.960  1.00  0.00      A      
ATOM   2112  CB  ALA   176       1.676  10.869  19.803  1.00 45.40      A      
ATOM   2113  HB1 ALA   176       1.983  11.502  18.970  1.00  0.00      A      
ATOM   2114  HB2 ALA   176       0.626  10.578  19.796  1.00  0.00      A      
ATOM   2115  HB3 ALA   176       2.386  10.050  19.916  1.00  0.00      A      
ATOM   2116  C   ALA   176       1.512  11.018  22.358  1.00 46.43      A      
ATOM   2117  O   ALA   176       0.453  11.319  22.851  1.00 46.35      A      
ATOM   2118  N   ARG   177       2.395  10.236  22.971  1.00 47.35      A      
ATOM   2119  H   ARG   177       3.255  10.201  22.442  1.00  0.00      A      
ATOM   2120  CA  ARG   177       2.359   9.745  24.289  1.00 48.45      A      
ATOM   2121  HA  ARG   177       1.568   9.008  24.426  1.00  0.00      A      
ATOM   2122  CB  ARG   177       3.717   8.997  24.501  1.00 49.25      A      
ATOM   2123  HB2 ARG   177       4.473   9.767  24.654  1.00  0.00      A      
ATOM   2124  HB3 ARG   177       3.870   8.232  23.741  1.00  0.00      A      
ATOM   2125  CG  ARG   177       3.622   8.255  25.819  1.00 50.54      A      
ATOM   2126  HG2 ARG   177       2.776   7.567  25.829  1.00  0.00      A      
ATOM   2127  HG3 ARG   177       3.373   8.978  26.596  1.00  0.00      A      
ATOM   2128  CD  ARG   177       5.037   7.588  26.077  1.00 50.97      A      
ATOM   2129  HD2 ARG   177       5.123   7.239  27.105  1.00  0.00      A      
ATOM   2130  HD3 ARG   177       5.747   8.409  26.176  1.00  0.00      A      
ATOM   2131  NE  ARG   177       5.549   6.553  25.132  1.00 51.40      A      
ATOM   2132  HE  ARG   177       5.044   5.680  25.071  1.00  0.00      A      
ATOM   2133  CZ  ARG   177       6.752   6.530  24.584  1.00 51.53      A      
ATOM   2134  NH1 ARG   177       7.140   5.645  23.781  1.00 50.97      A      
ATOM   2135 HH11 ARG   177       8.048   5.723  23.346  1.00  0.00      A      
ATOM   2136 HH12 ARG   177       6.572   4.835  23.577  1.00  0.00      A      
ATOM   2137  NH2 ARG   177       7.656   7.402  24.892  1.00 51.54      A      
ATOM   2138 HH21 ARG   177       8.526   7.392  24.380  1.00  0.00      A      
ATOM   2139 HH22 ARG   177       7.664   7.783  25.827  1.00  0.00      A      
ATOM   2140  C   ARG   177       1.995  10.790  25.387  1.00 48.83      A      
ATOM   2141  O   ARG   177       1.134  10.485  26.194  1.00 48.83      A      
ATOM   2142  N   LYS   178       2.527  12.005  25.232  1.00 49.16      A      
ATOM   2143  H   LYS   178       3.103  12.126  24.411  1.00  0.00      A      
ATOM   2144  CA  LYS   178       2.272  13.108  26.124  1.00 49.49      A      
ATOM   2145  HA  LYS   178       2.391  12.891  27.185  1.00  0.00      A      
ATOM   2146  CB  LYS   178       3.341  14.175  25.757  1.00 50.42      A      
ATOM   2147  HB2 LYS   178       3.054  14.877  24.974  1.00  0.00      A      
ATOM   2148  HB3 LYS   178       4.224  13.595  25.489  1.00  0.00      A      
ATOM   2149  CG  LYS   178       3.731  15.061  26.959  1.00 52.07      A      
ATOM   2150  HG2 LYS   178       4.619  15.595  26.621  1.00  0.00      A      
ATOM   2151  HG3 LYS   178       4.090  14.396  27.745  1.00  0.00      A      
ATOM   2152  CD  LYS   178       2.635  15.971  27.589  1.00 53.06      A      
ATOM   2153  HD2 LYS   178       3.334  16.472  28.259  1.00  0.00      A      
ATOM   2154  HD3 LYS   178       1.830  15.464  28.122  1.00  0.00      A      
ATOM   2155  CE  LYS   178       2.018  17.120  26.662  1.00 53.99      A      
ATOM   2156  HE2 LYS   178       1.386  17.802  27.232  1.00  0.00      A      
ATOM   2157  HE3 LYS   178       1.514  16.564  25.872  1.00  0.00      A      
ATOM   2158  NZ  LYS   178       3.094  17.861  26.026  1.00 53.88      A      
ATOM   2159  HZ1 LYS   178       3.556  17.275  25.345  1.00  0.00      A      
ATOM   2160  HZ2 LYS   178       3.770  18.240  26.674  1.00  0.00      A      
ATOM   2161  HZ3 LYS   178       2.722  18.691  25.587  1.00  0.00      A      
ATOM   2162  C   LYS   178       0.838  13.646  26.010  1.00 48.91      A      
ATOM   2163  O   LYS   178       0.196  13.854  27.043  1.00 48.72      A      
ATOM   2164  N   HID   179       0.287  13.796  24.827  1.00 48.34      A      
ATOM   2165  H   HID   179       0.996  13.636  24.126  1.00  0.00      A      
ATOM   2166  CA  HID   179      -1.106  14.293  24.417  1.00 47.41      A      
ATOM   2167  HA  HID   179      -1.490  15.013  25.140  1.00  0.00      A      
ATOM   2168  CB  HID   179      -0.842  14.872  23.024  1.00 48.19      A      
ATOM   2169  HB2 HID   179      -1.804  15.172  22.608  1.00  0.00      A      
ATOM   2170  HB3 HID   179      -0.296  14.204  22.358  1.00  0.00      A      
ATOM   2171  CG  HID   179      -0.053  16.162  22.996  1.00 49.04      A      
ATOM   2172  ND1 HID   179       1.318  16.262  22.784  1.00 49.69      A      
ATOM   2173  HD1 HID   179       1.914  15.553  22.381  1.00  0.00      A      
ATOM   2174  CE1 HID   179       1.524  17.558  22.628  1.00 49.62      A      
ATOM   2175  HE1 HID   179       2.454  18.007  22.312  1.00  0.00      A      
ATOM   2176  NE2 HID   179       0.512  18.326  23.041  1.00 49.53      A      
ATOM   2177  CD2 HID   179      -0.556  17.428  23.154  1.00 49.25      A      
ATOM   2178  HD2 HID   179      -1.580  17.643  23.422  1.00  0.00      A      
ATOM   2179  C   HID   179      -2.097  13.158  24.375  1.00 46.51      A      
ATOM   2180  O   HID   179      -3.267  13.459  24.397  1.00 46.69      A      
ATOM   2181  N   GLY   180      -1.691  11.891  24.352  1.00 45.17      A      
ATOM   2182  H   GLY   180      -0.738  11.617  24.547  1.00  0.00      A      
ATOM   2183  CA  GLY   180      -2.527  10.695  24.201  1.00 43.46      A      
ATOM   2184  HA2 GLY   180      -3.431  10.751  24.806  1.00  0.00      A      
ATOM   2185  HA3 GLY   180      -1.922   9.832  24.479  1.00  0.00      A      
ATOM   2186  C   GLY   180      -3.019  10.334  22.798  1.00 42.37      A      
ATOM   2187  O   GLY   180      -3.883   9.472  22.643  1.00 42.20      A      
ATOM   2188  N   ALA   181      -2.458  10.928  21.751  1.00 40.55      A      
ATOM   2189  H   ALA   181      -1.656  11.497  21.983  1.00  0.00      A      
ATOM   2190  CA  ALA   181      -2.710  10.600  20.364  1.00 39.03      A      
ATOM   2191  HA  ALA   181      -3.792  10.508  20.266  1.00  0.00      A      
ATOM   2192  CB  ALA   181      -2.239  11.782  19.530  1.00 38.65      A      
ATOM   2193  HB1 ALA   181      -1.181  12.025  19.431  1.00  0.00      A      
ATOM   2194  HB2 ALA   181      -2.730  12.671  19.927  1.00  0.00      A      
ATOM   2195  HB3 ALA   181      -2.632  11.663  18.520  1.00  0.00      A      
ATOM   2196  C   ALA   181      -2.041   9.295  19.957  1.00 37.83      A      
ATOM   2197  O   ALA   181      -0.920   8.927  20.346  1.00 37.95      A      
ATOM   2198  N   THR   182      -2.714   8.446  19.147  1.00 36.26      A      
ATOM   2199  H   THR   182      -3.611   8.741  18.789  1.00  0.00      A      
ATOM   2200  CA  THR   182      -2.244   7.132  18.716  1.00 34.61      A      
ATOM   2201  HA  THR   182      -1.608   6.685  19.481  1.00  0.00      A      
ATOM   2202  CB  THR   182      -3.487   6.134  18.626  1.00 34.67      A      
ATOM   2203  HB  THR   182      -4.243   6.574  17.976  1.00  0.00      A      
ATOM   2204  CG2 THR   182      -3.226   4.742  18.236  1.00 34.67      A      
ATOM   2205 HG21 THR   182      -2.882   4.650  17.206  1.00  0.00      A      
ATOM   2206 HG22 THR   182      -4.105   4.098  18.209  1.00  0.00      A      
ATOM   2207 HG23 THR   182      -2.387   4.321  18.789  1.00  0.00      A      
ATOM   2208  OG1 THR   182      -4.241   5.984  19.851  1.00 34.64      A      
ATOM   2209  HG1 THR   182      -3.713   5.660  20.584  1.00  0.00      A      
ATOM   2210  C   THR   182      -1.440   7.270  17.439  1.00 33.42      A      
ATOM   2211  O   THR   182      -1.949   7.752  16.438  1.00 32.26      A      
ATOM   2212  N   VAL   183      -0.205   6.773  17.456  1.00 32.28      A      
ATOM   2213  H   VAL   183       0.180   6.394  18.309  1.00  0.00      A      
ATOM   2214  CA  VAL   183       0.622   6.765  16.272  1.00 31.40      A      
ATOM   2215  HA  VAL   183       0.285   7.585  15.638  1.00  0.00      A      
ATOM   2216  CB  VAL   183       2.131   7.094  16.477  1.00 31.08      A      
ATOM   2217  HB  VAL   183       2.561   6.222  16.969  1.00  0.00      A      
ATOM   2218  CG1 VAL   183       2.835   7.386  15.161  1.00 30.10      A      
ATOM   2219 HG11 VAL   183       2.590   8.361  14.740  1.00  0.00      A      
ATOM   2220 HG12 VAL   183       2.726   6.550  14.470  1.00  0.00      A      
ATOM   2221 HG13 VAL   183       3.908   7.430  15.349  1.00  0.00      A      
ATOM   2222  CG2 VAL   183       2.281   8.322  17.374  1.00 30.51      A      
ATOM   2223 HG21 VAL   183       3.320   8.437  17.683  1.00  0.00      A      
ATOM   2224 HG22 VAL   183       1.627   8.156  18.230  1.00  0.00      A      
ATOM   2225 HG23 VAL   183       2.011   9.199  16.785  1.00  0.00      A      
ATOM   2226  C   VAL   183       0.581   5.451  15.504  1.00 31.15      A      
ATOM   2227  O   VAL   183       0.953   4.342  15.941  1.00 30.86      A      
ATOM   2228  N   VAL   184       0.168   5.642  14.237  1.00 30.50      A      
ATOM   2229  H   VAL   184      -0.153   6.508  13.829  1.00  0.00      A      
ATOM   2230  CA  VAL   184      -0.053   4.528  13.285  1.00 30.49      A      
ATOM   2231  HA  VAL   184       0.109   3.544  13.724  1.00  0.00      A      
ATOM   2232  CB  VAL   184      -1.500   4.608  12.715  1.00 30.50      A      
ATOM   2233  HB  VAL   184      -1.668   5.610  12.318  1.00  0.00      A      
ATOM   2234  CG1 VAL   184      -1.882   3.574  11.602  1.00 29.69      A      
ATOM   2235 HG11 VAL   184      -2.887   3.769  11.225  1.00  0.00      A      
ATOM   2236 HG12 VAL   184      -1.705   2.577  12.006  1.00  0.00      A      
ATOM   2237 HG13 VAL   184      -1.219   3.672  10.743  1.00  0.00      A      
ATOM   2238  CG2 VAL   184      -2.598   4.307  13.796  1.00 29.76      A      
ATOM   2239 HG21 VAL   184      -2.351   4.829  14.721  1.00  0.00      A      
ATOM   2240 HG22 VAL   184      -2.616   3.240  14.020  1.00  0.00      A      
ATOM   2241 HG23 VAL   184      -3.559   4.537  13.337  1.00  0.00      A      
ATOM   2242  C   VAL   184       0.897   4.642  12.135  1.00 30.24      A      
ATOM   2243  O   VAL   184       0.810   5.592  11.340  1.00 30.56      A      
ATOM   2244  N   VAL   185       1.934   3.790  12.141  1.00 30.13      A      
ATOM   2245  H   VAL   185       1.950   3.067  12.846  1.00  0.00      A      
ATOM   2246  CA  VAL   185       3.082   3.964  11.231  1.00 29.57      A      
ATOM   2247  HA  VAL   185       2.978   4.909  10.697  1.00  0.00      A      
ATOM   2248  CB  VAL   185       4.551   4.035  11.870  1.00 29.70      A      
ATOM   2249  HB  VAL   185       4.865   3.041  12.190  1.00  0.00      A      
ATOM   2250  CG1 VAL   185       5.543   4.549  10.891  1.00 29.74      A      
ATOM   2251 HG11 VAL   185       5.572   3.886  10.026  1.00  0.00      A      
ATOM   2252 HG12 VAL   185       6.513   4.650  11.378  1.00  0.00      A      
ATOM   2253 HG13 VAL   185       5.196   5.524  10.551  1.00  0.00      A      
ATOM   2254  CG2 VAL   185       4.738   4.972  13.116  1.00 30.06      A      
ATOM   2255 HG21 VAL   185       4.550   6.027  12.920  1.00  0.00      A      
ATOM   2256 HG22 VAL   185       5.674   4.692  13.600  1.00  0.00      A      
ATOM   2257 HG23 VAL   185       3.938   4.667  13.790  1.00  0.00      A      
ATOM   2258  C   VAL   185       3.055   2.842  10.183  1.00 29.32      A      
ATOM   2259  O   VAL   185       3.001   1.698  10.572  1.00 28.49      A      
ATOM   2260  N   ASP   186       3.158   3.089   8.882  1.00 28.70      A      
ATOM   2261  H   ASP   186       3.272   4.038   8.554  1.00  0.00      A      
ATOM   2262  CA  ASP   186       3.183   1.952   7.872  1.00 28.87      A      
ATOM   2263  HA  ASP   186       2.782   1.050   8.335  1.00  0.00      A      
ATOM   2264  CB  ASP   186       2.274   2.264   6.696  1.00 29.87      A      
ATOM   2265  HB2 ASP   186       2.492   3.271   6.341  1.00  0.00      A      
ATOM   2266  HB3 ASP   186       1.275   2.370   7.119  1.00  0.00      A      
ATOM   2267  CG  ASP   186       2.261   1.313   5.525  1.00 30.50      A      
ATOM   2268  OD1 ASP   186       2.929   0.231   5.462  1.00 30.86      A      
ATOM   2269  OD2 ASP   186       1.413   1.584   4.609  1.00 31.91      A      
ATOM   2270  C   ASP   186       4.578   1.542   7.474  1.00 28.15      A      
ATOM   2271  O   ASP   186       5.389   2.353   7.015  1.00 28.75      A      
ATOM   2272  N   ASN   187       4.861   0.260   7.646  1.00 27.43      A      
ATOM   2273  H   ASN   187       4.099  -0.357   7.890  1.00  0.00      A      
ATOM   2274  CA  ASN   187       6.223  -0.264   7.672  1.00 26.63      A      
ATOM   2275  HA  ASN   187       6.936   0.556   7.758  1.00  0.00      A      
ATOM   2276  CB  ASN   187       6.399  -1.199   8.884  1.00 26.07      A      
ATOM   2277  HB2 ASN   187       5.682  -2.010   8.757  1.00  0.00      A      
ATOM   2278  HB3 ASN   187       6.158  -0.680   9.812  1.00  0.00      A      
ATOM   2279  CG  ASN   187       7.806  -1.708   9.205  1.00 25.92      A      
ATOM   2280  OD1 ASN   187       8.826  -1.038   9.046  1.00 26.95      A      
ATOM   2281  ND2 ASN   187       7.878  -2.854   9.896  1.00 25.61      A      
ATOM   2282 HD21 ASN   187       8.783  -3.126  10.254  1.00  0.00      A      
ATOM   2283 HD22 ASN   187       6.992  -3.306  10.073  1.00  0.00      A      
ATOM   2284  C   ASN   187       6.656  -0.987   6.384  1.00 26.82      A      
ATOM   2285  O   ASN   187       7.817  -1.366   6.208  1.00 25.75      A      
ATOM   2286  N   THR   188       5.758  -1.090   5.404  1.00 26.92      A      
ATOM   2287  H   THR   188       4.823  -0.771   5.614  1.00  0.00      A      
ATOM   2288  CA  THR   188       5.892  -1.842   4.188  1.00 26.55      A      
ATOM   2289  HA  THR   188       5.738  -2.910   4.341  1.00  0.00      A      
ATOM   2290  CB  THR   188       4.723  -1.415   3.368  1.00 26.11      A      
ATOM   2291  HB  THR   188       4.745  -0.332   3.249  1.00  0.00      A      
ATOM   2292  CG2 THR   188       4.856  -1.970   1.969  1.00 24.89      A      
ATOM   2293 HG21 THR   188       4.915  -3.057   1.919  1.00  0.00      A      
ATOM   2294 HG22 THR   188       5.576  -1.353   1.431  1.00  0.00      A      
ATOM   2295 HG23 THR   188       3.921  -1.817   1.431  1.00  0.00      A      
ATOM   2296  OG1 THR   188       3.467  -1.749   3.862  1.00 24.70      A      
ATOM   2297  HG1 THR   188       3.268  -1.040   4.477  1.00  0.00      A      
ATOM   2298  C   THR   188       7.236  -1.675   3.389  1.00 27.58      A      
ATOM   2299  O   THR   188       7.697  -2.638   2.809  1.00 26.56      A      
ATOM   2300  N   TYR   189       7.876  -0.477   3.332  1.00 28.58      A      
ATOM   2301  H   TYR   189       7.498   0.312   3.836  1.00  0.00      A      
ATOM   2302  CA  TYR   189       9.030  -0.330   2.488  1.00 30.56      A      
ATOM   2303  HA  TYR   189       9.016  -0.988   1.619  1.00  0.00      A      
ATOM   2304  CB  TYR   189       9.186   1.229   2.214  1.00 33.68      A      
ATOM   2305  HB2 TYR   189      10.186   1.343   1.795  1.00  0.00      A      
ATOM   2306  HB3 TYR   189       9.377   1.766   3.143  1.00  0.00      A      
ATOM   2307  CG  TYR   189       8.030   1.828   1.396  1.00 37.27      A      
ATOM   2308  CD1 TYR   189       7.517   3.105   1.585  1.00 38.35      A      
ATOM   2309  HD1 TYR   189       7.966   3.728   2.344  1.00  0.00      A      
ATOM   2310  CE1 TYR   189       6.402   3.536   0.823  1.00 39.97      A      
ATOM   2311  HE1 TYR   189       5.911   4.458   1.096  1.00  0.00      A      
ATOM   2312  CZ  TYR   189       5.930   2.710  -0.258  1.00 40.67      A      
ATOM   2313  OH  TYR   189       4.742   3.087  -0.902  1.00 42.65      A      
ATOM   2314  HH  TYR   189       4.164   2.339  -1.074  1.00  0.00      A      
ATOM   2315  CE2 TYR   189       6.351   1.384  -0.304  1.00 40.11      A      
ATOM   2316  HE2 TYR   189       5.877   0.634  -0.921  1.00  0.00      A      
ATOM   2317  CD2 TYR   189       7.429   0.951   0.508  1.00 38.26      A      
ATOM   2318  HD2 TYR   189       7.844  -0.025   0.304  1.00  0.00      A      
ATOM   2319  C   TYR   189      10.306  -1.014   3.190  1.00 30.34      A      
ATOM   2320  O   TYR   189      11.278  -1.232   2.488  1.00 29.80      A      
ATOM   2321  N   CYS   190      10.275  -1.207   4.528  1.00 29.66      A      
ATOM   2322  H   CYS   190       9.407  -0.957   4.980  1.00  0.00      A      
ATOM   2323  CA  CYS   190      11.412  -1.691   5.245  1.00 29.02      A      
ATOM   2324  HA  CYS   190      12.399  -1.600   4.793  1.00  0.00      A      
ATOM   2325  CB  CYS   190      11.561  -0.757   6.484  1.00 29.17      A      
ATOM   2326  HB2 CYS   190      12.348  -1.021   7.190  1.00  0.00      A      
ATOM   2327  HB3 CYS   190      10.597  -0.712   6.990  1.00  0.00      A      
ATOM   2328  SG  CYS   190      11.981   0.916   5.975  1.00 30.94      A      
ATOM   2329  HG  CYS   190      13.140   0.779   5.324  1.00  0.00      A      
ATOM   2330  C   CYS   190      11.147  -3.151   5.840  1.00 28.21      A      
ATOM   2331  O   CYS   190      12.093  -4.020   6.012  1.00 28.43      A      
ATOM   2332  N   THR   191       9.887  -3.506   6.016  1.00 26.52      A      
ATOM   2333  H   THR   191       9.201  -2.784   5.847  1.00  0.00      A      
ATOM   2334  CA  THR   191       9.407  -4.812   6.596  1.00 25.94      A      
ATOM   2335  HA  THR   191       8.335  -4.633   6.684  1.00  0.00      A      
ATOM   2336  CB  THR   191       9.735  -5.992   5.687  1.00 26.63      A      
ATOM   2337  HB  THR   191       9.070  -6.803   5.983  1.00  0.00      A      
ATOM   2338  CG2 THR   191       9.401  -5.860   4.181  1.00 25.79      A      
ATOM   2339 HG21 THR   191       9.630  -6.725   3.559  1.00  0.00      A      
ATOM   2340 HG22 THR   191       9.887  -4.945   3.843  1.00  0.00      A      
ATOM   2341 HG23 THR   191       8.332  -5.708   4.032  1.00  0.00      A      
ATOM   2342  OG1 THR   191      11.028  -6.546   5.890  1.00 26.18      A      
ATOM   2343  HG1 THR   191      11.522  -5.745   6.081  1.00  0.00      A      
ATOM   2344  C   THR   191       9.885  -5.020   8.091  1.00 26.02      A      
ATOM   2345  O   THR   191      10.627  -4.218   8.588  1.00 25.06      A      
ATOM   2346  N   PRO   192       9.356  -6.069   8.737  1.00 26.25      A      
ATOM   2347  CD  PRO   192       8.236  -6.927   8.412  1.00 25.87      A      
ATOM   2348  HD2 PRO   192       8.661  -7.713   7.788  1.00  0.00      A      
ATOM   2349  HD3 PRO   192       7.597  -6.305   7.786  1.00  0.00      A      
ATOM   2350  CG  PRO   192       7.627  -7.329   9.706  1.00 27.66      A      
ATOM   2351  HG2 PRO   192       7.236  -8.342   9.611  1.00  0.00      A      
ATOM   2352  HG3 PRO   192       6.903  -6.538   9.903  1.00  0.00      A      
ATOM   2353  CB  PRO   192       8.827  -7.320  10.659  1.00 26.43      A      
ATOM   2354  HB2 PRO   192       9.275  -8.303  10.514  1.00  0.00      A      
ATOM   2355  HB3 PRO   192       8.643  -7.109  11.712  1.00  0.00      A      
ATOM   2356  CA  PRO   192       9.730  -6.254  10.109  1.00 26.60      A      
ATOM   2357  HA  PRO   192       9.556  -5.340  10.677  1.00  0.00      A      
ATOM   2358  C   PRO   192      11.234  -6.546  10.283  1.00 26.74      A      
ATOM   2359  O   PRO   192      11.759  -6.478  11.382  1.00 26.51      A      
ATOM   2360  N   TYR   193      11.885  -7.042   9.270  1.00 26.46      A      
ATOM   2361  H   TYR   193      11.414  -7.129   8.380  1.00  0.00      A      
ATOM   2362  CA  TYR   193      13.320  -7.517   9.324  1.00 26.51      A      
ATOM   2363  HA  TYR   193      13.439  -8.079  10.251  1.00  0.00      A      
ATOM   2364  CB  TYR   193      13.524  -8.476   8.114  1.00 26.29      A      
ATOM   2365  HB2 TYR   193      13.183  -7.858   7.284  1.00  0.00      A      
ATOM   2366  HB3 TYR   193      12.799  -9.283   8.217  1.00  0.00      A      
ATOM   2367  CG  TYR   193      14.897  -9.062   7.950  1.00 26.07      A      
ATOM   2368  CD1 TYR   193      15.417  -9.924   8.915  1.00 26.34      A      
ATOM   2369  HD1 TYR   193      14.835 -10.336   9.726  1.00  0.00      A      
ATOM   2370  CE1 TYR   193      16.778 -10.288   8.757  1.00 26.80      A      
ATOM   2371  HE1 TYR   193      17.315 -10.866   9.495  1.00  0.00      A      
ATOM   2372  CZ  TYR   193      17.555  -9.909   7.675  1.00 26.36      A      
ATOM   2373  OH  TYR   193      18.775 -10.437   7.423  1.00 28.35      A      
ATOM   2374  HH  TYR   193      19.124 -10.196   6.562  1.00  0.00      A      
ATOM   2375  CE2 TYR   193      17.008  -9.031   6.711  1.00 26.62      A      
ATOM   2376  HE2 TYR   193      17.579  -8.761   5.835  1.00  0.00      A      
ATOM   2377  CD2 TYR   193      15.708  -8.539   6.889  1.00 25.77      A      
ATOM   2378  HD2 TYR   193      15.258  -7.797   6.247  1.00  0.00      A      
ATOM   2379  C   TYR   193      14.357  -6.381   9.323  1.00 27.02      A      
ATOM   2380  O   TYR   193      15.506  -6.692   9.654  1.00 26.94      A      
ATOM   2381  N   LEU   194      13.961  -5.170   8.946  1.00 27.23      A      
ATOM   2382  H   LEU   194      13.034  -5.009   8.580  1.00  0.00      A      
ATOM   2383  CA  LEU   194      14.894  -4.039   8.976  1.00 27.33      A      
ATOM   2384  HA  LEU   194      15.859  -4.248   9.438  1.00  0.00      A      
ATOM   2385  CB  LEU   194      15.085  -3.545   7.536  1.00 26.09      A      
ATOM   2386  HB2 LEU   194      15.816  -2.737   7.570  1.00  0.00      A      
ATOM   2387  HB3 LEU   194      14.115  -3.129   7.266  1.00  0.00      A      
ATOM   2388  CG  LEU   194      15.550  -4.593   6.420  1.00 25.80      A      
ATOM   2389  HG  LEU   194      14.836  -5.415   6.370  1.00  0.00      A      
ATOM   2390  CD1 LEU   194      15.422  -3.854   5.082  1.00 25.40      A      
ATOM   2391 HD11 LEU   194      15.844  -4.446   4.270  1.00  0.00      A      
ATOM   2392 HD12 LEU   194      16.023  -2.945   5.052  1.00  0.00      A      
ATOM   2393 HD13 LEU   194      14.356  -3.706   4.910  1.00  0.00      A      
ATOM   2394  CD2 LEU   194      17.005  -5.040   6.601  1.00 25.21      A      
ATOM   2395 HD21 LEU   194      17.754  -4.249   6.556  1.00  0.00      A      
ATOM   2396 HD22 LEU   194      17.268  -5.843   5.913  1.00  0.00      A      
ATOM   2397 HD23 LEU   194      17.043  -5.496   7.590  1.00  0.00      A      
ATOM   2398  C   LEU   194      14.454  -2.854   9.837  1.00 27.67      A      
ATOM   2399  O   LEU   194      15.333  -2.125  10.284  1.00 28.41      A      
ATOM   2400  N   GLN   195      13.107  -2.699  10.064  1.00 28.32      A      
ATOM   2401  H   GLN   195      12.461  -3.414   9.759  1.00  0.00      A      
ATOM   2402  CA  GLN   195      12.464  -1.633  10.821  1.00 28.30      A      
ATOM   2403  HA  GLN   195      13.243  -1.317  11.515  1.00  0.00      A      
ATOM   2404  CB  GLN   195      11.988  -0.631   9.825  1.00 27.96      A      
ATOM   2405  HB2 GLN   195      11.281  -1.051   9.110  1.00  0.00      A      
ATOM   2406  HB3 GLN   195      12.732  -0.274   9.114  1.00  0.00      A      
ATOM   2407  CG  GLN   195      11.321   0.660  10.413  1.00 28.78      A      
ATOM   2408  HG2 GLN   195      12.104   1.173  10.971  1.00  0.00      A      
ATOM   2409  HG3 GLN   195      10.510   0.429  11.103  1.00  0.00      A      
ATOM   2410  CD  GLN   195      10.829   1.643   9.295  1.00 28.78      A      
ATOM   2411  OE1 GLN   195      11.172   2.807   9.301  1.00 29.08      A      
ATOM   2412  NE2 GLN   195      10.005   1.297   8.333  1.00 28.91      A      
ATOM   2413 HE21 GLN   195       9.714   0.337   8.458  1.00  0.00      A      
ATOM   2414 HE22 GLN   195       9.713   1.936   7.608  1.00  0.00      A      
ATOM   2415  C   GLN   195      11.298  -2.184  11.717  1.00 29.00      A      
ATOM   2416  O   GLN   195      10.489  -2.950  11.170  1.00 28.66      A      
ATOM   2417  N   ARG   196      11.129  -1.759  12.944  1.00 29.48      A      
ATOM   2418  H   ARG   196      11.769  -1.075  13.322  1.00  0.00      A      
ATOM   2419  CA  ARG   196       9.930  -2.066  13.784  1.00 30.45      A      
ATOM   2420  HA  ARG   196       9.091  -2.381  13.164  1.00  0.00      A      
ATOM   2421  CB  ARG   196      10.294  -3.188  14.722  1.00 31.27      A      
ATOM   2422  HB2 ARG   196       9.476  -3.294  15.435  1.00  0.00      A      
ATOM   2423  HB3 ARG   196      11.135  -2.920  15.362  1.00  0.00      A      
ATOM   2424  CG  ARG   196      10.451  -4.564  13.946  1.00 33.09      A      
ATOM   2425  HG2 ARG   196      11.193  -4.311  13.188  1.00  0.00      A      
ATOM   2426  HG3 ARG   196       9.481  -4.864  13.548  1.00  0.00      A      
ATOM   2427  CD  ARG   196      10.998  -5.711  14.712  1.00 33.94      A      
ATOM   2428  HD2 ARG   196      11.128  -6.623  14.128  1.00  0.00      A      
ATOM   2429  HD3 ARG   196      10.285  -5.882  15.518  1.00  0.00      A      
ATOM   2430  NE  ARG   196      12.316  -5.295  15.199  1.00 35.83      A      
ATOM   2431  HE  ARG   196      12.326  -4.981  16.159  1.00  0.00      A      
ATOM   2432  CZ  ARG   196      13.470  -5.104  14.557  1.00 37.31      A      
ATOM   2433  NH1 ARG   196      13.615  -5.504  13.355  1.00 37.69      A      
ATOM   2434 HH11 ARG   196      14.360  -5.150  12.772  1.00  0.00      A      
ATOM   2435 HH12 ARG   196      12.826  -5.795  12.796  1.00  0.00      A      
ATOM   2436  NH2 ARG   196      14.559  -4.747  15.130  1.00 38.16      A      
ATOM   2437 HH21 ARG   196      15.406  -4.742  14.579  1.00  0.00      A      
ATOM   2438 HH22 ARG   196      14.720  -4.847  16.122  1.00  0.00      A      
ATOM   2439  C   ARG   196       9.537  -0.789  14.544  1.00 30.97      A      
ATOM   2440  O   ARG   196      10.023  -0.445  15.616  1.00 30.08      A      
ATOM   2441  N   PRO   197       8.652   0.034  14.006  1.00 31.37      A      
ATOM   2442  CD  PRO   197       8.025  -0.128  12.742  1.00 31.68      A      
ATOM   2443  HD2 PRO   197       7.127  -0.746  12.716  1.00  0.00      A      
ATOM   2444  HD3 PRO   197       8.876  -0.454  12.145  1.00  0.00      A      
ATOM   2445  CG  PRO   197       7.578   1.335  12.323  1.00 31.91      A      
ATOM   2446  HG2 PRO   197       6.743   1.228  11.631  1.00  0.00      A      
ATOM   2447  HG3 PRO   197       8.424   1.916  11.955  1.00  0.00      A      
ATOM   2448  CB  PRO   197       7.097   1.898  13.681  1.00 31.65      A      
ATOM   2449  HB2 PRO   197       6.068   1.571  13.829  1.00  0.00      A      
ATOM   2450  HB3 PRO   197       7.137   2.987  13.722  1.00  0.00      A      
ATOM   2451  CA  PRO   197       8.106   1.209  14.679  1.00 31.99      A      
ATOM   2452  HA  PRO   197       8.923   1.887  14.925  1.00  0.00      A      
ATOM   2453  C   PRO   197       7.379   0.880  15.982  1.00 32.44      A      
ATOM   2454  O   PRO   197       7.524   1.657  16.920  1.00 32.48      A      
ATOM   2455  N   LEU   198       6.823  -0.319  16.143  1.00 32.93      A      
ATOM   2456  H   LEU   198       6.849  -0.962  15.365  1.00  0.00      A      
ATOM   2457  CA  LEU   198       6.275  -0.757  17.418  1.00 34.40      A      
ATOM   2458  HA  LEU   198       5.569   0.011  17.734  1.00  0.00      A      
ATOM   2459  CB  LEU   198       5.598  -2.135  17.297  1.00 33.99      A      
ATOM   2460  HB2 LEU   198       5.267  -2.370  18.309  1.00  0.00      A      
ATOM   2461  HB3 LEU   198       6.266  -2.959  17.047  1.00  0.00      A      
ATOM   2462  CG  LEU   198       4.400  -2.192  16.296  1.00 34.09      A      
ATOM   2463  HG  LEU   198       4.670  -1.959  15.266  1.00  0.00      A      
ATOM   2464  CD1 LEU   198       3.939  -3.607  16.236  1.00 33.51      A      
ATOM   2465 HD11 LEU   198       4.776  -4.300  16.325  1.00  0.00      A      
ATOM   2466 HD12 LEU   198       3.395  -3.756  15.304  1.00  0.00      A      
ATOM   2467 HD13 LEU   198       3.192  -3.782  17.010  1.00  0.00      A      
ATOM   2468  CD2 LEU   198       3.261  -1.270  16.698  1.00 33.88      A      
ATOM   2469 HD21 LEU   198       2.299  -1.624  16.325  1.00  0.00      A      
ATOM   2470 HD22 LEU   198       3.489  -0.274  16.320  1.00  0.00      A      
ATOM   2471 HD23 LEU   198       3.167  -1.189  17.781  1.00  0.00      A      
ATOM   2472  C   LEU   198       7.386  -0.887  18.445  1.00 35.62      A      
ATOM   2473  O   LEU   198       7.253  -0.511  19.560  1.00 35.56      A      
ATOM   2474  N   GLU   199       8.603  -1.313  18.058  1.00 36.66      A      
ATOM   2475  H   GLU   199       8.778  -1.629  17.115  1.00  0.00      A      
ATOM   2476  CA  GLU   199       9.692  -1.462  19.039  1.00 37.92      A      
ATOM   2477  HA  GLU   199       9.315  -1.814  19.999  1.00  0.00      A      
ATOM   2478  CB  GLU   199      10.743  -2.360  18.494  1.00 38.76      A      
ATOM   2479  HB2 GLU   199      11.623  -2.232  19.124  1.00  0.00      A      
ATOM   2480  HB3 GLU   199      11.036  -2.044  17.493  1.00  0.00      A      
ATOM   2481  CG  GLU   199      10.382  -3.809  18.567  1.00 39.16      A      
ATOM   2482  HG2 GLU   199       9.663  -4.045  17.783  1.00  0.00      A      
ATOM   2483  HG3 GLU   199       9.923  -3.962  19.544  1.00  0.00      A      
ATOM   2484  CD  GLU   199      11.682  -4.603  18.389  1.00 39.76      A      
ATOM   2485  OE1 GLU   199      12.658  -4.175  17.778  1.00 39.12      A      
ATOM   2486  OE2 GLU   199      11.578  -5.783  18.770  1.00 39.13      A      
ATOM   2487  C   GLU   199      10.387  -0.125  19.338  1.00 38.19      A      
ATOM   2488  O   GLU   199      10.902   0.062  20.445  1.00 38.88      A      
ATOM   2489  N   LEU   200      10.433   0.843  18.475  1.00 38.05      A      
ATOM   2490  H   LEU   200      10.192   0.721  17.501  1.00  0.00      A      
ATOM   2491  CA  LEU   200      10.946   2.168  18.744  1.00 37.56      A      
ATOM   2492  HA  LEU   200      11.916   2.202  19.240  1.00  0.00      A      
ATOM   2493  CB  LEU   200      11.031   2.968  17.346  1.00 37.60      A      
ATOM   2494  HB2 LEU   200      11.254   4.021  17.516  1.00  0.00      A      
ATOM   2495  HB3 LEU   200      10.040   2.923  16.895  1.00  0.00      A      
ATOM   2496  CG  LEU   200      12.086   2.379  16.332  1.00 38.13      A      
ATOM   2497  HG  LEU   200      12.150   1.294  16.255  1.00  0.00      A      
ATOM   2498  CD1 LEU   200      11.872   2.915  14.989  1.00 37.84      A      
ATOM   2499 HD11 LEU   200      12.043   3.991  14.954  1.00  0.00      A      
ATOM   2500 HD12 LEU   200      10.877   2.637  14.642  1.00  0.00      A      
ATOM   2501 HD13 LEU   200      12.500   2.398  14.263  1.00  0.00      A      
ATOM   2502  CD2 LEU   200      13.495   2.730  16.605  1.00 38.01      A      
ATOM   2503 HD21 LEU   200      13.665   3.791  16.787  1.00  0.00      A      
ATOM   2504 HD22 LEU   200      14.158   2.352  15.826  1.00  0.00      A      
ATOM   2505 HD23 LEU   200      13.732   2.249  17.554  1.00  0.00      A      
ATOM   2506  C   LEU   200       9.953   2.961  19.596  1.00 37.43      A      
ATOM   2507  O   LEU   200      10.453   3.783  20.361  1.00 37.56      A      
ATOM   2508  N   GLY   201       8.642   2.894  19.503  1.00 37.40      A      
ATOM   2509  H   GLY   201       8.282   2.266  18.800  1.00  0.00      A      
ATOM   2510  CA  GLY   201       7.632   3.677  20.241  1.00 36.76      A      
ATOM   2511  HA2 GLY   201       7.938   4.712  20.392  1.00  0.00      A      
ATOM   2512  HA3 GLY   201       7.655   3.338  21.277  1.00  0.00      A      
ATOM   2513  C   GLY   201       6.195   3.769  19.712  1.00 36.33      A      
ATOM   2514  O   GLY   201       5.291   4.358  20.406  1.00 36.06      A      
ATOM   2515  N   ALA   202       5.915   3.199  18.534  1.00 34.75      A      
ATOM   2516  H   ALA   202       6.642   2.676  18.068  1.00  0.00      A      
ATOM   2517  CA  ALA   202       4.585   3.243  17.929  1.00 33.15      A      
ATOM   2518  HA  ALA   202       4.259   4.283  17.954  1.00  0.00      A      
ATOM   2519  CB  ALA   202       4.593   3.076  16.364  1.00 33.17      A      
ATOM   2520  HB1 ALA   202       3.699   3.550  15.957  1.00  0.00      A      
ATOM   2521  HB2 ALA   202       4.543   2.058  15.977  1.00  0.00      A      
ATOM   2522  HB3 ALA   202       5.514   3.523  15.992  1.00  0.00      A      
ATOM   2523  C   ALA   202       3.457   2.427  18.657  1.00 32.23      A      
ATOM   2524  O   ALA   202       3.736   1.285  19.020  1.00 31.60      A      
ATOM   2525  N   ASP   203       2.280   2.995  18.715  1.00 30.97      A      
ATOM   2526  H   ASP   203       2.122   3.961  18.465  1.00  0.00      A      
ATOM   2527  CA  ASP   203       1.175   2.346  19.384  1.00 30.13      A      
ATOM   2528  HA  ASP   203       1.498   1.973  20.356  1.00  0.00      A      
ATOM   2529  CB  ASP   203       0.172   3.421  19.710  1.00 30.67      A      
ATOM   2530  HB2 ASP   203      -0.724   2.909  20.060  1.00  0.00      A      
ATOM   2531  HB3 ASP   203      -0.162   3.979  18.836  1.00  0.00      A      
ATOM   2532  CG  ASP   203       0.677   4.419  20.795  1.00 31.27      A      
ATOM   2533  OD1 ASP   203       1.766   4.292  21.426  1.00 32.24      A      
ATOM   2534  OD2 ASP   203      -0.126   5.346  21.126  1.00 30.48      A      
ATOM   2535  C   ASP   203       0.615   1.200  18.566  1.00 29.64      A      
ATOM   2536  O   ASP   203       0.117   0.214  19.087  1.00 28.59      A      
ATOM   2537  N   LEU   204       0.764   1.350  17.186  1.00 28.84      A      
ATOM   2538  H   LEU   204       1.338   2.089  16.807  1.00  0.00      A      
ATOM   2539  CA  LEU   204       0.171   0.552  16.095  1.00 28.81      A      
ATOM   2540  HA  LEU   204       0.229  -0.489  16.413  1.00  0.00      A      
ATOM   2541  CB  LEU   204      -1.206   1.019  15.637  1.00 28.79      A      
ATOM   2542  HB2 LEU   204      -1.432   0.650  14.636  1.00  0.00      A      
ATOM   2543  HB3 LEU   204      -1.175   2.102  15.513  1.00  0.00      A      
ATOM   2544  CG  LEU   204      -2.408   0.720  16.602  1.00 28.95      A      
ATOM   2545  HG  LEU   204      -2.112   0.936  17.629  1.00  0.00      A      
ATOM   2546  CD1 LEU   204      -3.661   1.595  16.280  1.00 29.00      A      
ATOM   2547 HD11 LEU   204      -3.849   1.648  15.208  1.00  0.00      A      
ATOM   2548 HD12 LEU   204      -3.338   2.585  16.601  1.00  0.00      A      
ATOM   2549 HD13 LEU   204      -4.540   1.229  16.812  1.00  0.00      A      
ATOM   2550  CD2 LEU   204      -2.710  -0.745  16.474  1.00 28.36      A      
ATOM   2551 HD21 LEU   204      -3.476  -1.085  17.170  1.00  0.00      A      
ATOM   2552 HD22 LEU   204      -1.782  -1.210  16.804  1.00  0.00      A      
ATOM   2553 HD23 LEU   204      -2.994  -1.171  15.511  1.00  0.00      A      
ATOM   2554  C   LEU   204       0.985   0.611  14.837  1.00 28.40      A      
ATOM   2555  O   LEU   204       1.604   1.638  14.591  1.00 28.10      A      
ATOM   2556  N   VAL   205       0.920  -0.438  13.964  1.00 28.23      A      
ATOM   2557  H   VAL   205       0.333  -1.223  14.210  1.00  0.00      A      
ATOM   2558  CA  VAL   205       1.693  -0.449  12.753  1.00 28.28      A      
ATOM   2559  HA  VAL   205       1.830   0.602  12.497  1.00  0.00      A      
ATOM   2560  CB  VAL   205       3.071  -1.165  12.835  1.00 29.36      A      
ATOM   2561  HB  VAL   205       2.991  -1.967  13.569  1.00  0.00      A      
ATOM   2562  CG1 VAL   205       3.527  -1.909  11.640  1.00 30.38      A      
ATOM   2563 HG11 VAL   205       3.814  -1.118  10.947  1.00  0.00      A      
ATOM   2564 HG12 VAL   205       2.838  -2.636  11.210  1.00  0.00      A      
ATOM   2565 HG13 VAL   205       4.428  -2.452  11.925  1.00  0.00      A      
ATOM   2566  CG2 VAL   205       4.142  -0.124  13.236  1.00 28.83      A      
ATOM   2567 HG21 VAL   205       4.138   0.736  12.566  1.00  0.00      A      
ATOM   2568 HG22 VAL   205       5.154  -0.518  13.329  1.00  0.00      A      
ATOM   2569 HG23 VAL   205       3.919   0.380  14.177  1.00  0.00      A      
ATOM   2570  C   VAL   205       0.873  -1.044  11.610  1.00 27.70      A      
ATOM   2571  O   VAL   205       0.219  -2.007  11.954  1.00 27.47      A      
ATOM   2572  N   VAL   206       0.915  -0.531  10.398  1.00 26.86      A      
ATOM   2573  H   VAL   206       1.538   0.255  10.276  1.00  0.00      A      
ATOM   2574  CA  VAL   206       0.265  -1.203   9.182  1.00 26.67      A      
ATOM   2575  HA  VAL   206      -0.313  -2.035   9.583  1.00  0.00      A      
ATOM   2576  CB  VAL   206      -0.583  -0.112   8.399  1.00 27.79      A      
ATOM   2577  HB  VAL   206       0.110   0.702   8.187  1.00  0.00      A      
ATOM   2578  CG1 VAL   206      -1.344  -0.488   7.104  1.00 29.55      A      
ATOM   2579 HG11 VAL   206      -0.673  -0.751   6.287  1.00  0.00      A      
ATOM   2580 HG12 VAL   206      -1.841   0.411   6.741  1.00  0.00      A      
ATOM   2581 HG13 VAL   206      -2.067  -1.288   7.261  1.00  0.00      A      
ATOM   2582  CG2 VAL   206      -1.671   0.495   9.296  1.00 27.57      A      
ATOM   2583 HG21 VAL   206      -2.147   1.263   8.686  1.00  0.00      A      
ATOM   2584 HG22 VAL   206      -1.176   1.069  10.079  1.00  0.00      A      
ATOM   2585 HG23 VAL   206      -2.381  -0.260   9.633  1.00  0.00      A      
ATOM   2586  C   VAL   206       1.224  -1.805   8.188  1.00 25.89      A      
ATOM   2587  O   VAL   206       2.382  -1.367   8.110  1.00 25.50      A      
ATOM   2588  N   HID   207       0.689  -2.810   7.495  1.00 25.60      A      
ATOM   2589  H   HID   207      -0.216  -3.148   7.791  1.00  0.00      A      
ATOM   2590  CA  HID   207       1.365  -3.518   6.380  1.00 25.21      A      
ATOM   2591  HA  HID   207       2.177  -2.944   5.932  1.00  0.00      A      
ATOM   2592  CB  HID   207       2.026  -4.759   7.045  1.00 26.08      A      
ATOM   2593  HB2 HID   207       1.612  -5.713   6.718  1.00  0.00      A      
ATOM   2594  HB3 HID   207       1.882  -4.694   8.124  1.00  0.00      A      
ATOM   2595  CG  HID   207       3.505  -4.724   6.793  1.00 26.25      A      
ATOM   2596  ND1 HID   207       4.503  -4.314   7.640  1.00 27.37      A      
ATOM   2597  HD1 HID   207       4.336  -3.996   8.584  1.00  0.00      A      
ATOM   2598  CE1 HID   207       5.697  -4.425   6.970  1.00 26.73      A      
ATOM   2599  HE1 HID   207       6.653  -4.263   7.446  1.00  0.00      A      
ATOM   2600  NE2 HID   207       5.517  -4.941   5.768  1.00 27.40      A      
ATOM   2601  CD2 HID   207       4.149  -5.124   5.660  1.00 26.05      A      
ATOM   2602  HD2 HID   207       3.669  -5.493   4.766  1.00  0.00      A      
ATOM   2603  C   HID   207       0.482  -3.812   5.104  1.00 24.58      A      
ATOM   2604  O   HID   207      -0.703  -4.138   5.219  1.00 24.35      A      
ATOM   2605  N   SER   208       0.985  -3.626   3.921  1.00 24.83      A      
ATOM   2606  H   SER   208       1.926  -3.274   3.822  1.00  0.00      A      
ATOM   2607  CA  SER   208       0.533  -4.304   2.734  1.00 24.11      A      
ATOM   2608  HA  SER   208      -0.528  -4.544   2.805  1.00  0.00      A      
ATOM   2609  CB  SER   208       0.743  -3.518   1.509  1.00 23.92      A      
ATOM   2610  HB2 SER   208       1.705  -3.008   1.549  1.00  0.00      A      
ATOM   2611  HB3 SER   208      -0.046  -2.767   1.543  1.00  0.00      A      
ATOM   2612  OG  SER   208       0.621  -4.228   0.308  1.00 22.75      A      
ATOM   2613  HG  SER   208      -0.270  -4.092  -0.023  1.00  0.00      A      
ATOM   2614  C   SER   208       1.231  -5.698   2.627  1.00 23.94      A      
ATOM   2615  O   SER   208       2.422  -5.857   2.840  1.00 24.41      A      
ATOM   2616  N   ALA   209       0.517  -6.714   2.218  1.00 24.13      A      
ATOM   2617  H   ALA   209      -0.460  -6.582   1.996  1.00  0.00      A      
ATOM   2618  CA  ALA   209       1.111  -7.957   1.846  1.00 23.68      A      
ATOM   2619  HA  ALA   209       1.948  -8.227   2.491  1.00  0.00      A      
ATOM   2620  CB  ALA   209       0.186  -9.109   1.953  1.00 22.21      A      
ATOM   2621  HB1 ALA   209      -0.515  -8.999   1.126  1.00  0.00      A      
ATOM   2622  HB2 ALA   209      -0.326  -9.156   2.915  1.00  0.00      A      
ATOM   2623  HB3 ALA   209       0.745 -10.005   1.683  1.00  0.00      A      
ATOM   2624  C   ALA   209       1.632  -7.984   0.453  1.00 24.07      A      
ATOM   2625  O   ALA   209       2.691  -8.579   0.131  1.00 23.83      A      
ATOM   2626  N   THR   210       1.045  -7.194  -0.478  1.00 24.85      A      
ATOM   2627  H   THR   210       0.105  -6.898  -0.256  1.00  0.00      A      
ATOM   2628  CA  THR   210       1.573  -7.042  -1.823  1.00 24.44      A      
ATOM   2629  HA  THR   210       1.515  -8.055  -2.219  1.00  0.00      A      
ATOM   2630  CB  THR   210       0.686  -6.066  -2.647  1.00 24.88      A      
ATOM   2631  HB  THR   210       0.793  -5.138  -2.085  1.00  0.00      A      
ATOM   2632  CG2 THR   210       1.181  -5.839  -4.070  1.00 24.74      A      
ATOM   2633 HG21 THR   210       1.084  -6.830  -4.515  1.00  0.00      A      
ATOM   2634 HG22 THR   210       2.248  -5.621  -4.046  1.00  0.00      A      
ATOM   2635 HG23 THR   210       0.620  -5.069  -4.600  1.00  0.00      A      
ATOM   2636  OG1 THR   210      -0.598  -6.543  -2.757  1.00 24.10      A      
ATOM   2637  HG1 THR   210      -0.560  -7.486  -2.927  1.00  0.00      A      
ATOM   2638  C   THR   210       2.992  -6.470  -1.991  1.00 25.01      A      
ATOM   2639  O   THR   210       3.825  -7.068  -2.654  1.00 24.36      A      
ATOM   2640  N   LYS   211       3.283  -5.339  -1.228  1.00 24.98      A      
ATOM   2641  H   LYS   211       2.562  -5.068  -0.576  1.00  0.00      A      
ATOM   2642  CA  LYS   211       4.589  -4.699  -1.369  1.00 25.21      A      
ATOM   2643  HA  LYS   211       5.011  -4.837  -2.365  1.00  0.00      A      
ATOM   2644  CB  LYS   211       4.488  -3.213  -1.153  1.00 25.51      A      
ATOM   2645  HB2 LYS   211       5.506  -2.877  -0.958  1.00  0.00      A      
ATOM   2646  HB3 LYS   211       3.833  -3.119  -0.287  1.00  0.00      A      
ATOM   2647  CG  LYS   211       3.956  -2.291  -2.273  1.00 27.41      A      
ATOM   2648  HG2 LYS   211       4.634  -2.357  -3.124  1.00  0.00      A      
ATOM   2649  HG3 LYS   211       3.937  -1.300  -1.819  1.00  0.00      A      
ATOM   2650  CD  LYS   211       2.553  -2.701  -2.744  1.00 29.44      A      
ATOM   2651  HD2 LYS   211       1.830  -2.714  -1.928  1.00  0.00      A      
ATOM   2652  HD3 LYS   211       2.590  -3.651  -3.277  1.00  0.00      A      
ATOM   2653  CE  LYS   211       1.990  -1.597  -3.629  1.00 31.34      A      
ATOM   2654  HE2 LYS   211       1.021  -1.876  -4.045  1.00  0.00      A      
ATOM   2655  HE3 LYS   211       2.704  -1.394  -4.427  1.00  0.00      A      
ATOM   2656  NZ  LYS   211       1.730  -0.401  -2.973  1.00 33.90      A      
ATOM   2657  HZ1 LYS   211       2.578   0.110  -2.771  1.00  0.00      A      
ATOM   2658  C   LYS   211       5.524  -5.395  -0.395  1.00 24.84      A      
ATOM   2659  O   LYS   211       5.358  -5.353   0.773  1.00 24.44      A      
ATOM   2660  N   TYR   212       6.518  -6.122  -0.910  1.00 24.37      A      
ATOM   2661  H   TYR   212       6.511  -6.184  -1.918  1.00  0.00      A      
ATOM   2662  CA  TYR   212       7.649  -6.859  -0.297  1.00 24.78      A      
ATOM   2663  HA  TYR   212       8.127  -7.421  -1.099  1.00  0.00      A      
ATOM   2664  CB  TYR   212       8.778  -5.873   0.158  1.00 24.52      A      
ATOM   2665  HB2 TYR   212       9.418  -6.527   0.750  1.00  0.00      A      
ATOM   2666  HB3 TYR   212       8.387  -5.094   0.812  1.00  0.00      A      
ATOM   2667  CG  TYR   212       9.723  -5.318  -0.921  1.00 25.33      A      
ATOM   2668  CD1 TYR   212      10.229  -4.008  -0.722  1.00 25.54      A      
ATOM   2669  HD1 TYR   212      10.008  -3.439   0.168  1.00  0.00      A      
ATOM   2670  CE1 TYR   212      11.172  -3.482  -1.672  1.00 25.17      A      
ATOM   2671  HE1 TYR   212      11.580  -2.496  -1.506  1.00  0.00      A      
ATOM   2672  CZ  TYR   212      11.588  -4.242  -2.766  1.00 25.53      A      
ATOM   2673  OH  TYR   212      12.392  -3.752  -3.669  1.00 25.07      A      
ATOM   2674  HH  TYR   212      12.771  -4.452  -4.206  1.00  0.00      A      
ATOM   2675  CE2 TYR   212      11.193  -5.596  -2.845  1.00 25.30      A      
ATOM   2676  HE2 TYR   212      11.489  -6.195  -3.693  1.00  0.00      A      
ATOM   2677  CD2 TYR   212      10.332  -6.127  -1.870  1.00 25.18      A      
ATOM   2678  HD2 TYR   212      10.012  -7.152  -1.985  1.00  0.00      A      
ATOM   2679  C   TYR   212       7.341  -7.911   0.816  1.00 24.04      A      
ATOM   2680  O   TYR   212       7.959  -8.985   0.687  1.00 24.52      A      
ATOM   2681  N   LEU   213       6.390  -7.730   1.767  1.00 23.49      A      
ATOM   2682  H   LEU   213       5.974  -6.819   1.900  1.00  0.00      A      
ATOM   2683  CA  LEU   213       6.022  -8.737   2.830  1.00 22.54      A      
ATOM   2684  HA  LEU   213       6.859  -8.844   3.521  1.00  0.00      A      
ATOM   2685  CB  LEU   213       4.788  -8.329   3.657  1.00 22.09      A      
ATOM   2686  HB2 LEU   213       3.967  -8.172   2.958  1.00  0.00      A      
ATOM   2687  HB3 LEU   213       4.941  -7.402   4.209  1.00  0.00      A      
ATOM   2688  CG  LEU   213       4.247  -9.422   4.658  1.00 23.90      A      
ATOM   2689  HG  LEU   213       3.869 -10.234   4.036  1.00  0.00      A      
ATOM   2690  CD1 LEU   213       5.218  -9.821   5.745  1.00 22.52      A      
ATOM   2691 HD11 LEU   213       6.022 -10.307   5.192  1.00  0.00      A      
ATOM   2692 HD12 LEU   213       4.881 -10.601   6.426  1.00  0.00      A      
ATOM   2693 HD13 LEU   213       5.610  -8.920   6.217  1.00  0.00      A      
ATOM   2694  CD2 LEU   213       2.991  -8.854   5.437  1.00 23.67      A      
ATOM   2695 HD21 LEU   213       2.230  -8.488   4.748  1.00  0.00      A      
ATOM   2696 HD22 LEU   213       3.362  -8.192   6.221  1.00  0.00      A      
ATOM   2697 HD23 LEU   213       2.624  -9.739   5.957  1.00  0.00      A      
ATOM   2698  C   LEU   213       5.921 -10.193   2.249  1.00 22.06      A      
ATOM   2699  O   LEU   213       6.734 -11.073   2.582  1.00 21.57      A      
ATOM   2700  N   SER   214       4.941 -10.457   1.412  1.00 21.39      A      
ATOM   2701  H   SER   214       4.332  -9.685   1.179  1.00  0.00      A      
ATOM   2702  CA  SER   214       4.845 -11.728   0.678  1.00 20.88      A      
ATOM   2703  HA  SER   214       4.862 -12.580   1.358  1.00  0.00      A      
ATOM   2704  CB  SER   214       3.565 -11.702  -0.111  1.00 21.90      A      
ATOM   2705  HB2 SER   214       3.761 -11.108  -1.004  1.00  0.00      A      
ATOM   2706  HB3 SER   214       2.787 -11.319   0.549  1.00  0.00      A      
ATOM   2707  OG  SER   214       3.180 -13.029  -0.480  1.00 23.73      A      
ATOM   2708  HG  SER   214       2.765 -12.997  -1.345  1.00  0.00      A      
ATOM   2709  C   SER   214       5.957 -11.857  -0.324  1.00 20.93      A      
ATOM   2710  O   SER   214       6.662 -12.903  -0.348  1.00 19.49      A      
ATOM   2711  N   GLY   215       6.153 -10.821  -1.157  1.00 20.78      A      
ATOM   2712  H   GLY   215       5.640  -9.978  -0.941  1.00  0.00      A      
ATOM   2713  CA  GLY   215       7.165 -10.656  -2.153  1.00 21.99      A      
ATOM   2714  HA2 GLY   215       8.145 -10.516  -1.696  1.00  0.00      A      
ATOM   2715  HA3 GLY   215       6.985  -9.751  -2.733  1.00  0.00      A      
ATOM   2716  C   GLY   215       7.220 -11.868  -3.108  1.00 22.35      A      
ATOM   2717  O   GLY   215       8.308 -12.380  -3.376  1.00 21.94      A      
ATOM   2718  N   HID   216       6.078 -12.408  -3.542  1.00 23.11      A      
ATOM   2719  H   HID   216       5.249 -11.854  -3.379  1.00  0.00      A      
ATOM   2720  CA  HID   216       5.883 -13.485  -4.540  1.00 24.36      A      
ATOM   2721  HA  HID   216       6.753 -13.425  -5.194  1.00  0.00      A      
ATOM   2722  CB  HID   216       5.694 -14.837  -3.855  1.00 23.49      A      
ATOM   2723  HB2 HID   216       5.522 -15.603  -4.611  1.00  0.00      A      
ATOM   2724  HB3 HID   216       4.842 -14.725  -3.184  1.00  0.00      A      
ATOM   2725  CG  HID   216       6.858 -15.509  -3.188  1.00 24.90      A      
ATOM   2726  ND1 HID   216       7.296 -15.206  -1.913  1.00 25.09      A      
ATOM   2727  HD1 HID   216       7.000 -14.412  -1.364  1.00  0.00      A      
ATOM   2728  CE1 HID   216       8.533 -15.822  -1.790  1.00 25.94      A      
ATOM   2729  HE1 HID   216       9.134 -15.711  -0.899  1.00  0.00      A      
ATOM   2730  NE2 HID   216       8.787 -16.591  -2.834  1.00 26.13      A      
ATOM   2731  CD2 HID   216       7.740 -16.399  -3.734  1.00 24.79      A      
ATOM   2732  HD2 HID   216       7.815 -16.776  -4.743  1.00  0.00      A      
ATOM   2733  C   HID   216       4.681 -13.200  -5.483  1.00 24.69      A      
ATOM   2734  O   HID   216       4.269 -14.154  -6.109  1.00 24.86      A      
ATOM   2735  N   GLY   217       4.333 -11.979  -5.751  1.00 24.93      A      
ATOM   2736  H   GLY   217       4.862 -11.199  -5.388  1.00  0.00      A      
ATOM   2737  CA  GLY   217       3.499 -11.544  -6.874  1.00 25.27      A      
ATOM   2738  HA2 GLY   217       3.815 -12.054  -7.784  1.00  0.00      A      
ATOM   2739  HA3 GLY   217       3.629 -10.463  -6.940  1.00  0.00      A      
ATOM   2740  C   GLY   217       2.007 -11.715  -6.705  1.00 25.84      A      
ATOM   2741  O   GLY   217       1.277 -10.901  -7.269  1.00 26.88      A      
ATOM   2742  N   ASP   218       1.604 -12.835  -6.141  1.00 25.85      A      
ATOM   2743  H   ASP   218       2.284 -13.465  -5.740  1.00  0.00      A      
ATOM   2744  CA  ASP   218       0.211 -13.400  -6.179  1.00 26.27      A      
ATOM   2745  HA  ASP   218      -0.252 -12.949  -7.057  1.00  0.00      A      
ATOM   2746  CB  ASP   218       0.237 -14.864  -6.424  1.00 25.55      A      
ATOM   2747  HB2 ASP   218       0.743 -15.110  -7.358  1.00  0.00      A      
ATOM   2748  HB3 ASP   218      -0.805 -15.142  -6.585  1.00  0.00      A      
ATOM   2749  CG  ASP   218       1.018 -15.682  -5.400  1.00 26.19      A      
ATOM   2750  OD1 ASP   218       1.101 -16.922  -5.567  1.00 26.05      A      
ATOM   2751  OD2 ASP   218       1.576 -15.116  -4.403  1.00 25.09      A      
ATOM   2752  C   ASP   218      -0.805 -12.969  -5.056  1.00 26.63      A      
ATOM   2753  O   ASP   218      -1.795 -13.657  -4.933  1.00 28.08      A      
ATOM   2754  N   ILE   219      -0.478 -11.954  -4.185  1.00 26.25      A      
ATOM   2755  H   ILE   219       0.322 -11.370  -4.380  1.00  0.00      A      
ATOM   2756  CA  ILE   219      -1.195 -11.646  -3.021  1.00 26.00      A      
ATOM   2757  HA  ILE   219      -2.176 -12.104  -3.147  1.00  0.00      A      
ATOM   2758  CB  ILE   219      -0.450 -12.146  -1.780  1.00 27.35      A      
ATOM   2759  HB  ILE   219       0.449 -11.536  -1.682  1.00  0.00      A      
ATOM   2760  CG2 ILE   219      -1.199 -11.787  -0.427  1.00 27.80      A      
ATOM   2761 HG21 ILE   219      -2.059 -12.399  -0.155  1.00  0.00      A      
ATOM   2762 HG22 ILE   219      -1.591 -10.771  -0.475  1.00  0.00      A      
ATOM   2763 HG23 ILE   219      -0.579 -11.649   0.458  1.00  0.00      A      
ATOM   2764  CG1 ILE   219      -0.105 -13.622  -1.595  1.00 27.72      A      
ATOM   2765 HG12 ILE   219       0.538 -13.769  -0.728  1.00  0.00      A      
ATOM   2766 HG13 ILE   219       0.561 -13.874  -2.420  1.00  0.00      A      
ATOM   2767  CD1 ILE   219      -1.188 -14.679  -1.589  1.00 30.32      A      
ATOM   2768 HD11 ILE   219      -2.133 -14.225  -1.888  1.00  0.00      A      
ATOM   2769 HD12 ILE   219      -1.400 -15.209  -0.660  1.00  0.00      A      
ATOM   2770 HD13 ILE   219      -0.965 -15.532  -2.230  1.00  0.00      A      
ATOM   2771  C   ILE   219      -1.491 -10.084  -2.935  1.00 25.39      A      
ATOM   2772  O   ILE   219      -0.614  -9.187  -3.112  1.00 24.87      A      
ATOM   2773  N   THR   220      -2.812  -9.772  -2.803  1.00 25.18      A      
ATOM   2774  H   THR   220      -3.503 -10.475  -3.024  1.00  0.00      A      
ATOM   2775  CA  THR   220      -3.320  -8.365  -2.698  1.00 24.56      A      
ATOM   2776  HA  THR   220      -2.720  -7.757  -3.374  1.00  0.00      A      
ATOM   2777  CB  THR   220      -4.710  -8.324  -3.379  1.00 25.37      A      
ATOM   2778  HB  THR   220      -5.429  -8.915  -2.812  1.00  0.00      A      
ATOM   2779  CG2 THR   220      -5.314  -6.919  -3.551  1.00 24.76      A      
ATOM   2780 HG21 THR   220      -6.243  -6.914  -4.121  1.00  0.00      A      
ATOM   2781 HG22 THR   220      -4.574  -6.254  -3.997  1.00  0.00      A      
ATOM   2782 HG23 THR   220      -5.483  -6.549  -2.540  1.00  0.00      A      
ATOM   2783  OG1 THR   220      -4.669  -8.857  -4.695  1.00 25.17      A      
ATOM   2784  HG1 THR   220      -5.372  -9.510  -4.704  1.00  0.00      A      
ATOM   2785  C   THR   220      -3.384  -7.818  -1.200  1.00 24.13      A      
ATOM   2786  O   THR   220      -3.524  -6.603  -1.134  1.00 23.22      A      
ATOM   2787  N   ALA   221      -3.322  -8.711  -0.216  1.00 24.33      A      
ATOM   2788  H   ALA   221      -3.259  -9.618  -0.655  1.00  0.00      A      
ATOM   2789  CA  ALA   221      -3.551  -8.759   1.264  1.00 23.75      A      
ATOM   2790  HA  ALA   221      -4.628  -8.592   1.264  1.00  0.00      A      
ATOM   2791  CB  ALA   221      -3.232 -10.170   1.845  1.00 22.95      A      
ATOM   2792  HB1 ALA   221      -3.903 -10.816   1.278  1.00  0.00      A      
ATOM   2793  HB2 ALA   221      -3.574 -10.090   2.876  1.00  0.00      A      
ATOM   2794  HB3 ALA   221      -2.168 -10.385   1.742  1.00  0.00      A      
ATOM   2795  C   ALA   221      -2.915  -7.684   2.138  1.00 23.72      A      
ATOM   2796  O   ALA   221      -2.155  -6.919   1.608  1.00 23.49      A      
ATOM   2797  N   GLY   222      -3.228  -7.512   3.443  1.00 23.55      A      
ATOM   2798  H   GLY   222      -3.778  -8.250   3.860  1.00  0.00      A      
ATOM   2799  CA  GLY   222      -2.727  -6.463   4.338  1.00 23.94      A      
ATOM   2800  HA2 GLY   222      -3.238  -5.515   4.168  1.00  0.00      A      
ATOM   2801  HA3 GLY   222      -1.646  -6.465   4.197  1.00  0.00      A      
ATOM   2802  C   GLY   222      -2.921  -6.967   5.737  1.00 24.35      A      
ATOM   2803  O   GLY   222      -3.648  -7.934   6.030  1.00 24.15      A      
ATOM   2804  N   ILE   223      -2.252  -6.305   6.693  1.00 25.19      A      
ATOM   2805  H   ILE   223      -1.632  -5.553   6.427  1.00  0.00      A      
ATOM   2806  CA  ILE   223      -2.188  -6.577   8.109  1.00 25.67      A      
ATOM   2807  HA  ILE   223      -3.135  -7.086   8.287  1.00  0.00      A      
ATOM   2808  CB  ILE   223      -1.014  -7.429   8.580  1.00 25.52      A      
ATOM   2809  HB  ILE   223      -0.090  -6.873   8.743  1.00  0.00      A      
ATOM   2810  CG2 ILE   223      -1.272  -8.047  10.005  1.00 26.00      A      
ATOM   2811 HG21 ILE   223      -1.625  -7.307  10.723  1.00  0.00      A      
ATOM   2812 HG22 ILE   223      -0.295  -8.280  10.428  1.00  0.00      A      
ATOM   2813 HG23 ILE   223      -1.878  -8.952  10.003  1.00  0.00      A      
ATOM   2814  CG1 ILE   223      -0.721  -8.558   7.508  1.00 25.54      A      
ATOM   2815 HG12 ILE   223      -0.366  -8.144   6.565  1.00  0.00      A      
ATOM   2816 HG13 ILE   223      -1.662  -9.108   7.498  1.00  0.00      A      
ATOM   2817  CD1 ILE   223       0.347  -9.593   7.827  1.00 25.21      A      
ATOM   2818 HD11 ILE   223       1.317  -9.103   7.916  1.00  0.00      A      
ATOM   2819 HD12 ILE   223       0.275 -10.294   6.995  1.00  0.00      A      
ATOM   2820 HD13 ILE   223       0.267 -10.076   8.801  1.00  0.00      A      
ATOM   2821  C   ILE   223      -2.215  -5.226   8.900  1.00 25.95      A      
ATOM   2822  O   ILE   223      -1.514  -4.307   8.504  1.00 25.45      A      
ATOM   2823  N   VAL   224      -2.943  -5.161  10.068  1.00 25.98      A      
ATOM   2824  H   VAL   224      -3.656  -5.847  10.271  1.00  0.00      A      
ATOM   2825  CA  VAL   224      -2.627  -4.183  11.155  1.00 25.98      A      
ATOM   2826  HA  VAL   224      -1.811  -3.517  10.876  1.00  0.00      A      
ATOM   2827  CB  VAL   224      -3.887  -3.356  11.509  1.00 26.53      A      
ATOM   2828  HB  VAL   224      -4.589  -4.047  11.976  1.00  0.00      A      
ATOM   2829  CG1 VAL   224      -3.626  -2.238  12.473  1.00 26.60      A      
ATOM   2830 HG11 VAL   224      -4.509  -1.631  12.674  1.00  0.00      A      
ATOM   2831 HG12 VAL   224      -2.986  -1.509  11.977  1.00  0.00      A      
ATOM   2832 HG13 VAL   224      -3.247  -2.661  13.404  1.00  0.00      A      
ATOM   2833  CG2 VAL   224      -4.554  -2.933  10.198  1.00 25.48      A      
ATOM   2834 HG21 VAL   224      -4.787  -3.740   9.503  1.00  0.00      A      
ATOM   2835 HG22 VAL   224      -3.866  -2.211   9.758  1.00  0.00      A      
ATOM   2836 HG23 VAL   224      -5.572  -2.564  10.323  1.00  0.00      A      
ATOM   2837  C   VAL   224      -2.073  -4.879  12.380  1.00 26.17      A      
ATOM   2838  O   VAL   224      -2.325  -6.054  12.708  1.00 26.73      A      
ATOM   2839  N   VAL   225      -1.178  -4.244  13.241  1.00 26.16      A      
ATOM   2840  H   VAL   225      -0.932  -3.294  13.002  1.00  0.00      A      
ATOM   2841  CA  VAL   225      -0.418  -4.878  14.373  1.00 26.58      A      
ATOM   2842  HA  VAL   225      -1.081  -5.637  14.788  1.00  0.00      A      
ATOM   2843  CB  VAL   225       0.831  -5.693  13.777  1.00 26.95      A      
ATOM   2844  HB  VAL   225       1.500  -4.925  13.388  1.00  0.00      A      
ATOM   2845  CG1 VAL   225       1.590  -6.538  14.823  1.00 27.29      A      
ATOM   2846 HG11 VAL   225       1.002  -7.381  15.185  1.00  0.00      A      
ATOM   2847 HG12 VAL   225       1.998  -5.926  15.628  1.00  0.00      A      
ATOM   2848 HG13 VAL   225       2.512  -6.937  14.400  1.00  0.00      A      
ATOM   2849  CG2 VAL   225       0.614  -6.670  12.605  1.00 27.39      A      
ATOM   2850 HG21 VAL   225       0.191  -6.041  11.821  1.00  0.00      A      
ATOM   2851 HG22 VAL   225      -0.089  -7.477  12.813  1.00  0.00      A      
ATOM   2852 HG23 VAL   225       1.556  -7.080  12.241  1.00  0.00      A      
ATOM   2853  C   VAL   225      -0.109  -3.946  15.522  1.00 26.35      A      
ATOM   2854  O   VAL   225      -0.022  -2.775  15.273  1.00 25.45      A      
ATOM   2855  N   GLY   226       0.057  -4.512  16.703  1.00 27.11      A      
ATOM   2856  H   GLY   226      -0.058  -5.508  16.822  1.00  0.00      A      
ATOM   2857  CA  GLY   226       0.301  -3.726  17.907  1.00 27.54      A      
ATOM   2858  HA2 GLY   226       0.129  -2.676  17.670  1.00  0.00      A      
ATOM   2859  HA3 GLY   226       1.334  -3.870  18.222  1.00  0.00      A      
ATOM   2860  C   GLY   226      -0.584  -4.093  19.189  1.00 27.92      A      
ATOM   2861  O   GLY   226      -0.822  -5.251  19.518  1.00 28.03      A      
ATOM   2862  N   SER   227      -0.971  -3.101  19.970  1.00 28.37      A      
ATOM   2863  H   SER   227      -0.576  -2.180  19.843  1.00  0.00      A      
ATOM   2864  CA  SER   227      -1.659  -3.145  21.294  1.00 28.73      A      
ATOM   2865  HA  SER   227      -1.004  -3.600  22.037  1.00  0.00      A      
ATOM   2866  CB  SER   227      -1.995  -1.734  21.694  1.00 28.60      A      
ATOM   2867  HB2 SER   227      -2.397  -1.330  20.765  1.00  0.00      A      
ATOM   2868  HB3 SER   227      -1.072  -1.236  21.992  1.00  0.00      A      
ATOM   2869  OG  SER   227      -2.913  -1.602  22.771  1.00 27.44      A      
ATOM   2870  HG  SER   227      -2.997  -0.682  23.031  1.00  0.00      A      
ATOM   2871  C   SER   227      -3.000  -3.919  21.125  1.00 29.25      A      
ATOM   2872  O   SER   227      -3.894  -3.463  20.426  1.00 28.69      A      
ATOM   2873  N   GLN   228      -3.238  -5.010  21.924  1.00 29.95      A      
ATOM   2874  H   GLN   228      -2.471  -5.249  22.535  1.00  0.00      A      
ATOM   2875  CA  GLN   228      -4.462  -5.788  21.939  1.00 30.59      A      
ATOM   2876  HA  GLN   228      -4.523  -6.313  20.986  1.00  0.00      A      
ATOM   2877  CB  GLN   228      -4.443  -6.828  23.103  1.00 31.37      A      
ATOM   2878  HB2 GLN   228      -4.686  -6.175  23.942  1.00  0.00      A      
ATOM   2879  HB3 GLN   228      -3.407  -7.102  23.300  1.00  0.00      A      
ATOM   2880  CG  GLN   228      -5.378  -8.022  23.049  1.00 32.83      A      
ATOM   2881  HG2 GLN   228      -4.745  -8.827  22.676  1.00  0.00      A      
ATOM   2882  HG3 GLN   228      -6.139  -7.739  22.322  1.00  0.00      A      
ATOM   2883  CD  GLN   228      -5.989  -8.365  24.421  1.00 34.02      A      
ATOM   2884  OE1 GLN   228      -5.303  -8.503  25.422  1.00 35.40      A      
ATOM   2885  NE2 GLN   228      -7.282  -8.563  24.532  1.00 33.62      A      
ATOM   2886 HE21 GLN   228      -7.690  -8.951  25.371  1.00  0.00      A      
ATOM   2887 HE22 GLN   228      -7.741  -8.349  23.659  1.00  0.00      A      
ATOM   2888  C   GLN   228      -5.699  -4.946  22.053  1.00 30.80      A      
ATOM   2889  O   GLN   228      -6.573  -5.158  21.264  1.00 30.81      A      
ATOM   2890  N   ALA   229      -5.784  -3.962  22.989  1.00 31.33      A      
ATOM   2891  H   ALA   229      -4.994  -3.767  23.588  1.00  0.00      A      
ATOM   2892  CA  ALA   229      -6.979  -3.175  23.265  1.00 31.27      A      
ATOM   2893  HA  ALA   229      -7.767  -3.903  23.460  1.00  0.00      A      
ATOM   2894  CB  ALA   229      -6.728  -2.349  24.501  1.00 31.17      A      
ATOM   2895  HB1 ALA   229      -6.345  -2.900  25.360  1.00  0.00      A      
ATOM   2896  HB2 ALA   229      -7.677  -1.873  24.747  1.00  0.00      A      
ATOM   2897  HB3 ALA   229      -5.988  -1.606  24.202  1.00  0.00      A      
ATOM   2898  C   ALA   229      -7.542  -2.428  22.071  1.00 30.94      A      
ATOM   2899  O   ALA   229      -8.724  -2.060  21.967  1.00 31.27      A      
ATOM   2900  N   LEU   230      -6.576  -1.908  21.243  1.00 30.68      A      
ATOM   2901  H   LEU   230      -5.611  -2.145  21.424  1.00  0.00      A      
ATOM   2902  CA  LEU   230      -6.685  -1.183  19.902  1.00 30.72      A      
ATOM   2903  HA  LEU   230      -7.583  -0.566  19.942  1.00  0.00      A      
ATOM   2904  CB  LEU   230      -5.359  -0.362  19.714  1.00 31.02      A      
ATOM   2905  HB2 LEU   230      -5.031  -0.317  18.675  1.00  0.00      A      
ATOM   2906  HB3 LEU   230      -4.579  -1.036  20.069  1.00  0.00      A      
ATOM   2907  CG  LEU   230      -5.288   1.034  20.386  1.00 31.71      A      
ATOM   2908  HG  LEU   230      -5.479   1.004  21.458  1.00  0.00      A      
ATOM   2909  CD1 LEU   230      -3.973   1.820  20.181  1.00 31.44      A      
ATOM   2910 HD11 LEU   230      -3.921   2.066  19.120  1.00  0.00      A      
ATOM   2911 HD12 LEU   230      -3.105   1.237  20.490  1.00  0.00      A      
ATOM   2912 HD13 LEU   230      -3.962   2.767  20.721  1.00  0.00      A      
ATOM   2913  CD2 LEU   230      -6.370   1.982  19.869  1.00 32.13      A      
ATOM   2914 HD21 LEU   230      -6.387   2.142  18.791  1.00  0.00      A      
ATOM   2915 HD22 LEU   230      -6.279   2.989  20.276  1.00  0.00      A      
ATOM   2916 HD23 LEU   230      -7.285   1.542  20.264  1.00  0.00      A      
ATOM   2917  C   LEU   230      -6.959  -2.225  18.763  1.00 30.78      A      
ATOM   2918  O   LEU   230      -7.828  -1.978  17.971  1.00 30.65      A      
ATOM   2919  N   VAL   231      -6.218  -3.311  18.720  1.00 30.54      A      
ATOM   2920  H   VAL   231      -5.423  -3.344  19.342  1.00  0.00      A      
ATOM   2921  CA  VAL   231      -6.250  -4.258  17.527  1.00 30.46      A      
ATOM   2922  HA  VAL   231      -6.325  -3.818  16.532  1.00  0.00      A      
ATOM   2923  CB  VAL   231      -4.951  -5.072  17.476  1.00 30.70      A      
ATOM   2924  HB  VAL   231      -4.861  -5.478  18.484  1.00  0.00      A      
ATOM   2925  CG1 VAL   231      -5.121  -6.166  16.384  1.00 30.17      A      
ATOM   2926 HG11 VAL   231      -5.247  -5.660  15.427  1.00  0.00      A      
ATOM   2927 HG12 VAL   231      -6.010  -6.776  16.546  1.00  0.00      A      
ATOM   2928 HG13 VAL   231      -4.265  -6.838  16.315  1.00  0.00      A      
ATOM   2929  CG2 VAL   231      -3.765  -4.133  17.185  1.00 29.86      A      
ATOM   2930 HG21 VAL   231      -4.017  -3.612  16.262  1.00  0.00      A      
ATOM   2931 HG22 VAL   231      -2.869  -4.711  16.958  1.00  0.00      A      
ATOM   2932 HG23 VAL   231      -3.523  -3.474  18.019  1.00  0.00      A      
ATOM   2933  C   VAL   231      -7.500  -5.097  17.588  1.00 30.83      A      
ATOM   2934  O   VAL   231      -8.139  -5.425  16.612  1.00 29.52      A      
ATOM   2935  N   ASP   232      -8.009  -5.435  18.777  1.00 31.33      A      
ATOM   2936  H   ASP   232      -7.589  -5.044  19.608  1.00  0.00      A      
ATOM   2937  CA  ASP   232      -9.344  -6.119  18.944  1.00 32.24      A      
ATOM   2938  HA  ASP   232      -9.439  -6.967  18.265  1.00  0.00      A      
ATOM   2939  CB  ASP   232      -9.522  -6.489  20.370  1.00 33.62      A      
ATOM   2940  HB2 ASP   232     -10.419  -7.103  20.459  1.00  0.00      A      
ATOM   2941  HB3 ASP   232      -9.464  -5.633  21.042  1.00  0.00      A      
ATOM   2942  CG  ASP   232      -8.451  -7.484  20.908  1.00 35.11      A      
ATOM   2943  OD1 ASP   232      -8.440  -7.690  22.130  1.00 35.99      A      
ATOM   2944  OD2 ASP   232      -7.930  -8.231  20.095  1.00 34.70      A      
ATOM   2945  C   ASP   232     -10.537  -5.212  18.563  1.00 32.07      A      
ATOM   2946  O   ASP   232     -11.522  -5.584  17.963  1.00 32.27      A      
ATOM   2947  N   ARG   233     -10.351  -3.915  18.899  1.00 32.25      A      
ATOM   2948  H   ARG   233      -9.457  -3.650  19.287  1.00  0.00      A      
ATOM   2949  CA  ARG   233     -11.221  -2.844  18.406  1.00 32.12      A      
ATOM   2950  HA  ARG   233     -12.268  -3.106  18.559  1.00  0.00      A      
ATOM   2951  CB  ARG   233     -10.966  -1.506  19.134  1.00 32.73      A      
ATOM   2952  HB2 ARG   233     -10.274  -0.968  18.486  1.00  0.00      A      
ATOM   2953  HB3 ARG   233     -10.623  -1.678  20.154  1.00  0.00      A      
ATOM   2954  CG  ARG   233     -12.207  -0.503  19.169  1.00 33.73      A      
ATOM   2955  HG2 ARG   233     -12.672  -0.577  18.186  1.00  0.00      A      
ATOM   2956  HG3 ARG   233     -11.927   0.550  19.195  1.00  0.00      A      
ATOM   2957  CD  ARG   233     -13.171  -0.685  20.360  1.00 34.29      A      
ATOM   2958  HD2 ARG   233     -13.922   0.099  20.274  1.00  0.00      A      
ATOM   2959  HD3 ARG   233     -12.687  -0.554  21.328  1.00  0.00      A      
ATOM   2960  NE  ARG   233     -13.729  -1.999  20.274  1.00 34.50      A      
ATOM   2961  HE  ARG   233     -13.406  -2.614  21.007  1.00  0.00      A      
ATOM   2962  CZ  ARG   233     -14.979  -2.293  19.896  1.00 34.48      A      
ATOM   2963  NH1 ARG   233     -15.430  -3.304  20.478  1.00 35.59      A      
ATOM   2964 HH11 ARG   233     -16.378  -3.595  20.288  1.00  0.00      A      
ATOM   2965 HH12 ARG   233     -14.958  -3.686  21.285  1.00  0.00      A      
ATOM   2966  NH2 ARG   233     -15.666  -1.703  18.927  1.00 34.77      A      
ATOM   2967 HH21 ARG   233     -15.508  -0.798  18.507  1.00  0.00      A      
ATOM   2968 HH22 ARG   233     -16.358  -2.313  18.516  1.00  0.00      A      
ATOM   2969  C   ARG   233     -11.307  -2.693  16.951  1.00 31.64      A      
ATOM   2970  O   ARG   233     -12.392  -2.590  16.367  1.00 32.05      A      
ATOM   2971  N   ILE   234     -10.158  -2.827  16.248  1.00 30.42      A      
ATOM   2972  H   ILE   234      -9.313  -3.053  16.753  1.00  0.00      A      
ATOM   2973  CA  ILE   234     -10.176  -2.687  14.793  1.00 29.27      A      
ATOM   2974  HA  ILE   234     -10.798  -1.861  14.449  1.00  0.00      A      
ATOM   2975  CB  ILE   234      -8.710  -2.375  14.215  1.00 29.00      A      
ATOM   2976  HB  ILE   234      -8.152  -3.241  14.571  1.00  0.00      A      
ATOM   2977  CG2 ILE   234      -8.588  -2.362  12.696  1.00 28.57      A      
ATOM   2978 HG21 ILE   234      -7.562  -2.591  12.410  1.00  0.00      A      
ATOM   2979 HG22 ILE   234      -9.046  -1.469  12.271  1.00  0.00      A      
ATOM   2980 HG23 ILE   234      -9.248  -3.145  12.323  1.00  0.00      A      
ATOM   2981  CG1 ILE   234      -8.213  -1.065  14.806  1.00 28.41      A      
ATOM   2982 HG12 ILE   234      -8.389  -1.017  15.881  1.00  0.00      A      
ATOM   2983 HG13 ILE   234      -8.730  -0.234  14.326  1.00  0.00      A      
ATOM   2984  CD1 ILE   234      -6.636  -1.066  14.498  1.00 27.32      A      
ATOM   2985 HD11 ILE   234      -6.141  -1.941  14.918  1.00  0.00      A      
ATOM   2986 HD12 ILE   234      -6.137  -0.176  14.882  1.00  0.00      A      
ATOM   2987 HD13 ILE   234      -6.400  -1.024  13.435  1.00  0.00      A      
ATOM   2988  C   ILE   234     -10.786  -3.997  14.161  1.00 28.91      A      
ATOM   2989  O   ILE   234     -11.479  -3.892  13.143  1.00 29.01      A      
ATOM   2990  N   ARG   235     -10.683  -5.161  14.754  1.00 28.63      A      
ATOM   2991  H   ARG   235     -10.126  -5.154  15.597  1.00  0.00      A      
ATOM   2992  CA  ARG   235     -11.259  -6.410  14.234  1.00 29.12      A      
ATOM   2993  HA  ARG   235     -11.082  -6.603  13.176  1.00  0.00      A      
ATOM   2994  CB  ARG   235     -10.692  -7.530  15.043  1.00 28.89      A      
ATOM   2995  HB2 ARG   235     -10.764  -7.392  16.121  1.00  0.00      A      
ATOM   2996  HB3 ARG   235      -9.610  -7.539  14.915  1.00  0.00      A      
ATOM   2997  CG  ARG   235     -11.219  -8.916  14.556  1.00 28.42      A      
ATOM   2998  HG2 ARG   235     -10.660  -9.148  13.650  1.00  0.00      A      
ATOM   2999  HG3 ARG   235     -12.284  -8.754  14.389  1.00  0.00      A      
ATOM   3000  CD  ARG   235     -10.846 -10.003  15.628  1.00 28.78      A      
ATOM   3001  HD2 ARG   235     -11.419 -10.881  15.331  1.00  0.00      A      
ATOM   3002  HD3 ARG   235     -11.355  -9.626  16.516  1.00  0.00      A      
ATOM   3003  NE  ARG   235      -9.419 -10.156  15.882  1.00 28.30      A      
ATOM   3004  HE  ARG   235      -8.979  -9.495  16.506  1.00  0.00      A      
ATOM   3005  CZ  ARG   235      -8.540 -10.748  15.102  1.00 28.86      A      
ATOM   3006  NH1 ARG   235      -7.277 -10.509  15.360  1.00 27.70      A      
ATOM   3007 HH11 ARG   235      -6.543 -10.954  14.827  1.00  0.00      A      
ATOM   3008 HH12 ARG   235      -6.960  -9.932  16.126  1.00  0.00      A      
ATOM   3009  NH2 ARG   235      -8.809 -11.436  13.999  1.00 27.29      A      
ATOM   3010 HH21 ARG   235      -8.092 -11.737  13.355  1.00  0.00      A      
ATOM   3011 HH22 ARG   235      -9.795 -11.602  13.861  1.00  0.00      A      
ATOM   3012  C   ARG   235     -12.795  -6.308  14.414  1.00 29.96      A      
ATOM   3013  O   ARG   235     -13.576  -6.488  13.462  1.00 29.10      A      
ATOM   3014  N   LEU   236     -13.221  -5.843  15.586  1.00 30.57      A      
ATOM   3015  H   LEU   236     -12.560  -5.647  16.324  1.00  0.00      A      
ATOM   3016  CA  LEU   236     -14.647  -5.780  16.010  1.00 31.82      A      
ATOM   3017  HA  LEU   236     -15.200  -6.688  15.767  1.00  0.00      A      
ATOM   3018  CB  LEU   236     -14.723  -5.751  17.574  1.00 32.25      A      
ATOM   3019  HB2 LEU   236     -15.776  -5.539  17.763  1.00  0.00      A      
ATOM   3020  HB3 LEU   236     -14.172  -4.879  17.925  1.00  0.00      A      
ATOM   3021  CG  LEU   236     -14.312  -7.030  18.309  1.00 32.66      A      
ATOM   3022  HG  LEU   236     -13.400  -7.347  17.802  1.00  0.00      A      
ATOM   3023  CD1 LEU   236     -14.258  -6.856  19.776  1.00 33.98      A      
ATOM   3024 HD11 LEU   236     -13.460  -6.133  19.946  1.00  0.00      A      
ATOM   3025 HD12 LEU   236     -13.993  -7.881  20.033  1.00  0.00      A      
ATOM   3026 HD13 LEU   236     -15.168  -6.425  20.195  1.00  0.00      A      
ATOM   3027  CD2 LEU   236     -15.380  -8.050  18.113  1.00 33.77      A      
ATOM   3028 HD21 LEU   236     -15.279  -8.877  18.816  1.00  0.00      A      
ATOM   3029 HD22 LEU   236     -15.389  -8.453  17.100  1.00  0.00      A      
ATOM   3030 HD23 LEU   236     -16.368  -7.704  18.415  1.00  0.00      A      
ATOM   3031  C   LEU   236     -15.487  -4.697  15.357  1.00 32.27      A      
ATOM   3032  O   LEU   236     -16.703  -4.822  15.385  1.00 32.97      A      
ATOM   3033  N   GLN   237     -14.864  -3.712  14.760  1.00 32.72      A      
ATOM   3034  H   GLN   237     -13.857  -3.667  14.829  1.00  0.00      A      
ATOM   3035  CA  GLN   237     -15.549  -2.701  13.969  1.00 33.30      A      
ATOM   3036  HA  GLN   237     -16.594  -2.979  13.833  1.00  0.00      A      
ATOM   3037  CB  GLN   237     -15.555  -1.432  14.799  1.00 33.81      A      
ATOM   3038  HB2 GLN   237     -14.590  -1.052  15.131  1.00  0.00      A      
ATOM   3039  HB3 GLN   237     -16.121  -1.582  15.718  1.00  0.00      A      
ATOM   3040  CG  GLN   237     -16.326  -0.302  14.120  1.00 34.39      A      
ATOM   3041  HG2 GLN   237     -17.155  -0.633  13.494  1.00  0.00      A      
ATOM   3042  HG3 GLN   237     -15.655   0.244  13.457  1.00  0.00      A      
ATOM   3043  CD  GLN   237     -16.841   0.784  15.024  1.00 35.28      A      
ATOM   3044  OE1 GLN   237     -16.064   1.608  15.521  1.00 35.56      A      
ATOM   3045  NE2 GLN   237     -18.158   0.913  15.170  1.00 35.66      A      
ATOM   3046 HE21 GLN   237     -18.536   1.589  15.818  1.00  0.00      A      
ATOM   3047 HE22 GLN   237     -18.762   0.442  14.511  1.00  0.00      A      
ATOM   3048  C   GLN   237     -14.944  -2.574  12.521  1.00 33.37      A      
ATOM   3049  O   GLN   237     -15.657  -2.997  11.596  1.00 33.60      A      
ATOM   3050  N   GLY   238     -13.676  -2.125  12.391  1.00 33.04      A      
ATOM   3051  H   GLY   238     -13.105  -2.163  13.224  1.00  0.00      A      
ATOM   3052  CA  GLY   238     -12.979  -1.783  11.168  1.00 32.90      A      
ATOM   3053  HA2 GLY   238     -11.918  -1.764  11.418  1.00  0.00      A      
ATOM   3054  HA3 GLY   238     -13.351  -0.833  10.785  1.00  0.00      A      
ATOM   3055  C   GLY   238     -13.163  -2.840  10.105  1.00 32.48      A      
ATOM   3056  O   GLY   238     -13.585  -2.658   8.931  1.00 32.70      A      
ATOM   3057  N   LEU   239     -12.845  -4.060  10.556  1.00 32.35      A      
ATOM   3058  H   LEU   239     -12.471  -4.101  11.493  1.00  0.00      A      
ATOM   3059  CA  LEU   239     -13.026  -5.252   9.778  1.00 32.31      A      
ATOM   3060  HA  LEU   239     -12.964  -4.986   8.723  1.00  0.00      A      
ATOM   3061  CB  LEU   239     -11.874  -6.247  10.119  1.00 31.49      A      
ATOM   3062  HB2 LEU   239     -11.797  -6.370  11.199  1.00  0.00      A      
ATOM   3063  HB3 LEU   239     -10.947  -5.859   9.698  1.00  0.00      A      
ATOM   3064  CG  LEU   239     -12.069  -7.632   9.492  1.00 31.56      A      
ATOM   3065  HG  LEU   239     -12.948  -8.091   9.944  1.00  0.00      A      
ATOM   3066  CD1 LEU   239     -12.129  -7.573   7.974  1.00 30.73      A      
ATOM   3067 HD11 LEU   239     -11.275  -7.034   7.563  1.00  0.00      A      
ATOM   3068 HD12 LEU   239     -13.031  -7.130   7.552  1.00  0.00      A      
ATOM   3069 HD13 LEU   239     -12.132  -8.598   7.602  1.00  0.00      A      
ATOM   3070  CD2 LEU   239     -10.906  -8.487   9.866  1.00 31.63      A      
ATOM   3071 HD21 LEU   239     -11.066  -9.472   9.428  1.00  0.00      A      
ATOM   3072 HD22 LEU   239     -10.877  -8.551  10.954  1.00  0.00      A      
ATOM   3073 HD23 LEU   239      -9.996  -8.015   9.496  1.00  0.00      A      
ATOM   3074  C   LEU   239     -14.505  -5.860   9.831  1.00 32.70      A      
ATOM   3075  O   LEU   239     -15.022  -6.182   8.732  1.00 32.96      A      
ATOM   3076  N   LYS   240     -15.105  -6.040  11.016  1.00 32.72      A      
ATOM   3077  H   LYS   240     -14.542  -5.717  11.791  1.00  0.00      A      
ATOM   3078  CA  LYS   240     -16.376  -6.774  11.141  1.00 33.50      A      
ATOM   3079  HA  LYS   240     -16.344  -7.715  10.592  1.00  0.00      A      
ATOM   3080  CB  LYS   240     -16.538  -7.204  12.574  1.00 34.32      A      
ATOM   3081  HB2 LYS   240     -16.543  -6.343  13.243  1.00  0.00      A      
ATOM   3082  HB3 LYS   240     -15.688  -7.782  12.938  1.00  0.00      A      
ATOM   3083  CG  LYS   240     -17.722  -8.071  12.742  1.00 36.06      A      
ATOM   3084  HG2 LYS   240     -17.526  -8.977  12.169  1.00  0.00      A      
ATOM   3085  HG3 LYS   240     -18.639  -7.623  12.359  1.00  0.00      A      
ATOM   3086  CD  LYS   240     -17.982  -8.551  14.258  1.00 37.07      A      
ATOM   3087  HD2 LYS   240     -17.168  -9.114  14.715  1.00  0.00      A      
ATOM   3088  HD3 LYS   240     -18.859  -9.192  14.353  1.00  0.00      A      
ATOM   3089  CE  LYS   240     -18.318  -7.446  15.259  1.00 38.73      A      
ATOM   3090  HE2 LYS   240     -17.416  -6.861  15.439  1.00  0.00      A      
ATOM   3091  HE3 LYS   240     -18.567  -7.873  16.230  1.00  0.00      A      
ATOM   3092  NZ  LYS   240     -19.498  -6.674  14.813  1.00 39.11      A      
ATOM   3093  HZ1 LYS   240     -19.268  -6.273  13.915  1.00  0.00      A      
ATOM   3094  HZ2 LYS   240     -19.684  -5.794  15.274  1.00  0.00      A      
ATOM   3095  HZ3 LYS   240     -20.326  -7.241  14.708  1.00  0.00      A      
ATOM   3096  C   LYS   240     -17.529  -6.023  10.511  1.00 33.39      A      
ATOM   3097  O   LYS   240     -18.335  -6.659   9.824  1.00 32.98      A      
ATOM   3098  N   ASP   241     -17.513  -4.725  10.658  1.00 33.25      A      
ATOM   3099  H   ASP   241     -16.651  -4.285  10.947  1.00  0.00      A      
ATOM   3100  CA  ASP   241     -18.675  -3.859  10.211  1.00 32.99      A      
ATOM   3101  HA  ASP   241     -19.521  -4.422   9.818  1.00  0.00      A      
ATOM   3102  CB  ASP   241     -19.307  -3.081  11.405  1.00 34.54      A      
ATOM   3103  HB2 ASP   241     -20.184  -2.527  11.070  1.00  0.00      A      
ATOM   3104  HB3 ASP   241     -18.551  -2.385  11.766  1.00  0.00      A      
ATOM   3105  CG  ASP   241     -19.628  -3.898  12.625  1.00 36.22      A      
ATOM   3106  OD1 ASP   241     -19.581  -5.143  12.606  1.00 38.24      A      
ATOM   3107  OD2 ASP   241     -19.959  -3.244  13.668  1.00 37.61      A      
ATOM   3108  C   ASP   241     -18.200  -2.830   9.142  1.00 31.93      A      
ATOM   3109  O   ASP   241     -18.819  -2.729   8.072  1.00 31.69      A      
ATOM   3110  N   MET   242     -17.134  -2.025   9.330  1.00 30.97      A      
ATOM   3111  H   MET   242     -16.769  -1.993  10.271  1.00  0.00      A      
ATOM   3112  CA  MET   242     -16.809  -0.867   8.563  1.00 30.77      A      
ATOM   3113  HA  MET   242     -17.757  -0.343   8.441  1.00  0.00      A      
ATOM   3114  CB  MET   242     -15.847   0.147   9.329  1.00 32.80      A      
ATOM   3115  HB2 MET   242     -15.735   1.032   8.704  1.00  0.00      A      
ATOM   3116  HB3 MET   242     -14.839  -0.252   9.441  1.00  0.00      A      
ATOM   3117  CG  MET   242     -16.336   0.402  10.780  1.00 35.31      A      
ATOM   3118  HG2 MET   242     -15.540   0.984  11.246  1.00  0.00      A      
ATOM   3119  HG3 MET   242     -16.408  -0.508  11.375  1.00  0.00      A      
ATOM   3120  SD  MET   242     -17.889   1.283  11.013  1.00 39.88      A      
ATOM   3121  CE  MET   242     -17.330   2.994  11.070  1.00 36.37      A      
ATOM   3122  HE1 MET   242     -16.562   3.067  11.840  1.00  0.00      A      
ATOM   3123  HE2 MET   242     -18.062   3.748  11.360  1.00  0.00      A      
ATOM   3124  HE3 MET   242     -16.897   3.072  10.073  1.00  0.00      A      
ATOM   3125  C   MET   242     -16.294  -1.081   7.158  1.00 29.95      A      
ATOM   3126  O   MET   242     -16.637  -0.179   6.328  1.00 29.35      A      
ATOM   3127  N   THR   243     -15.521  -2.141   6.805  1.00 28.47      A      
ATOM   3128  H   THR   243     -15.172  -2.749   7.532  1.00  0.00      A      
ATOM   3129  CA  THR   243     -14.977  -2.297   5.461  1.00 27.08      A      
ATOM   3130  HA  THR   243     -15.430  -1.649   4.711  1.00  0.00      A      
ATOM   3131  CB  THR   243     -13.434  -2.125   5.521  1.00 26.82      A      
ATOM   3132  HB  THR   243     -13.079  -2.148   4.491  1.00  0.00      A      
ATOM   3133  CG2 THR   243     -13.092  -0.780   6.094  1.00 26.46      A      
ATOM   3134 HG21 THR   243     -13.599   0.057   5.615  1.00  0.00      A      
ATOM   3135 HG22 THR   243     -12.031  -0.709   5.851  1.00  0.00      A      
ATOM   3136 HG23 THR   243     -13.306  -0.747   7.162  1.00  0.00      A      
ATOM   3137  OG1 THR   243     -12.640  -3.142   6.088  1.00 26.88      A      
ATOM   3138  HG1 THR   243     -12.285  -2.966   6.963  1.00  0.00      A      
ATOM   3139  C   THR   243     -15.354  -3.605   4.766  1.00 26.53      A      
ATOM   3140  O   THR   243     -15.286  -3.686   3.557  1.00 26.58      A      
ATOM   3141  N   GLY   244     -15.329  -4.673   5.588  1.00 26.04      A      
ATOM   3142  H   GLY   244     -15.356  -4.523   6.586  1.00  0.00      A      
ATOM   3143  CA  GLY   244     -15.544  -6.039   5.145  1.00 25.02      A      
ATOM   3144  HA2 GLY   244     -16.409  -6.033   4.482  1.00  0.00      A      
ATOM   3145  HA3 GLY   244     -15.708  -6.732   5.970  1.00  0.00      A      
ATOM   3146  C   GLY   244     -14.417  -6.820   4.508  1.00 25.49      A      
ATOM   3147  O   GLY   244     -14.708  -7.631   3.632  1.00 24.87      A      
ATOM   3148  N   ALA   245     -13.221  -6.257   4.613  1.00 25.10      A      
ATOM   3149  H   ALA   245     -13.190  -5.461   5.234  1.00  0.00      A      
ATOM   3150  CA  ALA   245     -12.048  -6.774   3.910  1.00 25.84      A      
ATOM   3151  HA  ALA   245     -12.324  -6.994   2.878  1.00  0.00      A      
ATOM   3152  CB  ALA   245     -10.974  -5.702   3.781  1.00 24.82      A      
ATOM   3153  HB1 ALA   245     -10.183  -6.084   3.136  1.00  0.00      A      
ATOM   3154  HB2 ALA   245     -10.526  -5.378   4.720  1.00  0.00      A      
ATOM   3155  HB3 ALA   245     -11.502  -4.836   3.382  1.00  0.00      A      
ATOM   3156  C   ALA   245     -11.482  -8.045   4.498  1.00 25.53      A      
ATOM   3157  O   ALA   245     -10.393  -8.094   4.957  1.00 26.32      A      
ATOM   3158  N   VAL   246     -12.202  -9.171   4.322  1.00 25.53      A      
ATOM   3159  H   VAL   246     -13.107  -9.071   3.886  1.00  0.00      A      
ATOM   3160  CA  VAL   246     -11.910 -10.541   4.832  1.00 25.48      A      
ATOM   3161  HA  VAL   246     -11.589 -10.400   5.864  1.00  0.00      A      
ATOM   3162  CB  VAL   246     -13.262 -11.358   4.888  1.00 25.84      A      
ATOM   3163  HB  VAL   246     -13.689 -11.376   3.886  1.00  0.00      A      
ATOM   3164  CG1 VAL   246     -12.985 -12.778   5.449  1.00 26.53      A      
ATOM   3165 HG11 VAL   246     -12.228 -13.235   4.812  1.00  0.00      A      
ATOM   3166 HG12 VAL   246     -13.885 -13.391   5.488  1.00  0.00      A      
ATOM   3167 HG13 VAL   246     -12.635 -12.730   6.480  1.00  0.00      A      
ATOM   3168  CG2 VAL   246     -14.336 -10.662   5.777  1.00 26.78      A      
ATOM   3169 HG21 VAL   246     -14.568  -9.642   5.474  1.00  0.00      A      
ATOM   3170 HG22 VAL   246     -13.877 -10.624   6.765  1.00  0.00      A      
ATOM   3171 HG23 VAL   246     -15.215 -11.285   5.942  1.00  0.00      A      
ATOM   3172  C   VAL   246     -10.883 -11.276   3.955  1.00 25.41      A      
ATOM   3173  O   VAL   246     -11.275 -11.780   2.866  1.00 25.97      A      
ATOM   3174  N   LEU   247      -9.645 -11.427   4.474  1.00 24.76      A      
ATOM   3175  H   LEU   247      -9.477 -11.350   5.467  1.00  0.00      A      
ATOM   3176  CA  LEU   247      -8.693 -12.215   3.677  1.00 24.37      A      
ATOM   3177  HA  LEU   247      -8.450 -11.643   2.782  1.00  0.00      A      
ATOM   3178  CB  LEU   247      -7.417 -12.231   4.524  1.00 23.02      A      
ATOM   3179  HB2 LEU   247      -7.754 -12.644   5.475  1.00  0.00      A      
ATOM   3180  HB3 LEU   247      -7.091 -11.196   4.628  1.00  0.00      A      
ATOM   3181  CG  LEU   247      -6.206 -12.996   4.086  1.00 23.98      A      
ATOM   3182  HG  LEU   247      -6.355 -14.070   4.193  1.00  0.00      A      
ATOM   3183  CD1 LEU   247      -5.880 -12.673   2.637  1.00 22.12      A      
ATOM   3184 HD11 LEU   247      -5.637 -11.620   2.494  1.00  0.00      A      
ATOM   3185 HD12 LEU   247      -6.647 -13.048   1.959  1.00  0.00      A      
ATOM   3186 HD13 LEU   247      -4.944 -13.086   2.260  1.00  0.00      A      
ATOM   3187  CD2 LEU   247      -4.975 -12.715   5.046  1.00 20.23      A      
ATOM   3188 HD21 LEU   247      -5.185 -13.127   6.033  1.00  0.00      A      
ATOM   3189 HD22 LEU   247      -4.763 -11.646   5.026  1.00  0.00      A      
ATOM   3190 HD23 LEU   247      -4.110 -13.213   4.609  1.00  0.00      A      
ATOM   3191  C   LEU   247      -9.174 -13.663   3.261  1.00 23.91      A      
ATOM   3192  O   LEU   247      -9.868 -14.351   4.005  1.00 24.63      A      
ATOM   3193  N   SER   248      -8.867 -14.092   2.067  1.00 23.52      A      
ATOM   3194  H   SER   248      -8.344 -13.409   1.537  1.00  0.00      A      
ATOM   3195  CA  SER   248      -8.907 -15.506   1.521  1.00 23.93      A      
ATOM   3196  HA  SER   248      -9.905 -15.937   1.585  1.00  0.00      A      
ATOM   3197  CB  SER   248      -8.582 -15.494   0.005  1.00 25.34      A      
ATOM   3198  HB2 SER   248      -7.569 -15.135  -0.175  1.00  0.00      A      
ATOM   3199  HB3 SER   248      -9.294 -14.866  -0.530  1.00  0.00      A      
ATOM   3200  OG  SER   248      -8.617 -16.828  -0.393  1.00 25.54      A      
ATOM   3201  HG  SER   248      -9.489 -17.043  -0.733  1.00  0.00      A      
ATOM   3202  C   SER   248      -7.927 -16.387   2.332  1.00 23.68      A      
ATOM   3203  O   SER   248      -6.775 -15.987   2.278  1.00 23.35      A      
ATOM   3204  N   PRO   249      -8.287 -17.489   2.942  1.00 23.81      A      
ATOM   3205  CD  PRO   249      -9.574 -17.901   3.310  1.00 23.47      A      
ATOM   3206  HD2 PRO   249     -10.062 -18.314   2.427  1.00  0.00      A      
ATOM   3207  HD3 PRO   249     -10.125 -16.999   3.579  1.00  0.00      A      
ATOM   3208  CG  PRO   249      -9.496 -18.728   4.541  1.00 24.07      A      
ATOM   3209  HG2 PRO   249     -10.213 -19.549   4.529  1.00  0.00      A      
ATOM   3210  HG3 PRO   249      -9.661 -18.114   5.427  1.00  0.00      A      
ATOM   3211  CB  PRO   249      -8.076 -19.292   4.453  1.00 23.57      A      
ATOM   3212  HB2 PRO   249      -8.249 -20.294   4.060  1.00  0.00      A      
ATOM   3213  HB3 PRO   249      -7.698 -19.259   5.475  1.00  0.00      A      
ATOM   3214  CA  PRO   249      -7.351 -18.321   3.580  1.00 24.05      A      
ATOM   3215  HA  PRO   249      -6.680 -17.714   4.188  1.00  0.00      A      
ATOM   3216  C   PRO   249      -6.367 -19.066   2.629  1.00 24.54      A      
ATOM   3217  O   PRO   249      -5.266 -19.266   3.076  1.00 24.27      A      
ATOM   3218  N   HID   250      -6.777 -19.308   1.399  1.00 25.37      A      
ATOM   3219  H   HID   250      -7.763 -19.243   1.188  1.00  0.00      A      
ATOM   3220  CA  HID   250      -5.764 -19.625   0.343  1.00 25.66      A      
ATOM   3221  HA  HID   250      -5.382 -20.634   0.502  1.00  0.00      A      
ATOM   3222  CB  HID   250      -6.408 -19.570  -1.033  1.00 26.91      A      
ATOM   3223  HB2 HID   250      -6.914 -18.619  -1.200  1.00  0.00      A      
ATOM   3224  HB3 HID   250      -7.237 -20.270  -1.138  1.00  0.00      A      
ATOM   3225  CG  HID   250      -5.455 -19.663  -2.262  1.00 28.36      A      
ATOM   3226  ND1 HID   250      -4.667 -18.661  -2.766  1.00 29.44      A      
ATOM   3227  HD1 HID   250      -4.653 -17.735  -2.362  1.00  0.00      A      
ATOM   3228  CE1 HID   250      -3.952 -19.118  -3.801  1.00 30.03      A      
ATOM   3229  HE1 HID   250      -3.217 -18.651  -4.439  1.00  0.00      A      
ATOM   3230  NE2 HID   250      -4.301 -20.404  -3.989  1.00 31.08      A      
ATOM   3231  CD2 HID   250      -5.182 -20.740  -3.018  1.00 29.22      A      
ATOM   3232  HD2 HID   250      -5.658 -21.709  -2.992  1.00  0.00      A      
ATOM   3233  C   HID   250      -4.598 -18.632   0.309  1.00 25.24      A      
ATOM   3234  O   HID   250      -3.407 -19.068   0.400  1.00 24.53      A      
ATOM   3235  N   ASP   251      -4.816 -17.325   0.281  1.00 24.23      A      
ATOM   3236  H   ASP   251      -5.781 -17.043   0.383  1.00  0.00      A      
ATOM   3237  CA  ASP   251      -3.834 -16.229   0.263  1.00 23.83      A      
ATOM   3238  HA  ASP   251      -3.063 -16.475  -0.467  1.00  0.00      A      
ATOM   3239  CB  ASP   251      -4.536 -14.967  -0.174  1.00 25.66      A      
ATOM   3240  HB2 ASP   251      -3.804 -14.160  -0.173  1.00  0.00      A      
ATOM   3241  HB3 ASP   251      -5.361 -14.828   0.524  1.00  0.00      A      
ATOM   3242  CG  ASP   251      -5.122 -15.022  -1.592  1.00 27.53      A      
ATOM   3243  OD1 ASP   251      -4.737 -15.954  -2.302  1.00 29.44      A      
ATOM   3244  OD2 ASP   251      -5.824 -14.098  -2.058  1.00 29.96      A      
ATOM   3245  C   ASP   251      -3.189 -16.122   1.691  1.00 23.45      A      
ATOM   3246  O   ASP   251      -1.954 -15.956   1.745  1.00 21.89      A      
ATOM   3247  N   ALA   252      -3.900 -16.221   2.834  1.00 22.59      A      
ATOM   3248  H   ALA   252      -4.904 -16.333   2.826  1.00  0.00      A      
ATOM   3249  CA  ALA   252      -3.379 -16.350   4.213  1.00 22.77      A      
ATOM   3250  HA  ALA   252      -2.920 -15.386   4.432  1.00  0.00      A      
ATOM   3251  CB  ALA   252      -4.485 -16.381   5.262  1.00 22.59      A      
ATOM   3252  HB1 ALA   252      -5.211 -15.569   5.234  1.00  0.00      A      
ATOM   3253  HB2 ALA   252      -4.048 -16.395   6.260  1.00  0.00      A      
ATOM   3254  HB3 ALA   252      -4.908 -17.382   5.173  1.00  0.00      A      
ATOM   3255  C   ALA   252      -2.323 -17.450   4.334  1.00 22.69      A      
ATOM   3256  O   ALA   252      -1.309 -17.248   4.892  1.00 22.90      A      
ATOM   3257  N   ALA   253      -2.597 -18.642   3.723  1.00 22.40      A      
ATOM   3258  H   ALA   253      -3.464 -18.810   3.232  1.00  0.00      A      
ATOM   3259  CA  ALA   253      -1.548 -19.667   3.597  1.00 22.72      A      
ATOM   3260  HA  ALA   253      -1.166 -19.779   4.612  1.00  0.00      A      
ATOM   3261  CB  ALA   253      -2.085 -21.022   3.318  1.00 22.77      A      
ATOM   3262  HB1 ALA   253      -2.670 -20.936   2.403  1.00  0.00      A      
ATOM   3263  HB2 ALA   253      -2.656 -21.272   4.212  1.00  0.00      A      
ATOM   3264  HB3 ALA   253      -1.293 -21.736   3.094  1.00  0.00      A      
ATOM   3265  C   ALA   253      -0.312 -19.259   2.736  1.00 22.71      A      
ATOM   3266  O   ALA   253       0.788 -19.546   3.143  1.00 23.03      A      
ATOM   3267  N   LEU   254      -0.498 -18.698   1.588  1.00 22.51      A      
ATOM   3268  H   LEU   254      -1.436 -18.515   1.261  1.00  0.00      A      
ATOM   3269  CA  LEU   254       0.634 -18.357   0.669  1.00 23.08      A      
ATOM   3270  HA  LEU   254       1.329 -19.197   0.641  1.00  0.00      A      
ATOM   3271  CB  LEU   254       0.134 -18.275  -0.765  1.00 23.60      A      
ATOM   3272  HB2 LEU   254       0.975 -17.965  -1.384  1.00  0.00      A      
ATOM   3273  HB3 LEU   254      -0.583 -17.460  -0.866  1.00  0.00      A      
ATOM   3274  CG  LEU   254      -0.403 -19.603  -1.383  1.00 24.67      A      
ATOM   3275  HG  LEU   254      -1.331 -19.874  -0.879  1.00  0.00      A      
ATOM   3276  CD1 LEU   254      -0.723 -19.416  -2.784  1.00 24.74      A      
ATOM   3277 HD11 LEU   254       0.158 -19.258  -3.406  1.00  0.00      A      
ATOM   3278 HD12 LEU   254      -1.310 -18.507  -2.914  1.00  0.00      A      
ATOM   3279 HD13 LEU   254      -1.199 -20.287  -3.234  1.00  0.00      A      
ATOM   3280  CD2 LEU   254       0.673 -20.705  -1.326  1.00 24.82      A      
ATOM   3281 HD21 LEU   254       0.303 -21.546  -1.912  1.00  0.00      A      
ATOM   3282 HD22 LEU   254       0.775 -21.052  -0.298  1.00  0.00      A      
ATOM   3283 HD23 LEU   254       1.608 -20.287  -1.698  1.00  0.00      A      
ATOM   3284  C   LEU   254       1.413 -17.131   1.102  1.00 22.59      A      
ATOM   3285  O   LEU   254       2.552 -17.010   0.724  1.00 22.59      A      
ATOM   3286  N   LEU   255       0.833 -16.347   1.989  1.00 21.84      A      
ATOM   3287  H   LEU   255      -0.156 -16.434   2.174  1.00  0.00      A      
ATOM   3288  CA  LEU   255       1.511 -15.222   2.622  1.00 21.57      A      
ATOM   3289  HA  LEU   255       2.119 -14.749   1.851  1.00  0.00      A      
ATOM   3290  CB  LEU   255       0.419 -14.272   3.121  1.00 21.08      A      
ATOM   3291  HB2 LEU   255      -0.335 -14.750   3.745  1.00  0.00      A      
ATOM   3292  HB3 LEU   255      -0.181 -13.985   2.257  1.00  0.00      A      
ATOM   3293  CG  LEU   255       0.914 -13.021   3.862  1.00 21.81      A      
ATOM   3294  HG  LEU   255       1.244 -13.251   4.875  1.00  0.00      A      
ATOM   3295  CD1 LEU   255       1.770 -12.101   2.951  1.00 21.58      A      
ATOM   3296 HD11 LEU   255       1.828 -11.060   3.270  1.00  0.00      A      
ATOM   3297 HD12 LEU   255       1.455 -12.207   1.913  1.00  0.00      A      
ATOM   3298 HD13 LEU   255       2.817 -12.388   3.048  1.00  0.00      A      
ATOM   3299  CD2 LEU   255      -0.310 -12.163   4.102  1.00 21.98      A      
ATOM   3300 HD21 LEU   255      -0.877 -11.954   3.195  1.00  0.00      A      
ATOM   3301 HD22 LEU   255      -0.055 -11.187   4.515  1.00  0.00      A      
ATOM   3302 HD23 LEU   255      -0.974 -12.598   4.850  1.00  0.00      A      
ATOM   3303  C   LEU   255       2.422 -15.728   3.757  1.00 21.01      A      
ATOM   3304  O   LEU   255       3.624 -15.463   3.728  1.00 21.39      A      
ATOM   3305  N   MET   256       1.978 -16.590   4.688  1.00 21.59      A      
ATOM   3306  H   MET   256       1.012 -16.886   4.687  1.00  0.00      A      
ATOM   3307  CA  MET   256       2.863 -17.380   5.529  1.00 22.33      A      
ATOM   3308  HA  MET   256       3.322 -16.620   6.161  1.00  0.00      A      
ATOM   3309  CB  MET   256       2.026 -18.229   6.426  1.00 23.02      A      
ATOM   3310  HB2 MET   256       2.672 -19.047   6.743  1.00  0.00      A      
ATOM   3311  HB3 MET   256       1.221 -18.568   5.775  1.00  0.00      A      
ATOM   3312  CG  MET   256       1.437 -17.553   7.600  1.00 24.08      A      
ATOM   3313  HG2 MET   256       0.767 -16.787   7.210  1.00  0.00      A      
ATOM   3314  HG3 MET   256       2.273 -17.067   8.104  1.00  0.00      A      
ATOM   3315  SD  MET   256       0.804 -18.740   8.770  1.00 26.60      A      
ATOM   3316  CE  MET   256      -0.820 -19.128   8.045  1.00 24.48      A      
ATOM   3317  HE1 MET   256      -1.307 -18.163   7.902  1.00  0.00      A      
ATOM   3318  HE2 MET   256      -1.488 -19.797   8.587  1.00  0.00      A      
ATOM   3319  HE3 MET   256      -0.584 -19.641   7.113  1.00  0.00      A      
ATOM   3320  C   MET   256       3.939 -18.079   4.762  1.00 22.04      A      
ATOM   3321  O   MET   256       5.156 -17.883   5.030  1.00 21.68      A      
ATOM   3322  N   ARG   257       3.628 -18.786   3.684  1.00 22.11      A      
ATOM   3323  H   ARG   257       2.677 -18.904   3.366  1.00  0.00      A      
ATOM   3324  CA  ARG   257       4.603 -19.485   2.790  1.00 22.40      A      
ATOM   3325  HA  ARG   257       5.199 -20.130   3.435  1.00  0.00      A      
ATOM   3326  CB  ARG   257       3.781 -20.367   1.809  1.00 22.99      A      
ATOM   3327  HB2 ARG   257       3.121 -19.713   1.239  1.00  0.00      A      
ATOM   3328  HB3 ARG   257       3.220 -21.090   2.401  1.00  0.00      A      
ATOM   3329  CG  ARG   257       4.484 -21.196   0.754  1.00 22.36      A      
ATOM   3330  HG2 ARG   257       5.058 -20.548   0.092  1.00  0.00      A      
ATOM   3331  HG3 ARG   257       3.677 -21.713   0.236  1.00  0.00      A      
ATOM   3332  CD  ARG   257       5.518 -22.157   1.323  1.00 23.93      A      
ATOM   3333  HD2 ARG   257       5.114 -22.458   2.290  1.00  0.00      A      
ATOM   3334  HD3 ARG   257       6.485 -21.707   1.547  1.00  0.00      A      
ATOM   3335  NE  ARG   257       5.748 -23.236   0.392  1.00 23.21      A      
ATOM   3336  HE  ARG   257       4.900 -23.751   0.198  1.00  0.00      A      
ATOM   3337  CZ  ARG   257       6.730 -23.570  -0.397  1.00 24.67      A      
ATOM   3338  NH1 ARG   257       6.621 -24.604  -1.161  1.00 25.15      A      
ATOM   3339 HH11 ARG   257       7.432 -24.949  -1.656  1.00  0.00      A      
ATOM   3340 HH12 ARG   257       5.807 -25.199  -1.106  1.00  0.00      A      
ATOM   3341  NH2 ARG   257       7.883 -23.014  -0.433  1.00 24.07      A      
ATOM   3342 HH21 ARG   257       8.510 -23.597  -0.968  1.00  0.00      A      
ATOM   3343 HH22 ARG   257       8.147 -22.632   0.464  1.00  0.00      A      
ATOM   3344  C   ARG   257       5.544 -18.548   2.083  1.00 22.41      A      
ATOM   3345  O   ARG   257       6.662 -19.036   1.784  1.00 22.77      A      
ATOM   3346  N   GLY   258       5.237 -17.265   1.904  1.00 22.60      A      
ATOM   3347  H   GLY   258       4.316 -16.978   2.201  1.00  0.00      A      
ATOM   3348  CA  GLY   258       6.178 -16.253   1.389  1.00 22.55      A      
ATOM   3349  HA2 GLY   258       5.544 -15.463   0.986  1.00  0.00      A      
ATOM   3350  HA3 GLY   258       6.718 -16.763   0.592  1.00  0.00      A      
ATOM   3351  C   GLY   258       7.054 -15.699   2.486  1.00 22.96      A      
ATOM   3352  O   GLY   258       8.261 -15.415   2.313  1.00 22.76      A      
ATOM   3353  N   ILE   259       6.482 -15.575   3.686  1.00 22.95      A      
ATOM   3354  H   ILE   259       5.479 -15.682   3.746  1.00  0.00      A      
ATOM   3355  CA  ILE   259       7.162 -15.159   4.925  1.00 23.55      A      
ATOM   3356  HA  ILE   259       7.623 -14.210   4.651  1.00  0.00      A      
ATOM   3357  CB  ILE   259       6.190 -14.795   6.035  1.00 23.99      A      
ATOM   3358  HB  ILE   259       5.375 -15.511   5.935  1.00  0.00      A      
ATOM   3359  CG2 ILE   259       6.770 -15.070   7.440  1.00 24.57      A      
ATOM   3360 HG21 ILE   259       7.697 -14.503   7.524  1.00  0.00      A      
ATOM   3361 HG22 ILE   259       6.954 -16.111   7.709  1.00  0.00      A      
ATOM   3362 HG23 ILE   259       6.105 -14.589   8.157  1.00  0.00      A      
ATOM   3363  CG1 ILE   259       5.463 -13.439   5.787  1.00 24.54      A      
ATOM   3364 HG12 ILE   259       5.443 -13.256   4.712  1.00  0.00      A      
ATOM   3365 HG13 ILE   259       5.944 -12.586   6.265  1.00  0.00      A      
ATOM   3366  CD1 ILE   259       4.013 -13.415   6.368  1.00 24.95      A      
ATOM   3367 HD11 ILE   259       3.361 -13.976   5.697  1.00  0.00      A      
ATOM   3368 HD12 ILE   259       3.649 -12.390   6.298  1.00  0.00      A      
ATOM   3369 HD13 ILE   259       4.034 -13.880   7.353  1.00  0.00      A      
ATOM   3370  C   ILE   259       8.284 -16.171   5.346  1.00 23.03      A      
ATOM   3371  O   ILE   259       9.262 -15.617   5.863  1.00 23.92      A      
ATOM   3372  N   LYS   260       8.289 -17.511   5.109  1.00 23.44      A      
ATOM   3373  H   LYS   260       7.440 -17.913   4.736  1.00  0.00      A      
ATOM   3374  CA  LYS   260       9.482 -18.421   5.303  1.00 23.26      A      
ATOM   3375  HA  LYS   260       9.720 -18.457   6.366  1.00  0.00      A      
ATOM   3376  CB  LYS   260       9.089 -19.809   4.884  1.00 23.94      A      
ATOM   3377  HB2 LYS   260       9.904 -20.533   4.907  1.00  0.00      A      
ATOM   3378  HB3 LYS   260       8.766 -19.860   3.845  1.00  0.00      A      
ATOM   3379  CG  LYS   260       8.004 -20.331   5.776  1.00 24.50      A      
ATOM   3380  HG2 LYS   260       7.121 -19.757   5.495  1.00  0.00      A      
ATOM   3381  HG3 LYS   260       8.246 -20.156   6.824  1.00  0.00      A      
ATOM   3382  CD  LYS   260       7.713 -21.874   5.570  1.00 25.98      A      
ATOM   3383  HD2 LYS   260       8.663 -22.380   5.742  1.00  0.00      A      
ATOM   3384  HD3 LYS   260       7.454 -22.129   4.542  1.00  0.00      A      
ATOM   3385  CE  LYS   260       6.565 -22.352   6.486  1.00 26.76      A      
ATOM   3386  HE2 LYS   260       5.680 -21.791   6.185  1.00  0.00      A      
ATOM   3387  HE3 LYS   260       6.738 -22.210   7.552  1.00  0.00      A      
ATOM   3388  NZ  LYS   260       6.331 -23.818   6.419  1.00 29.83      A      
ATOM   3389  HZ1 LYS   260       7.227 -24.271   6.531  1.00  0.00      A      
ATOM   3390  HZ2 LYS   260       5.987 -24.106   5.514  1.00  0.00      A      
ATOM   3391  HZ3 LYS   260       5.715 -24.037   7.188  1.00  0.00      A      
ATOM   3392  C   LYS   260      10.775 -17.996   4.585  1.00 23.14      A      
ATOM   3393  O   LYS   260      11.872 -18.506   4.826  1.00 23.08      A      
ATOM   3394  N   THR   261      10.689 -17.026   3.691  1.00 22.66      A      
ATOM   3395  H   THR   261       9.794 -16.852   3.258  1.00  0.00      A      
ATOM   3396  CA  THR   261      11.844 -16.467   3.010  1.00 22.89      A      
ATOM   3397  HA  THR   261      12.724 -16.882   3.501  1.00  0.00      A      
ATOM   3398  CB  THR   261      12.092 -16.795   1.517  1.00 23.17      A      
ATOM   3399  HB  THR   261      12.981 -16.248   1.204  1.00  0.00      A      
ATOM   3400  CG2 THR   261      12.373 -18.244   1.240  1.00 21.33      A      
ATOM   3401 HG21 THR   261      11.482 -18.797   1.538  1.00  0.00      A      
ATOM   3402 HG22 THR   261      13.204 -18.545   1.878  1.00  0.00      A      
ATOM   3403 HG23 THR   261      12.598 -18.431   0.190  1.00  0.00      A      
ATOM   3404  OG1 THR   261      11.112 -16.365   0.717  1.00 22.69      A      
ATOM   3405  HG1 THR   261      10.471 -17.078   0.768  1.00  0.00      A      
ATOM   3406  C   THR   261      12.056 -14.936   3.262  1.00 22.68      A      
ATOM   3407  O   THR   261      12.902 -14.370   2.642  1.00 23.14      A      
ATOM   3408  N   LEU   262      11.371 -14.268   4.158  1.00 22.71      A      
ATOM   3409  H   LEU   262      10.724 -14.835   4.686  1.00  0.00      A      
ATOM   3410  CA  LEU   262      11.331 -12.783   4.268  1.00 22.41      A      
ATOM   3411  HA  LEU   262      10.970 -12.267   3.379  1.00  0.00      A      
ATOM   3412  CB  LEU   262      10.315 -12.468   5.358  1.00 21.92      A      
ATOM   3413  HB2 LEU   262      10.706 -12.970   6.243  1.00  0.00      A      
ATOM   3414  HB3 LEU   262       9.354 -12.910   5.097  1.00  0.00      A      
ATOM   3415  CG  LEU   262      10.146 -10.903   5.705  1.00 21.72      A      
ATOM   3416  HG  LEU   262      11.119 -10.489   5.970  1.00  0.00      A      
ATOM   3417  CD1 LEU   262       9.475 -10.201   4.482  1.00 21.14      A      
ATOM   3418 HD11 LEU   262       8.462 -10.559   4.303  1.00  0.00      A      
ATOM   3419 HD12 LEU   262      10.042 -10.333   3.560  1.00  0.00      A      
ATOM   3420 HD13 LEU   262       9.265  -9.157   4.712  1.00  0.00      A      
ATOM   3421  CD2 LEU   262       9.224 -10.888   6.899  1.00 21.39      A      
ATOM   3422 HD21 LEU   262       8.202 -11.220   6.717  1.00  0.00      A      
ATOM   3423 HD22 LEU   262       9.123  -9.827   7.126  1.00  0.00      A      
ATOM   3424 HD23 LEU   262       9.604 -11.329   7.820  1.00  0.00      A      
ATOM   3425  C   LEU   262      12.758 -12.175   4.628  1.00 22.14      A      
ATOM   3426  O   LEU   262      13.013 -11.103   4.187  1.00 22.35      A      
ATOM   3427  N   ASN   263      13.568 -12.866   5.439  1.00 22.10      A      
ATOM   3428  H   ASN   263      13.304 -13.775   5.792  1.00  0.00      A      
ATOM   3429  CA  ASN   263      14.909 -12.464   5.770  1.00 22.28      A      
ATOM   3430  HA  ASN   263      14.858 -11.390   5.950  1.00  0.00      A      
ATOM   3431  CB  ASN   263      15.457 -13.226   7.016  1.00 23.12      A      
ATOM   3432  HB2 ASN   263      14.733 -13.092   7.819  1.00  0.00      A      
ATOM   3433  HB3 ASN   263      16.390 -12.797   7.382  1.00  0.00      A      
ATOM   3434  CG  ASN   263      15.674 -14.705   6.809  1.00 23.56      A      
ATOM   3435  OD1 ASN   263      14.872 -15.351   6.196  1.00 26.05      A      
ATOM   3436  ND2 ASN   263      16.824 -15.144   7.158  1.00 23.89      A      
ATOM   3437 HD21 ASN   263      17.462 -14.588   7.709  1.00  0.00      A      
ATOM   3438 HD22 ASN   263      16.933 -16.131   6.977  1.00  0.00      A      
ATOM   3439  C   ASN   263      15.890 -12.649   4.575  1.00 22.35      A      
ATOM   3440  O   ASN   263      16.438 -11.691   4.103  1.00 22.80      A      
ATOM   3441  N   LEU   264      15.839 -13.823   3.928  1.00 21.93      A      
ATOM   3442  H   LEU   264      15.237 -14.507   4.363  1.00  0.00      A      
ATOM   3443  CA  LEU   264      16.581 -14.143   2.666  1.00 22.81      A      
ATOM   3444  HA  LEU   264      17.621 -13.894   2.878  1.00  0.00      A      
ATOM   3445  CB  LEU   264      16.471 -15.598   2.301  1.00 22.66      A      
ATOM   3446  HB2 LEU   264      17.028 -15.580   1.364  1.00  0.00      A      
ATOM   3447  HB3 LEU   264      15.402 -15.805   2.255  1.00  0.00      A      
ATOM   3448  CG  LEU   264      17.089 -16.537   3.243  1.00 23.70      A      
ATOM   3449  HG  LEU   264      16.431 -16.571   4.111  1.00  0.00      A      
ATOM   3450  CD1 LEU   264      16.952 -17.887   2.471  1.00 23.34      A      
ATOM   3451 HD11 LEU   264      17.349 -18.655   3.135  1.00  0.00      A      
ATOM   3452 HD12 LEU   264      17.532 -17.872   1.548  1.00  0.00      A      
ATOM   3453 HD13 LEU   264      15.910 -18.131   2.264  1.00  0.00      A      
ATOM   3454  CD2 LEU   264      18.476 -16.277   3.734  1.00 23.84      A      
ATOM   3455 HD21 LEU   264      18.900 -16.956   4.474  1.00  0.00      A      
ATOM   3456 HD22 LEU   264      18.491 -15.312   4.242  1.00  0.00      A      
ATOM   3457 HD23 LEU   264      19.192 -16.175   2.919  1.00  0.00      A      
ATOM   3458  C   LEU   264      16.311 -13.221   1.433  1.00 22.31      A      
ATOM   3459  O   LEU   264      17.237 -12.719   0.811  1.00 22.78      A      
ATOM   3460  N   ARG   265      15.024 -13.031   1.147  1.00 22.55      A      
ATOM   3461  H   ARG   265      14.289 -13.481   1.672  1.00  0.00      A      
ATOM   3462  CA  ARG   265      14.647 -12.168   0.010  1.00 21.84      A      
ATOM   3463  HA  ARG   265      15.149 -12.599  -0.856  1.00  0.00      A      
ATOM   3464  CB  ARG   265      13.113 -12.183  -0.175  1.00 21.30      A      
ATOM   3465  HB2 ARG   265      12.855 -11.398  -0.886  1.00  0.00      A      
ATOM   3466  HB3 ARG   265      12.555 -11.941   0.730  1.00  0.00      A      
ATOM   3467  CG  ARG   265      12.575 -13.449  -0.719  1.00 21.01      A      
ATOM   3468  HG2 ARG   265      12.835 -14.290  -0.077  1.00  0.00      A      
ATOM   3469  HG3 ARG   265      13.130 -13.819  -1.581  1.00  0.00      A      
ATOM   3470  CD  ARG   265      11.086 -13.443  -0.990  1.00 20.65      A      
ATOM   3471  HD2 ARG   265      10.848 -14.323  -1.588  1.00  0.00      A      
ATOM   3472  HD3 ARG   265      10.833 -12.631  -1.671  1.00  0.00      A      
ATOM   3473  NE  ARG   265      10.269 -13.569   0.220  1.00 21.70      A      
ATOM   3474  HE  ARG   265      10.489 -14.345   0.828  1.00  0.00      A      
ATOM   3475  CZ  ARG   265       9.530 -12.572   0.749  1.00 20.91      A      
ATOM   3476  NH1 ARG   265       9.417 -11.351   0.263  1.00 19.75      A      
ATOM   3477 HH11 ARG   265      10.007 -11.217  -0.546  1.00  0.00      A      
ATOM   3478 HH12 ARG   265       8.811 -10.606   0.577  1.00  0.00      A      
ATOM   3479  NH2 ARG   265       8.827 -12.697   1.883  1.00 20.75      A      
ATOM   3480 HH21 ARG   265       8.615 -13.636   2.186  1.00  0.00      A      
ATOM   3481 HH22 ARG   265       8.243 -11.897   2.080  1.00  0.00      A      
ATOM   3482  C   ARG   265      15.064 -10.705   0.261  1.00 21.73      A      
ATOM   3483  O   ARG   265      15.611 -10.107  -0.671  1.00 22.52      A      
ATOM   3484  N   MET   266      14.868 -10.182   1.486  1.00 21.54      A      
ATOM   3485  H   MET   266      14.513 -10.866   2.139  1.00  0.00      A      
ATOM   3486  CA  MET   266      15.224  -8.842   1.901  1.00 22.32      A      
ATOM   3487  HA  MET   266      14.825  -8.297   1.045  1.00  0.00      A      
ATOM   3488  CB  MET   266      14.476  -8.467   3.109  1.00 22.44      A      
ATOM   3489  HB2 MET   266      15.007  -8.981   3.911  1.00  0.00      A      
ATOM   3490  HB3 MET   266      13.411  -8.676   3.005  1.00  0.00      A      
ATOM   3491  CG  MET   266      14.644  -7.013   3.573  1.00 23.57      A      
ATOM   3492  HG2 MET   266      15.697  -6.813   3.770  1.00  0.00      A      
ATOM   3493  HG3 MET   266      14.020  -6.870   4.455  1.00  0.00      A      
ATOM   3494  SD  MET   266      14.199  -5.680   2.381  1.00 24.73      A      
ATOM   3495  CE  MET   266      12.435  -5.991   2.433  1.00 23.22      A      
ATOM   3496  HE1 MET   266      12.207  -6.984   2.046  1.00  0.00      A      
ATOM   3497  HE2 MET   266      11.838  -5.226   1.936  1.00  0.00      A      
ATOM   3498  HE3 MET   266      12.058  -6.106   3.449  1.00  0.00      A      
ATOM   3499  C   MET   266      16.728  -8.497   1.917  1.00 21.99      A      
ATOM   3500  O   MET   266      17.130  -7.369   1.449  1.00 21.64      A      
ATOM   3501  N   ASP   267      17.540  -9.412   2.369  1.00 22.15      A      
ATOM   3502  H   ASP   267      17.081 -10.258   2.673  1.00  0.00      A      
ATOM   3503  CA  ASP   267      19.019  -9.300   2.153  1.00 22.48      A      
ATOM   3504  HA  ASP   267      19.390  -8.423   2.684  1.00  0.00      A      
ATOM   3505  CB  ASP   267      19.675 -10.590   2.645  1.00 21.94      A      
ATOM   3506  HB2 ASP   267      20.638 -10.764   2.165  1.00  0.00      A      
ATOM   3507  HB3 ASP   267      19.138 -11.474   2.300  1.00  0.00      A      
ATOM   3508  CG  ASP   267      19.762 -10.785   4.139  1.00 23.67      A      
ATOM   3509  OD1 ASP   267      20.084 -11.924   4.628  1.00 23.91      A      
ATOM   3510  OD2 ASP   267      19.585  -9.733   4.874  1.00 24.22      A      
ATOM   3511  C   ASP   267      19.416  -9.132   0.658  1.00 22.37      A      
ATOM   3512  O   ASP   267      20.235  -8.300   0.314  1.00 22.19      A      
ATOM   3513  N   ARG   268      18.773  -9.992  -0.174  1.00 22.72      A      
ATOM   3514  H   ARG   268      17.992 -10.534   0.166  1.00  0.00      A      
ATOM   3515  CA  ARG   268      18.880  -9.826  -1.628  1.00 23.24      A      
ATOM   3516  HA  ARG   268      19.953  -9.811  -1.818  1.00  0.00      A      
ATOM   3517  CB  ARG   268      18.284 -11.054  -2.333  1.00 23.27      A      
ATOM   3518  HB2 ARG   268      17.225 -11.017  -2.075  1.00  0.00      A      
ATOM   3519  HB3 ARG   268      18.727 -11.984  -1.977  1.00  0.00      A      
ATOM   3520  CG  ARG   268      18.415 -10.951  -3.858  1.00 24.34      A      
ATOM   3521  HG2 ARG   268      18.231  -9.956  -4.262  1.00  0.00      A      
ATOM   3522  HG3 ARG   268      17.828 -11.742  -4.324  1.00  0.00      A      
ATOM   3523  CD  ARG   268      19.882 -11.234  -4.192  1.00 25.52      A      
ATOM   3524  HD2 ARG   268      20.338 -12.078  -3.675  1.00  0.00      A      
ATOM   3525  HD3 ARG   268      20.439 -10.346  -3.895  1.00  0.00      A      
ATOM   3526  NE  ARG   268      20.113 -11.468  -5.644  1.00 26.45      A      
ATOM   3527  HE  ARG   268      20.226 -10.654  -6.231  1.00  0.00      A      
ATOM   3528  CZ  ARG   268      20.410 -12.642  -6.255  1.00 27.57      A      
ATOM   3529  NH1 ARG   268      20.794 -13.709  -5.608  1.00 26.99      A      
ATOM   3530 HH11 ARG   268      20.978 -13.697  -4.615  1.00  0.00      A      
ATOM   3531 HH12 ARG   268      20.819 -14.584  -6.112  1.00  0.00      A      
ATOM   3532  NH2 ARG   268      20.292 -12.806  -7.534  1.00 27.74      A      
ATOM   3533 HH21 ARG   268      19.885 -12.035  -8.043  1.00  0.00      A      
ATOM   3534 HH22 ARG   268      20.499 -13.708  -7.938  1.00  0.00      A      
ATOM   3535  C   ARG   268      18.392  -8.471  -2.157  1.00 23.40      A      
ATOM   3536  O   ARG   268      19.119  -7.762  -2.847  1.00 23.54      A      
ATOM   3537  N   HID   269      17.172  -8.069  -1.849  1.00 24.15      A      
ATOM   3538  H   HID   269      16.647  -8.705  -1.266  1.00  0.00      A      
ATOM   3539  CA  HID   269      16.612  -6.721  -2.124  1.00 24.97      A      
ATOM   3540  HA  HID   269      16.394  -6.689  -3.191  1.00  0.00      A      
ATOM   3541  CB  HID   269      15.282  -6.333  -1.434  1.00 25.01      A      
ATOM   3542  HB2 HID   269      14.990  -5.310  -1.672  1.00  0.00      A      
ATOM   3543  HB3 HID   269      15.376  -6.420  -0.351  1.00  0.00      A      
ATOM   3544  CG  HID   269      14.125  -7.260  -1.805  1.00 24.00      A      
ATOM   3545  ND1 HID   269      13.885  -7.533  -3.119  1.00 24.08      A      
ATOM   3546  HD1 HID   269      14.365  -7.115  -3.903  1.00  0.00      A      
ATOM   3547  CE1 HID   269      12.874  -8.426  -3.134  1.00 24.05      A      
ATOM   3548  HE1 HID   269      12.476  -8.785  -4.072  1.00  0.00      A      
ATOM   3549  NE2 HID   269      12.491  -8.697  -1.951  1.00 24.62      A      
ATOM   3550  CD2 HID   269      13.208  -7.916  -1.018  1.00 24.33      A      
ATOM   3551  HD2 HID   269      13.172  -7.800   0.055  1.00  0.00      A      
ATOM   3552  C   HID   269      17.648  -5.583  -1.804  1.00 25.80      A      
ATOM   3553  O   HID   269      18.002  -4.854  -2.728  1.00 25.23      A      
ATOM   3554  N   CYS   270      18.168  -5.453  -0.533  1.00 26.32      A      
ATOM   3555  H   CYS   270      17.904  -6.158   0.140  1.00  0.00      A      
ATOM   3556  CA  CYS   270      19.058  -4.447  -0.099  1.00 26.76      A      
ATOM   3557  HA  CYS   270      18.545  -3.486  -0.136  1.00  0.00      A      
ATOM   3558  CB  CYS   270      19.273  -4.591   1.444  1.00 27.77      A      
ATOM   3559  HB2 CYS   270      19.895  -3.785   1.831  1.00  0.00      A      
ATOM   3560  HB3 CYS   270      19.646  -5.572   1.739  1.00  0.00      A      
ATOM   3561  SG  CYS   270      17.762  -4.298   2.284  1.00 29.76      A      
ATOM   3562  HG  CYS   270      17.022  -5.154   1.575  1.00  0.00      A      
ATOM   3563  C   CYS   270      20.466  -4.449  -0.712  1.00 26.81      A      
ATOM   3564  O   CYS   270      21.054  -3.404  -0.888  1.00 26.33      A      
ATOM   3565  N   ALA   271      20.984  -5.604  -1.022  1.00 26.64      A      
ATOM   3566  H   ALA   271      20.486  -6.455  -0.807  1.00  0.00      A      
ATOM   3567  CA  ALA   271      22.348  -5.630  -1.642  1.00 26.13      A      
ATOM   3568  HA  ALA   271      22.993  -4.916  -1.128  1.00  0.00      A      
ATOM   3569  CB  ALA   271      22.844  -7.041  -1.330  1.00 25.95      A      
ATOM   3570  HB1 ALA   271      22.543  -7.408  -0.348  1.00  0.00      A      
ATOM   3571  HB2 ALA   271      23.914  -7.090  -1.530  1.00  0.00      A      
ATOM   3572  HB3 ALA   271      22.420  -7.759  -2.031  1.00  0.00      A      
ATOM   3573  C   ALA   271      22.222  -5.343  -3.126  1.00 26.23      A      
ATOM   3574  O   ALA   271      23.149  -4.669  -3.637  1.00 26.28      A      
ATOM   3575  N   ASN   272      21.267  -5.992  -3.825  1.00 26.62      A      
ATOM   3576  H   ASN   272      20.592  -6.548  -3.320  1.00  0.00      A      
ATOM   3577  CA  ASN   272      20.937  -5.592  -5.278  1.00 26.97      A      
ATOM   3578  HA  ASN   272      21.807  -5.794  -5.903  1.00  0.00      A      
ATOM   3579  CB  ASN   272      19.781  -6.503  -5.794  1.00 26.21      A      
ATOM   3580  HB2 ASN   272      19.319  -5.972  -6.626  1.00  0.00      A      
ATOM   3581  HB3 ASN   272      19.036  -6.524  -4.998  1.00  0.00      A      
ATOM   3582  CG  ASN   272      19.976  -7.858  -6.308  1.00 26.52      A      
ATOM   3583  OD1 ASN   272      20.968  -8.512  -6.057  1.00 25.96      A      
ATOM   3584  ND2 ASN   272      18.994  -8.275  -7.043  1.00 23.95      A      
ATOM   3585 HD21 ASN   272      18.126  -7.769  -7.141  1.00  0.00      A      
ATOM   3586 HD22 ASN   272      19.007  -9.231  -7.368  1.00  0.00      A      
ATOM   3587  C   ASN   272      20.775  -4.115  -5.457  1.00 27.40      A      
ATOM   3588  O   ASN   272      21.374  -3.501  -6.349  1.00 27.29      A      
ATOM   3589  N   ALA   273      19.928  -3.508  -4.581  1.00 27.40      A      
ATOM   3590  H   ALA   273      19.447  -4.061  -3.886  1.00  0.00      A      
ATOM   3591  CA  ALA   273      19.494  -2.108  -4.381  1.00 28.32      A      
ATOM   3592  HA  ALA   273      19.156  -1.806  -5.372  1.00  0.00      A      
ATOM   3593  CB  ALA   273      18.371  -1.937  -3.410  1.00 28.18      A      
ATOM   3594  HB1 ALA   273      17.539  -2.531  -3.787  1.00  0.00      A      
ATOM   3595  HB2 ALA   273      18.160  -0.887  -3.206  1.00  0.00      A      
ATOM   3596  HB3 ALA   273      18.587  -2.381  -2.438  1.00  0.00      A      
ATOM   3597  C   ALA   273      20.679  -1.133  -4.140  1.00 28.40      A      
ATOM   3598  O   ALA   273      20.932  -0.111  -4.769  1.00 28.80      A      
ATOM   3599  N   GLN   274      21.557  -1.487  -3.178  1.00 28.59      A      
ATOM   3600  H   GLN   274      21.312  -2.315  -2.655  1.00  0.00      A      
ATOM   3601  CA  GLN   274      22.778  -0.779  -2.797  1.00 28.53      A      
ATOM   3602  HA  GLN   274      22.457   0.209  -2.468  1.00  0.00      A      
ATOM   3603  CB  GLN   274      23.556  -1.320  -1.566  1.00 29.17      A      
ATOM   3604  HB2 GLN   274      23.831  -2.348  -1.801  1.00  0.00      A      
ATOM   3605  HB3 GLN   274      22.942  -1.356  -0.666  1.00  0.00      A      
ATOM   3606  CG  GLN   274      24.849  -0.657  -1.128  1.00 30.58      A      
ATOM   3607  HG2 GLN   274      25.497  -0.433  -1.976  1.00  0.00      A      
ATOM   3608  HG3 GLN   274      25.335  -1.297  -0.391  1.00  0.00      A      
ATOM   3609  CD  GLN   274      24.675   0.725  -0.465  1.00 30.71      A      
ATOM   3610  OE1 GLN   274      23.635   1.140   0.055  1.00 31.96      A      
ATOM   3611  NE2 GLN   274      25.751   1.388  -0.205  1.00 30.90      A      
ATOM   3612 HE21 GLN   274      25.540   2.201   0.357  1.00  0.00      A      
ATOM   3613 HE22 GLN   274      26.662   1.176  -0.585  1.00  0.00      A      
ATOM   3614  C   GLN   274      23.787  -0.676  -3.950  1.00 28.56      A      
ATOM   3615  O   GLN   274      24.238   0.419  -4.286  1.00 28.92      A      
ATOM   3616  N   VAL   275      24.156  -1.756  -4.616  1.00 28.57      A      
ATOM   3617  H   VAL   275      23.844  -2.611  -4.179  1.00  0.00      A      
ATOM   3618  CA  VAL   275      25.025  -1.885  -5.812  1.00 28.63      A      
ATOM   3619  HA  VAL   275      25.964  -1.366  -5.621  1.00  0.00      A      
ATOM   3620  CB  VAL   275      25.319  -3.338  -6.067  1.00 27.75      A      
ATOM   3621  HB  VAL   275      24.390  -3.905  -6.010  1.00  0.00      A      
ATOM   3622  CG1 VAL   275      25.947  -3.528  -7.442  1.00 27.56      A      
ATOM   3623 HG11 VAL   275      26.121  -4.590  -7.613  1.00  0.00      A      
ATOM   3624 HG12 VAL   275      26.732  -2.780  -7.549  1.00  0.00      A      
ATOM   3625 HG13 VAL   275      25.244  -3.404  -8.266  1.00  0.00      A      
ATOM   3626  CG2 VAL   275      26.179  -3.860  -4.972  1.00 27.97      A      
ATOM   3627 HG21 VAL   275      25.696  -3.884  -3.995  1.00  0.00      A      
ATOM   3628 HG22 VAL   275      27.072  -3.239  -4.905  1.00  0.00      A      
ATOM   3629 HG23 VAL   275      26.413  -4.904  -5.178  1.00  0.00      A      
ATOM   3630  C   VAL   275      24.415  -1.101  -7.027  1.00 28.88      A      
ATOM   3631  O   VAL   275      25.177  -0.358  -7.629  1.00 28.51      A      
ATOM   3632  N   LEU   276      23.106  -1.039  -7.303  1.00 29.33      A      
ATOM   3633  H   LEU   276      22.479  -1.619  -6.764  1.00  0.00      A      
ATOM   3634  CA  LEU   276      22.530  -0.184  -8.309  1.00 30.16      A      
ATOM   3635  HA  LEU   276      23.046  -0.240  -9.268  1.00  0.00      A      
ATOM   3636  CB  LEU   276      21.035  -0.605  -8.430  1.00 30.57      A      
ATOM   3637  HB2 LEU   276      20.503  -0.028  -7.674  1.00  0.00      A      
ATOM   3638  HB3 LEU   276      20.840  -1.598  -8.025  1.00  0.00      A      
ATOM   3639  CG  LEU   276      20.370  -0.402  -9.789  1.00 32.38      A      
ATOM   3640  HG  LEU   276      20.896   0.339 -10.390  1.00  0.00      A      
ATOM   3641  CD1 LEU   276      20.431  -1.718 -10.567  1.00 32.86      A      
ATOM   3642 HD11 LEU   276      21.444  -2.116 -10.620  1.00  0.00      A      
ATOM   3643 HD12 LEU   276      20.088  -1.613 -11.596  1.00  0.00      A      
ATOM   3644 HD13 LEU   276      19.797  -2.428 -10.037  1.00  0.00      A      
ATOM   3645  CD2 LEU   276      18.964   0.098  -9.619  1.00 32.73      A      
ATOM   3646 HD21 LEU   276      18.383  -0.553  -8.967  1.00  0.00      A      
ATOM   3647 HD22 LEU   276      18.445   0.093 -10.578  1.00  0.00      A      
ATOM   3648 HD23 LEU   276      18.973   1.056  -9.099  1.00  0.00      A      
ATOM   3649  C   LEU   276      22.453   1.278  -7.885  1.00 30.65      A      
ATOM   3650  O   LEU   276      22.609   2.231  -8.703  1.00 29.91      A      
ATOM   3651  N   ALA   277      22.260   1.530  -6.576  1.00 30.85      A      
ATOM   3652  H   ALA   277      22.228   0.781  -5.899  1.00  0.00      A      
ATOM   3653  CA  ALA   277      22.446   2.941  -6.069  1.00 32.08      A      
ATOM   3654  HA  ALA   277      21.808   3.590  -6.669  1.00  0.00      A      
ATOM   3655  CB  ALA   277      21.911   3.017  -4.626  1.00 31.92      A      
ATOM   3656  HB1 ALA   277      22.560   2.444  -3.964  1.00  0.00      A      
ATOM   3657  HB2 ALA   277      20.872   2.687  -4.615  1.00  0.00      A      
ATOM   3658  HB3 ALA   277      21.965   4.057  -4.305  1.00  0.00      A      
ATOM   3659  C   ALA   277      23.887   3.456  -6.249  1.00 32.52      A      
ATOM   3660  O   ALA   277      24.106   4.507  -6.803  1.00 32.75      A      
ATOM   3661  N   GLU   278      24.876   2.674  -5.796  1.00 33.14      A      
ATOM   3662  H   GLU   278      24.644   1.722  -5.550  1.00  0.00      A      
ATOM   3663  CA  GLU   278      26.302   2.935  -6.073  1.00 33.88      A      
ATOM   3664  HA  GLU   278      26.583   3.939  -5.752  1.00  0.00      A      
ATOM   3665  CB  GLU   278      27.299   1.938  -5.399  1.00 34.64      A      
ATOM   3666  HB2 GLU   278      28.320   2.184  -5.692  1.00  0.00      A      
ATOM   3667  HB3 GLU   278      26.976   0.923  -5.630  1.00  0.00      A      
ATOM   3668  CG  GLU   278      27.255   2.047  -3.880  1.00 35.57      A      
ATOM   3669  HG2 GLU   278      26.208   1.993  -3.581  1.00  0.00      A      
ATOM   3670  HG3 GLU   278      27.612   3.045  -3.624  1.00  0.00      A      
ATOM   3671  CD  GLU   278      28.131   1.049  -3.066  1.00 37.07      A      
ATOM   3672  OE1 GLU   278      27.890   0.874  -1.828  1.00 38.16      A      
ATOM   3673  OE2 GLU   278      29.164   0.581  -3.528  1.00 38.44      A      
ATOM   3674  C   GLU   278      26.553   3.094  -7.616  1.00 34.27      A      
ATOM   3675  O   GLU   278      27.520   3.802  -8.025  1.00 34.59      A      
ATOM   3676  N   PHE   279      25.892   2.349  -8.488  1.00 34.19      A      
ATOM   3677  H   PHE   279      25.303   1.622  -8.109  1.00  0.00      A      
ATOM   3678  CA  PHE   279      25.961   2.533  -9.951  1.00 34.04      A      
ATOM   3679  HA  PHE   279      27.010   2.641 -10.225  1.00  0.00      A      
ATOM   3680  CB  PHE   279      25.318   1.322 -10.591  1.00 33.31      A      
ATOM   3681  HB2 PHE   279      24.291   1.223 -10.238  1.00  0.00      A      
ATOM   3682  HB3 PHE   279      25.750   0.380 -10.253  1.00  0.00      A      
ATOM   3683  CG  PHE   279      25.332   1.462 -12.067  1.00 32.83      A      
ATOM   3684  CD1 PHE   279      26.585   1.397 -12.726  1.00 33.03      A      
ATOM   3685  HD1 PHE   279      27.412   1.035 -12.133  1.00  0.00      A      
ATOM   3686  CE1 PHE   279      26.666   1.641 -14.098  1.00 32.68      A      
ATOM   3687  HE1 PHE   279      27.628   1.639 -14.589  1.00  0.00      A      
ATOM   3688  CZ  PHE   279      25.603   2.063 -14.809  1.00 32.72      A      
ATOM   3689  HZ  PHE   279      25.758   2.355 -15.837  1.00  0.00      A      
ATOM   3690  CE2 PHE   279      24.324   2.206 -14.192  1.00 33.19      A      
ATOM   3691  HE2 PHE   279      23.491   2.632 -14.732  1.00  0.00      A      
ATOM   3692  CD2 PHE   279      24.189   1.914 -12.776  1.00 32.73      A      
ATOM   3693  HD2 PHE   279      23.279   2.126 -12.235  1.00  0.00      A      
ATOM   3694  C   PHE   279      25.404   3.910 -10.365  1.00 34.46      A      
ATOM   3695  O   PHE   279      26.068   4.684 -11.020  1.00 33.62      A      
ATOM   3696  N   LEU   280      24.137   4.253 -10.104  1.00 35.34      A      
ATOM   3697  H   LEU   280      23.574   3.625  -9.549  1.00  0.00      A      
ATOM   3698  CA  LEU   280      23.443   5.536 -10.365  1.00 36.91      A      
ATOM   3699  HA  LEU   280      23.281   5.758 -11.420  1.00  0.00      A      
ATOM   3700  CB  LEU   280      21.969   5.373  -9.949  1.00 37.54      A      
ATOM   3701  HB2 LEU   280      21.519   6.365  -9.992  1.00  0.00      A      
ATOM   3702  HB3 LEU   280      21.971   5.121  -8.888  1.00  0.00      A      
ATOM   3703  CG  LEU   280      21.048   4.402 -10.684  1.00 38.09      A      
ATOM   3704  HG  LEU   280      21.437   3.384 -10.706  1.00  0.00      A      
ATOM   3705  CD1 LEU   280      19.698   4.515 -10.055  1.00 39.65      A      
ATOM   3706 HD11 LEU   280      19.288   5.524 -10.033  1.00  0.00      A      
ATOM   3707 HD12 LEU   280      19.720   4.105  -9.045  1.00  0.00      A      
ATOM   3708 HD13 LEU   280      18.985   3.865 -10.562  1.00  0.00      A      
ATOM   3709  CD2 LEU   280      20.881   4.826 -12.092  1.00 38.53      A      
ATOM   3710 HD21 LEU   280      20.019   4.289 -12.488  1.00  0.00      A      
ATOM   3711 HD22 LEU   280      21.739   4.629 -12.735  1.00  0.00      A      
ATOM   3712 HD23 LEU   280      20.746   5.898 -12.236  1.00  0.00      A      
ATOM   3713  C   LEU   280      24.162   6.755  -9.799  1.00 37.85      A      
ATOM   3714  O   LEU   280      24.199   7.856 -10.440  1.00 38.07      A      
ATOM   3715  N   ALA   281      24.760   6.611  -8.590  1.00 39.24      A      
ATOM   3716  H   ALA   281      24.629   5.790  -8.016  1.00  0.00      A      
ATOM   3717  CA  ALA   281      25.551   7.749  -8.058  1.00 40.70      A      
ATOM   3718  HA  ALA   281      24.816   8.551  -7.992  1.00  0.00      A      
ATOM   3719  CB  ALA   281      26.067   7.325  -6.658  1.00 40.22      A      
ATOM   3720  HB1 ALA   281      25.216   6.943  -6.093  1.00  0.00      A      
ATOM   3721  HB2 ALA   281      26.397   8.177  -6.064  1.00  0.00      A      
ATOM   3722  HB3 ALA   281      26.777   6.523  -6.861  1.00  0.00      A      
ATOM   3723  C   ALA   281      26.748   8.104  -8.960  1.00 41.86      A      
ATOM   3724  O   ALA   281      27.077   9.275  -9.028  1.00 42.21      A      
ATOM   3725  N   VAL   286      22.203  10.740 -14.220  1.00 46.87      A      
ATOM   3726  H   VAL   286      22.491   9.837 -14.568  1.00  0.00      A      
ATOM   3727  CA  VAL   286      21.512  10.966 -12.955  1.00 47.10      A      
ATOM   3728  HA  VAL   286      20.494  11.038 -13.337  1.00  0.00      A      
ATOM   3729  CB  VAL   286      21.759   9.809 -11.926  1.00 46.59      A      
ATOM   3730  HB  VAL   286      22.792   9.483 -11.800  1.00  0.00      A      
ATOM   3731  CG1 VAL   286      21.242  10.083 -10.483  1.00 46.35      A      
ATOM   3732 HG11 VAL   286      21.994  10.661  -9.945  1.00  0.00      A      
ATOM   3733 HG12 VAL   286      21.128   9.144  -9.941  1.00  0.00      A      
ATOM   3734 HG13 VAL   286      20.255  10.544 -10.450  1.00  0.00      A      
ATOM   3735  CG2 VAL   286      21.064   8.625 -12.514  1.00 46.02      A      
ATOM   3736 HG21 VAL   286      20.119   8.945 -12.952  1.00  0.00      A      
ATOM   3737 HG22 VAL   286      20.993   7.902 -11.701  1.00  0.00      A      
ATOM   3738 HG23 VAL   286      21.743   8.236 -13.272  1.00  0.00      A      
ATOM   3739  C   VAL   286      21.875  12.283 -12.282  1.00 47.76      A      
ATOM   3740  O   VAL   286      23.045  12.562 -12.053  1.00 47.74      A      
ATOM   3741  N   GLU   287      20.964  13.234 -12.110  1.00 48.33      A      
ATOM   3742  H   GLU   287      19.994  13.023 -12.293  1.00  0.00      A      
ATOM   3743  CA  GLU   287      21.257  14.509 -11.476  1.00 48.95      A      
ATOM   3744  HA  GLU   287      22.194  14.932 -11.836  1.00  0.00      A      
ATOM   3745  CB  GLU   287      20.107  15.402 -11.953  1.00 50.25      A      
ATOM   3746  HB2 GLU   287      19.181  15.155 -11.434  1.00  0.00      A      
ATOM   3747  HB3 GLU   287      19.995  15.297 -13.032  1.00  0.00      A      
ATOM   3748  CG  GLU   287      20.424  16.852 -11.589  1.00 52.21      A      
ATOM   3749  HG2 GLU   287      21.402  17.122 -11.988  1.00  0.00      A      
ATOM   3750  HG3 GLU   287      20.333  17.068 -10.525  1.00  0.00      A      
ATOM   3751  CD  GLU   287      19.403  17.777 -12.233  1.00 53.54      A      
ATOM   3752  OE1 GLU   287      19.749  18.891 -12.757  1.00 54.43      A      
ATOM   3753  OE2 GLU   287      18.210  17.513 -12.461  1.00 53.86      A      
ATOM   3754  C   GLU   287      21.229  14.436  -9.934  1.00 48.62      A      
ATOM   3755  O   GLU   287      21.982  15.147  -9.242  1.00 48.70      A      
ATOM   3756  N   LEU   288      20.385  13.535  -9.312  1.00 47.87      A      
ATOM   3757  H   LEU   288      19.761  13.019  -9.917  1.00  0.00      A      
ATOM   3758  CA  LEU   288      20.080  13.444  -7.893  1.00 47.53      A      
ATOM   3759  HA  LEU   288      20.978  13.679  -7.321  1.00  0.00      A      
ATOM   3760  CB  LEU   288      19.031  14.479  -7.451  1.00 48.09      A      
ATOM   3761  HB2 LEU   288      18.242  14.613  -8.191  1.00  0.00      A      
ATOM   3762  HB3 LEU   288      19.567  15.424  -7.540  1.00  0.00      A      
ATOM   3763  CG  LEU   288      18.442  14.233  -6.040  1.00 48.96      A      
ATOM   3764  HG  LEU   288      17.907  13.286  -6.115  1.00  0.00      A      
ATOM   3765  CD1 LEU   288      19.400  14.384  -4.935  1.00 49.45      A      
ATOM   3766 HD11 LEU   288      19.853  15.372  -4.848  1.00  0.00      A      
ATOM   3767 HD12 LEU   288      20.256  13.730  -5.100  1.00  0.00      A      
ATOM   3768 HD13 LEU   288      18.914  14.145  -3.990  1.00  0.00      A      
ATOM   3769  CD2 LEU   288      17.397  15.301  -5.715  1.00 49.19      A      
ATOM   3770 HD21 LEU   288      17.808  16.296  -5.545  1.00  0.00      A      
ATOM   3771 HD22 LEU   288      16.760  15.082  -4.859  1.00  0.00      A      
ATOM   3772 HD23 LEU   288      16.773  15.326  -6.608  1.00  0.00      A      
ATOM   3773  C   LEU   288      19.663  12.073  -7.576  1.00 46.72      A      
ATOM   3774  O   LEU   288      18.789  11.556  -8.171  1.00 46.60      A      
ATOM   3775  N   ILE   289      20.287  11.403  -6.554  1.00 45.75      A      
ATOM   3776  H   ILE   289      20.943  11.886  -5.956  1.00  0.00      A      
ATOM   3777  CA  ILE   289      19.828  10.112  -6.067  1.00 44.74      A      
ATOM   3778  HA  ILE   289      18.873   9.899  -6.549  1.00  0.00      A      
ATOM   3779  CB  ILE   289      20.694   8.919  -6.637  1.00 45.23      A      
ATOM   3780  HB  ILE   289      20.665   8.904  -7.727  1.00  0.00      A      
ATOM   3781  CG2 ILE   289      22.134   9.208  -6.258  1.00 45.27      A      
ATOM   3782 HG21 ILE   289      22.240   9.456  -5.202  1.00  0.00      A      
ATOM   3783 HG22 ILE   289      22.519   9.890  -7.016  1.00  0.00      A      
ATOM   3784 HG23 ILE   289      22.646   8.252  -6.369  1.00  0.00      A      
ATOM   3785  CG1 ILE   289      20.205   7.587  -5.900  1.00 45.67      A      
ATOM   3786 HG12 ILE   289      19.138   7.625  -5.681  1.00  0.00      A      
ATOM   3787 HG13 ILE   289      20.644   7.469  -4.909  1.00  0.00      A      
ATOM   3788  CD1 ILE   289      20.584   6.401  -6.786  1.00 46.63      A      
ATOM   3789 HD11 ILE   289      21.657   6.260  -6.656  1.00  0.00      A      
ATOM   3790 HD12 ILE   289      20.231   6.493  -7.813  1.00  0.00      A      
ATOM   3791 HD13 ILE   289      20.146   5.515  -6.327  1.00  0.00      A      
ATOM   3792  C   ILE   289      19.506  10.209  -4.595  1.00 43.82      A      
ATOM   3793  O   ILE   289      20.360  10.502  -3.798  1.00 43.94      A      
ATOM   3794  N   HIP   290      18.193  10.039  -4.187  1.00 42.54      A      
ATOM   3795  H   HIP   290      17.534   9.922  -4.943  1.00  0.00      A      
ATOM   3796  CA  HIP   290      17.816   9.659  -2.827  1.00 41.38      A      
ATOM   3797  HA  HIP   290      18.310  10.222  -2.035  1.00  0.00      A      
ATOM   3798  CB  HIP   290      16.330  10.100  -2.571  1.00 42.25      A      
ATOM   3799  HB2 HIP   290      15.968   9.853  -1.573  1.00  0.00      A      
ATOM   3800  HB3 HIP   290      15.728   9.374  -3.117  1.00  0.00      A      
ATOM   3801  CG  HIP   290      15.906  11.488  -2.873  1.00 43.25      A      
ATOM   3802  ND1 HIP   290      16.225  12.566  -2.139  1.00 43.76      A      
ATOM   3803  HD1 HIP   290      16.820  12.568  -1.323  1.00  0.00      A      
ATOM   3804  CE1 HIP   290      15.519  13.609  -2.551  1.00 44.06      A      
ATOM   3805  HE1 HIP   290      15.666  14.635  -2.247  1.00  0.00      A      
ATOM   3806  NE2 HIP   290      14.660  13.157  -3.546  1.00 44.35      A      
ATOM   3807  HE2 HIP   290      14.130  13.774  -4.145  1.00  0.00      A      
ATOM   3808  CD2 HIP   290      14.945  11.838  -3.826  1.00 43.90      A      
ATOM   3809  HD2 HIP   290      14.413  11.174  -4.491  1.00  0.00      A      
ATOM   3810  C   HIP   290      17.985   8.138  -2.632  1.00 40.16      A      
ATOM   3811  O   HIP   290      17.321   7.420  -3.411  1.00 39.87      A      
ATOM   3812  N   TYR   291      18.698   7.657  -1.610  1.00 38.12      A      
ATOM   3813  H   TYR   291      19.306   8.297  -1.119  1.00  0.00      A      
ATOM   3814  CA  TYR   291      18.785   6.257  -1.065  1.00 36.27      A      
ATOM   3815  HA  TYR   291      17.736   5.980  -0.955  1.00  0.00      A      
ATOM   3816  CB  TYR   291      19.457   5.229  -1.979  1.00 34.77      A      
ATOM   3817  HB2 TYR   291      20.490   5.456  -2.239  1.00  0.00      A      
ATOM   3818  HB3 TYR   291      18.888   5.450  -2.883  1.00  0.00      A      
ATOM   3819  CG  TYR   291      19.322   3.816  -1.579  1.00 33.00      A      
ATOM   3820  CD1 TYR   291      18.048   3.290  -1.415  1.00 31.85      A      
ATOM   3821  HD1 TYR   291      17.219   3.958  -1.594  1.00  0.00      A      
ATOM   3822  CE1 TYR   291      17.897   1.941  -1.037  1.00 31.86      A      
ATOM   3823  HE1 TYR   291      16.907   1.515  -0.966  1.00  0.00      A      
ATOM   3824  CZ  TYR   291      19.039   1.141  -0.727  1.00 31.67      A      
ATOM   3825  OH  TYR   291      18.880  -0.172  -0.472  1.00 31.93      A      
ATOM   3826  HH  TYR   291      17.967  -0.458  -0.397  1.00  0.00      A      
ATOM   3827  CE2 TYR   291      20.305   1.678  -0.972  1.00 31.90      A      
ATOM   3828  HE2 TYR   291      21.197   1.087  -0.826  1.00  0.00      A      
ATOM   3829  CD2 TYR   291      20.451   2.998  -1.357  1.00 32.51      A      
ATOM   3830  HD2 TYR   291      21.402   3.495  -1.472  1.00  0.00      A      
ATOM   3831  C   TYR   291      19.441   6.193   0.282  1.00 35.72      A      
ATOM   3832  O   TYR   291      20.597   6.525   0.370  1.00 35.82      A      
ATOM   3833  N   PRO   292      18.795   5.840   1.446  1.00 35.51      A      
ATOM   3834  CD  PRO   292      17.370   5.492   1.689  1.00 35.25      A      
ATOM   3835  HD2 PRO   292      17.119   4.435   1.602  1.00  0.00      A      
ATOM   3836  HD3 PRO   292      16.751   6.145   1.074  1.00  0.00      A      
ATOM   3837  CG  PRO   292      17.088   5.942   3.167  1.00 34.97      A      
ATOM   3838  HG2 PRO   292      16.225   5.349   3.469  1.00  0.00      A      
ATOM   3839  HG3 PRO   292      16.748   6.971   3.046  1.00  0.00      A      
ATOM   3840  CB  PRO   292      18.368   5.817   3.784  1.00 35.50      A      
ATOM   3841  HB2 PRO   292      18.278   4.865   4.308  1.00  0.00      A      
ATOM   3842  HB3 PRO   292      18.479   6.653   4.475  1.00  0.00      A      
ATOM   3843  CA  PRO   292      19.382   5.886   2.727  1.00 35.30      A      
ATOM   3844  HA  PRO   292      19.848   6.867   2.820  1.00  0.00      A      
ATOM   3845  C   PRO   292      20.532   4.898   3.023  1.00 35.53      A      
ATOM   3846  O   PRO   292      20.855   4.567   4.158  1.00 35.54      A      
ATOM   3847  N   GLY   293      21.060   4.244   2.007  1.00 35.28      A      
ATOM   3848  H   GLY   293      20.658   4.615   1.158  1.00  0.00      A      
ATOM   3849  CA  GLY   293      22.114   3.282   2.036  1.00 35.82      A      
ATOM   3850  HA2 GLY   293      21.860   2.390   1.463  1.00  0.00      A      
ATOM   3851  HA3 GLY   293      22.326   2.898   3.033  1.00  0.00      A      
ATOM   3852  C   GLY   293      23.485   3.842   1.564  1.00 35.84      A      
ATOM   3853  O   GLY   293      24.587   3.345   1.785  1.00 35.47      A      
ATOM   3854  N   LEU   294      23.351   4.942   0.770  1.00 36.50      A      
ATOM   3855  H   LEU   294      22.421   5.333   0.721  1.00  0.00      A      
ATOM   3856  CA  LEU   294      24.457   5.801   0.474  1.00 37.39      A      
ATOM   3857  HA  LEU   294      25.379   5.223   0.411  1.00  0.00      A      
ATOM   3858  CB  LEU   294      24.172   6.610  -0.837  1.00 37.48      A      
ATOM   3859  HB2 LEU   294      25.076   7.209  -0.953  1.00  0.00      A      
ATOM   3860  HB3 LEU   294      23.348   7.318  -0.752  1.00  0.00      A      
ATOM   3861  CG  LEU   294      23.977   5.763  -2.075  1.00 37.65      A      
ATOM   3862  HG  LEU   294      23.022   5.257  -1.928  1.00  0.00      A      
ATOM   3863  CD1 LEU   294      23.750   6.567  -3.346  1.00 37.32      A      
ATOM   3864 HD11 LEU   294      22.865   7.191  -3.220  1.00  0.00      A      
ATOM   3865 HD12 LEU   294      23.479   5.913  -4.174  1.00  0.00      A      
ATOM   3866 HD13 LEU   294      24.645   7.149  -3.565  1.00  0.00      A      
ATOM   3867  CD2 LEU   294      25.033   4.757  -2.370  1.00 38.01      A      
ATOM   3868 HD21 LEU   294      26.035   5.173  -2.475  1.00  0.00      A      
ATOM   3869 HD22 LEU   294      24.767   4.154  -3.238  1.00  0.00      A      
ATOM   3870 HD23 LEU   294      25.070   4.042  -1.548  1.00  0.00      A      
ATOM   3871  C   LEU   294      24.556   6.891   1.628  1.00 38.03      A      
ATOM   3872  O   LEU   294      23.506   7.404   2.090  1.00 37.15      A      
ATOM   3873  N   ALA   295      25.718   7.275   2.003  1.00 39.29      A      
ATOM   3874  H   ALA   295      26.498   6.853   1.520  1.00  0.00      A      
ATOM   3875  CA  ALA   295      26.013   8.171   3.083  1.00 40.33      A      
ATOM   3876  HA  ALA   295      25.356   7.944   3.923  1.00  0.00      A      
ATOM   3877  CB  ALA   295      27.484   7.979   3.523  1.00 41.16      A      
ATOM   3878  HB1 ALA   295      27.596   8.549   4.445  1.00  0.00      A      
ATOM   3879  HB2 ALA   295      28.129   8.324   2.715  1.00  0.00      A      
ATOM   3880  HB3 ALA   295      27.718   6.956   3.817  1.00  0.00      A      
ATOM   3881  C   ALA   295      25.750   9.643   2.816  1.00 40.95      A      
ATOM   3882  O   ALA   295      25.829  10.430   3.733  1.00 41.68      A      
ATOM   3883  N   SER   296      25.464  10.022   1.615  1.00 41.05      A      
ATOM   3884  H   SER   296      25.451   9.303   0.905  1.00  0.00      A      
ATOM   3885  CA  SER   296      25.159  11.358   1.176  1.00 41.24      A      
ATOM   3886  HA  SER   296      25.737  12.121   1.696  1.00  0.00      A      
ATOM   3887  CB  SER   296      25.528  11.576  -0.305  1.00 41.34      A      
ATOM   3888  HB2 SER   296      26.581  11.298  -0.337  1.00  0.00      A      
ATOM   3889  HB3 SER   296      25.358  12.633  -0.505  1.00  0.00      A      
ATOM   3890  OG  SER   296      24.686  10.824  -1.096  1.00 42.10      A      
ATOM   3891  HG  SER   296      24.669  11.228  -1.967  1.00  0.00      A      
ATOM   3892  C   SER   296      23.689  11.694   1.364  1.00 40.93      A      
ATOM   3893  O   SER   296      23.284  12.866   1.310  1.00 41.53      A      
ATOM   3894  N   PHE   297      22.897  10.730   1.816  1.00 40.21      A      
ATOM   3895  H   PHE   297      23.119   9.782   2.086  1.00  0.00      A      
ATOM   3896  CA  PHE   297      21.509  11.022   2.010  1.00 38.90      A      
ATOM   3897  HA  PHE   297      21.156  11.547   1.123  1.00  0.00      A      
ATOM   3898  CB  PHE   297      20.815   9.700   2.178  1.00 37.97      A      
ATOM   3899  HB2 PHE   297      21.359   9.110   2.916  1.00  0.00      A      
ATOM   3900  HB3 PHE   297      20.840   9.244   1.189  1.00  0.00      A      
ATOM   3901  CG  PHE   297      19.392   9.776   2.609  1.00 37.58      A      
ATOM   3902  CD1 PHE   297      18.481  10.168   1.615  1.00 37.03      A      
ATOM   3903  HD1 PHE   297      18.822  10.579   0.676  1.00  0.00      A      
ATOM   3904  CE1 PHE   297      17.180  10.322   1.988  1.00 37.54      A      
ATOM   3905  HE1 PHE   297      16.349  10.653   1.384  1.00  0.00      A      
ATOM   3906  CZ  PHE   297      16.758   9.963   3.279  1.00 36.64      A      
ATOM   3907  HZ  PHE   297      15.733  10.197   3.524  1.00  0.00      A      
ATOM   3908  CE2 PHE   297      17.684   9.496   4.269  1.00 37.08      A      
ATOM   3909  HE2 PHE   297      17.370   9.266   5.276  1.00  0.00      A      
ATOM   3910  CD2 PHE   297      18.979   9.364   3.907  1.00 37.10      A      
ATOM   3911  HD2 PHE   297      19.718   9.078   4.641  1.00  0.00      A      
ATOM   3912  C   PHE   297      21.177  11.876   3.228  1.00 38.96      A      
ATOM   3913  O   PHE   297      21.790  11.682   4.338  1.00 38.55      A      
ATOM   3914  N   PRO   298      20.274  12.838   3.116  1.00 39.18      A      
ATOM   3915  CD  PRO   298      19.448  13.053   1.967  1.00 38.94      A      
ATOM   3916  HD2 PRO   298      18.491  12.620   2.256  1.00  0.00      A      
ATOM   3917  HD3 PRO   298      19.787  12.654   1.011  1.00  0.00      A      
ATOM   3918  CG  PRO   298      19.406  14.604   1.930  1.00 39.28      A      
ATOM   3919  HG2 PRO   298      18.562  14.974   1.348  1.00  0.00      A      
ATOM   3920  HG3 PRO   298      20.310  15.083   1.554  1.00  0.00      A      
ATOM   3921  CB  PRO   298      19.275  15.022   3.401  1.00 39.36      A      
ATOM   3922  HB2 PRO   298      18.241  14.942   3.737  1.00  0.00      A      
ATOM   3923  HB3 PRO   298      19.728  16.004   3.536  1.00  0.00      A      
ATOM   3924  CA  PRO   298      20.104  13.920   4.037  1.00 39.18      A      
ATOM   3925  HA  PRO   298      21.078  14.380   4.207  1.00  0.00      A      
ATOM   3926  C   PRO   298      19.701  13.561   5.509  1.00 39.20      A      
ATOM   3927  O   PRO   298      20.068  14.264   6.438  1.00 39.23      A      
ATOM   3928  N   GLN   299      19.057  12.468   5.702  1.00 39.09      A      
ATOM   3929  H   GLN   299      18.873  12.086   4.785  1.00  0.00      A      
ATOM   3930  CA  GLN   299      18.701  11.817   6.979  1.00 38.83      A      
ATOM   3931  HA  GLN   299      18.882  12.450   7.848  1.00  0.00      A      
ATOM   3932  CB  GLN   299      17.137  11.621   6.926  1.00 39.31      A      
ATOM   3933  HB2 GLN   299      16.836  10.791   7.566  1.00  0.00      A      
ATOM   3934  HB3 GLN   299      16.795  11.397   5.915  1.00  0.00      A      
ATOM   3935  CG  GLN   299      16.509  12.873   7.535  1.00 39.62      A      
ATOM   3936  HG2 GLN   299      16.736  13.791   6.993  1.00  0.00      A      
ATOM   3937  HG3 GLN   299      16.930  13.015   8.530  1.00  0.00      A      
ATOM   3938  CD  GLN   299      15.021  12.842   7.515  1.00 40.25      A      
ATOM   3939  OE1 GLN   299      14.437  12.100   6.700  1.00 40.57      A      
ATOM   3940  NE2 GLN   299      14.272  13.568   8.332  1.00 39.83      A      
ATOM   3941 HE21 GLN   299      13.283  13.469   8.509  1.00  0.00      A      
ATOM   3942 HE22 GLN   299      14.718  14.292   8.877  1.00  0.00      A      
ATOM   3943  C   GLN   299      19.528  10.561   7.203  1.00 38.92      A      
ATOM   3944  O   GLN   299      19.064   9.479   7.624  1.00 38.86      A      
ATOM   3945  N   TYR   300      20.809  10.452   6.765  1.00 38.78      A      
ATOM   3946  H   TYR   300      21.271  11.290   6.443  1.00  0.00      A      
ATOM   3947  CA  TYR   300      21.646   9.275   6.912  1.00 38.86      A      
ATOM   3948  HA  TYR   300      21.171   8.456   6.372  1.00  0.00      A      
ATOM   3949  CB  TYR   300      23.044   9.465   6.258  1.00 39.38      A      
ATOM   3950  HB2 TYR   300      23.599  10.199   6.842  1.00  0.00      A      
ATOM   3951  HB3 TYR   300      22.956   9.959   5.291  1.00  0.00      A      
ATOM   3952  CG  TYR   300      23.828   8.146   6.221  1.00 40.61      A      
ATOM   3953  CD1 TYR   300      23.434   7.082   5.389  1.00 40.88      A      
ATOM   3954  HD1 TYR   300      22.653   7.212   4.655  1.00  0.00      A      
ATOM   3955  CE1 TYR   300      24.259   5.940   5.392  1.00 41.55      A      
ATOM   3956  HE1 TYR   300      24.070   5.105   4.734  1.00  0.00      A      
ATOM   3957  CZ  TYR   300      25.367   5.806   6.263  1.00 42.04      A      
ATOM   3958  OH  TYR   300      25.968   4.635   6.328  1.00 43.12      A      
ATOM   3959  HH  TYR   300      25.715   4.086   5.582  1.00  0.00      A      
ATOM   3960  CE2 TYR   300      25.655   6.815   7.146  1.00 41.69      A      
ATOM   3961  HE2 TYR   300      26.590   6.823   7.686  1.00  0.00      A      
ATOM   3962  CD2 TYR   300      24.926   8.004   7.083  1.00 40.80      A      
ATOM   3963  HD2 TYR   300      25.220   8.823   7.723  1.00  0.00      A      
ATOM   3964  C   TYR   300      21.745   8.735   8.345  1.00 38.40      A      
ATOM   3965  O   TYR   300      21.549   7.511   8.504  1.00 38.13      A      
ATOM   3966  N   THR   301      22.038   9.572   9.403  1.00 37.98      A      
ATOM   3967  H   THR   301      21.968  10.568   9.246  1.00  0.00      A      
ATOM   3968  CA  THR   301      22.016   9.072  10.811  1.00 37.72      A      
ATOM   3969  HA  THR   301      22.571   8.134  10.790  1.00  0.00      A      
ATOM   3970  CB  THR   301      22.641   9.997  11.809  1.00 37.96      A      
ATOM   3971  HB  THR   301      22.275  11.023  11.775  1.00  0.00      A      
ATOM   3972  CG2 THR   301      22.522   9.483  13.262  1.00 37.60      A      
ATOM   3973 HG21 THR   301      21.489   9.547  13.604  1.00  0.00      A      
ATOM   3974 HG22 THR   301      23.177   9.996  13.966  1.00  0.00      A      
ATOM   3975 HG23 THR   301      22.761   8.421  13.312  1.00  0.00      A      
ATOM   3976  OG1 THR   301      24.015  10.014  11.533  1.00 38.22      A      
ATOM   3977  HG1 THR   301      24.188  10.604  10.796  1.00  0.00      A      
ATOM   3978  C   THR   301      20.700   8.556  11.211  1.00 37.66      A      
ATOM   3979  O   THR   301      20.565   7.445  11.721  1.00 37.64      A      
ATOM   3980  N   LEU   302      19.634   9.283  10.923  1.00 37.62      A      
ATOM   3981  H   LEU   302      19.719  10.148  10.409  1.00  0.00      A      
ATOM   3982  CA  LEU   302      18.243   8.878  11.146  1.00 37.17      A      
ATOM   3983  HA  LEU   302      18.204   8.602  12.200  1.00  0.00      A      
ATOM   3984  CB  LEU   302      17.271  10.001  10.974  1.00 37.53      A      
ATOM   3985  HB2 LEU   302      17.447  10.412   9.980  1.00  0.00      A      
ATOM   3986  HB3 LEU   302      17.417  10.797  11.704  1.00  0.00      A      
ATOM   3987  CG  LEU   302      15.752   9.634  11.045  1.00 38.31      A      
ATOM   3988  HG  LEU   302      15.667   8.836  10.307  1.00  0.00      A      
ATOM   3989  CD1 LEU   302      15.345   9.265  12.474  1.00 38.19      A      
ATOM   3990 HD11 LEU   302      14.256   9.315  12.483  1.00  0.00      A      
ATOM   3991 HD12 LEU   302      15.668  10.017  13.193  1.00  0.00      A      
ATOM   3992 HD13 LEU   302      15.662   8.312  12.898  1.00  0.00      A      
ATOM   3993  CD2 LEU   302      14.959  10.839  10.602  1.00 38.51      A      
ATOM   3994 HD21 LEU   302      15.210  10.957   9.548  1.00  0.00      A      
ATOM   3995 HD22 LEU   302      15.134  11.685  11.266  1.00  0.00      A      
ATOM   3996 HD23 LEU   302      13.907  10.554  10.598  1.00  0.00      A      
ATOM   3997  C   LEU   302      17.939   7.514  10.489  1.00 36.80      A      
ATOM   3998  O   LEU   302      17.319   6.669  11.112  1.00 36.00      A      
ATOM   3999  N   ALA   303      18.244   7.254   9.215  1.00 36.65      A      
ATOM   4000  H   ALA   303      18.611   8.068   8.744  1.00  0.00      A      
ATOM   4001  CA  ALA   303      18.170   6.005   8.510  1.00 36.96      A      
ATOM   4002  HA  ALA   303      17.111   5.748   8.507  1.00  0.00      A      
ATOM   4003  CB  ALA   303      18.477   6.095   7.006  1.00 36.14      A      
ATOM   4004  HB1 ALA   303      17.937   6.889   6.491  1.00  0.00      A      
ATOM   4005  HB2 ALA   303      18.001   5.188   6.634  1.00  0.00      A      
ATOM   4006  HB3 ALA   303      19.549   6.177   6.827  1.00  0.00      A      
ATOM   4007  C   ALA   303      18.870   4.915   9.304  1.00 37.26      A      
ATOM   4008  O   ALA   303      18.346   3.830   9.644  1.00 37.18      A      
ATOM   4009  N   ARG   304      20.128   5.067   9.420  1.00 37.98      A      
ATOM   4010  H   ARG   304      20.604   5.891   9.083  1.00  0.00      A      
ATOM   4011  CA  ARG   304      21.058   4.076  10.001  1.00 38.88      A      
ATOM   4012  HA  ARG   304      21.036   3.147   9.432  1.00  0.00      A      
ATOM   4013  CB  ARG   304      22.433   4.693  10.115  1.00 40.30      A      
ATOM   4014  HB2 ARG   304      23.066   4.135  10.805  1.00  0.00      A      
ATOM   4015  HB3 ARG   304      22.363   5.672  10.591  1.00  0.00      A      
ATOM   4016  CG  ARG   304      23.173   4.633   8.739  1.00 42.42      A      
ATOM   4017  HG2 ARG   304      24.056   5.270   8.701  1.00  0.00      A      
ATOM   4018  HG3 ARG   304      22.385   4.885   8.029  1.00  0.00      A      
ATOM   4019  CD  ARG   304      23.647   3.207   8.364  1.00 44.14      A      
ATOM   4020  HD2 ARG   304      24.149   3.235   7.397  1.00  0.00      A      
ATOM   4021  HD3 ARG   304      22.796   2.530   8.292  1.00  0.00      A      
ATOM   4022  NE  ARG   304      24.586   2.711   9.383  1.00 46.33      A      
ATOM   4023  HE  ARG   304      24.187   2.001   9.981  1.00  0.00      A      
ATOM   4024  CZ  ARG   304      25.799   3.092   9.688  1.00 47.22      A      
ATOM   4025  NH1 ARG   304      26.502   3.947   8.990  1.00 48.03      A      
ATOM   4026 HH11 ARG   304      26.110   4.317   8.136  1.00  0.00      A      
ATOM   4027 HH12 ARG   304      27.423   4.216   9.306  1.00  0.00      A      
ATOM   4028  NH2 ARG   304      26.304   2.563  10.745  1.00 47.87      A      
ATOM   4029 HH21 ARG   304      27.265   2.787  10.959  1.00  0.00      A      
ATOM   4030 HH22 ARG   304      25.794   1.860  11.261  1.00  0.00      A      
ATOM   4031  C   ARG   304      20.730   3.702  11.452  1.00 38.90      A      
ATOM   4032  O   ARG   304      21.101   2.597  11.863  1.00 39.09      A      
ATOM   4033  N   GLN   305      20.121   4.593  12.239  1.00 38.70      A      
ATOM   4034  H   GLN   305      20.240   5.562  11.980  1.00  0.00      A      
ATOM   4035  CA  GLN   305      19.689   4.376  13.654  1.00 38.35      A      
ATOM   4036  HA  GLN   305      20.357   3.604  14.036  1.00  0.00      A      
ATOM   4037  CB  GLN   305      19.865   5.635  14.502  1.00 39.71      A      
ATOM   4038  HB2 GLN   305      19.336   5.540  15.450  1.00  0.00      A      
ATOM   4039  HB3 GLN   305      19.357   6.450  13.986  1.00  0.00      A      
ATOM   4040  CG  GLN   305      21.325   6.020  14.949  1.00 41.22      A      
ATOM   4041  HG2 GLN   305      21.204   6.951  15.502  1.00  0.00      A      
ATOM   4042  HG3 GLN   305      21.898   6.318  14.071  1.00  0.00      A      
ATOM   4043  CD  GLN   305      22.103   5.124  15.831  1.00 42.33      A      
ATOM   4044  OE1 GLN   305      21.574   4.131  16.294  1.00 43.61      A      
ATOM   4045  NE2 GLN   305      23.313   5.460  16.109  1.00 43.35      A      
ATOM   4046 HE21 GLN   305      23.813   6.227  15.684  1.00  0.00      A      
ATOM   4047 HE22 GLN   305      23.817   4.872  16.758  1.00  0.00      A      
ATOM   4048  C   GLN   305      18.309   3.788  13.766  1.00 37.84      A      
ATOM   4049  O   GLN   305      18.088   2.875  14.576  1.00 38.20      A      
ATOM   4050  N   GLN   306      17.375   4.249  12.875  1.00 36.58      A      
ATOM   4051  H   GLN   306      17.648   5.041  12.312  1.00  0.00      A      
ATOM   4052  CA  GLN   306      16.031   3.821  12.884  1.00 36.22      A      
ATOM   4053  HA  GLN   306      15.784   3.685  13.937  1.00  0.00      A      
ATOM   4054  CB  GLN   306      15.140   4.848  12.202  1.00 36.55      A      
ATOM   4055  HB2 GLN   306      15.324   4.797  11.129  1.00  0.00      A      
ATOM   4056  HB3 GLN   306      15.487   5.837  12.502  1.00  0.00      A      
ATOM   4057  CG  GLN   306      13.677   4.776  12.558  1.00 37.21      A      
ATOM   4058  HG2 GLN   306      13.629   4.443  13.595  1.00  0.00      A      
ATOM   4059  HG3 GLN   306      13.100   4.047  11.989  1.00  0.00      A      
ATOM   4060  CD  GLN   306      13.041   6.163  12.653  1.00 38.07      A      
ATOM   4061  OE1 GLN   306      12.945   6.821  13.702  1.00 38.65      A      
ATOM   4062  NE2 GLN   306      12.544   6.617  11.545  1.00 37.55      A      
ATOM   4063 HE21 GLN   306      12.578   6.179  10.635  1.00  0.00      A      
ATOM   4064 HE22 GLN   306      11.946   7.413  11.713  1.00  0.00      A      
ATOM   4065  C   GLN   306      15.857   2.384  12.337  1.00 35.31      A      
ATOM   4066  O   GLN   306      14.977   1.661  12.776  1.00 34.88      A      
ATOM   4067  N   MET   307      16.623   1.954  11.263  1.00 34.30      A      
ATOM   4068  H   MET   307      17.349   2.594  10.976  1.00  0.00      A      
ATOM   4069  CA  MET   307      16.542   0.747  10.448  1.00 33.58      A      
ATOM   4070  HA  MET   307      15.991   0.037  11.066  1.00  0.00      A      
ATOM   4071  CB  MET   307      15.649   0.935   9.159  1.00 33.30      A      
ATOM   4072  HB2 MET   307      14.620   1.196   9.409  1.00  0.00      A      
ATOM   4073  HB3 MET   307      15.657   0.090   8.471  1.00  0.00      A      
ATOM   4074  CG  MET   307      16.245   2.149   8.310  1.00 34.03      A      
ATOM   4075  HG2 MET   307      17.259   1.962   7.957  1.00  0.00      A      
ATOM   4076  HG3 MET   307      16.168   3.068   8.891  1.00  0.00      A      
ATOM   4077  SD  MET   307      15.239   2.502   6.918  1.00 35.14      A      
ATOM   4078  CE  MET   307      13.702   3.188   7.708  1.00 35.23      A      
ATOM   4079  HE1 MET   307      13.077   3.671   6.957  1.00  0.00      A      
ATOM   4080  HE2 MET   307      13.946   3.969   8.428  1.00  0.00      A      
ATOM   4081  HE3 MET   307      13.196   2.365   8.212  1.00  0.00      A      
ATOM   4082  C   MET   307      17.966   0.283  10.151  1.00 32.76      A      
ATOM   4083  O   MET   307      18.879   1.074   9.929  1.00 32.30      A      
ATOM   4084  N   SER   308      18.231  -1.019  10.086  1.00 31.83      A      
ATOM   4085  H   SER   308      17.381  -1.547  10.226  1.00  0.00      A      
ATOM   4086  CA  SER   308      19.596  -1.692   9.783  1.00 31.00      A      
ATOM   4087  HA  SER   308      20.310  -1.218  10.457  1.00  0.00      A      
ATOM   4088  CB  SER   308      19.630  -3.258  10.003  1.00 30.84      A      
ATOM   4089  HB2 SER   308      19.191  -3.476  10.976  1.00  0.00      A      
ATOM   4090  HB3 SER   308      20.641  -3.646   9.870  1.00  0.00      A      
ATOM   4091  OG  SER   308      18.664  -3.864   9.150  1.00 29.80      A      
ATOM   4092  HG  SER   308      18.583  -4.772   9.453  1.00  0.00      A      
ATOM   4093  C   SER   308      19.980  -1.306   8.362  1.00 30.88      A      
ATOM   4094  O   SER   308      21.119  -0.889   8.061  1.00 30.21      A      
ATOM   4095  N   GLN   309      18.982  -1.381   7.421  1.00 30.92      A      
ATOM   4096  H   GLN   309      18.099  -1.758   7.734  1.00  0.00      A      
ATOM   4097  CA  GLN   309      19.074  -0.914   6.034  1.00 30.81      A      
ATOM   4098  HA  GLN   309      19.817  -0.118   5.987  1.00  0.00      A      
ATOM   4099  CB  GLN   309      19.503  -2.102   5.145  1.00 30.96      A      
ATOM   4100  HB2 GLN   309      19.936  -1.739   4.213  1.00  0.00      A      
ATOM   4101  HB3 GLN   309      18.542  -2.569   4.930  1.00  0.00      A      
ATOM   4102  CG  GLN   309      20.472  -3.168   5.674  1.00 31.49      A      
ATOM   4103  HG2 GLN   309      19.914  -3.797   6.368  1.00  0.00      A      
ATOM   4104  HG3 GLN   309      21.213  -2.662   6.293  1.00  0.00      A      
ATOM   4105  CD  GLN   309      21.141  -4.096   4.666  1.00 31.50      A      
ATOM   4106  OE1 GLN   309      21.793  -3.645   3.770  1.00 31.83      A      
ATOM   4107  NE2 GLN   309      20.802  -5.366   4.645  1.00 30.95      A      
ATOM   4108 HE21 GLN   309      20.432  -5.742   5.506  1.00  0.00      A      
ATOM   4109 HE22 GLN   309      21.014  -5.954   3.852  1.00  0.00      A      
ATOM   4110  C   GLN   309      17.786  -0.315   5.560  1.00 30.94      A      
ATOM   4111  O   GLN   309      16.700  -0.557   6.178  1.00 30.77      A      
ATOM   4112  N   PRO   310      17.780   0.232   4.335  1.00 30.83      A      
ATOM   4113  CD  PRO   310      19.036   0.855   3.847  1.00 30.80      A      
ATOM   4114  HD2 PRO   310      19.863   0.209   3.555  1.00  0.00      A      
ATOM   4115  HD3 PRO   310      19.335   1.572   4.611  1.00  0.00      A      
ATOM   4116  CG  PRO   310      18.532   1.626   2.615  1.00 31.32      A      
ATOM   4117  HG2 PRO   310      18.594   0.999   1.726  1.00  0.00      A      
ATOM   4118  HG3 PRO   310      19.241   2.443   2.481  1.00  0.00      A      
ATOM   4119  CB  PRO   310      17.142   2.133   2.912  1.00 30.85      A      
ATOM   4120  HB2 PRO   310      16.507   2.442   2.082  1.00  0.00      A      
ATOM   4121  HB3 PRO   310      17.275   2.961   3.608  1.00  0.00      A      
ATOM   4122  CA  PRO   310      16.602   0.871   3.656  1.00 30.58      A      
ATOM   4123  HA  PRO   310      15.961   1.351   4.395  1.00  0.00      A      
ATOM   4124  C   PRO   310      15.598   0.061   2.879  1.00 30.41      A      
ATOM   4125  O   PRO   310      14.546   0.513   2.466  1.00 30.22      A      
ATOM   4126  N   GLY   311      15.959  -1.191   2.591  1.00 29.94      A      
ATOM   4127  H   GLY   311      16.808  -1.553   3.001  1.00  0.00      A      
ATOM   4128  CA  GLY   311      15.167  -2.071   1.732  1.00 29.83      A      
ATOM   4129  HA2 GLY   311      14.117  -2.180   2.003  1.00  0.00      A      
ATOM   4130  HA3 GLY   311      15.541  -3.078   1.917  1.00  0.00      A      
ATOM   4131  C   GLY   311      15.439  -1.740   0.264  1.00 29.67      A      
ATOM   4132  O   GLY   311      16.347  -0.975  -0.036  1.00 29.11      A      
ATOM   4133  N   GLY   312      14.697  -2.383  -0.649  1.00 29.83      A      
ATOM   4134  H   GLY   312      14.098  -3.034  -0.162  1.00  0.00      A      
ATOM   4135  CA  GLY   312      15.001  -2.381  -2.104  1.00 30.05      A      
ATOM   4136  HA2 GLY   312      14.607  -3.306  -2.525  1.00  0.00      A      
ATOM   4137  HA3 GLY   312      16.087  -2.426  -2.196  1.00  0.00      A      
ATOM   4138  C   GLY   312      14.543  -1.116  -2.898  1.00 30.38      A      
ATOM   4139  O   GLY   312      14.909  -1.077  -4.085  1.00 29.15      A      
ATOM   4140  N   MET   313      13.746  -0.214  -2.313  1.00 30.94      A      
ATOM   4141  H   MET   313      13.509  -0.325  -1.337  1.00  0.00      A      
ATOM   4142  CA  MET   313      13.244   0.974  -2.967  1.00 32.23      A      
ATOM   4143  HA  MET   313      12.921   0.683  -3.966  1.00  0.00      A      
ATOM   4144  CB  MET   313      12.095   1.540  -2.074  1.00 33.16      A      
ATOM   4145  HB2 MET   313      12.510   2.010  -1.182  1.00  0.00      A      
ATOM   4146  HB3 MET   313      11.472   0.691  -1.794  1.00  0.00      A      
ATOM   4147  CG  MET   313      11.348   2.641  -2.802  1.00 34.61      A      
ATOM   4148  HG2 MET   313      11.216   2.335  -3.840  1.00  0.00      A      
ATOM   4149  HG3 MET   313      11.916   3.551  -2.993  1.00  0.00      A      
ATOM   4150  SD  MET   313       9.657   3.012  -2.257  1.00 37.04      A      
ATOM   4151  CE  MET   313      10.083   3.540  -0.531  1.00 35.80      A      
ATOM   4152  HE1 MET   313      10.915   4.234  -0.654  1.00  0.00      A      
ATOM   4153  HE2 MET   313      10.372   2.861   0.270  1.00  0.00      A      
ATOM   4154  HE3 MET   313       9.264   4.148  -0.146  1.00  0.00      A      
ATOM   4155  C   MET   313      14.310   2.076  -3.230  1.00 32.75      A      
ATOM   4156  O   MET   313      15.118   2.239  -2.336  1.00 32.98      A      
ATOM   4157  N   ILE   314      14.319   2.834  -4.361  1.00 32.90      A      
ATOM   4158  H   ILE   314      13.633   2.619  -5.070  1.00  0.00      A      
ATOM   4159  CA  ILE   314      15.290   3.854  -4.776  1.00 33.05      A      
ATOM   4160  HA  ILE   314      15.759   4.264  -3.881  1.00  0.00      A      
ATOM   4161  CB  ILE   314      16.447   3.262  -5.622  1.00 32.48      A      
ATOM   4162  HB  ILE   314      15.999   3.054  -6.594  1.00  0.00      A      
ATOM   4163  CG2 ILE   314      17.656   4.246  -5.759  1.00 32.29      A      
ATOM   4164 HG21 ILE   314      18.384   3.969  -4.997  1.00  0.00      A      
ATOM   4165 HG22 ILE   314      17.351   5.278  -5.585  1.00  0.00      A      
ATOM   4166 HG23 ILE   314      18.190   4.166  -6.706  1.00  0.00      A      
ATOM   4167  CG1 ILE   314      17.060   1.916  -5.089  1.00 31.76      A      
ATOM   4168 HG12 ILE   314      16.298   1.146  -4.967  1.00  0.00      A      
ATOM   4169 HG13 ILE   314      17.534   2.140  -4.133  1.00  0.00      A      
ATOM   4170  CD1 ILE   314      18.107   1.287  -5.997  1.00 31.23      A      
ATOM   4171 HD11 ILE   314      18.526   0.420  -5.487  1.00  0.00      A      
ATOM   4172 HD12 ILE   314      18.941   1.945  -6.239  1.00  0.00      A      
ATOM   4173 HD13 ILE   314      17.523   1.023  -6.878  1.00  0.00      A      
ATOM   4174  C   ILE   314      14.589   4.953  -5.609  1.00 34.01      A      
ATOM   4175  O   ILE   314      13.807   4.548  -6.532  1.00 33.74      A      
ATOM   4176  N   ALA   315      14.746   6.255  -5.241  1.00 34.85      A      
ATOM   4177  H   ALA   315      15.314   6.401  -4.418  1.00  0.00      A      
ATOM   4178  CA  ALA   315      14.182   7.443  -5.859  1.00 36.45      A      
ATOM   4179  HA  ALA   315      13.712   7.059  -6.764  1.00  0.00      A      
ATOM   4180  CB  ALA   315      13.237   8.237  -4.874  1.00 36.16      A      
ATOM   4181  HB1 ALA   315      13.747   8.769  -4.072  1.00  0.00      A      
ATOM   4182  HB2 ALA   315      12.353   7.711  -4.513  1.00  0.00      A      
ATOM   4183  HB3 ALA   315      12.792   8.921  -5.597  1.00  0.00      A      
ATOM   4184  C   ALA   315      15.355   8.274  -6.410  1.00 37.11      A      
ATOM   4185  O   ALA   315      16.137   8.803  -5.616  1.00 37.24      A      
ATOM   4186  N   PHE   316      15.431   8.471  -7.736  1.00 38.26      A      
ATOM   4187  H   PHE   316      14.876   7.840  -8.297  1.00  0.00      A      
ATOM   4188  CA  PHE   316      16.376   9.332  -8.443  1.00 39.36      A      
ATOM   4189  HA  PHE   316      16.676  10.117  -7.748  1.00  0.00      A      
ATOM   4190  CB  PHE   316      17.648   8.496  -8.812  1.00 38.98      A      
ATOM   4191  HB2 PHE   316      17.925   7.848  -7.980  1.00  0.00      A      
ATOM   4192  HB3 PHE   316      18.558   9.054  -9.033  1.00  0.00      A      
ATOM   4193  CG  PHE   316      17.367   7.719 -10.111  1.00 38.88      A      
ATOM   4194  CD1 PHE   316      17.627   8.200 -11.422  1.00 38.30      A      
ATOM   4195  HD1 PHE   316      18.067   9.186 -11.424  1.00  0.00      A      
ATOM   4196  CE1 PHE   316      17.436   7.407 -12.550  1.00 38.65      A      
ATOM   4197  HE1 PHE   316      17.685   7.789 -13.529  1.00  0.00      A      
ATOM   4198  CZ  PHE   316      17.030   6.099 -12.439  1.00 38.75      A      
ATOM   4199  HZ  PHE   316      16.896   5.385 -13.238  1.00  0.00      A      
ATOM   4200  CE2 PHE   316      16.634   5.640 -11.146  1.00 38.61      A      
ATOM   4201  HE2 PHE   316      16.302   4.614 -11.080  1.00  0.00      A      
ATOM   4202  CD2 PHE   316      16.769   6.422 -10.022  1.00 38.82      A      
ATOM   4203  HD2 PHE   316      16.545   6.055  -9.031  1.00  0.00      A      
ATOM   4204  C   PHE   316      15.725  10.174  -9.516  1.00 40.62      A      
ATOM   4205  O   PHE   316      14.796   9.796 -10.145  1.00 40.24      A      
ATOM   4206  N   GLU   317      16.336  11.332  -9.747  1.00 42.35      A      
ATOM   4207  H   GLU   317      17.154  11.591  -9.213  1.00  0.00      A      
ATOM   4208  CA  GLU   317      15.933  12.278 -10.803  1.00 43.83      A      
ATOM   4209  HA  GLU   317      15.089  11.838 -11.334  1.00  0.00      A      
ATOM   4210  CB  GLU   317      15.658  13.716 -10.288  1.00 45.36      A      
ATOM   4211  HB2 GLU   317      15.204  14.388 -11.016  1.00  0.00      A      
ATOM   4212  HB3 GLU   317      16.602  14.223 -10.088  1.00  0.00      A      
ATOM   4213  CG  GLU   317      14.779  13.786  -9.084  1.00 47.71      A      
ATOM   4214  HG2 GLU   317      15.166  13.165  -8.277  1.00  0.00      A      
ATOM   4215  HG3 GLU   317      13.822  13.292  -9.256  1.00  0.00      A      
ATOM   4216  CD  GLU   317      14.576  15.191  -8.644  1.00 49.15      A      
ATOM   4217  OE1 GLU   317      14.869  16.220  -9.392  1.00 49.42      A      
ATOM   4218  OE2 GLU   317      14.130  15.303  -7.488  1.00 49.94      A      
ATOM   4219  C   GLU   317      16.945  12.249 -11.889  1.00 43.99      A      
ATOM   4220  O   GLU   317      18.146  12.541 -11.666  1.00 44.15      A      
ATOM   4221  N   LEU   318      16.561  11.928 -13.183  1.00 44.18      A      
ATOM   4222  H   LEU   318      15.585  11.725 -13.343  1.00  0.00      A      
ATOM   4223  CA  LEU   318      17.362  12.273 -14.358  1.00 44.96      A      
ATOM   4224  HA  LEU   318      18.430  12.065 -14.301  1.00  0.00      A      
ATOM   4225  CB  LEU   318      16.866  11.544 -15.625  1.00 44.79      A      
ATOM   4226  HB2 LEU   318      17.317  11.920 -16.543  1.00  0.00      A      
ATOM   4227  HB3 LEU   318      15.805  11.737 -15.781  1.00  0.00      A      
ATOM   4228  CG  LEU   318      17.079   9.973 -15.616  1.00 44.83      A      
ATOM   4229  HG  LEU   318      16.500   9.556 -14.792  1.00  0.00      A      
ATOM   4230  CD1 LEU   318      16.508   9.301 -16.795  1.00 44.84      A      
ATOM   4231 HD11 LEU   318      16.435   8.224 -16.644  1.00  0.00      A      
ATOM   4232 HD12 LEU   318      17.076   9.530 -17.696  1.00  0.00      A      
ATOM   4233 HD13 LEU   318      15.483   9.672 -16.783  1.00  0.00      A      
ATOM   4234  CD2 LEU   318      18.484   9.530 -15.450  1.00 45.30      A      
ATOM   4235 HD21 LEU   318      18.705   9.833 -14.427  1.00  0.00      A      
ATOM   4236 HD22 LEU   318      19.103   9.933 -16.252  1.00  0.00      A      
ATOM   4237 HD23 LEU   318      18.400   8.443 -15.475  1.00  0.00      A      
ATOM   4238  C   LEU   318      17.418  13.770 -14.517  1.00 45.69      A      
ATOM   4239  O   LEU   318      16.363  14.424 -14.520  1.00 45.72      A      
ATOM   4240  N   GLY   321      14.918  15.136 -17.146  1.00 46.20      A      
ATOM   4241  H   GLY   321      15.055  14.876 -16.180  1.00  0.00      A      
ATOM   4242  CA  GLY   321      13.712  15.861 -17.453  1.00 45.77      A      
ATOM   4243  HA2 GLY   321      13.778  16.461 -18.361  1.00  0.00      A      
ATOM   4244  HA3 GLY   321      13.439  16.478 -16.598  1.00  0.00      A      
ATOM   4245  C   GLY   321      12.489  14.853 -17.712  1.00 45.64      A      
ATOM   4246  O   GLY   321      12.635  13.677 -17.534  1.00 45.64      A      
ATOM   4247  N   ILE   322      11.304  15.314 -18.110  1.00 45.03      A      
ATOM   4248  H   ILE   322      11.135  16.302 -17.983  1.00  0.00      A      
ATOM   4249  CA  ILE   322      10.158  14.440 -18.359  1.00 44.53      A      
ATOM   4250  HA  ILE   322      10.038  13.856 -17.446  1.00  0.00      A      
ATOM   4251  CB  ILE   322       8.881  15.378 -18.450  1.00 45.01      A      
ATOM   4252  HB  ILE   322       8.852  16.013 -17.564  1.00  0.00      A      
ATOM   4253  CG2 ILE   322       8.931  16.299 -19.726  1.00 45.21      A      
ATOM   4254 HG21 ILE   322       7.934  16.644 -19.999  1.00  0.00      A      
ATOM   4255 HG22 ILE   322       9.009  15.739 -20.657  1.00  0.00      A      
ATOM   4256 HG23 ILE   322       9.730  16.999 -19.482  1.00  0.00      A      
ATOM   4257  CG1 ILE   322       7.664  14.461 -18.498  1.00 45.85      A      
ATOM   4258 HG12 ILE   322       7.931  13.486 -18.088  1.00  0.00      A      
ATOM   4259 HG13 ILE   322       7.444  14.209 -19.535  1.00  0.00      A      
ATOM   4260  CD1 ILE   322       6.566  15.062 -17.547  1.00 46.34      A      
ATOM   4261 HD11 ILE   322       6.594  16.151 -17.545  1.00  0.00      A      
ATOM   4262 HD12 ILE   322       6.706  14.807 -16.497  1.00  0.00      A      
ATOM   4263 HD13 ILE   322       5.580  14.725 -17.869  1.00  0.00      A      
ATOM   4264  C   ILE   322      10.412  13.481 -19.537  1.00 43.77      A      
ATOM   4265  O   ILE   322       9.986  12.334 -19.505  1.00 43.98      A      
ATOM   4266  N   GLY   323      11.147  13.911 -20.515  1.00 42.57      A      
ATOM   4267  H   GLY   323      11.490  14.854 -20.405  1.00  0.00      A      
ATOM   4268  CA  GLY   323      11.623  13.211 -21.703  1.00 41.30      A      
ATOM   4269  HA2 GLY   323      12.236  13.935 -22.240  1.00  0.00      A      
ATOM   4270  HA3 GLY   323      10.775  12.927 -22.326  1.00  0.00      A      
ATOM   4271  C   GLY   323      12.558  12.087 -21.392  1.00 40.52      A      
ATOM   4272  O   GLY   323      12.448  10.895 -21.684  1.00 40.04      A      
ATOM   4273  N   ALA   324      13.612  12.448 -20.576  1.00 39.43      A      
ATOM   4274  H   ALA   324      13.837  13.432 -20.561  1.00  0.00      A      
ATOM   4275  CA  ALA   324      14.661  11.569 -20.124  1.00 38.34      A      
ATOM   4276  HA  ALA   324      15.232  11.144 -20.949  1.00  0.00      A      
ATOM   4277  CB  ALA   324      15.675  12.320 -19.338  1.00 38.34      A      
ATOM   4278  HB1 ALA   324      16.380  11.565 -18.990  1.00  0.00      A      
ATOM   4279  HB2 ALA   324      15.247  12.886 -18.511  1.00  0.00      A      
ATOM   4280  HB3 ALA   324      16.129  13.089 -19.963  1.00  0.00      A      
ATOM   4281  C   ALA   324      13.991  10.448 -19.272  1.00 37.57      A      
ATOM   4282  O   ALA   324      14.308   9.276 -19.437  1.00 36.67      A      
ATOM   4283  N   GLY   325      12.974  10.705 -18.445  1.00 36.85      A      
ATOM   4284  H   GLY   325      12.846  11.672 -18.182  1.00  0.00      A      
ATOM   4285  CA  GLY   325      12.293   9.691 -17.594  1.00 36.83      A      
ATOM   4286  HA2 GLY   325      11.745  10.246 -16.833  1.00  0.00      A      
ATOM   4287  HA3 GLY   325      13.086   9.130 -17.101  1.00  0.00      A      
ATOM   4288  C   GLY   325      11.410   8.731 -18.446  1.00 37.02      A      
ATOM   4289  O   GLY   325      11.517   7.515 -18.243  1.00 36.64      A      
ATOM   4290  N   ARG   326      10.670   9.235 -19.490  1.00 36.72      A      
ATOM   4291  H   ARG   326      10.728  10.241 -19.548  1.00  0.00      A      
ATOM   4292  CA  ARG   326       9.857   8.539 -20.569  1.00 36.59      A      
ATOM   4293  HA  ARG   326       8.983   8.081 -20.105  1.00  0.00      A      
ATOM   4294  CB  ARG   326       9.323   9.595 -21.544  1.00 37.23      A      
ATOM   4295  HB2 ARG   326      10.191  10.134 -21.924  1.00  0.00      A      
ATOM   4296  HB3 ARG   326       8.879  10.338 -20.882  1.00  0.00      A      
ATOM   4297  CG  ARG   326       8.219   9.143 -22.578  1.00 38.42      A      
ATOM   4298  HG2 ARG   326       7.504   8.420 -22.186  1.00  0.00      A      
ATOM   4299  HG3 ARG   326       8.649   8.688 -23.470  1.00  0.00      A      
ATOM   4300  CD  ARG   326       7.375  10.355 -23.024  1.00 39.66      A      
ATOM   4301  HD2 ARG   326       6.931  10.919 -22.204  1.00  0.00      A      
ATOM   4302  HD3 ARG   326       6.594   9.985 -23.688  1.00  0.00      A      
ATOM   4303  NE  ARG   326       8.225  11.355 -23.719  1.00 40.55      A      
ATOM   4304  HE  ARG   326       8.640  11.098 -24.603  1.00  0.00      A      
ATOM   4305  CZ  ARG   326       8.370  12.620 -23.550  1.00 41.20      A      
ATOM   4306  NH1 ARG   326       7.780  13.275 -22.579  1.00 41.58      A      
ATOM   4307 HH11 ARG   326       7.733  14.281 -22.657  1.00  0.00      A      
ATOM   4308 HH12 ARG   326       7.069  12.783 -22.057  1.00  0.00      A      
ATOM   4309  NH2 ARG   326       8.964  13.340 -24.391  1.00 41.78      A      
ATOM   4310 HH21 ARG   326       9.012  14.342 -24.270  1.00  0.00      A      
ATOM   4311 HH22 ARG   326       9.322  13.034 -25.284  1.00  0.00      A      
ATOM   4312  C   ARG   326      10.727   7.455 -21.264  1.00 35.80      A      
ATOM   4313  O   ARG   326      10.412   6.264 -21.362  1.00 35.84      A      
ATOM   4314  N   ARG   327      11.809   8.016 -21.821  1.00 35.34      A      
ATOM   4315  H   ARG   327      11.859   9.020 -21.726  1.00  0.00      A      
ATOM   4316  CA  ARG   327      12.721   7.227 -22.678  1.00 35.31      A      
ATOM   4317  HA  ARG   327      12.122   6.766 -23.463  1.00  0.00      A      
ATOM   4318  CB  ARG   327      13.717   8.217 -23.347  1.00 35.96      A      
ATOM   4319  HB2 ARG   327      14.471   7.587 -23.818  1.00  0.00      A      
ATOM   4320  HB3 ARG   327      14.130   8.915 -22.618  1.00  0.00      A      
ATOM   4321  CG  ARG   327      13.010   9.144 -24.381  1.00 38.72      A      
ATOM   4322  HG2 ARG   327      12.466   9.897 -23.810  1.00  0.00      A      
ATOM   4323  HG3 ARG   327      12.310   8.534 -24.951  1.00  0.00      A      
ATOM   4324  CD  ARG   327      14.014   9.955 -25.230  1.00 40.19      A      
ATOM   4325  HD2 ARG   327      13.405  10.339 -26.048  1.00  0.00      A      
ATOM   4326  HD3 ARG   327      14.699   9.184 -25.580  1.00  0.00      A      
ATOM   4327  NE  ARG   327      14.752  11.013 -24.556  1.00 42.92      A      
ATOM   4328  HE  ARG   327      14.207  11.735 -24.106  1.00  0.00      A      
ATOM   4329  CZ  ARG   327      16.043  11.275 -24.515  1.00 44.34      A      
ATOM   4330  NH1 ARG   327      16.423  12.437 -24.076  1.00 45.07      A      
ATOM   4331 HH11 ARG   327      17.389  12.730 -24.100  1.00  0.00      A      
ATOM   4332 HH12 ARG   327      15.716  13.149 -23.961  1.00  0.00      A      
ATOM   4333  NH2 ARG   327      16.946  10.482 -25.018  1.00 45.26      A      
ATOM   4334 HH21 ARG   327      17.886  10.851 -25.033  1.00  0.00      A      
ATOM   4335 HH22 ARG   327      16.701   9.638 -25.516  1.00  0.00      A      
ATOM   4336  C   ARG   327      13.505   6.146 -21.979  1.00 34.78      A      
ATOM   4337  O   ARG   327      13.570   4.999 -22.549  1.00 33.93      A      
ATOM   4338  N   PHE   328      14.058   6.456 -20.734  1.00 34.43      A      
ATOM   4339  H   PHE   328      14.245   7.427 -20.530  1.00  0.00      A      
ATOM   4340  CA  PHE   328      14.513   5.409 -19.710  1.00 34.19      A      
ATOM   4341  HA  PHE   328      15.376   4.928 -20.171  1.00  0.00      A      
ATOM   4342  CB  PHE   328      14.963   6.191 -18.393  1.00 33.62      A      
ATOM   4343  HB2 PHE   328      14.089   6.694 -17.980  1.00  0.00      A      
ATOM   4344  HB3 PHE   328      15.737   6.886 -18.721  1.00  0.00      A      
ATOM   4345  CG  PHE   328      15.508   5.284 -17.345  1.00 33.61      A      
ATOM   4346  CD1 PHE   328      14.746   5.022 -16.199  1.00 33.66      A      
ATOM   4347  HD1 PHE   328      13.822   5.568 -16.075  1.00  0.00      A      
ATOM   4348  CE1 PHE   328      15.147   4.097 -15.278  1.00 33.70      A      
ATOM   4349  HE1 PHE   328      14.640   3.877 -14.350  1.00  0.00      A      
ATOM   4350  CZ  PHE   328      16.366   3.509 -15.460  1.00 32.78      A      
ATOM   4351  HZ  PHE   328      16.553   2.651 -14.831  1.00  0.00      A      
ATOM   4352  CE2 PHE   328      17.216   3.748 -16.572  1.00 33.10      A      
ATOM   4353  HE2 PHE   328      18.172   3.273 -16.738  1.00  0.00      A      
ATOM   4354  CD2 PHE   328      16.754   4.707 -17.509  1.00 33.23      A      
ATOM   4355  HD2 PHE   328      17.357   5.037 -18.342  1.00  0.00      A      
ATOM   4356  C   PHE   328      13.479   4.373 -19.388  1.00 34.05      A      
ATOM   4357  O   PHE   328      13.791   3.192 -19.497  1.00 33.89      A      
ATOM   4358  N   MET   329      12.245   4.778 -19.115  1.00 34.27      A      
ATOM   4359  H   MET   329      12.122   5.776 -19.023  1.00  0.00      A      
ATOM   4360  CA  MET   329      11.258   3.789 -18.829  1.00 34.78      A      
ATOM   4361  HA  MET   329      11.738   3.238 -18.020  1.00  0.00      A      
ATOM   4362  CB  MET   329      10.022   4.475 -18.288  1.00 35.90      A      
ATOM   4363  HB2 MET   329       9.247   3.713 -18.370  1.00  0.00      A      
ATOM   4364  HB3 MET   329       9.707   5.338 -18.875  1.00  0.00      A      
ATOM   4365  CG  MET   329      10.165   5.010 -16.873  1.00 37.76      A      
ATOM   4366  HG2 MET   329       9.199   5.334 -16.487  1.00  0.00      A      
ATOM   4367  HG3 MET   329      10.818   5.877 -16.971  1.00  0.00      A      
ATOM   4368  SD  MET   329      10.854   3.832 -15.614  1.00 39.88      A      
ATOM   4369  CE  MET   329       9.788   2.425 -15.987  1.00 38.55      A      
ATOM   4370  HE1 MET   329       9.938   1.651 -15.234  1.00  0.00      A      
ATOM   4371  HE2 MET   329      10.005   1.987 -16.961  1.00  0.00      A      
ATOM   4372  HE3 MET   329       8.745   2.729 -15.901  1.00  0.00      A      
ATOM   4373  C   MET   329      10.831   2.882 -19.988  1.00 34.49      A      
ATOM   4374  O   MET   329      10.596   1.664 -19.803  1.00 34.07      A      
ATOM   4375  N   ASN   330      10.799   3.356 -21.273  1.00 34.19      A      
ATOM   4376  H   ASN   330      10.921   4.358 -21.305  1.00  0.00      A      
ATOM   4377  CA  ASN   330      10.451   2.529 -22.378  1.00 33.99      A      
ATOM   4378  HA  ASN   330       9.611   1.861 -22.189  1.00  0.00      A      
ATOM   4379  CB  ASN   330       9.951   3.431 -23.570  1.00 35.37      A      
ATOM   4380  HB2 ASN   330       9.706   2.834 -24.449  1.00  0.00      A      
ATOM   4381  HB3 ASN   330      10.680   4.172 -23.897  1.00  0.00      A      
ATOM   4382  CG  ASN   330       8.685   4.247 -23.233  1.00 36.84      A      
ATOM   4383  OD1 ASN   330       7.755   3.773 -22.610  1.00 38.24      A      
ATOM   4384  ND2 ASN   330       8.536   5.482 -23.640  1.00 37.53      A      
ATOM   4385 HD21 ASN   330       7.696   5.957 -23.343  1.00  0.00      A      
ATOM   4386 HD22 ASN   330       9.281   5.950 -24.135  1.00  0.00      A      
ATOM   4387  C   ASN   330      11.639   1.646 -22.745  1.00 33.59      A      
ATOM   4388  O   ASN   330      11.490   0.549 -23.228  1.00 34.15      A      
ATOM   4389  N   ALA   331      12.914   2.045 -22.465  1.00 32.37      A      
ATOM   4390  H   ALA   331      13.090   2.939 -22.028  1.00  0.00      A      
ATOM   4391  CA  ALA   331      14.115   1.274 -22.848  1.00 31.79      A      
ATOM   4392  HA  ALA   331      14.026   0.915 -23.874  1.00  0.00      A      
ATOM   4393  CB  ALA   331      15.399   2.189 -22.907  1.00 31.65      A      
ATOM   4394  HB1 ALA   331      16.256   1.556 -23.138  1.00  0.00      A      
ATOM   4395  HB2 ALA   331      15.556   2.767 -21.997  1.00  0.00      A      
ATOM   4396  HB3 ALA   331      15.164   2.863 -23.731  1.00  0.00      A      
ATOM   4397  C   ALA   331      14.401  -0.010 -22.036  1.00 31.39      A      
ATOM   4398  O   ALA   331      15.092  -0.861 -22.597  1.00 30.24      A      
ATOM   4399  N   LEU   332      13.824  -0.119 -20.845  1.00 31.11      A      
ATOM   4400  H   LEU   332      13.234   0.674 -20.637  1.00  0.00      A      
ATOM   4401  CA  LEU   332      14.186  -1.192 -19.845  1.00 31.36      A      
ATOM   4402  HA  LEU   332      15.265  -1.312 -19.944  1.00  0.00      A      
ATOM   4403  CB  LEU   332      13.791  -0.736 -18.406  1.00 31.38      A      
ATOM   4404  HB2 LEU   332      13.942  -1.613 -17.777  1.00  0.00      A      
ATOM   4405  HB3 LEU   332      12.720  -0.534 -18.401  1.00  0.00      A      
ATOM   4406  CG  LEU   332      14.581   0.449 -17.866  1.00 31.14      A      
ATOM   4407  HG  LEU   332      14.658   1.251 -18.600  1.00  0.00      A      
ATOM   4408  CD1 LEU   332      13.705   1.148 -16.831  1.00 31.55      A      
ATOM   4409 HD11 LEU   332      12.704   1.267 -17.244  1.00  0.00      A      
ATOM   4410 HD12 LEU   332      14.151   2.105 -16.562  1.00  0.00      A      
ATOM   4411 HD13 LEU   332      13.681   0.439 -16.003  1.00  0.00      A      
ATOM   4412  CD2 LEU   332      15.903   0.033 -17.405  1.00 30.99      A      
ATOM   4413 HD21 LEU   332      16.471  -0.385 -18.236  1.00  0.00      A      
ATOM   4414 HD22 LEU   332      15.787  -0.789 -16.699  1.00  0.00      A      
ATOM   4415 HD23 LEU   332      16.440   0.881 -16.980  1.00  0.00      A      
ATOM   4416  C   LEU   332      13.524  -2.574 -20.167  1.00 31.44      A      
ATOM   4417  O   LEU   332      12.358  -2.675 -20.580  1.00 31.49      A      
ATOM   4418  N   GLN   333      14.394  -3.610 -20.154  1.00 31.48      A      
ATOM   4419  H   GLN   333      15.333  -3.463 -19.813  1.00  0.00      A      
ATOM   4420  CA  GLN   333      14.116  -4.991 -20.714  1.00 32.13      A      
ATOM   4421  HA  GLN   333      13.127  -4.975 -21.172  1.00  0.00      A      
ATOM   4422  CB  GLN   333      15.083  -5.338 -21.879  1.00 33.88      A      
ATOM   4423  HB2 GLN   333      15.009  -6.379 -22.196  1.00  0.00      A      
ATOM   4424  HB3 GLN   333      16.120  -5.276 -21.549  1.00  0.00      A      
ATOM   4425  CG  GLN   333      14.984  -4.403 -23.132  1.00 37.17      A      
ATOM   4426  HG2 GLN   333      15.556  -4.827 -23.957  1.00  0.00      A      
ATOM   4427  HG3 GLN   333      15.516  -3.497 -22.841  1.00  0.00      A      
ATOM   4428  CD  GLN   333      13.538  -4.038 -23.609  1.00 39.13      A      
ATOM   4429  OE1 GLN   333      12.698  -4.926 -23.675  1.00 41.01      A      
ATOM   4430  NE2 GLN   333      13.321  -2.775 -23.929  1.00 41.08      A      
ATOM   4431 HE21 GLN   333      12.388  -2.445 -24.130  1.00  0.00      A      
ATOM   4432 HE22 GLN   333      14.046  -2.089 -23.772  1.00  0.00      A      
ATOM   4433  C   GLN   333      14.070  -6.107 -19.654  1.00 31.46      A      
ATOM   4434  O   GLN   333      13.480  -7.181 -19.898  1.00 31.33      A      
ATOM   4435  N   LEU   334      14.692  -5.913 -18.514  1.00 29.92      A      
ATOM   4436  H   LEU   334      15.264  -5.081 -18.473  1.00  0.00      A      
ATOM   4437  CA  LEU   334      14.664  -6.791 -17.316  1.00 28.57      A      
ATOM   4438  HA  LEU   334      14.229  -7.767 -17.534  1.00  0.00      A      
ATOM   4439  CB  LEU   334      16.089  -7.203 -16.939  1.00 27.26      A      
ATOM   4440  HB2 LEU   334      16.666  -6.313 -16.690  1.00  0.00      A      
ATOM   4441  HB3 LEU   334      16.501  -7.791 -17.759  1.00  0.00      A      
ATOM   4442  CG  LEU   334      16.095  -8.118 -15.654  1.00 26.69      A      
ATOM   4443  HG  LEU   334      15.650  -7.722 -14.742  1.00  0.00      A      
ATOM   4444  CD1 LEU   334      15.366  -9.440 -15.754  1.00 26.43      A      
ATOM   4445 HD11 LEU   334      14.309  -9.396 -16.016  1.00  0.00      A      
ATOM   4446 HD12 LEU   334      15.389  -9.849 -14.744  1.00  0.00      A      
ATOM   4447 HD13 LEU   334      15.874 -10.103 -16.454  1.00  0.00      A      
ATOM   4448  CD2 LEU   334      17.568  -8.547 -15.371  1.00 25.26      A      
ATOM   4449 HD21 LEU   334      17.882  -9.249 -16.143  1.00  0.00      A      
ATOM   4450 HD22 LEU   334      17.725  -9.022 -14.403  1.00  0.00      A      
ATOM   4451 HD23 LEU   334      18.268  -7.716 -15.281  1.00  0.00      A      
ATOM   4452  C   LEU   334      13.845  -6.111 -16.135  1.00 28.64      A      
ATOM   4453  O   LEU   334      13.040  -6.793 -15.523  1.00 28.65      A      
ATOM   4454  N   PHE   335      13.905  -4.807 -15.871  1.00 28.28      A      
ATOM   4455  H   PHE   335      14.506  -4.229 -16.441  1.00  0.00      A      
ATOM   4456  CA  PHE   335      13.085  -4.049 -14.946  1.00 28.63      A      
ATOM   4457  HA  PHE   335      13.063  -4.650 -14.038  1.00  0.00      A      
ATOM   4458  CB  PHE   335      13.671  -2.659 -14.715  1.00 28.55      A      
ATOM   4459  HB2 PHE   335      12.857  -2.011 -14.388  1.00  0.00      A      
ATOM   4460  HB3 PHE   335      13.964  -2.234 -15.674  1.00  0.00      A      
ATOM   4461  CG  PHE   335      14.672  -2.585 -13.608  1.00 28.25      A      
ATOM   4462  CD1 PHE   335      15.980  -3.004 -13.983  1.00 27.97      A      
ATOM   4463  HD1 PHE   335      16.110  -3.522 -14.921  1.00  0.00      A      
ATOM   4464  CE1 PHE   335      17.034  -2.873 -13.100  1.00 28.47      A      
ATOM   4465  HE1 PHE   335      18.032  -3.176 -13.378  1.00  0.00      A      
ATOM   4466  CZ  PHE   335      16.879  -2.239 -11.856  1.00 28.71      A      
ATOM   4467  HZ  PHE   335      17.724  -2.047 -11.212  1.00  0.00      A      
ATOM   4468  CE2 PHE   335      15.581  -1.896 -11.454  1.00 28.32      A      
ATOM   4469  HE2 PHE   335      15.433  -1.603 -10.425  1.00  0.00      A      
ATOM   4470  CD2 PHE   335      14.447  -2.009 -12.319  1.00 28.54      A      
ATOM   4471  HD2 PHE   335      13.482  -1.671 -11.973  1.00  0.00      A      
ATOM   4472  C   PHE   335      11.713  -4.027 -15.530  1.00 29.13      A      
ATOM   4473  O   PHE   335      11.525  -3.781 -16.717  1.00 29.49      A      
ATOM   4474  N   SER   336      10.699  -4.330 -14.716  1.00 29.43      A      
ATOM   4475  H   SER   336      10.991  -4.325 -13.749  1.00  0.00      A      
ATOM   4476  CA  SER   336       9.303  -4.343 -15.093  1.00 29.60      A      
ATOM   4477  HA  SER   336       9.039  -4.457 -16.144  1.00  0.00      A      
ATOM   4478  CB  SER   336       8.607  -5.440 -14.298  1.00 30.29      A      
ATOM   4479  HB2 SER   336       7.541  -5.484 -14.523  1.00  0.00      A      
ATOM   4480  HB3 SER   336       8.687  -5.344 -13.215  1.00  0.00      A      
ATOM   4481  OG  SER   336       9.217  -6.699 -14.631  1.00 33.07      A      
ATOM   4482  HG  SER   336      10.029  -6.750 -14.120  1.00  0.00      A      
ATOM   4483  C   SER   336       8.677  -2.969 -14.787  1.00 29.23      A      
ATOM   4484  O   SER   336       8.625  -2.609 -13.593  1.00 29.06      A      
ATOM   4485  N   ARG   337       8.175  -2.312 -15.803  1.00 28.92      A      
ATOM   4486  H   ARG   337       8.088  -2.749 -16.710  1.00  0.00      A      
ATOM   4487  CA  ARG   337       7.429  -0.996 -15.644  1.00 29.38      A      
ATOM   4488  HA  ARG   337       8.083  -0.356 -15.053  1.00  0.00      A      
ATOM   4489  CB  ARG   337       7.320  -0.365 -17.036  1.00 29.80      A      
ATOM   4490  HB2 ARG   337       7.043   0.685 -16.942  1.00  0.00      A      
ATOM   4491  HB3 ARG   337       6.456  -0.900 -17.430  1.00  0.00      A      
ATOM   4492  CG  ARG   337       8.491  -0.302 -18.020  1.00 31.09      A      
ATOM   4493  HG2 ARG   337       9.146  -1.166 -17.908  1.00  0.00      A      
ATOM   4494  HG3 ARG   337       9.070   0.604 -17.841  1.00  0.00      A      
ATOM   4495  CD  ARG   337       7.967  -0.444 -19.465  1.00 32.40      A      
ATOM   4496  HD2 ARG   337       7.406   0.436 -19.780  1.00  0.00      A      
ATOM   4497  HD3 ARG   337       7.268  -1.277 -19.540  1.00  0.00      A      
ATOM   4498  NE  ARG   337       9.002  -0.649 -20.481  1.00 32.85      A      
ATOM   4499  HE  ARG   337       9.795  -0.023 -20.473  1.00  0.00      A      
ATOM   4500  CZ  ARG   337       9.023  -1.569 -21.446  1.00 33.04      A      
ATOM   4501  NH1 ARG   337      10.035  -1.932 -22.138  1.00 33.59      A      
ATOM   4502 HH11 ARG   337      10.959  -1.747 -21.773  1.00  0.00      A      
ATOM   4503 HH12 ARG   337       9.858  -2.330 -23.049  1.00  0.00      A      
ATOM   4504  NH2 ARG   337       7.940  -2.246 -21.698  1.00 32.69      A      
ATOM   4505 HH21 ARG   337       7.166  -2.082 -21.071  1.00  0.00      A      
ATOM   4506 HH22 ARG   337       8.070  -2.943 -22.418  1.00  0.00      A      
ATOM   4507  C   ARG   337       6.028  -0.945 -14.987  1.00 29.12      A      
ATOM   4508  O   ARG   337       5.150  -0.179 -15.288  1.00 28.29      A      
ATOM   4509  N   ALA   338       5.819  -1.840 -14.024  1.00 29.77      A      
ATOM   4510  H   ALA   338       6.579  -2.441 -13.740  1.00  0.00      A      
ATOM   4511  CA  ALA   338       4.669  -1.916 -13.178  1.00 30.98      A      
ATOM   4512  HA  ALA   338       3.807  -1.988 -13.841  1.00  0.00      A      
ATOM   4513  CB  ALA   338       4.820  -3.266 -12.446  1.00 30.65      A      
ATOM   4514  HB1 ALA   338       3.907  -3.507 -11.902  1.00  0.00      A      
ATOM   4515  HB2 ALA   338       5.694  -3.211 -11.796  1.00  0.00      A      
ATOM   4516  HB3 ALA   338       4.902  -4.052 -13.196  1.00  0.00      A      
ATOM   4517  C   ALA   338       4.471  -0.748 -12.134  1.00 31.67      A      
ATOM   4518  O   ALA   338       5.442  -0.119 -11.752  1.00 31.88      A      
ATOM   4519  N   VAL   339       3.270  -0.539 -11.650  1.00 32.38      A      
ATOM   4520  H   VAL   339       2.599  -1.192 -12.029  1.00  0.00      A      
ATOM   4521  CA  VAL   339       2.968   0.554 -10.744  1.00 34.35      A      
ATOM   4522  HA  VAL   339       3.648   1.370 -10.987  1.00  0.00      A      
ATOM   4523  CB  VAL   339       1.510   1.009 -10.861  1.00 34.46      A      
ATOM   4524  HB  VAL   339       1.327   1.698 -10.037  1.00  0.00      A      
ATOM   4525  CG1 VAL   339       1.290   1.750 -12.225  1.00 35.81      A      
ATOM   4526 HG11 VAL   339       2.090   2.461 -12.431  1.00  0.00      A      
ATOM   4527 HG12 VAL   339       0.341   2.269 -12.092  1.00  0.00      A      
ATOM   4528 HG13 VAL   339       1.286   0.986 -13.002  1.00  0.00      A      
ATOM   4529  CG2 VAL   339       0.538  -0.080 -10.700  1.00 36.37      A      
ATOM   4530 HG21 VAL   339       0.680  -0.676  -9.799  1.00  0.00      A      
ATOM   4531 HG22 VAL   339       0.760  -0.814 -11.475  1.00  0.00      A      
ATOM   4532 HG23 VAL   339      -0.481   0.298 -10.615  1.00  0.00      A      
ATOM   4533  C   VAL   339       3.396   0.341  -9.275  1.00 34.62      A      
ATOM   4534  O   VAL   339       3.798   1.339  -8.603  1.00 36.26      A      
ATOM   4535  N   SER   340       3.461  -0.961  -8.846  1.00 33.87      A      
ATOM   4536  H   SER   340       3.251  -1.740  -9.453  1.00  0.00      A      
ATOM   4537  CA  SER   340       3.753  -1.354  -7.442  1.00 33.21      A      
ATOM   4538  HA  SER   340       3.123  -0.641  -6.911  1.00  0.00      A      
ATOM   4539  CB  SER   340       3.266  -2.808  -7.302  1.00 32.79      A      
ATOM   4540  HB2 SER   340       3.853  -3.461  -7.948  1.00  0.00      A      
ATOM   4541  HB3 SER   340       2.231  -2.917  -7.627  1.00  0.00      A      
ATOM   4542  OG  SER   340       3.281  -3.306  -5.941  1.00 34.33      A      
ATOM   4543  HG  SER   340       3.535  -4.229  -5.874  1.00  0.00      A      
ATOM   4544  C   SER   340       5.169  -1.208  -6.932  1.00 32.31      A      
ATOM   4545  O   SER   340       6.062  -1.019  -7.759  1.00 32.12      A      
ATOM   4546  N   LEU   341       5.440  -1.370  -5.673  1.00 31.54      A      
ATOM   4547  H   LEU   341       4.675  -1.819  -5.190  1.00  0.00      A      
ATOM   4548  CA  LEU   341       6.637  -0.868  -4.963  1.00 31.47      A      
ATOM   4549  HA  LEU   341       7.302  -0.431  -5.707  1.00  0.00      A      
ATOM   4550  CB  LEU   341       6.221   0.369  -4.128  1.00 32.25      A      
ATOM   4551  HB2 LEU   341       7.034   0.640  -3.455  1.00  0.00      A      
ATOM   4552  HB3 LEU   341       5.402   0.124  -3.452  1.00  0.00      A      
ATOM   4553  CG  LEU   341       5.799   1.634  -4.959  1.00 33.20      A      
ATOM   4554  HG  LEU   341       6.348   1.541  -5.896  1.00  0.00      A      
ATOM   4555  CD1 LEU   341       4.284   1.720  -5.144  1.00 34.69      A      
ATOM   4556 HD11 LEU   341       4.030   2.427  -5.934  1.00  0.00      A      
ATOM   4557 HD12 LEU   341       3.850   2.085  -4.214  1.00  0.00      A      
ATOM   4558 HD13 LEU   341       3.930   0.724  -5.410  1.00  0.00      A      
ATOM   4559  CD2 LEU   341       6.154   2.950  -4.249  1.00 34.02      A      
ATOM   4560 HD21 LEU   341       5.621   3.795  -4.685  1.00  0.00      A      
ATOM   4561 HD22 LEU   341       7.216   3.193  -4.291  1.00  0.00      A      
ATOM   4562 HD23 LEU   341       5.827   2.811  -3.219  1.00  0.00      A      
ATOM   4563  C   LEU   341       7.539  -1.955  -4.213  1.00 31.21      A      
ATOM   4564  O   LEU   341       8.210  -1.670  -3.221  1.00 31.08      A      
ATOM   4565  N   GLY   342       7.541  -3.249  -4.721  1.00 30.92      A      
ATOM   4566  H   GLY   342       7.049  -3.449  -5.580  1.00  0.00      A      
ATOM   4567  CA  GLY   342       8.435  -4.323  -4.244  1.00 30.73      A      
ATOM   4568  HA2 GLY   342       8.717  -4.239  -3.195  1.00  0.00      A      
ATOM   4569  HA3 GLY   342       9.354  -4.226  -4.821  1.00  0.00      A      
ATOM   4570  C   GLY   342       7.906  -5.783  -4.426  1.00 30.87      A      
ATOM   4571  O   GLY   342       6.790  -6.117  -3.976  1.00 31.09      A      
ATOM   4572  N   ASP   343       8.748  -6.650  -5.034  1.00 30.62      A      
ATOM   4573  H   ASP   343       9.667  -6.387  -5.361  1.00  0.00      A      
ATOM   4574  CA  ASP   343       8.409  -8.011  -5.361  1.00 30.68      A      
ATOM   4575  HA  ASP   343       7.996  -8.531  -4.497  1.00  0.00      A      
ATOM   4576  CB  ASP   343       7.456  -8.017  -6.590  1.00 33.51      A      
ATOM   4577  HB2 ASP   343       7.778  -8.553  -7.482  1.00  0.00      A      
ATOM   4578  HB3 ASP   343       7.216  -7.059  -7.050  1.00  0.00      A      
ATOM   4579  CG  ASP   343       6.259  -8.857  -6.196  1.00 36.34      A      
ATOM   4580  OD1 ASP   343       5.122  -8.385  -6.436  1.00 37.99      A      
ATOM   4581  OD2 ASP   343       6.304  -9.958  -5.593  1.00 38.19      A      
ATOM   4582  C   ASP   343       9.706  -8.807  -5.663  1.00 30.13      A      
ATOM   4583  O   ASP   343      10.786  -8.283  -5.402  1.00 29.53      A      
ATOM   4584  N   ALA   344       9.582 -10.018  -6.241  1.00 28.93      A      
ATOM   4585  H   ALA   344       8.670 -10.384  -6.473  1.00  0.00      A      
ATOM   4586  CA  ALA   344      10.698 -10.801  -6.812  1.00 28.22      A      
ATOM   4587  HA  ALA   344      11.448 -10.974  -6.040  1.00  0.00      A      
ATOM   4588  CB  ALA   344      10.105 -12.122  -7.304  1.00 28.57      A      
ATOM   4589  HB1 ALA   344      10.914 -12.851  -7.343  1.00  0.00      A      
ATOM   4590  HB2 ALA   344       9.651 -11.883  -8.266  1.00  0.00      A      
ATOM   4591  HB3 ALA   344       9.360 -12.556  -6.637  1.00  0.00      A      
ATOM   4592  C   ALA   344      11.369 -10.093  -7.997  1.00 27.91      A      
ATOM   4593  O   ALA   344      12.490 -10.299  -8.387  1.00 27.98      A      
ATOM   4594  N   GLU   345      10.531  -9.385  -8.628  1.00 27.19      A      
ATOM   4595  H   GLU   345       9.600  -9.491  -8.252  1.00  0.00      A      
ATOM   4596  CA  GLU   345      10.822  -8.579  -9.800  1.00 27.37      A      
ATOM   4597  HA  GLU   345      11.593  -9.071 -10.393  1.00  0.00      A      
ATOM   4598  CB  GLU   345       9.532  -8.548 -10.621  1.00 28.31      A      
ATOM   4599  HB2 GLU   345       9.670  -7.813 -11.414  1.00  0.00      A      
ATOM   4600  HB3 GLU   345       8.685  -8.109 -10.094  1.00  0.00      A      
ATOM   4601  CG  GLU   345       9.140  -9.850 -11.217  1.00 31.37      A      
ATOM   4602  HG2 GLU   345      10.029 -10.456 -11.390  1.00  0.00      A      
ATOM   4603  HG3 GLU   345       8.676  -9.767 -12.201  1.00  0.00      A      
ATOM   4604  CD  GLU   345       8.150 -10.633 -10.409  1.00 32.78      A      
ATOM   4605  OE1 GLU   345       7.897 -11.842 -10.662  1.00 34.28      A      
ATOM   4606  OE2 GLU   345       7.582 -10.052  -9.440  1.00 34.10      A      
ATOM   4607  C   GLU   345      11.349  -7.197  -9.429  1.00 27.01      A      
ATOM   4608  O   GLU   345      10.824  -6.488  -8.569  1.00 26.07      A      
ATOM   4609  N   SER   346      12.308  -6.708 -10.168  1.00 26.03      A      
ATOM   4610  H   SER   346      12.546  -7.191 -11.022  1.00  0.00      A      
ATOM   4611  CA  SER   346      12.866  -5.347 -10.117  1.00 25.92      A      
ATOM   4612  HA  SER   346      12.872  -4.999  -9.084  1.00  0.00      A      
ATOM   4613  CB  SER   346      14.281  -5.247 -10.624  1.00 25.47      A      
ATOM   4614  HB2 SER   346      14.570  -4.229 -10.364  1.00  0.00      A      
ATOM   4615  HB3 SER   346      14.417  -5.527 -11.669  1.00  0.00      A      
ATOM   4616  OG  SER   346      15.107  -6.021  -9.802  1.00 25.71      A      
ATOM   4617  HG  SER   346      14.850  -6.943  -9.870  1.00  0.00      A      
ATOM   4618  C   SER   346      11.900  -4.327 -10.766  1.00 26.46      A      
ATOM   4619  O   SER   346      11.904  -4.203 -11.967  1.00 25.97      A      
ATOM   4620  N   LEU   347      11.034  -3.633  -9.980  1.00 26.34      A      
ATOM   4621  H   LEU   347      11.015  -3.984  -9.033  1.00  0.00      A      
ATOM   4622  CA  LEU   347       9.955  -2.751 -10.425  1.00 27.42      A      
ATOM   4623  HA  LEU   347       9.585  -3.033 -11.410  1.00  0.00      A      
ATOM   4624  CB  LEU   347       8.772  -2.868  -9.463  1.00 27.16      A      
ATOM   4625  HB2 LEU   347       7.933  -2.292  -9.853  1.00  0.00      A      
ATOM   4626  HB3 LEU   347       9.043  -2.503  -8.472  1.00  0.00      A      
ATOM   4627  CG  LEU   347       8.285  -4.345  -9.101  1.00 27.86      A      
ATOM   4628  HG  LEU   347       9.002  -4.759  -8.392  1.00  0.00      A      
ATOM   4629  CD1 LEU   347       6.935  -4.238  -8.458  1.00 27.73      A      
ATOM   4630 HD11 LEU   347       6.245  -3.898  -9.230  1.00  0.00      A      
ATOM   4631 HD12 LEU   347       6.908  -3.617  -7.562  1.00  0.00      A      
ATOM   4632 HD13 LEU   347       6.637  -5.239  -8.149  1.00  0.00      A      
ATOM   4633  CD2 LEU   347       8.176  -5.203 -10.405  1.00 27.42      A      
ATOM   4634 HD21 LEU   347       7.692  -4.712 -11.249  1.00  0.00      A      
ATOM   4635 HD22 LEU   347       7.672  -6.161 -10.275  1.00  0.00      A      
ATOM   4636 HD23 LEU   347       9.162  -5.565 -10.696  1.00  0.00      A      
ATOM   4637  C   LEU   347      10.497  -1.312 -10.617  1.00 28.15      A      
ATOM   4638  O   LEU   347      11.361  -0.874  -9.827  1.00 27.99      A      
ATOM   4639  N   ALA   348       9.861  -0.585 -11.566  1.00 29.38      A      
ATOM   4640  H   ALA   348       9.061  -1.056 -11.962  1.00  0.00      A      
ATOM   4641  CA  ALA   348      10.261   0.679 -12.052  1.00 31.41      A      
ATOM   4642  HA  ALA   348      10.731   1.225 -11.234  1.00  0.00      A      
ATOM   4643  CB  ALA   348      11.324   0.567 -13.168  1.00 30.57      A      
ATOM   4644  HB1 ALA   348      10.957  -0.135 -13.917  1.00  0.00      A      
ATOM   4645  HB2 ALA   348      12.326   0.232 -12.899  1.00  0.00      A      
ATOM   4646  HB3 ALA   348      11.562   1.517 -13.646  1.00  0.00      A      
ATOM   4647  C   ALA   348       9.088   1.582 -12.566  1.00 33.08      A      
ATOM   4648  O   ALA   348       8.190   1.116 -13.296  1.00 32.81      A      
ATOM   4649  N   GLN   349       9.006   2.892 -12.224  1.00 35.50      A      
ATOM   4650  H   GLN   349       9.646   3.251 -11.530  1.00  0.00      A      
ATOM   4651  CA  GLN   349       8.135   3.921 -12.881  1.00 38.25      A      
ATOM   4652  HA  GLN   349       8.245   3.702 -13.943  1.00  0.00      A      
ATOM   4653  CB  GLN   349       6.628   3.750 -12.423  1.00 39.12      A      
ATOM   4654  HB2 GLN   349       6.206   2.753 -12.554  1.00  0.00      A      
ATOM   4655  HB3 GLN   349       6.091   4.436 -13.078  1.00  0.00      A      
ATOM   4656  CG  GLN   349       6.528   4.128 -10.906  1.00 40.87      A      
ATOM   4657  HG2 GLN   349       7.305   4.842 -10.635  1.00  0.00      A      
ATOM   4658  HG3 GLN   349       6.659   3.313 -10.195  1.00  0.00      A      
ATOM   4659  CD  GLN   349       5.144   4.740 -10.727  1.00 42.09      A      
ATOM   4660  OE1 GLN   349       4.848   5.871 -11.022  1.00 42.50      A      
ATOM   4661  NE2 GLN   349       4.241   4.008 -10.167  1.00 42.78      A      
ATOM   4662 HE21 GLN   349       3.280   4.300 -10.273  1.00  0.00      A      
ATOM   4663 HE22 GLN   349       4.361   3.045  -9.885  1.00  0.00      A      
ATOM   4664  C   GLN   349       8.739   5.375 -12.744  1.00 39.84      A      
ATOM   4665  O   GLN   349       9.707   5.522 -11.950  1.00 39.17      A      
ATOM   4666  N   HIP   350       8.165   6.352 -13.460  1.00 42.12      A      
ATOM   4667  H   HIP   350       7.547   6.150 -14.233  1.00  0.00      A      
ATOM   4668  CA  HIP   350       8.489   7.763 -13.355  1.00 44.38      A      
ATOM   4669  HA  HIP   350       9.416   7.833 -12.787  1.00  0.00      A      
ATOM   4670  CB  HIP   350       8.995   8.211 -14.756  1.00 44.79      A      
ATOM   4671  HB2 HIP   350       8.329   7.658 -15.418  1.00  0.00      A      
ATOM   4672  HB3 HIP   350       9.983   7.798 -14.957  1.00  0.00      A      
ATOM   4673  CG  HIP   350       8.986   9.691 -15.016  1.00 45.77      A      
ATOM   4674  ND1 HIP   350       7.791  10.268 -15.556  1.00 45.91      A      
ATOM   4675  HD1 HIP   350       6.951   9.806 -15.874  1.00  0.00      A      
ATOM   4676  CE1 HIP   350       8.082  11.617 -15.658  1.00 46.12      A      
ATOM   4677  HE1 HIP   350       7.323  12.299 -16.011  1.00  0.00      A      
ATOM   4678  NE2 HIP   350       9.328  11.834 -15.171  1.00 46.05      A      
ATOM   4679  HE2 HIP   350       9.756  12.747 -15.231  1.00  0.00      A      
ATOM   4680  CD2 HIP   350       9.903  10.634 -14.793  1.00 45.88      A      
ATOM   4681  HD2 HIP   350      10.901  10.481 -14.408  1.00  0.00      A      
ATOM   4682  C   HIP   350       7.270   8.415 -12.672  1.00 45.70      A      
ATOM   4683  O   HIP   350       6.205   8.647 -13.356  1.00 45.54      A      
ATOM   4684  N   PRO   351       7.348   8.785 -11.351  1.00 47.22      A      
ATOM   4685  CD  PRO   351       8.223   8.262 -10.282  1.00 47.48      A      
ATOM   4686  HD2 PRO   351       9.141   8.848 -10.311  1.00  0.00      A      
ATOM   4687  HD3 PRO   351       8.434   7.198 -10.385  1.00  0.00      A      
ATOM   4688  CG  PRO   351       7.455   8.373  -8.989  1.00 47.96      A      
ATOM   4689  HG2 PRO   351       8.188   8.527  -8.197  1.00  0.00      A      
ATOM   4690  HG3 PRO   351       6.870   7.472  -8.811  1.00  0.00      A      
ATOM   4691  CB  PRO   351       6.736   9.632  -9.253  1.00 48.17      A      
ATOM   4692  HB2 PRO   351       7.457  10.435  -9.098  1.00  0.00      A      
ATOM   4693  HB3 PRO   351       5.894   9.650  -8.561  1.00  0.00      A      
ATOM   4694  CA  PRO   351       6.308   9.531 -10.691  1.00 48.46      A      
ATOM   4695  HA  PRO   351       5.430   8.895 -10.805  1.00  0.00      A      
ATOM   4696  C   PRO   351       5.841  10.899 -11.231  1.00 49.79      A      
ATOM   4697  O   PRO   351       4.621  11.218 -11.037  1.00 50.01      A      
ATOM   4698  N   ALA   352       6.688  11.636 -11.809  1.00 51.04      A      
ATOM   4699  H   ALA   352       7.608  11.245 -11.952  1.00  0.00      A      
ATOM   4700  CA  ALA   352       6.294  12.792 -12.599  1.00 52.67      A      
ATOM   4701  HA  ALA   352       5.701  13.323 -11.854  1.00  0.00      A      
ATOM   4702  CB  ALA   352       7.504  13.649 -12.790  1.00 52.26      A      
ATOM   4703  HB1 ALA   352       7.263  14.669 -12.490  1.00  0.00      A      
ATOM   4704  HB2 ALA   352       7.833  13.684 -13.828  1.00  0.00      A      
ATOM   4705  HB3 ALA   352       8.319  13.306 -12.153  1.00  0.00      A      
ATOM   4706  C   ALA   352       5.510  12.494 -13.909  1.00 53.77      A      
ATOM   4707  O   ALA   352       5.311  13.360 -14.733  1.00 53.82      A      
ATOM   4708  N   SER   353       5.013  11.302 -14.098  1.00 54.84      A      
ATOM   4709  H   SER   353       5.112  10.675 -13.313  1.00  0.00      A      
ATOM   4710  CA  SER   353       3.897  11.044 -15.089  1.00 56.09      A      
ATOM   4711  HA  SER   353       3.250  11.914 -14.975  1.00  0.00      A      
ATOM   4712  CB  SER   353       4.349  11.000 -16.545  1.00 56.18      A      
ATOM   4713  HB2 SER   353       4.842  11.915 -16.873  1.00  0.00      A      
ATOM   4714  HB3 SER   353       3.406  10.823 -17.061  1.00  0.00      A      
ATOM   4715  OG  SER   353       5.143   9.883 -16.721  1.00 56.47      A      
ATOM   4716  HG  SER   353       5.164   9.687 -17.661  1.00  0.00      A      
ATOM   4717  C   SER   353       2.941   9.938 -14.661  1.00 57.13      A      
ATOM   4718  O   SER   353       1.715  10.142 -14.647  1.00 57.05      A      
ATOM   4719  N   MET   354       3.417   8.751 -14.280  1.00 58.48      A      
ATOM   4720  H   MET   354       4.400   8.582 -14.437  1.00  0.00      A      
ATOM   4721  CA  MET   354       2.609   7.536 -14.102  1.00 60.01      A      
ATOM   4722  HA  MET   354       2.064   7.341 -15.025  1.00  0.00      A      
ATOM   4723  CB  MET   354       3.655   6.422 -13.972  1.00 59.74      A      
ATOM   4724  HB2 MET   354       4.383   6.644 -13.192  1.00  0.00      A      
ATOM   4725  HB3 MET   354       4.137   6.242 -14.933  1.00  0.00      A      
ATOM   4726  CG  MET   354       2.955   5.160 -13.536  1.00 59.58      A      
ATOM   4727  HG2 MET   354       2.378   5.372 -12.636  1.00  0.00      A      
ATOM   4728  HG3 MET   354       3.724   4.435 -13.268  1.00  0.00      A      
ATOM   4729  SD  MET   354       1.884   4.474 -14.791  1.00 59.34      A      
ATOM   4730  CE  MET   354       3.184   3.486 -15.625  1.00 59.21      A      
ATOM   4731  HE1 MET   354       2.892   3.050 -16.580  1.00  0.00      A      
ATOM   4732  HE2 MET   354       3.403   2.670 -14.936  1.00  0.00      A      
ATOM   4733  HE3 MET   354       4.011   4.180 -15.774  1.00  0.00      A      
ATOM   4734  C   MET   354       1.698   7.649 -12.915  1.00 61.20      A      
ATOM   4735  O   MET   354       0.495   7.460 -13.110  1.00 61.28      A      
ATOM   4736  N   THR   355       2.175   8.042 -11.755  1.00 62.67      A      
ATOM   4737  H   THR   355       3.178   8.146 -11.705  1.00  0.00      A      
ATOM   4738  CA  THR   355       1.357   8.151 -10.525  1.00 64.40      A      
ATOM   4739  HA  THR   355       0.640   7.339 -10.405  1.00  0.00      A      
ATOM   4740  CB  THR   355       2.273   8.144  -9.346  1.00 64.15      A      
ATOM   4741  HB  THR   355       3.028   8.914  -9.503  1.00  0.00      A      
ATOM   4742  CG2 THR   355       1.590   8.323  -7.963  1.00 64.11      A      
ATOM   4743 HG21 THR   355       0.820   7.570  -7.796  1.00  0.00      A      
ATOM   4744 HG22 THR   355       1.067   9.270  -7.832  1.00  0.00      A      
ATOM   4745 HG23 THR   355       2.358   8.144  -7.210  1.00  0.00      A      
ATOM   4746  OG1 THR   355       2.838   6.773  -9.216  1.00 64.13      A      
ATOM   4747  HG1 THR   355       3.676   6.673  -9.674  1.00  0.00      A      
ATOM   4748  C   THR   355       0.512   9.482 -10.581  1.00 65.81      A      
ATOM   4749  O   THR   355      -0.526   9.557  -9.936  1.00 65.82      A      
ATOM   4750  N   HID   356       0.951  10.499 -11.365  1.00 67.64      A      
ATOM   4751  H   HID   356       1.817  10.389 -11.874  1.00  0.00      A      
ATOM   4752  CA  HID   356       0.260  11.855 -11.579  1.00 69.64      A      
ATOM   4753  HA  HID   356      -0.769  11.859 -11.219  1.00  0.00      A      
ATOM   4754  CB  HID   356       1.081  12.869 -10.780  1.00 69.87      A      
ATOM   4755  HB2 HID   356       0.644  13.864 -10.867  1.00  0.00      A      
ATOM   4756  HB3 HID   356       2.106  12.907 -11.147  1.00  0.00      A      
ATOM   4757  CG  HID   356       1.147  12.606  -9.299  1.00 70.36      A      
ATOM   4758  ND1 HID   356       0.108  12.792  -8.389  1.00 70.60      A      
ATOM   4759  HD1 HID   356      -0.823  13.118  -8.603  1.00  0.00      A      
ATOM   4760  CE1 HID   356       0.597  12.595  -7.133  1.00 70.62      A      
ATOM   4761  HE1 HID   356      -0.088  12.611  -6.298  1.00  0.00      A      
ATOM   4762  NE2 HID   356       1.878  12.287  -7.218  1.00 70.60      A      
ATOM   4763  CD2 HID   356       2.231  12.194  -8.582  1.00 70.62      A      
ATOM   4764  HD2 HID   356       3.229  12.046  -8.969  1.00  0.00      A      
ATOM   4765  C   HID   356       0.116  12.278 -13.053  1.00 70.95      A      
ATOM   4766  O   HID   356       0.766  13.236 -13.538  1.00 71.05      A      
ATOM   4767  N   SER   357      -0.857  11.677 -13.746  1.00 72.59      A      
ATOM   4768  H   SER   357      -1.464  11.056 -13.231  1.00  0.00      A      
ATOM   4769  CA  SER   357      -1.291  12.152 -15.004  1.00 74.23      A      
ATOM   4770  HA  SER   357      -0.460  12.439 -15.649  1.00  0.00      A      
ATOM   4771  CB  SER   357      -1.977  10.959 -15.666  1.00 74.05      A      
ATOM   4772  HB2 SER   357      -2.793  10.753 -14.972  1.00  0.00      A      
ATOM   4773  HB3 SER   357      -1.313  10.103 -15.788  1.00  0.00      A      
ATOM   4774  OG  SER   357      -2.465  11.464 -16.886  1.00 74.39      A      
ATOM   4775  HG  SER   357      -1.679  11.795 -17.328  1.00  0.00      A      
ATOM   4776  C   SER   357      -2.259  13.420 -14.903  1.00 75.41      A      
ATOM   4777  O   SER   357      -2.084  14.371 -15.608  1.00 75.55      A      
ATOM   4778  N   SER   358      -3.218  13.420 -13.998  1.00 76.83      A      
ATOM   4779  H   SER   358      -3.300  12.520 -13.547  1.00  0.00      A      
ATOM   4780  CA  SER   358      -4.116  14.488 -13.640  1.00 78.30      A      
ATOM   4781  HA  SER   358      -4.603  14.677 -14.597  1.00  0.00      A      
ATOM   4782  CB  SER   358      -5.052  13.869 -12.642  1.00 78.15      A      
ATOM   4783  HB2 SER   358      -5.975  14.422 -12.472  1.00  0.00      A      
ATOM   4784  HB3 SER   358      -4.472  13.654 -11.744  1.00  0.00      A      
ATOM   4785  OG  SER   358      -5.719  12.652 -12.941  1.00 78.44      A      
ATOM   4786  HG  SER   358      -6.347  12.835 -13.644  1.00  0.00      A      
ATOM   4787  C   SER   358      -3.457  15.824 -13.048  1.00 79.40      A      
ATOM   4788  O   SER   358      -4.245  16.619 -12.489  1.00 79.50      A      
ATOM   4789  N   TYR   359      -2.192  15.990 -13.208  1.00 80.73      A      
ATOM   4790  H   TYR   359      -1.629  15.268 -13.633  1.00  0.00      A      
ATOM   4791  CA  TYR   359      -1.507  17.214 -12.929  1.00 82.14      A      
ATOM   4792  HA  TYR   359      -2.139  18.084 -12.748  1.00  0.00      A      
ATOM   4793  CB  TYR   359      -0.632  16.944 -11.649  1.00 82.36      A      
ATOM   4794  HB2 TYR   359      -0.009  17.838 -11.605  1.00  0.00      A      
ATOM   4795  HB3 TYR   359      -0.049  16.065 -11.924  1.00  0.00      A      
ATOM   4796  CG  TYR   359      -1.336  16.768 -10.351  1.00 82.87      A      
ATOM   4797  CD1 TYR   359      -0.556  16.240  -9.311  1.00 83.14      A      
ATOM   4798  HD1 TYR   359       0.496  16.061  -9.482  1.00  0.00      A      
ATOM   4799  CE1 TYR   359      -1.037  16.223  -7.984  1.00 83.35      A      
ATOM   4800  HE1 TYR   359      -0.476  15.899  -7.120  1.00  0.00      A      
ATOM   4801  CZ  TYR   359      -2.341  16.582  -7.705  1.00 83.40      A      
ATOM   4802  OH  TYR   359      -2.835  16.573  -6.471  1.00 83.55      A      
ATOM   4803  HH  TYR   359      -3.717  16.948  -6.414  1.00  0.00      A      
ATOM   4804  CE2 TYR   359      -3.088  17.222  -8.704  1.00 83.27      A      
ATOM   4805  HE2 TYR   359      -4.059  17.624  -8.458  1.00  0.00      A      
ATOM   4806  CD2 TYR   359      -2.560  17.369 -10.012  1.00 83.14      A      
ATOM   4807  HD2 TYR   359      -3.168  17.926 -10.710  1.00  0.00      A      
ATOM   4808  C   TYR   359      -0.506  17.611 -14.127  1.00 82.90      A      
ATOM   4809  O   TYR   359       0.307  16.769 -14.602  1.00 83.14      A      
ATOM   4810  N   THR   360      -0.584  18.892 -14.484  1.00 83.71      A      
ATOM   4811  H   THR   360      -1.237  19.462 -13.966  1.00  0.00      A      
ATOM   4812  CA  THR   360       0.457  19.646 -15.250  1.00 84.51      A      
ATOM   4813  HA  THR   360       0.477  19.141 -16.216  1.00  0.00      A      
ATOM   4814  CB  THR   360      -0.146  21.084 -15.420  1.00 84.56      A      
ATOM   4815  HB  THR   360       0.694  21.623 -15.858  1.00  0.00      A      
ATOM   4816  CG2 THR   360      -1.389  20.994 -16.230  1.00 84.59      A      
ATOM   4817 HG21 THR   360      -1.754  22.021 -16.255  1.00  0.00      A      
ATOM   4818 HG22 THR   360      -2.150  20.303 -15.867  1.00  0.00      A      
ATOM   4819 HG23 THR   360      -1.094  20.615 -17.208  1.00  0.00      A      
ATOM   4820  OG1 THR   360      -0.372  21.601 -14.144  1.00 84.61      A      
ATOM   4821  HG1 THR   360      -0.253  22.553 -14.168  1.00  0.00      A      
ATOM   4822  C   THR   360       1.827  19.718 -14.572  1.00 84.99      A      
ATOM   4823  O   THR   360       1.832  19.668 -13.340  1.00 85.00      A      
ATOM   4824  N   PRO   361       2.904  19.973 -15.347  1.00 85.46      A      
ATOM   4825  CD  PRO   361       2.846  20.024 -16.838  1.00 85.57      A      
ATOM   4826  HD2 PRO   361       2.159  20.758 -17.258  1.00  0.00      A      
ATOM   4827  HD3 PRO   361       2.426  19.037 -17.031  1.00  0.00      A      
ATOM   4828  CG  PRO   361       4.296  20.239 -17.236  1.00 85.63      A      
ATOM   4829  HG2 PRO   361       4.101  20.967 -18.023  1.00  0.00      A      
ATOM   4830  HG3 PRO   361       4.837  19.366 -17.600  1.00  0.00      A      
ATOM   4831  CB  PRO   361       5.009  20.716 -16.082  1.00 85.74      A      
ATOM   4832  HB2 PRO   361       5.091  21.800 -15.999  1.00  0.00      A      
ATOM   4833  HB3 PRO   361       6.059  20.422 -16.095  1.00  0.00      A      
ATOM   4834  CA  PRO   361       4.263  20.164 -14.894  1.00 85.87      A      
ATOM   4835  HA  PRO   361       4.644  19.146 -14.822  1.00  0.00      A      
ATOM   4836  C   PRO   361       4.422  21.023 -13.643  1.00 86.38      A      
ATOM   4837  O   PRO   361       5.313  20.773 -12.767  1.00 86.47      A      
ATOM   4838  N   GLU   362       3.792  22.198 -13.541  1.00 86.87      A      
ATOM   4839  H   GLU   362       3.080  22.458 -14.209  1.00  0.00      A      
ATOM   4840  CA  GLU   362       3.937  23.101 -12.432  1.00 87.37      A      
ATOM   4841  HA  GLU   362       4.971  22.931 -12.130  1.00  0.00      A      
ATOM   4842  CB  GLU   362       3.752  24.515 -12.927  1.00 87.85      A      
ATOM   4843  HB2 GLU   362       4.081  24.596 -13.963  1.00  0.00      A      
ATOM   4844  HB3 GLU   362       4.309  25.258 -12.355  1.00  0.00      A      
ATOM   4845  CG  GLU   362       2.304  25.055 -12.958  1.00 88.41      A      
ATOM   4846  HG2 GLU   362       2.371  26.037 -13.426  1.00  0.00      A      
ATOM   4847  HG3 GLU   362       1.993  25.240 -11.930  1.00  0.00      A      
ATOM   4848  CD  GLU   362       1.250  24.291 -13.774  1.00 88.81      A      
ATOM   4849  OE1 GLU   362       0.041  24.387 -13.454  1.00 88.91      A      
ATOM   4850  OE2 GLU   362       1.652  23.798 -14.841  1.00 89.12      A      
ATOM   4851  C   GLU   362       2.987  22.707 -11.253  1.00 87.38      A      
ATOM   4852  O   GLU   362       3.328  23.008 -10.090  1.00 87.35      A      
ATOM   4853  N   GLU   363       1.893  21.993 -11.439  1.00 87.46      A      
ATOM   4854  H   GLU   363       1.722  21.646 -12.372  1.00  0.00      A      
ATOM   4855  CA  GLU   363       1.042  21.506 -10.397  1.00 87.58      A      
ATOM   4856  HA  GLU   363       0.827  22.258  -9.638  1.00  0.00      A      
ATOM   4857  CB  GLU   363      -0.293  21.143 -11.065  1.00 87.92      A      
ATOM   4858  HB2 GLU   363       0.046  20.285 -11.646  1.00  0.00      A      
ATOM   4859  HB3 GLU   363      -0.613  21.971 -11.697  1.00  0.00      A      
ATOM   4860  CG  GLU   363      -1.455  20.669 -10.029  1.00 88.49      A      
ATOM   4861  HG2 GLU   363      -1.061  19.868  -9.403  1.00  0.00      A      
ATOM   4862  HG3 GLU   363      -2.339  20.303 -10.549  1.00  0.00      A      
ATOM   4863  CD  GLU   363      -1.845  21.843  -9.181  1.00 88.74      A      
ATOM   4864  OE1 GLU   363      -1.914  23.029  -9.648  1.00 88.98      A      
ATOM   4865  OE2 GLU   363      -2.188  21.609  -7.973  1.00 89.02      A      
ATOM   4866  C   GLU   363       1.691  20.346  -9.607  1.00 87.44      A      
ATOM   4867  O   GLU   363       1.929  20.360  -8.372  1.00 87.41      A      
ATOM   4868  N   ARG   364       2.218  19.406 -10.382  1.00 87.30      A      
ATOM   4869  H   ARG   364       2.245  19.594 -11.374  1.00  0.00      A      
ATOM   4870  CA  ARG   364       3.166  18.382 -10.015  1.00 87.15      A      
ATOM   4871  HA  ARG   364       2.608  17.616  -9.477  1.00  0.00      A      
ATOM   4872  CB  ARG   364       3.705  17.668 -11.259  1.00 87.09      A      
ATOM   4873  HB2 ARG   364       4.658  17.204 -11.005  1.00  0.00      A      
ATOM   4874  HB3 ARG   364       4.013  18.311 -12.083  1.00  0.00      A      
ATOM   4875  CG  ARG   364       2.728  16.690 -11.906  1.00 86.90      A      
ATOM   4876  HG2 ARG   364       1.985  17.306 -12.413  1.00  0.00      A      
ATOM   4877  HG3 ARG   364       2.171  16.031 -11.241  1.00  0.00      A      
ATOM   4878  CD  ARG   364       3.554  15.873 -12.902  1.00 86.89      A      
ATOM   4879  HD2 ARG   364       4.188  15.200 -12.325  1.00  0.00      A      
ATOM   4880  HD3 ARG   364       4.277  16.517 -13.401  1.00  0.00      A      
ATOM   4881  NE  ARG   364       2.723  15.275 -13.917  1.00 86.52      A      
ATOM   4882  HE  ARG   364       1.844  14.867 -13.633  1.00  0.00      A      
ATOM   4883  CZ  ARG   364       2.813  15.282 -15.223  1.00 86.38      A      
ATOM   4884  NH1 ARG   364       3.891  15.710 -15.826  1.00 86.44      A      
ATOM   4885 HH11 ARG   364       3.929  15.915 -16.814  1.00  0.00      A      
ATOM   4886 HH12 ARG   364       4.783  15.823 -15.366  1.00  0.00      A      
ATOM   4887  NH2 ARG   364       1.806  14.973 -16.044  1.00 86.15      A      
ATOM   4888 HH21 ARG   364       2.035  14.939 -17.027  1.00  0.00      A      
ATOM   4889 HH22 ARG   364       0.836  14.958 -15.763  1.00  0.00      A      
ATOM   4890  C   ARG   364       4.264  18.897  -9.103  1.00 86.97      A      
ATOM   4891  O   ARG   364       4.633  18.282  -8.087  1.00 87.13      A      
ATOM   4892  N   ALA   365       4.839  20.023  -9.441  1.00 86.65      A      
ATOM   4893  H   ALA   365       4.435  20.563 -10.192  1.00  0.00      A      
ATOM   4894  CA  ALA   365       5.953  20.587  -8.674  1.00 86.26      A      
ATOM   4895  HA  ALA   365       6.565  19.706  -8.480  1.00  0.00      A      
ATOM   4896  CB  ALA   365       6.677  21.596  -9.547  1.00 86.26      A      
ATOM   4897  HB1 ALA   365       7.604  21.873  -9.044  1.00  0.00      A      
ATOM   4898  HB2 ALA   365       6.102  22.519  -9.624  1.00  0.00      A      
ATOM   4899  HB3 ALA   365       6.885  21.191 -10.537  1.00  0.00      A      
ATOM   4900  C   ALA   365       5.507  21.204  -7.354  1.00 85.98      A      
ATOM   4901  O   ALA   365       6.225  21.114  -6.364  1.00 85.93      A      
ATOM   4902  N   HID   366       4.284  21.788  -7.304  1.00 85.59      A      
ATOM   4903  H   HID   366       3.739  21.810  -8.153  1.00  0.00      A      
ATOM   4904  CA  HID   366       3.634  22.225  -6.069  1.00 85.12      A      
ATOM   4905  HA  HID   366       4.285  22.896  -5.508  1.00  0.00      A      
ATOM   4906  CB  HID   366       2.365  23.054  -6.524  1.00 85.55      A      
ATOM   4907  HB2 HID   366       1.565  22.374  -6.816  1.00  0.00      A      
ATOM   4908  HB3 HID   366       2.585  23.764  -7.321  1.00  0.00      A      
ATOM   4909  CG  HID   366       1.902  23.947  -5.376  1.00 86.09      A      
ATOM   4910  ND1 HID   366       2.557  25.108  -4.901  1.00 86.25      A      
ATOM   4911  HD1 HID   366       3.177  25.623  -5.509  1.00  0.00      A      
ATOM   4912  CE1 HID   366       1.929  25.574  -3.769  1.00 86.27      A      
ATOM   4913  HE1 HID   366       2.022  26.542  -3.299  1.00  0.00      A      
ATOM   4914  NE2 HID   366       0.895  24.778  -3.536  1.00 86.39      A      
ATOM   4915  CD2 HID   366       0.936  23.703  -4.453  1.00 86.27      A      
ATOM   4916  HD2 HID   366       0.323  22.816  -4.511  1.00  0.00      A      
ATOM   4917  C   HID   366       3.230  21.082  -5.100  1.00 84.48      A      
ATOM   4918  O   HID   366       3.178  21.282  -3.908  1.00 84.55      A      
ATOM   4919  N   TYR   367       2.895  19.933  -5.639  1.00 83.47      A      
ATOM   4920  H   TYR   367       2.608  19.860  -6.604  1.00  0.00      A      
ATOM   4921  CA  TYR   367       2.926  18.658  -4.877  1.00 82.36      A      
ATOM   4922  HA  TYR   367       2.424  18.841  -3.927  1.00  0.00      A      
ATOM   4923  CB  TYR   367       2.070  17.681  -5.664  1.00 83.19      A      
ATOM   4924  HB2 TYR   367       2.698  17.288  -6.464  1.00  0.00      A      
ATOM   4925  HB3 TYR   367       1.211  18.213  -6.072  1.00  0.00      A      
ATOM   4926  CG  TYR   367       1.445  16.457  -4.994  1.00 83.87      A      
ATOM   4927  CD1 TYR   367       0.031  16.508  -4.835  1.00 84.24      A      
ATOM   4928  HD1 TYR   367      -0.481  17.412  -5.131  1.00  0.00      A      
ATOM   4929  CE1 TYR   367      -0.639  15.478  -4.151  1.00 84.60      A      
ATOM   4930  HE1 TYR   367      -1.691  15.519  -3.911  1.00  0.00      A      
ATOM   4931  CZ  TYR   367       0.106  14.352  -3.784  1.00 84.64      A      
ATOM   4932  OH  TYR   367      -0.540  13.405  -3.088  1.00 84.72      A      
ATOM   4933  HH  TYR   367      -1.441  13.579  -2.807  1.00  0.00      A      
ATOM   4934  CE2 TYR   367       1.520  14.271  -3.985  1.00 84.44      A      
ATOM   4935  HE2 TYR   367       2.050  13.421  -3.582  1.00  0.00      A      
ATOM   4936  CD2 TYR   367       2.184  15.296  -4.747  1.00 84.11      A      
ATOM   4937  HD2 TYR   367       3.218  15.153  -5.027  1.00  0.00      A      
ATOM   4938  C   TYR   367       4.302  18.076  -4.519  1.00 81.12      A      
ATOM   4939  O   TYR   367       4.435  16.939  -4.101  1.00 81.18      A      
ATOM   4940  N   GLY   368       5.379  18.834  -4.823  1.00 79.55      A      
ATOM   4941  H   GLY   368       5.193  19.761  -5.178  1.00  0.00      A      
ATOM   4942  CA  GLY   368       6.753  18.491  -4.600  1.00 77.32      A      
ATOM   4943  HA2 GLY   368       6.831  17.950  -3.657  1.00  0.00      A      
ATOM   4944  HA3 GLY   368       7.349  19.401  -4.671  1.00  0.00      A      
ATOM   4945  C   GLY   368       7.440  17.490  -5.623  1.00 75.71      A      
ATOM   4946  O   GLY   368       8.440  16.949  -5.228  1.00 75.68      A      
ATOM   4947  N   ILE   369       6.797  17.050  -6.719  1.00 73.82      A      
ATOM   4948  H   ILE   369       5.919  17.460  -7.005  1.00  0.00      A      
ATOM   4949  CA  ILE   369       7.289  16.015  -7.661  1.00 71.87      A      
ATOM   4950  HA  ILE   369       7.959  15.383  -7.078  1.00  0.00      A      
ATOM   4951  CB  ILE   369       6.090  15.162  -8.262  1.00 72.02      A      
ATOM   4952  HB  ILE   369       5.553  15.801  -8.963  1.00  0.00      A      
ATOM   4953  CG2 ILE   369       6.579  13.984  -9.187  1.00 71.86      A      
ATOM   4954 HG21 ILE   369       7.156  14.409 -10.008  1.00  0.00      A      
ATOM   4955 HG22 ILE   369       5.754  13.395  -9.588  1.00  0.00      A      
ATOM   4956 HG23 ILE   369       7.105  13.198  -8.644  1.00  0.00      A      
ATOM   4957  CG1 ILE   369       5.095  14.580  -7.178  1.00 71.88      A      
ATOM   4958 HG12 ILE   369       4.136  14.446  -7.679  1.00  0.00      A      
ATOM   4959 HG13 ILE   369       4.934  15.351  -6.425  1.00  0.00      A      
ATOM   4960  CD1 ILE   369       5.611  13.285  -6.488  1.00 71.76      A      
ATOM   4961 HD11 ILE   369       6.553  13.471  -5.972  1.00  0.00      A      
ATOM   4962 HD12 ILE   369       5.555  12.488  -7.231  1.00  0.00      A      
ATOM   4963 HD13 ILE   369       4.898  12.991  -5.718  1.00  0.00      A      
ATOM   4964  C   ILE   369       8.139  16.703  -8.734  1.00 70.34      A      
ATOM   4965  O   ILE   369       7.544  17.483  -9.525  1.00 70.20      A      
ATOM   4966  N   SER   370       9.465  16.545  -8.768  1.00 68.53      A      
ATOM   4967  H   SER   370       9.983  16.143  -7.999  1.00  0.00      A      
ATOM   4968  CA  SER   370      10.280  17.126  -9.867  1.00 66.59      A      
ATOM   4969  HA  SER   370       9.925  18.136 -10.072  1.00  0.00      A      
ATOM   4970  CB  SER   370      11.769  17.280  -9.518  1.00 66.89      A      
ATOM   4971  HB2 SER   370      12.306  17.830 -10.291  1.00  0.00      A      
ATOM   4972  HB3 SER   370      12.162  16.269  -9.417  1.00  0.00      A      
ATOM   4973  OG  SER   370      11.759  17.852  -8.216  1.00 66.87      A      
ATOM   4974  HG  SER   370      11.576  17.174  -7.562  1.00  0.00      A      
ATOM   4975  C   SER   370      10.143  16.378 -11.224  1.00 65.20      A      
ATOM   4976  O   SER   370       9.807  15.194 -11.285  1.00 65.00      A      
ATOM   4977  N   GLU   371      10.388  17.098 -12.373  1.00 63.27      A      
ATOM   4978  H   GLU   371      10.748  18.037 -12.276  1.00  0.00      A      
ATOM   4979  CA  GLU   371       9.987  16.560 -13.710  1.00 61.30      A      
ATOM   4980  HA  GLU   371       8.964  16.199 -13.601  1.00  0.00      A      
ATOM   4981  CB  GLU   371      10.103  17.667 -14.839  1.00 62.27      A      
ATOM   4982  HB2 GLU   371       9.487  18.523 -14.563  1.00  0.00      A      
ATOM   4983  HB3 GLU   371       9.670  17.273 -15.758  1.00  0.00      A      
ATOM   4984  CG  GLU   371      11.520  18.211 -15.093  1.00 63.41      A      
ATOM   4985  HG2 GLU   371      12.272  17.429 -15.199  1.00  0.00      A      
ATOM   4986  HG3 GLU   371      11.655  18.996 -14.349  1.00  0.00      A      
ATOM   4987  CD  GLU   371      11.510  18.871 -16.521  1.00 64.24      A      
ATOM   4988  OE1 GLU   371      11.353  18.208 -17.550  1.00 64.42      A      
ATOM   4989  OE2 GLU   371      11.810  20.078 -16.560  1.00 64.93      A      
ATOM   4990  C   GLU   371      10.695  15.295 -14.180  1.00 59.23      A      
ATOM   4991  O   GLU   371      10.141  14.437 -14.906  1.00 58.98      A      
ATOM   4992  N   GLY   372      11.944  15.105 -13.747  1.00 56.70      A      
ATOM   4993  H   GLY   372      12.255  15.870 -13.165  1.00  0.00      A      
ATOM   4994  CA  GLY   372      12.831  13.931 -14.110  1.00 53.39      A      
ATOM   4995  HA2 GLY   372      13.850  14.319 -14.128  1.00  0.00      A      
ATOM   4996  HA3 GLY   372      12.615  13.647 -15.140  1.00  0.00      A      
ATOM   4997  C   GLY   372      12.795  12.735 -13.082  1.00 51.01      A      
ATOM   4998  O   GLY   372      13.507  11.752 -13.299  1.00 50.81      A      
ATOM   4999  N   LEU   373      12.045  12.874 -12.011  1.00 48.33      A
[truncated: 2,327,285 more chars]
