# Supplementary material for: A Computational Model for the PLP-Dependent Enzyme Methionine γ-Lyase
Source: Front Mol Biosci. 2022 Apr 26;9:886358. doi: 10.3389/fmolb.2022.886358 (PMC9087591; doi:10.3389/fmolb.2022.886358)
Supplement: Supplementary file 2 [file DataSheet2.zip › Z1_600ns.vel]

REMARK  FINAL VELOCITIES WRITTEN BY NAMD AT TIMESTEP 300000000
ATOM      1  N   LEU     7      -0.338   3.195  -0.096  1.00 40.08      A      
ATOM      2  H   LEU     7     -25.155   0.368   1.209  1.00  0.00      A      
ATOM      3  CA  LEU     7      -2.412  -2.909  -4.236  1.00 39.32      A      
ATOM      4  HA  LEU     7       2.545 -24.371 -12.157  1.00  0.00      A      
ATOM      5  CB  LEU     7       3.985  -3.121   2.897  1.00 40.79      A      
ATOM      6  HB2 LEU     7      15.867  -6.616  20.622  1.00  0.00      A      
ATOM      7  HB3 LEU     7      -8.885 -25.591  13.754  1.00  0.00      A      
ATOM      8  CG  LEU     7       8.593   2.737  -1.103  1.00 41.31      A      
ATOM      9  HG  LEU     7     -10.417  11.595  -8.045  1.00  0.00      A      
ATOM     10  CD1 LEU     7      -6.625  -0.342  -1.578  1.00 42.25      A      
ATOM     11 HD11 LEU     7      -3.036   6.047  -1.809  1.00  0.00      A      
ATOM     12 HD12 LEU     7       1.822  -5.110   1.698  1.00  0.00      A      
ATOM     13 HD13 LEU     7      16.268  -5.595 -19.062  1.00  0.00      A      
ATOM     14  CD2 LEU     7      -6.586   0.031  -0.029  1.00 42.69      A      
ATOM     15 HD21 LEU     7       2.605 -30.442  -2.498  1.00  0.00      A      
ATOM     16 HD22 LEU     7       3.152  23.288  -9.712  1.00  0.00      A      
ATOM     17 HD23 LEU     7       3.946  14.277  -4.769  1.00  0.00      A      
ATOM     18  C   LEU     7     -10.501  -0.444   0.689  1.00 37.63      A      
ATOM     19  O   LEU     7       1.317  -3.660   3.399  1.00 38.19      A      
ATOM     20  N   PRO     8      -3.626   0.378   2.734  1.00 36.02      A      
ATOM     21  CD  PRO     8      -1.176   1.254   4.021  1.00 35.18      A      
ATOM     22  HD2 PRO     8      -2.609   3.429  10.285  1.00  0.00      A      
ATOM     23  HD3 PRO     8     -19.869  29.950  10.588  1.00  0.00      A      
ATOM     24  CG  PRO     8       7.443   9.799   0.550  1.00 35.19      A      
ATOM     25  HG2 PRO     8       7.743  10.091  -4.306  1.00  0.00      A      
ATOM     26  HG3 PRO     8     -11.213   1.905   9.346  1.00  0.00      A      
ATOM     27  CB  PRO     8       0.019   5.365   2.271  1.00 34.44      A      
ATOM     28  HB2 PRO     8       0.088  -7.468 -14.426  1.00  0.00      A      
ATOM     29  HB3 PRO     8      -2.878  -3.479  12.931  1.00  0.00      A      
ATOM     30  CA  PRO     8      12.079  -0.553   1.464  1.00 33.92      A      
ATOM     31  HA  PRO     8      10.379   2.424  18.632  1.00  0.00      A      
ATOM     32  C   PRO     8       1.085  -0.271  -6.576  1.00 32.47      A      
ATOM     33  O   PRO     8       2.738   7.976  -0.035  1.00 32.02      A      
ATOM     34  N   GLY     9       8.283  -1.455  -3.190  1.00 31.32      A      
ATOM     35  H   GLY     9      13.286   1.163  -7.038  1.00  0.00      A      
ATOM     36  CA  GLY     9       1.281   3.079   1.857  1.00 29.33      A      
ATOM     37  HA2 GLY     9       4.764  19.118  -7.351  1.00  0.00      A      
ATOM     38  HA3 GLY     9      -7.844   3.470   9.100  1.00  0.00      A      
ATOM     39  C   GLY     9       1.702   0.236   1.256  1.00 28.43      A      
ATOM     40  O   GLY     9      -4.019   2.942  -1.120  1.00 27.46      A      
ATOM     41  N   PHE    10       3.559  -0.908  -0.579  1.00 27.86      A      
ATOM     42  H   PHE    10      -0.665   1.436  25.653  1.00  0.00      A      
ATOM     43  CA  PHE    10      -0.361  -6.484  -2.045  1.00 26.72      A      
ATOM     44  HA  PHE    10      12.767  14.073   6.395  1.00  0.00      A      
ATOM     45  CB  PHE    10      -2.764  -3.050   6.206  1.00 27.00      A      
ATOM     46  HB2 PHE    10       8.216  -2.344  17.528  1.00  0.00      A      
ATOM     47  HB3 PHE    10       7.768  -6.132   3.456  1.00  0.00      A      
ATOM     48  CG  PHE    10       3.203   8.237   8.998  1.00 27.01      A      
ATOM     49  CD1 PHE    10     -11.553  -3.415   2.094  1.00 26.29      A      
ATOM     50  HD1 PHE    10      15.407  12.662 -12.835  1.00  0.00      A      
ATOM     51  CE1 PHE    10      -8.788   0.575  -0.305  1.00 26.65      A      
ATOM     52  HE1 PHE    10      -7.742  10.512 -14.883  1.00  0.00      A      
ATOM     53  CZ  PHE    10      -2.401  -7.190   2.487  1.00 25.75      A      
ATOM     54  HZ  PHE    10       4.162  13.108  10.606  1.00  0.00      A      
ATOM     55  CE2 PHE    10       1.516  15.054   3.852  1.00 25.59      A      
ATOM     56  HE2 PHE    10       7.187   3.047   6.910  1.00  0.00      A      
ATOM     57  CD2 PHE    10       6.852  -0.371  -1.058  1.00 26.52      A      
ATOM     58  HD2 PHE    10      -0.832 -11.541  12.553  1.00  0.00      A      
ATOM     59  C   PHE    10       5.186   0.115  -5.760  1.00 26.16      A      
ATOM     60  O   PHE    10      -1.619   2.570  -4.150  1.00 25.29      A      
ATOM     61  N   ALA    11       9.977  -1.960   0.597  1.00 25.60      A      
ATOM     62  H   ALA    11      10.566 -16.096   5.864  1.00  0.00      A      
ATOM     63  CA  ALA    11      -6.282  -3.334   1.994  1.00 25.90      A      
ATOM     64  HA  ALA    11       5.627  12.044   0.580  1.00  0.00      A      
ATOM     65  CB  ALA    11      -3.181   7.396  -6.346  1.00 26.41      A      
ATOM     66  HB1 ALA    11     -12.565 -15.852 -11.944  1.00  0.00      A      
ATOM     67  HB2 ALA    11      13.212  -2.817  -4.370  1.00  0.00      A      
ATOM     68  HB3 ALA    11       8.273  -1.105  -4.202  1.00  0.00      A      
ATOM     69  C   ALA    11       3.401   0.834  11.732  1.00 26.00      A      
ATOM     70  O   ALA    11       3.360  -1.763   0.318  1.00 26.33      A      
ATOM     71  N   THR    12       0.924   0.424  -2.465  1.00 25.92      A      
ATOM     72  H   THR    12       0.163   3.909  -5.406  1.00  0.00      A      
ATOM     73  CA  THR    12       0.022   5.671   0.608  1.00 25.79      A      
ATOM     74  HA  THR    12      -6.081  -2.821  11.825  1.00  0.00      A      
ATOM     75  CB  THR    12      13.086   4.271   9.517  1.00 25.65      A      
ATOM     76  HB  THR    12      10.953  11.716  -3.287  1.00  0.00      A      
ATOM     77  CG2 THR    12      -0.130   3.206   0.634  1.00 25.93      A      
ATOM     78 HG21 THR    12      29.715   1.382  -1.646  1.00  0.00      A      
ATOM     79 HG22 THR    12      -0.162 -15.310  15.080  1.00  0.00      A      
ATOM     80 HG23 THR    12      -9.873 -12.952   1.997  1.00  0.00      A      
ATOM     81  OG1 THR    12      -0.934  -3.183   8.510  1.00 25.03      A      
ATOM     82  HG1 THR    12      22.909 -21.989  -8.536  1.00  0.00      A      
ATOM     83  C   THR    12       0.927  -0.284  -2.956  1.00 25.57      A      
ATOM     84  O   THR    12       8.873  -0.930   4.069  1.00 25.58      A      
ATOM     85  N   ARG    13      -3.355   7.423   4.113  1.00 25.58      A      
ATOM     86  H   ARG    13       0.477   1.679   7.996  1.00  0.00      A      
ATOM     87  CA  ARG    13      -0.460   5.763   1.721  1.00 25.38      A      
ATOM     88  HA  ARG    13      -1.259  18.186  17.492  1.00  0.00      A      
ATOM     89  CB  ARG    13      -2.513  -0.442  -6.496  1.00 25.88      A      
ATOM     90  HB2 ARG    13       0.516   3.069   2.013  1.00  0.00      A      
ATOM     91  HB3 ARG    13       3.694 -18.858 -24.403  1.00  0.00      A      
ATOM     92  CG  ARG    13       2.136   3.949   3.355  1.00 25.64      A      
ATOM     93  HG2 ARG    13       2.358   0.542   8.000  1.00  0.00      A      
ATOM     94  HG3 ARG    13       0.824  -0.552  -8.312  1.00  0.00      A      
ATOM     95  CD  ARG    13       0.138  -0.633  -3.919  1.00 25.42      A      
ATOM     96  HD2 ARG    13     -21.294  13.835  11.034  1.00  0.00      A      
ATOM     97  HD3 ARG    13       3.059 -15.396  32.612  1.00  0.00      A      
ATOM     98  NE  ARG    13       2.236  -2.340   2.821  1.00 26.69      A      
ATOM     99  HE  ARG    13       8.660  13.723 -26.934  1.00  0.00      A      
ATOM    100  CZ  ARG    13       4.237   0.133  -1.305  1.00 26.26      A      
ATOM    101  NH1 ARG    13       2.724   6.245   7.852  1.00 27.81      A      
ATOM    102 HH11 ARG    13      -8.012   2.136 -10.631  1.00  0.00      A      
ATOM    103 HH12 ARG    13      -0.807   9.492  -6.202  1.00  0.00      A      
ATOM    104  NH2 ARG    13       3.622  -3.921  10.540  1.00 28.14      A      
ATOM    105 HH21 ARG    13      -3.237 -39.437   7.545  1.00  0.00      A      
ATOM    106 HH22 ARG    13      -1.215   1.496  28.790  1.00  0.00      A      
ATOM    107  C   ARG    13       1.335   4.271  -1.998  1.00 25.04      A      
ATOM    108  O   ARG    13      -4.314   0.295   0.486  1.00 24.94      A      
ATOM    109  N   ALA    14      -5.263   0.115   3.234  1.00 24.47      A      
ATOM    110  H   ALA    14      11.817 -21.463 -22.272  1.00  0.00      A      
ATOM    111  CA  ALA    14      -1.969   4.575   0.293  1.00 24.73      A      
ATOM    112  HA  ALA    14     -10.825  -7.952 -26.242  1.00  0.00      A      
ATOM    113  CB  ALA    14      11.588  -1.557  -2.770  1.00 24.45      A      
ATOM    114  HB1 ALA    14      -4.785  23.483 -31.516  1.00  0.00      A      
ATOM    115  HB2 ALA    14       7.647  -0.809  -0.972  1.00  0.00      A      
ATOM    116  HB3 ALA    14       1.061  -8.325 -10.450  1.00  0.00      A      
ATOM    117  C   ALA    14      -8.384  -3.030   1.831  1.00 24.92      A      
ATOM    118  O   ALA    14      -0.585  -1.008   3.262  1.00 25.10      A      
ATOM    119  N   ILE    15       1.028   7.649  -6.284  1.00 24.95      A      
ATOM    120  H   ILE    15      -9.240 -14.567   5.952  1.00  0.00      A      
ATOM    121  CA  ILE    15      -3.707   5.766  -1.284  1.00 24.94      A      
ATOM    122  HA  ILE    15     -11.338  -8.883   0.988  1.00  0.00      A      
ATOM    123  CB  ILE    15       0.618   6.858  -5.572  1.00 24.78      A      
ATOM    124  HB  ILE    15       0.183   4.565  -5.115  1.00  0.00      A      
ATOM    125  CG2 ILE    15      -1.715   0.965  -9.352  1.00 24.83      A      
ATOM    126 HG21 ILE    15     -13.559   5.895 -12.189  1.00  0.00      A      
ATOM    127 HG22 ILE    15      15.491  29.692  14.859  1.00  0.00      A      
ATOM    128 HG23 ILE    15       7.685 -15.782 -14.633  1.00  0.00      A      
ATOM    129  CG1 ILE    15       0.428  -2.467  -1.072  1.00 24.32      A      
ATOM    130 HG12 ILE    15      21.301  -0.729 -12.210  1.00  0.00      A      
ATOM    131 HG13 ILE    15      22.013  -9.961  -9.041  1.00  0.00      A      
ATOM    132  CD1 ILE    15      -3.463  -2.139  -0.118  1.00 25.15      A      
ATOM    133 HD11 ILE    15     -10.453  -3.998  16.265  1.00  0.00      A      
ATOM    134 HD12 ILE    15     -12.798  -4.062   6.172  1.00  0.00      A      
ATOM    135 HD13 ILE    15      34.106   9.307  22.181  1.00  0.00      A      
ATOM    136  C   ILE    15       2.934  -6.136   1.853  1.00 25.68      A      
ATOM    137  O   ILE    15      -3.679  -5.150  -3.694  1.00 25.90      A      
ATOM    138  N   HIE    16      -4.808  -6.291  -4.873  1.00 25.62      A      
ATOM    139  H   HIE    16      -5.235  -6.960  -4.051  1.00  0.00      A      
ATOM    140  CA  HIE    16      -1.397  -7.088  -5.095  1.00 26.80      A      
ATOM    141  HA  HIE    16      16.358 -20.377  -4.190  1.00  0.00      A      
ATOM    142  CB  HIE    16       8.689   2.585  -1.537  1.00 26.49      A      
ATOM    143  HB2 HIE    16      16.203   2.983   1.775  1.00  0.00      A      
ATOM    144  HB3 HIE    16       0.104  -1.237  20.839  1.00  0.00      A      
ATOM    145  CG  HIE    16      -9.991   0.202   5.751  1.00 26.47      A      
ATOM    146  ND1 HIE    16      12.733  -2.247   1.639  1.00 26.08      A      
ATOM    147  CE1 HIE    16      -3.253   6.360   1.824  1.00 26.46      A      
ATOM    148  HE1 HIE    16      15.981   8.069   8.822  1.00  0.00      A      
ATOM    149  NE2 HIE    16       3.346  -3.414  -1.620  1.00 27.26      A      
ATOM    150  HE2 HIE    16       4.122   5.848  -8.167  1.00  0.00      A      
ATOM    151  CD2 HIE    16      -1.931   0.980  -7.266  1.00 26.17      A      
ATOM    152  HD2 HIE    16     -19.387   9.105  -0.887  1.00  0.00      A      
ATOM    153  C   HIE    16      -1.595  -6.194   2.949  1.00 27.44      A      
ATOM    154  O   HIE    16       1.489   0.215  -2.258  1.00 27.69      A      
ATOM    155  N   HID    17      -1.798   4.350  -0.776  1.00 28.21      A      
ATOM    156  H   HID    17       2.142   4.458   5.965  1.00  0.00      A      
ATOM    157  CA  HID    17      -6.660  -0.449  -4.264  1.00 28.85      A      
ATOM    158  HA  HID    17      10.725  36.929  11.555  1.00  0.00      A      
ATOM    159  CB  HID    17      -1.254   3.467   2.896  1.00 29.31      A      
ATOM    160  HB2 HID    17      -9.674 -25.502 -10.179  1.00  0.00      A      
ATOM    161  HB3 HID    17      -0.952   3.033  15.413  1.00  0.00      A      
ATOM    162  CG  HID    17       1.531   3.814  -5.970  1.00 30.46      A      
ATOM    163  ND1 HID    17      -2.176   0.641   4.299  1.00 30.45      A      
ATOM    164  HD1 HID    17      -2.404  -1.486   2.993  1.00  0.00      A      
ATOM    165  CE1 HID    17       2.681  -3.377  -3.325  1.00 31.22      A      
ATOM    166  HE1 HID    17     -20.802   1.183  -2.180  1.00  0.00      A      
ATOM    167  NE2 HID    17       4.202   0.674   2.348  1.00 30.94      A      
ATOM    168  CD2 HID    17       1.942  -2.699   5.424  1.00 30.42      A      
ATOM    169  HD2 HID    17      -8.603   8.399  13.577  1.00  0.00      A      
ATOM    170  C   HID    17      -5.819  -6.767   1.504  1.00 29.27      A      
ATOM    171  O   HID    17       0.443  -4.863  -4.057  1.00 27.44      A      
ATOM    172  N   GLY    18       3.128   3.148  -2.557  1.00 29.53      A      
ATOM    173  H   GLY    18      -3.692 -26.352  -3.165  1.00  0.00      A      
ATOM    174  CA  GLY    18       4.159   3.350  -4.471  1.00 30.18      A      
ATOM    175  HA2 GLY    18       8.635  10.032   0.586  1.00  0.00      A      
ATOM    176  HA3 GLY    18     -12.419  14.341  -6.780  1.00  0.00      A      
ATOM    177  C   GLY    18       3.242   8.623  -2.953  1.00 30.75      A      
ATOM    178  O   GLY    18       0.230  -2.352   5.509  1.00 30.30      A      
ATOM    179  N   TYR    19       4.378   5.597   3.910  1.00 31.37      A      
ATOM    180  H   TYR    19       4.788  -0.791  12.885  1.00  0.00      A      
ATOM    181  CA  TYR    19       2.118 -13.214 -10.023  1.00 32.59      A      
ATOM    182  HA  TYR    19      -4.216  14.519  -2.398  1.00  0.00      A      
ATOM    183  CB  TYR    19      -0.172   4.529  -3.796  1.00 31.55      A      
ATOM    184  HB2 TYR    19      -4.645  -3.049 -18.662  1.00  0.00      A      
ATOM    185  HB3 TYR    19      -1.700   3.178  -4.760  1.00  0.00      A      
ATOM    186  CG  TYR    19       0.112   3.851   1.849  1.00 30.85      A      
ATOM    187  CD1 TYR    19       5.330  -4.577  -2.079  1.00 30.87      A      
ATOM    188  HD1 TYR    19      28.857  -5.624  18.291  1.00  0.00      A      
ATOM    189  CE1 TYR    19       3.369  -0.244  -1.178  1.00 31.18      A      
ATOM    190  HE1 TYR    19      17.352 -50.020   8.972  1.00  0.00      A      
ATOM    191  CZ  TYR    19       3.892   6.768   5.920  1.00 30.98      A      
ATOM    192  OH  TYR    19       1.566   2.411  -4.051  1.00 31.27      A      
ATOM    193  HH  TYR    19       0.176   4.787 -12.882  1.00  0.00      A      
ATOM    194  CE2 TYR    19       4.789  -2.698  -0.641  1.00 30.61      A      
ATOM    195  HE2 TYR    19     -22.223  -8.950 -11.927  1.00  0.00      A      
ATOM    196  CD2 TYR    19       3.646   5.681  -5.537  1.00 30.37      A      
ATOM    197  HD2 TYR    19      12.438   8.464  25.920  1.00  0.00      A      
ATOM    198  C   TYR    19      -1.294  -0.074   2.285  1.00 34.12      A      
ATOM    199  O   TYR    19      -4.173  -7.556  12.698  1.00 34.15      A      
ATOM    200  N   VAL    29      -4.734   2.990   2.249  1.00 27.09      A      
ATOM    201  H   VAL    29       5.986   6.176   8.789  1.00  0.00      A      
ATOM    202  CA  VAL    29      -3.245  -0.772  -4.442  1.00 26.97      A      
ATOM    203  HA  VAL    29     -41.929  10.475  19.936  1.00  0.00      A      
ATOM    204  CB  VAL    29       3.955   1.482   1.364  1.00 27.28      A      
ATOM    205  HB  VAL    29     -10.255  19.766 -10.538  1.00  0.00      A      
ATOM    206  CG1 VAL    29       7.042  -0.299   0.455  1.00 27.14      A      
ATOM    207 HG11 VAL    29       5.802  -5.991 -14.955  1.00  0.00      A      
ATOM    208 HG12 VAL    29      -2.285  -4.383  -1.556  1.00  0.00      A      
ATOM    209 HG13 VAL    29     -10.127  22.712 -11.947  1.00  0.00      A      
ATOM    210  CG2 VAL    29       2.125   0.302  -1.330  1.00 27.32      A      
ATOM    211 HG21 VAL    29      36.383  22.496  -9.450  1.00  0.00      A      
ATOM    212 HG22 VAL    29       3.667  -2.708   5.811  1.00  0.00      A      
ATOM    213 HG23 VAL    29      -4.003  12.727  -1.864  1.00  0.00      A      
ATOM    214  C   VAL    29       1.249   1.599  -1.396  1.00 26.24      A      
ATOM    215  O   VAL    29       0.419  -6.622   5.745  1.00 26.28      A      
ATOM    216  N   PRO    30      -4.118  -5.543   5.440  1.00 26.08      A      
ATOM    217  CD  PRO    30       5.183   4.609  -1.150  1.00 26.64      A      
ATOM    218  HD2 PRO    30     -14.794  -8.642  -6.891  1.00  0.00      A      
ATOM    219  HD3 PRO    30      -6.604 -19.625   7.388  1.00  0.00      A      
ATOM    220  CG  PRO    30      -4.874  -3.901   0.681  1.00 26.87      A      
ATOM    221  HG2 PRO    30      11.010 -18.476 -38.541  1.00  0.00      A      
ATOM    222  HG3 PRO    30      18.105  12.615 -16.493  1.00  0.00      A      
ATOM    223  CB  PRO    30       2.795   0.369   0.053  1.00 26.96      A      
ATOM    224  HB2 PRO    30      -7.512 -14.975   0.808  1.00  0.00      A      
ATOM    225  HB3 PRO    30     -38.885   9.852   5.375  1.00  0.00      A      
ATOM    226  CA  PRO    30       4.065  10.460  -3.640  1.00 26.05      A      
ATOM    227  HA  PRO    30      -5.267   7.747  -9.022  1.00  0.00      A      
ATOM    228  C   PRO    30       6.223  -2.642   0.993  1.00 25.77      A      
ATOM    229  O   PRO    30      -5.412   0.681   4.737  1.00 25.36      A      
ATOM    230  N   PRO    31      -5.043   2.824   8.417  1.00 25.44      A      
ATOM    231  CD  PRO    31      -7.614  -1.019   1.966  1.00 24.98      A      
ATOM    232  HD2 PRO    31      15.596  13.491 -12.680  1.00  0.00      A      
ATOM    233  HD3 PRO    31      16.350  11.087  -2.579  1.00  0.00      A      
ATOM    234  CG  PRO    31      -1.684   2.062  -0.401  1.00 25.03      A      
ATOM    235  HG2 PRO    31     -12.403 -11.102  11.523  1.00  0.00      A      
ATOM    236  HG3 PRO    31     -16.651  -1.939 -20.619  1.00  0.00      A      
ATOM    237  CB  PRO    31      -7.521  -1.482   4.224  1.00 25.10      A      
ATOM    238  HB2 PRO    31     -10.097  -5.595  26.539  1.00  0.00      A      
ATOM    239  HB3 PRO    31      -5.105   3.393  -4.036  1.00  0.00      A      
ATOM    240  CA  PRO    31       6.784   9.754  -3.094  1.00 24.84      A      
ATOM    241  HA  PRO    31       3.131 -26.454  10.708  1.00  0.00      A      
ATOM    242  C   PRO    31      -1.325  -2.549   3.635  1.00 24.65      A      
ATOM    243  O   PRO    31      -1.965   2.918  -0.178  1.00 24.07      A      
ATOM    244  N   VAL    32       0.179  -0.004  -5.934  1.00 23.89      A      
ATOM    245  H   VAL    32      -6.075  -6.967   2.593  1.00  0.00      A      
ATOM    246  CA  VAL    32       4.921  -7.456   5.473  1.00 23.08      A      
ATOM    247  HA  VAL    32      -8.459   1.409   4.471  1.00  0.00      A      
ATOM    248  CB  VAL    32       4.881   3.256  -1.045  1.00 23.25      A      
ATOM    249  HB  VAL    32     -10.043  33.020 -22.241  1.00  0.00      A      
ATOM    250  CG1 VAL    32       1.368   0.026   1.008  1.00 21.81      A      
ATOM    251 HG11 VAL    32      34.830  24.637   3.876  1.00  0.00      A      
ATOM    252 HG12 VAL    32      11.024  -1.456 -15.833  1.00  0.00      A      
ATOM    253 HG13 VAL    32       2.739  17.872 -10.211  1.00  0.00      A      
ATOM    254  CG2 VAL    32      -5.178  -3.133  -0.445  1.00 22.14      A      
ATOM    255 HG21 VAL    32     -22.978  22.134   3.902  1.00  0.00      A      
ATOM    256 HG22 VAL    32       5.058  -1.100 -14.629  1.00  0.00      A      
ATOM    257 HG23 VAL    32     -13.073  23.441 -27.742  1.00  0.00      A      
ATOM    258  C   VAL    32      -7.990  -2.469  -2.286  1.00 24.05      A      
ATOM    259  O   VAL    32       2.269  -0.093   1.939  1.00 23.20      A      
ATOM    260  N   TYR    33      -1.123   7.234   1.825  1.00 24.14      A      
ATOM    261  H   TYR    33      -3.170  15.237  -8.068  1.00  0.00      A      
ATOM    262  CA  TYR    33      -0.374  -4.769  -1.306  1.00 26.09      A      
ATOM    263  HA  TYR    33       2.813  -5.485 -10.317  1.00  0.00      A      
ATOM    264  CB  TYR    33       8.611  -1.479  -4.406  1.00 26.59      A      
ATOM    265  HB2 TYR    33       5.687  -7.465 -25.588  1.00  0.00      A      
ATOM    266  HB3 TYR    33       3.549   2.193  -7.343  1.00  0.00      A      
ATOM    267  CG  TYR    33       2.234   8.259   5.013  1.00 27.99      A      
ATOM    268  CD1 TYR    33       3.424   3.941   3.431  1.00 28.69      A      
ATOM    269  HD1 TYR    33     -10.215  13.140  -6.963  1.00  0.00      A      
ATOM    270  CE1 TYR    33       3.169   1.094   0.266  1.00 29.96      A      
ATOM    271  HE1 TYR    33       3.102  -4.175  -2.475  1.00  0.00      A      
ATOM    272  CZ  TYR    33      -4.433   3.723   5.334  1.00 30.26      A      
ATOM    273  OH  TYR    33       0.002   0.835   3.846  1.00 33.20      A      
ATOM    274  HH  TYR    33      -1.704 -17.580   5.380  1.00  0.00      A      
ATOM    275  CE2 TYR    33       3.598   4.140   3.587  1.00 29.87      A      
ATOM    276  HE2 TYR    33       1.526   8.939   3.400  1.00  0.00      A      
ATOM    277  CD2 TYR    33      -1.322   1.612  -2.404  1.00 28.85      A      
ATOM    278  HD2 TYR    33      -0.003   4.983  -3.141  1.00  0.00      A      
ATOM    279  C   TYR    33      -7.227   4.413   2.372  1.00 26.59      A      
ATOM    280  O   TYR    33      -5.843   5.433  -1.144  1.00 25.58      A      
ATOM    281  N   GLN    34       8.802   4.376   8.173  1.00 27.55      A      
ATOM    282  H   GLN    34      25.926  20.077 -12.630  1.00  0.00      A      
ATOM    283  CA  GLN    34       0.150   0.381   6.707  1.00 28.45      A      
ATOM    284  HA  GLN    34      -4.580   1.910  17.542  1.00  0.00      A      
ATOM    285  CB  GLN    34       0.418  -8.291  -3.266  1.00 29.94      A      
ATOM    286  HB2 GLN    34      -7.234  -8.143  13.153  1.00  0.00      A      
ATOM    287  HB3 GLN    34      -7.592  14.570  -1.724  1.00  0.00      A      
ATOM    288  CG  GLN    34       1.357   5.433   2.733  1.00 32.43      A      
ATOM    289  HG2 GLN    34       1.911  -0.550 -22.203  1.00  0.00      A      
ATOM    290  HG3 GLN    34     -10.346   1.054  -1.701  1.00  0.00      A      
ATOM    291  CD  GLN    34       2.517   7.661  -0.775  1.00 34.33      A      
ATOM    292  OE1 GLN    34       4.782  -1.884   0.870  1.00 36.22      A      
ATOM    293  NE2 GLN    34      -0.564  -3.791   3.686  1.00 34.96      A      
ATOM    294 HE21 GLN    34      -3.688  -1.664   6.845  1.00  0.00      A      
ATOM    295 HE22 GLN    34      -7.220  12.172 -17.818  1.00  0.00      A      
ATOM    296  C   GLN    34      -4.355  -1.120  -3.223  1.00 28.42      A      
ATOM    297  O   GLN    34       4.919  -5.254   1.302  1.00 28.40      A      
ATOM    298  N   THR    35      -1.203   1.166   3.612  1.00 28.60      A      
ATOM    299  H   THR    35       7.718   2.219 -12.761  1.00  0.00      A      
ATOM    300  CA  THR    35       5.270   2.293   0.491  1.00 28.95      A      
ATOM    301  HA  THR    35     -11.919   5.603  15.596  1.00  0.00      A      
ATOM    302  CB  THR    35       2.293   4.701   2.704  1.00 28.92      A      
ATOM    303  HB  THR    35     -14.866  -5.692   9.935  1.00  0.00      A      
ATOM    304  CG2 THR    35      -1.835  -1.949  -5.140  1.00 29.16      A      
ATOM    305 HG21 THR    35     -11.626 -10.707   3.867  1.00  0.00      A      
ATOM    306 HG22 THR    35      12.372 -18.681  15.953  1.00  0.00      A      
ATOM    307 HG23 THR    35      20.407   7.035  -0.241  1.00  0.00      A      
ATOM    308  OG1 THR    35      -0.327  -3.581   0.281  1.00 28.30      A      
ATOM    309  HG1 THR    35       9.736  41.021 -30.108  1.00  0.00      A      
ATOM    310  C   THR    35      -1.356  10.629   3.404  1.00 29.83      A      
ATOM    311  O   THR    35       2.411   7.337   1.850  1.00 29.01      A      
ATOM    312  N   ALA    36      -0.177   5.329  -6.842  1.00 30.75      A      
ATOM    313  H   ALA    36      12.460 -12.275   4.964  1.00  0.00      A      
ATOM    314  CA  ALA    36      -0.343   2.408  -0.567  1.00 33.25      A      
ATOM    315  HA  ALA    36      -5.202   7.523   2.047  1.00  0.00      A      
ATOM    316  CB  ALA    36      -6.669   5.802   5.534  1.00 32.53      A      
ATOM    317  HB1 ALA    36      13.761   7.107  -3.509  1.00  0.00      A      
ATOM    318  HB2 ALA    36      10.843 -16.998  17.867  1.00  0.00      A      
ATOM    319  HB3 ALA    36      10.294  -9.162  13.985  1.00  0.00      A      
ATOM    320  C   ALA    36       2.537  -3.118  -4.782  1.00 34.64      A      
ATOM    321  O   ALA    36      -2.207   0.601  -0.291  1.00 35.79      A      
ATOM    322  N   PHE    38      -1.339  -4.358   2.075  1.00 39.07      A      
ATOM    323  H   PHE    38       2.148  -3.691 -14.188  1.00  0.00      A      
ATOM    324  CA  PHE    38       2.207   2.745   7.337  1.00 40.44      A      
ATOM    325  HA  PHE    38     -23.143  -5.066  14.240  1.00  0.00      A      
ATOM    326  CB  PHE    38       2.229  -7.922   0.303  1.00 40.13      A      
ATOM    327  HB2 PHE    38       3.043  -6.266   1.989  1.00  0.00      A      
ATOM    328  HB3 PHE    38     -10.770 -13.430   7.329  1.00  0.00      A      
ATOM    329  CG  PHE    38      -3.726   1.107  -6.765  1.00 39.66      A      
ATOM    330  CD1 PHE    38      -2.265   4.895  -1.278  1.00 39.94      A      
ATOM    331  HD1 PHE    38      26.197  21.961  14.291  1.00  0.00      A      
ATOM    332  CE1 PHE    38      -1.578  -2.090  -3.681  1.00 40.25      A      
ATOM    333  HE1 PHE    38     -21.303   4.693   0.049  1.00  0.00      A      
ATOM    334  CZ  PHE    38       3.410   6.321 -10.132  1.00 39.65      A      
ATOM    335  HZ  PHE    38      -1.447 -10.754 -16.768  1.00  0.00      A      
ATOM    336  CE2 PHE    38      -1.715  -4.961  -0.051  1.00 39.87      A      
ATOM    337  HE2 PHE    38       0.016  -3.526  -6.049  1.00  0.00      A      
ATOM    338  CD2 PHE    38       0.902  -0.654   0.101  1.00 39.63      A      
ATOM    339  HD2 PHE    38      -2.458   2.138   3.347  1.00  0.00      A      
ATOM    340  C   PHE    38      -4.637  -1.651  -0.683  1.00 41.85      A      
ATOM    341  O   PHE    38      -1.941  -2.093  -1.519  1.00 41.74      A      
ATOM    342  N   HID    57       2.307   6.689   4.641  1.00 25.18      A      
ATOM    343  H   HID    57      11.277 -12.188 -17.423  1.00  0.00      A      
ATOM    344  CA  HID    57      -0.043   2.071   7.514  1.00 21.19      A      
ATOM    345  HA  HID    57      16.648  -4.560   6.987  1.00  0.00      A      
ATOM    346  CB  HID    57       0.901  -0.219   1.547  1.00 18.78      A      
ATOM    347  HB2 HID    57      -6.781  -2.263   2.596  1.00  0.00      A      
ATOM    348  HB3 HID    57       5.070  -4.049  19.584  1.00  0.00      A      
ATOM    349  CG  HID    57       2.258   0.970   2.961  1.00 18.72      A      
ATOM    350  ND1 HID    57      -2.132   1.198   8.152  1.00 16.35      A      
ATOM    351  HD1 HID    57      -3.071  12.421  19.103  1.00  0.00      A      
ATOM    352  CE1 HID    57      -4.342   1.051  -1.592  1.00 15.65      A      
ATOM    353  HE1 HID    57      -0.822   3.771  -5.848  1.00  0.00      A      
ATOM    354  NE2 HID    57       1.055   1.377   2.167  1.00 15.00      A      
ATOM    355  CD2 HID    57       0.065  10.266   2.746  1.00 17.39      A      
ATOM    356  HD2 HID    57      27.017   5.401 -26.800  1.00  0.00      A      
ATOM    357  C   HID    57      -3.148   3.421  -1.370  1.00 19.99      A      
ATOM    358  O   HID    57       2.468   4.471   1.021  1.00 18.58      A      
ATOM    359  N   PHE    58       4.568  -8.747   3.955  1.00 19.10      A      
ATOM    360  H   PHE    58      -0.947  -4.169  -1.385  1.00  0.00      A      
ATOM    361  CA  PHE    58       3.276  -1.734  -0.056  1.00 20.81      A      
ATOM    362  HA  PHE    58     -26.381   3.481  23.500  1.00  0.00      A      
ATOM    363  CB  PHE    58       0.679   1.962   1.737  1.00 21.13      A      
ATOM    364  HB2 PHE    58      10.565  -4.558  -3.118  1.00  0.00      A      
ATOM    365  HB3 PHE    58      -1.962  -4.915   8.973  1.00  0.00      A      
ATOM    366  CG  PHE    58      -0.888  -1.176   5.316  1.00 23.33      A      
ATOM    367  CD1 PHE    58       6.980   2.793   0.598  1.00 24.84      A      
ATOM    368  HD1 PHE    58      -2.184  -1.177   1.978  1.00  0.00      A      
ATOM    369  CE1 PHE    58       6.106   2.164   3.821  1.00 25.89      A      
ATOM    370  HE1 PHE    58     -22.364   6.480  26.678  1.00  0.00      A      
ATOM    371  CZ  PHE    58       8.012   6.988  -6.119  1.00 27.96      A      
ATOM    372  HZ  PHE    58       6.935   3.463   4.600  1.00  0.00      A      
ATOM    373  CE2 PHE    58       4.255  -5.565  -0.599  1.00 26.27      A      
ATOM    374  HE2 PHE    58      -7.013 -10.593  -3.230  1.00  0.00      A      
ATOM    375  CD2 PHE    58       8.614  -5.342  -7.606  1.00 25.37      A      
ATOM    376  HD2 PHE    58     -10.091 -18.300   7.162  1.00  0.00      A      
ATOM    377  C   PHE    58      -1.504   2.219  -1.510  1.00 19.41      A      
ATOM    378  O   PHE    58       0.005   2.288   0.219  1.00 20.19      A      
ATOM    379  N   TYR    59      -7.729   4.951   4.757  1.00 19.31      A      
ATOM    380  H   TYR    59     -15.985  10.507  10.588  1.00  0.00      A      
ATOM    381  CA  TYR    59       1.723  -2.586 -10.003  1.00 18.02      A      
ATOM    382  HA  TYR    59       3.741 -11.330  -1.562  1.00  0.00      A      
ATOM    383  CB  TYR    59       0.134  -1.804   0.558  1.00 17.06      A      
ATOM    384  HB2 TYR    59      26.107 -15.479  11.300  1.00  0.00      A      
ATOM    385  HB3 TYR    59       1.202  10.595   9.612  1.00  0.00      A      
ATOM    386  CG  TYR    59      -2.693   1.785  -6.440  1.00 14.00      A      
ATOM    387  CD1 TYR    59       3.953   4.182   1.830  1.00 15.69      A      
ATOM    388  HD1 TYR    59       0.248  10.806  22.017  1.00  0.00      A      
ATOM    389  CE1 TYR    59      -4.155   4.150  -0.979  1.00 14.24      A      
ATOM    390  HE1 TYR    59      -9.234  13.965 -11.837  1.00  0.00      A      
ATOM    391  CZ  TYR    59      -5.867   1.436  -0.260  1.00 15.13      A      
ATOM    392  OH  TYR    59       7.391   1.173  -2.861  1.00 17.08      A      
ATOM    393  HH  TYR    59     -20.273  10.759  17.800  1.00  0.00      A      
ATOM    394  CE2 TYR    59      -4.646   6.300   0.428  1.00 14.02      A      
ATOM    395  HE2 TYR    59     -19.577   4.232   0.718  1.00  0.00      A      
ATOM    396  CD2 TYR    59      -3.684  -7.684  -1.818  1.00 12.17      A      
ATOM    397  HD2 TYR    59      24.316  -9.481 -15.620  1.00  0.00      A      
ATOM    398  C   TYR    59      -0.866   4.728  -1.634  1.00 19.36      A      
ATOM    399  O   TYR    59       2.541   1.542   1.352  1.00 20.33      A      
ATOM    400  N   SER    60       2.253   0.024   2.052  1.00 17.61      A      
ATOM    401  H   SER    60       8.109   5.485  -9.506  1.00  0.00      A      
ATOM    402  CA  SER    60       5.301   6.784  -6.754  1.00 14.98      A      
ATOM    403  HA  SER    60       2.530  -1.418  -6.382  1.00  0.00      A      
ATOM    404  CB  SER    60      -3.168  -0.874  -2.486  1.00 15.90      A      
ATOM    405  HB2 SER    60     -27.189  26.785  12.378  1.00  0.00      A      
ATOM    406  HB3 SER    60     -17.657  -9.415  19.598  1.00  0.00      A      
ATOM    407  OG  SER    60       0.742   0.765  -0.764  1.00 13.89      A      
ATOM    408  HG  SER    60      -1.781   7.702  -4.166  1.00  0.00      A      
ATOM    409  C   SER    60       3.939  -0.207  -8.659  1.00 17.56      A      
ATOM    410  O   SER    60      -0.427  -0.130  -5.778  1.00 17.21      A      
ATOM    411  N   ARG    61       0.310  -0.983  -7.349  1.00 16.71      A      
ATOM    412  H   ARG    61      10.610  -7.500 -22.286  1.00  0.00      A      
ATOM    413  CA  ARG    61       1.610  -4.405   5.375  1.00 16.69      A      
ATOM    414  HA  ARG    61     -11.301  -6.908 -13.063  1.00  0.00      A      
ATOM    415  CB  ARG    61      -7.006  -4.770   4.490  1.00 14.59      A      
ATOM    416  HB2 ARG    61     -10.711  -9.032  -1.959  1.00  0.00      A      
ATOM    417  HB3 ARG    61       6.904   5.783  -2.137  1.00  0.00      A      
ATOM    418  CG  ARG    61       2.744   3.318  -5.083  1.00 14.11      A      
ATOM    419  HG2 ARG    61       4.317   5.710  -0.005  1.00  0.00      A      
ATOM    420  HG3 ARG    61       5.740  -7.339   0.735  1.00  0.00      A      
ATOM    421  CD  ARG    61       2.798  15.126  -5.155  1.00 16.49      A      
ATOM    422  HD2 ARG    61       4.570   9.413  -2.521  1.00  0.00      A      
ATOM    423  HD3 ARG    61       5.703  15.389  11.748  1.00  0.00      A      
ATOM    424  NE  ARG    61       2.626  -3.041   0.739  1.00 17.24      A      
ATOM    425  HE  ARG    61       3.818   6.786  -9.289  1.00  0.00      A      
ATOM    426  CZ  ARG    61       1.743   0.788  -1.885  1.00 19.86      A      
ATOM    427  NH1 ARG    61       2.002  -5.971   1.691  1.00 14.85      A      
ATOM    428 HH11 ARG    61       5.692 -13.628 -32.561  1.00  0.00      A      
ATOM    429 HH12 ARG    61       7.877  -3.472   5.551  1.00  0.00      A      
ATOM    430  NH2 ARG    61       2.969  -1.213   1.003  1.00 16.36      A      
ATOM    431 HH21 ARG    61      17.018 -28.530   9.861  1.00  0.00      A      
ATOM    432 HH22 ARG    61       3.824  11.692  -1.325  1.00  0.00      A      
ATOM    433  C   ARG    61      -3.436   4.510   1.605  1.00 16.78      A      
ATOM    434  O   ARG    61      -2.227   4.563   1.856  1.00 16.57      A      
ATOM    435  N   ILE    62       9.212  -5.480   2.928  1.00 18.06      A      
ATOM    436  H   ILE    62     -11.851   1.165  -8.200  1.00  0.00      A      
ATOM    437  CA  ILE    62       4.099  -5.923   5.491  1.00 20.49      A      
ATOM    438  HA  ILE    62     -22.385  -0.237   5.844  1.00  0.00      A      
ATOM    439  CB  ILE    62     -10.094  -7.389  -1.648  1.00 18.66      A      
ATOM    440  HB  ILE    62     -37.382   2.351  -8.476  1.00  0.00      A      
ATOM    441  CG2 ILE    62       4.158  -1.544  -3.909  1.00 16.06      A      
ATOM    442 HG21 ILE    62      -5.722  -3.160 -13.844  1.00  0.00      A      
ATOM    443 HG22 ILE    62      19.756  -5.934  -8.801  1.00  0.00      A      
ATOM    444 HG23 ILE    62      -2.621  -5.695  11.972  1.00  0.00      A      
ATOM    445  CG1 ILE    62       1.484   2.220  -4.344  1.00 21.04      A      
ATOM    446 HG12 ILE    62      -9.096   4.649  -1.855  1.00  0.00      A      
ATOM    447 HG13 ILE    62     -14.000   4.406 -10.681  1.00  0.00      A      
ATOM    448  CD1 ILE    62       2.511  -4.918   0.973  1.00 20.03      A      
ATOM    449 HD11 ILE    62      -0.196  -8.357  -8.040  1.00  0.00      A      
ATOM    450 HD12 ILE    62       4.956  -5.026   3.425  1.00  0.00      A      
ATOM    451 HD13 ILE    62       8.564   1.323   4.902  1.00  0.00      A      
ATOM    452  C   ILE    62      -5.556   3.083  -2.880  1.00 20.33      A      
ATOM    453  O   ILE    62      -8.369  -3.784   3.988  1.00 21.62      A      
ATOM    454  N   SER    63       0.873   4.043  -2.761  1.00 21.76      A      
ATOM    455  H   SER    63      -6.568  13.681   2.809  1.00  0.00      A      
ATOM    456  CA  SER    63       5.920   2.041  -3.756  1.00 18.77      A      
ATOM    457  HA  SER    63     -15.434  24.669 -11.995  1.00  0.00      A      
ATOM    458  CB  SER    63      -7.684   4.034  -4.592  1.00 16.98      A      
ATOM    459  HB2 SER    63       9.000 -24.743   0.129  1.00  0.00      A      
ATOM    460  HB3 SER    63       6.543  -2.497  -4.882  1.00  0.00      A      
ATOM    461  OG  SER    63      -4.146   1.057   3.615  1.00 21.29      A      
ATOM    462  HG  SER    63       8.547  -1.987   2.018  1.00  0.00      A      
ATOM    463  C   SER    63       5.848   2.337  -1.194  1.00 18.79      A      
ATOM    464  O   SER    63      -4.738   1.995  -3.100  1.00 15.77      A      
ATOM    465  N   ASN    64       5.381  -1.419   5.216  1.00 17.50      A      
ATOM    466  H   ASN    64      16.041 -15.830  13.595  1.00  0.00      A      
ATOM    467  CA  ASN    64       4.507   3.829  -1.891  1.00 15.49      A      
ATOM    468  HA  ASN    64      12.333  -7.391  -1.709  1.00  0.00      A      
ATOM    469  CB  ASN    64       8.093  -7.368  -1.114  1.00 13.06      A      
ATOM    470  HB2 ASN    64       1.988  -2.193  -1.181  1.00  0.00      A      
ATOM    471  HB3 ASN    64      16.013  19.730  -6.309  1.00  0.00      A      
ATOM    472  CG  ASN    64       4.704   0.034   9.931  1.00 19.06      A      
ATOM    473  OD1 ASN    64      -2.463   8.260   7.804  1.00 16.73      A      
ATOM    474  ND2 ASN    64       4.631  -2.961   5.608  1.00 17.24      A      
ATOM    475 HD21 ASN    64       9.152   3.441 -36.449  1.00  0.00      A      
ATOM    476 HD22 ASN    64     -21.738 -17.354  17.987  1.00  0.00      A      
ATOM    477  C   ASN    64       4.569  -2.526   4.441  1.00 14.00      A      
ATOM    478  O   ASN    64      -0.180   0.954   1.522  1.00 14.09      A      
ATOM    479  N   PRO    65       2.380   6.951   3.985  1.00 14.59      A      
ATOM    480  CD  PRO    65      -2.022  -1.725   2.086  1.00 13.15      A      
ATOM    481  HD2 PRO    65      26.263 -15.299   6.416  1.00  0.00      A      
ATOM    482  HD3 PRO    65      -7.283 -22.849  12.283  1.00  0.00      A      
ATOM    483  CG  PRO    65      -5.392  -2.867  -6.351  1.00 12.89      A      
ATOM    484  HG2 PRO    65      -1.599 -12.636  12.337  1.00  0.00      A      
ATOM    485  HG3 PRO    65     -15.317  -6.582  -6.290  1.00  0.00      A      
ATOM    486  CB  PRO    65       1.636   3.858  -4.149  1.00 13.38      A      
ATOM    487  HB2 PRO    65     -20.921   1.874  -8.058  1.00  0.00      A      
ATOM    488  HB3 PRO    65      -5.233   3.908   1.013  1.00  0.00      A      
ATOM    489  CA  PRO    65       4.448   1.187  -1.592  1.00 14.14      A      
ATOM    490  HA  PRO    65      13.106   7.644  -5.699  1.00  0.00      A      
ATOM    491  C   PRO    65       2.782   7.322   4.961  1.00 16.98      A      
ATOM    492  O   PRO    65       2.663   5.720  -3.711  1.00 18.05      A      
ATOM    493  N   THR    66      -1.503   0.630  -3.752  1.00 16.01      A      
ATOM    494  H   THR    66      -3.643  -3.259   0.938  1.00  0.00      A      
ATOM    495  CA  THR    66       0.197   3.899  -4.999  1.00 15.68      A      
ATOM    496  HA  THR    66      -2.536  12.377  13.481  1.00  0.00      A      
ATOM    497  CB  THR    66      -3.035   1.071   4.009  1.00 17.56      A      
ATOM    498  HB  THR    66      -5.385  -9.069  -3.609  1.00  0.00      A      
ATOM    499  CG2 THR    66       7.114   0.552   4.011  1.00 13.34      A      
ATOM    500 HG21 THR    66      -8.955  39.477 -12.187  1.00  0.00      A      
ATOM    501 HG22 THR    66       2.822  -1.737  12.040  1.00  0.00      A      
ATOM    502 HG23 THR    66      11.096  -0.197   4.310  1.00  0.00      A      
ATOM    503  OG1 THR    66      -5.488   3.596   1.491  1.00 22.63      A      
ATOM    504  HG1 THR    66      -5.979  -2.009  -3.493  1.00  0.00      A      
ATOM    505  C   THR    66       6.889  -2.262  -1.857  1.00 14.53      A      
ATOM    506  O   THR    66      -5.111   1.300   0.831  1.00 15.42      A      
ATOM    507  N   LEU    67      -2.438  -3.660  -1.378  1.00 25.46      A      
ATOM    508  H   LEU    67       1.903  -2.284  24.373  1.00  0.00      A      
ATOM    509  CA  LEU    67      -2.294  -2.800   6.171  1.00 26.21      A      
ATOM    510  HA  LEU    67      15.945 -17.957  16.903  1.00  0.00      A      
ATOM    511  CB  LEU    67       1.576   4.439   4.934  1.00 27.48      A      
ATOM    512  HB2 LEU    67     -20.763   9.097  -0.316  1.00  0.00      A      
ATOM    513  HB3 LEU    67      -5.433   3.093  -7.273  1.00  0.00      A      
ATOM    514  CG  LEU    67      -7.048   2.014   5.177  1.00 28.54      A      
ATOM    515  HG  LEU    67     -25.140  -7.223 -32.855  1.00  0.00      A      
ATOM    516  CD1 LEU    67       2.878  -7.030   0.638  1.00 29.33      A      
ATOM    517 HD11 LEU    67      11.261 -11.600  16.037  1.00  0.00      A      
ATOM    518 HD12 LEU    67       3.646  -6.896 -31.234  1.00  0.00      A      
ATOM    519 HD13 LEU    67       7.846  -5.983  -0.475  1.00  0.00      A      
ATOM    520  CD2 LEU    67      -0.267   4.701   8.517  1.00 28.96      A      
ATOM    521 HD21 LEU    67      -2.549  -6.382  -3.640  1.00  0.00      A      
ATOM    522 HD22 LEU    67      -2.292 -20.118   7.967  1.00  0.00      A      
ATOM    523 HD23 LEU    67       1.657   4.810   6.825  1.00  0.00      A      
ATOM    524  C   LEU    67       2.232 -10.796  -3.414  1.00 25.90      A      
ATOM    525  O   LEU    67       0.235   4.555   2.229  1.00 25.15      A      
ATOM    526  N   ASN    68       1.119   2.636  -0.670  1.00 26.35      A      
ATOM    527  H   ASN    68       5.938   4.740 -36.336  1.00  0.00      A      
ATOM    528  CA  ASN    68      -0.523   3.666  -0.733  1.00 26.54      A      
ATOM    529  HA  ASN    68      19.055   1.829  11.154  1.00  0.00      A      
ATOM    530  CB  ASN    68       5.810  -1.366   5.094  1.00 27.76      A      
ATOM    531  HB2 ASN    68      16.516 -17.437  25.952  1.00  0.00      A      
ATOM    532  HB3 ASN    68      18.938  17.123   1.058  1.00  0.00      A      
ATOM    533  CG  ASN    68      -7.312  -3.856  -1.986  1.00 29.49      A      
ATOM    534  OD1 ASN    68       5.729   2.654   1.012  1.00 31.29      A      
ATOM    535  ND2 ASN    68       1.118   0.127  -4.622  1.00 30.29      A      
ATOM    536 HD21 ASN    68      12.121  21.858 -32.982  1.00  0.00      A      
ATOM    537 HD22 ASN    68     -14.498 -38.532   0.661  1.00  0.00      A      
ATOM    538  C   ASN    68       4.325  -5.261  -5.869  1.00 25.93      A      
ATOM    539  O   ASN    68      -8.560   3.033  -4.825  1.00 25.94      A      
ATOM    540  N   LEU    69       2.347  -2.051  -6.282  1.00 25.01      A      
ATOM    541  H   LEU    69      -6.570   1.689   3.780  1.00  0.00      A      
ATOM    542  CA  LEU    69       0.980   6.548  -8.567  1.00 23.77      A      
ATOM    543  HA  LEU    69       6.730  -1.300 -12.660  1.00  0.00      A      
ATOM    544  CB  LEU    69       1.466   0.231  -6.758  1.00 23.86      A      
ATOM    545  HB2 LEU    69     -30.608  15.590   7.168  1.00  0.00      A      
ATOM    546  HB3 LEU    69      18.489 -10.052  -3.063  1.00  0.00      A      
ATOM    547  CG  LEU    69      -2.331  10.632   0.560  1.00 23.75      A      
ATOM    548  HG  LEU    69     -20.861  10.528 -15.123  1.00  0.00      A      
ATOM    549  CD1 LEU    69      -0.457  -1.092  -6.581  1.00 24.01      A      
ATOM    550 HD11 LEU    69      12.648  15.344   0.711  1.00  0.00      A      
ATOM    551 HD12 LEU    69      11.879  -5.186   1.207  1.00  0.00      A      
ATOM    552 HD13 LEU    69       2.862  -4.889   4.512  1.00  0.00      A      
ATOM    553  CD2 LEU    69      -0.906  -6.857   3.362  1.00 23.67      A      
ATOM    554 HD21 LEU    69      -0.539  -1.717  11.922  1.00  0.00      A      
ATOM    555 HD22 LEU    69       1.338   2.948   4.048  1.00  0.00      A      
ATOM    556 HD23 LEU    69      -1.483   3.005   3.990  1.00  0.00      A      
ATOM    557  C   LEU    69       0.041  -1.362   1.320  1.00 23.82      A      
ATOM    558  O   LEU    69       4.243   3.521  -1.735  1.00 23.69      A      
ATOM    559  N   LEU    70       9.016   1.578  -3.707  1.00 23.45      A      
ATOM    560  H   LEU    70      10.645 -28.266   4.712  1.00  0.00      A      
ATOM    561  CA  LEU    70       1.260  -2.983   2.422  1.00 23.30      A      
ATOM    562  HA  LEU    70      -4.977 -10.661 -12.838  1.00  0.00      A      
ATOM    563  CB  LEU    70      -0.849  -1.177   6.911  1.00 22.42      A      
ATOM    564  HB2 LEU    70       0.951  -8.975  16.901  1.00  0.00      A      
ATOM    565  HB3 LEU    70      -9.985  11.146 -14.167  1.00  0.00      A      
ATOM    566  CG  LEU    70      -5.811   5.097   3.034  1.00 22.44      A      
ATOM    567  HG  LEU    70      24.540  -2.271  21.913  1.00  0.00      A      
ATOM    568  CD1 LEU    70      -0.062  -0.755   6.045  1.00 21.39      A      
ATOM    569 HD11 LEU    70     -19.894   7.249  15.532  1.00  0.00      A      
ATOM    570 HD12 LEU    70     -24.792  -7.646   4.489  1.00  0.00      A      
ATOM    571 HD13 LEU    70     -11.721  -7.696  12.290  1.00  0.00      A      
ATOM    572  CD2 LEU    70       5.447   0.196   0.135  1.00 22.07      A      
ATOM    573 HD21 LEU    70       0.255  -2.523 -15.939  1.00  0.00      A      
ATOM    574 HD22 LEU    70      20.593 -14.938  26.701  1.00  0.00      A      
ATOM    575 HD23 LEU    70      -5.724  -1.200  -5.716  1.00  0.00      A      
ATOM    576  C   LEU    70       4.207   5.838  -1.104  1.00 23.48      A      
ATOM    577  O   LEU    70       0.079  -8.732   4.820  1.00 23.04      A      
ATOM    578  N   GLU    71      -4.388  -0.856   1.934  1.00 24.26      A      
ATOM    579  H   GLU    71     -14.784  22.274 -28.198  1.00  0.00      A      
ATOM    580  CA  GLU    71       0.269  -2.290   9.417  1.00 24.85      A      
ATOM    581  HA  GLU    71      -2.030  -2.412   8.211  1.00  0.00      A      
ATOM    582  CB  GLU    71       2.721   2.788   6.477  1.00 25.24      A      
ATOM    583  HB2 GLU    71      14.699   0.649   7.162  1.00  0.00      A      
ATOM    584  HB3 GLU    71     -13.394  15.903  16.578  1.00  0.00      A      
ATOM    585  CG  GLU    71      -0.244   3.864  -4.816  1.00 26.12      A      
ATOM    586  HG2 GLU    71     -23.100   5.311  -5.612  1.00  0.00      A      
ATOM    587  HG3 GLU    71     -11.085   5.824  -5.083  1.00  0.00      A      
ATOM    588  CD  GLU    71      -3.804   0.524   3.366  1.00 27.53      A      
ATOM    589  OE1 GLU    71       3.381  -0.007  -1.054  1.00 29.20      A      
ATOM    590  OE2 GLU    71      -1.758  -1.417  -0.624  1.00 27.65      A      
ATOM    591  C   GLU    71      -1.449  -1.966   0.047  1.00 24.94      A      
ATOM    592  O   GLU    71       6.209   3.116  -0.598  1.00 25.07      A      
ATOM    593  N   ALA    72      -6.268  -2.939  -0.695  1.00 24.96      A      
ATOM    594  H   ALA    72     -17.767  15.905  -4.803  1.00  0.00      A      
ATOM    595  CA  ALA    72       0.753   1.094  13.749  1.00 25.51      A      
ATOM    596  HA  ALA    72       3.650  23.705  -3.635  1.00  0.00      A      
ATOM    597  CB  ALA    72      -1.096  -1.041  -4.406  1.00 24.18      A      
ATOM    598  HB1 ALA    72      11.039   7.506 -13.241  1.00  0.00      A      
ATOM    599  HB2 ALA    72       5.060  -6.987  14.955  1.00  0.00      A      
ATOM    600  HB3 ALA    72      11.969   9.808 -10.941  1.00  0.00      A      
ATOM    601  C   ALA    72      -0.845   3.740  -5.352  1.00 25.59      A      
ATOM    602  O   ALA    72      -4.473   0.552  -1.538  1.00 25.49      A      
ATOM    603  N   ARG    73       3.563   4.409  -3.761  1.00 25.77      A      
ATOM    604  H   ARG    73      18.637 -15.346   1.554  1.00  0.00      A      
ATOM    605  CA  ARG    73       2.665  -7.568   0.065  1.00 26.09      A      
ATOM    606  HA  ARG    73      -2.608 -15.177   0.449  1.00  0.00      A      
ATOM    607  CB  ARG    73       3.228  -2.184  -9.467  1.00 26.64      A      
ATOM    608  HB2 ARG    73      -3.257  10.093   2.974  1.00  0.00      A      
ATOM    609  HB3 ARG    73       2.142  -6.256 -24.800  1.00  0.00      A      
ATOM    610  CG  ARG    73       2.379  -2.612  -1.825  1.00 26.81      A      
ATOM    611  HG2 ARG    73      10.142 -31.905 -18.595  1.00  0.00      A      
ATOM    612  HG3 ARG    73      18.793   0.388  14.159  1.00  0.00      A      
ATOM    613  CD  ARG    73      -0.722  -1.749   7.024  1.00 26.65      A      
ATOM    614  HD2 ARG    73      -6.823 -12.055  -2.177  1.00  0.00      A      
ATOM    615  HD3 ARG    73       2.619   7.494   5.475  1.00  0.00      A      
ATOM    616  NE  ARG    73      -2.746  -4.692  -1.396  1.00 25.98      A      
ATOM    617  HE  ARG    73       6.496  -0.538  -1.415  1.00  0.00      A      
ATOM    618  CZ  ARG    73       0.335   4.781   3.281  1.00 26.06      A      
ATOM    619  NH1 ARG    73       5.158  -2.570  -0.593  1.00 24.99      A      
ATOM    620 HH11 ARG    73      -2.700   6.528   5.907  1.00  0.00      A      
ATOM    621 HH12 ARG    73      16.499  -0.068 -25.454  1.00  0.00      A      
ATOM    622  NH2 ARG    73       6.266   2.453  10.395  1.00 23.93      A      
ATOM    623 HH21 ARG    73     -17.910  -2.684  16.558  1.00  0.00      A      
ATOM    624 HH22 ARG    73     -15.890   1.685   4.948  1.00  0.00      A      
ATOM    625  C   ARG    73       1.030  10.006  -2.752  1.00 26.31      A      
ATOM    626  O   ARG    73      -4.198   7.178  -3.683  1.00 26.14      A      
ATOM    627  N   MET    74      -4.192   0.886   3.895  1.00 26.05      A      
ATOM    628  H   MET    74      -4.217  14.623 -16.850  1.00  0.00      A      
ATOM    629  CA  MET    74       2.851   3.581  -0.828  1.00 26.57      A      
ATOM    630  HA  MET    74      -8.575   6.465 -25.054  1.00  0.00      A      
ATOM    631  CB  MET    74       0.172 -11.176   6.503  1.00 26.86      A      
ATOM    632  HB2 MET    74      -0.401 -11.962   6.217  1.00  0.00      A      
ATOM    633  HB3 MET    74       5.796  14.080 -13.169  1.00  0.00      A      
ATOM    634  CG  MET    74       7.947   2.282   5.059  1.00 27.25      A      
ATOM    635  HG2 MET    74      -9.115   2.495   8.591  1.00  0.00      A      
ATOM    636  HG3 MET    74       1.169 -10.157   5.621  1.00  0.00      A      
ATOM    637  SD  MET    74       2.740  -0.620  -7.027  1.00 29.45      A      
ATOM    638  CE  MET    74      -6.836   0.341   4.111  1.00 27.75      A      
ATOM    639  HE1 MET    74       1.037  18.396  -5.592  1.00  0.00      A      
ATOM    640  HE2 MET    74      -6.676   1.422   3.988  1.00  0.00      A      
ATOM    641  HE3 MET    74       9.265  -9.301   0.619  1.00  0.00      A      
ATOM    642  C   MET    74      -3.608   2.593   4.880  1.00 26.61      A      
ATOM    643  O   MET    74      -0.842   3.157   6.104  1.00 26.51      A      
ATOM    644  N   ALA    75       5.737   1.533   3.752  1.00 27.12      A      
ATOM    645  H   ALA    75      -6.831  15.180  -0.497  1.00  0.00      A      
ATOM    646  CA  ALA    75       1.048   3.047  -0.444  1.00 27.49      A      
ATOM    647  HA  ALA    75     -16.414   5.607  -0.114  1.00  0.00      A      
ATOM    648  CB  ALA    75      -4.015   2.969   2.348  1.00 26.67      A      
ATOM    649  HB1 ALA    75      -6.225  -9.987  -0.134  1.00  0.00      A      
ATOM    650  HB2 ALA    75     -33.156  -4.054  10.110  1.00  0.00      A      
ATOM    651  HB3 ALA    75       1.748  -3.183 -16.091  1.00  0.00      A      
ATOM    652  C   ALA    75      -4.089   4.025  -0.078  1.00 27.92      A      
ATOM    653  O   ALA    75       0.727  -1.230  -0.096  1.00 27.94      A      
ATOM    654  N   SER    76       2.842  -9.481  -0.988  1.00 28.50      A      
ATOM    655  H   SER    76      16.553 -19.659  -4.144  1.00  0.00      A      
ATOM    656  CA  SER    76       1.830   7.807   0.634  1.00 29.07      A      
ATOM    657  HA  SER    76       7.464   5.826   0.071  1.00  0.00      A      
ATOM    658  CB  SER    76      -0.696   0.261  -0.534  1.00 29.23      A      
ATOM    659  HB2 SER    76       0.494   1.761  -1.084  1.00  0.00      A      
ATOM    660  HB3 SER    76      -8.408 -18.533 -22.118  1.00  0.00      A      
ATOM    661  OG  SER    76       3.749   0.678   7.162  1.00 29.10      A      
ATOM    662  HG  SER    76      -6.413   3.725   8.239  1.00  0.00      A      
ATOM    663  C   SER    76      -2.585  12.787   1.241  1.00 29.80      A      
ATOM    664  O   SER    76      -1.254   1.205  -2.315  1.00 30.08      A      
ATOM    665  N   LEU    77      -3.315   1.806  -7.592  1.00 29.43      A      
ATOM    666  H   LEU    77      -3.081 -13.227   9.743  1.00  0.00      A      
ATOM    667  CA  LEU    77       2.786   2.660  -6.651  1.00 30.06      A      
ATOM    668  HA  LEU    77       1.432  -8.869 -12.904  1.00  0.00      A      
ATOM    669  CB  LEU    77      -1.899  -1.998 -11.029  1.00 29.70      A      
ATOM    670  HB2 LEU    77     -23.143   5.835 -32.676  1.00  0.00      A      
ATOM    671  HB3 LEU    77     -10.324 -13.324   4.783  1.00  0.00      A      
ATOM    672  CG  LEU    77       4.244  10.733  -2.468  1.00 29.55      A      
ATOM    673  HG  LEU    77     -11.187   8.331 -24.646  1.00  0.00      A      
ATOM    674  CD1 LEU    77       5.158   5.933 -12.498  1.00 28.97      A      
ATOM    675 HD11 LEU    77       8.055  24.537   8.345  1.00  0.00      A      
ATOM    676 HD12 LEU    77       9.547  15.355 -20.247  1.00  0.00      A      
ATOM    677 HD13 LEU    77      -9.613   2.948   0.742  1.00  0.00      A      
ATOM    678  CD2 LEU    77      -6.227  -7.396   0.602  1.00 29.31      A      
ATOM    679 HD21 LEU    77      -5.742 -19.178 -27.129  1.00  0.00      A      
ATOM    680 HD22 LEU    77      -4.153  -9.097   4.465  1.00  0.00      A      
ATOM    681 HD23 LEU    77      31.221   5.909   3.248  1.00  0.00      A      
ATOM    682  C   LEU    77      -6.107   3.940  -1.086  1.00 30.76      A      
ATOM    683  O   LEU    77       3.706   0.634  -6.696  1.00 30.16      A      
ATOM    684  N   GLU    78       0.178  -0.147  -5.563  1.00 31.25      A      
ATOM    685  H   GLU    78       7.213 -14.622   1.300  1.00  0.00      A      
ATOM    686  CA  GLU    78      -3.385  -5.390   2.585  1.00 32.03      A      
ATOM    687  HA  GLU    78      15.901 -15.692  14.012  1.00  0.00      A      
ATOM    688  CB  GLU    78      -0.463  -1.188  -2.040  1.00 32.50      A      
ATOM    689  HB2 GLU    78     -31.354 -12.478   4.366  1.00  0.00      A      
ATOM    690  HB3 GLU    78       4.732  -3.343   3.112  1.00  0.00      A      
ATOM    691  CG  GLU    78      -0.004  10.652   0.873  1.00 34.88      A      
ATOM    692  HG2 GLU    78       2.579  -1.825 -16.042  1.00  0.00      A      
ATOM    693  HG3 GLU    78      -5.176  23.901 -25.252  1.00  0.00      A      
ATOM    694  CD  GLU    78      -5.247   3.008  -3.162  1.00 34.79      A      
ATOM    695  OE1 GLU    78     -12.936  -5.735  -0.056  1.00 35.40      A      
ATOM    696  OE2 GLU    78       1.213   0.956  -4.042  1.00 35.11      A      
ATOM    697  C   GLU    78       6.364  -5.038   1.256  1.00 31.90      A      
ATOM    698  O   GLU    78       2.337   0.289  -7.166  1.00 32.19      A      
ATOM    699  N   GLY    79      -0.908  -0.150   4.009  1.00 31.80      A      
ATOM    700  H   GLY    79      12.886  -0.365  -1.105  1.00  0.00      A      
ATOM    701  CA  GLY    79      -1.710  -8.779  -4.653  1.00 32.04      A      
ATOM    702  HA2 GLY    79      -5.212  -4.941  -2.663  1.00  0.00      A      
ATOM    703  HA3 GLY    79      37.027  -1.566  -0.570  1.00  0.00      A      
ATOM    704  C   GLY    79       2.931   2.530  -1.954  1.00 32.44      A      
ATOM    705  O   GLY    79      -3.674  -2.489  -1.659  1.00 32.36      A      
ATOM    706  N   GLY    80      -1.726   5.255  -1.882  1.00 32.10      A      
ATOM    707  H   GLY    80       2.470  12.317  -4.118  1.00  0.00      A      
ATOM    708  CA  GLY    80      -4.620  -4.757  -7.526  1.00 31.60      A      
ATOM    709  HA2 GLY    80     -22.430 -11.057   4.904  1.00  0.00      A      
ATOM    710  HA3 GLY    80     -23.544 -12.857   8.581  1.00  0.00      A      
ATOM    711  C   GLY    80      -3.004  -0.193  -2.458  1.00 31.71      A      
ATOM    712  O   GLY    80      -3.462   0.465  -5.759  1.00 32.20      A      
ATOM    713  N   GLU    81       3.158  -1.518  -3.410  1.00 31.72      A      
ATOM    714  H   GLU    81       3.914   1.434 -24.733  1.00  0.00      A      
ATOM    715  CA  GLU    81       1.814  -4.019  -1.976  1.00 31.83      A      
ATOM    716  HA  GLU    81       6.466   6.437   4.515  1.00  0.00      A      
ATOM    717  CB  GLU    81       6.604   4.384  -1.342  1.00 33.28      A      
ATOM    718  HB2 GLU    81     -19.507  10.987 -22.929  1.00  0.00      A      
ATOM    719  HB3 GLU    81      17.234  15.717  -0.991  1.00  0.00      A      
ATOM    720  CG  GLU    81       1.867  -1.433  -6.175  1.00 34.94      A      
ATOM    721  HG2 GLU    81      -1.074   7.609  14.070  1.00  0.00      A      
ATOM    722  HG3 GLU    81       7.662  14.224   4.058  1.00  0.00      A      
ATOM    723  CD  GLU    81       2.525  -3.893  -5.462  1.00 36.14      A      
ATOM    724  OE1 GLU    81       4.864  -5.768  -0.622  1.00 37.50      A      
ATOM    725  OE2 GLU    81      -8.170   0.089   5.101  1.00 35.28      A      
ATOM    726  C   GLU    81      -2.879  -1.350  -2.193  1.00 31.38      A      
ATOM    727  O   GLU    81       5.244  -4.198   5.880  1.00 30.78      A      
ATOM    728  N   ALA    82       0.343   0.729  -3.530  1.00 30.34      A      
ATOM    729  H   ALA    82      -0.628  -3.277 -20.288  1.00  0.00      A      
ATOM    730  CA  ALA    82      -1.605   3.654  -1.254  1.00 29.77      A      
ATOM    731  HA  ALA    82      -0.264   5.420 -36.151  1.00  0.00      A      
ATOM    732  CB  ALA    82      -5.537  -0.721   0.602  1.00 29.54      A      
ATOM    733  HB1 ALA    82      11.206 -30.927  -2.065  1.00  0.00      A      
ATOM    734  HB2 ALA    82       4.043 -13.932  -4.278  1.00  0.00      A      
ATOM    735  HB3 ALA    82      13.414   1.309  14.135  1.00  0.00      A      
ATOM    736  C   ALA    82       1.843  -7.918   5.685  1.00 28.96      A      
ATOM    737  O   ALA    82       7.204  -3.715  -2.078  1.00 28.82      A      
ATOM    738  N   GLY    83      -1.002   0.804   1.837  1.00 28.95      A      
ATOM    739  H   GLY    83      14.269  -5.656   8.226  1.00  0.00      A      
ATOM    740  CA  GLY    83      -4.850  -3.482   0.467  1.00 27.76      A      
ATOM    741  HA2 GLY    83       3.728  27.115 -19.623  1.00  0.00      A      
ATOM    742  HA3 GLY    83      25.496 -16.109 -11.953  1.00  0.00      A      
ATOM    743  C   GLY    83      -1.751  -3.666   1.916  1.00 27.69      A      
ATOM    744  O   GLY    83       5.026  -3.916   1.376  1.00 27.08      A      
ATOM    745  N   LEU    84      -0.001  -3.215   0.703  1.00 26.82      A      
ATOM    746  H   LEU    84      -5.289 -10.168 -29.285  1.00  0.00      A      
ATOM    747  CA  LEU    84       0.904   3.412   3.881  1.00 26.51      A      
ATOM    748  HA  LEU    84     -24.377  15.934  -7.095  1.00  0.00      A      
ATOM    749  CB  LEU    84      -2.810   4.398  -5.002  1.00 26.12      A      
ATOM    750  HB2 LEU    84       5.181   1.803   1.767  1.00  0.00      A      
ATOM    751  HB3 LEU    84      -9.811 -13.055  -4.402  1.00  0.00      A      
ATOM    752  CG  LEU    84       2.443   2.664   1.072  1.00 26.37      A      
ATOM    753  HG  LEU    84       9.092  -6.939   0.771  1.00  0.00      A      
ATOM    754  CD1 LEU    84      -2.561  -8.813   0.625  1.00 26.62      A      
ATOM    755 HD11 LEU    84      16.857  -6.535  -1.195  1.00  0.00      A      
ATOM    756 HD12 LEU    84      -9.656  -0.844 -33.422  1.00  0.00      A      
ATOM    757 HD13 LEU    84       6.039  15.215  -7.327  1.00  0.00      A      
ATOM    758  CD2 LEU    84       0.338   3.833  -1.576  1.00 26.15      A      
ATOM    759 HD21 LEU    84       8.078  -5.339  -2.264  1.00  0.00      A      
ATOM    760 HD22 LEU    84      -4.408  12.703 -25.140  1.00  0.00      A      
ATOM    761 HD23 LEU    84      12.994  -1.193  -3.668  1.00  0.00      A      
ATOM    762  C   LEU    84      -5.417  -3.060   4.219  1.00 26.03      A      
ATOM    763  O   LEU    84       5.052  -3.297   0.852  1.00 25.62      A      
ATOM    764  N   ALA    85       4.610  -1.062  -0.240  1.00 25.63      A      
ATOM    765  H   ALA    85      10.510  -9.433  -6.485  1.00  0.00      A      
ATOM    766  CA  ALA    85      -6.159  -3.493   0.685  1.00 25.77      A      
ATOM    767  HA  ALA    85      -1.287 -13.341  -8.234  1.00  0.00      A      
ATOM    768  CB  ALA    85      -2.275  -4.103   0.792  1.00 24.80      A      
ATOM    769  HB1 ALA    85       0.744   0.132  -4.253  1.00  0.00      A      
ATOM    770  HB2 ALA    85      22.132  -5.219   6.802  1.00  0.00      A      
ATOM    771  HB3 ALA    85     -20.238  18.435  20.568  1.00  0.00      A      
ATOM    772  C   ALA    85       5.919  -0.396  -1.511  1.00 25.10      A      
ATOM    773  O   ALA    85       2.680   1.584  -0.888  1.00 25.62      A      
ATOM    774  N   LEU    86       0.926  -4.451  -3.993  1.00 24.94      A      
ATOM    775  H   LEU    86       6.009 -12.122   4.261  1.00  0.00      A      
ATOM    776  CA  LEU    86       3.031  -7.847  -7.423  1.00 24.73      A      
ATOM    777  HA  LEU    86     -10.857  20.696  -8.810  1.00  0.00      A      
ATOM    778  CB  LEU    86       2.716  -0.629   1.395  1.00 24.80      A      
ATOM    779  HB2 LEU    86       4.713   2.392   0.101  1.00  0.00      A      
ATOM    780  HB3 LEU    86       4.636 -12.642 -14.928  1.00  0.00      A      
ATOM    781  CG  LEU    86       1.612  -7.295  -4.496  1.00 25.27      A      
ATOM    782  HG  LEU    86      39.174 -24.628   3.535  1.00  0.00      A      
ATOM    783  CD1 LEU    86       9.049  -1.114  -2.421  1.00 24.96      A      
ATOM    784 HD11 LEU    86     -16.996   2.192 -19.912  1.00  0.00      A      
ATOM    785 HD12 LEU    86      15.332   7.635 -18.476  1.00  0.00      A      
ATOM    786 HD13 LEU    86       4.164  -9.839  -2.692  1.00  0.00      A      
ATOM    787  CD2 LEU    86      -0.438  -5.802   3.547  1.00 25.99      A      
ATOM    788 HD21 LEU    86     -11.017  -5.382  -6.276  1.00  0.00      A      
ATOM    789 HD22 LEU    86      29.647  -9.369  10.119  1.00  0.00      A      
ATOM    790 HD23 LEU    86       1.644  -8.760   1.531  1.00  0.00      A      
ATOM    791  C   LEU    86       3.662  -3.323   3.413  1.00 24.64      A      
ATOM    792  O   LEU    86       2.867  -0.525   5.304  1.00 23.97      A      
ATOM    793  N   ALA    87       7.066  -7.555   4.602  1.00 24.07      A      
ATOM    794  H   ALA    87       2.775 -26.090   0.715  1.00  0.00      A      
ATOM    795  CA  ALA    87       6.766  -2.359  -5.663  1.00 24.63      A      
ATOM    796  HA  ALA    87      -3.927  -9.983  13.663  1.00  0.00      A      
ATOM    797  CB  ALA    87      -4.355   0.304  -2.610  1.00 24.71      A      
ATOM    798  HB1 ALA    87       0.351  12.860  -4.394  1.00  0.00      A      
ATOM    799  HB2 ALA    87       9.786   0.616  16.799  1.00  0.00      A      
ATOM    800  HB3 ALA    87       4.511  -4.981  -3.284  1.00  0.00      A      
ATOM    801  C   ALA    87       0.101   3.115   2.801  1.00 25.04      A      
ATOM    802  O   ALA    87      -1.146  -1.162  -0.957  1.00 24.64      A      
ATOM    803  N   SER    88       4.047  -6.417  -3.968  1.00 24.32      A      
ATOM    804  H   SER    88      -4.801 -10.856  -3.228  1.00  0.00      A      
ATOM    805  CA  SER    88      -3.447  -1.375  -0.562  1.00 24.58      A      
ATOM    806  HA  SER    88      -4.819  24.439  -7.116  1.00  0.00      A      
ATOM    807  CB  SER    88       1.436   1.192  -0.260  1.00 24.92      A      
ATOM    808  HB2 SER    88      -1.267 -17.245  -0.047  1.00  0.00      A      
ATOM    809  HB3 SER    88      24.709  -0.773 -19.146  1.00  0.00      A      
ATOM    810  OG  SER    88      -1.164  -4.028   0.765  1.00 25.54      A      
ATOM    811  HG  SER    88     -24.480  29.191  -8.787  1.00  0.00      A      
ATOM    812  C   SER    88      -4.527   3.547  -6.587  1.00 24.95      A      
ATOM    813  O   SER    88     -11.547  -0.219  -7.399  1.00 24.91      A      
ATOM    814  N   GLY    89      12.849   2.959  -7.850  1.00 24.86      A      
ATOM    815  H   GLY    89       1.334   5.838 -10.004  1.00  0.00      A      
ATOM    816  CA  GLY    89       4.462   0.225   1.228  1.00 25.57      A      
ATOM    817  HA2 GLY    89      -0.610 -12.328 -22.246  1.00  0.00      A      
ATOM    818  HA3 GLY    89      13.857 -10.449  -3.029  1.00  0.00      A      
ATOM    819  C   GLY    89      -3.857   4.905  -1.171  1.00 26.61      A      
ATOM    820  O   GLY    89       2.070  -1.424   1.483  1.00 25.99      A      
ATOM    821  N   MET    90      -0.036  -2.973  -0.726  1.00 26.62      A      
ATOM    822  H   MET    90      17.606  -2.931   2.420  1.00  0.00      A      
ATOM    823  CA  MET    90       7.218   1.483  -2.025  1.00 27.91      A      
ATOM    824  HA  MET    90     -20.676  18.985 -14.006  1.00  0.00      A      
ATOM    825  CB  MET    90       3.830   0.828  -8.448  1.00 28.72      A      
ATOM    826  HB2 MET    90       5.604   1.990   6.072  1.00  0.00      A      
ATOM    827  HB3 MET    90       5.084   2.866 -11.914  1.00  0.00      A      
ATOM    828  CG  MET    90       5.639   5.657   4.113  1.00 30.95      A      
ATOM    829  HG2 MET    90       0.178 -10.242   9.747  1.00  0.00      A      
ATOM    830  HG3 MET    90       6.767 -22.755  -3.991  1.00  0.00      A      
ATOM    831  SD  MET    90      -0.018  -1.484  -4.884  1.00 33.91      A      
ATOM    832  CE  MET    90       6.144   2.748  -4.235  1.00 31.61      A      
ATOM    833  HE1 MET    90      -4.627  12.202  -7.747  1.00  0.00      A      
ATOM    834  HE2 MET    90     -18.335   0.388 -14.910  1.00  0.00      A      
ATOM    835  HE3 MET    90     -10.914 -21.983  11.358  1.00  0.00      A      
ATOM    836  C   MET    90      -0.048  -0.538   0.182  1.00 27.53      A      
ATOM    837  O   MET    90      -3.162   3.936  -1.494  1.00 27.82      A      
ATOM    838  N   GLY    91       2.689   1.259   3.499  1.00 27.11      A      
ATOM    839  H   GLY    91      -7.172  -0.005   1.121  1.00  0.00      A      
ATOM    840  CA  GLY    91       0.564  -1.477  -8.709  1.00 27.03      A      
ATOM    841  HA2 GLY    91     -11.425   3.988  -5.333  1.00  0.00      A      
ATOM    842  HA3 GLY    91       6.924   3.981  -8.755  1.00  0.00      A      
ATOM    843  C   GLY    91      -2.235   3.185   1.854  1.00 26.88      A      
ATOM    844  O   GLY    91      -1.261  -0.145  -3.056  1.00 26.94      A      
ATOM    845  N   ALA    92      -5.241  -8.226  -1.338  1.00 26.84      A      
ATOM    846  H   ALA    92       8.800  33.823  -2.560  1.00  0.00      A      
ATOM    847  CA  ALA    92       2.253   3.016  -3.838  1.00 26.77      A      
ATOM    848  HA  ALA    92     -26.825   8.103 -21.323  1.00  0.00      A      
ATOM    849  CB  ALA    92       5.643  -0.057   2.812  1.00 26.71      A      
ATOM    850  HB1 ALA    92      -1.677   0.843  -5.914  1.00  0.00      A      
ATOM    851  HB2 ALA    92       2.652 -11.459  24.942  1.00  0.00      A      
ATOM    852  HB3 ALA    92      -9.928  -2.767  11.415  1.00  0.00      A      
ATOM    853  C   ALA    92      -1.273   0.160   0.247  1.00 26.98      A      
ATOM    854  O   ALA    92       2.243  -3.114  -2.140  1.00 27.43      A      
ATOM    855  N   ILE    93       2.042  -0.824  -3.060  1.00 26.57      A      
ATOM    856  H   ILE    93      11.973  17.887  -3.338  1.00  0.00      A      
ATOM    857  CA  ILE    93       6.836  -4.775  -1.362  1.00 26.92      A      
ATOM    858  HA  ILE    93      23.042  -1.534  -9.122  1.00  0.00      A      
ATOM    859  CB  ILE    93       5.782   2.222   5.658  1.00 26.75      A      
ATOM    860  HB  ILE    93       8.190   3.889  16.256  1.00  0.00      A      
ATOM    861  CG2 ILE    93      -4.364   5.178   9.153  1.00 28.04      A      
ATOM    862 HG21 ILE    93       8.299  32.686  -0.881  1.00  0.00      A      
ATOM    863 HG22 ILE    93      13.463  12.481 -15.752  1.00  0.00      A      
ATOM    864 HG23 ILE    93      -9.998   3.855   0.638  1.00  0.00      A      
ATOM    865  CG1 ILE    93      -2.216   3.502   0.888  1.00 27.82      A      
ATOM    866 HG12 ILE    93       1.468   7.554  13.391  1.00  0.00      A      
ATOM    867 HG13 ILE    93      -7.264  -2.598 -10.788  1.00  0.00      A      
ATOM    868  CD1 ILE    93      -6.369   1.176  -1.011  1.00 27.07      A      
ATOM    869 HD11 ILE    93      -0.618   0.825   1.554  1.00  0.00      A      
ATOM    870 HD12 ILE    93      15.476   1.378  -2.969  1.00  0.00      A      
ATOM    871 HD13 ILE    93     -11.492 -15.531  -6.206  1.00  0.00      A      
ATOM    872  C   ILE    93      -0.605   6.352  -5.770  1.00 26.89      A      
ATOM    873  O   ILE    93      -7.419  -1.137  -7.150  1.00 26.41      A      
ATOM    874  N   THR    94      -0.611  -2.717  -4.889  1.00 26.04      A      
ATOM    875  H   THR    94     -20.134 -24.430   8.980  1.00  0.00      A      
ATOM    876  CA  THR    94      -2.326   6.309   7.913  1.00 25.90      A      
ATOM    877  HA  THR    94      -1.569   2.615  24.435  1.00  0.00      A      
ATOM    878  CB  THR    94       3.488  -2.173   5.660  1.00 25.62      A      
ATOM    879  HB  THR    94       2.201 -10.968   3.972  1.00  0.00      A      
ATOM    880  CG2 THR    94      -1.402   2.051   7.213  1.00 24.69      A      
ATOM    881 HG21 THR    94       3.140   7.946   2.650  1.00  0.00      A      
ATOM    882 HG22 THR    94      -7.139  -3.899  -9.504  1.00  0.00      A      
ATOM    883 HG23 THR    94     -11.647  -0.488  11.988  1.00  0.00      A      
ATOM    884  OG1 THR    94      -3.777   0.189   4.775  1.00 24.20      A      
ATOM    885  HG1 THR    94      -7.513   2.428 -11.582  1.00  0.00      A      
ATOM    886  C   THR    94       2.539  -1.079  -0.966  1.00 26.25      A      
ATOM    887  O   THR    94       6.632  -5.381  -1.688  1.00 26.35      A      
ATOM    888  N   SER    95      -0.913  -6.019  -2.385  1.00 26.34      A      
ATOM    889  H   SER    95       0.840  -9.662   1.458  1.00  0.00      A      
ATOM    890  CA  SER    95       0.154  -3.233  -1.531  1.00 27.20      A      
ATOM    891  HA  SER    95       0.352   9.035   7.799  1.00  0.00      A      
ATOM    892  CB  SER    95       2.476   4.042  -1.692  1.00 27.10      A      
ATOM    893  HB2 SER    95     -17.017  21.061  -4.220  1.00  0.00      A      
ATOM    894  HB3 SER    95       0.310  -4.040  38.227  1.00  0.00      A      
ATOM    895  OG  SER    95       1.902  -1.172   3.061  1.00 28.71      A      
ATOM    896  HG  SER    95      -4.668   5.922   1.507  1.00  0.00      A      
ATOM    897  C   SER    95      -0.268   2.120   2.569  1.00 27.43      A      
ATOM    898  O   SER    95       5.686  -1.555   5.033  1.00 27.28      A      
ATOM    899  N   THR    96       7.910   0.171  -2.743  1.00 27.49      A      
ATOM    900  H   THR    96      19.547   5.443   2.832  1.00  0.00      A      
ATOM    901  CA  THR    96     -10.842  -6.428  -2.889  1.00 28.29      A      
ATOM    902  HA  THR    96      11.731 -14.026  -7.083  1.00  0.00      A      
ATOM    903  CB  THR    96      -8.411  -8.728   0.920  1.00 27.71      A      
ATOM    904  HB  THR    96      -2.388   4.567   9.691  1.00  0.00      A      
ATOM    905  CG2 THR    96       1.815  -0.799   3.081  1.00 28.00      A      
ATOM    906 HG21 THR    96      -8.388   1.266   2.948  1.00  0.00      A      
ATOM    907 HG22 THR    96     -26.075 -11.697  -9.100  1.00  0.00      A      
ATOM    908 HG23 THR    96       4.171 -31.480  14.665  1.00  0.00      A      
ATOM    909  OG1 THR    96       8.240  -2.485   2.171  1.00 26.39      A      
ATOM    910  HG1 THR    96      -0.761  -6.495   5.990  1.00  0.00      A      
ATOM    911  C   THR    96       8.373  -1.368   3.450  1.00 28.77      A      
ATOM    912  O   THR    96      -4.111  -2.580   3.586  1.00 28.96      A      
ATOM    913  N   LEU    97      -6.491  -3.892   1.244  1.00 29.27      A      
ATOM    914  H   LEU    97      -1.775   2.992   1.629  1.00  0.00      A      
ATOM    915  CA  LEU    97       4.796   1.001  -0.300  1.00 30.40      A      
ATOM    916  HA  LEU    97       3.646   2.605  -0.115  1.00  0.00      A      
ATOM    917  CB  LEU    97      -5.103  -0.527   2.406  1.00 30.02      A      
ATOM    918  HB2 LEU    97      -4.085  -1.221  14.711  1.00  0.00      A      
ATOM    919  HB3 LEU    97      -4.188  12.769  -4.050  1.00  0.00      A      
ATOM    920  CG  LEU    97       5.765  -2.553   1.884  1.00 29.37      A      
ATOM    921  HG  LEU    97     -14.483  -6.995 -22.026  1.00  0.00      A      
ATOM    922  CD1 LEU    97       7.261  -4.512   2.935  1.00 29.47      A      
ATOM    923 HD11 LEU    97       9.052  10.492  -7.729  1.00  0.00      A      
ATOM    924 HD12 LEU    97      17.123   3.364 -13.772  1.00  0.00      A      
ATOM    925 HD13 LEU    97      -3.619  -2.729   5.341  1.00  0.00      A      
ATOM    926  CD2 LEU    97      -2.164  -3.321   2.230  1.00 29.34      A      
ATOM    927 HD21 LEU    97      15.704   6.694 -16.964  1.00  0.00      A      
ATOM    928 HD22 LEU    97       0.641  15.634   9.691  1.00  0.00      A      
ATOM    929 HD23 LEU    97      10.236   9.762  19.037  1.00  0.00      A      
ATOM    930  C   LEU    97      -3.709  -6.854  -0.663  1.00 31.10      A      
ATOM    931  O   LEU    97       3.864   1.893  -0.251  1.00 31.86      A      
ATOM    932  N   TRP    98       2.202   4.665   0.234  1.00 30.98      A      
ATOM    933  H   TRP    98       3.560   2.555   4.171  1.00  0.00      A      
ATOM    934  CA  TRP    98       5.464   1.115  -6.586  1.00 31.34      A      
ATOM    935  HA  TRP    98       0.228  -2.607 -23.095  1.00  0.00      A      
ATOM    936  CB  TRP    98      -6.587  -2.666  -8.007  1.00 31.32      A      
ATOM    937  HB2 TRP    98     -10.075  15.862  -3.346  1.00  0.00      A      
ATOM    938  HB3 TRP    98       4.181   7.786  26.708  1.00  0.00      A      
ATOM    939  CG  TRP    98       4.341  -3.289  -6.493  1.00 32.26      A      
ATOM    940  CD1 TRP    98      -0.974  -3.196  -4.785  1.00 31.91      A      
ATOM    941  HD1 TRP    98       2.464  -2.877 -15.212  1.00  0.00      A      
ATOM    942  NE1 TRP    98      -1.097  -3.322  -2.403  1.00 31.81      A      
ATOM    943  HE1 TRP    98      -6.717   5.725  -7.583  1.00  0.00      A      
ATOM    944  CE2 TRP    98       0.134  -0.910   1.540  1.00 32.22      A      
ATOM    945  CZ2 TRP    98       4.446  -4.425  -8.931  1.00 32.24      A      
ATOM    946  HZ2 TRP    98      26.425  22.561 -13.009  1.00  0.00      A      
ATOM    947  CH2 TRP    98       0.633   6.331  -3.030  1.00 33.00      A      
ATOM    948  HH2 TRP    98      -4.450   1.217  -6.126  1.00  0.00      A      
ATOM    949  CZ3 TRP    98      -1.324  -0.231   4.417  1.00 32.40      A      
ATOM    950  HZ3 TRP    98      -0.461  -0.833   6.764  1.00  0.00      A      
ATOM    951  CE3 TRP    98       0.837  -0.203   0.834  1.00 32.27      A      
ATOM    952  HE3 TRP    98      12.973  10.095   0.201  1.00  0.00      A      
ATOM    953  CD2 TRP    98       3.258   1.544   2.004  1.00 32.04      A      
ATOM    954  C   TRP    98      -9.212   2.239  -4.167  1.00 31.00      A      
ATOM    955  O   TRP    98      -1.647   5.801  -1.236  1.00 30.63      A      
ATOM    956  N   THR    99      -4.433   1.816  -4.418  1.00 30.91      A      
ATOM    957  H   THR    99      13.091  13.129   8.377  1.00  0.00      A      
ATOM    958  CA  THR    99      -8.884   2.155   2.561  1.00 31.33      A      
ATOM    959  HA  THR    99     -11.079  24.597   8.266  1.00  0.00      A      
ATOM    960  CB  THR    99      -6.361  -9.699   0.744  1.00 31.35      A      
ATOM    961  HB  THR    99      -4.729 -15.913   5.674  1.00  0.00      A      
ATOM    962  CG2 THR    99       0.298   1.025  11.577  1.00 31.32      A      
ATOM    963 HG21 THR    99      16.875  10.240  30.128  1.00  0.00      A      
ATOM    964 HG22 THR    99      -0.956   1.786  -4.754  1.00  0.00      A      
ATOM    965 HG23 THR    99      -0.829   2.739  10.328  1.00  0.00      A      
ATOM    966  OG1 THR    99       2.234  -6.870   1.484  1.00 31.59      A      
ATOM    967  HG1 THR    99       9.357 -18.298   2.832  1.00  0.00      A      
ATOM    968  C   THR    99      -0.046   2.598   0.115  1.00 31.93      A      
ATOM    969  O   THR    99      -3.511   3.104   5.438  1.00 32.38      A      
ATOM    970  N   LEU   100      -1.947   2.640   6.824  1.00 32.40      A      
ATOM    971  H   LEU   100       4.873   1.258  10.987  1.00  0.00      A      
ATOM    972  CA  LEU   100       4.891  -0.795   0.692  1.00 33.41      A      
ATOM    973  HA  LEU   100       3.498   2.170   1.705  1.00  0.00      A      
ATOM    974  CB  LEU   100      -5.420   1.403  -3.820  1.00 34.18      A      
ATOM    975  HB2 LEU   100     -21.716   1.600  15.258  1.00  0.00      A      
ATOM    976  HB3 LEU   100     -14.322  -4.120  -6.290  1.00  0.00      A      
ATOM    977  CG  LEU   100       4.051  10.699  -3.114  1.00 35.58      A      
ATOM    978  HG  LEU   100       1.006   4.841  -2.473  1.00  0.00      A      
ATOM    979  CD1 LEU   100     -10.566   1.715  -3.904  1.00 35.88      A      
ATOM    980 HD11 LEU   100     -11.020  -3.206  -2.585  1.00  0.00      A      
ATOM    981 HD12 LEU   100     -16.603  19.640 -13.982  1.00  0.00      A      
ATOM    982 HD13 LEU   100     -17.329  -5.223  -7.035  1.00  0.00      A      
ATOM    983  CD2 LEU   100       3.457  -3.244   2.089  1.00 35.31      A      
ATOM    984 HD21 LEU   100      -8.008  11.072  -3.707  1.00  0.00      A      
ATOM    985 HD22 LEU   100      32.736  17.834   6.866  1.00  0.00      A      
ATOM    986 HD23 LEU   100       8.064  -8.426   9.511  1.00  0.00      A      
ATOM    987  C   LEU   100      -5.403   0.539   1.131  1.00 33.19      A      
ATOM    988  O   LEU   100      -5.206  -2.598   1.876  1.00 33.13      A      
ATOM    989  N   LEU   101       3.481  -2.710   1.717  1.00 33.20      A      
ATOM    990  H   LEU   101      -6.989  -3.549   9.757  1.00  0.00      A      
ATOM    991  CA  LEU   101       3.491  -3.380   5.398  1.00 32.72      A      
ATOM    992  HA  LEU   101      12.536 -30.893  21.617  1.00  0.00      A      
ATOM    993  CB  LEU   101       3.168   0.017  -8.584  1.00 31.80      A      
ATOM    994  HB2 LEU   101      15.712   5.029  -9.450  1.00  0.00      A      
ATOM    995  HB3 LEU   101      21.686  -1.220  -8.689  1.00  0.00      A      
ATOM    996  CG  LEU   101      -8.617  -7.403   3.647  1.00 31.92      A      
ATOM    997  HG  LEU   101      21.139   7.423   2.840  1.00  0.00      A      
ATOM    998  CD1 LEU   101       0.616  -0.080   4.715  1.00 30.79      A      
ATOM    999 HD11 LEU   101       2.325   2.683 -25.896  1.00  0.00      A      
ATOM   1000 HD12 LEU   101     -12.889   3.286  16.178  1.00  0.00      A      
ATOM   1001 HD13 LEU   101      -5.049  13.263 -11.883  1.00  0.00      A      
ATOM   1002  CD2 LEU   101      11.981   2.124   6.801  1.00 31.06      A      
ATOM   1003 HD21 LEU   101       0.818   5.757   2.026  1.00  0.00      A      
ATOM   1004 HD22 LEU   101     -23.568   2.972  26.793  1.00  0.00      A      
ATOM   1005 HD23 LEU   101       8.850  19.165  17.360  1.00  0.00      A      
ATOM   1006  C   LEU   101       6.087  -1.086  -2.480  1.00 33.12      A      
ATOM   1007  O   LEU   101       6.209  -1.619   4.500  1.00 32.91      A      
ATOM   1008  N   ARG   102       1.407  -9.126  -1.730  1.00 33.51      A      
ATOM   1009  H   ARG   102       6.456 -16.668   1.079  1.00  0.00      A      
ATOM   1010  CA  ARG   102      -9.918  -8.235  -4.688  1.00 33.33      A      
ATOM   1011  HA  ARG   102      -8.553  12.754 -17.164  1.00  0.00      A      
ATOM   1012  CB  ARG   102      -5.388  -5.430  -6.497  1.00 33.23      A      
ATOM   1013  HB2 ARG   102      -9.687 -13.229  10.752  1.00  0.00      A      
ATOM   1014  HB3 ARG   102      15.967 -31.377 -18.148  1.00  0.00      A      
ATOM   1015  CG  ARG   102      -0.170  -5.626  -3.714  1.00 32.55      A      
ATOM   1016  HG2 ARG   102      18.472  -3.273   4.510  1.00  0.00      A      
ATOM   1017  HG3 ARG   102      10.928   8.279  29.796  1.00  0.00      A      
ATOM   1018  CD  ARG   102       2.479   0.098  -5.954  1.00 32.41      A      
ATOM   1019  HD2 ARG   102     -10.275 -17.970 -15.369  1.00  0.00      A      
ATOM   1020  HD3 ARG   102       0.896  -2.752  14.542  1.00  0.00      A      
ATOM   1021  NE  ARG   102      -4.952  -5.387   3.341  1.00 31.41      A      
ATOM   1022  HE  ARG   102       2.941  -3.801  22.153  1.00  0.00      A      
ATOM   1023  CZ  ARG   102      -9.305  -2.526   7.704  1.00 31.73      A      
ATOM   1024  NH1 ARG   102      -0.105  -2.478   1.229  1.00 31.22      A      
ATOM   1025 HH11 ARG   102       2.625 -17.117   8.154  1.00  0.00      A      
ATOM   1026 HH12 ARG   102     -17.613 -10.169  29.534  1.00  0.00      A      
ATOM   1027  NH2 ARG   102       2.323   2.869   3.875  1.00 30.57      A      
ATOM   1028 HH21 ARG   102      12.549   8.946   1.668  1.00  0.00      A      
ATOM   1029 HH22 ARG   102      13.748  -6.626 -18.499  1.00  0.00      A      
ATOM   1030  C   ARG   102       6.186   4.589  -4.397  1.00 33.59      A      
ATOM   1031  O   ARG   102      -1.190   0.235   2.447  1.00 33.19      A      
ATOM   1032  N   PRO   103      -0.503  -1.332  -1.214  1.00 34.23      A      
ATOM   1033  CD  PRO   103      -2.389  -5.974   0.494  1.00 33.93      A      
ATOM   1034  HD2 PRO   103     -14.458 -21.933  -9.341  1.00  0.00      A      
ATOM   1035  HD3 PRO   103      -1.753   2.688 -12.987  1.00  0.00      A      
ATOM   1036  CG  PRO   103       0.979   0.165  -6.960  1.00 34.58      A      
ATOM   1037  HG2 PRO   103       5.127  -5.736  32.650  1.00  0.00      A      
ATOM   1038  HG3 PRO   103      -5.596 -13.885  -4.474  1.00  0.00      A      
ATOM   1039  CB  PRO   103       6.833   7.676  11.478  1.00 35.16      A      
ATOM   1040  HB2 PRO   103     -16.158  -5.928  -4.506  1.00  0.00      A      
ATOM   1041  HB3 PRO   103     -24.235  -2.111   2.898  1.00  0.00      A      
ATOM   1042  CA  PRO   103       0.587   0.206   2.675  1.00 34.92      A      
ATOM   1043  HA  PRO   103      -6.516  16.473  -2.623  1.00  0.00      A      
ATOM   1044  C   PRO   103       3.000   0.219   1.576  1.00 35.49      A      
ATOM   1045  O   PRO   103      -2.256  -0.977   0.035  1.00 35.60      A      
ATOM   1046  N   GLY   104      -3.597  -1.287   3.666  1.00 36.37      A      
ATOM   1047  H   GLY   104       0.315  -0.216   4.129  1.00  0.00      A      
ATOM   1048  CA  GLY   104      -2.644  -4.283  -4.697  1.00 37.38      A      
ATOM   1049  HA2 GLY   104      10.990  -1.135   5.422  1.00  0.00      A      
ATOM   1050  HA3 GLY   104       8.253  -6.356  -5.161  1.00  0.00      A      
ATOM   1051  C   GLY   104       1.356  -2.865  -5.306  1.00 38.04      A      
ATOM   1052  O   GLY   104       3.157   3.094  -5.085  1.00 37.96      A      
ATOM   1053  N   ASP   105       1.192   0.460  -9.512  1.00 38.05      A      
ATOM   1054  H   ASP   105      20.228 -11.732 -14.426  1.00  0.00      A      
ATOM   1055  CA  ASP   105      -5.692   5.409  -4.083  1.00 38.33      A      
ATOM   1056  HA  ASP   105       8.461   2.410  -5.710  1.00  0.00      A      
ATOM   1057  CB  ASP   105      -3.727   7.404   5.786  1.00 38.12      A      
ATOM   1058  HB2 ASP   105      -1.179  16.608   4.334  1.00  0.00      A      
ATOM   1059  HB3 ASP   105     -21.892  -1.440  15.260  1.00  0.00      A      
ATOM   1060  CG  ASP   105       3.937  -4.253  -1.477  1.00 38.72      A      
ATOM   1061  OD1 ASP   105       4.396   1.842  -2.797  1.00 38.00      A      
ATOM   1062  OD2 ASP   105      -5.666   1.549   4.155  1.00 39.38      A      
ATOM   1063  C   ASP   105      -8.526  -0.795   5.566  1.00 38.24      A      
ATOM   1064  O   ASP   105       0.089   2.942   4.921  1.00 37.93      A      
ATOM   1065  N   GLU   106       6.198   0.201  -3.686  1.00 39.00      A      
ATOM   1066  H   GLU   106     -11.674  -4.317   0.021  1.00  0.00      A      
ATOM   1067  CA  GLU   106      -2.378  -1.519   1.157  1.00 39.87      A      
ATOM   1068  HA  GLU   106      12.082  16.102  -3.049  1.00  0.00      A      
ATOM   1069  CB  GLU   106      -0.293  -1.058   0.997  1.00 40.90      A      
ATOM   1070  HB2 GLU   106     -14.656   0.689  -4.609  1.00  0.00      A      
ATOM   1071  HB3 GLU   106       9.148  -7.443 -12.994  1.00  0.00      A      
ATOM   1072  CG  GLU   106       5.786   8.493   5.902  1.00 42.55      A      
ATOM   1073  HG2 GLU   106      19.776 -22.730   7.642  1.00  0.00      A      
ATOM   1074  HG3 GLU   106      22.558 -12.155 -21.387  1.00  0.00      A      
ATOM   1075  CD  GLU   106       2.995   0.643   3.449  1.00 43.78      A      
ATOM   1076  OE1 GLU   106       3.644   3.477  -5.304  1.00 44.46      A      
ATOM   1077  OE2 GLU   106      -0.874   0.473   3.844  1.00 44.24      A      
ATOM   1078  C   GLU   106      -1.435   1.659  -3.717  1.00 39.46      A      
ATOM   1079  O   GLU   106       7.826   3.976  -1.315  1.00 39.46      A      
ATOM   1080  N   VAL   107      -0.321   1.269   1.651  1.00 39.06      A      
ATOM   1081  H   VAL   107      21.781 -17.878 -25.816  1.00  0.00      A      
ATOM   1082  CA  VAL   107      -2.499  -4.206  -1.644  1.00 38.71      A      
ATOM   1083  HA  VAL   107      -5.961  14.493   9.840  1.00  0.00      A      
ATOM   1084  CB  VAL   107      -0.440  -3.387   8.575  1.00 39.00      A      
ATOM   1085  HB  VAL   107      16.843  -9.827  22.457  1.00  0.00      A      
ATOM   1086  CG1 VAL   107      -3.179   4.588  -2.946  1.00 38.73      A      
ATOM   1087 HG11 VAL   107      -6.932  -7.244   6.360  1.00  0.00      A      
ATOM   1088 HG12 VAL   107       3.524  -1.361   5.382  1.00  0.00      A      
ATOM   1089 HG13 VAL   107      13.879   1.867  12.326  1.00  0.00      A      
ATOM   1090  CG2 VAL   107      -1.153  -0.173   4.136  1.00 38.66      A      
ATOM   1091 HG21 VAL   107       6.570  -9.003   6.206  1.00  0.00      A      
ATOM   1092 HG22 VAL   107      -5.384  -6.210  13.004  1.00  0.00      A      
ATOM   1093 HG23 VAL   107      -8.385  -8.490   4.156  1.00  0.00      A      
ATOM   1094  C   VAL   107       7.264   3.475  -0.002  1.00 38.64      A      
ATOM   1095  O   VAL   107      -3.071  -4.329  -0.904  1.00 38.79      A      
ATOM   1096  N   LEU   108      -3.858  -8.099   0.702  1.00 38.46      A      
ATOM   1097  H   LEU   108      14.605  -7.689  -2.724  1.00  0.00      A      
ATOM   1098  CA  LEU   108      -6.989   5.049   7.297  1.00 38.09      A      
ATOM   1099  HA  LEU   108     -22.092  -0.507   5.756  1.00  0.00      A      
ATOM   1100  CB  LEU   108      -0.172  -5.459  -3.148  1.00 38.23      A      
ATOM   1101  HB2 LEU   108      -6.353   1.918 -25.473  1.00  0.00      A      
ATOM   1102  HB3 LEU   108     -11.555  -3.664  -4.653  1.00  0.00      A      
ATOM   1103  CG  LEU   108       4.214   5.686   0.288  1.00 39.50      A      
ATOM   1104  HG  LEU   108     -10.068  -2.222 -11.301  1.00  0.00      A      
ATOM   1105  CD1 LEU   108      -1.111  -3.928   3.049  1.00 39.67      A      
ATOM   1106 HD11 LEU   108       4.402  13.340  18.388  1.00  0.00      A      
ATOM   1107 HD12 LEU   108       5.570  20.088 -10.604  1.00  0.00      A      
ATOM   1108 HD13 LEU   108      24.751 -11.018  17.271  1.00  0.00      A      
ATOM   1109  CD2 LEU   108       1.385   0.818   1.964  1.00 39.39      A      
ATOM   1110 HD21 LEU   108      -4.419  17.245  18.700  1.00  0.00      A      
ATOM   1111 HD22 LEU   108       2.589   3.594  -4.943  1.00  0.00      A      
ATOM   1112 HD23 LEU   108      -7.406  -2.549 -13.740  1.00  0.00      A      
ATOM   1113  C   LEU   108       4.742 -11.920   0.829  1.00 37.47      A      
ATOM   1114  O   LEU   108       0.008   2.283  -7.796  1.00 37.25      A      
ATOM   1115  N   LEU   109       0.944   4.276  -2.875  1.00 37.09      A      
ATOM   1116  H   LEU   109       3.771   4.265  -7.465  1.00  0.00      A      
ATOM   1117  CA  LEU   109      -0.298   4.315   6.896  1.00 37.24      A      
ATOM   1118  HA  LEU   109       3.319  -0.152 -21.786  1.00  0.00      A      
ATOM   1119  CB  LEU   109       5.845   2.786  -3.012  1.00 36.74      A      
ATOM   1120  HB2 LEU   109       6.725  10.474  -8.355  1.00  0.00      A      
ATOM   1121  HB3 LEU   109     -12.057   5.299   0.087  1.00  0.00      A      
ATOM   1122  CG  LEU   109       6.415   3.497  10.929  1.00 36.27      A      
ATOM   1123  HG  LEU   109      14.057   5.519  14.340  1.00  0.00      A      
ATOM   1124  CD1 LEU   109      -2.520   8.081   4.704  1.00 35.38      A      
ATOM   1125 HD11 LEU   109      -3.449   4.374 -18.581  1.00  0.00      A      
ATOM   1126 HD12 LEU   109       6.666  -9.186  25.053  1.00  0.00      A      
ATOM   1127 HD13 LEU   109       9.513   6.863  12.340  1.00  0.00      A      
ATOM   1128  CD2 LEU   109       2.807   0.319  -1.068  1.00 36.07      A      
ATOM   1129 HD21 LEU   109      15.209 -34.855  -7.865  1.00  0.00      A      
ATOM   1130 HD22 LEU   109       9.736   7.712  -4.683  1.00  0.00      A      
ATOM   1131 HD23 LEU   109      -0.585  23.573  12.850  1.00  0.00      A      
ATOM   1132  C   LEU   109      -4.729  -2.802  -1.039  1.00 37.65      A      
ATOM   1133  O   LEU   109      -5.407  -1.993 -11.183  1.00 37.43      A      
ATOM   1134  N   GLY   110       2.810   1.837   5.072  1.00 38.11      A      
ATOM   1135  H   GLY   110     -11.812   9.517  14.843  1.00  0.00      A      
ATOM   1136  CA  GLY   110      -1.850 -11.509  -3.851  1.00 39.00      A      
ATOM   1137  HA2 GLY   110       6.478 -15.890  10.935  1.00  0.00      A      
ATOM   1138  HA3 GLY   110      -6.866  -7.857  -0.389  1.00  0.00      A      
ATOM   1139  C   GLY   110      -3.149  -0.405  -4.747  1.00 40.03      A      
ATOM   1140  O   GLY   110       1.284   3.395  -0.761  1.00 39.96      A      
ATOM   1141  N   ASN   111       2.409  -3.952  -2.246  1.00 41.33      A      
ATOM   1142  H   ASN   111      -8.364 -24.814  -4.447  1.00  0.00      A      
ATOM   1143  CA  ASN   111      -4.853  -6.324   1.588  1.00 42.73      A      
ATOM   1144  HA  ASN   111     -13.037 -12.259  30.854  1.00  0.00      A      
ATOM   1145  CB  ASN   111      -3.252   7.421  -3.944  1.00 43.54      A      
ATOM   1146  HB2 ASN   111      11.007   8.822  -3.225  1.00  0.00      A      
ATOM   1147  HB3 ASN   111     -19.127   3.546  10.906  1.00  0.00      A      
ATOM   1148  CG  ASN   111       4.737   7.656  -9.944  1.00 44.80      A      
ATOM   1149  OD1 ASN   111       1.932   0.921   5.287  1.00 45.46      A      
ATOM   1150  ND2 ASN   111      -2.670  -2.279  -4.194  1.00 45.12      A      
ATOM   1151 HD21 ASN   111      21.839  34.628 -44.274  1.00  0.00      A      
ATOM   1152 HD22 ASN   111     -27.006  12.815 -18.277  1.00  0.00      A      
ATOM   1153  C   ASN   111       5.865  -3.099  -9.279  1.00 43.36      A      
ATOM   1154  O   ASN   111       6.152  -6.667   0.216  1.00 43.76      A      
ATOM   1155  N   THR   112      -3.880   4.116  -1.855  1.00 43.34      A      
ATOM   1156  H   THR   112      -5.704  26.245  23.272  1.00  0.00      A      
ATOM   1157  CA  THR   112       7.572  -4.008  -0.428  1.00 43.61      A      
ATOM   1158  HA  THR   112      -0.996 -20.581  -6.503  1.00  0.00      A      
ATOM   1159  CB  THR   112      -2.067  -2.606   3.369  1.00 43.79      A      
ATOM   1160  HB  THR   112       9.685  -4.183   7.054  1.00  0.00      A      
ATOM   1161  CG2 THR   112      -2.369  -4.060  -5.552  1.00 43.84      A      
ATOM   1162 HG21 THR   112      12.929  -5.222   4.746  1.00  0.00      A      
ATOM   1163 HG22 THR   112     -20.634   7.475   2.002  1.00  0.00      A      
ATOM   1164 HG23 THR   112       1.412  10.226   6.618  1.00  0.00      A      
ATOM   1165  OG1 THR   112      -0.709   2.142  -1.046  1.00 45.19      A      
ATOM   1166  HG1 THR   112      -1.472   1.572  13.310  1.00  0.00      A      
ATOM   1167  C   THR   112       1.989  -8.269   1.410  1.00 43.20      A      
ATOM   1168  O   THR   112       5.976  -2.670  -2.522  1.00 43.66      A      
ATOM   1169  N   LEU   113      -2.936  -0.279   1.339  1.00 42.44      A      
ATOM   1170  H   LEU   113       2.684   1.684  21.701  1.00  0.00      A      
ATOM   1171  CA  LEU   113       0.035   0.261   0.053  1.00 41.64      A      
ATOM   1172  HA  LEU   113     -15.073 -24.239  -9.728  1.00  0.00      A      
ATOM   1173  CB  LEU   113      -5.860   3.477  -0.213  1.00 41.81      A      
ATOM   1174  HB2 LEU   113      -0.647   1.950  14.058  1.00  0.00      A      
ATOM   1175  HB3 LEU   113      21.485   1.682 -15.445  1.00  0.00      A      
ATOM   1176  CG  LEU   113      -2.758   1.709   3.433  1.00 41.90      A      
ATOM   1177  HG  LEU   113       8.688  -5.145  -0.005  1.00  0.00      A      
ATOM   1178  CD1 LEU   113       0.197   7.603   4.676  1.00 41.57      A      
ATOM   1179 HD11 LEU   113      15.540  -2.939  -5.835  1.00  0.00      A      
ATOM   1180 HD12 LEU   113       4.461  11.924   5.139  1.00  0.00      A      
ATOM   1181 HD13 LEU   113      10.231  -0.988  16.715  1.00  0.00      A      
ATOM   1182  CD2 LEU   113      -1.233  -2.297  -3.979  1.00 41.75      A      
ATOM   1183 HD21 LEU   113       6.540  -6.516  -0.168  1.00  0.00      A      
ATOM   1184 HD22 LEU   113      10.248 -31.392  19.899  1.00  0.00      A      
ATOM   1185 HD23 LEU   113       2.340   1.353  37.996  1.00  0.00      A      
ATOM   1186  C   LEU   113      -5.651   6.409   7.175  1.00 40.91      A      
ATOM   1187  O   LEU   113       3.451  -0.752  -2.303  1.00 40.66      A      
ATOM   1188  N   TYR   114       1.577   0.396   2.256  1.00 40.29      A      
ATOM   1189  H   TYR   114      16.140   3.773   8.681  1.00  0.00      A      
ATOM   1190  CA  TYR   114      -1.491   2.397   1.780  1.00 39.54      A      
ATOM   1191  HA  TYR   114      -3.727  -3.251  -2.889  1.00  0.00      A      
ATOM   1192  CB  TYR   114       3.148   3.643  -1.635  1.00 39.15      A      
ATOM   1193  HB2 TYR   114     -11.431   5.602 -11.811  1.00  0.00      A      
ATOM   1194  HB3 TYR   114       6.911 -15.109 -21.763  1.00  0.00      A      
ATOM   1195  CG  TYR   114       0.137  -4.427   5.126  1.00 38.83      A      
ATOM   1196  CD1 TYR   114      -2.284   2.860  -6.282  1.00 38.52      A      
ATOM   1197  HD1 TYR   114      11.940  29.963   2.891  1.00  0.00      A      
ATOM   1198  CE1 TYR   114      -4.872  -2.485   2.044  1.00 38.45      A      
ATOM   1199  HE1 TYR   114      -8.162   2.039   5.271  1.00  0.00      A      
ATOM   1200  CZ  TYR   114      -1.690  -3.187  -5.312  1.00 38.58      A      
ATOM   1201  OH  TYR   114      -0.626  -2.350   2.564  1.00 39.03      A      
ATOM   1202  HH  TYR   114       5.672   4.628   8.801  1.00  0.00      A      
ATOM   1203  CE2 TYR   114       8.318  -0.441  -3.290  1.00 38.83      A      
ATOM   1204  HE2 TYR   114     -14.471  11.629 -15.774  1.00  0.00      A      
ATOM   1205  CD2 TYR   114      -7.217  -2.402  -3.517  1.00 38.67      A      
ATOM   1206  HD2 TYR   114       3.995 -14.654   7.930  1.00  0.00      A      
ATOM   1207  C   TYR   114      -0.011  -4.217  -0.046  1.00 39.72      A      
ATOM   1208  O   TYR   114      -1.949   1.203  11.308  1.00 39.77      A      
ATOM   1209  N   GLY   115       0.575  -8.723   0.255  1.00 39.28      A      
ATOM   1210  H   GLY   115       7.176  -0.268   8.958  1.00  0.00      A      
ATOM   1211  CA  GLY   115       5.765   4.000   2.705  1.00 38.96      A      
ATOM   1212  HA2 GLY   115      12.604 -24.715   6.082  1.00  0.00      A      
ATOM   1213  HA3 GLY   115      18.594   6.252 -10.665  1.00  0.00      A      
ATOM   1214  C   GLY   115       2.231  -8.734  -0.614  1.00 38.88      A      
ATOM   1215  O   GLY   115      -0.193   1.532   3.338  1.00 38.79      A      
ATOM   1216  N   CYS   116      -1.271  -1.286   2.084  1.00 38.83      A      
ATOM   1217  H   CYS   116     -10.467 -16.853  17.579  1.00  0.00      A      
ATOM   1218  CA  CYS   116      -2.038  -2.003   2.222  1.00 38.80      A      
ATOM   1219  HA  CYS   116       3.438  -9.947  -6.883  1.00  0.00      A      
ATOM   1220  CB  CYS   116      -4.254 -10.340  -1.917  1.00 40.06      A      
ATOM   1221  HB2 CYS   116     -10.060  -3.727 -27.690  1.00  0.00      A      
ATOM   1222  HB3 CYS   116     -24.655  23.760  27.192  1.00  0.00      A      
ATOM   1223  SG  CYS   116      -1.753   1.130   1.176  1.00 43.84      A      
ATOM   1224  HG  CYS   116     -11.535  -3.256   9.210  1.00  0.00      A      
ATOM   1225  C   CYS   116      -1.576   8.060   7.322  1.00 37.83      A      
ATOM   1226  O   CYS   116       8.504   0.577  -2.330  1.00 37.65      A      
ATOM   1227  N   THR   117       2.283   3.936  -5.831  1.00 37.16      A      
ATOM   1228  H   THR   117       4.117  -6.187   2.811  1.00  0.00      A      
ATOM   1229  CA  THR   117       2.746   1.598   3.649  1.00 36.48      A      
ATOM   1230  HA  THR   117       5.077   0.301  11.443  1.00  0.00      A      
ATOM   1231  CB  THR   117       1.532   2.999  -5.458  1.00 36.55      A      
ATOM   1232  HB  THR   117      -7.825  16.217  -0.231  1.00  0.00      A      
ATOM   1233  CG2 THR   117      -2.800   6.525   0.898  1.00 35.92      A      
ATOM   1234 HG21 THR   117     -27.192 -17.380  12.078  1.00  0.00      A      
ATOM   1235 HG22 THR   117      -4.923  10.175  -2.734  1.00  0.00      A      
ATOM   1236 HG23 THR   117      10.846   7.949   0.283  1.00  0.00      A      
ATOM   1237  OG1 THR   117      -5.617  -0.209   1.145  1.00 35.56      A      
ATOM   1238  HG1 THR   117      26.504   3.934  -7.857  1.00  0.00      A      
ATOM   1239  C   THR   117      -3.224  -3.964   4.660  1.00 36.70      A      
ATOM   1240  O   THR   117      -1.213   5.121   0.400  1.00 36.12      A      
ATOM   1241  N   PHE   118       2.335   2.942   3.711  1.00 36.56      A      
ATOM   1242  H   PHE   118      -9.801  17.537 -27.602  1.00  0.00      A      
ATOM   1243  CA  PHE   118       2.030  -5.872  -3.883  1.00 37.12      A      
ATOM   1244  HA  PHE   118      13.368  18.037 -14.314  1.00  0.00      A      
ATOM   1245  CB  PHE   118      -1.538   5.873   8.192  1.00 37.83      A      
ATOM   1246  HB2 PHE   118      -0.335  13.344   2.527  1.00  0.00      A      
ATOM   1247  HB3 PHE   118       2.333 -24.566 -11.263  1.00  0.00      A      
ATOM   1248  CG  PHE   118       0.915  -1.840  -0.485  1.00 38.60      A      
ATOM   1249  CD1 PHE   118       3.355  -0.960  -1.904  1.00 38.93      A      
ATOM   1250  HD1 PHE   118      12.441  -3.006  -7.919  1.00  0.00      A      
ATOM   1251  CE1 PHE   118       1.824  -0.071 -13.478  1.00 39.85      A      
ATOM   1252  HE1 PHE   118     -21.841 -13.841   0.203  1.00  0.00      A      
ATOM   1253  CZ  PHE   118       4.242   0.615  -0.390  1.00 39.04      A      
ATOM   1254  HZ  PHE   118       3.569   4.394  11.349  1.00  0.00      A      
ATOM   1255  CE2 PHE   118      11.095   3.805  -0.163  1.00 38.92      A      
ATOM   1256  HE2 PHE   118      24.451   2.559  -5.006  1.00  0.00      A      
ATOM   1257  CD2 PHE   118      -4.635   0.734  -1.801  1.00 39.56      A      
ATOM   1258  HD2 PHE   118     -34.667  22.745  20.524  1.00  0.00      A      
ATOM   1259  C   PHE   118      -9.906  -1.066  -0.060  1.00 37.01      A      
ATOM   1260  O   PHE   118      -2.182  -0.967   0.693  1.00 37.09      A      
ATOM   1261  N   ALA   119       6.278   0.920  -6.513  1.00 36.60      A      
ATOM   1262  H   ALA   119     -20.047 -21.358 -19.526  1.00  0.00      A      
ATOM   1263  CA  ALA   119       8.600   3.775 -10.088  1.00 35.58      A      
ATOM   1264  HA  ALA   119     -11.807   7.258  10.130  1.00  0.00      A      
ATOM   1265  CB  ALA   119      -3.224  -0.807  11.359  1.00 35.50      A      
ATOM   1266  HB1 ALA   119      -7.796  -1.300   3.465  1.00  0.00      A      
ATOM   1267  HB2 ALA   119      18.197  22.386 -12.931  1.00  0.00      A      
ATOM   1268  HB3 ALA   119      27.210  -6.475  -1.557  1.00  0.00      A      
ATOM   1269  C   ALA   119      -0.977  -5.441   5.468  1.00 35.01      A      
ATOM   1270  O   ALA   119       7.202   3.437   3.716  1.00 35.08      A      
ATOM   1271  N   PHE   120       1.681   5.468  -3.509  1.00 34.19      A      
ATOM   1272  H   PHE   120      10.304  16.312  -3.607  1.00  0.00      A      
ATOM   1273  CA  PHE   120       1.142   6.362  -2.069  1.00 33.54      A      
ATOM   1274  HA  PHE   120      -7.743  15.390  12.468  1.00  0.00      A      
ATOM   1275  CB  PHE   120      -4.957  -2.465  -4.138  1.00 32.09      A      
ATOM   1276  HB2 PHE   120      -9.353  -9.154  35.662  1.00  0.00      A      
ATOM   1277  HB3 PHE   120     -26.494   9.690  -6.446  1.00  0.00      A      
ATOM   1278  CG  PHE   120      -0.904  -3.538   4.254  1.00 30.93      A      
ATOM   1279  CD1 PHE   120      -3.995  10.951   3.123  1.00 30.65      A      
ATOM   1280  HD1 PHE   120       3.181 -20.655  11.892  1.00  0.00      A      
ATOM   1281  CE1 PHE   120      -0.425  -4.513  -3.048  1.00 29.72      A      
ATOM   1282  HE1 PHE   120     -35.988   2.836  17.190  1.00  0.00      A      
ATOM   1283  CZ  PHE   120       0.603  -4.455  -1.759  1.00 29.51      A      
ATOM   1284  HZ  PHE   120      -0.802   6.706   0.263  1.00  0.00      A      
ATOM   1285  CE2 PHE   120      -1.554  -1.562   2.206  1.00 29.75      A      
ATOM   1286  HE2 PHE   120      -3.020 -11.919 -20.754  1.00  0.00      A      
ATOM   1287  CD2 PHE   120      -1.166  11.607  10.300  1.00 30.66      A      
ATOM   1288  HD2 PHE   120     -14.022 -26.906  23.596  1.00  0.00      A      
ATOM   1289  C   PHE   120       2.677  -8.650  -0.080  1.00 33.96      A      
ATOM   1290  O   PHE   120      -5.051   1.440  -5.206  1.00 33.28      A      
ATOM   1291  N   LEU   121       2.817   3.183  -4.320  1.00 34.08      A      
ATOM   1292  H   LEU   121       2.604  -8.093  10.353  1.00  0.00      A      
ATOM   1293  CA  LEU   121       0.564  -0.992  -0.964  1.00 35.00      A      
ATOM   1294  HA  LEU   121      19.881 -17.808  11.923  1.00  0.00      A      
ATOM   1295  CB  LEU   121       0.025   2.097  -0.526  1.00 34.81      A      
ATOM   1296  HB2 LEU   121      16.522  -3.557  10.347  1.00  0.00      A      
ATOM   1297  HB3 LEU   121       9.174 -21.709  -4.116  1.00  0.00      A      
ATOM   1298  CG  LEU   121      -0.362  -3.471  -0.878  1.00 35.18      A      
ATOM   1299  HG  LEU   121      23.222  -4.743  -7.714  1.00  0.00      A      
ATOM   1300  CD1 LEU   121      -6.264   1.851  -0.605  1.00 35.45      A      
ATOM   1301 HD11 LEU   121     -14.081   1.254   8.496  1.00  0.00      A      
ATOM   1302 HD12 LEU   121      19.227  12.875   8.964  1.00  0.00      A      
ATOM   1303 HD13 LEU   121      -5.406 -10.966 -18.643  1.00  0.00      A      
ATOM   1304  CD2 LEU   121      -3.347  -0.227  -7.247  1.00 35.00      A      
ATOM   1305 HD21 LEU   121      -3.561   7.659   9.171  1.00  0.00      A      
ATOM   1306 HD22 LEU   121       1.480  -7.819  14.011  1.00  0.00      A      
ATOM   1307 HD23 LEU   121       9.463  11.851  -5.698  1.00  0.00      A      
ATOM   1308  C   LEU   121       5.000   1.074  -8.787  1.00 35.26      A      
ATOM   1309  O   LEU   121      -2.646  -0.393   0.978  1.00 35.35      A      
ATOM   1310  N   HID   122       8.279  -1.960   7.099  1.00 35.56      A      
ATOM   1311  H   HID   122      15.228   7.497   7.598  1.00  0.00      A      
ATOM   1312  CA  HID   122      -6.434  -0.299  -9.053  1.00 35.95      A      
ATOM   1313  HA  HID   122      14.488 -19.207  15.164  1.00  0.00      A      
ATOM   1314  CB  HID   122      -2.771  -1.381   4.398  1.00 35.71      A      
ATOM   1315  HB2 HID   122      -9.740   4.534  13.559  1.00  0.00      A      
ATOM   1316  HB3 HID   122     -10.854  -4.226   1.683  1.00  0.00      A      
ATOM   1317  CG  HID   122       0.971  -7.922   1.408  1.00 36.41      A      
ATOM   1318  ND1 HID   122      -5.267   4.830   0.061  1.00 36.70      A      
ATOM   1319  HD1 HID   122     -14.321  -0.866  10.933  1.00  0.00      A      
ATOM   1320  CE1 HID   122       3.901   1.185   0.183  1.00 36.83      A      
ATOM   1321  HE1 HID   122      11.961  -2.901   3.833  1.00  0.00      A      
ATOM   1322  NE2 HID   122       2.548   0.022  -1.987  1.00 36.96      A      
ATOM   1323  CD2 HID   122      -1.362  -3.725  -3.279  1.00 36.46      A      
ATOM   1324  HD2 HID   122     -13.145  -6.796  -2.190  1.00  0.00      A      
ATOM   1325  C   HID   122      -2.138   7.387  -4.477  1.00 35.96      A      
ATOM   1326  O   HID   122      -1.736  -2.233   2.625  1.00 35.67      A      
ATOM   1327  N   HID   123       2.518   5.141   0.706  1.00 36.07      A      
ATOM   1328  H   HID   123      -9.160  -3.216  -5.525  1.00  0.00      A      
ATOM   1329  CA  HID   123       0.686  -5.529  -8.479  1.00 36.42      A      
ATOM   1330  HA  HID   123       5.360  -2.349   5.458  1.00  0.00      A      
ATOM   1331  CB  HID   123      -0.711  -1.762  -1.242  1.00 37.63      A      
ATOM   1332  HB2 HID   123      -5.079  28.520   3.821  1.00  0.00      A      
ATOM   1333  HB3 HID   123       3.283  -0.823 -13.084  1.00  0.00      A      
ATOM   1334  CG  HID   123      -2.868  -3.780  -5.353  1.00 39.55      A      
ATOM   1335  ND1 HID   123     -11.545   4.091   1.366  1.00 40.44      A      
ATOM   1336  HD1 HID   123     -23.310 -33.940  20.652  1.00  0.00      A      
ATOM   1337  CE1 HID   123      -1.373  -8.493  -8.507  1.00 40.51      A      
ATOM   1338  HE1 HID   123       8.468  -5.004  -5.440  1.00  0.00      A      
ATOM   1339  NE2 HID   123       1.875  -0.107   2.343  1.00 40.66      A      
ATOM   1340  CD2 HID   123      -2.633   1.187   1.589  1.00 40.24      A      
ATOM   1341  HD2 HID   123      -5.370  -7.149  -7.302  1.00  0.00      A      
ATOM   1342  C   HID   123       1.109   2.196   3.281  1.00 35.82      A      
ATOM   1343  O   HID   123       0.891  -7.183   1.698  1.00 35.70      A      
ATOM   1344  N   GLY   124      -0.882   3.344   7.033  1.00 35.02      A      
ATOM   1345  H   GLY   124      14.409 -14.450  -3.371  1.00  0.00      A      
ATOM   1346  CA  GLY   124      -0.180   6.524  -3.238  1.00 34.53      A      
ATOM   1347  HA2 GLY   124      -8.334  -0.176  26.165  1.00  0.00      A      
ATOM   1348  HA3 GLY   124       6.046  -1.392 -14.431  1.00  0.00      A      
ATOM   1349  C   GLY   124       0.503   2.882  -1.709  1.00 35.26      A      
ATOM   1350  O   GLY   124       3.456  -2.956   2.980  1.00 34.80      A      
ATOM   1351  N   ILE   125       0.340  -1.348  -1.881  1.00 35.08      A      
ATOM   1352  H   ILE   125       4.929  17.003  -6.785  1.00  0.00      A      
ATOM   1353  CA  ILE   125       6.605   6.578  -1.429  1.00 35.57      A      
ATOM   1354  HA  ILE   125       8.751   7.870  25.076  1.00  0.00      A      
ATOM   1355  CB  ILE   125      -3.775  -3.365   7.279  1.00 35.36      A      
ATOM   1356  HB  ILE   125     -10.889  -5.968  14.531  1.00  0.00      A      
ATOM   1357  CG2 ILE   125      -6.734  -1.775   0.506  1.00 35.06      A      
ATOM   1358 HG21 ILE   125     -25.907   3.005  -5.283  1.00  0.00      A      
ATOM   1359 HG22 ILE   125       3.375  20.334   7.261  1.00  0.00      A      
ATOM   1360 HG23 ILE   125      -6.500  13.256  18.614  1.00  0.00      A      
ATOM   1361  CG1 ILE   125       1.946   1.577  -4.563  1.00 35.25      A      
ATOM   1362 HG12 ILE   125       3.137  -8.456 -11.486  1.00  0.00      A      
ATOM   1363 HG13 ILE   125       6.696 -15.436  16.325  1.00  0.00      A      
ATOM   1364  CD1 ILE   125       5.074   1.261  -5.232  1.00 36.16      A      
ATOM   1365 HD11 ILE   125       4.986 -17.291  21.578  1.00  0.00      A      
ATOM   1366 HD12 ILE   125      16.818  -0.309   4.850  1.00  0.00      A      
ATOM   1367 HD13 ILE   125     -15.849  -0.022  35.956  1.00  0.00      A      
ATOM   1368  C   ILE   125       0.770   8.459   4.607  1.00 35.67      A      
ATOM   1369  O   ILE   125       2.903   4.942   2.321  1.00 35.45      A      
ATOM   1370  N   GLY   126       4.219   3.090   2.655  1.00 35.95      A      
ATOM   1371  H   GLY   126       7.531   6.481   4.707  1.00  0.00      A      
ATOM   1372  CA  GLY   126       2.463  -3.584  -1.321  1.00 35.91      A      
ATOM   1373  HA2 GLY   126      12.171  -8.003   8.786  1.00  0.00      A      
ATOM   1374  HA3 GLY   126      -2.863 -11.698   0.979  1.00  0.00      A      
ATOM   1375  C   GLY   126       3.561  -0.002   3.356  1.00 36.47      A      
ATOM   1376  O   GLY   126      -1.174   3.902   5.341  1.00 36.42      A      
ATOM   1377  N   GLU   127      -3.736  -7.921  -4.081  1.00 36.21      A      
ATOM   1378  H   GLU   127       9.032  13.988 -23.558  1.00  0.00      A      
ATOM   1379  CA  GLU   127       7.188  -2.403   0.783  1.00 36.03      A      
ATOM   1380  HA  GLU   127      -2.292  -1.736   6.044  1.00  0.00      A      
ATOM   1381  CB  GLU   127      -4.169   6.358  -3.090  1.00 35.72      A      
ATOM   1382  HB2 GLU   127      -7.676  -6.437   3.804  1.00  0.00      A      
ATOM   1383  HB3 GLU   127       4.983   6.001 -10.780  1.00  0.00      A      
ATOM   1384  CG  GLU   127       2.504   4.862   1.731  1.00 36.01      A      
ATOM   1385  HG2 GLU   127      -0.690 -11.123   9.899  1.00  0.00      A      
ATOM   1386  HG3 GLU   127     -22.516   4.824  33.408  1.00  0.00      A      
ATOM   1387  CD  GLU   127      -0.489   1.198   7.714  1.00 36.42      A      
ATOM   1388  OE1 GLU   127       4.550   0.288  -3.471  1.00 37.05      A      
ATOM   1389  OE2 GLU   127       0.180   0.072   1.965  1.00 36.15      A      
ATOM   1390  C   GLU   127      -1.024  -4.612   1.292  1.00 35.70      A      
ATOM   1391  O   GLU   127      -5.290   5.293  -0.838  1.00 35.82      A      
ATOM   1392  N   PHE   128      -4.467   2.247  -0.914  1.00 35.46      A      
ATOM   1393  H   PHE   128      -2.144  -6.998  25.719  1.00  0.00      A      
ATOM   1394  CA  PHE   128      -3.285   7.923  -3.661  1.00 35.25      A      
ATOM   1395  HA  PHE   128      -5.608  -0.117  -1.251  1.00  0.00      A      
ATOM   1396  CB  PHE   128       6.044  -0.064  -6.557  1.00 34.45      A      
ATOM   1397  HB2 PHE   128      -5.751  15.248  -2.768  1.00  0.00      A      
ATOM   1398  HB3 PHE   128       8.535   9.855  -5.229  1.00  0.00      A      
ATOM   1399  CG  PHE   128      -2.041  -8.033  -3.643  1.00 34.11      A      
ATOM   1400  CD1 PHE   128       8.115  -5.256   2.224  1.00 33.59      A      
ATOM   1401  HD1 PHE   128      -3.395  20.476  -7.512  1.00  0.00      A      
ATOM   1402  CE1 PHE   128      -6.803  -0.589   2.486  1.00 33.21      A      
ATOM   1403  HE1 PHE   128     -10.996  11.382  -3.329  1.00  0.00      A      
ATOM   1404  CZ  PHE   128      -7.599  -6.942  -7.589  1.00 33.60      A      
ATOM   1405  HZ  PHE   128      20.308 -12.777 -23.349  1.00  0.00      A      
ATOM   1406  CE2 PHE   128       3.841  -6.272  -5.865  1.00 33.68      A      
ATOM   1407  HE2 PHE   128       6.073  22.222  26.182  1.00  0.00      A      
ATOM   1408  CD2 PHE   128       6.347   4.062   3.417  1.00 33.89      A      
ATOM   1409  HD2 PHE   128       1.772  23.845  -5.134  1.00  0.00      A      
ATOM   1410  C   PHE   128      -0.826   0.509  10.464  1.00 35.72      A      
ATOM   1411  O   PHE   128      -3.526  -0.496  -0.061  1.00 36.31      A      
ATOM   1412  N   GLY   129      -7.851   9.177   8.149  1.00 36.30      A      
ATOM   1413  H   GLY   129     -26.271  11.858   2.773  1.00  0.00      A      
ATOM   1414  CA  GLY   129      11.856   0.647   3.747  1.00 37.18      A      
ATOM   1415  HA2 GLY   129      14.055   4.436   8.025  1.00  0.00      A      
ATOM   1416  HA3 GLY   129      12.165  -4.726  -8.310  1.00  0.00      A      
ATOM   1417  C   GLY   129       7.487  -5.607   5.337  1.00 37.82      A      
ATOM   1418  O   GLY   129      -5.698   2.158  -1.886  1.00 37.85      A      
ATOM   1419  N   VAL   130      -2.171  -6.621   4.712  1.00 38.12      A      
ATOM   1420  H   VAL   130       1.286  12.557 -11.414  1.00  0.00      A      
ATOM   1421  CA  VAL   130      -4.527   7.700   0.322  1.00 38.23      A      
ATOM   1422  HA  VAL   130      -3.290   8.148   0.620  1.00  0.00      A      
ATOM   1423  CB  VAL   130       5.365   6.106  -4.146  1.00 38.16      A      
ATOM   1424  HB  VAL   130       1.563  17.850  -5.542  1.00  0.00      A      
ATOM   1425  CG1 VAL   130       4.359   1.455  -1.724  1.00 37.44      A      
ATOM   1426 HG11 VAL   130       8.314  16.062  15.222  1.00  0.00      A      
ATOM   1427 HG12 VAL   130      32.923  10.263  17.306  1.00  0.00      A      
ATOM   1428 HG13 VAL   130     -10.819 -22.103   9.746  1.00  0.00      A      
ATOM   1429  CG2 VAL   130       7.498  -3.984   3.689  1.00 37.20      A      
ATOM   1430 HG21 VAL   130      10.936  -1.729 -18.077  1.00  0.00      A      
ATOM   1431 HG22 VAL   130     -20.277   0.123   8.050  1.00  0.00      A      
ATOM   1432 HG23 VAL   130      -6.324 -19.708  29.415  1.00  0.00      A      
ATOM   1433  C   VAL   130     -15.572   1.296  -5.433  1.00 38.74      A      
ATOM   1434  O   VAL   130      -3.977  -0.902   7.416  1.00 38.83      A      
ATOM   1435  N   LYS   131       5.290   3.182  -6.224  1.00 39.29      A      
ATOM   1436  H   LYS   131      11.257  -8.749  -9.081  1.00  0.00      A      
ATOM   1437  CA  LYS   131       5.713   0.199  -1.521  1.00 40.39      A      
ATOM   1438  HA  LYS   131      -4.190  -6.219  -0.896  1.00  0.00      A      
ATOM   1439  CB  LYS   131       3.256  -1.629   9.361  1.00 41.10      A      
ATOM   1440  HB2 LYS   131      -4.395  12.216   7.175  1.00  0.00      A      
ATOM   1441  HB3 LYS   131     -19.012  11.294  19.561  1.00  0.00      A      
ATOM   1442  CG  LYS   131      -3.997   0.964  -4.784  1.00 43.19      A      
ATOM   1443  HG2 LYS   131      -6.105  -1.814 -35.418  1.00  0.00      A      
ATOM   1444  HG3 LYS   131     -19.621  14.332   6.402  1.00  0.00      A      
ATOM   1445  CD  LYS   131      -0.666  -1.212   0.371  1.00 44.63      A      
ATOM   1446  HD2 LYS   131      -5.628  -2.613   0.949  1.00  0.00      A      
ATOM   1447  HD3 LYS   131       0.212   0.835  -4.726  1.00  0.00      A      
ATOM   1448  CE  LYS   131       8.300  11.639   4.350  1.00 45.43      A      
ATOM   1449  HE2 LYS   131      -4.827  12.548  26.381  1.00  0.00      A      
ATOM   1450  HE3 LYS   131       4.511  19.636   3.911  1.00  0.00      A      
ATOM   1451  NZ  LYS   131      -3.725   1.213  -6.915  1.00 46.13      A      
ATOM   1452  HZ1 LYS   131      16.173   8.086   7.000  1.00  0.00      A      
ATOM   1453  HZ2 LYS   131      -8.891  -0.077  -2.312  1.00  0.00      A      
ATOM   1454  HZ3 LYS   131      -3.544   0.505  -5.461  1.00  0.00      A      
ATOM   1455  C   LYS   131      -1.180   0.733   2.180  1.00 40.27      A      
ATOM   1456  O   LYS   131      -3.665  -0.353   2.138  1.00 40.13      A      
ATOM   1457  N   LEU   132      -4.900   2.871   5.474  1.00 40.25      A      
ATOM   1458  H   LEU   132      -9.543  -2.272  -2.112  1.00  0.00      A      
ATOM   1459  CA  LEU   132      -6.583  -6.775   5.083  1.00 41.01      A      
ATOM   1460  HA  LEU   132     -23.281 -10.882   6.487  1.00  0.00      A      
ATOM   1461  CB  LEU   132       4.221  -8.565  -1.936  1.00 41.14      A      
ATOM   1462  HB2 LEU   132      15.874  20.645 -11.082  1.00  0.00      A      
ATOM   1463  HB3 LEU   132      -8.252   1.443  14.607  1.00  0.00      A      
ATOM   1464  CG  LEU   132      -6.273  -2.055  -1.266  1.00 41.64      A      
ATOM   1465  HG  LEU   132       6.452  18.390  -4.194  1.00  0.00      A      
ATOM   1466  CD1 LEU   132       1.287  -1.399  -7.523  1.00 41.52      A      
ATOM   1467 HD11 LEU   132       4.437  20.518  20.659  1.00  0.00      A      
ATOM   1468 HD12 LEU   132      17.424  19.087  22.725  1.00  0.00      A      
ATOM   1469 HD13 LEU   132     -10.681   8.746 -14.310  1.00  0.00      A      
ATOM   1470  CD2 LEU   132       4.755   0.002  -2.878  1.00 41.26      A      
ATOM   1471 HD21 LEU   132      15.768  -8.306   0.276  1.00  0.00      A      
ATOM   1472 HD22 LEU   132       9.483   6.388  12.227  1.00  0.00      A      
ATOM   1473 HD23 LEU   132      -0.188  17.259 -14.040  1.00  0.00      A      
ATOM   1474  C   LEU   132      -5.432  -6.690  -3.878  1.00 41.45      A      
ATOM   1475  O   LEU   132       4.051   2.296  -0.924  1.00 40.86      A      
ATOM   1476  N   ARG   133       0.043   4.598  -0.572  1.00 42.35      A      
ATOM   1477  H   ARG   133     -17.211   2.268 -15.625  1.00  0.00      A      
ATOM   1478  CA  ARG   133       6.274   7.273  -4.587  1.00 43.29      A      
ATOM   1479  HA  ARG   133      14.632  18.919  10.498  1.00  0.00      A      
ATOM   1480  CB  ARG   133      -1.078   2.296   3.540  1.00 44.29      A      
ATOM   1481  HB2 ARG   133       5.758   2.754   0.440  1.00  0.00      A      
ATOM   1482  HB3 ARG   133       6.593   6.832  27.589  1.00  0.00      A      
ATOM   1483  CG  ARG   133       6.052  -0.718   5.555  1.00 46.41      A      
ATOM   1484  HG2 ARG   133     -11.145 -16.665 -16.013  1.00  0.00      A      
ATOM   1485  HG3 ARG   133      -2.751   0.602 -28.878  1.00  0.00      A      
ATOM   1486  CD  ARG   133       1.044  -0.397  -2.932  1.00 48.40      A      
ATOM   1487  HD2 ARG   133       0.889   3.411 -13.472  1.00  0.00      A      
ATOM   1488  HD3 ARG   133     -12.760  -2.989  -3.629  1.00  0.00      A      
ATOM   1489  NE  ARG   133       4.020   4.736  -2.635  1.00 50.44      A      
ATOM   1490  HE  ARG   133      20.926 -16.339  15.223  1.00  0.00      A      
ATOM   1491  CZ  ARG   133       2.455   1.000   0.593  1.00 51.78      A      
ATOM   1492  NH1 ARG   133      -1.159   3.612   3.116  1.00 51.94      A      
ATOM   1493 HH11 ARG   133      -1.625   1.864   2.747  1.00  0.00      A      
ATOM   1494 HH12 ARG   133      15.333  11.310  -1.705  1.00  0.00      A      
ATOM   1495  NH2 ARG   133      -1.272  -6.245  -5.477  1.00 52.68      A      
ATOM   1496 HH21 ARG   133     -26.695  10.394  -5.217  1.00  0.00      A      
ATOM   1497 HH22 ARG   133      16.241   9.125 -19.450  1.00  0.00      A      
ATOM   1498  C   ARG   133      10.589   0.957   2.425  1.00 43.24      A      
ATOM   1499  O   ARG   133      -0.626  -1.451   8.013  1.00 43.26      A      
ATOM   1500  N   HIE   134       0.082  -4.693  -4.128  1.00 43.26      A      
ATOM   1501  H   HIE   134       3.833   0.662   6.599  1.00  0.00      A      
ATOM   1502  CA  HIE   134       2.154   5.448  -0.023  1.00 43.65      A      
ATOM   1503  HA  HIE   134     -26.919   3.899  -3.033  1.00  0.00      A      
ATOM   1504  CB  HIE   134       2.333   6.019   6.162  1.00 43.70      A      
ATOM   1505  HB2 HIE   134     -11.529  10.567  -7.076  1.00  0.00      A      
ATOM   1506  HB3 HIE   134      -8.836   7.508  29.335  1.00  0.00      A      
ATOM   1507  CG  HIE   134       4.450   1.534  -5.291  1.00 44.28      A      
ATOM   1508  ND1 HIE   134      -0.156  -5.776   1.046  1.00 44.22      A      
ATOM   1509  CE1 HIE   134       0.199  -4.877  -0.208  1.00 44.22      A      
ATOM   1510  HE1 HIE   134       2.333   3.425   3.756  1.00  0.00      A      
ATOM   1511  NE2 HIE   134       4.315  -5.439  -1.330  1.00 44.38      A      
ATOM   1512  HE2 HIE   134       9.320  -2.866   6.853  1.00  0.00      A      
ATOM   1513  CD2 HIE   134      -9.190   1.343   3.371  1.00 44.51      A      
ATOM   1514  HD2 HIE   134       4.227  22.106  18.068  1.00  0.00      A      
ATOM   1515  C   HIE   134       1.030  -3.204   2.244  1.00 43.61      A      
ATOM   1516  O   HIE   134      -1.821  -1.335  -3.212  1.00 43.91      A      
ATOM   1517  N   VAL   135      -0.251  -1.824   6.829  1.00 43.47      A      
ATOM   1518  H   VAL   135     -25.190   3.751  -7.630  1.00  0.00      A      
ATOM   1519  CA  VAL   135       1.431   4.499   0.017  1.00 43.32      A      
ATOM   1520  HA  VAL   135      -2.371   9.494  15.689  1.00  0.00      A      
ATOM   1521  CB  VAL   135       8.147   5.122   1.229  1.00 43.44      A      
ATOM   1522  HB  VAL   135      -4.281  -6.972  18.022  1.00  0.00      A      
ATOM   1523  CG1 VAL   135      -1.784   1.239   0.871  1.00 43.53      A      
ATOM   1524 HG11 VAL   135      40.287  -6.339  15.154  1.00  0.00      A      
ATOM   1525 HG12 VAL   135       8.851   8.472 -20.845  1.00  0.00      A      
ATOM   1526 HG13 VAL   135      -4.156  26.767  -4.084  1.00  0.00      A      
ATOM   1527  CG2 VAL   135       7.790  -0.849  -7.207  1.00 43.43      A      
ATOM   1528 HG21 VAL   135      -7.236  10.452 -13.406  1.00  0.00      A      
ATOM   1529 HG22 VAL   135       2.226   9.326  13.499  1.00  0.00      A      
ATOM   1530 HG23 VAL   135       4.717  -5.263   5.278  1.00  0.00      A      
ATOM   1531  C   VAL   135      -2.921  -0.199   5.525  1.00 43.47      A      
ATOM   1532  O   VAL   135      -0.903  -5.336  -3.266  1.00 43.44      A      
ATOM   1533  N   ASP   136       5.993  -0.437  -5.336  1.00 42.85      A      
ATOM   1534  H   ASP   136       3.292  -0.419   1.258  1.00  0.00      A      
ATOM   1535  CA  ASP   136      -1.268  -0.022   0.956  1.00 42.88      A      
ATOM   1536  HA  ASP   136      -1.193   1.466  -1.495  1.00  0.00      A      
ATOM   1537  CB  ASP   136       8.521   1.090  -7.505  1.00 43.51      A      
ATOM   1538  HB2 ASP   136     -33.334   8.093  14.495  1.00  0.00      A      
ATOM   1539  HB3 ASP   136      -6.914  22.559   7.047  1.00  0.00      A      
ATOM   1540  CG  ASP   136       9.375   4.817  -1.201  1.00 44.29      A      
ATOM   1541  OD1 ASP   136      -5.129  -4.265  -4.828  1.00 44.40      A      
ATOM   1542  OD2 ASP   136      -2.615   5.799   1.547  1.00 44.43      A      
ATOM   1543  C   ASP   136       2.293   3.671   5.030  1.00 42.34      A      
ATOM   1544  O   ASP   136       4.332  -1.604   0.863  1.00 42.31      A      
ATOM   1545  N   MET   137      -7.518   0.202   7.741  1.00 41.37      A      
ATOM   1546  H   MET   137       1.512 -11.788  13.521  1.00  0.00      A      
ATOM   1547  CA  MET   137       2.007  -2.240   9.796  1.00 40.71      A      
ATOM   1548  HA  MET   137     -14.257   4.388  -5.916  1.00  0.00      A      
ATOM   1549  CB  MET   137       2.365   0.214  -2.980  1.00 40.69      A      
ATOM   1550  HB2 MET   137      -9.346   9.135   0.385  1.00  0.00      A      
ATOM   1551  HB3 MET   137     -29.243  -8.342  -6.319  1.00  0.00      A      
ATOM   1552  CG  MET   137       7.783   1.053   3.466  1.00 40.77      A      
ATOM   1553  HG2 MET   137      -0.942 -28.305  -0.071  1.00  0.00      A      
ATOM   1554  HG3 MET   137     -10.319  22.835 -39.244  1.00  0.00      A      
ATOM   1555  SD  MET   137       2.663   0.236   2.294  1.00 41.13      A      
ATOM   1556  CE  MET   137       8.898  -2.541   0.885  1.00 40.23      A      
ATOM   1557  HE1 MET   137      11.894  11.384 -13.385  1.00  0.00      A      
ATOM   1558  HE2 MET   137      14.372 -11.096  16.902  1.00  0.00      A      
ATOM   1559  HE3 MET   137      10.130  21.525  14.043  1.00  0.00      A      
ATOM   1560  C   MET   137      -2.729   0.601   2.256  1.00 40.47      A      
ATOM   1561  O   MET   137      -1.675   2.956   2.910  1.00 40.18      A      
ATOM   1562  N   ALA   138      -3.407  -0.458  -2.016  1.00 40.32      A      
ATOM   1563  H   ALA   138       9.400  21.960  -5.288  1.00  0.00      A      
ATOM   1564  CA  ALA   138      -4.414  -5.515   1.896  1.00 40.65      A      
ATOM   1565  HA  ALA   138      -3.636  -4.883   2.585  1.00  0.00      A      
ATOM   1566  CB  ALA   138       0.099  -2.921   1.510  1.00 40.11      A      
ATOM   1567  HB1 ALA   138      -7.980  -7.262   0.612  1.00  0.00      A      
ATOM   1568  HB2 ALA   138     -18.524  -7.469  18.779  1.00  0.00      A      
ATOM   1569  HB3 ALA   138       0.830  -4.601   6.687  1.00  0.00      A      
ATOM   1570  C   ALA   138       6.779   6.516   4.226  1.00 41.02      A      
ATOM   1571  O   ALA   138       1.559  -0.170  -2.769  1.00 40.80      A      
ATOM   1572  N   ASP   139      -0.771   4.068  -2.417  1.00 41.39      A      
ATOM   1573  H   ASP   139      -7.805  23.462   8.402  1.00  0.00      A      
ATOM   1574  CA  ASP   139       1.749   0.470   0.089  1.00 41.96      A      
ATOM   1575  HA  ASP   139       1.557   0.464   0.876  1.00  0.00      A      
ATOM   1576  CB  ASP   139      -1.011  -1.664  -3.029  1.00 41.68      A      
ATOM   1577  HB2 ASP   139      23.157  18.237  -6.390  1.00  0.00      A      
ATOM   1578  HB3 ASP   139       1.391  -5.055  -5.913  1.00  0.00      A      
ATOM   1579  CG  ASP   139      -1.692  -4.148   1.089  1.00 42.10      A      
ATOM   1580  OD1 ASP   139      -2.204  -0.021   5.168  1.00 41.28      A      
ATOM   1581  OD2 ASP   139      -2.547  -1.496  -2.478  1.00 42.49      A      
ATOM   1582  C   ASP   139      -0.910   3.663   7.049  1.00 42.61      A      
ATOM   1583  O   ASP   139      -3.615  -0.212   2.049  1.00 42.72      A      
ATOM   1584  N   LEU   140      -8.736  -2.300  -1.042  1.00 43.29      A      
ATOM   1585  H   LEU   140      -9.656  -2.440   7.828  1.00  0.00      A      
ATOM   1586  CA  LEU   140       1.585  -5.757  -1.037  1.00 44.54      A      
ATOM   1587  HA  LEU   140       5.403  -8.252  -8.176  1.00  0.00      A      
ATOM   1588  CB  LEU   140       1.139   0.587   5.627  1.00 44.28      A      
ATOM   1589  HB2 LEU   140     -19.743 -11.891  -6.762  1.00  0.00      A      
ATOM   1590  HB3 LEU   140       6.860  -0.063 -32.411  1.00  0.00      A      
ATOM   1591  CG  LEU   140       6.104  -9.643  -9.567  1.00 44.31      A      
ATOM   1592  HG  LEU   140      17.173  -4.338  -5.220  1.00  0.00      A      
ATOM   1593  CD1 LEU   140      -6.486   0.748   2.264  1.00 43.80      A      
ATOM   1594 HD11 LEU   140       4.185 -11.636  -0.783  1.00  0.00      A      
ATOM   1595 HD12 LEU   140     -15.677  -0.254  -5.360  1.00  0.00      A      
ATOM   1596 HD13 LEU   140       5.165  -8.024   4.641  1.00  0.00      A      
ATOM   1597  CD2 LEU   140      -3.301   0.195   6.238  1.00 43.65      A      
ATOM   1598 HD21 LEU   140      -0.320 -20.572   0.995  1.00  0.00      A      
ATOM   1599 HD22 LEU   140       3.623  -5.927  11.438  1.00  0.00      A      
ATOM   1600 HD23 LEU   140     -13.455  -3.604   8.996  1.00  0.00      A      
ATOM   1601  C   LEU   140      -8.971  -1.033   1.261  1.00 45.87      A      
ATOM   1602  O   LEU   140       1.224   3.540   9.514  1.00 45.98      A      
ATOM   1603  N   GLN   141      -6.151  -0.264  -3.510  1.00 46.99      A      
ATOM   1604  H   GLN   141     -12.172  13.148 -13.749  1.00  0.00      A      
ATOM   1605  CA  GLN   141     -10.827   2.094  -3.668  1.00 47.98      A      
ATOM   1606  HA  GLN   141      -3.101  42.161  -0.911  1.00  0.00      A      
ATOM   1607  CB  GLN   141      -2.771  -6.141  -6.287  1.00 49.22      A      
ATOM   1608  HB2 GLN   141       9.496 -12.768  13.655  1.00  0.00      A      
ATOM   1609  HB3 GLN   141      18.915 -11.302  -7.804  1.00  0.00      A      
ATOM   1610  CG  GLN   141      -5.501   0.152   1.294  1.00 51.15      A      
ATOM   1611  HG2 GLN   141      -7.768  13.271   5.466  1.00  0.00      A      
ATOM   1612  HG3 GLN   141       1.005  -3.093   5.363  1.00  0.00      A      
ATOM   1613  CD  GLN   141      -9.768   1.100   4.237  1.00 52.30      A      
ATOM   1614  OE1 GLN   141      -0.495   1.658   2.754  1.00 53.07      A      
ATOM   1615  NE2 GLN   141      -4.666   1.601   0.588  1.00 52.61      A      
ATOM   1616 HE21 GLN   141      -1.113  -0.930 -24.415  1.00  0.00      A      
ATOM   1617 HE22 GLN   141      17.524  12.220  12.120  1.00  0.00      A      
ATOM   1618  C   GLN   141      -0.257   6.041  -5.738  1.00 48.02      A      
ATOM   1619  O   GLN   141       2.842   0.242  -3.576  1.00 47.81      A      
ATOM   1620  N   ALA   142      -4.876  -5.274   1.730  1.00 47.87      A      
ATOM   1621  H   ALA   142       2.509  -1.992   8.939  1.00  0.00      A      
ATOM   1622  CA  ALA   142       1.549  -3.294  -4.301  1.00 48.07      A      
ATOM   1623  HA  ALA   142     -23.383  -6.151 -30.426  1.00  0.00      A      
ATOM   1624  CB  ALA   142       5.176 -10.628  -2.033  1.00 47.58      A      
ATOM   1625  HB1 ALA   142       2.742   5.704  16.180  1.00  0.00      A      
ATOM   1626  HB2 ALA   142     -16.355   2.286  28.180  1.00  0.00      A      
ATOM   1627  HB3 ALA   142      22.565 -11.548   8.893  1.00  0.00      A      
ATOM   1628  C   ALA   142       0.797 -10.662   2.989  1.00 48.19      A      
ATOM   1629  O   ALA   142       0.624 -12.123   1.492  1.00 48.44      A      
ATOM   1630  N   LEU   143      -2.457  -0.005   4.773  1.00 48.40      A      
ATOM   1631  H   LEU   143      -3.017  -4.452   6.450  1.00  0.00      A      
ATOM   1632  CA  LEU   143       6.289  -2.062  -0.017  1.00 48.61      A      
ATOM   1633  HA  LEU   143      15.977 -11.938 -13.554  1.00  0.00      A      
ATOM   1634  CB  LEU   143      -3.894   0.585  -3.159  1.00 48.84      A      
ATOM   1635  HB2 LEU   143       0.864   4.799 -18.029  1.00  0.00      A      
ATOM   1636  HB3 LEU   143      -2.961  18.782  -8.693  1.00  0.00      A      
ATOM   1637  CG  LEU   143      -3.521  -0.580  -2.498  1.00 49.17      A      
ATOM   1638  HG  LEU   143     -20.151  12.855  -6.130  1.00  0.00      A      
ATOM   1639  CD1 LEU   143       0.303  -4.718   5.239  1.00 49.45      A      
ATOM   1640 HD11 LEU   143     -14.582  16.853  -5.476  1.00  0.00      A      
ATOM   1641 HD12 LEU   143       2.793  -2.214  -9.764  1.00  0.00      A      
ATOM   1642 HD13 LEU   143      10.400  12.586  25.863  1.00  0.00      A      
ATOM   1643  CD2 LEU   143       1.583  -6.835   2.807  1.00 49.16      A      
ATOM   1644 HD21 LEU   143       8.109   0.540  -2.468  1.00  0.00      A      
ATOM   1645 HD22 LEU   143     -13.187 -21.092 -13.228  1.00  0.00      A      
ATOM   1646 HD23 LEU   143      -0.613  11.166  -4.321  1.00  0.00      A      
ATOM   1647  C   LEU   143      -3.870   1.736  -4.381  1.00 48.68      A      
ATOM   1648  O   LEU   143       1.729   0.107  -0.158  1.00 48.62      A      
ATOM   1649  N   GLU   144      -4.236   6.975 -10.202  1.00 48.85      A      
ATOM   1650  H   GLU   144      -6.694  -1.765 -30.220  1.00  0.00      A      
ATOM   1651  CA  GLU   144      -5.393  11.434  -2.413  1.00 48.91      A      
ATOM   1652  HA  GLU   144     -24.965   5.553 -43.497  1.00  0.00      A      
ATOM   1653  CB  GLU   144      -2.537  -5.779  -2.376  1.00 49.11      A      
ATOM   1654  HB2 GLU   144     -19.586  20.240   8.334  1.00  0.00      A      
ATOM   1655  HB3 GLU   144     -26.320 -13.871  13.025  1.00  0.00      A      
ATOM   1656  CG  GLU   144       3.441  -3.646   1.078  1.00 49.56      A      
ATOM   1657  HG2 GLU   144     -17.065 -11.165  12.601  1.00  0.00      A      
ATOM   1658  HG3 GLU   144       4.902 -39.041   3.687  1.00  0.00      A      
ATOM   1659  CD  GLU   144      -5.280  -4.254   3.995  1.00 50.04      A      
ATOM   1660  OE1 GLU   144      -1.136   3.908   3.568  1.00 50.17      A      
ATOM   1661  OE2 GLU   144       6.697  -0.476   3.461  1.00 50.59      A      
ATOM   1662  C   GLU   144      -3.619 -12.443  13.965  1.00 48.76      A      
ATOM   1663  O   GLU   144      -3.610   1.440   2.731  1.00 48.82      A      
ATOM   1664  N   ALA   145      -1.694   0.265  -2.661  1.00 48.40      A      
ATOM   1665  H   ALA   145      -9.819 -17.709  -8.034  1.00  0.00      A      
ATOM   1666  CA  ALA   145       3.510  -2.816  -8.107  1.00 48.53      A      
ATOM   1667  HA  ALA   145      -5.756  -5.984  -9.370  1.00  0.00      A      
ATOM   1668  CB  ALA   145      -2.130  -0.689 -15.149  1.00 48.28      A      
ATOM   1669  HB1 ALA   145      -6.808  -3.844  -0.444  1.00  0.00      A      
ATOM   1670  HB2 ALA   145       6.539   1.725 -14.727  1.00  0.00      A      
ATOM   1671  HB3 ALA   145      -7.078 -11.260   2.827  1.00  0.00      A      
ATOM   1672  C   ALA   145       3.152  -1.087  -0.787  1.00 48.59      A      
ATOM   1673  O   ALA   145      -1.751   4.180  -4.465  1.00 48.69      A      
ATOM   1674  N   ALA   146      -7.797   8.653  -0.245  1.00 48.25      A      
ATOM   1675  H   ALA   146      -2.164  11.488  16.981  1.00  0.00      A      
ATOM   1676  CA  ALA   146       4.166  -3.403   2.032  1.00 47.73      A      
ATOM   1677  HA  ALA   146     -11.037   9.606  27.572  1.00  0.00      A      
ATOM   1678  CB  ALA   146      -3.228   3.748   1.344  1.00 47.57      A      
ATOM   1679  HB1 ALA   146       5.859 -15.351  -4.029  1.00  0.00      A      
ATOM   1680  HB2 ALA   146      15.503   8.857  -2.756  1.00  0.00      A      
ATOM   1681  HB3 ALA   146       3.482 -19.216  -3.769  1.00  0.00      A      
ATOM   1682  C   ALA   146      -4.442  -3.843  -5.850  1.00 47.33      A      
ATOM   1683  O   ALA   146       4.437  -5.460   2.763  1.00 47.08      A      
ATOM   1684  N   MET   147      -0.382  -7.480   6.914  1.00 47.18      A      
ATOM   1685  H   MET   147       2.699  -6.722  -6.057  1.00  0.00      A      
ATOM   1686  CA  MET   147       0.781  -5.711   2.128  1.00 47.37      A      
ATOM   1687  HA  MET   147      -3.341   0.816  -2.729  1.00  0.00      A      
ATOM   1688  CB  MET   147      -3.693  -0.678  -0.715  1.00 47.06      A      
ATOM   1689  HB2 MET   147       0.662   2.391   5.374  1.00  0.00      A      
ATOM   1690  HB3 MET   147      -0.184  11.950 -29.496  1.00  0.00      A      
ATOM   1691  CG  MET   147       3.739   1.312  -7.173  1.00 47.37      A      
ATOM   1692  HG2 MET   147      -3.126 -19.486  -5.207  1.00  0.00      A      
ATOM   1693  HG3 MET   147      15.741 -18.383  -8.849  1.00  0.00      A      
ATOM   1694  SD  MET   147      -2.823   3.053  -2.135  1.00 47.05      A      
ATOM   1695  CE  MET   147      -4.781  -4.887  -1.222  1.00 46.96      A      
ATOM   1696  HE1 MET   147      13.116 -14.475   5.360  1.00  0.00      A      
ATOM   1697  HE2 MET   147      -2.759   4.750  -8.239  1.00  0.00      A      
ATOM   1698  HE3 MET   147       0.781 -17.086 -13.358  1.00  0.00      A      
ATOM   1699  C   MET   147      -1.943 -11.325  -3.567  1.00 47.69      A      
ATOM   1700  O   MET   147      -0.612   1.417  -0.674  1.00 47.49      A      
ATOM   1701  N   THR   148     -10.911  -0.028   0.300  1.00 47.80      A      
ATOM   1702  H   THR   148      -0.941   9.319 -23.129  1.00  0.00      A      
ATOM   1703  CA  THR   148       3.234  -1.600   2.392  1.00 47.63      A      
ATOM   1704  HA  THR   148       6.360  -5.044   8.883  1.00  0.00      A      
ATOM   1705  CB  THR   148      -4.728  -1.509   7.102  1.00 47.53      A      
ATOM   1706  HB  THR   148      14.066  15.875  11.945  1.00  0.00      A      
ATOM   1707  CG2 THR   148      -5.406  -2.091  -0.689  1.00 47.50      A      
ATOM   1708 HG21 THR   148      -9.314  -4.783   2.498  1.00  0.00      A      
ATOM   1709 HG22 THR   148      12.817  -1.451  17.879  1.00  0.00      A      
ATOM   1710 HG23 THR   148       7.848   0.488 -19.288  1.00  0.00      A      
ATOM   1711  OG1 THR   148      -1.784   0.262  -0.195  1.00 48.31      A      
ATOM   1712  HG1 THR   148       2.297   1.529  -2.047  1.00  0.00      A      
ATOM   1713  C   THR   148      -0.073  -0.179  -1.081  1.00 47.54      A      
ATOM   1714  O   THR   148       6.644  -7.776  -0.750  1.00 47.88      A      
ATOM   1715  N   ALA   150      -2.785  -2.015  -0.509  1.00 45.18      A      
ATOM   1716  H   ALA   150      -7.600   7.801   0.809  1.00  0.00      A      
ATOM   1717  CA  ALA   150       3.902  -0.620  -4.043  1.00 44.35      A      
ATOM   1718  HA  ALA   150      -1.043  16.549   6.191  1.00  0.00      A      
ATOM   1719  CB  ALA   150       2.475   3.173   0.577  1.00 44.58      A      
ATOM   1720  HB1 ALA   150       8.890   7.791   2.498  1.00  0.00      A      
ATOM   1721  HB2 ALA   150      -5.682 -10.955  16.085  1.00  0.00      A      
ATOM   1722  HB3 ALA   150      12.968  -7.860   3.964  1.00  0.00      A      
ATOM   1723  C   ALA   150       4.391   3.408  -5.812  1.00 43.68      A      
ATOM   1724  O   ALA   150      -5.746  -6.481   3.774  1.00 43.26      A      
ATOM   1725  N   THR   151      -0.624   3.192   5.235  1.00 42.95      A      
ATOM   1726  H   THR   151     -13.509   5.778  11.813  1.00  0.00      A      
ATOM   1727  CA  THR   151      -3.879   1.256   7.015  1.00 42.23      A      
ATOM   1728  HA  THR   151      13.270  -1.840   3.840  1.00  0.00      A      
ATOM   1729  CB  THR   151       6.435   1.844   1.586  1.00 42.62      A      
ATOM   1730  HB  THR   151      -5.471   8.838   1.928  1.00  0.00      A      
ATOM   1731  CG2 THR   151       4.497   0.026   2.054  1.00 42.44      A      
ATOM   1732 HG21 THR   151      21.567   3.803  -5.203  1.00  0.00      A      
ATOM   1733 HG22 THR   151     -18.481  -7.370  -1.738  1.00  0.00      A      
ATOM   1734 HG23 THR   151      -1.049   6.518 -19.353  1.00  0.00      A      
ATOM   1735  OG1 THR   151       1.222  -5.289   2.323  1.00 42.67      A      
ATOM   1736  HG1 THR   151      18.357  10.082   1.928  1.00  0.00      A      
ATOM   1737  C   THR   151      -4.595   8.238  -5.865  1.00 41.41      A      
ATOM   1738  O   THR   151      -0.709   2.205  -4.057  1.00 41.06      A      
ATOM   1739  N   ARG   152       3.351  -2.571  -6.959  1.00 40.43      A      
ATOM   1740  H   ARG   152      23.692   8.793  -2.719  1.00  0.00      A      
ATOM   1741  CA  ARG   152      -3.694  10.599   6.218  1.00 39.99      A      
ATOM   1742  HA  ARG   152     -12.627 -33.668   2.633  1.00  0.00      A      
ATOM   1743  CB  ARG   152       2.451  -0.890  -9.664  1.00 41.72      A      
ATOM   1744  HB2 ARG   152      18.558  11.466  -7.398  1.00  0.00      A      
ATOM   1745  HB3 ARG   152      23.841  -1.682  20.098  1.00  0.00      A      
ATOM   1746  CG  ARG   152      -3.000  -0.323   2.594  1.00 43.68      A      
ATOM   1747  HG2 ARG   152       3.976   8.302 -10.944  1.00  0.00      A      
ATOM   1748  HG3 ARG   152       2.092 -13.239   2.818  1.00  0.00      A      
ATOM   1749  CD  ARG   152       2.760   0.392   4.245  1.00 45.58      A      
ATOM   1750  HD2 ARG   152      -7.539   6.855   7.550  1.00  0.00      A      
ATOM   1751  HD3 ARG   152      -7.094   8.651  30.849  1.00  0.00      A      
ATOM   1752  NE  ARG   152     -10.184  -5.054  -0.506  1.00 47.31      A      
ATOM   1753  HE  ARG   152     -11.903  20.998  15.359  1.00  0.00      A      
ATOM   1754  CZ  ARG   152       9.177  -0.272  -0.997  1.00 47.92      A      
ATOM   1755  NH1 ARG   152      -5.135  -3.075  -1.608  1.00 48.34      A      
ATOM   1756 HH11 ARG   152      -8.499 -11.964   1.376  1.00  0.00      A      
ATOM   1757 HH12 ARG   152      25.860 -11.994  26.846  1.00  0.00      A      
ATOM   1758  NH2 ARG   152       2.175  -2.414   0.723  1.00 48.03      A      
ATOM   1759 HH21 ARG   152      -1.389   0.707  -1.229  1.00  0.00      A      
ATOM   1760 HH22 ARG   152      -8.632 -13.642   0.660  1.00  0.00      A      
ATOM   1761  C   ARG   152      -2.814  -4.178   1.090  1.00 38.66      A      
ATOM   1762  O   ARG   152       2.213  -1.085  -5.869  1.00 38.56      A      
ATOM   1763  N   VAL   153       0.410   2.597  -0.773  1.00 37.29      A      
ATOM   1764  H   VAL   153     -15.592 -12.243  -7.072  1.00  0.00      A      
ATOM   1765  CA  VAL   153       2.781   7.939  -1.132  1.00 35.47      A      
ATOM   1766  HA  VAL   153      24.217  -7.061 -27.248  1.00  0.00      A      
ATOM   1767  CB  VAL   153      -2.281   5.062  -6.411  1.00 35.15      A      
ATOM   1768  HB  VAL   153      -3.473  15.256   1.446  1.00  0.00      A      
ATOM   1769  CG1 VAL   153      -6.920  -0.863   0.025  1.00 34.66      A      
ATOM   1770 HG11 VAL   153      -6.803  -5.545  -3.058  1.00  0.00      A      
ATOM   1771 HG12 VAL   153      -2.254 -10.670   9.436  1.00  0.00      A      
ATOM   1772 HG13 VAL   153       0.861  -1.893  -6.892  1.00  0.00      A      
ATOM   1773  CG2 VAL   153      -3.836  -0.154   0.273  1.00 33.92      A      
ATOM   1774 HG21 VAL   153      -4.823  20.923  20.629  1.00  0.00      A      
ATOM   1775 HG22 VAL   153       4.629   7.468 -11.530  1.00  0.00      A      
ATOM   1776 HG23 VAL   153       3.227  12.882  -4.086  1.00  0.00      A      
ATOM   1777  C   VAL   153      -2.479  -0.398   0.894  1.00 34.88      A      
ATOM   1778  O   VAL   153      -5.601   5.209  -3.957  1.00 35.16      A      
ATOM   1779  N   ILE   154       0.947   0.715   1.944  1.00 34.38      A      
ATOM   1780  H   ILE   154       3.334   6.643  12.264  1.00  0.00      A      
ATOM   1781  CA  ILE   154       0.672   4.474 -14.152  1.00 33.76      A      
ATOM   1782  HA  ILE   154       0.935  -0.169 -20.640  1.00  0.00      A      
ATOM   1783  CB  ILE   154      -1.186   3.924  -5.584  1.00 34.15      A      
ATOM   1784  HB  ILE   154      16.055  -1.316 -15.843  1.00  0.00      A      
ATOM   1785  CG2 ILE   154      -5.592   0.237  -1.342  1.00 33.39      A      
ATOM   1786 HG21 ILE   154      -1.649  30.121  24.372  1.00  0.00      A      
ATOM   1787 HG22 ILE   154     -15.696   1.207 -11.116  1.00  0.00      A      
ATOM   1788 HG23 ILE   154       5.734 -19.219  -3.822  1.00  0.00      A      
ATOM   1789  CG1 ILE   154      -0.488  -0.661  -4.855  1.00 34.03      A      
ATOM   1790 HG12 ILE   154       0.107  -0.244  -1.473  1.00  0.00      A      
ATOM   1791 HG13 ILE   154       6.138  15.103  13.569  1.00  0.00      A      
ATOM   1792  CD1 ILE   154      -6.154  -6.125  12.263  1.00 34.23      A      
ATOM   1793 HD11 ILE   154      -4.604   3.730  23.942  1.00  0.00      A      
ATOM   1794 HD12 ILE   154      39.805  11.304   2.178  1.00  0.00      A      
ATOM   1795 HD13 ILE   154     -11.031  -9.244 -12.032  1.00  0.00      A      
ATOM   1796  C   ILE   154       5.397  -5.157  -0.906  1.00 33.42      A      
ATOM   1797  O   ILE   154      -3.706  -1.103   3.756  1.00 33.32      A      
ATOM   1798  N   TYR   155      -2.799  -6.708  -6.895  1.00 33.12      A      
ATOM   1799  H   TYR   155       1.291  -2.858   6.209  1.00  0.00      A      
ATOM   1800  CA  TYR   155      -2.356  -0.519   0.856  1.00 33.12      A      
ATOM   1801  HA  TYR   155      -2.327   2.517   5.503  1.00  0.00      A      
ATOM   1802  CB  TYR   155      -1.187  -4.409  -4.204  1.00 33.55      A      
ATOM   1803  HB2 TYR   155      -2.184  11.120  43.380  1.00  0.00      A      
ATOM   1804  HB3 TYR   155      -4.990  -4.755  -8.462  1.00  0.00      A      
ATOM   1805  CG  TYR   155      -2.741   8.841  -3.042  1.00 33.45      A      
ATOM   1806  CD1 TYR   155       5.430   1.895  -2.641  1.00 34.03      A      
ATOM   1807  HD1 TYR   155       4.607  30.435  13.128  1.00  0.00      A      
ATOM   1808  CE1 TYR   155       5.063  -1.403   4.160  1.00 34.36      A      
ATOM   1809  HE1 TYR   155     -21.798 -10.672  -6.102  1.00  0.00      A      
ATOM   1810  CZ  TYR   155      -1.042   0.362   2.434  1.00 33.59      A      
ATOM   1811  OH  TYR   155       0.740   1.000   0.748  1.00 33.04      A      
ATOM   1812  HH  TYR   155     -16.476  30.943  15.943  1.00  0.00      A      
ATOM   1813  CE2 TYR   155      -4.410  -0.849  -8.011  1.00 33.25      A      
ATOM   1814  HE2 TYR   155      -9.615  20.381   3.325  1.00  0.00      A      
ATOM   1815  CD2 TYR   155      10.574   0.918   1.203  1.00 33.73      A      
ATOM   1816  HD2 TYR   155      -9.392  -4.271   2.094  1.00  0.00      A      
ATOM   1817  C   TYR   155       3.812  -8.521  -1.713  1.00 33.00      A      
ATOM   1818  O   TYR   155      -7.303   1.111   2.206  1.00 32.40      A      
ATOM   1819  N   PHE   156      -9.955  -1.669  -6.483  1.00 32.85      A      
ATOM   1820  H   PHE   156      -1.865  21.606  28.892  1.00  0.00      A      
ATOM   1821  CA  PHE   156       0.591  -5.186   2.528  1.00 33.35      A      
ATOM   1822  HA  PHE   156     -12.857   2.955  14.451  1.00  0.00      A      
ATOM   1823  CB  PHE   156      -1.065   2.381  -2.903  1.00 33.08      A      
ATOM   1824  HB2 PHE   156     -11.591  -1.344  -8.406  1.00  0.00      A      
ATOM   1825  HB3 PHE   156       1.948   8.926   0.818  1.00  0.00      A      
ATOM   1826  CG  PHE   156      -1.888  -0.826  -7.112  1.00 34.04      A      
ATOM   1827  CD1 PHE   156      -5.548   1.387  -3.038  1.00 33.62      A      
ATOM   1828  HD1 PHE   156      -0.098 -11.165   7.929  1.00  0.00      A      
ATOM   1829  CE1 PHE   156       2.946  -2.935  -8.516  1.00 33.55      A      
ATOM   1830  HE1 PHE   156      15.414  12.839  -4.569  1.00  0.00      A      
ATOM   1831  CZ  PHE   156      -2.810   3.154   0.597  1.00 33.25      A      
ATOM   1832  HZ  PHE   156       8.593  15.783  -2.664  1.00  0.00      A      
ATOM   1833  CE2 PHE   156      -1.321   1.205   2.989  1.00 33.40      A      
ATOM   1834  HE2 PHE   156      11.477 -17.616  18.090  1.00  0.00      A      
ATOM   1835  CD2 PHE   156       1.395  -4.230   3.589  1.00 33.48      A      
ATOM   1836  HD2 PHE   156       4.613   0.801  -0.239  1.00  0.00      A      
ATOM   1837  C   PHE   156       2.283   2.851   8.473  1.00 33.76      A      
ATOM   1838  O   PHE   156      -0.838  -4.250  -0.710  1.00 33.48      A      
ATOM   1839  N   GLU   157      -9.202   2.680  -2.845  1.00 34.19      A      
ATOM   1840  H   GLU   157      24.717  -8.786 -11.593  1.00  0.00      A      
ATOM   1841  CA  GLU   157      10.502  -0.193  -1.808  1.00 35.07      A      
ATOM   1842  HA  GLU   157     -11.539  11.408  -0.733  1.00  0.00      A      
ATOM   1843  CB  GLU   157       5.317  -0.096  -5.363  1.00 36.06      A      
ATOM   1844  HB2 GLU   157       4.129  -1.165   1.917  1.00  0.00      A      
ATOM   1845  HB3 GLU   157       5.680  -3.587  -7.957  1.00  0.00      A      
ATOM   1846  CG  GLU   157       1.245  -0.045   9.499  1.00 38.13      A      
ATOM   1847  HG2 GLU   157     -16.007  -0.559 -10.174  1.00  0.00      A      
ATOM   1848  HG3 GLU   157     -30.740  20.466  -3.819  1.00  0.00      A      
ATOM   1849  CD  GLU   157      -7.064  -4.970  -2.597  1.00 39.34      A      
ATOM   1850  OE1 GLU   157      -5.835   0.525   1.627  1.00 40.59      A      
ATOM   1851  OE2 GLU   157       6.644  -0.306  -4.053  1.00 40.24      A      
ATOM   1852  C   GLU   157       1.950  -3.091   0.517  1.00 35.15      A      
ATOM   1853  O   GLU   157      -2.679  -5.832  -4.191  1.00 34.98      A      
ATOM   1854  N   SER   158      -0.955   0.750  -5.231  1.00 35.45      A      
ATOM   1855  H   SER   158     -11.135   5.654 -15.323  1.00  0.00      A      
ATOM   1856  CA  SER   158       0.625  -2.890  -1.393  1.00 36.66      A      
ATOM   1857  HA  SER   158      16.910  -2.014  25.450  1.00  0.00      A      
ATOM   1858  CB  SER   158      -0.002   7.682  -3.636  1.00 36.53      A      
ATOM   1859  HB2 SER   158      28.537   9.298  17.509  1.00  0.00      A      
ATOM   1860  HB3 SER   158       5.047  14.378  -6.946  1.00  0.00      A      
ATOM   1861  OG  SER   158       2.877   6.128  -3.828  1.00 36.48      A      
ATOM   1862  HG  SER   158     -10.104   0.373  -4.690  1.00  0.00      A      
ATOM   1863  C   SER   158       3.403  -0.191   0.516  1.00 37.48      A      
ATOM   1864  O   SER   158      -3.269  -0.382   2.124  1.00 37.50      A      
ATOM   1865  N   PRO   159      -1.653   0.555   0.693  1.00 38.56      A      
ATOM   1866  CD  PRO   159       4.800 -10.045  -4.254  1.00 38.75      A      
ATOM   1867  HD2 PRO   159     -10.742  -1.575 -10.971  1.00  0.00      A      
ATOM   1868  HD3 PRO   159      -4.083  28.709  13.207  1.00  0.00      A      
ATOM   1869  CG  PRO   159       0.891   1.584   7.330  1.00 39.07      A      
ATOM   1870  HG2 PRO   159       8.693 -15.016   0.517  1.00  0.00      A      
ATOM   1871  HG3 PRO   159      -6.590 -18.295  -0.213  1.00  0.00      A      
ATOM   1872  CB  PRO   159       0.630  -1.905  -0.465  1.00 39.22      A      
ATOM   1873  HB2 PRO   159       1.886   4.531   3.590  1.00  0.00      A      
ATOM   1874  HB3 PRO   159      -8.246   8.936  11.111  1.00  0.00      A      
ATOM   1875  CA  PRO   159      -8.201  -5.899  -5.927  1.00 39.76      A      
ATOM   1876  HA  PRO   159     -14.951  -5.174  -5.237  1.00  0.00      A      
ATOM   1877  C   PRO   159      -2.607   6.103   6.705  1.00 41.35      A      
ATOM   1878  O   PRO   159       3.467   2.026  -1.297  1.00 40.81      A      
ATOM   1879  N   ALA   160       0.869   3.148   1.180  1.00 43.15      A      
ATOM   1880  H   ALA   160      16.375 -11.680  -2.444  1.00  0.00      A      
ATOM   1881  CA  ALA   160      -2.440   5.185   0.512  1.00 45.67      A      
ATOM   1882  HA  ALA   160      -3.533 -16.119 -22.819  1.00  0.00      A      
ATOM   1883  CB  ALA   160      -4.481  -6.223   1.562  1.00 44.88      A      
ATOM   1884  HB1 ALA   160      -0.511  -4.344   2.995  1.00  0.00      A      
ATOM   1885  HB2 ALA   160     -15.411  15.553  14.499  1.00  0.00      A      
ATOM   1886  HB3 ALA   160      -6.857   3.622  -2.822  1.00  0.00      A      
ATOM   1887  C   ALA   160      -2.751   2.394   8.482  1.00 47.70      A      
ATOM   1888  O   ALA   160       3.637   5.601   4.414  1.00 48.10      A      
ATOM   1889  N   ASN   161      -0.153   2.081  -0.645  1.00 50.31      A      
ATOM   1890  H   ASN   161      -0.723  22.532   5.100  1.00  0.00      A      
ATOM   1891  CA  ASN   161      -2.267   3.943   3.086  1.00 52.54      A      
ATOM   1892  HA  ASN   161      -2.843   0.621  -2.368  1.00  0.00      A      
ATOM   1893  CB  ASN   161       3.161  -7.708  -4.895  1.00 53.80      A      
ATOM   1894  HB2 ASN   161       8.882 -12.617  -2.729  1.00  0.00      A      
ATOM   1895  HB3 ASN   161       3.478  -8.392  -2.351  1.00  0.00      A      
ATOM   1896  CG  ASN   161      -0.062   1.536   4.624  1.00 55.14      A      
ATOM   1897  OD1 ASN   161      -2.581  -5.560  -3.269  1.00 55.64      A      
ATOM   1898  ND2 ASN   161      -0.246  -4.748   3.077  1.00 55.71      A      
ATOM   1899 HD21 ASN   161     -14.071 -17.228   7.177  1.00  0.00      A      
ATOM   1900 HD22 ASN   161     -17.160 -23.801   3.191  1.00  0.00      A      
ATOM   1901  C   ASN   161     -10.788  -3.172  -1.571  1.00 53.11      A      
ATOM   1902  O   ASN   161       1.603  -2.560  -2.030  1.00 53.90      A      
ATOM   1903  N   PRO   162      -3.760  -3.757   0.685  1.00 53.27      A      
ATOM   1904  CD  PRO   162       2.522   7.648  -1.611  1.00 53.28      A      
ATOM   1905  HD2 PRO   162      12.801 -17.346  11.376  1.00  0.00      A      
ATOM   1906  HD3 PRO   162       6.032   4.149  -1.412  1.00  0.00      A      
ATOM   1907  CG  PRO   162       2.934   6.367  -2.367  1.00 53.56      A      
ATOM   1908  HG2 PRO   162       4.187  11.539  -9.893  1.00  0.00      A      
ATOM   1909  HG3 PRO   162       3.479   3.873  -1.316  1.00  0.00      A      
ATOM   1910  CB  PRO   162      -0.162   2.174   2.376  1.00 53.23      A      
ATOM   1911  HB2 PRO   162      -4.298   7.162  -8.704  1.00  0.00      A      
ATOM   1912  HB3 PRO   162      -5.193  -9.140   3.845  1.00  0.00      A      
ATOM   1913  CA  PRO   162       1.901   3.664  -3.655  1.00 53.11      A      
ATOM   1914  HA  PRO   162      20.633   5.414  -4.621  1.00  0.00      A      
ATOM   1915  C   PRO   162       3.036  -5.743  -3.238  1.00 52.83      A      
ATOM   1916  O   PRO   162      -0.728  -0.469   0.402  1.00 53.16      A      
ATOM   1917  N   ASN   163       5.848  10.676   2.751  1.00 52.11      A      
ATOM   1918  H   ASN   163      20.191   1.704  12.620  1.00  0.00      A      
ATOM   1919  CA  ASN   163       2.476  -3.279  -3.847  1.00 51.44      A      
ATOM   1920  HA  ASN   163      -6.598  17.185  -9.882  1.00  0.00      A      
ATOM   1921  CB  ASN   163       5.133   1.053  -1.876  1.00 52.98      A      
ATOM   1922  HB2 ASN   163      -1.438  -8.132  -2.838  1.00  0.00      A      
ATOM   1923  HB3 ASN   163       8.043   2.754 -15.372  1.00  0.00      A      
ATOM   1924  CG  ASN   163       0.131  -1.788  -4.131  1.00 54.17      A      
ATOM   1925  OD1 ASN   163     -10.009   2.314  -6.560  1.00 55.26      A      
ATOM   1926  ND2 ASN   163       5.472  -1.215   5.924  1.00 55.03      A      
ATOM   1927 HD21 ASN   163      -5.732 -27.025  -3.828  1.00  0.00      A      
ATOM   1928 HD22 ASN   163       8.717  -8.041  -6.778  1.00  0.00      A      
ATOM   1929  C   ASN   163       7.064   8.436   4.598  1.00 49.94      A      
ATOM   1930  O   ASN   163       2.432   3.867   1.800  1.00 49.67      A      
ATOM   1931  N   MET   164       1.475  -2.205  -4.036  1.00 48.82      A      
ATOM   1932  H   MET   164       5.344 -11.643  -3.785  1.00  0.00      A      
ATOM   1933  CA  MET   164       0.790   3.781  -7.552  1.00 47.72      A      
ATOM   1934  HA  MET   164      10.646  -1.289   4.608  1.00  0.00      A      
ATOM   1935  CB  MET   164      -1.012   6.654   3.971  1.00 49.14      A      
ATOM   1936  HB2 MET   164      -8.403 -31.850 -26.681  1.00  0.00      A      
ATOM   1937  HB3 MET   164      16.484  -7.710  17.988  1.00  0.00      A      
ATOM   1938  CG  MET   164      -1.716   4.531  -1.869  1.00 51.59      A      
ATOM   1939  HG2 MET   164      -2.865 -12.770  31.321  1.00  0.00      A      
ATOM   1940  HG3 MET   164      -1.774  13.290   5.999  1.00  0.00      A      
ATOM   1941  SD  MET   164      -1.828   1.103  -1.101  1.00 54.07      A      
ATOM   1942  CE  MET   164      -6.868  -7.465  -1.477  1.00 52.38      A      
ATOM   1943  HE1 MET   164      -1.104  23.153  15.299  1.00  0.00      A      
ATOM   1944  HE2 MET   164      12.072  -9.763  21.196  1.00  0.00      A      
ATOM   1945  HE3 MET   164      15.949 -16.251  -0.237  1.00  0.00      A      
ATOM   1946  C   MET   164      -5.948  -0.470  11.002  1.00 45.97      A      
ATOM   1947  O   MET   164      -5.568  -1.841   0.585  1.00 44.99      A      
ATOM   1948  N   HIP   165       0.714   9.809  -2.162  1.00 44.12      A      
ATOM   1949  H   HIP   165       2.544  -3.797  -9.932  1.00  0.00      A      
ATOM   1950  CA  HIP   165      -2.441   1.122  -6.387  1.00 42.78      A      
ATOM   1951  HA  HIP   165       3.249 -16.984 -10.333  1.00  0.00      A      
ATOM   1952  CB  HIP   165       1.198  -5.580  -3.843  1.00 42.93      A      
ATOM   1953  HB2 HIP   165      -0.884   1.422  -1.160  1.00  0.00      A      
ATOM   1954  HB3 HIP   165      -9.158   5.094  -4.200  1.00  0.00      A      
ATOM   1955  CG  HIP   165      -1.752  -5.024  -5.699  1.00 43.33      A      
ATOM   1956  ND1 HIP   165       2.668   3.758  -2.080  1.00 43.52      A      
ATOM   1957  HD1 HIP   165       9.048  20.461  -3.169  1.00  0.00      A      
ATOM   1958  CE1 HIP   165       2.330   0.859   0.483  1.00 43.56      A      
ATOM   1959  HE1 HIP   165      -8.794   3.061  10.311  1.00  0.00      A      
ATOM   1960  NE2 HIP   165      -2.082  -0.759   6.743  1.00 43.47      A      
ATOM   1961  HE2 HIP   165     -27.585 -19.778  -0.495  1.00  0.00      A      
ATOM   1962  CD2 HIP   165      10.384  -0.358   6.776  1.00 43.70      A      
ATOM   1963  HD2 HIP   165       8.108  11.633   3.764  1.00  0.00      A      
ATOM   1964  C   HIP   165      -7.182  -9.106   2.872  1.00 41.74      A      
ATOM   1965  O   HIP   165       1.776  -8.002   2.048  1.00 41.28      A      
ATOM   1966  N   MET   166       1.587  -2.183  -0.749  1.00 40.57      A      
ATOM   1967  H   MET   166      34.295 -23.939 -30.608  1.00  0.00      A      
ATOM   1968  CA  MET   166       8.103  -1.377  -5.085  1.00 39.87      A      
ATOM   1969  HA  MET   166       8.898 -14.419   7.751  1.00  0.00      A      
ATOM   1970  CB  MET   166       7.795   8.383   7.145  1.00 39.87      A      
ATOM   1971  HB2 MET   166       4.980  13.868   3.877  1.00  0.00      A      
ATOM   1972  HB3 MET   166       2.911   3.508   0.148  1.00  0.00      A      
ATOM   1973  CG  MET   166      -3.124   1.799  -2.991  1.00 39.82      A      
ATOM   1974  HG2 MET   166      -7.067 -19.020   7.001  1.00  0.00      A      
ATOM   1975  HG3 MET   166       7.273   1.671   4.760  1.00  0.00      A      
ATOM   1976  SD  MET   166       6.462  -0.017  -2.352  1.00 40.09      A      
ATOM   1977  CE  MET   166      -3.602  -4.107   7.788  1.00 39.31      A      
ATOM   1978  HE1 MET   166      -8.704  24.130  11.991  1.00  0.00      A      
ATOM   1979  HE2 MET   166       7.772  -0.433  20.034  1.00  0.00      A      
ATOM   1980  HE3 MET   166     -13.376  -2.160   0.954  1.00  0.00      A      
ATOM   1981  C   MET   166      -2.991  -0.977   1.930  1.00 39.65      A      
ATOM   1982  O   MET   166       2.310   0.397   0.879  1.00 39.22      A      
ATOM   1983  N   ALA   167       0.359  -3.544   5.754  1.00 39.41      A      
ATOM   1984  H   ALA   167       0.346  -3.314   2.332  1.00  0.00      A      
ATOM   1985  CA  ALA   167       3.498  -1.087   6.574  1.00 39.71      A      
ATOM   1986  HA  ALA   167      -9.815  10.381  -6.085  1.00  0.00      A      
ATOM   1987  CB  ALA   167       4.190  -0.452  -0.867  1.00 39.56      A      
ATOM   1988  HB1 ALA   167      -9.568 -13.593   8.362  1.00  0.00      A      
ATOM   1989  HB2 ALA   167     -17.662  18.330  14.967  1.00  0.00      A      
ATOM   1990  HB3 ALA   167      -3.549  16.218  10.359  1.00  0.00      A      
ATOM   1991  C   ALA   167       0.950  -1.067  -2.774  1.00 39.80      A      
ATOM   1992  O   ALA   167       0.650  -5.585   3.861  1.00 39.25      A      
ATOM   1993  N   ASP   168      -1.321  -3.165  -2.936  1.00 40.13      A      
ATOM   1994  H   ASP   168      27.178  -2.950  -1.529  1.00  0.00      A      
ATOM   1995  CA  ASP   168      -6.014  -4.711   2.527  1.00 40.03      A      
ATOM   1996  HA  ASP   168      -5.454   3.026 -20.245  1.00  0.00      A      
ATOM   1997  CB  ASP   168      -2.882   2.271  -0.880  1.00 41.10      A      
ATOM   1998  HB2 ASP   168     -19.677 -10.058 -18.388  1.00  0.00      A      
ATOM   1999  HB3 ASP   168       3.243 -25.188 -11.643  1.00  0.00      A      
ATOM   2000  CG  ASP   168      -2.859   5.568  -6.861  1.00 41.58      A      
ATOM   2001  OD1 ASP   168      -2.848   1.875   0.722  1.00 41.41      A      
ATOM   2002  OD2 ASP   168       6.921  -1.725   2.735  1.00 43.06      A      
ATOM   2003  C   ASP   168     -10.082   6.725   5.933  1.00 39.68      A      
ATOM   2004  O   ASP   168      -9.110  -3.522  -4.478  1.00 39.84      A      
ATOM   2005  N   ILE   169       4.847  -4.257  -1.084  1.00 39.13      A      
ATOM   2006  H   ILE   169       7.935  -3.206   0.726  1.00  0.00      A      
ATOM   2007  CA  ILE   169      -2.920  -6.924  -1.418  1.00 38.99      A      
ATOM   2008  HA  ILE   169     -13.645  -7.773  28.260  1.00  0.00      A      
ATOM   2009  CB  ILE   169      -1.498   3.874   1.018  1.00 38.67      A      
ATOM   2010  HB  ILE   169      -8.684 -13.174   1.947  1.00  0.00      A      
ATOM   2011  CG2 ILE   169       0.872   0.392  -9.216  1.00 38.20      A      
ATOM   2012 HG21 ILE   169     -11.979   5.792  -8.171  1.00  0.00      A      
ATOM   2013 HG22 ILE   169     -15.860  -3.443  -1.852  1.00  0.00      A      
ATOM   2014 HG23 ILE   169      -2.378   6.351  12.209  1.00  0.00      A      
ATOM   2015  CG1 ILE   169      -7.229  -1.346   2.646  1.00 39.01      A      
ATOM   2016 HG12 ILE   169       7.586 -22.426  -9.868  1.00  0.00      A      
ATOM   2017 HG13 ILE   169      -1.482   6.343 -11.486  1.00  0.00      A      
ATOM   2018  CD1 ILE   169      -6.038  -2.220  -0.094  1.00 37.87      A      
ATOM   2019 HD11 ILE   169      11.163 -23.695   1.623  1.00  0.00      A      
ATOM   2020 HD12 ILE   169     -15.556  -4.622  19.164  1.00  0.00      A      
ATOM   2021 HD13 ILE   169      -6.045  -6.784  -1.325  1.00  0.00      A      
ATOM   2022  C   ILE   169       0.390  -3.501  -8.599  1.00 39.09      A      
ATOM   2023  O   ILE   169      -0.580  -1.821  -1.160  1.00 38.97      A      
ATOM   2024  N   ALA   170       4.823  -5.311   5.111  1.00 39.12      A      
ATOM   2025  H   ALA   170      -2.034 -20.436  -5.558  1.00  0.00      A      
ATOM   2026  CA  ALA   170       2.620   0.805   9.781  1.00 39.28      A      
ATOM   2027  HA  ALA   170     -14.170   9.822  -4.399  1.00  0.00      A      
ATOM   2028  CB  ALA   170       6.639  -4.557  -2.901  1.00 38.86      A      
ATOM   2029  HB1 ALA   170      20.959 -23.354   7.754  1.00  0.00      A      
ATOM   2030  HB2 ALA   170     -20.593  -2.834  -7.975  1.00  0.00      A      
ATOM   2031  HB3 ALA   170      13.848  -4.692  -3.354  1.00  0.00      A      
ATOM   2032  C   ALA   170      -0.172   3.393   5.180  1.00 39.22      A      
ATOM   2033  O   ALA   170       0.141  -3.572 -12.409  1.00 39.54      A      
ATOM   2034  N   GLY   171      -0.527  -0.273   1.585  1.00 39.42      A      
ATOM   2035  H   GLY   171      -3.644   1.388  -0.576  1.00  0.00      A      
ATOM   2036  CA  GLY   171      -6.286  -1.269   3.427  1.00 39.49      A      
ATOM   2037  HA2 GLY   171      -1.205 -16.449  -3.730  1.00  0.00      A      
ATOM   2038  HA3 GLY   171      -2.226  -2.074   2.663  1.00  0.00      A      
ATOM   2039  C   GLY   171      -3.145   3.908   1.094  1.00 39.63      A      
ATOM   2040  O   GLY   171       0.696   0.018   1.743  1.00 40.20      A      
ATOM   2041  N   VAL   172       2.527  -0.247   4.490  1.00 39.10      A      
ATOM   2042  H   VAL   172      -8.170   0.423  -4.470  1.00  0.00      A      
ATOM   2043  CA  VAL   172      -6.187  -4.099   3.244  1.00 38.32      A      
ATOM   2044  HA  VAL   172       4.524  -1.453  -7.171  1.00  0.00      A      
ATOM   2045  CB  VAL   172      -3.651  -5.433   0.422  1.00 37.96      A      
ATOM   2046  HB  VAL   172       6.556  -2.936 -24.255  1.00  0.00      A      
ATOM   2047  CG1 VAL   172      -3.127  -1.912  -4.196  1.00 37.29      A      
ATOM   2048 HG11 VAL   172      12.905  11.452   3.310  1.00  0.00      A      
ATOM   2049 HG12 VAL   172      23.604 -10.862  -3.354  1.00  0.00      A      
ATOM   2050 HG13 VAL   172      -8.301  -8.986  -0.827  1.00  0.00      A      
ATOM   2051  CG2 VAL   172      -2.750  14.663   0.386  1.00 36.95      A      
ATOM   2052 HG21 VAL   172     -14.086  11.057  15.514  1.00  0.00      A      
ATOM   2053 HG22 VAL   172      10.058  17.478  -2.793  1.00  0.00      A      
ATOM   2054 HG23 VAL   172       4.769 -12.239   4.092  1.00  0.00      A      
ATOM   2055  C   VAL   172       6.873   2.676  -3.317  1.00 38.54      A      
ATOM   2056  O   VAL   172       4.546  -8.089  -6.982  1.00 38.62      A      
ATOM   2057  N   ALA   173      -1.952  -0.246  -5.271  1.00 38.84      A      
ATOM   2058  H   ALA   173       4.778  14.124 -10.432  1.00  0.00      A      
ATOM   2059  CA  ALA   173       2.653  -2.313  -2.228  1.00 39.97      A      
ATOM   2060  HA  ALA   173       1.074  17.730  -8.723  1.00  0.00      A      
ATOM   2061  CB  ALA   173       0.948  -0.079  -0.338  1.00 40.03      A      
ATOM   2062  HB1 ALA   173      11.211 -20.466   9.293  1.00  0.00      A      
ATOM   2063  HB2 ALA   173       3.185   7.943   6.044  1.00  0.00      A      
ATOM   2064  HB3 ALA   173      -0.559   8.029  11.280  1.00  0.00      A      
ATOM   2065  C   ALA   173      -2.151  -0.710  -5.835  1.00 40.98      A      
ATOM   2066  O   ALA   173       2.156  -0.414  -1.368  1.00 40.48      A      
ATOM   2067  N   LYS   174       0.963  -4.075  -5.855  1.00 41.96      A      
ATOM   2068  H   LYS   174       7.032  23.161  -2.423  1.00  0.00      A      
ATOM   2069  CA  LYS   174      -2.493  -6.289   6.635  1.00 43.33      A      
ATOM   2070  HA  LYS   174     -20.874 -21.282  -7.156  1.00  0.00      A      
ATOM   2071  CB  LYS   174       3.413  -8.763  -5.917  1.00 43.85      A      
ATOM   2072  HB2 LYS   174       3.885  15.783  25.540  1.00  0.00      A      
ATOM   2073  HB3 LYS   174       8.463  -9.898  15.293  1.00  0.00      A      
ATOM   2074  CG  LYS   174      -1.557  -5.707   2.822  1.00 44.42      A      
ATOM   2075  HG2 LYS   174       8.309 -17.474  -8.778  1.00  0.00      A      
ATOM   2076  HG3 LYS   174      -4.940  -6.083  -6.956  1.00  0.00      A      
ATOM   2077  CD  LYS   174      -1.507  -5.522  -2.142  1.00 45.57      A      
ATOM   2078  HD2 LYS   174      -0.949  -2.984   2.780  1.00  0.00      A      
ATOM   2079  HD3 LYS   174     -13.544 -18.870  21.467  1.00  0.00      A      
ATOM   2080  CE  LYS   174       1.882   0.738   7.148  1.00 46.35      A      
ATOM   2081  HE2 LYS   174       8.058   1.898  10.392  1.00  0.00      A      
ATOM   2082  HE3 LYS   174     -16.425 -24.716   7.343  1.00  0.00      A      
ATOM   2083  NZ  LYS   174      -0.407  -2.298   4.346  1.00 46.51      A      
ATOM   2084  HZ1 LYS   174     -16.700  10.952   6.107  1.00  0.00      A      
ATOM   2085  HZ2 LYS   174       0.227  -5.771  -2.400  1.00  0.00      A      
ATOM   2086  HZ3 LYS   174       1.404   1.868   3.113  1.00  0.00      A      
ATOM   2087  C   LYS   174       3.979  -2.215  -1.161  1.00 43.64      A      
ATOM   2088  O   LYS   174      -3.460  -1.672   2.135  1.00 43.96      A      
ATOM   2089  N   ILE   175       2.789  -3.971   2.604  1.00 44.04      A      
ATOM   2090  H   ILE   175      11.239 -13.841  12.249  1.00  0.00      A      
ATOM   2091  CA  ILE   175      -0.241  -6.705  -0.556  1.00 44.55      A      
ATOM   2092  HA  ILE   175     -16.535  -4.558   1.682  1.00  0.00      A      
ATOM   2093  CB  ILE   175       0.146   2.435   3.898  1.00 44.34      A      
ATOM   2094  HB  ILE   175       2.113  -5.376  11.576  1.00  0.00      A      
ATOM   2095  CG2 ILE   175      -3.446   2.050   3.884  1.00 44.55      A      
ATOM   2096 HG21 ILE   175      16.859  22.977  -4.243  1.00  0.00      A      
ATOM   2097 HG22 ILE   175       5.616   1.090 -24.282  1.00  0.00      A      
ATOM   2098 HG23 ILE   175       3.929   6.757   7.450  1.00  0.00      A      
ATOM   2099  CG1 ILE   175       0.678   0.284   4.709  1.00 44.08      A      
ATOM   2100 HG12 ILE   175      -6.076 -15.268  -0.446  1.00  0.00      A      
ATOM   2101 HG13 ILE   175     -23.470  -5.815   8.410  1.00  0.00      A      
ATOM   2102  CD1 ILE   175      -4.312   0.047  -0.241  1.00 43.68      A      
ATOM   2103 HD11 ILE   175      42.019   8.555  -5.088  1.00  0.00      A      
ATOM   2104 HD12 ILE   175      -2.483 -12.600  22.146  1.00  0.00      A      
ATOM   2105 HD13 ILE   175      -3.682   0.109  -0.869  1.00  0.00      A      
ATOM   2106  C   ILE   175      -1.528   4.486   2.744  1.00 45.25      A      
ATOM   2107  O   ILE   175       3.279   0.939   0.689  1.00 45.25      A      
ATOM   2108  N   ALA   176       6.909   3.172  -4.076  1.00 45.54      A      
ATOM   2109  H   ALA   176       1.120  -5.706  -4.688  1.00  0.00      A      
ATOM   2110  CA  ALA   176       5.072   4.675   1.836  1.00 45.89      A      
ATOM   2111  HA  ALA   176       3.889   6.048  16.739  1.00  0.00      A      
ATOM   2112  CB  ALA   176      -1.379  -2.859   4.250  1.00 45.40      A      
ATOM   2113  HB1 ALA   176       3.490 -16.717  -4.069  1.00  0.00      A      
ATOM   2114  HB2 ALA   176      -1.213  -6.736   3.937  1.00  0.00      A      
ATOM   2115  HB3 ALA   176       9.485   6.243   2.149  1.00  0.00      A      
ATOM   2116  C   ALA   176      -1.579   9.972  -5.097  1.00 46.43      A      
ATOM   2117  O   ALA   176      -0.977  -1.645   0.947  1.00 46.35      A      
ATOM   2118  N   ARG   177      -4.573   0.103  -0.529  1.00 47.35      A      
ATOM   2119  H   ARG   177     -10.359  16.533 -11.153  1.00  0.00      A      
ATOM   2120  CA  ARG   177      -1.556   9.327   4.148  1.00 48.45      A      
ATOM   2121  HA  ARG   177      -8.919  16.966  -0.374  1.00  0.00      A      
ATOM   2122  CB  ARG   177      -0.499  -4.603   7.029  1.00 49.25      A      
ATOM   2123  HB2 ARG   177       2.569  -7.132   1.076  1.00  0.00      A      
ATOM   2124  HB3 ARG   177      15.469   3.045   2.788  1.00  0.00      A      
ATOM   2125  CG  ARG   177       3.836   2.384   8.872  1.00 50.54      A      
ATOM   2126  HG2 ARG   177      14.773 -10.724   2.719  1.00  0.00      A      
ATOM   2127  HG3 ARG   177       0.250  -8.385  18.261  1.00  0.00      A      
ATOM   2128  CD  ARG   177     -10.563  -3.938  -0.388  1.00 50.97      A      
ATOM   2129  HD2 ARG   177       3.890 -28.534  -9.844  1.00  0.00      A      
ATOM   2130  HD3 ARG   177     -22.246  11.839 -45.157  1.00  0.00      A      
ATOM   2131  NE  ARG   177      -0.666  -0.249  -5.327  1.00 51.40      A      
ATOM   2132  HE  ARG   177       9.304  -6.206  -7.067  1.00  0.00      A      
ATOM   2133  CZ  ARG   177       5.805   0.231   0.571  1.00 51.53      A      
ATOM   2134  NH1 ARG   177      -6.094  -6.510  -2.051  1.00 50.97      A      
ATOM   2135 HH11 ARG   177     -16.388  -7.196 -22.548  1.00  0.00      A      
ATOM   2136 HH12 ARG   177      -8.010  -4.434  -4.891  1.00  0.00      A      
ATOM   2137  NH2 ARG   177       2.817   0.847   1.705  1.00 51.54      A      
ATOM   2138 HH21 ARG   177      -4.437  -5.934 -10.310  1.00  0.00      A      
ATOM   2139 HH22 ARG   177      20.191  -5.597   4.604  1.00  0.00      A      
ATOM   2140  C   ARG   177      -6.017  -8.409  -1.488  1.00 48.83      A      
ATOM   2141  O   ARG   177      -2.093   1.680  -4.918  1.00 48.83      A      
ATOM   2142  N   LYS   178      -2.602   5.139  -1.223  1.00 49.16      A      
ATOM   2143  H   LYS   178       6.548 -11.057   2.724  1.00  0.00      A      
ATOM   2144  CA  LYS   178       2.285  -2.349   1.305  1.00 49.49      A      
ATOM   2145  HA  LYS   178      -4.784  14.025   5.118  1.00  0.00      A      
ATOM   2146  CB  LYS   178      -3.088   2.790  -0.596  1.00 50.42      A      
ATOM   2147  HB2 LYS   178      40.241  -3.452 -22.132  1.00  0.00      A      
ATOM   2148  HB3 LYS   178     -10.247 -16.164  17.555  1.00  0.00      A      
ATOM   2149  CG  LYS   178       5.601   2.087   0.355  1.00 52.07      A      
ATOM   2150  HG2 LYS   178      24.796 -18.818  17.390  1.00  0.00      A      
ATOM   2151  HG3 LYS   178     -11.932   5.565  11.544  1.00  0.00      A      
ATOM   2152  CD  LYS   178      -3.428 -10.580  -1.279  1.00 53.06      A      
ATOM   2153  HD2 LYS   178       3.072 -15.800  -3.560  1.00  0.00      A      
ATOM   2154  HD3 LYS   178     -16.285   6.002  -5.143  1.00  0.00      A      
ATOM   2155  CE  LYS   178      -2.537   6.656  -1.789  1.00 53.99      A      
ATOM   2156  HE2 LYS   178       3.212  -5.129  18.364  1.00  0.00      A      
ATOM   2157  HE3 LYS   178      16.965   3.040 -12.639  1.00  0.00      A      
ATOM   2158  NZ  LYS   178      -4.780  -7.958   5.869  1.00 53.88      A      
ATOM   2159  HZ1 LYS   178       3.868   4.766   0.316  1.00  0.00      A      
ATOM   2160  HZ2 LYS   178      -7.911 -10.141  10.467  1.00  0.00      A      
ATOM   2161  HZ3 LYS   178      16.532  -7.546 -10.710  1.00  0.00      A      
ATOM   2162  C   LYS   178       0.370  -2.043  -2.354  1.00 48.91      A      
ATOM   2163  O   LYS   178      -8.459  -2.999  -2.613  1.00 48.72      A      
ATOM   2164  N   HID   179       0.752  -0.830  -7.157  1.00 48.34      A      
ATOM   2165  H   HID   179       5.845 -11.488   0.327  1.00  0.00      A      
ATOM   2166  CA  HID   179      -1.791  -0.285  -3.536  1.00 47.41      A      
ATOM   2167  HA  HID   179      19.687  -5.863  13.209  1.00  0.00      A      
ATOM   2168  CB  HID   179       2.689   0.227  -6.073  1.00 48.19      A      
ATOM   2169  HB2 HID   179      -5.739 -12.868   4.827  1.00  0.00      A      
ATOM   2170  HB3 HID   179       1.547   4.755 -11.922  1.00  0.00      A      
ATOM   2171  CG  HID   179      -1.305   0.577   4.457  1.00 49.04      A      
ATOM   2172  ND1 HID   179       2.663   0.848  -4.241  1.00 49.69      A      
ATOM   2173  HD1 HID   179      -9.180 -32.654  38.928  1.00  0.00      A      
ATOM   2174  CE1 HID   179       0.268   7.313   5.569  1.00 49.62      A      
ATOM   2175  HE1 HID   179      14.322 -11.907  18.209  1.00  0.00      A      
ATOM   2176  NE2 HID   179      -3.286   0.451  -9.651  1.00 49.53      A      
ATOM   2177  CD2 HID   179      -4.548  -0.392  -1.112  1.00 49.25      A      
ATOM   2178  HD2 HID   179     -11.420 -14.425 -15.203  1.00  0.00      A      
ATOM   2179  C   HID   179      -5.502  -4.908   0.556  1.00 46.51      A      
ATOM   2180  O   HID   179       0.812   6.015  -1.503  1.00 46.69      A      
ATOM   2181  N   GLY   180       0.151  -3.040   3.837  1.00 45.17      A      
ATOM   2182  H   GLY   180       2.018   8.505  10.907  1.00  0.00      A      
ATOM   2183  CA  GLY   180       6.799  -0.752  -9.432  1.00 43.46      A      
ATOM   2184  HA2 GLY   180      -3.889 -31.600 -22.690  1.00  0.00      A      
ATOM   2185  HA3 GLY   180      -3.900  -3.000   5.781  1.00  0.00      A      
ATOM   2186  C   GLY   180      -2.504   8.704  -2.535  1.00 42.37      A      
ATOM   2187  O   GLY   180       0.549  -2.330   2.071  1.00 42.20      A      
ATOM   2188  N   ALA   181       3.448   8.965  -0.691  1.00 40.55      A      
ATOM   2189  H   ALA   181      -8.251   8.256  41.611  1.00  0.00      A      
ATOM   2190  CA  ALA   181       3.701  -5.453  -0.846  1.00 39.03      A      
ATOM   2191  HA  ALA   181       5.222  -7.988 -15.510  1.00  0.00      A      
ATOM   2192  CB  ALA   181      -2.061   3.694  -1.808  1.00 38.65      A      
ATOM   2193  HB1 ALA   181      -0.560  11.964  32.315  1.00  0.00      A      
ATOM   2194  HB2 ALA   181     -21.822 -17.073  19.273  1.00  0.00      A      
ATOM   2195  HB3 ALA   181       2.553  11.376  -4.413  1.00  0.00      A      
ATOM   2196  C   ALA   181      -2.782  -5.002  -8.158  1.00 37.83      A      
ATOM   2197  O   ALA   181      -4.052  -5.646  -4.348  1.00 37.95      A      
ATOM   2198  N   THR   182       0.121  -4.662   0.472  1.00 36.26      A      
ATOM   2199  H   THR   182       2.099  -9.049  -6.519  1.00  0.00      A      
ATOM   2200  CA  THR   182      -1.740   4.484   3.021  1.00 34.61      A      
ATOM   2201  HA  THR   182       1.927  17.476   7.159  1.00  0.00      A      
ATOM   2202  CB  THR   182      -0.569  -3.149  -0.509  1.00 34.67      A      
ATOM   2203  HB  THR   182      10.896  17.419   0.076  1.00  0.00      A      
ATOM   2204  CG2 THR   182      -2.764  -7.220  -9.464  1.00 34.67      A      
ATOM   2205 HG21 THR   182       5.950  32.123  -7.961  1.00  0.00      A      
ATOM   2206 HG22 THR   182       4.506 -18.506  15.393  1.00  0.00      A      
ATOM   2207 HG23 THR   182      -0.339  -2.936  -8.379  1.00  0.00      A      
ATOM   2208  OG1 THR   182       1.990  -2.279   3.792  1.00 34.64      A      
ATOM   2209  HG1 THR   182       7.405  26.398  12.184  1.00  0.00      A      
ATOM   2210  C   THR   182       5.295  -4.720   4.017  1.00 33.42      A      
ATOM   2211  O   THR   182      -1.277   9.199  -5.140  1.00 32.26      A      
ATOM   2212  N   VAL   183       2.485   1.619   6.292  1.00 32.28      A      
ATOM   2213  H   VAL   183      13.197  -3.847  -0.978  1.00  0.00      A      
ATOM   2214  CA  VAL   183      12.030  -0.076   0.297  1.00 31.40      A      
ATOM   2215  HA  VAL   183      -7.805  -8.915  -0.233  1.00  0.00      A      
ATOM   2216  CB  VAL   183      -1.268   2.770   1.947  1.00 31.08      A      
ATOM   2217  HB  VAL   183      -0.213  -7.160 -16.304  1.00  0.00      A      
ATOM   2218  CG1 VAL   183      -2.269  -4.422  11.976  1.00 30.10      A      
ATOM   2219 HG11 VAL   183       0.335  -3.253  14.710  1.00  0.00      A      
ATOM   2220 HG12 VAL   183      18.223   1.378   1.102  1.00  0.00      A      
ATOM   2221 HG13 VAL   183      -1.205   9.717   3.903  1.00  0.00      A      
ATOM   2222  CG2 VAL   183      -5.930   0.391  -1.783  1.00 30.51      A      
ATOM   2223 HG21 VAL   183      -2.437 -37.768   2.012  1.00  0.00      A      
ATOM   2224 HG22 VAL   183     -20.748 -10.215 -15.102  1.00  0.00      A      
ATOM   2225 HG23 VAL   183       2.857  -4.078 -13.195  1.00  0.00      A      
ATOM   2226  C   VAL   183      -3.498  -3.314   0.735  1.00 31.15      A      
ATOM   2227  O   VAL   183      -4.173  -0.320   5.187  1.00 30.86      A      
ATOM   2228  N   VAL   184       4.006   2.102  12.745  1.00 30.50      A      
ATOM   2229  H   VAL   184      -4.955  -2.633   9.919  1.00  0.00      A      
ATOM   2230  CA  VAL   184      -4.822  -1.793  -0.261  1.00 30.49      A      
ATOM   2231  HA  VAL   184       4.171  11.162  26.165  1.00  0.00      A      
ATOM   2232  CB  VAL   184      -5.414   1.040   7.038  1.00 30.50      A      
ATOM   2233  HB  VAL   184      19.803   8.945  17.149  1.00  0.00      A      
ATOM   2234  CG1 VAL   184       4.728   8.043  -6.666  1.00 29.69      A      
ATOM   2235 HG11 VAL   184      -0.060 -26.994 -10.877  1.00  0.00      A      
ATOM   2236 HG12 VAL   184      -0.246   5.473 -10.028  1.00  0.00      A      
ATOM   2237 HG13 VAL   184      -5.731 -25.187 -18.781  1.00  0.00      A      
ATOM   2238  CG2 VAL   184      -5.418   5.080  -2.573  1.00 29.76      A      
ATOM   2239 HG21 VAL   184      -6.144  15.662  -8.480  1.00  0.00      A      
ATOM   2240 HG22 VAL   184       1.024   6.466   4.112  1.00  0.00      A      
ATOM   2241 HG23 VAL   184      -1.845  -7.180 -16.856  1.00  0.00      A      
ATOM   2242  C   VAL   184       1.977   3.951   2.937  1.00 30.24      A      
ATOM   2243  O   VAL   184       3.658  -4.125  -2.180  1.00 30.56      A      
ATOM   2244  N   VAL   185      -0.142   3.303   3.594  1.00 30.13      A      
ATOM   2245  H   VAL   185       1.740  17.786  18.787  1.00  0.00      A      
ATOM   2246  CA  VAL   185      -3.145   1.914   1.978  1.00 29.57      A      
ATOM   2247  HA  VAL   185      -2.667  -9.503 -18.012  1.00  0.00      A      
ATOM   2248  CB  VAL   185       7.174   4.822   4.602  1.00 29.70      A      
ATOM   2249  HB  VAL   185      19.890   7.459   2.891  1.00  0.00      A      
ATOM   2250  CG1 VAL   185       0.880  -4.398   4.776  1.00 29.74      A      
ATOM   2251 HG11 VAL   185     -10.303   2.392  -1.105  1.00  0.00      A      
ATOM   2252 HG12 VAL   185      -4.034   4.864  13.373  1.00  0.00      A      
ATOM   2253 HG13 VAL   185     -12.665  -9.556   3.935  1.00  0.00      A      
ATOM   2254  CG2 VAL   185      -0.917   4.770  -3.675  1.00 30.06      A      
ATOM   2255 HG21 VAL   185      -8.023   5.438   6.896  1.00  0.00      A      
ATOM   2256 HG22 VAL   185      12.402  33.305 -13.750  1.00  0.00      A      
ATOM   2257 HG23 VAL   185       9.123 -22.598  -4.052  1.00  0.00      A      
ATOM   2258  C   VAL   185      -3.123   0.177  -6.929  1.00 29.32      A      
ATOM   2259  O   VAL   185       9.884   4.501  -3.560  1.00 28.49      A      
ATOM   2260  N   ASP   186       1.555  -1.554   3.828  1.00 28.70      A      
ATOM   2261  H   ASP   186     -13.447  -3.943  -8.512  1.00  0.00      A      
ATOM   2262  CA  ASP   186       1.598  -4.029  -5.192  1.00 28.87      A      
ATOM   2263  HA  ASP   186      -8.945   2.361  -1.495  1.00  0.00      A      
ATOM   2264  CB  ASP   186       3.655  -1.295  -3.072  1.00 29.87      A      
ATOM   2265  HB2 ASP   186     -38.718   6.578  -8.094  1.00  0.00      A      
ATOM   2266  HB3 ASP   186       4.620  -2.511   0.276  1.00  0.00      A      
ATOM   2267  CG  ASP   186      -1.123  -4.185   3.349  1.00 30.50      A      
ATOM   2268  OD1 ASP   186      -0.195   4.439  -0.866  1.00 30.86      A      
ATOM   2269  OD2 ASP   186      -2.685  -4.325   0.125  1.00 31.91      A      
ATOM   2270  C   ASP   186      -3.179   1.156  -4.254  1.00 28.15      A      
ATOM   2271  O   ASP   186      -5.452   1.579   0.507  1.00 28.75      A      
ATOM   2272  N   ASN   187       6.337   1.215   4.746  1.00 27.43      A      
ATOM   2273  H   ASN   187       1.504   4.451  -4.235  1.00  0.00      A      
ATOM   2274  CA  ASN   187       4.422  -4.693   6.402  1.00 26.63      A      
ATOM   2275  HA  ASN   187       8.054  -8.907  13.813  1.00  0.00      A      
ATOM   2276  CB  ASN   187       3.806  -3.205  -9.180  1.00 26.07      A      
ATOM   2277  HB2 ASN   187       8.507  -9.571   5.246  1.00  0.00      A      
ATOM   2278  HB3 ASN   187     -13.300  -0.563 -15.320  1.00  0.00      A      
ATOM   2279  CG  ASN   187      -4.005  -0.648  -1.568  1.00 25.92      A      
ATOM   2280  OD1 ASN   187      -0.338   6.034   0.247  1.00 26.95      A      
ATOM   2281  ND2 ASN   187      -0.135  -2.572  -4.109  1.00 25.61      A      
ATOM   2282 HD21 ASN   187      -6.448 -14.202   3.100  1.00  0.00      A      
ATOM   2283 HD22 ASN   187     -10.616  25.603  15.951  1.00  0.00      A      
ATOM   2284  C   ASN   187      -0.626   3.131   3.001  1.00 26.82      A      
ATOM   2285  O   ASN   187       7.963  -9.436  -0.035  1.00 25.75      A      
ATOM   2286  N   THR   188      -3.638   0.333 -11.020  1.00 26.92      A      
ATOM   2287  H   THR   188       4.785   5.616  16.813  1.00  0.00      A      
ATOM   2288  CA  THR   188      -1.377   1.189   3.986  1.00 26.55      A      
ATOM   2289  HA  THR   188       5.806  -2.891 -14.852  1.00  0.00      A      
ATOM   2290  CB  THR   188      -2.042  -0.641   7.972  1.00 26.11      A      
ATOM   2291  HB  THR   188      22.638  -2.962  -5.852  1.00  0.00      A      
ATOM   2292  CG2 THR   188       0.147  -0.583  -8.581  1.00 24.89      A      
ATOM   2293 HG21 THR   188      -3.112  -1.159  -2.740  1.00  0.00      A      
ATOM   2294 HG22 THR   188      11.818  32.472  43.487  1.00  0.00      A      
ATOM   2295 HG23 THR   188     -11.153  11.547  15.362  1.00  0.00      A      
ATOM   2296  OG1 THR   188       0.509   1.811  -2.736  1.00 24.70      A      
ATOM   2297  HG1 THR   188     -20.927 -26.335  22.239  1.00  0.00      A      
ATOM   2298  C   THR   188       0.820  -8.974  -1.351  1.00 27.58      A      
ATOM   2299  O   THR   188       3.909   2.105   1.643  1.00 26.56      A      
ATOM   2300  N   TYR   189      -2.280   4.412  -0.804  1.00 28.58      A      
ATOM   2301  H   TYR   189     -22.209 -13.750  12.563  1.00  0.00      A      
ATOM   2302  CA  TYR   189       1.352  -0.606  -0.137  1.00 30.56      A      
ATOM   2303  HA  TYR   189     -26.004  -5.493   4.372  1.00  0.00      A      
ATOM   2304  CB  TYR   189      -4.919  -1.010  -5.559  1.00 33.68      A      
ATOM   2305  HB2 TYR   189     -10.762  13.615 -15.069  1.00  0.00      A      
ATOM   2306  HB3 TYR   189     -28.641 -22.329  10.719  1.00  0.00      A      
ATOM   2307  CG  TYR   189      -2.337  -2.162   5.875  1.00 37.27      A      
ATOM   2308  CD1 TYR   189       2.440   0.551   1.515  1.00 38.35      A      
ATOM   2309  HD1 TYR   189      14.206 -16.012   7.956  1.00  0.00      A      
ATOM   2310  CE1 TYR   189       0.525 -10.212   6.544  1.00 39.97      A      
ATOM   2311  HE1 TYR   189       0.376  -1.816 -23.925  1.00  0.00      A      
ATOM   2312  CZ  TYR   189     -10.579   1.633   8.043  1.00 40.67      A      
ATOM   2313  OH  TYR   189       1.337  -3.758  -7.382  1.00 42.65      A      
ATOM   2314  HH  TYR   189       1.046  -1.654 -16.156  1.00  0.00      A      
ATOM   2315  CE2 TYR   189      -3.472   7.373  -6.368  1.00 40.11      A      
ATOM   2316  HE2 TYR   189       5.926  -9.896   6.449  1.00  0.00      A      
ATOM   2317  CD2 TYR   189      -4.970   5.372  -1.523  1.00 38.26      A      
ATOM   2318  HD2 TYR   189     -18.935  -0.746  -2.171  1.00  0.00      A      
ATOM   2319  C   TYR   189       5.849  -4.355  -3.277  1.00 30.34      A      
ATOM   2320  O   TYR   189       0.532  -3.658  -1.639  1.00 29.80      A      
ATOM   2321  N   CYS   190      -2.197  -5.663  -7.225  1.00 29.66      A      
ATOM   2322  H   CYS   190       6.809  -9.355  11.816  1.00  0.00      A      
ATOM   2323  CA  CYS   190      10.673   7.799  -5.239  1.00 29.02      A      
ATOM   2324  HA  CYS   190      12.224  20.483   0.488  1.00  0.00      A      
ATOM   2325  CB  CYS   190      -6.067  -2.935   4.247  1.00 29.17      A      
ATOM   2326  HB2 CYS   190      10.861  12.118  -8.110  1.00  0.00      A      
ATOM   2327  HB3 CYS   190      -7.454   2.537   0.583  1.00  0.00      A      
ATOM   2328  SG  CYS   190       5.896  -0.687   0.744  1.00 30.94      A      
ATOM   2329  HG  CYS   190      13.681  15.742  11.184  1.00  0.00      A      
ATOM   2330  C   CYS   190      -2.245  -6.715  -7.093  1.00 28.21      A      
ATOM   2331  O   CYS   190      -5.201  -0.879   2.239  1.00 28.43      A      
ATOM   2332  N   THR   191      -7.267  -1.017  -4.112  1.00 26.52      A      
ATOM   2333  H   THR   191     -10.103  -0.359   8.605  1.00  0.00      A      
ATOM   2334  CA  THR   191     -12.495 -11.923  -0.987  1.00 25.94      A      
ATOM   2335  HA  THR   191     -11.825  -4.834  -1.035  1.00  0.00      A      
ATOM   2336  CB  THR   191      -0.202  -4.297  -2.165  1.00 26.63      A      
ATOM   2337  HB  THR   191     -17.755  14.395  10.489  1.00  0.00      A      
ATOM   2338  CG2 THR   191      -4.738   6.646   2.097  1.00 25.79      A      
ATOM   2339 HG21 THR   191       4.445   8.546   3.291  1.00  0.00      A      
ATOM   2340 HG22 THR   191       5.971   7.446  19.480  1.00  0.00      A      
ATOM   2341 HG23 THR   191      -3.811   6.546  -7.570  1.00  0.00      A      
ATOM   2342  OG1 THR   191      -1.130  -5.146 -10.206  1.00 26.18      A      
ATOM   2343  HG1 THR   191       4.171 -19.132  35.989  1.00  0.00      A      
ATOM   2344  C   THR   191       2.481  -1.747  -3.065  1.00 26.02      A      
ATOM   2345  O   THR   191      -5.145   2.792  -6.275  1.00 25.06      A      
ATOM   2346  N   PRO   192       3.770   4.322  -5.915  1.00 26.25      A      
ATOM   2347  CD  PRO   192       0.944  10.022   0.577  1.00 25.87      A      
ATOM   2348  HD2 PRO   192      -9.505  -9.580  19.679  1.00  0.00      A      
ATOM   2349  HD3 PRO   192       8.009   4.116 -13.404  1.00  0.00      A      
ATOM   2350  CG  PRO   192       0.540   1.112   2.846  1.00 27.66      A      
ATOM   2351  HG2 PRO   192       9.104   0.893 -27.397  1.00  0.00      A      
ATOM   2352  HG3 PRO   192     -27.485 -29.038  18.673  1.00  0.00      A      
ATOM   2353  CB  PRO   192       2.090  -9.042   3.408  1.00 26.43      A      
ATOM   2354  HB2 PRO   192     -11.744 -15.681   7.768  1.00  0.00      A      
ATOM   2355  HB3 PRO   192     -32.917   5.911  -5.341  1.00  0.00      A      
ATOM   2356  CA  PRO   192       4.238  -5.322   1.383  1.00 26.60      A      
ATOM   2357  HA  PRO   192      11.011  -4.254   2.363  1.00  0.00      A      
ATOM   2358  C   PRO   192      -7.243  -6.195  -5.335  1.00 26.74      A      
ATOM   2359  O   PRO   192      -7.057  -4.130   4.410  1.00 26.51      A      
ATOM   2360  N   TYR   193       2.525   4.504  -0.338  1.00 26.46      A      
ATOM   2361  H   TYR   193       3.389  -4.757   0.115  1.00  0.00      A      
ATOM   2362  CA  TYR   193       4.263   9.218   3.184  1.00 26.51      A      
ATOM   2363  HA  TYR   193       3.326   5.886   0.722  1.00  0.00      A      
ATOM   2364  CB  TYR   193       7.652   0.638   0.560  1.00 26.29      A      
ATOM   2365  HB2 TYR   193      10.993  -8.791  -7.622  1.00  0.00      A      
ATOM   2366  HB3 TYR   193     -15.955  22.204   9.805  1.00  0.00      A      
ATOM   2367  CG  TYR   193      -6.466   1.802 -10.437  1.00 26.07      A      
ATOM   2368  CD1 TYR   193      -3.053   1.569  -3.014  1.00 26.34      A      
ATOM   2369  HD1 TYR   193      16.910 -12.251   4.613  1.00  0.00      A      
ATOM   2370  CE1 TYR   193       0.929   2.162  -5.817  1.00 26.80      A      
ATOM   2371  HE1 TYR   193     -13.157  -8.061  -3.078  1.00  0.00      A      
ATOM   2372  CZ  TYR   193       0.831   2.492  -3.237  1.00 26.36      A      
ATOM   2373  OH  TYR   193       1.745  -7.179  -9.298  1.00 28.35      A      
ATOM   2374  HH  TYR   193      16.016  -8.164  -3.954  1.00  0.00      A      
ATOM   2375  CE2 TYR   193      -3.160  -5.088 -10.777  1.00 26.62      A      
ATOM   2376  HE2 TYR   193      -3.161  10.718  -5.858  1.00  0.00      A      
ATOM   2377  CD2 TYR   193     -11.040   2.506   1.452  1.00 25.77      A      
ATOM   2378  HD2 TYR   193      14.919  20.166   4.280  1.00  0.00      A      
ATOM   2379  C   TYR   193     -11.090   0.569  -2.749  1.00 27.02      A      
ATOM   2380  O   TYR   193       0.312  -0.358  -7.546  1.00 26.94      A      
ATOM   2381  N   LEU   194      -2.806   4.191  -2.924  1.00 27.23      A      
ATOM   2382  H   LEU   194      -6.804   7.009   9.100  1.00  0.00      A      
ATOM   2383  CA  LEU   194      -3.156   3.525   3.091  1.00 27.33      A      
ATOM   2384  HA  LEU   194      -9.140 -21.239   4.585  1.00  0.00      A      
ATOM   2385  CB  LEU   194       1.495  -2.204   0.410  1.00 26.09      A      
ATOM   2386  HB2 LEU   194      -4.603   2.954   2.201  1.00  0.00      A      
ATOM   2387  HB3 LEU   194       5.763  -2.367 -15.167  1.00  0.00      A      
ATOM   2388  CG  LEU   194       0.990   0.323   4.109  1.00 25.80      A      
ATOM   2389  HG  LEU   194     -20.862  18.589  16.999  1.00  0.00      A      
ATOM   2390  CD1 LEU   194       0.174  -5.825   2.325  1.00 25.40      A      
ATOM   2391 HD11 LEU   194      17.284  27.204 -13.409  1.00  0.00      A      
ATOM   2392 HD12 LEU   194     -11.144   1.488   3.761  1.00  0.00      A      
ATOM   2393 HD13 LEU   194       2.738  -1.255 -12.090  1.00  0.00      A      
ATOM   2394  CD2 LEU   194      -1.199   3.636   7.878  1.00 25.21      A      
ATOM   2395 HD21 LEU   194      -3.743   5.687   7.997  1.00  0.00      A      
ATOM   2396 HD22 LEU   194       9.317   5.247  10.319  1.00  0.00      A      
ATOM   2397 HD23 LEU   194      10.802 -18.904  -2.864  1.00  0.00      A      
ATOM   2398  C   LEU   194       4.991   2.799   4.586  1.00 27.67      A      
ATOM   2399  O   LEU   194       5.388  -1.346   2.589  1.00 28.41      A      
ATOM   2400  N   GLN   195       5.481  -0.157  -2.337  1.00 28.32      A      
ATOM   2401  H   GLN   195      29.642 -20.096  -5.777  1.00  0.00      A      
ATOM   2402  CA  GLN   195      -4.835   3.995   0.304  1.00 28.30      A      
ATOM   2403  HA  GLN   195      -4.433  10.187  -3.314  1.00  0.00      A      
ATOM   2404  CB  GLN   195      -1.251  -0.426  -7.899  1.00 27.96      A      
ATOM   2405  HB2 GLN   195      -0.725 -27.093   8.626  1.00  0.00      A      
ATOM   2406  HB3 GLN   195       0.227  -3.594  -8.422  1.00  0.00      A      
ATOM   2407  CG  GLN   195       5.180  -5.458   8.260  1.00 28.78      A      
ATOM   2408  HG2 GLN   195     -22.214  46.124  -1.011  1.00  0.00      A      
ATOM   2409  HG3 GLN   195      16.311 -24.985  15.576  1.00  0.00      A      
ATOM   2410  CD  GLN   195       6.340   4.371   4.008  1.00 28.78      A      
ATOM   2411  OE1 GLN   195       5.637   0.825  -3.580  1.00 29.08      A      
ATOM   2412  NE2 GLN   195      -4.548  -8.660  -6.185  1.00 28.91      A      
ATOM   2413 HE21 GLN   195     -14.919  -1.323  29.483  1.00  0.00      A      
ATOM   2414 HE22 GLN   195     -13.820  -1.845   2.972  1.00  0.00      A      
ATOM   2415  C   GLN   195       3.188   6.287  -5.065  1.00 29.00      A      
ATOM   2416  O   GLN   195      -3.333   4.239   0.072  1.00 28.66      A      
ATOM   2417  N   ARG   196       1.343  -3.623  -1.269  1.00 29.48      A      
ATOM   2418  H   ARG   196      -6.239   9.758 -10.967  1.00  0.00      A      
ATOM   2419  CA  ARG   196      -6.762  -1.670   2.258  1.00 30.45      A      
ATOM   2420  HA  ARG   196       2.481  -8.268  -5.689  1.00  0.00      A      
ATOM   2421  CB  ARG   196      -0.547   1.950  -3.311  1.00 31.27      A      
ATOM   2422  HB2 ARG   196       0.101  17.042  -0.324  1.00  0.00      A      
ATOM   2423  HB3 ARG   196      -3.269  -9.073   4.763  1.00  0.00      A      
ATOM   2424  CG  ARG   196       2.739   0.555   0.469  1.00 33.09      A      
ATOM   2425  HG2 ARG   196      16.014  -2.910  11.545  1.00  0.00      A      
ATOM   2426  HG3 ARG   196      13.238 -14.628 -12.770  1.00  0.00      A      
ATOM   2427  CD  ARG   196       5.292  -3.792   3.157  1.00 33.94      A      
ATOM   2428  HD2 ARG   196      -2.196 -12.132  14.935  1.00  0.00      A      
ATOM   2429  HD3 ARG   196       4.243  -2.629   2.267  1.00  0.00      A      
ATOM   2430  NE  ARG   196       0.612   1.198  -4.850  1.00 35.83      A      
ATOM   2431  HE  ARG   196       6.253 -23.585   2.860  1.00  0.00      A      
ATOM   2432  CZ  ARG   196      -3.332  -6.170  -6.478  1.00 37.31      A      
ATOM   2433  NH1 ARG   196       2.094  -4.725   4.754  1.00 37.69      A      
ATOM   2434 HH11 ARG   196      10.081 -17.755   6.682  1.00  0.00      A      
ATOM   2435 HH12 ARG   196      10.488 -17.734  -0.555  1.00  0.00      A      
ATOM   2436  NH2 ARG   196       0.942   1.304  -2.681  1.00 38.16      A      
ATOM   2437 HH21 ARG   196      -8.467   4.496 -18.422  1.00  0.00      A      
ATOM   2438 HH22 ARG   196       7.579  -0.354  -4.423  1.00  0.00      A      
ATOM   2439  C   ARG   196      -2.149   8.108   6.877  1.00 30.97      A      
ATOM   2440  O   ARG   196      -4.592 -12.680   3.929  1.00 30.08      A      
ATOM   2441  N   PRO   197       4.880   6.750  -2.804  1.00 31.37      A      
ATOM   2442  CD  PRO   197       3.880  -0.841   0.231  1.00 31.68      A      
ATOM   2443  HD2 PRO   197       9.875  -9.780  16.815  1.00  0.00      A      
ATOM   2444  HD3 PRO   197       7.915 -13.716  12.553  1.00  0.00      A      
ATOM   2445  CG  PRO   197      -4.102   8.756   6.257  1.00 31.91      A      
ATOM   2446  HG2 PRO   197       5.395   0.872  -3.924  1.00  0.00      A      
ATOM   2447  HG3 PRO   197       0.970 -11.888 -14.590  1.00  0.00      A      
ATOM   2448  CB  PRO   197       4.932   5.798   6.956  1.00 31.65      A      
ATOM   2449  HB2 PRO   197      13.925 -24.554   1.683  1.00  0.00      A      
ATOM   2450  HB3 PRO   197      20.115   5.165  -3.607  1.00  0.00      A      
ATOM   2451  CA  PRO   197       5.404  -2.480   6.614  1.00 31.99      A      
ATOM   2452  HA  PRO   197     -12.848  20.929   3.561  1.00  0.00      A      
ATOM   2453  C   PRO   197      -2.217  -0.038   2.386  1.00 32.44      A      
ATOM   2454  O   PRO   197      -1.537  -4.402   2.803  1.00 32.48      A      
ATOM   2455  N   LEU   198      -0.852   5.065  -6.570  1.00 32.93      A      
ATOM   2456  H   LEU   198      13.271  -3.081   0.456  1.00  0.00      A      
ATOM   2457  CA  LEU   198      -3.126  -2.587  -7.434  1.00 34.40      A      
ATOM   2458  HA  LEU   198       2.663   3.183  -7.524  1.00  0.00      A      
ATOM   2459  CB  LEU   198      -2.175  -1.953   2.111  1.00 33.99      A      
ATOM   2460  HB2 LEU   198     -12.395   0.632  -0.719  1.00  0.00      A      
ATOM   2461  HB3 LEU   198       7.294   7.809  -3.958  1.00  0.00      A      
ATOM   2462  CG  LEU   198      -2.252   1.243   8.973  1.00 34.09      A      
ATOM   2463  HG  LEU   198     -10.482 -10.864   3.815  1.00  0.00      A      
ATOM   2464  CD1 LEU   198       2.812  -3.114  -4.028  1.00 33.51      A      
ATOM   2465 HD11 LEU   198       5.987   0.262   3.046  1.00  0.00      A      
ATOM   2466 HD12 LEU   198     -12.394   5.712   4.193  1.00  0.00      A      
ATOM   2467 HD13 LEU   198      -4.014  -0.231 -10.377  1.00  0.00      A      
ATOM   2468  CD2 LEU   198       0.308  -0.318  -2.478  1.00 33.88      A      
ATOM   2469 HD21 LEU   198       2.131 -13.327   6.009  1.00  0.00      A      
ATOM   2470 HD22 LEU   198      12.642  -8.567 -17.739  1.00  0.00      A      
ATOM   2471 HD23 LEU   198      11.514   6.087  -1.480  1.00  0.00      A      
ATOM   2472  C   LEU   198      -8.171  -7.209   5.932  1.00 35.62      A      
ATOM   2473  O   LEU   198       4.013   6.879  -6.099  1.00 35.56      A      
ATOM   2474  N   GLU   199       4.262  -6.841   5.448  1.00 36.66      A      
ATOM   2475  H   GLU   199      -8.577  -2.874   2.105  1.00  0.00      A      
ATOM   2476  CA  GLU   199      10.367  -2.038  -1.016  1.00 37.92      A      
ATOM   2477  HA  GLU   199       8.852  -1.382  -1.367  1.00  0.00      A      
ATOM   2478  CB  GLU   199      -2.551  -3.396  -2.835  1.00 38.76      A      
ATOM   2479  HB2 GLU   199     -20.282  18.353  16.346  1.00  0.00      A      
ATOM   2480  HB3 GLU   199       3.877   6.792   1.787  1.00  0.00      A      
ATOM   2481  CG  GLU   199      -2.181   9.426  -0.940  1.00 39.16      A      
ATOM   2482  HG2 GLU   199       3.246  -0.907  -3.202  1.00  0.00      A      
ATOM   2483  HG3 GLU   199      20.314   1.702   8.433  1.00  0.00      A      
ATOM   2484  CD  GLU   199       1.826   2.434  -2.206  1.00 39.76      A      
ATOM   2485  OE1 GLU   199      -2.027   1.195   0.750  1.00 39.12      A      
ATOM   2486  OE2 GLU   199       8.199  -4.178   4.248  1.00 39.13      A      
ATOM   2487  C   GLU   199      -6.716   4.568  -7.543  1.00 38.19      A      
ATOM   2488  O   GLU   199       4.716   0.350  -4.821  1.00 38.88      A      
ATOM   2489  N   LEU   200      -3.463   4.766   0.876  1.00 38.05      A      
ATOM   2490  H   LEU   200     -21.441   8.375   4.972  1.00  0.00      A      
ATOM   2491  CA  LEU   200      -9.699  -0.462   1.228  1.00 37.56      A      
ATOM   2492  HA  LEU   200     -16.437   5.878  13.904  1.00  0.00      A      
ATOM   2493  CB  LEU   200      -9.131   4.040  -5.903  1.00 37.60      A      
ATOM   2494  HB2 LEU   200     -19.015   5.727  -0.706  1.00  0.00      A      
ATOM   2495  HB3 LEU   200       1.846 -14.628 -26.856  1.00  0.00      A      
ATOM   2496  CG  LEU   200      -1.081   4.407   9.705  1.00 38.13      A      
ATOM   2497  HG  LEU   200       4.108   4.897   6.188  1.00  0.00      A      
ATOM   2498  CD1 LEU   200      -0.286   1.185   0.477  1.00 37.84      A      
ATOM   2499 HD11 LEU   200      -2.511   2.314   6.797  1.00  0.00      A      
ATOM   2500 HD12 LEU   200      -5.010  -2.022  18.715  1.00  0.00      A      
ATOM   2501 HD13 LEU   200       8.282   1.899   6.922  1.00  0.00      A      
ATOM   2502  CD2 LEU   200      -0.293   1.608  -0.457  1.00 38.01      A      
ATOM   2503 HD21 LEU   200      14.765  -5.495  25.247  1.00  0.00      A      
ATOM   2504 HD22 LEU   200      20.429  11.092  12.114  1.00  0.00      A      
ATOM   2505 HD23 LEU   200       4.474  19.573   7.463  1.00  0.00      A      
ATOM   2506  C   LEU   200      -4.586  -1.297  -2.305  1.00 37.43      A      
ATOM   2507  O   LEU   200       1.933   3.244  -2.744  1.00 37.56      A      
ATOM   2508  N   GLY   201       2.556  -0.880   2.249  1.00 37.40      A      
ATOM   2509  H   GLY   201     -13.558 -18.549  26.660  1.00  0.00      A      
ATOM   2510  CA  GLY   201       2.397   1.666  -5.833  1.00 36.76      A      
ATOM   2511  HA2 GLY   201      16.368  -3.363   1.912  1.00  0.00      A      
ATOM   2512  HA3 GLY   201     -10.916  13.718  -1.650  1.00  0.00      A      
ATOM   2513  C   GLY   201       2.892  -2.244   3.132  1.00 36.33      A      
ATOM   2514  O   GLY   201       2.086   2.594  -3.353  1.00 36.06      A      
ATOM   2515  N   ALA   202       2.371   4.250   8.553  1.00 34.75      A      
ATOM   2516  H   ALA   202       9.210  -8.648  33.252  1.00  0.00      A      
ATOM   2517  CA  ALA   202      -0.390   0.754   1.681  1.00 33.15      A      
ATOM   2518  HA  ALA   202       0.914   3.256 -46.057  1.00  0.00      A      
ATOM   2519  CB  ALA   202     -10.423  -0.877   5.165  1.00 33.17      A      
ATOM   2520  HB1 ALA   202      -8.608   5.937   9.400  1.00  0.00      A      
ATOM   2521  HB2 ALA   202      -1.599  -5.568  14.633  1.00  0.00      A      
ATOM   2522  HB3 ALA   202     -17.485  -6.685 -18.900  1.00  0.00      A      
ATOM   2523  C   ALA   202      -4.536  -4.831   3.741  1.00 32.23      A      
ATOM   2524  O   ALA   202      -0.044   7.655   2.614  1.00 31.60      A      
ATOM   2525  N   ASP   203      -8.473   0.909  -5.937  1.00 30.97      A      
ATOM   2526  H   ASP   203       6.974   5.822   2.927  1.00  0.00      A      
ATOM   2527  CA  ASP   203      -4.326  -1.776   6.472  1.00 30.13      A      
ATOM   2528  HA  ASP   203       1.507  -6.531   2.805  1.00  0.00      A      
ATOM   2529  CB  ASP   203      -7.338  -2.304   2.662  1.00 30.67      A      
ATOM   2530  HB2 ASP   203     -12.929  13.077  10.715  1.00  0.00      A      
ATOM   2531  HB3 ASP   203      29.243   2.146  -8.138  1.00  0.00      A      
ATOM   2532  CG  ASP   203       1.977   0.445   9.557  1.00 31.27      A      
ATOM   2533  OD1 ASP   203       3.785   3.329  -1.054  1.00 32.24      A      
ATOM   2534  OD2 ASP   203       4.551   1.203   3.019  1.00 30.48      A      
ATOM   2535  C   ASP   203       1.278  -1.677  -2.895  1.00 29.64      A      
ATOM   2536  O   ASP   203       1.753  -1.580   8.211  1.00 28.59      A      
ATOM   2537  N   LEU   204       5.542  -2.794  -1.041  1.00 28.84      A      
ATOM   2538  H   LEU   204       3.704   4.851  12.001  1.00  0.00      A      
ATOM   2539  CA  LEU   204       1.021   5.671  -8.078  1.00 28.81      A      
ATOM   2540  HA  LEU   204       1.511  12.986  14.844  1.00  0.00      A      
ATOM   2541  CB  LEU   204      -8.239   0.749  -2.007  1.00 28.79      A      
ATOM   2542  HB2 LEU   204      -2.019   5.819  -4.936  1.00  0.00      A      
ATOM   2543  HB3 LEU   204     -13.212   0.746  -3.460  1.00  0.00      A      
ATOM   2544  CG  LEU   204       5.075  -8.039   2.683  1.00 28.95      A      
ATOM   2545  HG  LEU   204     -11.162 -21.023   9.502  1.00  0.00      A      
ATOM   2546  CD1 LEU   204       2.711   3.617  -2.567  1.00 29.00      A      
ATOM   2547 HD11 LEU   204      -4.114  -0.884  -2.053  1.00  0.00      A      
ATOM   2548 HD12 LEU   204     -20.624   4.861  15.924  1.00  0.00      A      
ATOM   2549 HD13 LEU   204       6.877  20.677  15.197  1.00  0.00      A      
ATOM   2550  CD2 LEU   204       2.923   2.997  -0.788  1.00 28.36      A      
ATOM   2551 HD21 LEU   204      -7.961   6.854 -10.421  1.00  0.00      A      
ATOM   2552 HD22 LEU   204       5.161  -4.341 -16.026  1.00  0.00      A      
ATOM   2553 HD23 LEU   204      21.665  -0.687  -4.430  1.00  0.00      A      
ATOM   2554  C   LEU   204      -4.869  -1.425   0.217  1.00 28.40      A      
ATOM   2555  O   LEU   204       2.480  -7.922  -0.879  1.00 28.10      A      
ATOM   2556  N   VAL   205      -5.952  -1.500  -0.821  1.00 28.23      A      
ATOM   2557  H   VAL   205      15.943 -14.805   7.398  1.00  0.00      A      
ATOM   2558  CA  VAL   205      -6.346   9.386  -0.350  1.00 28.28      A      
ATOM   2559  HA  VAL   205      -0.210   8.202  -3.529  1.00  0.00      A      
ATOM   2560  CB  VAL   205      -0.678  -6.637  -7.907  1.00 29.36      A      
ATOM   2561  HB  VAL   205      -4.170  -4.824  -6.230  1.00  0.00      A      
ATOM   2562  CG1 VAL   205      -4.450  -1.993   4.625  1.00 30.38      A      
ATOM   2563 HG11 VAL   205      -8.020  16.153  23.081  1.00  0.00      A      
ATOM   2564 HG12 VAL   205       5.965   4.388 -23.117  1.00  0.00      A      
ATOM   2565 HG13 VAL   205       0.552  10.140  12.352  1.00  0.00      A      
ATOM   2566  CG2 VAL   205       4.506   2.382   4.547  1.00 28.83      A      
ATOM   2567 HG21 VAL   205     -10.909   8.862  11.435  1.00  0.00      A      
ATOM   2568 HG22 VAL   205      -3.759 -17.151   8.578  1.00  0.00      A      
ATOM   2569 HG23 VAL   205      41.939  -0.235  13.951  1.00  0.00      A      
ATOM   2570  C   VAL   205       5.332   5.583   1.842  1.00 27.70      A      
ATOM   2571  O   VAL   205       4.580  -4.074   2.688  1.00 27.47      A      
ATOM   2572  N   VAL   206       1.078  -7.331   0.364  1.00 26.86      A      
ATOM   2573  H   VAL   206       7.742 -12.417   2.426  1.00  0.00      A      
ATOM   2574  CA  VAL   206       1.097   8.541   6.333  1.00 26.67      A      
ATOM   2575  HA  VAL   206      24.113 -11.602  -1.832  1.00  0.00      A      
ATOM   2576  CB  VAL   206      -5.019  -5.841  -8.216  1.00 27.79      A      
ATOM   2577  HB  VAL   206       7.861 -14.780  -1.430  1.00  0.00      A      
ATOM   2578  CG1 VAL   206      -2.972   4.866   0.635  1.00 29.55      A      
ATOM   2579 HG11 VAL   206      -0.835  22.563  -3.087  1.00  0.00      A      
ATOM   2580 HG12 VAL   206       2.549   6.835  -2.001  1.00  0.00      A      
ATOM   2581 HG13 VAL   206     -10.598   8.087 -15.243  1.00  0.00      A      
ATOM   2582  CG2 VAL   206      -4.919  -4.939  -2.571  1.00 27.57      A      
ATOM   2583 HG21 VAL   206      -2.809  -5.744  -4.674  1.00  0.00      A      
ATOM   2584 HG22 VAL   206      -5.602 -26.399  13.464  1.00  0.00      A      
ATOM   2585 HG23 VAL   206      -3.979 -10.232 -10.595  1.00  0.00      A      
ATOM   2586  C   VAL   206      10.083  -0.207  -2.775  1.00 25.89      A      
ATOM   2587  O   VAL   206      -2.636  -2.885   1.359  1.00 25.50      A      
ATOM   2588  N   HID   207      -1.058  -1.069  -2.173  1.00 25.60      A      
ATOM   2589  H   HID   207       7.169 -15.684   7.004  1.00  0.00      A      
ATOM   2590  CA  HID   207       7.937   6.076  -4.216  1.00 25.21      A      
ATOM   2591  HA  HID   207       7.149  -3.790 -19.175  1.00  0.00      A      
ATOM   2592  CB  HID   207       3.171  -7.826  -3.002  1.00 26.08      A      
ATOM   2593  HB2 HID   207      23.357  -8.224 -26.985  1.00  0.00      A      
ATOM   2594  HB3 HID   207      11.993 -12.347  -0.973  1.00  0.00      A      
ATOM   2595  CG  HID   207       3.803   4.084   8.394  1.00 26.25      A      
ATOM   2596  ND1 HID   207      -4.082  -0.283   4.629  1.00 27.37      A      
ATOM   2597  HD1 HID   207       1.732 -13.563  10.311  1.00  0.00      A      
ATOM   2598  CE1 HID   207       2.608  -0.776  -2.819  1.00 26.73      A      
ATOM   2599  HE1 HID   207       6.427   0.390 -10.552  1.00  0.00      A      
ATOM   2600  NE2 HID   207      -0.555  -0.074   0.781  1.00 27.40      A      
ATOM   2601  CD2 HID   207      -6.140   7.035  -5.278  1.00 26.05      A      
ATOM   2602  HD2 HID   207      13.020 -23.789  -2.926  1.00  0.00      A      
ATOM   2603  C   HID   207      -1.330  -1.966   5.884  1.00 24.58      A      
ATOM   2604  O   HID   207       1.406  -1.550   4.026  1.00 24.35      A      
ATOM   2605  N   SER   208      -0.406   1.094  -2.062  1.00 24.83      A      
ATOM   2606  H   SER   208       3.391  -4.814  11.353  1.00  0.00      A      
ATOM   2607  CA  SER   208       4.450   4.128  -3.172  1.00 24.11      A      
ATOM   2608  HA  SER   208       9.498 -17.525  -6.189  1.00  0.00      A      
ATOM   2609  CB  SER   208       4.114  -8.044  -5.448  1.00 23.92      A      
ATOM   2610  HB2 SER   208       3.882  -8.857  12.798  1.00  0.00      A      
ATOM   2611  HB3 SER   208      17.691   6.334  -8.529  1.00  0.00      A      
ATOM   2612  OG  SER   208       6.280   4.178  -4.225  1.00 22.75      A      
ATOM   2613  HG  SER   208      -8.476 -32.044  21.941  1.00  0.00      A      
ATOM   2614  C   SER   208       5.726   0.532  -5.096  1.00 23.94      A      
ATOM   2615  O   SER   208       1.650   1.162  -2.244  1.00 24.41      A      
ATOM   2616  N   ALA   209      -2.307  -7.569   0.004  1.00 24.13      A      
ATOM   2617  H   ALA   209      -6.875  -5.139  21.971  1.00  0.00      A      
ATOM   2618  CA  ALA   209      -1.476   1.400  -6.203  1.00 23.68      A      
ATOM   2619  HA  ALA   209     -21.438   9.302  23.234  1.00  0.00      A      
ATOM   2620  CB  ALA   209       1.327   0.654  -4.985  1.00 22.21      A      
ATOM   2621  HB1 ALA   209      13.842   9.871 -14.825  1.00  0.00      A      
ATOM   2622  HB2 ALA   209      17.319  -1.984   3.757  1.00  0.00      A      
ATOM   2623  HB3 ALA   209     -19.326 -21.244  27.718  1.00  0.00      A      
ATOM   2624  C   ALA   209       8.310  -6.921   9.116  1.00 24.07      A      
ATOM   2625  O   ALA   209      -2.825   1.885  -4.010  1.00 23.83      A      
ATOM   2626  N   THR   210       0.149   1.358  -6.124  1.00 24.85      A      
ATOM   2627  H   THR   210      -1.052   9.898 -23.547  1.00  0.00      A      
ATOM   2628  CA  THR   210      -0.896   1.173  -4.436  1.00 24.44      A      
ATOM   2629  HA  THR   210     -15.777  -5.369  13.228  1.00  0.00      A      
ATOM   2630  CB  THR   210       2.660   7.737   0.744  1.00 24.88      A      
ATOM   2631  HB  THR   210      13.264  -1.656  14.877  1.00  0.00      A      
ATOM   2632  CG2 THR   210       2.384   4.564   7.456  1.00 24.74      A      
ATOM   2633 HG21 THR   210     -20.615   7.127   5.924  1.00  0.00      A      
ATOM   2634 HG22 THR   210       0.784  10.339  20.695  1.00  0.00      A      
ATOM   2635 HG23 THR   210      -6.933   1.210  12.717  1.00  0.00      A      
ATOM   2636  OG1 THR   210      -2.355   1.147   3.682  1.00 24.10      A      
ATOM   2637  HG1 THR   210      21.077  -0.040  11.697  1.00  0.00      A      
ATOM   2638  C   THR   210       0.768   2.160  -1.542  1.00 25.01      A      
ATOM   2639  O   THR   210       0.626   4.429   3.210  1.00 24.36      A      
ATOM   2640  N   LYS   211       1.005  -1.090   5.788  1.00 24.98      A      
ATOM   2641  H   LYS   211       1.237  -2.122   6.332  1.00  0.00      A      
ATOM   2642  CA  LYS   211      -4.940 -10.876   1.936  1.00 25.21      A      
ATOM   2643  HA  LYS   211       1.460  20.295   0.373  1.00  0.00      A      
ATOM   2644  CB  LYS   211      -2.037   2.178  -0.968  1.00 25.51      A      
ATOM   2645  HB2 LYS   211     -11.058  23.551   7.221  1.00  0.00      A      
ATOM   2646  HB3 LYS   211      11.965   4.854   8.796  1.00  0.00      A      
ATOM   2647  CG  LYS   211       2.121  -7.395  -3.037  1.00 27.41      A      
ATOM   2648  HG2 LYS   211       0.278   2.735  -5.206  1.00  0.00      A      
ATOM   2649  HG3 LYS   211      23.972  -8.669   1.595  1.00  0.00      A      
ATOM   2650  CD  LYS   211       1.038   0.967  -2.887  1.00 29.44      A      
ATOM   2651  HD2 LYS   211      -3.204  12.122  -5.955  1.00  0.00      A      
ATOM   2652  HD3 LYS   211     -21.275  -5.831   7.970  1.00  0.00      A      
ATOM   2653  CE  LYS   211      -4.299  -2.758   7.333  1.00 31.34      A      
ATOM   2654  HE2 LYS   211       2.171   9.207 -15.211  1.00  0.00      A      
ATOM   2655  HE3 LYS   211      -2.978 -25.661   2.205  1.00  0.00      A      
ATOM   2656  NZ  LYS   211       3.254  -2.973  -2.105  1.00 33.90      A      
ATOM   2657  HZ1 LYS   211       2.886  -5.559   5.701  1.00  0.00      A      
ATOM   2658  C   LYS   211      -4.152   0.037  -2.035  1.00 24.84      A      
ATOM   2659  O   LYS   211      -0.453   1.947   1.006  1.00 24.44      A      
ATOM   2660  N   TYR   212      -1.134   2.277   4.683  1.00 24.37      A      
ATOM   2661  H   TYR   212       4.023 -17.009   5.188  1.00  0.00      A      
ATOM   2662  CA  TYR   212       7.026   3.956  -7.014  1.00 24.78      A      
ATOM   2663  HA  TYR   212      27.986  -4.481  11.571  1.00  0.00      A      
ATOM   2664  CB  TYR   212       1.522   3.699   2.186  1.00 24.52      A      
ATOM   2665  HB2 TYR   212      -2.733   0.953   3.431  1.00  0.00      A      
ATOM   2666  HB3 TYR   212     -20.669  -1.776  -4.192  1.00  0.00      A      
ATOM   2667  CG  TYR   212       6.310  -2.199  -1.139  1.00 25.33      A      
ATOM   2668  CD1 TYR   212      -0.614   0.353   0.592  1.00 25.54      A      
ATOM   2669  HD1 TYR   212      27.162  26.754  -8.727  1.00  0.00      A      
ATOM   2670  CE1 TYR   212      -2.102  -1.860   0.039  1.00 25.17      A      
ATOM   2671  HE1 TYR   212      10.513  -5.093 -16.320  1.00  0.00      A      
ATOM   2672  CZ  TYR   212       1.041  -3.752   0.926  1.00 25.53      A      
ATOM   2673  OH  TYR   212       6.962  -4.543  -5.216  1.00 25.07      A      
ATOM   2674  HH  TYR   212      12.178  -2.005  -4.493  1.00  0.00      A      
ATOM   2675  CE2 TYR   212      -1.326  -6.500   4.167  1.00 25.30      A      
ATOM   2676  HE2 TYR   212       3.069 -14.530  11.365  1.00  0.00      A      
ATOM   2677  CD2 TYR   212      -2.405  -2.084   0.600  1.00 25.18      A      
ATOM   2678  HD2 TYR   212      -4.382  -1.901   9.798  1.00  0.00      A      
ATOM   2679  C   TYR   212      -2.814   5.818   4.980  1.00 24.04      A      
ATOM   2680  O   TYR   212       7.007  -3.107  -7.169  1.00 24.52      A      
ATOM   2681  N   LEU   213       1.761  -8.357  -4.290  1.00 23.49      A      
ATOM   2682  H   LEU   213      22.700  -1.993  20.394  1.00  0.00      A      
ATOM   2683  CA  LEU   213       6.044   1.874  -4.315  1.00 22.54      A      
ATOM   2684  HA  LEU   213     -14.284  13.718  22.030  1.00  0.00      A      
ATOM   2685  CB  LEU   213       0.206  -5.462   0.942  1.00 22.09      A      
ATOM   2686  HB2 LEU   213       0.534  -5.166   0.963  1.00  0.00      A      
ATOM   2687  HB3 LEU   213      -2.942 -21.435  28.791  1.00  0.00      A      
ATOM   2688  CG  LEU   213      -1.845   2.508   3.258  1.00 23.90      A      
ATOM   2689  HG  LEU   213     -10.525   2.012   9.615  1.00  0.00      A      
ATOM   2690  CD1 LEU   213      10.289  -4.584  -3.266  1.00 22.52      A      
ATOM   2691 HD11 LEU   213       1.372  23.008 -39.908  1.00  0.00      A      
ATOM   2692 HD12 LEU   213       7.774  21.168  25.044  1.00  0.00      A      
ATOM   2693 HD13 LEU   213      10.112 -10.156   7.342  1.00  0.00      A      
ATOM   2694  CD2 LEU   213       4.802   2.884   0.322  1.00 23.67      A      
ATOM   2695 HD21 LEU   213       7.874 -11.393 -11.663  1.00  0.00      A      
ATOM   2696 HD22 LEU   213     -15.253  -8.051  19.273  1.00  0.00      A      
ATOM   2697 HD23 LEU   213      -7.173   1.593 -11.115  1.00  0.00      A      
ATOM   2698  C   LEU   213      -4.705   3.273   0.632  1.00 22.06      A      
ATOM   2699  O   LEU   213      -3.077  -0.002   3.165  1.00 21.57      A      
ATOM   2700  N   SER   214      -7.579   1.640  -1.050  1.00 21.39      A      
ATOM   2701  H   SER   214      30.798  32.163  -2.330  1.00  0.00      A      
ATOM   2702  CA  SER   214      -4.935   4.202   7.081  1.00 20.88      A      
ATOM   2703  HA  SER   214     -19.221 -15.908 -17.809  1.00  0.00      A      
ATOM   2704  CB  SER   214       7.063   0.527   2.348  1.00 21.90      A      
ATOM   2705  HB2 SER   214     -12.189   1.317  -1.423  1.00  0.00      A      
ATOM   2706  HB3 SER   214     -11.267  -2.166 -17.696  1.00  0.00      A      
ATOM   2707  OG  SER   214       3.335   4.986  -2.832  1.00 23.73      A      
ATOM   2708  HG  SER   214      16.161   8.397  -8.761  1.00  0.00      A      
ATOM   2709  C   SER   214      -0.562  -8.309  -1.698  1.00 20.93      A      
ATOM   2710  O   SER   214      -1.778  -4.524   3.177  1.00 19.49      A      
ATOM   2711  N   GLY   215       3.216  -4.376   1.468  1.00 20.78      A      
ATOM   2712  H   GLY   215      13.492   2.598  -1.680  1.00  0.00      A      
ATOM   2713  CA  GLY   215      -0.954  -0.158  -2.663  1.00 21.99      A      
ATOM   2714  HA2 GLY   215      -0.265  -4.199  -3.659  1.00  0.00      A      
ATOM   2715  HA3 GLY   215      -2.250  14.285  19.378  1.00  0.00      A      
ATOM   2716  C   GLY   215      -5.687  -7.516   0.851  1.00 22.35      A      
ATOM   2717  O   GLY   215       3.483  -2.335   1.243  1.00 21.94      A      
ATOM   2718  N   HID   216      10.688  -8.521   1.408  1.00 23.11      A      
ATOM   2719  H   HID   216      10.226  -6.939  -1.519  1.00  0.00      A      
ATOM   2720  CA  HID   216       6.734   6.948  -0.038  1.00 24.36      A      
ATOM   2721  HA  HID   216       3.319  -4.402  -5.695  1.00  0.00      A      
ATOM   2722  CB  HID   216      -3.118   4.397  -2.828  1.00 23.49      A      
ATOM   2723  HB2 HID   216     -13.249  -5.564   9.761  1.00  0.00      A      
ATOM   2724  HB3 HID   216       7.820 -20.770  15.230  1.00  0.00      A      
ATOM   2725  CG  HID   216      -2.587   7.127   3.057  1.00 24.90      A      
ATOM   2726  ND1 HID   216      -1.111  -4.886  -6.560  1.00 25.09      A      
ATOM   2727  HD1 HID   216     -10.746   0.856 -19.927  1.00  0.00      A      
ATOM   2728  CE1 HID   216      -3.936   1.491  -0.929  1.00 25.94      A      
ATOM   2729  HE1 HID   216       3.463 -38.231  -1.241  1.00  0.00      A      
ATOM   2730  NE2 HID   216       1.087  -4.659  -3.105  1.00 26.13      A      
ATOM   2731  CD2 HID   216      -0.697  -6.194   1.768  1.00 24.79      A      
ATOM   2732  HD2 HID   216      -0.124 -22.712   7.884  1.00  0.00      A      
ATOM   2733  C   HID   216      -6.992   4.643  -6.919  1.00 24.69      A      
ATOM   2734  O   HID   216      -2.623   2.036   1.140  1.00 24.86      A      
ATOM   2735  N   GLY   217      -2.667   2.922  -4.847  1.00 24.93      A      
ATOM   2736  H   GLY   217      12.698  -9.023  -2.677  1.00  0.00      A      
ATOM   2737  CA  GLY   217      -2.286   5.120   2.202  1.00 25.27      A      
ATOM   2738  HA2 GLY   217      12.292  18.919  -0.437  1.00  0.00      A      
ATOM   2739  HA3 GLY   217      -2.696   4.633  -0.739  1.00  0.00      A      
ATOM   2740  C   GLY   217      -1.063  -1.889  -5.544  1.00 25.84      A      
ATOM   2741  O   GLY   217      -4.322  -2.931  -0.544  1.00 26.88      A      
ATOM   2742  N   ASP   218       1.719  -4.582   7.619  1.00 25.85      A      
ATOM   2743  H   ASP   218     -20.819 -46.666 -19.796  1.00  0.00      A      
ATOM   2744  CA  ASP   218       0.441   0.679   4.952  1.00 26.27      A      
ATOM   2745  HA  ASP   218       8.261  -0.957   0.155  1.00  0.00      A      
ATOM   2746  CB  ASP   218      -5.368  -1.786  -3.574  1.00 25.55      A      
ATOM   2747  HB2 ASP   218      14.318  21.028   0.849  1.00  0.00      A      
ATOM   2748  HB3 ASP   218      -5.370  18.994 -40.331  1.00  0.00      A      
ATOM   2749  CG  ASP   218       2.463   3.166  -4.901  1.00 26.19      A      
ATOM   2750  OD1 ASP   218       1.708   0.865  -0.111  1.00 26.05      A      
ATOM   2751  OD2 ASP   218      -0.591  -1.730   2.367  1.00 25.09      A      
ATOM   2752  C   ASP   218       5.930  -0.600  -1.999  1.00 26.63      A      
ATOM   2753  O   ASP   218       2.008   2.491  -3.702  1.00 28.08      A      
ATOM   2754  N   ILE   219      -7.735   0.414   3.192  1.00 26.25      A      
ATOM   2755  H   ILE   219     -16.694   7.188 -12.173  1.00  0.00      A      
ATOM   2756  CA  ILE   219       5.713  -3.108  -5.374  1.00 26.00      A      
ATOM   2757  HA  ILE   219       1.640   5.464 -12.436  1.00  0.00      A      
ATOM   2758  CB  ILE   219       6.149  -0.113   5.218  1.00 27.35      A      
ATOM   2759  HB  ILE   219      -2.523  12.301  11.159  1.00  0.00      A      
ATOM   2760  CG2 ILE   219      -1.441   2.160  -0.301  1.00 27.80      A      
ATOM   2761 HG21 ILE   219       0.430  -1.465  -3.861  1.00  0.00      A      
ATOM   2762 HG22 ILE   219     -33.136 -11.536 -23.468  1.00  0.00      A      
ATOM   2763 HG23 ILE   219       1.778  12.010  -3.571  1.00  0.00      A      
ATOM   2764  CG1 ILE   219      -1.896   0.565  -3.680  1.00 27.72      A      
ATOM   2765 HG12 ILE   219     -15.621   2.023   6.190  1.00  0.00      A      
ATOM   2766 HG13 ILE   219     -16.665 -18.142  -9.435  1.00  0.00      A      
ATOM   2767  CD1 ILE   219      -5.502  -2.799  -0.175  1.00 30.32      A      
ATOM   2768 HD11 ILE   219      -0.751   5.924  -2.712  1.00  0.00      A      
ATOM   2769 HD12 ILE   219     -13.950  -7.568  -5.141  1.00  0.00      A      
ATOM   2770 HD13 ILE   219      32.840  -1.315  11.871  1.00  0.00      A      
ATOM   2771  C   ILE   219      -9.614   3.859  -3.328  1.00 25.39      A      
ATOM   2772  O   ILE   219      -8.102  -2.885   1.072  1.00 24.87      A      
ATOM   2773  N   THR   220      -1.930   1.088  -7.717  1.00 25.18      A      
ATOM   2774  H   THR   220     -15.775   6.889  16.907  1.00  0.00      A      
ATOM   2775  CA  THR   220      -8.703   3.294   1.749  1.00 24.56      A      
ATOM   2776  HA  THR   220      -2.803  -4.817  -0.178  1.00  0.00      A      
ATOM   2777  CB  THR   220      -1.577  -4.680  -7.174  1.00 25.37      A      
ATOM   2778  HB  THR   220      -9.539  -4.814 -17.429  1.00  0.00      A      
ATOM   2779  CG2 THR   220       1.761   2.086  -4.007  1.00 24.76      A      
ATOM   2780 HG21 THR   220      -2.833  18.996   3.475  1.00  0.00      A      
ATOM   2781 HG22 THR   220     -30.362  20.934 -29.321  1.00  0.00      A      
ATOM   2782 HG23 THR   220       1.540  21.905 -11.639  1.00  0.00      A      
ATOM   2783  OG1 THR   220       3.758  -0.866  -2.666  1.00 25.17      A      
ATOM   2784  HG1 THR   220     -15.339  20.004   8.927  1.00  0.00      A      
ATOM   2785  C   THR   220       6.314   6.743   4.544  1.00 24.13      A      
ATOM   2786  O   THR   220      -3.884  -0.611 -11.871  1.00 23.22      A      
ATOM   2787  N   ALA   221       5.387   3.165   3.039  1.00 24.33      A      
ATOM   2788  H   ALA   221      -7.176  -7.936  24.832  1.00  0.00      A      
ATOM   2789  CA  ALA   221       1.577  11.765   5.969  1.00 23.75      A      
ATOM   2790  HA  ALA   221       1.507  15.558 -16.898  1.00  0.00      A      
ATOM   2791  CB  ALA   221       1.557  -4.764  -1.608  1.00 22.95      A      
ATOM   2792  HB1 ALA   221       0.622  11.473 -18.659  1.00  0.00      A      
ATOM   2793  HB2 ALA   221     -17.714  -7.669  -7.488  1.00  0.00      A      
ATOM   2794  HB3 ALA   221       6.675  20.476  -1.358  1.00  0.00      A      
ATOM   2795  C   ALA   221       1.125   4.574   5.656  1.00 23.72      A      
ATOM   2796  O   ALA   221       0.200  -4.630   2.277  1.00 23.49      A      
ATOM   2797  N   GLY   222      -5.463  -2.408   3.300  1.00 23.55      A      
ATOM   2798  H   GLY   222     -18.516   1.248  -8.325  1.00  0.00      A      
ATOM   2799  CA  GLY   222       7.359   0.356   4.210  1.00 23.94      A      
ATOM   2800  HA2 GLY   222      29.264   9.971  -4.900  1.00  0.00      A      
ATOM   2801  HA3 GLY   222       8.325  -2.816  10.054  1.00  0.00      A      
ATOM   2802  C   GLY   222       0.955   2.939   1.282  1.00 24.35      A      
ATOM   2803  O   GLY   222       4.847   1.604   3.981  1.00 24.15      A      
ATOM   2804  N   ILE   223      10.404   4.869   1.018  1.00 25.19      A      
ATOM   2805  H   ILE   223     -18.030  28.100   3.058  1.00  0.00      A      
ATOM   2806  CA  ILE   223      -3.980  -4.847   0.641  1.00 25.67      A      
ATOM   2807  HA  ILE   223      15.694 -35.475  13.895  1.00  0.00      A      
ATOM   2808  CB  ILE   223      -5.457  -5.297   0.408  1.00 25.52      A      
ATOM   2809  HB  ILE   223      -5.196  -7.538   7.264  1.00  0.00      A      
ATOM   2810  CG2 ILE   223      -4.716  -4.277   0.929  1.00 26.00      A      
ATOM   2811 HG21 ILE   223       4.114  -1.668   2.675  1.00  0.00      A      
ATOM   2812 HG22 ILE   223       0.560  11.579  -2.188  1.00  0.00      A      
ATOM   2813 HG23 ILE   223     -14.092   1.515  18.105  1.00  0.00      A      
ATOM   2814  CG1 ILE   223       0.493   3.325   4.270  1.00 25.54      A      
ATOM   2815 HG12 ILE   223       5.727  18.327  12.633  1.00  0.00      A      
ATOM   2816 HG13 ILE   223       3.484  -1.103 -11.800  1.00  0.00      A      
ATOM   2817  CD1 ILE   223       0.350   7.223  -4.248  1.00 25.21      A      
ATOM   2818 HD11 ILE   223       7.457  -7.817   6.522  1.00  0.00      A      
ATOM   2819 HD12 ILE   223      -2.267   8.077  -5.084  1.00  0.00      A      
ATOM   2820 HD13 ILE   223      -2.345   2.807  -6.380  1.00  0.00      A      
ATOM   2821  C   ILE   223       2.401  -5.941  -4.984  1.00 25.95      A      
ATOM   2822  O   ILE   223      -7.007  -5.093  -8.615  1.00 25.45      A      
ATOM   2823  N   VAL   224       1.200   3.369   3.101  1.00 25.98      A      
ATOM   2824  H   VAL   224      10.502  -2.502  16.256  1.00  0.00      A      
ATOM   2825  CA  VAL   224      -7.334  -1.955   1.863  1.00 25.98      A      
ATOM   2826  HA  VAL   224       0.514 -10.480   5.238  1.00  0.00      A      
ATOM   2827  CB  VAL   224      -3.280   0.734   0.450  1.00 26.53      A      
ATOM   2828  HB  VAL   224      22.968   5.666  46.163  1.00  0.00      A      
ATOM   2829  CG1 VAL   224      -2.101   4.681   9.410  1.00 26.60      A      
ATOM   2830 HG11 VAL   224       2.826  10.508  14.007  1.00  0.00      A      
ATOM   2831 HG12 VAL   224       7.256  -7.284   4.069  1.00  0.00      A      
ATOM   2832 HG13 VAL   224      -5.151   5.514  11.010  1.00  0.00      A      
ATOM   2833  CG2 VAL   224      -9.504   2.066  -1.764  1.00 25.48      A      
ATOM   2834 HG21 VAL   224       5.922   2.483  -7.241  1.00  0.00      A      
ATOM   2835 HG22 VAL   224     -18.749  17.934   9.269  1.00  0.00      A      
ATOM   2836 HG23 VAL   224     -12.415  -0.184 -17.527  1.00  0.00      A      
ATOM   2837  C   VAL   224      -5.053   4.599  -0.487  1.00 26.17      A      
ATOM   2838  O   VAL   224      -4.510   5.126  -3.204  1.00 26.73      A      
ATOM   2839  N   VAL   225      -0.170   6.153  -2.279  1.00 26.16      A      
ATOM   2840  H   VAL   225       6.054   2.124 -14.101  1.00  0.00      A      
ATOM   2841  CA  VAL   225       0.342   0.865   2.638  1.00 26.58      A      
ATOM   2842  HA  VAL   225       4.903  -1.222   6.907  1.00  0.00      A      
ATOM   2843  CB  VAL   225       4.484   1.626  -3.301  1.00 26.95      A      
ATOM   2844  HB  VAL   225       1.141  -4.801 -22.501  1.00  0.00      A      
ATOM   2845  CG1 VAL   225       5.387   3.342  -1.040  1.00 27.29      A      
ATOM   2846 HG11 VAL   225      -1.635  -2.820 -27.207  1.00  0.00      A      
ATOM   2847 HG12 VAL   225     -17.822   6.949   8.497  1.00  0.00      A      
ATOM   2848 HG13 VAL   225      -3.028  -0.078 -16.486  1.00  0.00      A      
ATOM   2849  CG2 VAL   225      -0.626   5.844   3.202  1.00 27.39      A      
ATOM   2850 HG21 VAL   225     -14.104 -13.147  -4.326  1.00  0.00      A      
ATOM   2851 HG22 VAL   225       8.977  -3.269   1.718  1.00  0.00      A      
ATOM   2852 HG23 VAL   225      -5.288  -0.769  -0.285  1.00  0.00      A      
ATOM   2853  C   VAL   225       5.597   2.497  -2.012  1.00 26.35      A      
ATOM   2854  O   VAL   225       6.947  -0.254  -1.142  1.00 25.45      A      
ATOM   2855  N   GLY   226       3.593   3.400  -4.089  1.00 27.11      A      
ATOM   2856  H   GLY   226      25.444   0.560  -5.682  1.00  0.00      A      
ATOM   2857  CA  GLY   226       4.041  -1.780  -0.063  1.00 27.54      A      
ATOM   2858  HA2 GLY   226      20.407  -2.041 -13.557  1.00  0.00      A      
ATOM   2859  HA3 GLY   226       8.871  17.873  -7.523  1.00  0.00      A      
ATOM   2860  C   GLY   226       0.686   5.438   0.761  1.00 27.92      A      
ATOM   2861  O   GLY   226       4.034  -7.369  -2.221  1.00 28.03      A      
ATOM   2862  N   SER   227      -8.856  -0.299   4.178  1.00 28.37      A      
ATOM   2863  H   SER   227      31.869 -17.850   5.646  1.00  0.00      A      
ATOM   2864  CA  SER   227      -2.768  -2.472   7.064  1.00 28.73      A      
ATOM   2865  HA  SER   227       1.881  -4.282   1.439  1.00  0.00      A      
ATOM   2866  CB  SER   227       4.516   6.405  -3.714  1.00 28.60      A      
ATOM   2867  HB2 SER   227      19.793 -17.309 -21.970  1.00  0.00      A      
ATOM   2868  HB3 SER   227       2.927   5.687   1.641  1.00  0.00      A      
ATOM   2869  OG  SER   227       3.623   0.343   2.480  1.00 27.44      A      
ATOM   2870  HG  SER   227     -22.136   2.671 -15.535  1.00  0.00      A      
ATOM   2871  C   SER   227      -7.046   5.534   0.431  1.00 29.25      A      
ATOM   2872  O   SER   227      -0.713  -0.912  -0.637  1.00 28.69      A      
ATOM   2873  N   GLN   228      -1.827  -1.927  -6.738  1.00 29.95      A      
ATOM   2874  H   GLN   228      -9.591   5.036   5.179  1.00  0.00      A      
ATOM   2875  CA  GLN   228       7.724  -3.202   6.539  1.00 30.59      A      
ATOM   2876  HA  GLN   228     -32.909 -13.939  14.929  1.00  0.00      A      
ATOM   2877  CB  GLN   228      -3.565   4.078   5.266  1.00 31.37      A      
ATOM   2878  HB2 GLN   228     -19.787 -10.241  11.048  1.00  0.00      A      
ATOM   2879  HB3 GLN   228      -2.710   9.433   6.434  1.00  0.00      A      
ATOM   2880  CG  GLN   228      -3.484   0.301  -0.311  1.00 32.83      A      
ATOM   2881  HG2 GLN   228      10.725   2.613  16.927  1.00  0.00      A      
ATOM   2882  HG3 GLN   228      -8.945   3.883   6.820  1.00  0.00      A      
ATOM   2883  CD  GLN   228       1.417  -1.795   3.421  1.00 34.02      A      
ATOM   2884  OE1 GLN   228      -2.760   1.465  -0.208  1.00 35.40      A      
ATOM   2885  NE2 GLN   228       6.529   0.236   3.388  1.00 33.62      A      
ATOM   2886 HE21 GLN   228      10.918 -12.145   0.007  1.00  0.00      A      
ATOM   2887 HE22 GLN   228     -17.405   0.977  16.904  1.00  0.00      A      
ATOM   2888  C   GLN   228      -1.666   4.171   2.280  1.00 30.80      A      
ATOM   2889  O   GLN   228      -0.125  -1.863   1.368  1.00 30.81      A      
ATOM   2890  N   ALA   229       7.059   3.595  -3.322  1.00 31.33      A      
ATOM   2891  H   ALA   229      -2.939  13.381   6.862  1.00  0.00      A      
ATOM   2892  CA  ALA   229       4.571   0.543 -11.346  1.00 31.27      A      
ATOM   2893  HA  ALA   229      11.653  -6.178  -8.502  1.00  0.00      A      
ATOM   2894  CB  ALA   229      -6.620  -2.433  -3.539  1.00 31.17      A      
ATOM   2895  HB1 ALA   229      -6.092  -0.541  -2.928  1.00  0.00      A      
ATOM   2896  HB2 ALA   229      -6.759  -3.966  -1.232  1.00  0.00      A      
ATOM   2897  HB3 ALA   229      25.307 -25.003  19.294  1.00  0.00      A      
ATOM   2898  C   ALA   229       6.326   1.133  -7.323  1.00 30.94      A      
ATOM   2899  O   ALA   229      -3.862  -3.759  -1.277  1.00 31.27      A      
ATOM   2900  N   LEU   230       3.017  -4.072  -3.362  1.00 30.68      A      
ATOM   2901  H   LEU   230       3.651   1.124   0.130  1.00  0.00      A      
ATOM   2902  CA  LEU   230      -5.086  -5.208   2.612  1.00 30.72      A      
ATOM   2903  HA  LEU   230       8.391  14.950 -26.584  1.00  0.00      A      
ATOM   2904  CB  LEU   230       2.765   0.214   2.035  1.00 31.02      A      
ATOM   2905  HB2 LEU   230     -20.673  -4.291  -4.991  1.00  0.00      A      
ATOM   2906  HB3 LEU   230       5.536   4.940   3.318  1.00  0.00      A      
ATOM   2907  CG  LEU   230      -2.961   0.062   1.112  1.00 31.71      A      
ATOM   2908  HG  LEU   230     -10.577   1.015  -0.061  1.00  0.00      A      
ATOM   2909  CD1 LEU   230      -0.700  -2.251   4.486  1.00 31.44      A      
ATOM   2910 HD11 LEU   230      -3.030  -3.382   4.833  1.00  0.00      A      
ATOM   2911 HD12 LEU   230     -19.500 -29.156   5.519  1.00  0.00      A      
ATOM   2912 HD13 LEU   230      -6.739   5.562  -8.118  1.00  0.00      A      
ATOM   2913  CD2 LEU   230       5.318   9.604  -1.075  1.00 32.13      A      
ATOM   2914 HD21 LEU   230      15.566  25.793   1.138  1.00  0.00      A      
ATOM   2915 HD22 LEU   230      17.100   4.125  10.639  1.00  0.00      A      
ATOM   2916 HD23 LEU   230      11.767 -20.164 -19.942  1.00  0.00      A      
ATOM   2917  C   LEU   230       4.938  11.736   0.188  1.00 30.78      A      
ATOM   2918  O   LEU   230      -2.130   5.476  -1.495  1.00 30.65      A      
ATOM   2919  N   VAL   231      -5.317  -1.061  -0.988  1.00 30.54      A      
ATOM   2920  H   VAL   231      -0.655  -0.568  -5.769  1.00  0.00      A      
ATOM   2921  CA  VAL   231      -1.496   7.698  -3.798  1.00 30.46      A      
ATOM   2922  HA  VAL   231       0.357  -9.320 -11.827  1.00  0.00      A      
ATOM   2923  CB  VAL   231       0.089  -4.330   4.222  1.00 30.70      A      
ATOM   2924  HB  VAL   231      23.078  -6.739   1.329  1.00  0.00      A      
ATOM   2925  CG1 VAL   231      -2.294   0.017  -0.250  1.00 30.17      A      
ATOM   2926 HG11 VAL   231      -5.390  -9.423  -4.574  1.00  0.00      A      
ATOM   2927 HG12 VAL   231       2.606 -12.546 -22.182  1.00  0.00      A      
ATOM   2928 HG13 VAL   231       5.236  11.308 -22.843  1.00  0.00      A      
ATOM   2929  CG2 VAL   231       1.430   3.123  -0.755  1.00 29.86      A      
ATOM   2930 HG21 VAL   231      10.873   3.759  -3.325  1.00  0.00      A      
ATOM   2931 HG22 VAL   231      11.938  14.210  11.935  1.00  0.00      A      
ATOM   2932 HG23 VAL   231      13.781  18.325 -16.872  1.00  0.00      A      
ATOM   2933  C   VAL   231       3.658   6.169   0.267  1.00 30.83      A      
ATOM   2934  O   VAL   231       7.513  -1.896  -5.740  1.00 29.52      A      
ATOM   2935  N   ASP   232       6.580  -2.060   2.589  1.00 31.33      A      
ATOM   2936  H   ASP   232      12.861  -4.755   0.600  1.00  0.00      A      
ATOM   2937  CA  ASP   232      -5.597   4.613   0.901  1.00 32.24      A      
ATOM   2938  HA  ASP   232     -23.953   8.923  -2.552  1.00  0.00      A      
ATOM   2939  CB  ASP   232      -4.014   8.075  -2.467  1.00 33.62      A      
ATOM   2940  HB2 ASP   232      -6.666   8.979 -16.018  1.00  0.00      A      
ATOM   2941  HB3 ASP   232      18.498  -9.036  18.184  1.00  0.00      A      
ATOM   2942  CG  ASP   232      -2.435   2.761   0.299  1.00 35.11      A      
ATOM   2943  OD1 ASP   232       2.665  -1.239   1.934  1.00 35.99      A      
ATOM   2944  OD2 ASP   232       1.005  -2.851   1.346  1.00 34.70      A      
ATOM   2945  C   ASP   232      -3.106   0.347  -0.602  1.00 32.07      A      
ATOM   2946  O   ASP   232       5.673   0.644   0.035  1.00 32.27      A      
ATOM   2947  N   ARG   233       3.146   2.542  -1.720  1.00 32.25      A      
ATOM   2948  H   ARG   233      15.859  10.432 -35.330  1.00  0.00      A      
ATOM   2949  CA  ARG   233      -0.810  11.002  -3.779  1.00 32.12      A      
ATOM   2950  HA  ARG   233      -2.792  22.994  -0.367  1.00  0.00      A      
ATOM   2951  CB  ARG   233      -3.263   0.432   1.252  1.00 32.73      A      
ATOM   2952  HB2 ARG   233     -17.798   5.508 -10.739  1.00  0.00      A      
ATOM   2953  HB3 ARG   233      -5.425  -0.818   1.874  1.00  0.00      A      
ATOM   2954  CG  ARG   233      -4.741  -7.125   0.518  1.00 33.73      A      
ATOM   2955  HG2 ARG   233      -8.379  11.632   0.152  1.00  0.00      A      
ATOM   2956  HG3 ARG   233      -2.443  -8.543   6.049  1.00  0.00      A      
ATOM   2957  CD  ARG   233      -3.382  -2.619  -2.110  1.00 34.29      A      
ATOM   2958  HD2 ARG   233      -0.605   0.004   6.973  1.00  0.00      A      
ATOM   2959  HD3 ARG   233      -5.050 -11.209   0.353  1.00  0.00      A      
ATOM   2960  NE  ARG   233      -3.700  -2.877   1.129  1.00 34.50      A      
ATOM   2961  HE  ARG   233       9.210  20.674  15.715  1.00  0.00      A      
ATOM   2962  CZ  ARG   233       4.837   5.603   3.285  1.00 34.48      A      
ATOM   2963  NH1 ARG   233      -1.905  -3.043  -6.031  1.00 35.59      A      
ATOM   2964 HH11 ARG   233     -14.242  27.512  11.325  1.00  0.00      A      
ATOM   2965 HH12 ARG   233     -17.834 -18.556  -3.208  1.00  0.00      A      
ATOM   2966  NH2 ARG   233       0.759  -0.516  -9.063  1.00 34.77      A      
ATOM   2967 HH21 ARG   233     -13.746   7.658   3.818  1.00  0.00      A      
ATOM   2968 HH22 ARG   233       9.475  -3.745 -20.384  1.00  0.00      A      
ATOM   2969  C   ARG   233       4.125   0.510   8.210  1.00 31.64      A      
ATOM   2970  O   ARG   233       1.894  -4.002  -4.133  1.00 32.05      A      
ATOM   2971  N   ILE   234       1.956   1.138  -1.217  1.00 30.42      A      
ATOM   2972  H   ILE   234       1.626  11.342   4.482  1.00  0.00      A      
ATOM   2973  CA  ILE   234       7.428  -0.865   2.765  1.00 29.27      A      
ATOM   2974  HA  ILE   234      -2.245  -4.805  12.590  1.00  0.00      A      
ATOM   2975  CB  ILE   234      -4.717   0.233  -6.780  1.00 29.00      A      
ATOM   2976  HB  ILE   234      13.781  13.227  -4.520  1.00  0.00      A      
ATOM   2977  CG2 ILE   234       3.191   1.349   1.827  1.00 28.57      A      
ATOM   2978 HG21 ILE   234       3.668  15.170  -8.683  1.00  0.00      A      
ATOM   2979 HG22 ILE   234     -11.159 -12.077 -10.818  1.00  0.00      A      
ATOM   2980 HG23 ILE   234     -20.901   8.874  27.316  1.00  0.00      A      
ATOM   2981  CG1 ILE   234       0.145 -11.606   2.427  1.00 28.41      A      
ATOM   2982 HG12 ILE   234       8.122 -25.886   4.333  1.00  0.00      A      
ATOM   2983 HG13 ILE   234      -9.263 -27.622 -14.635  1.00  0.00      A      
ATOM   2984  CD1 ILE   234      -7.239  -5.379   0.411  1.00 27.32      A      
ATOM   2985 HD11 ILE   234      17.410   9.562   3.996  1.00  0.00      A      
ATOM   2986 HD12 ILE   234     -13.913  -1.412  -2.416  1.00  0.00      A      
ATOM   2987 HD13 ILE   234      -9.562 -22.447  -0.948  1.00  0.00      A      
ATOM   2988  C   ILE   234       0.890  -1.626   1.434  1.00 28.91      A      
ATOM   2989  O   ILE   234       2.217   2.100   1.033  1.00 29.01      A      
ATOM   2990  N   ARG   235       5.885   5.195   1.340  1.00 28.63      A      
ATOM   2991  H   ARG   235      21.738   7.253  -8.986  1.00  0.00      A      
ATOM   2992  CA  ARG   235       2.045  -0.434  -1.434  1.00 29.12      A      
ATOM   2993  HA  ARG   235      10.256 -22.636   3.579  1.00  0.00      A      
ATOM   2994  CB  ARG   235       1.676   0.972  -2.545  1.00 28.89      A      
ATOM   2995  HB2 ARG   235     -20.187 -13.453  -1.962  1.00  0.00      A      
ATOM   2996  HB3 ARG   235       2.914   6.104   6.506  1.00  0.00      A      
ATOM   2997  CG  ARG   235       3.922  -0.241   0.002  1.00 28.42      A      
ATOM   2998  HG2 ARG   235       4.586  -5.469   1.599  1.00  0.00      A      
ATOM   2999  HG3 ARG   235       2.349 -11.399   1.003  1.00  0.00      A      
ATOM   3000  CD  ARG   235      -2.086   3.297   0.250  1.00 28.78      A      
ATOM   3001  HD2 ARG   235       1.577  -0.692   3.901  1.00  0.00      A      
ATOM   3002  HD3 ARG   235      -3.214  -0.807   1.375  1.00  0.00      A      
ATOM   3003  NE  ARG   235       2.867  -0.290  -0.676  1.00 28.30      A      
ATOM   3004  HE  ARG   235      -0.798  16.496 -15.789  1.00  0.00      A      
ATOM   3005  CZ  ARG   235      -0.240  -3.256  -3.662  1.00 28.86      A      
ATOM   3006  NH1 ARG   235       1.884  -2.445  -3.642  1.00 27.70      A      
ATOM   3007 HH11 ARG   235       3.563 -14.322   8.897  1.00  0.00      A      
ATOM   3008 HH12 ARG   235     -15.465   2.942  -0.666  1.00  0.00      A      
ATOM   3009  NH2 ARG   235      -4.403   1.815   1.957  1.00 27.29      A      
ATOM   3010 HH21 ARG   235     -20.543  18.862 -24.944  1.00  0.00      A      
ATOM   3011 HH22 ARG   235       2.494 -23.078 -12.528  1.00  0.00      A      
ATOM   3012  C   ARG   235      -0.340  -3.146   7.202  1.00 29.96      A      
ATOM   3013  O   ARG   235      -2.074  -1.194   3.840  1.00 29.10      A      
ATOM   3014  N   LEU   236       3.285  -0.381  -3.440  1.00 30.57      A      
ATOM   3015  H   LEU   236       9.071  12.295 -11.958  1.00  0.00      A      
ATOM   3016  CA  LEU   236      -1.802  -0.603  -5.414  1.00 31.82      A      
ATOM   3017  HA  LEU   236       4.887  -5.392  -5.268  1.00  0.00      A      
ATOM   3018  CB  LEU   236       3.058   7.995   9.403  1.00 32.25      A      
ATOM   3019  HB2 LEU   236      -2.364  -5.249  -1.769  1.00  0.00      A      
ATOM   3020  HB3 LEU   236       0.672   7.805  12.226  1.00  0.00      A      
ATOM   3021  CG  LEU   236      -2.280  -4.252  -3.712  1.00 32.66      A      
ATOM   3022  HG  LEU   236      -0.675   3.082  -5.926  1.00  0.00      A      
ATOM   3023  CD1 LEU   236      -0.804   1.803  -1.633  1.00 33.98      A      
ATOM   3024 HD11 LEU   236       2.434  -3.380   4.589  1.00  0.00      A      
ATOM   3025 HD12 LEU   236       6.162   2.048  -6.526  1.00  0.00      A      
ATOM   3026 HD13 LEU   236     -13.847   1.933 -30.710  1.00  0.00      A      
ATOM   3027  CD2 LEU   236      -3.208   1.667  -4.782  1.00 33.77      A      
ATOM   3028 HD21 LEU   236      23.746  11.101   2.196  1.00  0.00      A      
ATOM   3029 HD22 LEU   236      12.230  -7.437  -1.490  1.00  0.00      A      
ATOM   3030 HD23 LEU   236      -2.353  -9.376  11.845  1.00  0.00      A      
ATOM   3031  C   LEU   236      -1.549  -1.808  -8.062  1.00 32.27      A      
ATOM   3032  O   LEU   236      -2.715  -6.299  -4.380  1.00 32.97      A      
ATOM   3033  N   GLN   237      -5.394  -2.325  -0.899  1.00 32.72      A      
ATOM   3034  H   GLN   237      -4.733 -12.419  -9.229  1.00  0.00      A      
ATOM   3035  CA  GLN   237       2.394   0.660  -3.773  1.00 33.30      A      
ATOM   3036  HA  GLN   237      -2.510  16.583   1.815  1.00  0.00      A      
ATOM   3037  CB  GLN   237       1.067   2.008  -6.489  1.00 33.81      A      
ATOM   3038  HB2 GLN   237      -9.049  22.487   0.364  1.00  0.00      A      
ATOM   3039  HB3 GLN   237      -5.228  11.939  -8.115  1.00  0.00      A      
ATOM   3040  CG  GLN   237       3.062  -1.573  -6.998  1.00 34.39      A      
ATOM   3041  HG2 GLN   237       8.971 -23.818  -1.776  1.00  0.00      A      
ATOM   3042  HG3 GLN   237      13.846  -1.053   6.181  1.00  0.00      A      
ATOM   3043  CD  GLN   237      -1.423  -4.068   6.526  1.00 35.28      A      
ATOM   3044  OE1 GLN   237       3.462   0.245   3.904  1.00 35.56      A      
ATOM   3045  NE2 GLN   237      -9.678  -3.662   1.603  1.00 35.66      A      
ATOM   3046 HE21 GLN   237       2.502  -4.041   9.647  1.00  0.00      A      
ATOM   3047 HE22 GLN   237      12.305 -15.891  -9.652  1.00  0.00      A      
ATOM   3048  C   GLN   237       0.375   0.129   1.131  1.00 33.37      A      
ATOM   3049  O   GLN   237      -0.821   0.840  -1.108  1.00 33.60      A      
ATOM   3050  N   GLY   238      -1.475  -0.273   4.882  1.00 33.04      A      
ATOM   3051  H   GLY   238      11.875  -4.818  -4.515  1.00  0.00      A      
ATOM   3052  CA  GLY   238      -2.302   0.482  -7.338  1.00 32.90      A      
ATOM   3053  HA2 GLY   238      -5.082  -8.835   5.267  1.00  0.00      A      
ATOM   3054  HA3 GLY   238       6.415  20.623  35.229  1.00  0.00      A      
ATOM   3055  C   GLY   238       1.280  -1.206  -5.581  1.00 32.48      A      
ATOM   3056  O   GLY   238     -11.301   1.499  -4.320  1.00 32.70      A      
ATOM   3057  N   LEU   239      -2.729  -4.444  -1.204  1.00 32.35      A      
ATOM   3058  H   LEU   239      -5.297  30.146   0.832  1.00  0.00      A      
ATOM   3059  CA  LEU   239      -1.562  -5.664   8.207  1.00 32.31      A      
ATOM   3060  HA  LEU   239     -26.166 -15.665   4.097  1.00  0.00      A      
ATOM   3061  CB  LEU   239       9.804  -3.786   8.283  1.00 31.49      A      
ATOM   3062  HB2 LEU   239      25.600 -18.083   5.160  1.00  0.00      A      
ATOM   3063  HB3 LEU   239       2.461   6.172   2.487  1.00  0.00      A      
ATOM   3064  CG  LEU   239       0.358  -0.575   1.692  1.00 31.56      A      
ATOM   3065  HG  LEU   239       4.054 -15.309  -6.173  1.00  0.00      A      
ATOM   3066  CD1 LEU   239      -1.167   1.553   1.157  1.00 30.73      A      
ATOM   3067 HD11 LEU   239     -15.422  27.371   6.801  1.00  0.00      A      
ATOM   3068 HD12 LEU   239       3.786   9.452  -0.947  1.00  0.00      A      
ATOM   3069 HD13 LEU   239     -20.149   2.516  -2.810  1.00  0.00      A      
ATOM   3070  CD2 LEU   239       2.158  -2.502  -1.568  1.00 31.63      A      
ATOM   3071 HD21 LEU   239      -7.509  13.975 -34.418  1.00  0.00      A      
ATOM   3072 HD22 LEU   239      10.646  12.732  -0.900  1.00  0.00      A      
ATOM   3073 HD23 LEU   239       3.245   5.314  10.679  1.00  0.00      A      
ATOM   3074  C   LEU   239      -0.756  -0.928  -5.402  1.00 32.70      A      
ATOM   3075  O   LEU   239      -6.152  -0.382   0.072  1.00 32.96      A      
ATOM   3076  N   LYS   240      -8.840  -4.928   4.746  1.00 32.72      A      
ATOM   3077  H   LYS   240      -8.274  -1.699   3.838  1.00  0.00      A      
ATOM   3078  CA  LYS   240       3.230   3.538  -0.518  1.00 33.50      A      
ATOM   3079  HA  LYS   240     -16.604  -5.747  13.406  1.00  0.00      A      
ATOM   3080  CB  LYS   240       2.683 -12.204   5.882  1.00 34.32      A      
ATOM   3081  HB2 LYS   240      15.349  -8.110   0.726  1.00  0.00      A      
ATOM   3082  HB3 LYS   240      13.571   3.584   4.807  1.00  0.00      A      
ATOM   3083  CG  LYS   240       7.015  -1.123   2.289  1.00 36.06      A      
ATOM   3084  HG2 LYS   240      10.335  -4.852  10.273  1.00  0.00      A      
ATOM   3085  HG3 LYS   240       2.270   2.503  16.387  1.00  0.00      A      
ATOM   3086  CD  LYS   240       1.021  -2.150  -0.738  1.00 37.07      A      
ATOM   3087  HD2 LYS   240      -4.879  -2.514   8.718  1.00  0.00      A      
ATOM   3088  HD3 LYS   240       3.757  -5.774   8.419  1.00  0.00      A      
ATOM   3089  CE  LYS   240      -5.772   3.022  -0.893  1.00 38.73      A      
ATOM   3090  HE2 LYS   240      -2.750   2.363 -11.917  1.00  0.00      A      
ATOM   3091  HE3 LYS   240     -20.120  -0.042  -5.915  1.00  0.00      A      
ATOM   3092  NZ  LYS   240      -4.644   0.621  -3.341  1.00 39.11      A      
ATOM   3093  HZ1 LYS   240       1.998   0.686  -1.766  1.00  0.00      A      
ATOM   3094  HZ2 LYS   240      -9.118 -11.450  17.698  1.00  0.00      A      
ATOM   3095  HZ3 LYS   240       3.169  -8.251 -16.978  1.00  0.00      A      
ATOM   3096  C   LYS   240      -5.615   7.242  -5.674  1.00 33.39      A      
ATOM   3097  O   LYS   240       4.615   5.720  -2.283  1.00 32.98      A      
ATOM   3098  N   ASP   241       1.295   6.164  -8.163  1.00 33.25      A      
ATOM   3099  H   ASP   241       9.183   3.528 -26.897  1.00  0.00      A      
ATOM   3100  CA  ASP   241       1.072   9.241   0.496  1.00 32.99      A      
ATOM   3101  HA  ASP   241      17.847  -0.978 -18.573  1.00  0.00      A      
ATOM   3102  CB  ASP   241      -4.302  -3.987   2.826  1.00 34.54      A      
ATOM   3103  HB2 ASP   241     -13.162 -16.775   3.248  1.00  0.00      A      
ATOM   3104  HB3 ASP   241      -0.727   1.484 -13.568  1.00  0.00      A      
ATOM   3105  CG  ASP   241      -1.486  -1.474  -7.235  1.00 36.22      A      
ATOM   3106  OD1 ASP   241       0.487   7.297  -1.494  1.00 38.24      A      
ATOM   3107  OD2 ASP   241      -5.478  -2.573   1.070  1.00 37.61      A      
ATOM   3108  C   ASP   241       9.453  -4.035  -1.360  1.00 31.93      A      
ATOM   3109  O   ASP   241       6.523   0.191   2.242  1.00 31.69      A      
ATOM   3110  N   MET   242       0.773  -8.670   1.792  1.00 30.97      A      
ATOM   3111  H   MET   242       6.216  35.998  -1.461  1.00  0.00      A      
ATOM   3112  CA  MET   242      -2.470  -0.111  -0.324  1.00 30.77      A      
ATOM   3113  HA  MET   242      -1.308  -0.948 -10.111  1.00  0.00      A      
ATOM   3114  CB  MET   242      -9.576  -1.559  -2.776  1.00 32.80      A      
ATOM   3115  HB2 MET   242     -11.783  16.889  24.415  1.00  0.00      A      
ATOM   3116  HB3 MET   242      -5.408   9.706  -3.904  1.00  0.00      A      
ATOM   3117  CG  MET   242       6.014   0.609   0.350  1.00 35.31      A      
ATOM   3118  HG2 MET   242      12.305 -12.751   5.317  1.00  0.00      A      
ATOM   3119  HG3 MET   242      -1.133  -9.432 -16.071  1.00  0.00      A      
ATOM   3120  SD  MET   242      -3.997  -1.062   0.771  1.00 39.88      A      
ATOM   3121  CE  MET   242      -7.496   7.488  -5.792  1.00 36.37      A      
ATOM   3122  HE1 MET   242     -21.028  -4.080   9.594  1.00  0.00      A      
ATOM   3123  HE2 MET   242     -14.863  -5.325  10.299  1.00  0.00      A      
ATOM   3124  HE3 MET   242      -9.744 -10.451  -8.309  1.00  0.00      A      
ATOM   3125  C   MET   242      -1.360  -7.328   2.157  1.00 29.95      A      
ATOM   3126  O   MET   242      -2.514  -1.791   5.686  1.00 29.35      A      
ATOM   3127  N   THR   243      -1.297   1.623  -0.336  1.00 28.47      A      
ATOM   3128  H   THR   243     -18.416 -14.435  -5.446  1.00  0.00      A      
ATOM   3129  CA  THR   243      -0.421  -1.705   2.416  1.00 27.08      A      
ATOM   3130  HA  THR   243       5.880   3.320   3.501  1.00  0.00      A      
ATOM   3131  CB  THR   243       3.249  -1.445   0.919  1.00 26.82      A      
ATOM   3132  HB  THR   243     -14.583 -12.958  -4.413  1.00  0.00      A      
ATOM   3133  CG2 THR   243      -2.648  -0.401   0.818  1.00 26.46      A      
ATOM   3134 HG21 THR   243      -2.453   6.743  13.073  1.00  0.00      A      
ATOM   3135 HG22 THR   243       1.587  -1.601  18.323  1.00  0.00      A      
ATOM   3136 HG23 THR   243      10.514  -8.418   3.401  1.00  0.00      A      
ATOM   3137  OG1 THR   243      -1.899   6.868   2.546  1.00 26.88      A      
ATOM   3138  HG1 THR   243     -29.962 -26.436  20.991  1.00  0.00      A      
ATOM   3139  C   THR   243       2.514   3.391  -9.943  1.00 26.53      A      
ATOM   3140  O   THR   243      -4.981  -8.497   5.093  1.00 26.58      A      
ATOM   3141  N   GLY   244      -4.381   2.628   0.259  1.00 26.04      A      
ATOM   3142  H   GLY   244      -8.026   8.139  -0.522  1.00  0.00      A      
ATOM   3143  CA  GLY   244      -0.114   6.580  -7.490  1.00 25.02      A      
ATOM   3144  HA2 GLY   244      12.962  13.840 -23.167  1.00  0.00      A      
ATOM   3145  HA3 GLY   244     -12.104  14.383  -3.008  1.00  0.00      A      
ATOM   3146  C   GLY   244      -4.597  -0.715   0.276  1.00 25.49      A      
ATOM   3147  O   GLY   244      -1.606  -0.976   6.721  1.00 24.87      A      
ATOM   3148  N   ALA   245      -1.600  -3.348  -5.152  1.00 25.10      A      
ATOM   3149  H   ALA   245       7.600 -19.933  14.803  1.00  0.00      A      
ATOM   3150  CA  ALA   245       0.052 -15.990  -8.013  1.00 25.84      A      
ATOM   3151  HA  ALA   245     -18.860  10.997  -8.969  1.00  0.00      A      
ATOM   3152  CB  ALA   245       1.996   4.704  -0.356  1.00 24.82      A      
ATOM   3153  HB1 ALA   245       0.934   3.168  -0.406  1.00  0.00      A      
ATOM   3154  HB2 ALA   245      -5.041  17.782  -1.204  1.00  0.00      A      
ATOM   3155  HB3 ALA   245      -2.406   8.190  12.696  1.00  0.00      A      
ATOM   3156  C   ALA   245       5.188  -8.205   2.505  1.00 25.53      A      
ATOM   3157  O   ALA   245      -2.455  -7.543  -5.991  1.00 26.32      A      
ATOM   3158  N   VAL   246      -1.534 -10.732  -1.740  1.00 25.53      A      
ATOM   3159  H   VAL   246      -8.914  24.668  21.968  1.00  0.00      A      
ATOM   3160  CA  VAL   246       6.228  -1.150  -2.553  1.00 25.48      A      
ATOM   3161  HA  VAL   246       1.843  -8.611   0.304  1.00  0.00      A      
ATOM   3162  CB  VAL   246       1.118  -1.912   5.506  1.00 25.84      A      
ATOM   3163  HB  VAL   246       3.276  -3.254   4.170  1.00  0.00      A      
ATOM   3164  CG1 VAL   246       0.421  -5.094   4.301  1.00 26.53      A      
ATOM   3165 HG11 VAL   246      11.681  17.588   0.970  1.00  0.00      A      
ATOM   3166 HG12 VAL   246      -5.936   4.751   1.666  1.00  0.00      A      
ATOM   3167 HG13 VAL   246     -16.088 -43.566  12.029  1.00  0.00      A      
ATOM   3168  CG2 VAL   246      -1.132   5.147   6.043  1.00 26.78      A      
ATOM   3169 HG21 VAL   246      22.123   4.352 -15.548  1.00  0.00      A      
ATOM   3170 HG22 VAL   246     -12.730  11.921  11.007  1.00  0.00      A      
ATOM   3171 HG23 VAL   246       1.860  -3.179 -10.573  1.00  0.00      A      
ATOM   3172  C   VAL   246       6.442  -2.833  -2.467  1.00 25.41      A      
ATOM   3173  O   VAL   246      -5.875  -2.214  -6.204  1.00 25.97      A      
ATOM   3174  N   LEU   247      -0.543  -2.936   4.838  1.00 24.76      A      
ATOM   3175  H   LEU   247     -12.201 -11.581   7.888  1.00  0.00      A      
ATOM   3176  CA  LEU   247       6.009  -0.089  -5.568  1.00 24.37      A      
ATOM   3177  HA  LEU   247       6.972 -10.082 -11.359  1.00  0.00      A      
ATOM   3178  CB  LEU   247      -2.736  -1.321   5.118  1.00 23.02      A      
ATOM   3179  HB2 LEU   247       5.525  23.001  18.810  1.00  0.00      A      
ATOM   3180  HB3 LEU   247      -0.411   2.306 -39.443  1.00  0.00      A      
ATOM   3181  CG  LEU   247       7.853  -0.732 -12.172  1.00 23.98      A      
ATOM   3182  HG  LEU   247      11.939  -4.005 -40.924  1.00  0.00      A      
ATOM   3183  CD1 LEU   247      -1.040   4.326   1.908  1.00 22.12      A      
ATOM   3184 HD11 LEU   247      11.973   3.277  18.147  1.00  0.00      A      
ATOM   3185 HD12 LEU   247      15.027 -12.560  -7.790  1.00  0.00      A      
ATOM   3186 HD13 LEU   247      -2.518   0.528   1.894  1.00  0.00      A      
ATOM   3187  CD2 LEU   247       0.491  -6.540   3.075  1.00 20.23      A      
ATOM   3188 HD21 LEU   247      15.134  -9.505   4.945  1.00  0.00      A      
ATOM   3189 HD22 LEU   247     -19.740  -2.641 -19.868  1.00  0.00      A      
ATOM   3190 HD23 LEU   247     -17.809 -31.776  -4.464  1.00  0.00      A      
ATOM   3191  C   LEU   247      -0.837  -6.541  -9.227  1.00 23.91      A      
ATOM   3192  O   LEU   247       1.366  -3.180  -1.094  1.00 24.63      A      
ATOM   3193  N   SER   248      -2.058   0.813   7.173  1.00 23.52      A      
ATOM   3194  H   SER   248      -3.046   4.892  11.278  1.00  0.00      A      
ATOM   3195  CA  SER   248       3.874  -1.544   3.265  1.00 23.93      A      
ATOM   3196  HA  SER   248      -9.909  32.111  14.709  1.00  0.00      A      
ATOM   3197  CB  SER   248      -0.219   2.217   4.156  1.00 25.34      A      
ATOM   3198  HB2 SER   248       0.458   3.776   8.873  1.00  0.00      A      
ATOM   3199  HB3 SER   248       4.907  10.851   7.022  1.00  0.00      A      
ATOM   3200  OG  SER   248      -0.830   5.374  -0.562  1.00 25.54      A      
ATOM   3201  HG  SER   248      14.033   1.440 -35.640  1.00  0.00      A      
ATOM   3202  C   SER   248       0.128  -6.394  -0.279  1.00 23.68      A      
ATOM   3203  O   SER   248       2.794  -7.537  -2.363  1.00 23.35      A      
ATOM   3204  N   PRO   249      10.467  -1.052   6.069  1.00 23.81      A      
ATOM   3205  CD  PRO   249       9.350   3.502   1.199  1.00 23.47      A      
ATOM   3206  HD2 PRO   249      29.823   5.848 -11.381  1.00  0.00      A      
ATOM   3207  HD3 PRO   249       1.022   3.020 -12.659  1.00  0.00      A      
ATOM   3208  CG  PRO   249       5.501  -5.772  -6.697  1.00 24.07      A      
ATOM   3209  HG2 PRO   249       4.934  -5.291  -8.462  1.00  0.00      A      
ATOM   3210  HG3 PRO   249       1.278  23.024 -27.394  1.00  0.00      A      
ATOM   3211  CB  PRO   249      -4.981   0.085  -0.600  1.00 23.57      A      
ATOM   3212  HB2 PRO   249     -12.840   1.894  -1.271  1.00  0.00      A      
ATOM   3213  HB3 PRO   249      -0.225  -3.461  -1.813  1.00  0.00      A      
ATOM   3214  CA  PRO   249       6.906  -3.080   0.133  1.00 24.05      A      
ATOM   3215  HA  PRO   249      10.586 -11.746   4.271  1.00  0.00      A      
ATOM   3216  C   PRO   249       0.579  -5.509  -6.986  1.00 24.54      A      
ATOM   3217  O   PRO   249       1.384  -5.112   1.098  1.00 24.27      A      
ATOM   3218  N   HID   250      -2.198   2.212  -4.988  1.00 25.37      A      
ATOM   3219  H   HID   250       2.520 -10.740 -30.564  1.00  0.00      A      
ATOM   3220  CA  HID   250       0.648  -1.321   9.284  1.00 25.66      A      
ATOM   3221  HA  HID   250       1.712  -7.406 -31.980  1.00  0.00      A      
ATOM   3222  CB  HID   250      -0.172  -0.317   5.020  1.00 26.91      A      
ATOM   3223  HB2 HID   250      -0.684   2.219  15.715  1.00  0.00      A      
ATOM   3224  HB3 HID   250       0.070   1.648 -11.609  1.00  0.00      A      
ATOM   3225  CG  HID   250      -5.775   6.889   4.239  1.00 28.36      A      
ATOM   3226  ND1 HID   250      -4.322   3.586   3.762  1.00 29.44      A      
ATOM   3227  HD1 HID   250       5.362   0.099  11.258  1.00  0.00      A      
ATOM   3228  CE1 HID   250       5.256   5.892  -3.399  1.00 30.03      A      
ATOM   3229  HE1 HID   250       1.429  22.892   5.480  1.00  0.00      A      
ATOM   3230  NE2 HID   250       0.723  -4.178  -2.269  1.00 31.08      A      
ATOM   3231  CD2 HID   250       5.659   4.764  -2.379  1.00 29.22      A      
ATOM   3232  HD2 HID   250     -13.262  14.084   2.074  1.00  0.00      A      
ATOM   3233  C   HID   250      -1.122  -0.391  -7.238  1.00 25.24      A      
ATOM   3234  O   HID   250      -2.824   3.972   1.775  1.00 24.53      A      
ATOM   3235  N   ASP   251       4.931   6.009   3.204  1.00 24.23      A      
ATOM   3236  H   ASP   251      -3.423 -17.407  -9.197  1.00  0.00      A      
ATOM   3237  CA  ASP   251      -2.062   1.124  -7.017  1.00 23.83      A      
ATOM   3238  HA  ASP   251      -3.068  21.571 -14.789  1.00  0.00      A      
ATOM   3239  CB  ASP   251       1.993  -2.840   5.315  1.00 25.66      A      
ATOM   3240  HB2 ASP   251      -1.622  -0.633  24.882  1.00  0.00      A      
ATOM   3241  HB3 ASP   251      -6.863  -8.884  -3.535  1.00  0.00      A      
ATOM   3242  CG  ASP   251       6.888  -5.747   3.494  1.00 27.53      A      
ATOM   3243  OD1 ASP   251      -2.034  -5.713   4.946  1.00 29.44      A      
ATOM   3244  OD2 ASP   251      -0.725  -5.471   0.906  1.00 29.96      A      
ATOM   3245  C   ASP   251       6.193   7.941   1.831  1.00 23.45      A      
ATOM   3246  O   ASP   251      -0.302   6.277 -11.516  1.00 21.89      A      
ATOM   3247  N   ALA   252      -0.306  -1.964   1.686  1.00 22.59      A      
ATOM   3248  H   ALA   252      -1.552  10.704   0.248  1.00  0.00      A      
ATOM   3249  CA  ALA   252       1.035   2.189   0.646  1.00 22.77      A      
ATOM   3250  HA  ALA   252      18.247 -11.168  20.390  1.00  0.00      A      
ATOM   3251  CB  ALA   252      -9.554   1.746   4.071  1.00 22.59      A      
ATOM   3252  HB1 ALA   252     -12.947  -2.240  -0.222  1.00  0.00      A      
ATOM   3253  HB2 ALA   252     -14.726  -7.636   5.662  1.00  0.00      A      
ATOM   3254  HB3 ALA   252      21.756 -13.079   6.997  1.00  0.00      A      
ATOM   3255  C   ALA   252       0.520  -1.343   6.382  1.00 22.69      A      
ATOM   3256  O   ALA   252       3.764   0.576  -3.281  1.00 22.90      A      
ATOM   3257  N   ALA   253      -9.085   2.983   7.696  1.00 22.40      A      
ATOM   3258  H   ALA   253      -9.946  10.497   7.078  1.00  0.00      A      
ATOM   3259  CA  ALA   253       1.328   1.545   4.778  1.00 22.72      A      
ATOM   3260  HA  ALA   253      -4.585   8.864   8.207  1.00  0.00      A      
ATOM   3261  CB  ALA   253      -6.006   9.549  -4.525  1.00 22.77      A      
ATOM   3262  HB1 ALA   253     -12.080  -6.678  -2.736  1.00  0.00      A      
ATOM   3263  HB2 ALA   253      -5.613  -1.819  -7.777  1.00  0.00      A      
ATOM   3264  HB3 ALA   253      -4.847   7.637   7.475  1.00  0.00      A      
ATOM   3265  C   ALA   253      -7.871  -0.044  -9.430  1.00 22.71      A      
ATOM   3266  O   ALA   253      -0.918  -0.281   0.649  1.00 23.03      A      
ATOM   3267  N   LEU   254       0.443 -11.411   3.725  1.00 22.51      A      
ATOM   3268  H   LEU   254       7.782   3.939  -8.248  1.00  0.00      A      
ATOM   3269  CA  LEU   254      19.448   3.133  -1.689  1.00 23.08      A      
ATOM   3270  HA  LEU   254      30.277  11.791  10.371  1.00  0.00      A      
ATOM   3271  CB  LEU   254      -2.882  -0.392  -0.198  1.00 23.60      A      
ATOM   3272  HB2 LEU   254     -19.341  -9.444 -27.948  1.00  0.00      A      
ATOM   3273  HB3 LEU   254       1.241   6.595  31.165  1.00  0.00      A      
ATOM   3274  CG  LEU   254      -1.707  -3.962  -3.991  1.00 24.67      A      
ATOM   3275  HG  LEU   254      -4.133  16.518   2.931  1.00  0.00      A      
ATOM   3276  CD1 LEU   254       3.116  -0.564   5.074  1.00 24.74      A      
ATOM   3277 HD11 LEU   254      -5.077  -6.754  -7.681  1.00  0.00      A      
ATOM   3278 HD12 LEU   254      -5.415  -6.507   0.665  1.00  0.00      A      
ATOM   3279 HD13 LEU   254     -13.653   8.660   5.070  1.00  0.00      A      
ATOM   3280  CD2 LEU   254       4.594  -1.022   5.665  1.00 24.82      A      
ATOM   3281 HD21 LEU   254     -11.066   3.779   9.996  1.00  0.00      A      
ATOM   3282 HD22 LEU   254      -5.443  -3.321   5.937  1.00  0.00      A      
ATOM   3283 HD23 LEU   254      -0.141 -15.588 -23.500  1.00  0.00      A      
ATOM   3284  C   LEU   254      10.053   0.955   2.279  1.00 22.59      A      
ATOM   3285  O   LEU   254       1.890  -2.760  -0.163  1.00 22.59      A      
ATOM   3286  N   LEU   255      -1.302  -1.951   0.981  1.00 21.84      A      
ATOM   3287  H   LEU   255       0.687  19.653  22.116  1.00  0.00      A      
ATOM   3288  CA  LEU   255      -6.057  -2.491   4.624  1.00 21.57      A      
ATOM   3289  HA  LEU   255     -19.087   0.133  -4.557  1.00  0.00      A      
ATOM   3290  CB  LEU   255       4.252  -2.603  -0.001  1.00 21.08      A      
ATOM   3291  HB2 LEU   255      -9.734  10.005  -6.928  1.00  0.00      A      
ATOM   3292  HB3 LEU   255       6.790   7.060   1.902  1.00  0.00      A      
ATOM   3293  CG  LEU   255       2.788  -0.604  -0.882  1.00 21.81      A      
ATOM   3294  HG  LEU   255       0.205   5.085   0.733  1.00  0.00      A      
ATOM   3295  CD1 LEU   255      -2.685   6.074  -6.214  1.00 21.58      A      
ATOM   3296 HD11 LEU   255      11.668  -0.720  13.897  1.00  0.00      A      
ATOM   3297 HD12 LEU   255       4.733  17.333  -9.488  1.00  0.00      A      
ATOM   3298 HD13 LEU   255      -4.169   5.208   4.395  1.00  0.00      A      
ATOM   3299  CD2 LEU   255      -2.821   0.445  13.812  1.00 21.98      A      
ATOM   3300 HD21 LEU   255      -0.432  15.659  15.704  1.00  0.00      A      
ATOM   3301 HD22 LEU   255     -25.692  13.590  -3.009  1.00  0.00      A      
ATOM   3302 HD23 LEU   255      -4.523  -2.725  10.311  1.00  0.00      A      
ATOM   3303  C   LEU   255      -1.444  -3.098  -3.974  1.00 21.01      A      
ATOM   3304  O   LEU   255      -7.229  -5.619  -0.718  1.00 21.39      A      
ATOM   3305  N   MET   256       2.885   4.806  -5.799  1.00 21.59      A      
ATOM   3306  H   MET   256      -4.994  28.628 -12.673  1.00  0.00      A      
ATOM   3307  CA  MET   256       5.845   8.041  -1.046  1.00 22.33      A      
ATOM   3308  HA  MET   256     -18.089  -0.566  26.880  1.00  0.00      A      
ATOM   3309  CB  MET   256      -1.402  -4.124   2.369  1.00 23.02      A      
ATOM   3310  HB2 MET   256     -32.695 -21.841  17.426  1.00  0.00      A      
ATOM   3311  HB3 MET   256      15.892 -13.287 -14.396  1.00  0.00      A      
ATOM   3312  CG  MET   256      -9.973   0.509   2.633  1.00 24.08      A      
ATOM   3313  HG2 MET   256      -7.703   2.403   4.579  1.00  0.00      A      
ATOM   3314  HG3 MET   256     -19.347   7.908  11.109  1.00  0.00      A      
ATOM   3315  SD  MET   256      -0.456  -3.909  -1.298  1.00 26.60      A      
ATOM   3316  CE  MET   256      -2.935   3.451  -1.343  1.00 24.48      A      
ATOM   3317  HE1 MET   256       3.825   9.164  13.384  1.00  0.00      A      
ATOM   3318  HE2 MET   256       4.879 -11.314  -9.100  1.00  0.00      A      
ATOM   3319  HE3 MET   256       9.733  32.293 -14.530  1.00  0.00      A      
ATOM   3320  C   MET   256       1.746  -0.775   3.174  1.00 22.04      A      
ATOM   3321  O   MET   256       0.069  -4.943  -6.985  1.00 21.68      A      
ATOM   3322  N   ARG   257       0.709  -2.572  -2.683  1.00 22.11      A      
ATOM   3323  H   ARG   257      -7.033   3.053  21.112  1.00  0.00      A      
ATOM   3324  CA  ARG   257      -6.712   2.425   0.783  1.00 22.40      A      
ATOM   3325  HA  ARG   257     -14.244  20.122  26.289  1.00  0.00      A      
ATOM   3326  CB  ARG   257       0.276  -4.824   5.298  1.00 22.99      A      
ATOM   3327  HB2 ARG   257     -12.080 -15.600   6.408  1.00  0.00      A      
ATOM   3328  HB3 ARG   257     -14.114   4.441   1.746  1.00  0.00      A      
ATOM   3329  CG  ARG   257       9.247   7.514  -7.354  1.00 22.36      A      
ATOM   3330  HG2 ARG   257       1.651  16.436  -5.118  1.00  0.00      A      
ATOM   3331  HG3 ARG   257      -7.740  23.399   2.289  1.00  0.00      A      
ATOM   3332  CD  ARG   257      -3.129   1.639   3.203  1.00 23.93      A      
ATOM   3333  HD2 ARG   257      12.863 -16.159   3.631  1.00  0.00      A      
ATOM   3334  HD3 ARG   257      -3.207   4.756   0.408  1.00  0.00      A      
ATOM   3335  NE  ARG   257      -3.208  -0.846   1.941  1.00 23.21      A      
ATOM   3336  HE  ARG   257      10.556 -15.117 -18.115  1.00  0.00      A      
ATOM   3337  CZ  ARG   257     -13.419  -2.381   0.858  1.00 24.67      A      
ATOM   3338  NH1 ARG   257      -6.242   1.132  -8.587  1.00 25.15      A      
ATOM   3339 HH11 ARG   257      14.654   3.566  23.183  1.00  0.00      A      
ATOM   3340 HH12 ARG   257       1.315  -7.955  13.122  1.00  0.00      A      
ATOM   3341  NH2 ARG   257      -4.728   6.880   1.183  1.00 24.07      A      
ATOM   3342 HH21 ARG   257      -2.128  13.113  -2.921  1.00  0.00      A      
ATOM   3343 HH22 ARG   257       2.406  -9.183   5.976  1.00  0.00      A      
ATOM   3344  C   ARG   257       9.070  -2.626   4.059  1.00 22.41      A      
ATOM   3345  O   ARG   257       2.101  -1.805  -5.474  1.00 22.77      A      
ATOM   3346  N   GLY   258       3.071   2.418   2.032  1.00 22.60      A      
ATOM   3347  H   GLY   258      -0.152  20.470 -25.763  1.00  0.00      A      
ATOM   3348  CA  GLY   258      -4.796   3.349  -1.867  1.00 22.55      A      
ATOM   3349  HA2 GLY   258       8.077  19.772   9.467  1.00  0.00      A      
ATOM   3350  HA3 GLY   258      10.351  26.109  -5.953  1.00  0.00      A      
ATOM   3351  C   GLY   258      -0.695   1.038   2.970  1.00 22.96      A      
ATOM   3352  O   GLY   258      -2.791   1.910  -0.776  1.00 22.76      A      
ATOM   3353  N   ILE   259       5.845  -2.235   3.349  1.00 22.95      A      
ATOM   3354  H   ILE   259       4.172   2.365 -10.935  1.00  0.00      A      
ATOM   3355  CA  ILE   259      -1.212  -2.052  -6.418  1.00 23.55      A      
ATOM   3356  HA  ILE   259       3.441  -3.092  -0.386  1.00  0.00      A      
ATOM   3357  CB  ILE   259       2.054  -0.370   3.868  1.00 23.99      A      
ATOM   3358  HB  ILE   259      -4.579   4.908  20.493  1.00  0.00      A      
ATOM   3359  CG2 ILE   259      -3.887  -1.352   5.555  1.00 24.57      A      
ATOM   3360 HG21 ILE   259      -7.165   4.938   2.924  1.00  0.00      A      
ATOM   3361 HG22 ILE   259       9.889   3.537  15.048  1.00  0.00      A      
ATOM   3362 HG23 ILE   259       1.969  18.746  -2.078  1.00  0.00      A      
ATOM   3363  CG1 ILE   259       2.534  -0.388  -7.559  1.00 24.54      A      
ATOM   3364 HG12 ILE   259      -0.711  -0.502  -7.091  1.00  0.00      A      
ATOM   3365 HG13 ILE   259       9.034  13.704 -39.100  1.00  0.00      A      
ATOM   3366  CD1 ILE   259     -11.159   1.651   3.445  1.00 24.95      A      
ATOM   3367 HD11 ILE   259       6.857  11.039 -22.072  1.00  0.00      A      
ATOM   3368 HD12 ILE   259      -7.857   3.080  17.500  1.00  0.00      A      
ATOM   3369 HD13 ILE   259      -0.101 -15.103  -4.130  1.00  0.00      A      
ATOM   3370  C   ILE   259       2.145   1.930   1.761  1.00 23.03      A      
ATOM   3371  O   ILE   259       0.733   5.017  -2.229  1.00 23.92      A      
ATOM   3372  N   LYS   260       2.594  -1.880   5.553  1.00 23.44      A      
ATOM   3373  H   LYS   260      -7.428   8.891  16.255  1.00  0.00      A      
ATOM   3374  CA  LYS   260      -1.880  -2.710   1.747  1.00 23.26      A      
ATOM   3375  HA  LYS   260      21.118 -23.527  -3.805  1.00  0.00      A      
ATOM   3376  CB  LYS   260       1.982   2.134  -3.535  1.00 23.94      A      
ATOM   3377  HB2 LYS   260      12.905  13.752 -35.966  1.00  0.00      A      
ATOM   3378  HB3 LYS   260       8.940  13.550  -6.935  1.00  0.00      A      
ATOM   3379  CG  LYS   260      -1.451  -3.848  -4.204  1.00 24.50      A      
ATOM   3380  HG2 LYS   260      -5.861  -5.230   5.708  1.00  0.00      A      
ATOM   3381  HG3 LYS   260      -3.288  -2.063  -4.042  1.00  0.00      A      
ATOM   3382  CD  LYS   260       0.877   4.953   2.676  1.00 25.98      A      
ATOM   3383  HD2 LYS   260       7.145  13.656  -5.556  1.00  0.00      A      
ATOM   3384  HD3 LYS   260      -4.974  17.494   0.523  1.00  0.00      A      
ATOM   3385  CE  LYS   260      -4.037  -1.197  -2.346  1.00 26.76      A      
ATOM   3386  HE2 LYS   260       2.273  17.474  14.313  1.00  0.00      A      
ATOM   3387  HE3 LYS   260      18.267   0.139  -5.904  1.00  0.00      A      
ATOM   3388  NZ  LYS   260      -0.170  -1.931  -2.788  1.00 29.83      A      
ATOM   3389  HZ1 LYS   260       6.405   5.297 -22.981  1.00  0.00      A      
ATOM   3390  HZ2 LYS   260     -18.112   2.617   2.687  1.00  0.00      A      
ATOM   3391  HZ3 LYS   260      -0.636 -19.056  -8.236  1.00  0.00      A      
ATOM   3392  C   LYS   260      -5.634   5.855   4.058  1.00 23.14      A      
ATOM   3393  O   LYS   260       5.594   5.454   1.089  1.00 23.08      A      
ATOM   3394  N   THR   261      -4.401  -4.472   4.526  1.00 22.66      A      
ATOM   3395  H   THR   261       1.802  26.116   3.980  1.00  0.00      A      
ATOM   3396  CA  THR   261       2.329   0.082   2.458  1.00 22.89      A      
ATOM   3397  HA  THR   261     -11.511  -6.160  22.863  1.00  0.00      A      
ATOM   3398  CB  THR   261       4.291  -5.827  -9.646  1.00 23.17      A      
ATOM   3399  HB  THR   261      10.172  -1.973  11.895  1.00  0.00      A      
ATOM   3400  CG2 THR   261      -0.642   3.133  -4.747  1.00 21.33      A      
ATOM   3401 HG21 THR   261      12.319  -8.028  11.778  1.00  0.00      A      
ATOM   3402 HG22 THR   261      -3.513  22.765   9.166  1.00  0.00      A      
ATOM   3403 HG23 THR   261       3.721   6.088  -4.715  1.00  0.00      A      
ATOM   3404  OG1 THR   261      -0.541  -0.640  -4.308  1.00 22.69      A      
ATOM   3405  HG1 THR   261      -0.770   2.508  30.832  1.00  0.00      A      
ATOM   3406  C   THR   261      -3.356   3.891  -6.567  1.00 22.68      A      
ATOM   3407  O   THR   261      -4.646  -5.239   0.473  1.00 23.14      A      
ATOM   3408  N   LEU   262       0.951  -3.943   4.036  1.00 22.71      A      
ATOM   3409  H   LEU   262       7.687 -24.045  -9.096  1.00  0.00      A      
ATOM   3410  CA  LEU   262      -2.716   0.705   4.950  1.00 22.41      A      
ATOM   3411  HA  LEU   262      26.583   8.198  -2.305  1.00  0.00      A      
ATOM   3412  CB  LEU   262       1.486   2.744 -11.183  1.00 21.92      A      
ATOM   3413  HB2 LEU   262      -8.545   4.507  -5.362  1.00  0.00      A      
ATOM   3414  HB3 LEU   262      -7.421  11.341   6.768  1.00  0.00      A      
ATOM   3415  CG  LEU   262       0.487  -4.966  -3.385  1.00 21.72      A      
ATOM   3416  HG  LEU   262      -3.737  -2.597   9.573  1.00  0.00      A      
ATOM   3417  CD1 LEU   262      -3.724  -0.903   4.366  1.00 21.14      A      
ATOM   3418 HD11 LEU   262      -4.968  -7.816  25.731  1.00  0.00      A      
ATOM   3419 HD12 LEU   262      -0.638  25.508   2.526  1.00  0.00      A      
ATOM   3420 HD13 LEU   262       9.767   1.495   5.207  1.00  0.00      A      
ATOM   3421  CD2 LEU   262       0.332   0.574  -4.036  1.00 21.39      A      
ATOM   3422 HD21 LEU   262      -2.763  12.773  -9.493  1.00  0.00      A      
ATOM   3423 HD22 LEU   262      28.920  -0.221   9.381  1.00  0.00      A      
ATOM   3424 HD23 LEU   262      -7.856   2.060   0.489  1.00  0.00      A      
ATOM   3425  C   LEU   262       1.338  -8.335  -2.677  1.00 22.14      A      
ATOM   3426  O   LEU   262      -5.078   1.371   0.986  1.00 22.35      A      
ATOM   3427  N   ASN   263       2.584  -5.936   1.732  1.00 22.10      A      
ATOM   3428  H   ASN   263       7.042 -10.602  -8.263  1.00  0.00      A      
ATOM   3429  CA  ASN   263       3.687  -3.030  -0.070  1.00 22.28      A      
ATOM   3430  HA  ASN   263     -20.796  -3.505  -1.531  1.00  0.00      A      
ATOM   3431  CB  ASN   263      -5.543  -5.954  -0.247  1.00 23.12      A      
ATOM   3432  HB2 ASN   263       7.925   5.926  10.176  1.00  0.00      A      
ATOM   3433  HB3 ASN   263     -12.393   6.739   1.728  1.00  0.00      A      
ATOM   3434  CG  ASN   263      -6.732  -1.774   3.526  1.00 23.56      A      
ATOM   3435  OD1 ASN   263      -2.217   3.885   3.579  1.00 26.05      A      
ATOM   3436  ND2 ASN   263       4.919  -0.709  -2.174  1.00 23.89      A      
ATOM   3437 HD21 ASN   263     -19.795   3.905  21.207  1.00  0.00      A      
ATOM   3438 HD22 ASN   263     -11.964  -0.302 -16.072  1.00  0.00      A      
ATOM   3439  C   ASN   263       3.476   5.338   0.551  1.00 22.35      A      
ATOM   3440  O   ASN   263       1.087  -9.913  -8.173  1.00 22.80      A      
ATOM   3441  N   LEU   264       2.186  -1.917  -3.410  1.00 21.93      A      
ATOM   3442  H   LEU   264      14.212 -10.309   0.661  1.00  0.00      A      
ATOM   3443  CA  LEU   264       1.398   5.253   0.909  1.00 22.81      A      
ATOM   3444  HA  LEU   264      10.513 -11.152 -27.835  1.00  0.00      A      
ATOM   3445  CB  LEU   264       6.968  -4.434  -3.643  1.00 22.66      A      
ATOM   3446  HB2 LEU   264       8.977  -2.468  -2.448  1.00  0.00      A      
ATOM   3447  HB3 LEU   264       1.897  16.276   7.376  1.00  0.00      A      
ATOM   3448  CG  LEU   264      -0.713   3.134  13.731  1.00 23.70      A      
ATOM   3449  HG  LEU   264      -6.529   3.038   9.719  1.00  0.00      A      
ATOM   3450  CD1 LEU   264     -11.098   1.727  -1.445  1.00 23.34      A      
ATOM   3451 HD11 LEU   264       1.658  16.990   8.816  1.00  0.00      A      
ATOM   3452 HD12 LEU   264     -10.270  -6.537  -1.013  1.00  0.00      A      
ATOM   3453 HD13 LEU   264      -8.202 -19.842   7.493  1.00  0.00      A      
ATOM   3454  CD2 LEU   264       4.968  -1.711  -0.932  1.00 23.84      A      
ATOM   3455 HD21 LEU   264      33.188   1.241 -14.574  1.00  0.00      A      
ATOM   3456 HD22 LEU   264       5.050   6.890 -17.406  1.00  0.00      A      
ATOM   3457 HD23 LEU   264       9.730   8.729   4.190  1.00  0.00      A      
ATOM   3458  C   LEU   264       0.838  -4.211  -2.372  1.00 22.31      A      
ATOM   3459  O   LEU   264       6.758   4.664  -0.357  1.00 22.78      A      
ATOM   3460  N   ARG   265      -4.219  -0.754   7.763  1.00 22.55      A      
ATOM   3461  H   ARG   265       2.553  -3.465  15.350  1.00  0.00      A      
ATOM   3462  CA  ARG   265       2.436   3.574  -5.432  1.00 21.84      A      
ATOM   3463  HA  ARG   265      18.421   8.740   1.408  1.00  0.00      A      
ATOM   3464  CB  ARG   265       5.729  -4.499  -0.688  1.00 21.30      A      
ATOM   3465  HB2 ARG   265      -0.031  -8.007  -3.020  1.00  0.00      A      
ATOM   3466  HB3 ARG   265      -6.529  -9.413  -7.285  1.00  0.00      A      
ATOM   3467  CG  ARG   265      -2.364   6.637   8.863  1.00 21.01      A      
ATOM   3468  HG2 ARG   265       3.786   0.536  -0.891  1.00  0.00      A      
ATOM   3469  HG3 ARG   265      -1.386  18.792   4.212  1.00  0.00      A      
ATOM   3470  CD  ARG   265       2.146  -0.523   5.849  1.00 20.65      A      
ATOM   3471  HD2 ARG   265       4.201   7.447  -5.287  1.00  0.00      A      
ATOM   3472  HD3 ARG   265      14.453  -1.438  -0.060  1.00  0.00      A      
ATOM   3473  NE  ARG   265       4.240   1.224  -2.594  1.00 21.70      A      
ATOM   3474  HE  ARG   265     -14.526   0.937   2.900  1.00  0.00      A      
ATOM   3475  CZ  ARG   265      -4.614  -4.029   3.423  1.00 20.91      A      
ATOM   3476  NH1 ARG   265       2.135  -1.209  -0.804  1.00 19.75      A      
ATOM   3477 HH11 ARG   265     -15.445  13.279 -10.900  1.00  0.00      A      
ATOM   3478 HH12 ARG   265       0.689  -2.538  -0.117  1.00  0.00      A      
ATOM   3479  NH2 ARG   265      -7.120   5.650   1.158  1.00 20.75      A      
ATOM   3480 HH21 ARG   265      17.361  -9.120 -25.680  1.00  0.00      A      
ATOM   3481 HH22 ARG   265     -12.407   1.516   2.759  1.00  0.00      A      
ATOM   3482  C   ARG   265      -1.722  -7.944   0.729  1.00 21.73      A      
ATOM   3483  O   ARG   265      -0.599  -0.600   8.246  1.00 22.52      A      
ATOM   3484  N   MET   266      -0.218   6.312  -0.320  1.00 21.54      A      
ATOM   3485  H   MET   266     -35.051  23.397  -2.498  1.00  0.00      A      
ATOM   3486  CA  MET   266       9.813  -3.251   7.033  1.00 22.32      A      
ATOM   3487  HA  MET   266      29.551 -27.669 -18.596  1.00  0.00      A      
ATOM   3488  CB  MET   266       3.641  -7.544   0.826  1.00 22.44      A      
ATOM   3489  HB2 MET   266     -11.457 -19.284   2.767  1.00  0.00      A      
ATOM   3490  HB3 MET   266       1.844   4.739  -7.662  1.00  0.00      A      
ATOM   3491  CG  MET   266      -0.019   0.047  -2.893  1.00 23.57      A      
ATOM   3492  HG2 MET   266       1.224  -7.422  -1.538  1.00  0.00      A      
ATOM   3493  HG3 MET   266      10.929  -4.735   5.735  1.00  0.00      A      
ATOM   3494  SD  MET   266      -0.673   1.626  -0.777  1.00 24.73      A      
ATOM   3495  CE  MET   266      -2.540  -3.583  -4.743  1.00 23.22      A      
ATOM   3496  HE1 MET   266     -11.291  -5.287   5.777  1.00  0.00      A      
ATOM   3497  HE2 MET   266       9.756   6.940  -3.634  1.00  0.00      A      
ATOM   3498  HE3 MET   266       5.640 -19.405  -3.203  1.00  0.00      A      
ATOM   3499  C   MET   266      -1.438   1.247   0.929  1.00 21.99      A      
ATOM   3500  O   MET   266       7.763  -0.920  -2.128  1.00 21.64      A      
ATOM   3501  N   ASP   267       4.105  -2.303  -2.350  1.00 22.15      A      
ATOM   3502  H   ASP   267      21.960  -0.443  29.353  1.00  0.00      A      
ATOM   3503  CA  ASP   267       3.492   4.519   3.627  1.00 22.48      A      
ATOM   3504  HA  ASP   267       1.173  -0.881  13.008  1.00  0.00      A      
ATOM   3505  CB  ASP   267       7.041   4.841  -2.032  1.00 21.94      A      
ATOM   3506  HB2 ASP   267      -0.043 -20.990  -7.773  1.00  0.00      A      
ATOM   3507  HB3 ASP   267     -15.625   9.408  21.552  1.00  0.00      A      
ATOM   3508  CG  ASP   267       0.144   0.534  -1.738  1.00 23.67      A      
ATOM   3509  OD1 ASP   267      -2.768   2.529   2.706  1.00 23.91      A      
ATOM   3510  OD2 ASP   267      -3.953   0.940  -6.180  1.00 24.22      A      
ATOM   3511  C   ASP   267       7.104  -1.290   5.733  1.00 22.37      A      
ATOM   3512  O   ASP   267       4.242   3.925   2.454  1.00 22.19      A      
ATOM   3513  N   ARG   268      -3.176  -0.163  -1.083  1.00 22.72      A      
ATOM   3514  H   ARG   268      16.883 -35.432 -11.422  1.00  0.00      A      
ATOM   3515  CA  ARG   268      -1.263  -1.963   1.801  1.00 23.24      A      
ATOM   3516  HA  ARG   268      -2.771   5.502  -8.503  1.00  0.00      A      
ATOM   3517  CB  ARG   268      -8.012   1.623  -2.941  1.00 23.27      A      
ATOM   3518  HB2 ARG   268      -5.427  19.095   4.746  1.00  0.00      A      
ATOM   3519  HB3 ARG   268      -4.432   1.327  -6.943  1.00  0.00      A      
ATOM   3520  CG  ARG   268      -7.927  -3.074  -1.103  1.00 24.34      A      
ATOM   3521  HG2 ARG   268      -2.034  -0.866   1.757  1.00  0.00      A      
ATOM   3522  HG3 ARG   268       4.650  -4.433 -14.652  1.00  0.00      A      
ATOM   3523  CD  ARG   268       3.231   1.402   3.080  1.00 25.52      A      
ATOM   3524  HD2 ARG   268       9.829   2.590  -0.577  1.00  0.00      A      
ATOM   3525  HD3 ARG   268       5.191  -5.186  18.770  1.00  0.00      A      
ATOM   3526  NE  ARG   268       6.230  -0.815   4.280  1.00 26.45      A      
ATOM   3527  HE  ARG   268       4.728  -9.069  -7.251  1.00  0.00      A      
ATOM   3528  CZ  ARG   268       5.414   1.891  -1.280  1.00 27.57      A      
ATOM   3529  NH1 ARG   268       0.885   4.093  -1.330  1.00 26.99      A      
ATOM   3530 HH11 ARG   268      23.249  14.103  -5.981  1.00  0.00      A      
ATOM   3531 HH12 ARG   268      -8.030   2.315   1.042  1.00  0.00      A      
ATOM   3532  NH2 ARG   268      -5.670  -0.580  -2.035  1.00 27.74      A      
ATOM   3533 HH21 ARG   268      34.475   8.425 -21.004  1.00  0.00      A      
ATOM   3534 HH22 ARG   268      11.279  14.776 -27.212  1.00  0.00      A      
ATOM   3535  C   ARG   268      -7.373   5.406  -0.212  1.00 23.40      A      
ATOM   3536  O   ARG   268       3.987   0.081  -8.407  1.00 23.54      A      
ATOM   3537  N   HID   269      -0.241  -1.717   3.643  1.00 24.15      A      
ATOM   3538  H   HID   269      -1.664  -3.101   0.228  1.00  0.00      A      
ATOM   3539  CA  HID   269      -2.721   7.734   0.763  1.00 24.97      A      
ATOM   3540  HA  HID   269     -10.253 -14.352   1.329  1.00  0.00      A      
ATOM   3541  CB  HID   269      -4.542   1.661  -0.058  1.00 25.01      A      
ATOM   3542  HB2 HID   269      16.741   9.177   4.946  1.00  0.00      A      
ATOM   3543  HB3 HID   269      18.973   1.528  -2.673  1.00  0.00      A      
ATOM   3544  CG  HID   269       2.749  -2.408   6.144  1.00 24.00      A      
ATOM   3545  ND1 HID   269       3.817 -10.889   1.316  1.00 24.08      A      
ATOM   3546  HD1 HID   269       1.974 -24.822  -6.936  1.00  0.00      A      
ATOM   3547  CE1 HID   269      -2.580  -2.196   2.199  1.00 24.05      A      
ATOM   3548  HE1 HID   269     -36.285  20.101   8.241  1.00  0.00      A      
ATOM   3549  NE2 HID   269      -5.426   8.227  -1.411  1.00 24.62      A      
ATOM   3550  CD2 HID   269      -4.624   1.220   4.097  1.00 24.33      A      
ATOM   3551  HD2 HID   269      10.542  -4.033   4.854  1.00  0.00      A      
ATOM   3552  C   HID   269       3.331  -5.772  -5.075  1.00 25.80      A      
ATOM   3553  O   HID   269       0.657  -2.670  -4.183  1.00 25.23      A      
ATOM   3554  N   CYS   270       1.838  -0.924   1.184  1.00 26.32      A      
ATOM   3555  H   CYS   270     -10.106   0.729  -2.515  1.00  0.00      A      
ATOM   3556  CA  CYS   270       7.243  -2.676  -0.894  1.00 26.76      A      
ATOM   3557  HA  CYS   270      18.977   4.498  10.148  1.00  0.00      A      
ATOM   3558  CB  CYS   270      -8.336   4.288  -9.696  1.00 27.77      A      
ATOM   3559  HB2 CYS   270      -7.923  -8.764  15.273  1.00  0.00      A      
ATOM   3560  HB3 CYS   270     -11.487   2.757  -9.754  1.00  0.00      A      
ATOM   3561  SG  CYS   270      -1.565   1.553   3.111  1.00 29.76      A      
ATOM   3562  HG  CYS   270       2.115 -19.610  25.033  1.00  0.00      A      
ATOM   3563  C   CYS   270       5.230  -1.078  -5.278  1.00 26.81      A      
ATOM   3564  O   CYS   270       2.983   1.611   1.117  1.00 26.33      A      
ATOM   3565  N   ALA   271       4.635   2.598  -7.420  1.00 26.64      A      
ATOM   3566  H   ALA   271       8.156   3.123   1.824  1.00  0.00      A      
ATOM   3567  CA  ALA   271       1.191   3.979   6.836  1.00 26.13      A      
ATOM   3568  HA  ALA   271      -3.755   5.527  11.546  1.00  0.00      A      
ATOM   3569  CB  ALA   271       2.173  -0.673   4.136  1.00 25.95      A      
ATOM   3570  HB1 ALA   271     -18.125   5.123   0.155  1.00  0.00      A      
ATOM   3571  HB2 ALA   271      -0.639 -13.535  -8.138  1.00  0.00      A      
ATOM   3572  HB3 ALA   271      19.912 -13.031   5.857  1.00  0.00      A      
ATOM   3573  C   ALA   271      -7.314  -1.172  -1.658  1.00 26.23      A      
ATOM   3574  O   ALA   271       6.148  -6.377   2.676  1.00 26.28      A      
ATOM   3575  N   ASN   272       3.849   1.250  11.845  1.00 26.62      A      
ATOM   3576  H   ASN   272      26.955 -19.646  18.689  1.00  0.00      A      
ATOM   3577  CA  ASN   272      -2.473   2.200  -8.891  1.00 26.97      A      
ATOM   3578  HA  ASN   272       3.024  22.888  -8.190  1.00  0.00      A      
ATOM   3579  CB  ASN   272       3.077   0.314 -11.699  1.00 26.21      A      
ATOM   3580  HB2 ASN   272     -15.581  10.723   5.509  1.00  0.00      A      
ATOM   3581  HB3 ASN   272      -4.014 -23.186 -19.111  1.00  0.00      A      
ATOM   3582  CG  ASN   272      -1.575  11.114   3.016  1.00 26.52      A      
ATOM   3583  OD1 ASN   272       5.561   0.285   2.424  1.00 25.96      A      
ATOM   3584  ND2 ASN   272       2.253  -6.596   0.668  1.00 23.95      A      
ATOM   3585 HD21 ASN   272       3.578  -3.991   0.324  1.00  0.00      A      
ATOM   3586 HD22 ASN   272      18.852   0.383 -17.518  1.00  0.00      A      
ATOM   3587  C   ASN   272      -0.440   2.908   0.844  1.00 27.40      A      
ATOM   3588  O   ASN   272       0.736   4.990  -1.086  1.00 27.29      A      
ATOM   3589  N   ALA   273      -3.745   6.065  -6.397  1.00 27.40      A      
ATOM   3590  H   ALA   273      14.338   6.574   7.168  1.00  0.00      A      
ATOM   3591  CA  ALA   273       3.105  -0.339  -4.233  1.00 28.32      A      
ATOM   3592  HA  ALA   273       6.331 -22.491 -11.370  1.00  0.00      A      
ATOM   3593  CB  ALA   273       0.749   0.712   4.347  1.00 28.18      A      
ATOM   3594  HB1 ALA   273       1.510  -6.225  13.811  1.00  0.00      A      
ATOM   3595  HB2 ALA   273       1.256   1.295   1.002  1.00  0.00      A      
ATOM   3596  HB3 ALA   273     -22.692   1.758  10.640  1.00  0.00      A      
ATOM   3597  C   ALA   273       0.960   1.778  -4.026  1.00 28.40      A      
ATOM   3598  O   ALA   273      -2.680  -0.794  -3.419  1.00 28.80      A      
ATOM   3599  N   GLN   274      -6.578  -2.231   1.745  1.00 28.59      A      
ATOM   3600  H   GLN   274       0.147   2.106  12.098  1.00  0.00      A      
ATOM   3601  CA  GLN   274      -3.066  -0.037   4.165  1.00 28.53      A      
ATOM   3602  HA  GLN   274     -14.853  -5.147   8.601  1.00  0.00      A      
ATOM   3603  CB  GLN   274       0.687   1.841  -3.743  1.00 29.17      A      
ATOM   3604  HB2 GLN   274     -30.193 -13.144  27.460  1.00  0.00      A      
ATOM   3605  HB3 GLN   274      26.920   5.126  14.709  1.00  0.00      A      
ATOM   3606  CG  GLN   274       7.207  -6.745  -7.464  1.00 30.58      A      
ATOM   3607  HG2 GLN   274       6.360  19.314  -1.495  1.00  0.00      A      
ATOM   3608  HG3 GLN   274     -23.984 -12.418   8.251  1.00  0.00      A      
ATOM   3609  CD  GLN   274      -2.623  -7.439  -0.688  1.00 30.71      A      
ATOM   3610  OE1 GLN   274      -4.034  -1.682  -2.852  1.00 31.96      A      
ATOM   3611  NE2 GLN   274      10.096   3.338   8.104  1.00 30.90      A      
ATOM   3612 HE21 GLN   274      -2.431   0.742   7.461  1.00  0.00      A      
ATOM   3613 HE22 GLN   274      -0.235 -22.366  -2.576  1.00  0.00      A      
ATOM   3614  C   GLN   274       3.734   2.790  -3.345  1.00 28.56      A      
ATOM   3615  O   GLN   274       1.961  10.547  -3.470  1.00 28.92      A      
ATOM   3616  N   VAL   275      -5.945   0.280  -1.857  1.00 28.57      A      
ATOM   3617  H   VAL   275       0.568   4.862  12.108  1.00  0.00      A      
ATOM   3618  CA  VAL   275      -0.083   2.076   5.517  1.00 28.63      A      
ATOM   3619  HA  VAL   275       7.509  -6.127 -10.025  1.00  0.00      A      
ATOM   3620  CB  VAL   275       1.418   3.033   0.818  1.00 27.75      A      
ATOM   3621  HB  VAL   275       3.990  -1.727  -6.977  1.00  0.00      A      
ATOM   3622  CG1 VAL   275       6.314  -3.729   1.068  1.00 27.56      A      
ATOM   3623 HG11 VAL   275      -1.003  -5.643   6.207  1.00  0.00      A      
ATOM   3624 HG12 VAL   275     -11.272  14.153  -7.377  1.00  0.00      A      
ATOM   3625 HG13 VAL   275       3.386  13.408   5.895  1.00  0.00      A      
ATOM   3626  CG2 VAL   275      -3.608   1.976  -1.520  1.00 27.97      A      
ATOM   3627 HG21 VAL   275       1.477  -9.170   0.485  1.00  0.00      A      
ATOM   3628 HG22 VAL   275      -0.826  -3.554   6.405  1.00  0.00      A      
ATOM   3629 HG23 VAL   275     -17.865   1.220 -16.210  1.00  0.00      A      
ATOM   3630  C   VAL   275       1.035  -0.317  -1.561  1.00 28.88      A      
ATOM   3631  O   VAL   275      -6.406  -5.209   3.061  1.00 28.51      A      
ATOM   3632  N   LEU   276       9.266  -4.621   4.991  1.00 29.33      A      
ATOM   3633  H   LEU   276      10.530 -19.915  -9.974  1.00  0.00      A      
ATOM   3634  CA  LEU   276      -3.456   6.558  -5.565  1.00 30.16      A      
ATOM   3635  HA  LEU   276      18.794  47.177   4.113  1.00  0.00      A      
ATOM   3636  CB  LEU   276      -2.927  -2.243   1.380  1.00 30.57      A      
ATOM   3637  HB2 LEU   276       2.265  -8.610   9.152  1.00  0.00      A      
ATOM   3638  HB3 LEU   276       8.669  -7.481  -7.623  1.00  0.00      A      
ATOM   3639  CG  LEU   276       0.353   5.223   0.898  1.00 32.38      A      
ATOM   3640  HG  LEU   276      -5.660  17.376  10.880  1.00  0.00      A      
ATOM   3641  CD1 LEU   276      -1.667  -1.327  -6.651  1.00 32.86      A      
ATOM   3642 HD11 LEU   276      15.984  41.560   8.714  1.00  0.00      A      
ATOM   3643 HD12 LEU   276      -6.629 -29.879  -7.843  1.00  0.00      A      
ATOM   3644 HD13 LEU   276       9.629  -6.316   0.939  1.00  0.00      A      
ATOM   3645  CD2 LEU   276      -0.109   1.066   3.506  1.00 32.73      A      
ATOM   3646 HD21 LEU   276      27.774 -20.728   6.427  1.00  0.00      A      
ATOM   3647 HD22 LEU   276      -2.444  16.003   4.621  1.00  0.00      A      
ATOM   3648 HD23 LEU   276       5.972  -4.253  13.572  1.00  0.00      A      
ATOM   3649  C   LEU   276       6.731 -12.255   3.437  1.00 30.65      A      
ATOM   3650  O   LEU   276      -1.445   2.721  -6.026  1.00 29.91      A      
ATOM   3651  N   ALA   277       3.371   2.736  -3.001  1.00 30.85      A      
ATOM   3652  H   ALA   277      -2.360   2.030  -3.670  1.00  0.00      A      
ATOM   3653  CA  ALA   277      -1.369   1.643   1.363  1.00 32.08      A      
ATOM   3654  HA  ALA   277       0.159  -2.144  -4.879  1.00  0.00      A      
ATOM   3655  CB  ALA   277      -2.841  -0.019  -3.888  1.00 31.92      A      
ATOM   3656  HB1 ALA   277      -9.696   3.666   6.201  1.00  0.00      A      
ATOM   3657  HB2 ALA   277      -3.416   0.451 -15.485  1.00  0.00      A      
ATOM   3658  HB3 ALA   277     -17.123   1.357  -6.389  1.00  0.00      A      
ATOM   3659  C   ALA   277       1.208  -5.984   5.181  1.00 32.52      A      
ATOM   3660  O   ALA   277       0.366  -1.252  -0.444  1.00 32.75      A      
ATOM   3661  N   GLU   278      -2.416  -1.274   3.830  1.00 33.14      A      
ATOM   3662  H   GLU   278      -3.953  -6.968 -16.926  1.00  0.00      A      
ATOM   3663  CA  GLU   278      -4.590  -0.953   0.498  1.00 33.88      A      
ATOM   3664  HA  GLU   278      -0.868  -2.010  -0.037  1.00  0.00      A      
ATOM   3665  CB  GLU   278      -4.146  -4.137  -3.100  1.00 34.64      A      
ATOM   3666  HB2 GLU   278      -6.496  15.477   4.450  1.00  0.00      A      
ATOM   3667  HB3 GLU   278      17.361 -10.076  -5.980  1.00  0.00      A      
ATOM   3668  CG  GLU   278      -0.934  -0.111  -1.461  1.00 35.57      A      
ATOM   3669  HG2 GLU   278      -0.362 -12.999  -3.133  1.00  0.00      A      
ATOM   3670  HG3 GLU   278      12.903  -7.428   8.832  1.00  0.00      A      
ATOM   3671  CD  GLU   278      -0.640  -1.501   4.445  1.00 37.07      A      
ATOM   3672  OE1 GLU   278       6.256   3.882   7.307  1.00 38.16      A      
ATOM   3673  OE2 GLU   278       0.223   5.856  -3.579  1.00 38.44      A      
ATOM   3674  C   GLU   278       1.660  10.896   1.712  1.00 34.27      A      
ATOM   3675  O   GLU   278      -7.535   6.421   6.499  1.00 34.59      A      
ATOM   3676  N   PHE   279      -7.175  -5.141   1.451  1.00 34.19      A      
ATOM   3677  H   PHE   279      -2.169  -8.497   2.087  1.00  0.00      A      
ATOM   3678  CA  PHE   279      -0.087   1.586   0.347  1.00 34.04      A      
ATOM   3679  HA  PHE   279       3.617  -9.428  12.305  1.00  0.00      A      
ATOM   3680  CB  PHE   279      -2.649  -2.409   2.072  1.00 33.31      A      
ATOM   3681  HB2 PHE   279     -12.310   8.218 -22.903  1.00  0.00      A      
ATOM   3682  HB3 PHE   279       2.251  -2.965  -5.517  1.00  0.00      A      
ATOM   3683  CG  PHE   279       3.187   1.255  -2.179  1.00 32.83      A      
ATOM   3684  CD1 PHE   279       4.703   3.693  -5.384  1.00 33.03      A      
ATOM   3685  HD1 PHE   279      -1.040  19.039  13.198  1.00  0.00      A      
ATOM   3686  CE1 PHE   279      -4.949  -5.775  11.904  1.00 32.68      A      
ATOM   3687  HE1 PHE   279     -14.657 -15.212  -7.560  1.00  0.00      A      
ATOM   3688  CZ  PHE   279      -4.731  -4.817  -0.958  1.00 32.72      A      
ATOM   3689  HZ  PHE   279     -19.187  -3.377  -2.589  1.00  0.00      A      
ATOM   3690  CE2 PHE   279       2.833   2.382   1.218  1.00 33.19      A      
ATOM   3691  HE2 PHE   279      -0.239   2.895   6.050  1.00  0.00      A      
ATOM   3692  CD2 PHE   279      -1.894  -6.195   0.198  1.00 32.73      A      
ATOM   3693  HD2 PHE   279     -13.876 -24.243 -13.499  1.00  0.00      A      
ATOM   3694  C   PHE   279       6.553  -1.073   4.877  1.00 34.46      A      
ATOM   3695  O   PHE   279      -2.975  -0.835   2.751  1.00 33.62      A      
ATOM   3696  N   LEU   280      -4.489  -3.354   1.992  1.00 35.34      A      
ATOM   3697  H   LEU   280     -11.910 -14.200 -17.502  1.00  0.00      A      
ATOM   3698  CA  LEU   280       3.062   3.287  -0.380  1.00 36.91      A      
ATOM   3699  HA  LEU   280       6.849  -1.045  -1.566  1.00  0.00      A      
ATOM   3700  CB  LEU   280      -7.563 -10.322  -9.032  1.00 37.54      A      
ATOM   3701  HB2 LEU   280      -7.734 -10.490 -12.315  1.00  0.00      A      
ATOM   3702  HB3 LEU   280     -21.453  25.729  -0.434  1.00  0.00      A      
ATOM   3703  CG  LEU   280       7.017  -4.191   5.068  1.00 38.09      A      
ATOM   3704  HG  LEU   280       1.354  -6.183  12.941  1.00  0.00      A      
ATOM   3705  CD1 LEU   280      -5.484   3.598   0.284  1.00 39.65      A      
ATOM   3706 HD11 LEU   280     -10.176   1.848  -9.789  1.00  0.00      A      
ATOM   3707 HD12 LEU   280       3.034  -6.283  -3.716  1.00  0.00      A      
ATOM   3708 HD13 LEU   280       1.973   4.642 -10.089  1.00  0.00      A      
ATOM   3709  CD2 LEU   280      -4.332  -3.828  -2.425  1.00 38.53      A      
ATOM   3710 HD21 LEU   280       5.635  -5.829 -22.986  1.00  0.00      A      
ATOM   3711 HD22 LEU   280       0.542 -11.719   7.701  1.00  0.00      A      
ATOM   3712 HD23 LEU   280      11.746  -0.044   9.809  1.00  0.00      A      
ATOM   3713  C   LEU   280       0.710  -4.953  -6.056  1.00 37.85      A      
ATOM   3714  O   LEU   280      -4.849   6.551  -5.587  1.00 38.07      A      
ATOM   3715  N   ALA   281      -0.813  -4.702   8.536  1.00 39.24      A      
ATOM   3716  H   ALA   281     -30.139  -5.509   0.725  1.00  0.00      A      
ATOM   3717  CA  ALA   281       2.986  -7.460   4.873  1.00 40.70      A      
ATOM   3718  HA  ALA   281      28.427  15.441  -1.382  1.00  0.00      A      
ATOM   3719  CB  ALA   281      -3.624  -2.561  -4.514  1.00 40.22      A      
ATOM   3720  HB1 ALA   281       1.449   1.119   5.722  1.00  0.00      A      
ATOM   3721  HB2 ALA   281      -8.606  -7.440   4.319  1.00  0.00      A      
ATOM   3722  HB3 ALA   281       5.368  11.712 -30.756  1.00  0.00      A      
ATOM   3723  C   ALA   281       0.671   2.295  -4.692  1.00 41.86      A      
ATOM   3724  O   ALA   281      -1.346  -2.484  -5.915  1.00 42.21      A      
ATOM   3725  N   VAL   286      -0.919   0.585   5.518  1.00 46.87      A      
ATOM   3726  H   VAL   286      10.764  -6.189  33.186  1.00  0.00      A      
ATOM   3727  CA  VAL   286       1.055   1.559  -2.986  1.00 47.10      A      
ATOM   3728  HA  VAL   286      -4.889  -6.517  11.935  1.00  0.00      A      
ATOM   3729  CB  VAL   286      -7.340  -1.382   2.037  1.00 46.59      A      
ATOM   3730  HB  VAL   286      -2.825  15.521   6.875  1.00  0.00      A      
ATOM   3731  CG1 VAL   286      -2.557   1.179  -2.391  1.00 46.35      A      
ATOM   3732 HG11 VAL   286       1.312   7.344 -14.254  1.00  0.00      A      
ATOM   3733 HG12 VAL   286       2.904  14.991  23.398  1.00  0.00      A      
ATOM   3734 HG13 VAL   286       0.244   7.295 -11.440  1.00  0.00      A      
ATOM   3735  CG2 VAL   286       1.486   1.683  -3.653  1.00 46.02      A      
ATOM   3736 HG21 VAL   286       7.687  13.705  -8.186  1.00  0.00      A      
ATOM   3737 HG22 VAL   286      -2.119  -0.967  -6.441  1.00  0.00      A      
ATOM   3738 HG23 VAL   286     -16.245   1.103 -19.381  1.00  0.00      A      
ATOM   3739  C   VAL   286       3.149  -2.248   6.924  1.00 47.76      A      
ATOM   3740  O   VAL   286      -0.398   4.283  -6.584  1.00 47.74      A      
ATOM   3741  N   GLU   287     -10.100  -9.020  -3.009  1.00 48.33      A      
ATOM   3742  H   GLU   287     -10.686   1.091 -11.314  1.00  0.00      A      
ATOM   3743  CA  GLU   287      -1.321  -2.109   1.186  1.00 48.95      A      
ATOM   3744  HA  GLU   287      -3.524   1.978   0.317  1.00  0.00      A      
ATOM   3745  CB  GLU   287      -2.439   3.176  11.893  1.00 50.25      A      
ATOM   3746  HB2 GLU   287      -2.990  -1.438   8.769  1.00  0.00      A      
ATOM   3747  HB3 GLU   287      10.669   0.734  10.259  1.00  0.00      A      
ATOM   3748  CG  GLU   287       3.889  -1.971   7.787  1.00 52.21      A      
ATOM   3749  HG2 GLU   287     -13.631  34.641 -11.177  1.00  0.00      A      
ATOM   3750  HG3 GLU   287      16.611 -28.492  13.488  1.00  0.00      A      
ATOM   3751  CD  GLU   287       2.672   0.941   2.018  1.00 53.54      A      
ATOM   3752  OE1 GLU   287      -2.671  -3.242  -1.165  1.00 54.43      A      
ATOM   3753  OE2 GLU   287       0.936  -2.765   0.416  1.00 53.86      A      
ATOM   3754  C   GLU   287      -3.563   8.631  -8.551  1.00 48.62      A      
ATOM   3755  O   GLU   287      -6.221  -4.339  -1.893  1.00 48.70      A      
ATOM   3756  N   LEU   288      -3.563   1.987   5.965  1.00 47.87      A      
ATOM   3757  H   LEU   288     -15.020   3.003  16.555  1.00  0.00      A      
ATOM   3758  CA  LEU   288      -2.612  -3.326   0.905  1.00 47.53      A      
ATOM   3759  HA  LEU   288       5.121  -2.323 -12.231  1.00  0.00      A      
ATOM   3760  CB  LEU   288       0.818  -2.935   0.991  1.00 48.09      A      
ATOM   3761  HB2 LEU   288       2.436 -23.732  -5.027  1.00  0.00      A      
ATOM   3762  HB3 LEU   288      -9.857   4.778  29.298  1.00  0.00      A      
ATOM   3763  CG  LEU   288      -3.412   0.118  -5.626  1.00 48.96      A      
ATOM   3764  HG  LEU   288      -3.160   0.220  -3.540  1.00  0.00      A      
ATOM   3765  CD1 LEU   288      -4.633  -0.324   3.622  1.00 49.45      A      
ATOM   3766 HD11 LEU   288       1.477  -1.308 -18.443  1.00  0.00      A      
ATOM   3767 HD12 LEU   288      13.467  22.046   4.886  1.00  0.00      A      
ATOM   3768 HD13 LEU   288     -17.142  -4.479  -3.734  1.00  0.00      A      
ATOM   3769  CD2 LEU   288       4.461   3.320  -1.061  1.00 49.19      A      
ATOM   3770 HD21 LEU   288      -0.014   9.210 -25.748  1.00  0.00      A      
ATOM   3771 HD22 LEU   288     -14.005   3.555 -15.328  1.00  0.00      A      
ATOM   3772 HD23 LEU   288     -23.208 -10.657  17.147  1.00  0.00      A      
ATOM   3773  C   LEU   288       1.029 -10.552  -6.471  1.00 46.72      A      
ATOM   3774  O   LEU   288      -3.236  -4.012  -2.751  1.00 46.60      A      
ATOM   3775  N   ILE   289       1.637  -0.048  -7.133  1.00 45.75      A      
ATOM   3776  H   ILE   289     -10.045   7.906  -0.881  1.00  0.00      A      
ATOM   3777  CA  ILE   289       0.934  -9.076  -2.621  1.00 44.74      A      
ATOM   3778  HA  ILE   289       1.726  -6.153  -4.997  1.00  0.00      A      
ATOM   3779  CB  ILE   289       1.434   8.707   8.989  1.00 45.23      A      
ATOM   3780  HB  ILE   289      -2.423   7.587   9.154  1.00  0.00      A      
ATOM   3781  CG2 ILE   289       5.211  -4.075  -6.120  1.00 45.27      A      
ATOM   3782 HG21 ILE   289     -13.022 -18.199  -0.318  1.00  0.00      A      
ATOM   3783 HG22 ILE   289      -3.277  10.603   3.255  1.00  0.00      A      
ATOM   3784 HG23 ILE   289     -24.712 -19.657 -17.175  1.00  0.00      A      
ATOM   3785  CG1 ILE   289      -4.225   2.205  -3.116  1.00 45.67      A      
ATOM   3786 HG12 ILE   289       2.270  35.140  22.327  1.00  0.00      A      
ATOM   3787 HG13 ILE   289     -12.426 -18.524  -1.425  1.00  0.00      A      
ATOM   3788  CD1 ILE   289       8.542  -7.521   8.012  1.00 46.63      A      
ATOM   3789 HD11 ILE   289       7.246   5.767  38.046  1.00  0.00      A      
ATOM   3790 HD12 ILE   289       8.957  11.489   9.257  1.00  0.00      A      
ATOM   3791 HD13 ILE   289      -8.919   5.793  16.718  1.00  0.00      A      
ATOM   3792  C   ILE   289       5.765  -5.611   0.828  1.00 43.82      A      
ATOM   3793  O   ILE   289      -5.486   2.583   1.787  1.00 43.94      A      
ATOM   3794  N   HIP   290       7.277   1.915  -1.831  1.00 42.54      A      
ATOM   3795  H   HIP   290      -4.803  -2.641   9.977  1.00  0.00      A      
ATOM   3796  CA  HIP   290       2.011  -0.537   3.632  1.00 41.38      A      
ATOM   3797  HA  HIP   290      10.795 -12.243   6.343  1.00  0.00      A      
ATOM   3798  CB  HIP   290       4.740  -5.973  -0.139  1.00 42.25      A      
ATOM   3799  HB2 HIP   290       9.543  -4.191   2.091  1.00  0.00      A      
ATOM   3800  HB3 HIP   290       2.834  -2.937  -1.798  1.00  0.00      A      
ATOM   3801  CG  HIP   290       2.492   4.278  -6.493  1.00 43.25      A      
ATOM   3802  ND1 HIP   290      -4.500   1.796   0.622  1.00 43.76      A      
ATOM   3803  HD1 HIP   290     -11.665   9.434   6.461  1.00  0.00      A      
ATOM   3804  CE1 HIP   290      -3.625  -1.406 -11.295  1.00 44.06      A      
ATOM   3805  HE1 HIP   290      11.202 -10.890  13.437  1.00  0.00      A      
ATOM   3806  NE2 HIP   290       2.715   0.289  -0.905  1.00 44.35      A      
ATOM   3807  HE2 HIP   290       1.332 -14.623 -14.681  1.00  0.00      A      
ATOM   3808  CD2 HIP   290       3.240   5.200  -5.052  1.00 43.90      A      
ATOM   3809  HD2 HIP   290       1.759  11.422  -9.637  1.00  0.00      A      
ATOM   3810  C   HIP   290      -2.928  -4.756  -0.630  1.00 40.16      A      
ATOM   3811  O   HIP   290      -0.146  -5.375   0.001  1.00 39.87      A      
ATOM   3812  N   TYR   291       1.560   4.079   1.141  1.00 38.12      A      
ATOM   3813  H   TYR   291       1.310  -4.534  13.444  1.00  0.00      A      
ATOM   3814  CA  TYR   291       1.207   6.860   2.746  1.00 36.27      A      
ATOM   3815  HA  TYR   291      -4.437  23.313  -8.094  1.00  0.00      A      
ATOM   3816  CB  TYR   291      -1.603   5.468   4.797  1.00 34.77      A      
ATOM   3817  HB2 TYR   291       3.115  -5.039  17.434  1.00  0.00      A      
ATOM   3818  HB3 TYR   291       2.032   3.426   2.034  1.00  0.00      A      
ATOM   3819  CG  TYR   291       8.630   1.404   3.431  1.00 33.00      A      
ATOM   3820  CD1 TYR   291       0.534  -6.824  -3.240  1.00 31.85      A      
ATOM   3821  HD1 TYR   291      15.885  10.190 -12.327  1.00  0.00      A      
ATOM   3822  CE1 TYR   291      -0.407   1.044   6.964  1.00 31.86      A      
ATOM   3823  HE1 TYR   291      -0.050  -2.514  -1.165  1.00  0.00      A      
ATOM   3824  CZ  TYR   291       5.927   6.130  -2.257  1.00 31.67      A      
ATOM   3825  OH  TYR   291      -6.090  -1.257  -2.626  1.00 31.93      A      
ATOM   3826  HH  TYR   291       1.856 -29.696 -10.009  1.00  0.00      A      
ATOM   3827  CE2 TYR   291      -1.672  -4.177   8.798  1.00 31.90      A      
ATOM   3828  HE2 TYR   291      18.031  19.797 -12.517  1.00  0.00      A      
ATOM   3829  CD2 TYR   291      -5.627 -10.791   6.863  1.00 32.51      A      
ATOM   3830  HD2 TYR   291      -0.395 -26.106 -11.296  1.00  0.00      A      
ATOM   3831  C   TYR   291      -8.114   5.615  -4.574  1.00 35.72      A      
ATOM   3832  O   TYR   291      -0.771  -4.475  -9.197  1.00 35.82      A      
ATOM   3833  N   PRO   292       4.358   3.529  -3.398  1.00 35.51      A      
ATOM   3834  CD  PRO   292       9.690  -4.798   1.460  1.00 35.25      A      
ATOM   3835  HD2 PRO   292       8.611  -2.982 -18.732  1.00  0.00      A      
ATOM   3836  HD3 PRO   292       9.499 -12.100  -5.671  1.00  0.00      A      
ATOM   3837  CG  PRO   292      -3.367  -4.646   1.293  1.00 34.97      A      
ATOM   3838  HG2 PRO   292      -4.943  -6.203  -7.432  1.00  0.00      A      
ATOM   3839  HG3 PRO   292     -11.625  -6.278   7.122  1.00  0.00      A      
ATOM   3840  CB  PRO   292      -1.841   0.555  -9.930  1.00 35.50      A      
ATOM   3841  HB2 PRO   292       2.805   5.677   0.870  1.00  0.00      A      
ATOM   3842  HB3 PRO   292      26.202 -11.391  -1.050  1.00  0.00      A      
ATOM   3843  CA  PRO   292       3.564   2.397   1.901  1.00 35.30      A      
ATOM   3844  HA  PRO   292       0.842   7.062 -29.882  1.00  0.00      A      
ATOM   3845  C   PRO   292      -2.642  -6.153  -0.716  1.00 35.53      A      
ATOM   3846  O   PRO   292       3.890  -2.819  -2.871  1.00 35.54      A      
ATOM   3847  N   GLY   293      -1.414   0.579  -2.142  1.00 35.28      A      
ATOM   3848  H   GLY   293     -15.622 -16.060  -2.676  1.00  0.00      A      
ATOM   3849  CA  GLY   293       0.446   3.897   1.994  1.00 35.82      A      
ATOM   3850  HA2 GLY   293       8.274  -6.914  14.269  1.00  0.00      A      
ATOM   3851  HA3 GLY   293       5.131   4.546   1.448  1.00  0.00      A      
ATOM   3852  C   GLY   293      -1.596   6.892   2.181  1.00 35.84      A      
ATOM   3853  O   GLY   293       1.096  -4.776   0.127  1.00 35.47      A      
ATOM   3854  N   LEU   294      -3.278   3.559   3.978  1.00 36.50      A      
ATOM   3855  H   LEU   294       0.827  10.485 -15.527  1.00  0.00      A      
ATOM   3856  CA  LEU   294      -4.199  -0.921   3.648  1.00 37.39      A      
ATOM   3857  HA  LEU   294      -0.084   5.303   7.131  1.00  0.00      A      
ATOM   3858  CB  LEU   294      -6.731   2.151  -2.727  1.00 37.48      A      
ATOM   3859  HB2 LEU   294       1.287 -14.080 -21.095  1.00  0.00      A      
ATOM   3860  HB3 LEU   294       6.025  11.952  41.724  1.00  0.00      A      
ATOM   3861  CG  LEU   294      -2.492   1.307  -1.647  1.00 37.65      A      
ATOM   3862  HG  LEU   294       5.108  -8.469   8.567  1.00  0.00      A      
ATOM   3863  CD1 LEU   294      -0.855  -2.631   1.871  1.00 37.32      A      
ATOM   3864 HD11 LEU   294      -3.558  -4.939  -6.854  1.00  0.00      A      
ATOM   3865 HD12 LEU   294      -0.014 -17.298  13.549  1.00  0.00      A      
ATOM   3866 HD13 LEU   294       2.280 -16.343 -21.149  1.00  0.00      A      
ATOM   3867  CD2 LEU   294       7.965  -6.686  -5.254  1.00 38.01      A      
ATOM   3868 HD21 LEU   294       3.290   5.022   5.026  1.00  0.00      A      
ATOM   3869 HD22 LEU   294      -8.683  -0.268  -4.747  1.00  0.00      A      
ATOM   3870 HD23 LEU   294      -6.911  -6.213  -3.803  1.00  0.00      A      
ATOM   3871  C   LEU   294       0.100   0.984  12.848  1.00 38.03      A      
ATOM   3872  O   LEU   294      -0.933   1.294   6.565  1.00 37.15      A      
ATOM   3873  N   ALA   295      -6.604  -3.004 -10.851  1.00 39.29      A      
ATOM   3874  H   ALA   295     -10.119  -5.706 -13.794  1.00  0.00      A      
ATOM   3875  CA  ALA   295      -0.671  -6.106  -1.301  1.00 40.33      A      
ATOM   3876  HA  ALA   295      -3.004   5.866  -0.295  1.00  0.00      A      
ATOM   3877  CB  ALA   295       3.371  -2.657   1.881  1.00 41.16      A      
ATOM   3878  HB1 ALA   295      -9.494 -10.574   8.399  1.00  0.00      A      
ATOM   3879  HB2 ALA   295      -6.892  15.482   1.037  1.00  0.00      A      
ATOM   3880  HB3 ALA   295      17.312  -0.692  -3.531  1.00  0.00      A      
ATOM   3881  C   ALA   295      -1.057   1.209  -4.878  1.00 40.95      A      
ATOM   3882  O   ALA   295      -3.024   5.902   2.691  1.00 41.68      A      
ATOM   3883  N   SER   296       3.469  -5.624   2.342  1.00 41.05      A      
ATOM   3884  H   SER   296       8.728  -3.672  -0.241  1.00  0.00      A      
ATOM   3885  CA  SER   296       1.447  -4.246  -2.063  1.00 41.24      A      
ATOM   3886  HA  SER   296      24.231  -8.625 -21.126  1.00  0.00      A      
ATOM   3887  CB  SER   296       0.109   3.645   4.002  1.00 41.34      A      
ATOM   3888  HB2 SER   296       2.695  13.386   6.970  1.00  0.00      A      
ATOM   3889  HB3 SER   296      -2.094   2.857   2.429  1.00  0.00      A      
ATOM   3890  OG  SER   296      -4.643   0.977   0.875  1.00 42.10      A      
ATOM   3891  HG  SER   296      -9.873 -21.935  -9.608  1.00  0.00      A      
ATOM   3892  C   SER   296       9.370   2.471  -0.386  1.00 40.93      A      
ATOM   3893  O   SER   296       0.196  -0.474   3.895  1.00 41.53      A      
ATOM   3894  N   PHE   297      -2.366  -1.866   6.752  1.00 40.21      A      
ATOM   3895  H   PHE   297     -18.852 -12.203 -15.317  1.00  0.00      A      
ATOM   3896  CA  PHE   297       2.797  -0.245   0.181  1.00 38.90      A      
ATOM   3897  HA  PHE   297     -11.231   0.141   5.170  1.00  0.00      A      
ATOM   3898  CB  PHE   297      -4.546  -0.675 -10.221  1.00 37.97      A      
ATOM   3899  HB2 PHE   297      26.399  16.384 -18.959  1.00  0.00      A      
ATOM   3900  HB3 PHE   297      31.045  -7.061  -6.150  1.00  0.00      A      
ATOM   3901  CG  PHE   297      -0.940  -8.033  -7.974  1.00 37.58      A      
ATOM   3902  CD1 PHE   297       3.278  -8.494   3.093  1.00 37.03      A      
ATOM   3903  HD1 PHE   297      18.670  -6.510   9.941  1.00  0.00      A      
ATOM   3904  CE1 PHE   297      -3.482   1.930   3.535  1.00 37.54      A      
ATOM   3905  HE1 PHE   297       7.957  -1.494 -13.825  1.00  0.00      A      
ATOM   3906  CZ  PHE   297      -3.639   2.503 -10.240  1.00 36.64      A      
ATOM   3907  HZ  PHE   297      -2.176  -2.744   1.424  1.00  0.00      A      
ATOM   3908  CE2 PHE   297       2.742  -0.607  -2.646  1.00 37.08      A      
ATOM   3909  HE2 PHE   297       0.936 -18.794  -7.471  1.00  0.00      A      
ATOM   3910  CD2 PHE   297      -7.252  -4.342  -1.755  1.00 37.10      A      
ATOM   3911  HD2 PHE   297       5.822  18.782  -5.332  1.00  0.00      A      
ATOM   3912  C   PHE   297      -6.195  -3.224   0.786  1.00 38.96      A      
ATOM   3913  O   PHE   297       5.970   3.967   3.410  1.00 38.55      A      
ATOM   3914  N   PRO   298      -3.706   0.233   4.140  1.00 39.18      A      
ATOM   3915  CD  PRO   298      -8.466   1.866   1.028  1.00 38.94      A      
ATOM   3916  HD2 PRO   298     -17.691  17.680  -5.460  1.00  0.00      A      
ATOM   3917  HD3 PRO   298      20.340   9.813   7.629  1.00  0.00      A      
ATOM   3918  CG  PRO   298       1.227   5.200  -1.605  1.00 39.28      A      
ATOM   3919  HG2 PRO   298       0.699  16.724   6.073  1.00  0.00      A      
ATOM   3920  HG3 PRO   298       5.169  16.352  22.053  1.00  0.00      A      
ATOM   3921  CB  PRO   298       6.654  -1.869  -0.045  1.00 39.36      A      
ATOM   3922  HB2 PRO   298       3.641  -8.196  -9.644  1.00  0.00      A      
ATOM   3923  HB3 PRO   298     -17.106  13.610 -30.452  1.00  0.00      A      
ATOM   3924  CA  PRO   298       2.919  -7.904  -2.210  1.00 39.18      A      
ATOM   3925  HA  PRO   298       2.103 -14.663  25.644  1.00  0.00      A      
ATOM   3926  C   PRO   298      -8.126  -0.070   4.719  1.00 39.20      A      
ATOM   3927  O   PRO   298      -3.662   5.648   4.349  1.00 39.23      A      
ATOM   3928  N   GLN   299      -0.640   1.821   0.086  1.00 39.09      A      
ATOM   3929  H   GLN   299       9.040  -3.829   0.751  1.00  0.00      A      
ATOM   3930  CA  GLN   299       0.975   8.008   5.008  1.00 38.83      A      
ATOM   3931  HA  GLN   299       4.480  12.946   0.669  1.00  0.00      A      
ATOM   3932  CB  GLN   299      -2.988  -5.015  -5.571  1.00 39.31      A      
ATOM   3933  HB2 GLN   299       5.776   2.628   8.217  1.00  0.00      A      
ATOM   3934  HB3 GLN   299      -9.493   8.129  -6.343  1.00  0.00      A      
ATOM   3935  CG  GLN   299       6.762  -6.791   0.056  1.00 39.62      A      
ATOM   3936  HG2 GLN   299     -21.226  -5.372  -9.538  1.00  0.00      A      
ATOM   3937  HG3 GLN   299       3.187  -6.004   1.051  1.00  0.00      A      
ATOM   3938  CD  GLN   299       8.472  -0.233  -1.801  1.00 40.25      A      
ATOM   3939  OE1 GLN   299       0.072  -4.827   1.866  1.00 40.57      A      
ATOM   3940  NE2 GLN   299       2.567   5.092  -5.016  1.00 39.83      A      
ATOM   3941 HE21 GLN   299       1.942  19.539   5.640  1.00  0.00      A      
ATOM   3942 HE22 GLN   299     -32.734   9.713  17.381  1.00  0.00      A      
ATOM   3943  C   GLN   299       8.326  -8.165  -7.752  1.00 38.92      A      
ATOM   3944  O   GLN   299      -0.932  -0.437   0.229  1.00 38.86      A      
ATOM   3945  N   TYR   300      -2.237  -4.996   5.821  1.00 38.78      A      
ATOM   3946  H   TYR   300     -11.343   2.239  11.730  1.00  0.00      A      
ATOM   3947  CA  TYR   300      -7.213   0.759  -0.670  1.00 38.86      A      
ATOM   3948  HA  TYR   300       1.640  13.575 -26.594  1.00  0.00      A      
ATOM   3949  CB  TYR   300       5.125  -3.099  -7.091  1.00 39.38      A      
ATOM   3950  HB2 TYR   300     -14.009   7.368  -0.591  1.00  0.00      A      
ATOM   3951  HB3 TYR   300      16.487  -0.304  -6.284  1.00  0.00      A      
ATOM   3952  CG  TYR   300       2.456   4.666  -2.746  1.00 40.61      A      
ATOM   3953  CD1 TYR   300       7.971   0.996  -2.672  1.00 40.88      A      
ATOM   3954  HD1 TYR   300      13.018 -15.500 -11.388  1.00  0.00      A      
ATOM   3955  CE1 TYR   300       7.098  -6.090  -4.167  1.00 41.55      A      
ATOM   3956  HE1 TYR   300      -8.605  -9.349   5.223  1.00  0.00      A      
ATOM   3957  CZ  TYR   300      -9.901  -0.938  -1.236  1.00 42.04      A      
ATOM   3958  OH  TYR   300       4.272  -1.668  -2.039  1.00 43.12      A      
ATOM   3959  HH  TYR   300      16.218   8.453 -13.560  1.00  0.00      A      
ATOM   3960  CE2 TYR   300       1.040  -2.456  -4.969  1.00 41.69      A      
ATOM   3961  HE2 TYR   300      -1.493 -10.555  -1.375  1.00  0.00      A      
ATOM   3962  CD2 TYR   300       5.736   5.782   1.744  1.00 40.80      A      
ATOM   3963  HD2 TYR   300       9.088  -1.738  10.139  1.00  0.00      A      
ATOM   3964  C   TYR   300      -1.736  -1.099   1.464  1.00 38.40      A      
ATOM   3965  O   TYR   300       0.165  -0.811   0.724  1.00 38.13      A      
ATOM   3966  N   THR   301       3.464   0.807  -6.221  1.00 37.98      A      
ATOM   3967  H   THR   301      -9.274   2.020   4.319  1.00  0.00      A      
ATOM   3968  CA  THR   301       5.060  -0.025  -0.489  1.00 37.72      A      
ATOM   3969  HA  THR   301     -14.973 -12.383  18.105  1.00  0.00      A      
ATOM   3970  CB  THR   301      -2.670   0.629  -1.867  1.00 37.96      A      
ATOM   3971  HB  THR   301     -17.542  -5.520 -14.810  1.00  0.00      A      
ATOM   3972  CG2 THR   301       3.134  -2.830   8.836  1.00 37.60      A      
ATOM   3973 HG21 THR   301      -4.895   2.277 -14.408  1.00  0.00      A      
ATOM   3974 HG22 THR   301       8.161   0.692   1.411  1.00  0.00      A      
ATOM   3975 HG23 THR   301     -20.346 -10.343 -35.042  1.00  0.00      A      
ATOM   3976  OG1 THR   301      -2.371   7.079  -0.954  1.00 38.22      A      
ATOM   3977  HG1 THR   301     -19.724   1.139  -9.204  1.00  0.00      A      
ATOM   3978  C   THR   301      -4.381  -7.136  -1.442  1.00 37.66      A      
ATOM   3979  O   THR   301       1.457   4.002  -0.444  1.00 37.64      A      
ATOM   3980  N   LEU   302      -6.664  -7.807  -2.196  1.00 37.62      A      
ATOM   3981  H   LEU   302     -25.901  -6.734  -3.841  1.00  0.00      A      
ATOM   3982  CA  LEU   302       0.880  -0.356  -0.967  1.00 37.17      A      
ATOM   3983  HA  LEU   302     -18.139  17.196   2.406  1.00  0.00      A      
ATOM   3984  CB  LEU   302       6.366  -7.095  -7.585  1.00 37.53      A      
ATOM   3985  HB2 LEU   302     -14.001  -2.804  -9.666  1.00  0.00      A      
ATOM   3986  HB3 LEU   302     -10.463 -16.070   5.191  1.00  0.00      A      
ATOM   3987  CG  LEU   302       0.148  -3.378   1.970  1.00 38.31      A      
ATOM   3988  HG  LEU   302      -0.617   3.921  -6.609  1.00  0.00      A      
ATOM   3989  CD1 LEU   302       7.485   4.361   7.140  1.00 38.19      A      
ATOM   3990 HD11 LEU   302       6.161 -10.982  16.013  1.00  0.00      A      
ATOM   3991 HD12 LEU   302      -6.737  17.072  -0.022  1.00  0.00      A      
ATOM   3992 HD13 LEU   302       1.967   0.638   2.536  1.00  0.00      A      
ATOM   3993  CD2 LEU   302      -1.430   4.127   0.036  1.00 38.51      A      
ATOM   3994 HD21 LEU   302       4.823  -4.000  -0.222  1.00  0.00      A      
ATOM   3995 HD22 LEU   302      -2.572  11.430 -10.045  1.00  0.00      A      
ATOM   3996 HD23 LEU   302      -2.035   8.281 -10.372  1.00  0.00      A      
ATOM   3997  C   LEU   302      -7.473   9.290   6.925  1.00 36.80      A      
ATOM   3998  O   LEU   302       0.046  -9.020   5.082  1.00 36.00      A      
ATOM   3999  N   ALA   303      -0.426  -1.142   2.893  1.00 36.65      A      
ATOM   4000  H   ALA   303     -21.797   9.031   3.817  1.00  0.00      A      
ATOM   4001  CA  ALA   303       5.648   1.132  -1.742  1.00 36.96      A      
ATOM   4002  HA  ALA   303       7.432  -6.479 -10.793  1.00  0.00      A      
ATOM   4003  CB  ALA   303      -0.859   2.057   3.646  1.00 36.14      A      
ATOM   4004  HB1 ALA   303      -7.107 -11.604 -10.869  1.00  0.00      A      
ATOM   4005  HB2 ALA   303       1.753   1.934   0.053  1.00  0.00      A      
ATOM   4006  HB3 ALA   303      -1.686  -7.886  -7.611  1.00  0.00      A      
ATOM   4007  C   ALA   303       2.192   2.281   2.220  1.00 37.26      A      
ATOM   4008  O   ALA   303      -0.228   4.668   3.063  1.00 37.18      A      
ATOM   4009  N   ARG   304      -4.984 -10.026  -0.841  1.00 37.98      A      
ATOM   4010  H   ARG   304      -0.259  -0.902  27.803  1.00  0.00      A      
ATOM   4011  CA  ARG   304     -10.898  -3.159   1.804  1.00 38.88      A      
ATOM   4012  HA  ARG   304       3.414   4.528 -12.149  1.00  0.00      A      
ATOM   4013  CB  ARG   304       0.409  -2.169   0.802  1.00 40.30      A      
ATOM   4014  HB2 ARG   304       9.020 -11.269 -15.038  1.00  0.00      A      
ATOM   4015  HB3 ARG   304     -35.200  -7.642   7.738  1.00  0.00      A      
ATOM   4016  CG  ARG   304      -7.385  -9.364   2.702  1.00 42.42      A      
ATOM   4017  HG2 ARG   304     -21.992  10.237 -11.340  1.00  0.00      A      
ATOM   4018  HG3 ARG   304      14.340  22.420  -8.463  1.00  0.00      A      
ATOM   4019  CD  ARG   304       2.641   9.585   6.964  1.00 44.14      A      
ATOM   4020  HD2 ARG   304      -4.649 -19.646   2.910  1.00  0.00      A      
ATOM   4021  HD3 ARG   304      20.469 -12.167  -9.067  1.00  0.00      A      
ATOM   4022  NE  ARG   304      -4.781  -1.147  -4.115  1.00 46.33      A      
ATOM   4023  HE  ARG   304      18.679  -4.294   6.453  1.00  0.00      A      
ATOM   4024  CZ  ARG   304      -5.201   4.498  -3.682  1.00 47.22      A      
ATOM   4025  NH1 ARG   304       6.148  -0.875   3.206  1.00 48.03      A      
ATOM   4026 HH11 ARG   304      -1.158 -27.260  -5.326  1.00  0.00      A      
ATOM   4027 HH12 ARG   304      10.627   0.657 -10.515  1.00  0.00      A      
ATOM   4028  NH2 ARG   304       5.565  -6.148  -4.711  1.00 47.87      A      
ATOM   4029 HH21 ARG   304       7.009 -38.902  21.141  1.00  0.00      A      
ATOM   4030 HH22 ARG   304      16.480 -11.612  -1.917  1.00  0.00      A      
ATOM   4031  C   ARG   304       1.244  -1.673   1.442  1.00 38.90      A      
ATOM   4032  O   ARG   304       3.525  -2.852   3.149  1.00 39.09      A      
ATOM   4033  N   GLN   305      -0.516  -2.377  -0.008  1.00 38.70      A      
ATOM   4034  H   GLN   305     -13.505  -5.514 -16.921  1.00  0.00      A      
ATOM   4035  CA  GLN   305       1.909   7.712   7.755  1.00 38.35      A      
ATOM   4036  HA  GLN   305     -18.432 -13.183   1.127  1.00  0.00      A      
ATOM   4037  CB  GLN   305       3.472  -4.324  -2.382  1.00 39.71      A      
ATOM   4038  HB2 GLN   305       8.281   3.947   1.579  1.00  0.00      A      
ATOM   4039  HB3 GLN   305     -12.694 -10.242   3.925  1.00  0.00      A      
ATOM   4040  CG  GLN   305      11.122  -0.977  -1.866  1.00 41.22      A      
ATOM   4041  HG2 GLN   305       4.361  -4.951   5.200  1.00  0.00      A      
ATOM   4042  HG3 GLN   305     -13.435 -10.768 -21.375  1.00  0.00      A      
ATOM   4043  CD  GLN   305       2.083  -2.164  -0.300  1.00 42.33      A      
ATOM   4044  OE1 GLN   305       2.980   8.155   2.847  1.00 43.61      A      
ATOM   4045  NE2 GLN   305      -1.656  -2.071  -0.022  1.00 43.35      A      
ATOM   4046 HE21 GLN   305       6.353 -22.864 -27.215  1.00  0.00      A      
ATOM   4047 HE22 GLN   305      18.980 -18.812 -30.806  1.00  0.00      A      
ATOM   4048  C   GLN   305      -0.755  12.274  -3.896  1.00 37.84      A      
ATOM   4049  O   GLN   305       0.817  -0.312   5.860  1.00 38.20      A      
ATOM   4050  N   GLN   306      -2.079  -2.594   6.382  1.00 36.58      A      
ATOM   4051  H   GLN   306      16.601 -10.240   4.296  1.00  0.00      A      
ATOM   4052  CA  GLN   306      -3.925  -5.756  -5.984  1.00 36.22      A      
ATOM   4053  HA  GLN   306      -4.880  -9.381  -6.756  1.00  0.00      A      
ATOM   4054  CB  GLN   306      -2.239   2.856   0.486  1.00 36.55      A      
ATOM   4055  HB2 GLN   306       5.298  -6.049   2.203  1.00  0.00      A      
ATOM   4056  HB3 GLN   306      23.560 -15.377  30.118  1.00  0.00      A      
ATOM   4057  CG  GLN   306      -0.707   2.844   2.343  1.00 37.21      A      
ATOM   4058  HG2 GLN   306      14.235  56.214  19.821  1.00  0.00      A      
ATOM   4059  HG3 GLN   306     -13.639  16.647  -2.549  1.00  0.00      A      
ATOM   4060  CD  GLN   306      -3.910  -4.951  -2.075  1.00 38.07      A      
ATOM   4061  OE1 GLN   306      -2.472   4.187   1.472  1.00 38.65      A      
ATOM   4062  NE2 GLN   306       1.234  -0.827  -4.085  1.00 37.55      A      
ATOM   4063 HE21 GLN   306       6.758   6.651  -7.632  1.00  0.00      A      
ATOM   4064 HE22 GLN   306      -0.545  -4.137   4.111  1.00  0.00      A      
ATOM   4065  C   GLN   306       3.499   3.793   3.836  1.00 35.31      A      
ATOM   4066  O   GLN   306       0.664   4.611  -2.295  1.00 34.88      A      
ATOM   4067  N   MET   307       0.111   4.177  -0.770  1.00 34.30      A      
ATOM   4068  H   MET   307      12.664  -7.508   5.475  1.00  0.00      A      
ATOM   4069  CA  MET   307       0.669  -5.888   1.573  1.00 33.58      A      
ATOM   4070  HA  MET   307      -8.119  -4.324  -5.048  1.00  0.00      A      
ATOM   4071  CB  MET   307       3.050  -8.506  -0.793  1.00 33.30      A      
ATOM   4072  HB2 MET   307       6.642  -1.112   3.242  1.00  0.00      A      
ATOM   4073  HB3 MET   307      20.679  -9.764   1.321  1.00  0.00      A      
ATOM   4074  CG  MET   307      -1.192   0.834   5.814  1.00 34.03      A      
ATOM   4075  HG2 MET   307       3.091  11.524  12.962  1.00  0.00      A      
ATOM   4076  HG3 MET   307     -10.472  -0.696   7.169  1.00  0.00      A      
ATOM   4077  SD  MET   307      -2.083  -1.670   4.475  1.00 35.14      A      
ATOM   4078  CE  MET   307      -3.316  -4.202   6.673  1.00 35.23      A      
ATOM   4079  HE1 MET   307      17.248 -10.726 -14.565  1.00  0.00      A      
ATOM   4080  HE2 MET   307     -22.722  10.029  -1.937  1.00  0.00      A      
ATOM   4081  HE3 MET   307      16.871 -29.639 -14.945  1.00  0.00      A      
ATOM   4082  C   MET   307       1.711  -4.932  -5.416  1.00 32.76      A      
ATOM   4083  O   MET   307       2.005  -0.126  -2.327  1.00 32.30      A      
ATOM   4084  N   SER   308       0.713  -2.236  -0.864  1.00 31.83      A      
ATOM   4085  H   SER   308       4.540  -6.471  11.205  1.00  0.00      A      
ATOM   4086  CA  SER   308       6.781   0.953   1.431  1.00 31.00      A      
ATOM   4087  HA  SER   308      27.472   0.478 -20.844  1.00  0.00      A      
ATOM   4088  CB  SER   308     -11.589  -3.766  -5.868  1.00 30.84      A      
ATOM   4089  HB2 SER   308      -3.133   3.509  -0.758  1.00  0.00      A      
ATOM   4090  HB3 SER   308      -4.228  21.638 -25.235  1.00  0.00      A      
ATOM   4091  OG  SER   308       7.531  -2.634   1.636  1.00 29.80      A      
ATOM   4092  HG  SER   308      -7.818  -4.476  -9.448  1.00  0.00      A      
ATOM   4093  C   SER   308       0.444  -4.827   0.547  1.00 30.88      A      
ATOM   4094  O   SER   308      -2.893  -3.866  -2.989  1.00 30.21      A      
ATOM   4095  N   GLN   309       7.749  -3.061  -8.349  1.00 30.92      A      
ATOM   4096  H   GLN   309       3.360  -2.274 -19.807  1.00  0.00      A      
ATOM   4097  CA  GLN   309       0.233  -5.777   2.124  1.00 30.81      A      
ATOM   4098  HA  GLN   309      -8.548   0.483 -26.374  1.00  0.00      A      
ATOM   4099  CB  GLN   309       6.714   4.821   0.734  1.00 30.96      A      
ATOM   4100  HB2 GLN   309     -20.708 -12.486 -18.427  1.00  0.00      A      
ATOM   4101  HB3 GLN   309      16.303 -16.887   6.413  1.00  0.00      A      
ATOM   4102  CG  GLN   309      -7.904   1.753  -4.412  1.00 31.49      A      
ATOM   4103  HG2 GLN   309      19.174  -3.718  13.474  1.00  0.00      A      
ATOM   4104  HG3 GLN   309     -12.248   4.825  -1.870  1.00  0.00      A      
ATOM   4105  CD  GLN   309       0.252   5.051   5.048  1.00 31.50      A      
ATOM   4106  OE1 GLN   309      -3.352  -7.077  -0.317  1.00 31.83      A      
ATOM   4107  NE2 GLN   309      -1.951   9.841  -0.887  1.00 30.95      A      
ATOM   4108 HE21 GLN   309      17.177  -6.164  -0.277  1.00  0.00      A      
ATOM   4109 HE22 GLN   309      13.102  36.197 -16.513  1.00  0.00      A      
ATOM   4110  C   GLN   309      -8.090  -1.495   2.027  1.00 30.94      A      
ATOM   4111  O   GLN   309      -1.388   6.923   1.306  1.00 30.77      A      
ATOM   4112  N   PRO   310       0.034  -0.546   5.843  1.00 30.83      A      
ATOM   4113  CD  PRO   310      -0.767  -5.679   2.540  1.00 30.80      A      
ATOM   4114  HD2 PRO   310       2.451  -4.869   9.387  1.00  0.00      A      
ATOM   4115  HD3 PRO   310      21.990  19.455 -30.687  1.00  0.00      A      
ATOM   4116  CG  PRO   310       8.453   6.697   5.474  1.00 31.32      A      
ATOM   4117  HG2 PRO   310      -2.610  25.308  -8.992  1.00  0.00      A      
ATOM   4118  HG3 PRO   310      10.935   1.497 -12.539  1.00  0.00      A      
ATOM   4119  CB  PRO   310       4.237  -1.748   0.565  1.00 30.85      A      
ATOM   4120  HB2 PRO   310       5.226  -9.942  -3.449  1.00  0.00      A      
ATOM   4121  HB3 PRO   310      -7.376  25.427 -29.472  1.00  0.00      A      
ATOM   4122  CA  PRO   310       2.268  -0.638   1.834  1.00 30.58      A      
ATOM   4123  HA  PRO   310      -1.012   8.896  -6.965  1.00  0.00      A      
ATOM   4124  C   PRO   310       3.240  -7.372   3.811  1.00 30.41      A      
ATOM   4125  O   PRO   310      -1.998  -0.372  -4.933  1.00 30.22      A      
ATOM   4126  N   GLY   311      -3.981  -6.184  -0.754  1.00 29.94      A      
ATOM   4127  H   GLY   311      -5.386   5.941  13.506  1.00  0.00      A      
ATOM   4128  CA  GLY   311      -2.381   4.833   7.039  1.00 29.83      A      
ATOM   4129  HA2 GLY   311      -5.459 -16.587 -14.440  1.00  0.00      A      
ATOM   4130  HA3 GLY   311      -8.048   3.809  11.997  1.00  0.00      A      
ATOM   4131  C   GLY   311      -0.395  -0.991  -0.751  1.00 29.67      A      
ATOM   4132  O   GLY   311      -0.131   1.220  -4.648  1.00 29.11      A      
ATOM   4133  N   GLY   312      -1.234  -4.614   5.119  1.00 29.83      A      
ATOM   4134  H   GLY   312      -9.667  -2.084  -3.030  1.00  0.00      A      
ATOM   4135  CA  GLY   312       5.755   2.917  -1.723  1.00 30.05      A      
ATOM   4136  HA2 GLY   312       5.565   2.602  -1.276  1.00  0.00      A      
ATOM   4137  HA3 GLY   312       9.002  23.364  22.653  1.00  0.00      A      
ATOM   4138  C   GLY   312      -0.792   5.698  -0.253  1.00 30.38      A      
ATOM   4139  O   GLY   312      -0.990   7.161  -3.430  1.00 29.15      A      
ATOM   4140  N   MET   313      -7.133   2.393   3.968  1.00 30.94      A      
ATOM   4141  H   MET   313      14.079   1.685   8.813  1.00  0.00      A      
ATOM   4142  CA  MET   313       3.004   1.866   3.562  1.00 32.23      A      
ATOM   4143  HA  MET   313      -5.022  -6.362   8.876  1.00  0.00      A      
ATOM   4144  CB  MET   313      -0.636   9.163   4.460  1.00 33.16      A      
ATOM   4145  HB2 MET   313      30.496  -7.951  -0.934  1.00  0.00      A      
ATOM   4146  HB3 MET   313      14.328  -9.983 -18.002  1.00  0.00      A      
ATOM   4147  CG  MET   313      -2.466  -5.901   0.993  1.00 34.61      A      
ATOM   4148  HG2 MET   313      10.988 -38.608   9.333  1.00  0.00      A      
ATOM   4149  HG3 MET   313       1.170 -10.677 -14.966  1.00  0.00      A      
ATOM   4150  SD  MET   313      -2.113   2.264   2.920  1.00 37.04      A      
ATOM   4151  CE  MET   313       0.298   2.311   5.883  1.00 35.80      A      
ATOM   4152  HE1 MET   313      12.155 -10.310  15.530  1.00  0.00      A      
ATOM   4153  HE2 MET   313      -0.350   6.238   9.241  1.00  0.00      A      
ATOM   4154  HE3 MET   313     -12.181  -9.917   0.238  1.00  0.00      A      
ATOM   4155  C   MET   313      -5.665  -2.498  -3.744  1.00 32.75      A      
ATOM   4156  O   MET   313      -7.519  -2.150  -0.774  1.00 32.98      A      
ATOM   4157  N   ILE   314       1.298   3.226  -3.955  1.00 32.90      A      
ATOM   4158  H   ILE   314      11.476  14.284 -17.035  1.00  0.00      A      
ATOM   4159  CA  ILE   314      -5.640   3.655  -2.440  1.00 33.05      A      
ATOM   4160  HA  ILE   314       0.942  -0.869  -4.188  1.00  0.00      A      
ATOM   4161  CB  ILE   314      -6.321   0.321   7.837  1.00 32.48      A      
ATOM   4162  HB  ILE   314      21.237  -1.151  -4.318  1.00  0.00      A      
ATOM   4163  CG2 ILE   314      -4.605   3.150  -3.465  1.00 32.29      A      
ATOM   4164 HG21 ILE   314      -4.813  31.361   6.775  1.00  0.00      A      
ATOM   4165 HG22 ILE   314      -0.979   4.009  -3.007  1.00  0.00      A      
ATOM   4166 HG23 ILE   314      18.339 -20.991  11.747  1.00  0.00      A      
ATOM   4167  CG1 ILE   314      -3.752  -2.455   0.863  1.00 31.76      A      
ATOM   4168 HG12 ILE   314     -16.335  11.473  10.499  1.00  0.00      A      
ATOM   4169 HG13 ILE   314       9.323   4.719  -7.537  1.00  0.00      A      
ATOM   4170  CD1 ILE   314       9.733  -4.965  -2.494  1.00 31.23      A      
ATOM   4171 HD11 ILE   314      12.206  10.650  21.982  1.00  0.00      A      
ATOM   4172 HD12 ILE   314       6.281  11.740  29.119  1.00  0.00      A      
ATOM   4173 HD13 ILE   314      22.623   2.753 -12.603  1.00  0.00      A      
ATOM   4174  C   ILE   314       4.496  -4.849   0.587  1.00 34.01      A      
ATOM   4175  O   ILE   314       2.055   0.742   3.106  1.00 33.74      A      
ATOM   4176  N   ALA   315      -4.321   1.453   4.413  1.00 34.85      A      
ATOM   4177  H   ALA   315       0.372  32.227  -5.151  1.00  0.00      A      
ATOM   4178  CA  ALA   315       1.523  -1.882  -4.539  1.00 36.45      A      
ATOM   4179  HA  ALA   315      -9.431   6.168  -2.292  1.00  0.00      A      
ATOM   4180  CB  ALA   315      -2.677   0.044   1.373  1.00 36.16      A      
ATOM   4181  HB1 ALA   315      -8.572 -15.535  15.488  1.00  0.00      A      
ATOM   4182  HB2 ALA   315      -3.432  -9.164 -12.439  1.00  0.00      A      
ATOM   4183  HB3 ALA   315     -22.645   2.957  17.815  1.00  0.00      A      
ATOM   4184  C   ALA   315      -0.692   5.213  -5.011  1.00 37.11      A      
ATOM   4185  O   ALA   315      -3.666  -1.259  -6.648  1.00 37.24      A      
ATOM   4186  N   PHE   316       3.197  -5.841   4.699  1.00 38.26      A      
ATOM   4187  H   PHE   316       1.354  -0.651   0.254  1.00  0.00      A      
ATOM   4188  CA  PHE   316       2.175  -6.347  -6.495  1.00 39.36      A      
ATOM   4189  HA  PHE   316       2.285   1.944 -16.630  1.00  0.00      A      
ATOM   4190  CB  PHE   316      -1.338  -1.178   0.431  1.00 38.98      A      
ATOM   4191  HB2 PHE   316      -4.342 -10.231  -6.043  1.00  0.00      A      
ATOM   4192  HB3 PHE   316      -0.470   2.400  12.879  1.00  0.00      A      
ATOM   4193  CG  PHE   316      -8.187  -2.903   1.548  1.00 38.88      A      
ATOM   4194  CD1 PHE   316      -8.419  -1.272  -9.383  1.00 38.30      A      
ATOM   4195  HD1 PHE   316      15.264 -10.950  24.862  1.00  0.00      A      
ATOM   4196  CE1 PHE   316       5.259  -1.419  -0.557  1.00 38.65      A      
ATOM   4197  HE1 PHE   316      -2.979  -8.598  -5.661  1.00  0.00      A      
ATOM   4198  CZ  PHE   316       6.758 -10.535  -0.038  1.00 38.75      A      
ATOM   4199  HZ  PHE   316      -6.251  -8.417   0.879  1.00  0.00      A      
ATOM   4200  CE2 PHE   316     -10.562  -0.054   3.822  1.00 38.61      A      
ATOM   4201  HE2 PHE   316     -14.253   0.482  -5.231  1.00  0.00      A      
ATOM   4202  CD2 PHE   316      -3.917  -1.212  -9.431  1.00 38.82      A      
ATOM   4203  HD2 PHE   316     -18.182   5.671 -10.478  1.00  0.00      A      
ATOM   4204  C   PHE   316       0.482  -5.881  -5.068  1.00 40.62      A      
ATOM   4205  O   PHE   316       6.949   1.004  -0.738  1.00 40.24      A      
ATOM   4206  N   GLU   317      -3.881  -0.792  -4.733  1.00 42.35      A      
ATOM   4207  H   GLU   317      -6.796   4.783  -3.066  1.00  0.00      A      
ATOM   4208  CA  GLU   317      -1.606  -6.671  -8.223  1.00 43.83      A      
ATOM   4209  HA  GLU   317      -6.021  -2.087  -3.707  1.00  0.00      A      
ATOM   4210  CB  GLU   317      -1.486  12.877   3.914  1.00 45.36      A      
ATOM   4211  HB2 GLU   317     -14.819 -19.817 -16.622  1.00  0.00      A      
ATOM   4212  HB3 GLU   317       8.130  -1.771  -7.252  1.00  0.00      A      
ATOM   4213  CG  GLU   317       5.350  -7.049  -0.105  1.00 47.71      A      
ATOM   4214  HG2 GLU   317      19.664   9.321   5.512  1.00  0.00      A      
ATOM   4215  HG3 GLU   317      -4.532  11.420   2.605  1.00  0.00      A      
ATOM   4216  CD  GLU   317       3.451  -7.030   6.553  1.00 49.15      A      
ATOM   4217  OE1 GLU   317      -7.464  -3.514   4.156  1.00 49.42      A      
ATOM   4218  OE2 GLU   317       1.561  -0.761   0.364  1.00 49.94      A      
ATOM   4219  C   GLU   317      -3.632   1.152  -3.661  1.00 43.99      A      
ATOM   4220  O   GLU   317      -0.437  -0.498   2.102  1.00 44.15      A      
ATOM   4221  N   LEU   318      -3.887   1.338  -5.968  1.00 44.18      A      
ATOM   4222  H   LEU   318      -8.085   2.090  16.685  1.00  0.00      A      
ATOM   4223  CA  LEU   318      10.204  -1.595  -5.342  1.00 44.96      A      
ATOM   4224  HA  LEU   318      13.638  17.607   4.732  1.00  0.00      A      
ATOM   4225  CB  LEU   318      -1.706  -1.599   8.043  1.00 44.79      A      
ATOM   4226  HB2 LEU   318     -13.929 -15.772  -4.734  1.00  0.00      A      
ATOM   4227  HB3 LEU   318      -1.536 -13.937  -9.673  1.00  0.00      A      
ATOM   4228  CG  LEU   318      -4.208  -6.837  -5.544  1.00 44.83      A      
ATOM   4229  HG  LEU   318     -10.726  -9.558 -11.094  1.00  0.00      A      
ATOM   4230  CD1 LEU   318      -5.629  -1.868   8.104  1.00 44.84      A      
ATOM   4231 HD11 LEU   318      -8.682  -1.991   4.514  1.00  0.00      A      
ATOM   4232 HD12 LEU   318      20.789 -20.865  19.661  1.00  0.00      A      
ATOM   4233 HD13 LEU   318       1.553  18.087  20.165  1.00  0.00      A      
ATOM   4234  CD2 LEU   318      -5.211  -1.492  -4.385  1.00 45.30      A      
ATOM   4235 HD21 LEU   318     -23.767 -10.217   2.211  1.00  0.00      A      
ATOM   4236 HD22 LEU   318       6.631 -10.188   0.040  1.00  0.00      A      
ATOM   4237 HD23 LEU   318      29.285  -3.449  -6.623  1.00  0.00      A      
ATOM   4238  C   LEU   318       4.408   2.868  -5.112  1.00 45.69      A      
ATOM   4239  O   LEU   318      11.240   4.383   4.216  1.00 45.72      A      
ATOM   4240  N   GLY   321       8.366  -3.780  -8.625  1.00 46.20      A      
ATOM   4241  H   GLY   321      -5.543  22.359   0.698  1.00  0.00      A      
ATOM   4242  CA  GLY   321       0.321   0.094   0.471  1.00 45.77      A      
ATOM   4243  HA2 GLY   321      -0.972  13.766   8.824  1.00  0.00      A      
ATOM   4244  HA3 GLY   321       5.858  11.944  -7.259  1.00  0.00      A      
ATOM   4245  C   GLY   321       8.386  -0.608  -1.600  1.00 45.64      A      
ATOM   4246  O   GLY   321      -2.838   0.118  -1.470  1.00 45.64      A      
ATOM   4247  N   ILE   322       5.371   1.592   4.634  1.00 45.03      A      
ATOM   4248  H   ILE   322     -20.596  -5.411  23.053  1.00  0.00      A      
ATOM   4249  CA  ILE   322       2.326  -3.613 -13.926  1.00 44.53      A      
ATOM   4250  HA  ILE   322     -13.951 -12.043 -22.085  1.00  0.00      A      
ATOM   4251  CB  ILE   322      -2.135   2.005   2.300  1.00 45.01      A      
ATOM   4252  HB  ILE   322       5.664  -5.185   7.357  1.00  0.00      A      
ATOM   4253  CG2 ILE   322       2.189  -2.799  -1.958  1.00 45.21      A      
ATOM   4254 HG21 ILE   322       2.857   3.870   4.786  1.00  0.00      A      
ATOM   4255 HG22 ILE   322     -10.863   0.723  -5.176  1.00  0.00      A      
ATOM   4256 HG23 ILE   322       6.491  -5.603  -7.775  1.00  0.00      A      
ATOM   4257  CG1 ILE   322       3.873  10.439  -1.308  1.00 45.85      A      
ATOM   4258 HG12 ILE   322     -17.289   1.438  -8.115  1.00  0.00      A      
ATOM   4259 HG13 ILE   322      -2.010  -4.512   3.851  1.00  0.00      A      
ATOM   4260  CD1 ILE   322       4.236  -4.644 -10.811  1.00 46.34      A      
ATOM   4261 HD11 ILE   322      -8.076  -4.379  23.233  1.00  0.00      A      
ATOM   4262 HD12 ILE   322       9.526   0.872 -10.714  1.00  0.00      A      
ATOM   4263 HD13 ILE   322      -1.190 -18.925  20.652  1.00  0.00      A      
ATOM   4264  C   ILE   322      -7.223   1.144  -2.360  1.00 43.77      A      
ATOM   4265  O   ILE   322      -8.086   1.852 -10.557  1.00 43.98      A      
ATOM   4266  N   GLY   323       5.031   3.859  -2.158  1.00 42.57      A      
ATOM   4267  H   GLY   323       1.425   7.488 -21.583  1.00  0.00      A      
ATOM   4268  CA  GLY   323       2.543  -1.284   2.807  1.00 41.30      A      
ATOM   4269  HA2 GLY   323       2.696 -15.643 -15.383  1.00  0.00      A      
ATOM   4270  HA3 GLY   323      -9.291   0.129  17.203  1.00  0.00      A      
ATOM   4271  C   GLY   323      -3.758  -4.862  -3.564  1.00 40.52      A      
ATOM   4272  O   GLY   323      -1.856  -6.254  -0.025  1.00 40.04      A      
ATOM   4273  N   ALA   324      -2.009   2.012   0.228  1.00 39.43      A      
ATOM   4274  H   ALA   324      -9.440   3.899  -7.204  1.00  0.00      A      
ATOM   4275  CA  ALA   324      -2.290  -5.464  -1.446  1.00 38.34      A      
ATOM   4276  HA  ALA   324      -0.047  -6.752   0.598  1.00  0.00      A      
ATOM   4277  CB  ALA   324       3.257   2.790   1.989  1.00 38.34      A      
ATOM   4278  HB1 ALA   324      -8.683  -6.192   7.671  1.00  0.00      A      
ATOM   4279  HB2 ALA   324      12.399   8.025   3.331  1.00  0.00      A      
ATOM   4280  HB3 ALA   324       4.307   3.614   5.041  1.00  0.00      A      
ATOM   4281  C   ALA   324       1.519  -5.329  -2.984  1.00 37.57      A      
ATOM   4282  O   ALA   324      -3.522   0.386   0.214  1.00 36.67      A      
ATOM   4283  N   GLY   325       8.243  -5.387   3.134  1.00 36.85      A      
ATOM   4284  H   GLY   325      13.323   2.363 -24.046  1.00  0.00      A      
ATOM   4285  CA  GLY   325       8.327  -4.082  -2.298  1.00 36.83      A      
ATOM   4286  HA2 GLY   325      -0.749   3.784 -14.496  1.00  0.00      A      
ATOM   4287  HA3 GLY   325     -10.446  -7.701  22.689  1.00  0.00      A      
ATOM   4288  C   GLY   325      -0.033  -2.955  -7.208  1.00 37.02      A      
ATOM   4289  O   GLY   325       1.988  -0.424  -4.460  1.00 36.64      A      
ATOM   4290  N   ARG   326       8.611  -5.248  -2.368  1.00 36.72      A      
ATOM   4291  H   ARG   326      22.174  -5.918  -7.348  1.00  0.00      A      
ATOM   4292  CA  ARG   326      -0.023  -2.979  -0.552  1.00 36.59      A      
ATOM   4293  HA  ARG   326      18.488 -39.165  -2.227  1.00  0.00      A      
ATOM   4294  CB  ARG   326       6.186   0.791   3.709  1.00 37.23      A      
ATOM   4295  HB2 ARG   326       7.288 -12.691 -11.752  1.00  0.00      A      
ATOM   4296  HB3 ARG   326      -9.516  -4.105  -1.439  1.00  0.00      A      
ATOM   4297  CG  ARG   326       0.288  -6.872  -0.608  1.00 38.42      A      
ATOM   4298  HG2 ARG   326     -24.260  10.483 -12.172  1.00  0.00      A      
ATOM   4299  HG3 ARG   326      -6.529 -28.905   8.001  1.00  0.00      A      
ATOM   4300  CD  ARG   326      -3.988  -0.896  -0.223  1.00 39.66      A      
ATOM   4301  HD2 ARG   326       9.174   8.692   0.740  1.00  0.00      A      
ATOM   4302  HD3 ARG   326       7.127 -14.692  -4.175  1.00  0.00      A      
ATOM   4303  NE  ARG   326      -2.545  -0.503  -3.924  1.00 40.55      A      
ATOM   4304  HE  ARG   326       3.429   3.673  -2.280  1.00  0.00      A      
ATOM   4305  CZ  ARG   326      -8.064   4.336   1.112  1.00 41.20      A      
ATOM   4306  NH1 ARG   326      -2.389  -1.619   5.419  1.00 41.58      A      
ATOM   4307 HH11 ARG   326      19.858  -0.467   8.428  1.00  0.00      A      
ATOM   4308 HH12 ARG   326      -4.142 -15.179 -10.082  1.00  0.00      A      
ATOM   4309  NH2 ARG   326       0.448  -1.781  -1.057  1.00 41.78      A      
ATOM   4310 HH21 ARG   326      29.037  -6.838  28.544  1.00  0.00      A      
ATOM   4311 HH22 ARG   326     -22.907 -16.086  -4.998  1.00  0.00      A      
ATOM   4312  C   ARG   326       0.228  -2.080  -0.256  1.00 35.80      A      
ATOM   4313  O   ARG   326       4.164  -0.325  -2.639  1.00 35.84      A      
ATOM   4314  N   ARG   327      -1.435   1.321  -5.403  1.00 35.34      A      
ATOM   4315  H   ARG   327      -4.116   0.910   5.510  1.00  0.00      A      
ATOM   4316  CA  ARG   327      -2.354  -0.630 -10.286  1.00 35.31      A      
ATOM   4317  HA  ARG   327      13.397 -12.837 -14.481  1.00  0.00      A      
ATOM   4318  CB  ARG   327      -0.915   2.440  -2.132  1.00 35.96      A      
ATOM   4319  HB2 ARG   327       7.603  20.648 -12.432  1.00  0.00      A      
ATOM   4320  HB3 ARG   327      -1.175  11.317 -10.517  1.00  0.00      A      
ATOM   4321  CG  ARG   327       1.261  -3.390  -3.445  1.00 38.72      A      
ATOM   4322  HG2 ARG   327      -9.035   1.479 -21.023  1.00  0.00      A      
ATOM   4323  HG3 ARG   327       0.795   3.529 -10.485  1.00  0.00      A      
ATOM   4324  CD  ARG   327      12.223   1.214   7.226  1.00 40.19      A      
ATOM   4325  HD2 ARG   327     -15.996   6.091  30.745  1.00  0.00      A      
ATOM   4326  HD3 ARG   327      -1.399 -10.373   5.658  1.00  0.00      A      
ATOM   4327  NE  ARG   327      -3.830   0.779  -3.195  1.00 42.92      A      
ATOM   4328  HE  ARG   327      10.434   4.718   8.365  1.00  0.00      A      
ATOM   4329  CZ  ARG   327       3.362   8.229  -4.234  1.00 44.34      A      
ATOM   4330  NH1 ARG   327      -5.201  -0.965  -0.480  1.00 45.07      A      
ATOM   4331 HH11 ARG   327       1.074 -21.977  -0.912  1.00  0.00      A      
ATOM   4332 HH12 ARG   327       9.419  12.227   8.981  1.00  0.00      A      
ATOM   4333  NH2 ARG   327      -3.692   5.667   0.375  1.00 45.26      A      
ATOM   4334 HH21 ARG   327      -4.240   7.605  -6.968  1.00  0.00      A      
ATOM   4335 HH22 ARG   327      -7.003  18.154 -18.773  1.00  0.00      A      
ATOM   4336  C   ARG   327      -5.721  -4.338   1.485  1.00 34.78      A      
ATOM   4337  O   ARG   327      -7.886  -1.393  -0.693  1.00 33.93      A      
ATOM   4338  N   PHE   328       5.019  -4.650   3.243  1.00 34.43      A      
ATOM   4339  H   PHE   328      -4.583   1.625 -17.187  1.00  0.00      A      
ATOM   4340  CA  PHE   328      -4.884  -4.364   4.484  1.00 34.19      A      
ATOM   4341  HA  PHE   328      -2.366   0.025   3.373  1.00  0.00      A      
ATOM   4342  CB  PHE   328      -6.654  -9.381   6.510  1.00 33.62      A      
ATOM   4343  HB2 PHE   328     -11.102   6.769 -21.387  1.00  0.00      A      
ATOM   4344  HB3 PHE   328      -3.373 -15.197   2.105  1.00  0.00      A      
ATOM   4345  CG  PHE   328       4.086  -2.426  -5.610  1.00 33.61      A      
ATOM   4346  CD1 PHE   328       0.161  -0.134   2.269  1.00 33.66      A      
ATOM   4347  HD1 PHE   328      -0.735  -4.007  10.540  1.00  0.00      A      
ATOM   4348  CE1 PHE   328      -3.568   0.422   1.999  1.00 33.70      A      
ATOM   4349  HE1 PHE   328      -4.030  11.522   4.211  1.00  0.00      A      
ATOM   4350  CZ  PHE   328       2.414  -0.611   1.484  1.00 32.78      A      
ATOM   4351  HZ  PHE   328       8.584   9.441  13.422  1.00  0.00      A      
ATOM   4352  CE2 PHE   328       3.037   0.811  -3.162  1.00 33.10      A      
ATOM   4353  HE2 PHE   328      12.460  19.527  -3.470  1.00  0.00      A      
ATOM   4354  CD2 PHE   328      -3.249  -3.076  -5.050  1.00 33.23      A      
ATOM   4355  HD2 PHE   328     -40.179 -20.737 -38.586  1.00  0.00      A      
ATOM   4356  C   PHE   328      -6.336   4.712   0.706  1.00 34.05      A      
ATOM   4357  O   PHE   328      -1.107   3.299   1.908  1.00 33.89      A      
ATOM   4358  N   MET   329       2.997  -2.491  -1.483  1.00 34.27      A      
ATOM   4359  H   MET   329      11.748   0.706 -20.074  1.00  0.00      A      
ATOM   4360  CA  MET   329       2.080  -2.461  -4.497  1.00 34.78      A      
ATOM   4361  HA  MET   329       1.077 -18.580 -15.390  1.00  0.00      A      
ATOM   4362  CB  MET   329       0.169  -4.141   4.051  1.00 35.90      A      
ATOM   4363  HB2 MET   329     -14.852  13.114 -20.886  1.00  0.00      A      
ATOM   4364  HB3 MET   329       0.576  11.362  26.596  1.00  0.00      A      
ATOM   4365  CG  MET   329     -11.006   2.215   0.756  1.00 37.76      A      
ATOM   4366  HG2 MET   329     -12.258  -8.524   7.174  1.00  0.00      A      
ATOM   4367  HG3 MET   329       0.297  -4.845  13.263  1.00  0.00      A      
ATOM   4368  SD  MET   329      -0.207  -1.732  -4.112  1.00 39.88      A      
ATOM   4369  CE  MET   329       2.101  -0.390  -2.479  1.00 38.55      A      
ATOM   4370  HE1 MET   329      -9.775  -1.957  -1.425  1.00  0.00      A      
ATOM   4371  HE2 MET   329      15.145  22.976  -9.408  1.00  0.00      A      
ATOM   4372  HE3 MET   329      -5.679 -22.749 -18.939  1.00  0.00      A      
ATOM   4373  C   MET   329       2.270  -1.711  -4.116  1.00 34.49      A      
ATOM   4374  O   MET   329       3.566   3.191  -2.329  1.00 34.07      A      
ATOM   4375  N   ASN   330     -10.798   2.649  -2.685  1.00 34.19      A      
ATOM   4376  H   ASN   330      21.902  -2.008 -18.346  1.00  0.00      A      
ATOM   4377  CA  ASN   330      -5.120  11.891   3.161  1.00 33.99      A      
ATOM   4378  HA  ASN   330       6.054  -6.264  -7.669  1.00  0.00      A      
ATOM   4379  CB  ASN   330      -7.702   5.088   2.924  1.00 35.37      A      
ATOM   4380  HB2 ASN   330       0.462  -9.228  10.570  1.00  0.00      A      
ATOM   4381  HB3 ASN   330     -33.821  20.432 -20.984  1.00  0.00      A      
ATOM   4382  CG  ASN   330      -5.195   0.791   5.608  1.00 36.84      A      
ATOM   4383  OD1 ASN   330      -5.777  -1.294  -0.431  1.00 38.24      A      
ATOM   4384  ND2 ASN   330       0.106  -0.619   1.520  1.00 37.53      A      
ATOM   4385 HD21 ASN   330       7.287  11.010   1.937  1.00  0.00      A      
ATOM   4386 HD22 ASN   330      20.328  -6.342  25.541  1.00  0.00      A      
ATOM   4387  C   ASN   330      -0.611   2.967  -9.503  1.00 33.59      A      
ATOM   4388  O   ASN   330      -5.860  -3.214  -2.015  1.00 34.15      A      
ATOM   4389  N   ALA   331      -3.674  -2.573   6.149  1.00 32.37      A      
ATOM   4390  H   ALA   331      10.050 -11.185  18.346  1.00  0.00      A      
ATOM   4391  CA  ALA   331      -2.887   0.601  -5.898  1.00 31.79      A      
ATOM   4392  HA  ALA   331      -4.633  33.910 -17.518  1.00  0.00      A      
ATOM   4393  CB  ALA   331      -0.650   3.566  -7.123  1.00 31.65      A      
ATOM   4394  HB1 ALA   331      -0.949  -6.770  18.795  1.00  0.00      A      
ATOM   4395  HB2 ALA   331     -13.984  -4.783   0.841  1.00  0.00      A      
ATOM   4396  HB3 ALA   331      -0.258  17.673   4.438  1.00  0.00      A      
ATOM   4397  C   ALA   331       4.108  -1.476  -4.203  1.00 31.39      A      
ATOM   4398  O   ALA   331      -1.146   2.605  -7.245  1.00 30.24      A      
ATOM   4399  N   LEU   332      -4.811  -0.556  -5.417  1.00 31.11      A      
ATOM   4400  H   LEU   332       1.737   4.029  -3.022  1.00  0.00      A      
ATOM   4401  CA  LEU   332      -7.705  -4.265   4.403  1.00 31.36      A      
ATOM   4402  HA  LEU   332      -9.333 -32.862  30.624  1.00  0.00      A      
ATOM   4403  CB  LEU   332       0.105   5.454  -3.130  1.00 31.38      A      
ATOM   4404  HB2 LEU   332      18.661  19.212  12.019  1.00  0.00      A      
ATOM   4405  HB3 LEU   332      -4.305 -16.853 -20.017  1.00  0.00      A      
ATOM   4406  CG  LEU   332      -0.997  -4.645   4.274  1.00 31.14      A      
ATOM   4407  HG  LEU   332      -6.676  15.294  24.680  1.00  0.00      A      
ATOM   4408  CD1 LEU   332      -1.668   2.423  -0.338  1.00 31.55      A      
ATOM   4409 HD11 LEU   332       6.446  30.317 -10.502  1.00  0.00      A      
ATOM   4410 HD12 LEU   332      -9.701   1.835  17.299  1.00  0.00      A      
ATOM   4411 HD13 LEU   332      21.460  18.755  14.050  1.00  0.00      A      
ATOM   4412  CD2 LEU   332       6.630  -8.308  -4.078  1.00 30.99      A      
ATOM   4413 HD21 LEU   332      -8.925  -4.388 -16.542  1.00  0.00      A      
ATOM   4414 HD22 LEU   332      -7.241  -8.501  -7.229  1.00  0.00      A      
ATOM   4415 HD23 LEU   332      -8.190   1.136  -3.503  1.00  0.00      A      
ATOM   4416  C   LEU   332       8.945   0.205   1.992  1.00 31.44      A      
ATOM   4417  O   LEU   332       5.676  -0.153   4.027  1.00 31.49      A      
ATOM   4418  N   GLN   333       6.799  -4.095   0.524  1.00 31.48      A      
ATOM   4419  H   GLN   333      -1.946   7.955  18.505  1.00  0.00      A      
ATOM   4420  CA  GLN   333      -0.017  -4.213   2.046  1.00 32.13      A      
ATOM   4421  HA  GLN   333      -3.182  -9.673   9.602  1.00  0.00      A      
ATOM   4422  CB  GLN   333       6.876   1.019   0.161  1.00 33.88      A      
ATOM   4423  HB2 GLN   333      -7.732   2.766  -2.312  1.00  0.00      A      
ATOM   4424  HB3 GLN   333       5.698  -7.404   5.218  1.00  0.00      A      
ATOM   4425  CG  GLN   333      -1.724   2.693   0.563  1.00 37.17      A      
ATOM   4426  HG2 GLN   333      -5.858   5.774  -3.184  1.00  0.00      A      
ATOM   4427  HG3 GLN   333     -14.648   2.845  23.740  1.00  0.00      A      
ATOM   4428  CD  GLN   333       1.709   5.638  -2.167  1.00 39.13      A      
ATOM   4429  OE1 GLN   333      -0.378  -2.368  -6.198  1.00 41.01      A      
ATOM   4430  NE2 GLN   333      -1.072   2.177  -5.011  1.00 41.08      A      
ATOM   4431 HE21 GLN   333       3.279   5.267 -20.772  1.00  0.00      A      
ATOM   4432 HE22 GLN   333     -14.701   9.564  22.943  1.00  0.00      A      
ATOM   4433  C   GLN   333       2.698   0.363   2.346  1.00 31.46      A      
ATOM   4434  O   GLN   333       2.435  -3.835  -2.946  1.00 31.33      A      
ATOM   4435  N   LEU   334      -5.319  -6.117   1.707  1.00 29.92      A      
ATOM   4436  H   LEU   334     -12.069  -1.362   0.234  1.00  0.00      A      
ATOM   4437  CA  LEU   334       1.029  -3.261  -1.400  1.00 28.57      A      
ATOM   4438  HA  LEU   334       4.623  -5.943   2.213  1.00  0.00      A      
ATOM   4439  CB  LEU   334      -5.109   0.550  -0.724  1.00 27.26      A      
ATOM   4440  HB2 LEU   334     -11.734  -2.484  25.215  1.00  0.00      A      
ATOM   4441  HB3 LEU   334      20.762   4.657   9.719  1.00  0.00      A      
ATOM   4442  CG  LEU   334       2.442   0.459   0.465  1.00 26.69      A      
ATOM   4443  HG  LEU   334      21.346 -23.272  20.273  1.00  0.00      A      
ATOM   4444  CD1 LEU   334       1.311   4.956   3.821  1.00 26.43      A      
ATOM   4445 HD11 LEU   334      -5.518 -34.845  21.339  1.00  0.00      A      
ATOM   4446 HD12 LEU   334      13.703  -1.883   1.319  1.00  0.00      A      
ATOM   4447 HD13 LEU   334      -9.425  23.002 -20.395  1.00  0.00      A      
ATOM   4448  CD2 LEU   334      -8.493  -5.697   2.057  1.00 25.26      A      
ATOM   4449 HD21 LEU   334     -11.926  -2.083  -2.654  1.00  0.00      A      
ATOM   4450 HD22 LEU   334      -2.484 -17.258  -4.844  1.00  0.00      A      
ATOM   4451 HD23 LEU   334      -2.825 -10.513   7.865  1.00  0.00      A      
ATOM   4452  C   LEU   334      -9.108  -3.505  -7.235  1.00 28.64      A      
ATOM   4453  O   LEU   334      -5.922   7.194  -2.024  1.00 28.65      A      
ATOM   4454  N   PHE   335       5.693  -0.422  -0.657  1.00 28.28      A      
ATOM   4455  H   PHE   335       1.199   8.470   3.827  1.00  0.00      A      
ATOM   4456  CA  PHE   335      -3.486   1.342  -0.327  1.00 28.63      A      
ATOM   4457  HA  PHE   335      25.710   8.767   5.492  1.00  0.00      A      
ATOM   4458  CB  PHE   335      -1.033   7.206  -9.232  1.00 28.55      A      
ATOM   4459  HB2 PHE   335      -3.821   0.581  -2.161  1.00  0.00      A      
ATOM   4460  HB3 PHE   335     -28.980   6.497 -18.907  1.00  0.00      A      
ATOM   4461  CG  PHE   335       6.505   5.406   3.750  1.00 28.25      A      
ATOM   4462  CD1 PHE   335      -3.210  -0.982  -4.407  1.00 27.97      A      
ATOM   4463  HD1 PHE   335     -26.390   9.025 -13.321  1.00  0.00      A      
ATOM   4464  CE1 PHE   335       5.990  -1.254   0.426  1.00 28.47      A      
ATOM   4465  HE1 PHE   335       9.634  -5.076  18.363  1.00  0.00      A      
ATOM   4466  CZ  PHE   335       4.227   0.290  -1.347  1.00 28.71      A      
ATOM   4467  HZ  PHE   335       3.047 -37.056  10.279  1.00  0.00      A      
ATOM   4468  CE2 PHE   335       0.344   1.721   0.501  1.00 28.32      A      
ATOM   4469  HE2 PHE   335      -4.477  12.955  -3.299  1.00  0.00      A      
ATOM   4470  CD2 PHE   335      -1.495   0.171  -0.247  1.00 28.54      A      
ATOM   4471  HD2 PHE   335       7.256  -0.727  26.354  1.00  0.00      A      
ATOM   4472  C   PHE   335       4.528  -8.056   2.783  1.00 29.13      A      
ATOM   4473  O   PHE   335       3.356  -2.455   0.306  1.00 29.49      A      
ATOM   4474  N   SER   336       3.636   2.553   2.700  1.00 29.43      A      
ATOM   4475  H   SER   336       2.121  20.026   2.988  1.00  0.00      A      
ATOM   4476  CA  SER   336      -0.751   1.021  -2.966  1.00 29.60      A      
ATOM   4477  HA  SER   336     -35.378 -12.639   7.256  1.00  0.00      A      
ATOM   4478  CB  SER   336      -1.108  -2.021  -4.657  1.00 30.29      A      
ATOM   4479  HB2 SER   336      -0.693 -12.676  -6.410  1.00  0.00      A      
ATOM   4480  HB3 SER   336      -8.488  -1.328  -4.352  1.00  0.00      A      
ATOM   4481  OG  SER   336      -4.663   0.293  -0.716  1.00 33.07      A      
ATOM   4482  HG  SER   336      -6.251  21.098   4.221  1.00  0.00      A      
ATOM   4483  C   SER   336      -3.358   8.950  -5.988  1.00 29.23      A      
ATOM   4484  O   SER   336      -2.636  -2.417  -1.359  1.00 29.06      A      
ATOM   4485  N   ARG   337      -0.760   2.824  -4.352  1.00 28.92      A      
ATOM   4486  H   ARG   337     -19.909  11.502  -7.594  1.00  0.00      A      
ATOM   4487  CA  ARG   337       2.173   1.289   5.164  1.00 29.38      A      
ATOM   4488  HA  ARG   337       3.810  -9.113  13.602  1.00  0.00      A      
ATOM   4489  CB  ARG   337      -6.286   5.785   0.384  1.00 29.80      A      
ATOM   4490  HB2 ARG   337       6.059   8.028  15.972  1.00  0.00      A      
ATOM   4491  HB3 ARG   337       0.253  -1.372  -4.246  1.00  0.00      A      
ATOM   4492  CG  ARG   337       3.193   0.329   1.158  1.00 31.09      A      
ATOM   4493  HG2 ARG   337      17.368   8.676 -16.066  1.00  0.00      A      
ATOM   4494  HG3 ARG   337       6.171  -2.038   0.777  1.00  0.00      A      
ATOM   4495  CD  ARG   337       0.217  -0.519  -4.627  1.00 32.40      A      
ATOM   4496  HD2 ARG   337       9.103  15.745  24.716  1.00  0.00      A      
ATOM   4497  HD3 ARG   337      14.676 -10.974 -22.681  1.00  0.00      A      
ATOM   4498  NE  ARG   337       0.492  -3.842   1.759  1.00 32.85      A      
ATOM   4499  HE  ARG   337      -3.894   1.107   4.778  1.00  0.00      A      
ATOM   4500  CZ  ARG   337       0.896  -1.838  -5.911  1.00 33.04      A      
ATOM   4501  NH1 ARG   337       1.884  -1.698  -1.312  1.00 33.59      A      
ATOM   4502 HH11 ARG   337      -2.470 -12.808  16.375  1.00  0.00      A      
ATOM   4503 HH12 ARG   337       3.330   5.800  -3.933  1.00  0.00      A      
ATOM   4504  NH2 ARG   337       4.265   1.206   1.643  1.00 32.69      A      
ATOM   4505 HH21 ARG   337     -15.542   4.259 -24.184  1.00  0.00      A      
ATOM   4506 HH22 ARG   337      -5.203  -0.085   1.388  1.00  0.00      A      
ATOM   4507  C   ARG   337       6.542   2.713  -0.469  1.00 29.12      A      
ATOM   4508  O   ARG   337       0.976 -10.144 -10.255  1.00 28.29      A      
ATOM   4509  N   ALA   338       2.285  -0.699  -2.571  1.00 29.77      A      
ATOM   4510  H   ALA   338      -8.071 -18.739 -10.605  1.00  0.00      A      
ATOM   4511  CA  ALA   338      -9.898  -8.467  -1.329  1.00 30.98      A      
ATOM   4512  HA  ALA   338       8.925  24.434 -28.601  1.00  0.00      A      
ATOM   4513  CB  ALA   338       0.210   7.121  -5.026  1.00 30.65      A      
ATOM   4514  HB1 ALA   338      19.628 -40.676   6.369  1.00  0.00      A      
ATOM   4515  HB2 ALA   338      -7.584   9.201   5.522  1.00  0.00      A      
ATOM   4516  HB3 ALA   338      34.018   1.919   5.056  1.00  0.00      A      
ATOM   4517  C   ALA   338      -7.987   1.351   3.893  1.00 31.67      A      
ATOM   4518  O   ALA   338      -3.773   2.533  10.067  1.00 31.88      A      
ATOM   4519  N   VAL   339      -3.077  -8.012   0.774  1.00 32.38      A      
ATOM   4520  H   VAL   339     -18.951   9.226   0.289  1.00  0.00      A      
ATOM   4521  CA  VAL   339      -6.663  -2.331  -8.181  1.00 34.35      A      
ATOM   4522  HA  VAL   339       5.013 -12.070  -8.421  1.00  0.00      A      
ATOM   4523  CB  VAL   339       5.690   1.344   9.777  1.00 34.46      A      
ATOM   4524  HB  VAL   339     -23.194  16.169  -8.907  1.00  0.00      A      
ATOM   4525  CG1 VAL   339       2.069   2.155   7.987  1.00 35.81      A      
ATOM   4526 HG11 VAL   339      -1.206   8.451  19.588  1.00  0.00      A      
ATOM   4527 HG12 VAL   339      -6.325 -11.463  -1.126  1.00  0.00      A      
ATOM   4528 HG13 VAL   339      15.943  -2.414  11.486  1.00  0.00      A      
ATOM   4529  CG2 VAL   339      -5.088   8.730   0.775  1.00 36.37      A      
ATOM   4530 HG21 VAL   339      -3.940  14.735   4.499  1.00  0.00      A      
ATOM   4531 HG22 VAL   339      13.430   7.036   6.843  1.00  0.00      A      
ATOM   4532 HG23 VAL   339      -6.962   4.265   2.107  1.00  0.00      A      
ATOM   4533  C   VAL   339      -7.818  -5.007   7.222  1.00 34.62      A      
ATOM   4534  O   VAL   339       7.130   1.465   8.431  1.00 36.26      A      
ATOM   4535  N   SER   340      12.086  -5.792   0.169  1.00 33.87      A      
ATOM   4536  H   SER   340     -20.843  -2.121   7.149  1.00  0.00      A      
ATOM   4537  CA  SER   340      -4.565  -3.713  -4.739  1.00 33.21      A      
ATOM   4538  HA  SER   340      -2.950 -13.427   9.159  1.00  0.00      A      
ATOM   4539  CB  SER   340      -2.186  -4.192   3.677  1.00 32.79      A      
ATOM   4540  HB2 SER   340      14.449  21.824  -6.925  1.00  0.00      A      
ATOM   4541  HB3 SER   340       1.085  -1.026  -7.852  1.00  0.00      A      
ATOM   4542  OG  SER   340      -1.991  -4.413  -3.748  1.00 34.33      A      
ATOM   4543  HG  SER   340       5.633  -2.741 -12.696  1.00  0.00      A      
ATOM   4544  C   SER   340       2.332   0.503   3.888  1.00 32.31      A      
ATOM   4545  O   SER   340      -0.654   0.262  -1.746  1.00 32.12      A      
ATOM   4546  N   LEU   341       2.225  -4.529   1.867  1.00 31.54      A      
ATOM   4547  H   LEU   341      -5.066  -6.044 -10.667  1.00  0.00      A      
ATOM   4548  CA  LEU   341      -1.091  -1.015  -0.584  1.00 31.47      A      
ATOM   4549  HA  LEU   341      -1.581 -16.329  -8.316  1.00  0.00      A      
ATOM   4550  CB  LEU   341      -1.125   7.815  -0.556  1.00 32.25      A      
ATOM   4551  HB2 LEU   341      10.317 -21.227  -3.135  1.00  0.00      A      
ATOM   4552  HB3 LEU   341      -2.800  20.932   2.627  1.00  0.00      A      
ATOM   4553  CG  LEU   341       3.260  11.016  -2.897  1.00 33.20      A      
ATOM   4554  HG  LEU   341       4.008   5.921  -1.938  1.00  0.00      A      
ATOM   4555  CD1 LEU   341       4.227  -2.413  -5.503  1.00 34.69      A      
ATOM   4556 HD11 LEU   341      -0.085  -2.053  -3.020  1.00  0.00      A      
ATOM   4557 HD12 LEU   341      -9.837  12.816 -17.365  1.00  0.00      A      
ATOM   4558 HD13 LEU   341     -15.283  -5.812  35.027  1.00  0.00      A      
ATOM   4559  CD2 LEU   341      -4.763   4.849  -4.427  1.00 34.02      A      
ATOM   4560 HD21 LEU   341      -8.279   3.592  -2.333  1.00  0.00      A      
ATOM   4561 HD22 LEU   341       1.138 -21.875  -4.969  1.00  0.00      A      
ATOM   4562 HD23 LEU   341       3.932   7.814  -1.393  1.00  0.00      A      
ATOM   4563  C   LEU   341      -4.141   3.962  -5.741  1.00 31.21      A      
ATOM   4564  O   LEU   341      -2.399   3.309   0.801  1.00 31.08      A      
ATOM   4565  N   GLY   342       0.126   3.450  -2.055  1.00 30.92      A      
ATOM   4566  H   GLY   342       4.840 -11.791  -1.362  1.00  0.00      A      
ATOM   4567  CA  GLY   342      -5.381   0.618   3.995  1.00 30.73      A      
ATOM   4568  HA2 GLY   342      16.111 -23.227  -0.276  1.00  0.00      A      
ATOM   4569  HA3 GLY   342      -3.580  -5.128   5.562  1.00  0.00      A      
ATOM   4570  C   GLY   342      -9.541  -0.205  -1.738  1.00 30.87      A      
ATOM   4571  O   GLY   342      -0.748  -3.473   0.061  1.00 31.09      A      
ATOM   4572  N   ASP   343       0.266  -3.486   2.392  1.00 30.62      A      
ATOM   4573  H   ASP   343       7.302 -19.538   8.172  1.00  0.00      A      
ATOM   4574  CA  ASP   343       1.140   5.148   1.841  1.00 30.68      A      
ATOM   4575  HA  ASP   343      18.575  20.219  20.284  1.00  0.00      A      
ATOM   4576  CB  ASP   343       1.114  -2.948  -2.880  1.00 33.51      A      
ATOM   4577  HB2 ASP   343       2.153  -7.135   0.024  1.00  0.00      A      
ATOM   4578  HB3 ASP   343     -10.425  -4.263  -0.088  1.00  0.00      A      
ATOM   4579  CG  ASP   343       1.175   8.913   4.633  1.00 36.34      A      
ATOM   4580  OD1 ASP   343       0.053   2.012  -0.371  1.00 37.99      A      
ATOM   4581  OD2 ASP   343       1.588   0.382   2.936  1.00 38.19      A      
ATOM   4582  C   ASP   343       1.913  13.291   1.154  1.00 30.13      A      
ATOM   4583  O   ASP   343       0.591   1.206   3.242  1.00 29.53      A      
ATOM   4584  N   ALA   344       5.346  -3.798  -1.329  1.00 28.93      A      
ATOM   4585  H   ALA   344       6.057 -17.939  18.685  1.00  0.00      A      
ATOM   4586  CA  ALA   344      -8.538  -5.442  -4.706  1.00 28.22      A      
ATOM   4587  HA  ALA   344     -10.394 -30.322  -8.307  1.00  0.00      A      
ATOM   4588  CB  ALA   344      -3.577   4.639   6.346  1.00 28.57      A      
ATOM   4589  HB1 ALA   344      -5.881   2.428  -7.601  1.00  0.00      A      
ATOM   4590  HB2 ALA   344       5.924   2.542   1.208  1.00  0.00      A      
ATOM   4591  HB3 ALA   344      10.255  23.816  33.077  1.00  0.00      A      
ATOM   4592  C   ALA   344       2.513  -0.367   3.855  1.00 27.91      A      
ATOM   4593  O   ALA   344       3.699  -1.816  -0.052  1.00 27.98      A      
ATOM   4594  N   GLU   345      -4.720  -6.128  -0.843  1.00 27.19      A      
ATOM   4595  H   GLU   345       0.982  -7.180  12.613  1.00  0.00      A      
ATOM   4596  CA  GLU   345       0.884  -8.566  -5.198  1.00 27.37      A      
ATOM   4597  HA  GLU   345      -8.517  -7.160 -17.945  1.00  0.00      A      
ATOM   4598  CB  GLU   345      -1.872   2.796   2.255  1.00 28.31      A      
ATOM   4599  HB2 GLU   345      15.253 -13.326  -9.533  1.00  0.00      A      
ATOM   4600  HB3 GLU   345      15.348  19.252  15.125  1.00  0.00      A      
ATOM   4601  CG  GLU   345       3.500   7.974   2.384  1.00 31.37      A      
ATOM   4602  HG2 GLU   345     -13.804  -6.742 -32.511  1.00  0.00      A      
ATOM   4603  HG3 GLU   345     -10.554  15.792   9.828  1.00  0.00      A      
ATOM   4604  CD  GLU   345       2.370  -6.301  -0.653  1.00 32.78      A      
ATOM   4605  OE1 GLU   345       4.847   0.968  -0.870  1.00 34.28      A      
ATOM   4606  OE2 GLU   345      -2.781   1.675   0.934  1.00 34.10      A      
ATOM   4607  C   GLU   345       2.233   7.330   5.914  1.00 27.01      A      
ATOM   4608  O   GLU   345      -0.535  -1.464   1.806  1.00 26.07      A      
ATOM   4609  N   SER   346      -4.066   1.068   1.582  1.00 26.03      A      
ATOM   4610  H   SER   346       1.705  13.439  -3.536  1.00  0.00      A      
ATOM   4611  CA  SER   346      -2.158  -3.094   2.191  1.00 25.92      A      
ATOM   4612  HA  SER   346     -15.011 -18.495   7.645  1.00  0.00      A      
ATOM   4613  CB  SER   346      -8.455   1.206  -2.452  1.00 25.47      A      
ATOM   4614  HB2 SER   346      14.091  -2.632 -14.408  1.00  0.00      A      
ATOM   4615  HB3 SER   346      13.782  25.583  -5.858  1.00  0.00      A      
ATOM   4616  OG  SER   346       1.454  -5.285  -0.028  1.00 25.71      A      
ATOM   4617  HG  SER   346      32.785 -15.433  23.624  1.00  0.00      A      
ATOM   4618  C   SER   346      -3.492  -4.213  -2.293  1.00 26.46      A      
ATOM   4619  O   SER   346      -0.889   6.115  -1.841  1.00 25.97      A      
ATOM   4620  N   LEU   347       0.802   4.065   6.162  1.00 26.34      A      
ATOM   4621  H   LEU   347       1.592  -7.676   1.922  1.00  0.00      A      
ATOM   4622  CA  LEU   347      -0.256  -6.425   1.731  1.00 27.42      A      
ATOM   4623  HA  LEU   347       9.521  10.104  -6.642  1.00  0.00      A      
ATOM   4624  CB  LEU   347       3.132   5.602  -2.332  1.00 27.16      A      
ATOM   4625  HB2 LEU   347      11.175   4.927 -21.401  1.00  0.00      A      
ATOM   4626  HB3 LEU   347      25.593  -5.698  -4.737  1.00  0.00      A      
ATOM   4627  CG  LEU   347      -4.417  -0.746   6.623  1.00 27.86      A      
ATOM   4628  HG  LEU   347      14.074  17.479  -0.485  1.00  0.00      A      
ATOM   4629  CD1 LEU   347      -0.002  -6.714   3.238  1.00 27.73      A      
ATOM   4630 HD11 LEU   347       4.706   4.805   3.742  1.00  0.00      A      
ATOM   4631 HD12 LEU   347      25.590 -18.388  12.488  1.00  0.00      A      
ATOM   4632 HD13 LEU   347       9.212 -14.683 -12.599  1.00  0.00      A      
ATOM   4633  CD2 LEU   347       0.364   2.964  -1.977  1.00 27.42      A      
ATOM   4634 HD21 LEU   347      10.071   8.413  -4.441  1.00  0.00      A      
ATOM   4635 HD22 LEU   347      -8.577   8.039   1.329  1.00  0.00      A      
ATOM   4636 HD23 LEU   347      -1.875  10.345 -19.504  1.00  0.00      A      
ATOM   4637  C   LEU   347       6.747   3.707   2.523  1.00 28.15      A      
ATOM   4638  O   LEU   347       0.913   0.031   2.203  1.00 27.99      A      
ATOM   4639  N   ALA   348       3.805  -4.887  -3.417  1.00 29.38      A      
ATOM   4640  H   ALA   348       6.697 -22.299   9.455  1.00  0.00      A      
ATOM   4641  CA  ALA   348      -7.916  -0.504   2.869  1.00 31.41      A      
ATOM   4642  HA  ALA   348     -16.206   1.495   6.851  1.00  0.00      A      
ATOM   4643  CB  ALA   348       0.395  -5.623   0.921  1.00 30.57      A      
ATOM   4644  HB1 ALA   348      12.564 -25.017  13.833  1.00  0.00      A      
ATOM   4645  HB2 ALA   348      -3.003   0.747  21.081  1.00  0.00      A      
ATOM   4646  HB3 ALA   348      15.192 -23.927 -29.844  1.00  0.00      A      
ATOM   4647  C   ALA   348      -4.148   2.104  -2.473  1.00 33.08      A      
ATOM   4648  O   ALA   348      -3.189   3.313  -0.504  1.00 32.81      A      
ATOM   4649  N   GLN   349      -3.702  -7.734  -2.523  1.00 35.50      A      
ATOM   4650  H   GLN   349      -7.306 -17.031   6.054  1.00  0.00      A      
ATOM   4651  CA  GLN   349       0.392  -1.857  -1.643  1.00 38.25      A      
ATOM   4652  HA  GLN   349      13.368   7.936  -2.271  1.00  0.00      A      
ATOM   4653  CB  GLN   349       4.933  -0.254   2.267  1.00 39.12      A      
ATOM   4654  HB2 GLN   349      43.712 -16.719   1.132  1.00  0.00      A      
ATOM   4655  HB3 GLN   349       3.882  -5.270  -1.547  1.00  0.00      A      
ATOM   4656  CG  GLN   349      -2.263  -6.664   9.983  1.00 40.87      A      
ATOM   4657  HG2 GLN   349     -14.904   6.189  12.659  1.00  0.00      A      
ATOM   4658  HG3 GLN   349      18.955   4.018  18.169  1.00  0.00      A      
ATOM   4659  CD  GLN   349       6.386  -0.717   4.489  1.00 42.09      A      
ATOM   4660  OE1 GLN   349       1.187   5.168  -4.467  1.00 42.50      A      
ATOM   4661  NE2 GLN   349      -7.015  -1.446  -3.153  1.00 42.78      A      
ATOM   4662 HE21 GLN   349      -4.524   5.414  -5.112  1.00  0.00      A      
ATOM   4663 HE22 GLN   349      13.252   2.656   1.493  1.00  0.00      A      
ATOM   4664  C   GLN   349      -7.272   9.939  -0.675  1.00 39.84      A      
ATOM   4665  O   GLN   349      -5.286  -0.686  -8.465  1.00 39.17      A      
ATOM   4666  N   HIP   350      -1.987  -2.685   0.119  1.00 42.12      A      
ATOM   4667  H   HIP   350      -7.733  -1.324   4.254  1.00  0.00      A      
ATOM   4668  CA  HIP   350      -8.270   1.770   3.486  1.00 44.38      A      
ATOM   4669  HA  HIP   350     -10.192  -9.765   8.247  1.00  0.00      A      
ATOM   4670  CB  HIP   350       0.900   0.039   0.531  1.00 44.79      A      
ATOM   4671  HB2 HIP   350       0.224  15.238 -10.159  1.00  0.00      A      
ATOM   4672  HB3 HIP   350       2.869  -3.696  17.460  1.00  0.00      A      
ATOM   4673  CG  HIP   350       4.888  -4.393   0.953  1.00 45.77      A      
ATOM   4674  ND1 HIP   350       0.029   1.215  -2.867  1.00 45.91      A      
ATOM   4675  HD1 HIP   350       0.988   0.319  -4.336  1.00  0.00      A      
ATOM   4676  CE1 HIP   350      -3.831  -6.343  -3.523  1.00 46.12      A      
ATOM   4677  HE1 HIP   350     -14.249 -15.029  -0.931  1.00  0.00      A      
ATOM   4678  NE2 HIP   350       0.471   2.496  -3.343  1.00 46.05      A      
ATOM   4679  HE2 HIP   350       5.396   0.345   5.102  1.00  0.00      A      
ATOM   4680  CD2 HIP   350       2.805   1.399   0.626  1.00 45.88      A      
ATOM   4681  HD2 HIP   350      -5.290 -14.618  15.415  1.00  0.00      A      
ATOM   4682  C   HIP   350       3.352   0.721  -7.176  1.00 45.70      A      
ATOM   4683  O   HIP   350       7.157   0.071   3.893  1.00 45.54      A      
ATOM   4684  N   PRO   351       2.103  -1.223  -8.501  1.00 47.22      A      
ATOM   4685  CD  PRO   351      -5.440  -2.128  -1.720  1.00 47.48      A      
ATOM   4686  HD2 PRO   351       0.085  -9.703   2.290  1.00  0.00      A      
ATOM   4687  HD3 PRO   351      -6.511  -1.629  -8.439  1.00  0.00      A      
ATOM   4688  CG  PRO   351      -1.625   0.083   1.954  1.00 47.96      A      
ATOM   4689  HG2 PRO   351       6.494  -7.825  -4.243  1.00  0.00      A      
ATOM   4690  HG3 PRO   351      -7.895   0.805 -15.914  1.00  0.00      A      
ATOM   4691  CB  PRO   351       0.487  -7.677   0.031  1.00 48.17      A      
ATOM   4692  HB2 PRO   351       7.689 -19.341  29.466  1.00  0.00      A      
ATOM   4693  HB3 PRO   351       5.542  17.016   5.483  1.00  0.00      A      
ATOM   4694  CA  PRO   351       2.641  -0.716   2.342  1.00 48.46      A      
ATOM   4695  HA  PRO   351       8.864  -4.329 -23.829  1.00  0.00      A      
ATOM   4696  C   PRO   351      -2.604  -3.722  -2.660  1.00 49.79      A      
ATOM   4697  O   PRO   351       2.426  -0.993   2.182  1.00 50.01      A      
ATOM   4698  N   ALA   352       3.173   1.475   0.726  1.00 51.04      A      
ATOM   4699  H   ALA   352      -9.099 -32.478   8.464  1.00  0.00      A      
ATOM   4700  CA  ALA   352      -9.896   5.795   5.239  1.00 52.67      A      
ATOM   4701  HA  ALA   352      14.433  10.633  22.555  1.00  0.00      A      
ATOM   4702  CB  ALA   352      -3.640   2.679  -6.629  1.00 52.26      A      
ATOM   4703  HB1 ALA   352      -6.921  -4.631  16.700  1.00  0.00      A      
ATOM   4704  HB2 ALA   352       8.792 -10.957  -3.752  1.00  0.00      A      
ATOM   4705  HB3 ALA   352      -6.786  14.074   2.802  1.00  0.00      A      
ATOM   4706  C   ALA   352      -1.755  -8.895  -3.723  1.00 53.77      A      
ATOM   4707  O   ALA   352      -3.180   6.095  -1.054  1.00 53.82      A      
ATOM   4708  N   SER   353      -2.093  -5.844  -2.318  1.00 54.84      A      
ATOM   4709  H   SER   353      10.686 -13.725  -9.773  1.00  0.00      A      
ATOM   4710  CA  SER   353      -0.682   1.487   4.143  1.00 56.09      A      
ATOM   4711  HA  SER   353     -16.072  -8.830  -7.221  1.00  0.00      A      
ATOM   4712  CB  SER   353       4.011   0.248   1.824  1.00 56.18      A      
ATOM   4713  HB2 SER   353       7.335  -0.301   7.152  1.00  0.00      A      
ATOM   4714  HB3 SER   353       8.694  22.899 -14.964  1.00  0.00      A      
ATOM   4715  OG  SER   353       4.184   4.814  -2.341  1.00 56.47      A      
ATOM   4716  HG  SER   353      -8.747 -12.081   0.485  1.00  0.00      A      
ATOM   4717  C   SER   353      -1.725   3.687   2.888  1.00 57.13      A      
ATOM   4718  O   SER   353       5.797  -0.556  -5.618  1.00 57.05      A      
ATOM   4719  N   MET   354      -4.194   0.065  -2.216  1.00 58.48      A      
ATOM   4720  H   MET   354      -4.069   1.017  -2.293  1.00  0.00      A      
ATOM   4721  CA  MET   354      -6.524   3.569   1.715  1.00 60.01      A      
ATOM   4722  HA  MET   354       1.457  26.200  -8.486  1.00  0.00      A      
ATOM   4723  CB  MET   354      -1.639   2.307   4.304  1.00 59.74      A      
ATOM   4724  HB2 MET   354      18.912 -14.905  -9.766  1.00  0.00      A      
ATOM   4725  HB3 MET   354     -21.252   7.968  -6.630  1.00  0.00      A      
ATOM   4726  CG  MET   354      -4.413   0.282  -3.452  1.00 59.58      A      
ATOM   4727  HG2 MET   354      -3.726  11.407  -5.890  1.00  0.00      A      
ATOM   4728  HG3 MET   354       1.390   6.296  -2.047  1.00  0.00      A      
ATOM   4729  SD  MET   354      -1.352   3.697  -1.414  1.00 59.34      A      
ATOM   4730  CE  MET   354      -5.654   3.022   8.504  1.00 59.21      A      
ATOM   4731  HE1 MET   354     -13.397  33.126  -3.021  1.00  0.00      A      
ATOM   4732  HE2 MET   354     -15.418   1.448   9.363  1.00  0.00      A      
ATOM   4733  HE3 MET   354      -6.918   0.314 -10.970  1.00  0.00      A      
ATOM   4734  C   MET   354      -1.811  -2.989  -1.323  1.00 61.20      A      
ATOM   4735  O   MET   354       3.028  -1.175  -2.439  1.00 61.28      A      
ATOM   4736  N   THR   355      -1.804  -2.806   0.813  1.00 62.67      A      
ATOM   4737  H   THR   355      -3.138  15.351 -13.354  1.00  0.00      A      
ATOM   4738  CA  THR   355      -2.041   3.179  -1.233  1.00 64.40      A      
ATOM   4739  HA  THR   355       0.706  -2.008 -17.161  1.00  0.00      A      
ATOM   4740  CB  THR   355      -9.875  -1.554  -5.113  1.00 64.15      A      
ATOM   4741  HB  THR   355     -17.517   5.078 -11.345  1.00  0.00      A      
ATOM   4742  CG2 THR   355       4.488   2.694  -0.074  1.00 64.11      A      
ATOM   4743 HG21 THR   355      -9.418  16.904  -0.890  1.00  0.00      A      
ATOM   4744 HG22 THR   355     -13.890  -8.159   5.759  1.00  0.00      A      
ATOM   4745 HG23 THR   355      -4.280  23.334  13.322  1.00  0.00      A      
ATOM   4746  OG1 THR   355      -1.301  -4.384  -3.999  1.00 64.13      A      
ATOM   4747  HG1 THR   355       0.367  -2.641  -1.488  1.00  0.00      A      
ATOM   4748  C   THR   355       0.184  -3.545   8.284  1.00 65.81      A      
ATOM   4749  O   THR   355      -3.451  -9.965   7.227  1.00 65.82      A      
ATOM   4750  N   HID   356      -2.959   2.012   4.175  1.00 67.64      A      
ATOM   4751  H   HID   356      -1.883  37.206  -2.617  1.00  0.00      A      
ATOM   4752  CA  HID   356     -10.156   4.537  -6.792  1.00 69.64      A      
ATOM   4753  HA  HID   356      -9.974 -12.604  -6.257  1.00  0.00      A      
ATOM   4754  CB  HID   356       0.493   3.746  -5.481  1.00 69.87      A      
ATOM   4755  HB2 HID   356      -2.045   4.100   9.921  1.00  0.00      A      
ATOM   4756  HB3 HID   356       7.627   0.675  12.868  1.00  0.00      A      
ATOM   4757  CG  HID   356       4.412   2.584  -6.823  1.00 70.36      A      
ATOM   4758  ND1 HID   356      -6.068  -2.124   0.511  1.00 70.60      A      
ATOM   4759  HD1 HID   356     -13.498 -18.154   8.771  1.00  0.00      A      
ATOM   4760  CE1 HID   356       0.529   3.247  -5.728  1.00 70.62      A      
ATOM   4761  HE1 HID   356      -8.296  21.741 -12.535  1.00  0.00      A      
ATOM   4762  NE2 HID   356       0.589   1.174  -0.594  1.00 70.60      A      
ATOM   4763  CD2 HID   356       6.968  -3.004  -1.218  1.00 70.62      A      
ATOM   4764  HD2 HID   356      11.298 -10.045  13.418  1.00  0.00      A      
ATOM   4765  C   HID   356       3.402   5.724  -4.135  1.00 70.95      A      
ATOM   4766  O   HID   356       3.136   1.752  -1.789  1.00 71.05      A      
ATOM   4767  N   SER   357      -2.851   4.140   3.578  1.00 72.59      A      
ATOM   4768  H   SER   357     -12.994   2.935  -9.413  1.00  0.00      A      
ATOM   4769  CA  SER   357      -1.724  11.619  -4.418  1.00 74.23      A      
ATOM   4770  HA  SER   357      -8.753   3.170 -18.036  1.00  0.00      A      
ATOM   4771  CB  SER   357      10.084   6.073  10.817  1.00 74.05      A      
ATOM   4772  HB2 SER   357      16.916  -4.454  15.464  1.00  0.00      A      
ATOM   4773  HB3 SER   357       3.294  -1.358  28.403  1.00  0.00      A      
ATOM   4774  OG  SER   357       4.297  -3.660   6.129  1.00 74.39      A      
ATOM   4775  HG  SER   357      17.146 -19.441  16.222  1.00  0.00      A      
ATOM   4776  C   SER   357      -4.082  -5.815  -2.747  1.00 75.41      A      
ATOM   4777  O   SER   357       3.022   3.766   4.951  1.00 75.55      A      
ATOM   4778  N   SER   358       5.214   2.991  -6.270  1.00 76.83      A      
ATOM   4779  H   SER   358      -5.943   5.279  -4.363  1.00  0.00      A      
ATOM   4780  CA  SER   358      -6.967  -3.309  -1.722  1.00 78.30      A      
ATOM   4781  HA  SER   358      15.492 -21.551 -17.266  1.00  0.00      A      
ATOM   4782  CB  SER   358      -3.152   4.651   1.495  1.00 78.15      A      
ATOM   4783  HB2 SER   358      -3.203   4.310   1.666  1.00  0.00      A      
ATOM   4784  HB3 SER   358       2.348  -0.536  -2.865  1.00  0.00      A      
ATOM   4785  OG  SER   358       1.576   3.201   7.196  1.00 78.44      A      
ATOM   4786  HG  SER   358      25.270  -1.792 -14.925  1.00  0.00      A      
ATOM   4787  C   SER   358       0.230  -0.555  -0.691  1.00 79.40      A      
ATOM   4788  O   SER   358       2.576  -5.395  -2.278  1.00 79.50      A      
ATOM   4789  N   TYR   359      12.003  -5.375   1.127  1.00 80.73      A      
ATOM   4790  H   TYR   359       2.019 -13.334   2.867  1.00  0.00      A      
ATOM   4791  CA  TYR   359      -2.037   6.304   8.828  1.00 82.14      A      
ATOM   4792  HA  TYR   359       6.639  11.212  13.702  1.00  0.00      A      
ATOM   4793  CB  TYR   359       1.612  -6.599  -0.139  1.00 82.36      A      
ATOM   4794  HB2 TYR   359      12.690 -15.526  17.718  1.00  0.00      A      
ATOM   4795  HB3 TYR   359      -0.918  -7.800  -2.940  1.00  0.00      A      
ATOM   4796  CG  TYR   359       5.964   0.376   6.139  1.00 82.87      A      
ATOM   4797  CD1 TYR   359       4.149  -0.316  -5.146  1.00 83.14      A      
ATOM   4798  HD1 TYR   359       2.825   6.547 -19.637  1.00  0.00      A      
ATOM   4799  CE1 TYR   359       5.121   0.107  -0.045  1.00 83.35      A      
ATOM   4800  HE1 TYR   359       4.879   3.339   1.462  1.00  0.00      A      
ATOM   4801  CZ  TYR   359       1.695   1.648   0.945  1.00 83.40      A      
ATOM   4802  OH  TYR   359       1.001   4.230   0.281  1.00 83.55      A      
ATOM   4803  HH  TYR   359     -10.346 -23.857  18.021  1.00  0.00      A      
ATOM   4804  CE2 TYR   359      -5.643  -2.516   7.836  1.00 83.27      A      
ATOM   4805  HE2 TYR   359      -2.482  14.170  -9.142  1.00  0.00      A      
ATOM   4806  CD2 TYR   359       0.251   3.922   1.603  1.00 83.14      A      
ATOM   4807  HD2 TYR   359      -3.715 -19.235 -13.502  1.00  0.00      A      
ATOM   4808  C   TYR   359       2.780  10.151  -2.400  1.00 82.90      A      
ATOM   4809  O   TYR   359       6.960   0.131   9.332  1.00 83.14      A      
ATOM   4810  N   THR   360       3.992  -5.633   0.103  1.00 83.71      A      
ATOM   4811  H   THR   360      -3.656  -6.562  -8.206  1.00  0.00      A      
ATOM   4812  CA  THR   360       3.259  -4.965  -1.027  1.00 84.51      A      
ATOM   4813  HA  THR   360      58.331  -1.467  -0.096  1.00  0.00      A      
ATOM   4814  CB  THR   360      13.821  -2.968  -3.754  1.00 84.56      A      
ATOM   4815  HB  THR   360       2.430  32.895  19.178  1.00  0.00      A      
ATOM   4816  CG2 THR   360       0.078   0.213  -3.053  1.00 84.59      A      
ATOM   4817 HG21 THR   360      -1.721  -1.250 -11.747  1.00  0.00      A      
ATOM   4818 HG22 THR   360      -7.712   3.245 -12.814  1.00  0.00      A      
ATOM   4819 HG23 THR   360     -10.026   6.823  -8.647  1.00  0.00      A      
ATOM   4820  OG1 THR   360       5.761   8.170  -0.183  1.00 84.61      A      
ATOM   4821  HG1 THR   360      14.357   7.585  -1.956  1.00  0.00      A      
ATOM   4822  C   THR   360      -1.365   0.643  -0.699  1.00 84.99      A      
ATOM   4823  O   THR   360      -5.284  -0.983  -0.542  1.00 85.00      A      
ATOM   4824  N   PRO   361       2.539  -0.825 -11.522  1.00 85.46      A      
ATOM   4825  CD  PRO   361       0.380   1.349  -0.890  1.00 85.57      A      
ATOM   4826  HD2 PRO   361      -2.446  12.680  23.791  1.00  0.00      A      
ATOM   4827  HD3 PRO   361      -0.094  -0.809   7.985  1.00  0.00      A      
ATOM   4828  CG  PRO   361      -6.604  -6.101  -1.041  1.00 85.63      A      
ATOM   4829  HG2 PRO   361     -27.917  10.005  18.366  1.00  0.00      A      
ATOM   4830  HG3 PRO   361      10.486   5.514  -3.006  1.00  0.00      A      
ATOM   4831  CB  PRO   361       2.826  -3.244  -5.356  1.00 85.74      A      
ATOM   4832  HB2 PRO   361      10.862  -4.740   7.327  1.00  0.00      A      
ATOM   4833  HB3 PRO   361      15.894  44.334 -47.791  1.00  0.00      A      
ATOM   4834  CA  PRO   361      -5.668  -3.350   5.833  1.00 85.87      A      
ATOM   4835  HA  PRO   361     -17.219  -9.120  -3.977  1.00  0.00      A      
ATOM   4836  C   PRO   361       3.518  -1.881  -0.068  1.00 86.38      A      
ATOM   4837  O   PRO   361      -0.678   2.807   1.382  1.00 86.47      A      
ATOM   4838  N   GLU   362      -6.393   1.267  -5.214  1.00 86.87      A      
ATOM   4839  H   GLU   362      -2.411 -23.129 -18.570  1.00  0.00      A      
ATOM   4840  CA  GLU   362      -1.338  -4.063   3.953  1.00 87.37      A      
ATOM   4841  HA  GLU   362       4.468  10.653  -8.393  1.00  0.00      A      
ATOM   4842  CB  GLU   362      -2.607  -4.391   5.024  1.00 87.85      A      
ATOM   4843  HB2 GLU   362       1.234 -22.332   4.972  1.00  0.00      A      
ATOM   4844  HB3 GLU   362     -20.621  21.622  -9.545  1.00  0.00      A      
ATOM   4845  CG  GLU   362       1.614  -1.768  -1.008  1.00 88.41      A      
ATOM   4846  HG2 GLU   362      -1.533  -9.990 -17.621  1.00  0.00      A      
ATOM   4847  HG3 GLU   362     -21.114  -9.303  -6.587  1.00  0.00      A      
ATOM   4848  CD  GLU   362      -4.535   4.827  -0.580  1.00 88.81      A      
ATOM   4849  OE1 GLU   362       0.686   5.497   3.433  1.00 88.91      A      
ATOM   4850  OE2 GLU   362       3.898  -2.113   3.051  1.00 89.12      A      
ATOM   4851  C   GLU   362      -0.531  -7.385   4.726  1.00 87.38      A      
ATOM   4852  O   GLU   362      -4.692  -0.922  -3.479  1.00 87.35      A      
ATOM   4853  N   GLU   363      -3.393  -0.881   4.359  1.00 87.46      A      
ATOM   4854  H   GLU   363       4.666 -17.918   9.546  1.00  0.00      A      
ATOM   4855  CA  GLU   363       6.281  -1.243   4.869  1.00 87.58      A      
ATOM   4856  HA  GLU   363      10.806  -1.609   6.573  1.00  0.00      A      
ATOM   4857  CB  GLU   363      -4.360  -2.449   3.693  1.00 87.92      A      
ATOM   4858  HB2 GLU   363     -12.723  -6.365   5.194  1.00  0.00      A      
ATOM   4859  HB3 GLU   363      26.304   0.158  -9.027  1.00  0.00      A      
ATOM   4860  CG  GLU   363       4.471   0.087  -1.099  1.00 88.49      A      
ATOM   4861  HG2 GLU   363      22.404   9.780   0.520  1.00  0.00      A      
ATOM   4862  HG3 GLU   363     -14.943   0.637  32.010  1.00  0.00      A      
ATOM   4863  CD  GLU   363       0.255  -4.268  -1.179  1.00 88.74      A      
ATOM   4864  OE1 GLU   363       1.177  -4.128  -3.977  1.00 88.98      A      
ATOM   4865  OE2 GLU   363      -5.449  -5.813   2.737  1.00 89.02      A      
ATOM   4866  C   GLU   363       0.524   4.719   4.978  1.00 87.44      A      
ATOM   4867  O   GLU   363       6.937   0.573   2.519  1.00 87.41      A      
ATOM   4868  N   ARG   364      -0.548   1.771  -1.091  1.00 87.30      A      
ATOM   4869  H   ARG   364     -29.115 -11.310  -3.922  1.00  0.00      A      
ATOM   4870  CA  ARG   364      -6.197   4.853   1.887  1.00 87.15      A      
ATOM   4871  HA  ARG   364      -5.576  15.065  16.516  1.00  0.00      A      
ATOM   4872  CB  ARG   364       0.625   0.939   1.050  1.00 87.09      A      
ATOM   4873  HB2 ARG   364       3.069   5.042   2.331  1.00  0.00      A      
ATOM   4874  HB3 ARG   364      14.764 -35.020 -22.356  1.00  0.00      A      
ATOM   4875  CG  ARG   364       6.581  -0.528  -4.660  1.00 86.90      A      
ATOM   4876  HG2 ARG   364      -1.804 -15.453 -10.532  1.00  0.00      A      
ATOM   4877  HG3 ARG   364      21.665   6.876  15.096  1.00  0.00      A      
ATOM   4878  CD  ARG   364      -2.961  -1.899  -8.471  1.00 86.89      A      
ATOM   4879  HD2 ARG   364      -1.077   1.987  -4.988  1.00  0.00      A      
ATOM   4880  HD3 ARG   364     -20.297  17.451  -7.726  1.00  0.00      A      
ATOM   4881  NE  ARG   364       3.133  -1.648   2.331  1.00 86.52      A      
ATOM   4882  HE  ARG   364       2.450  -6.932  -6.275  1.00  0.00      A      
ATOM   4883  CZ  ARG   364      -4.710  -6.637   0.089  1.00 86.38      A      
ATOM   4884  NH1 ARG   364      -2.048   3.221   2.591  1.00 86.44      A      
ATOM   4885 HH11 ARG   364       9.561  -7.475   0.666  1.00  0.00      A      
ATOM   4886 HH12 ARG   364       4.016   1.825  -7.647  1.00  0.00      A      
ATOM   4887  NH2 ARG   364      -1.988   0.162   2.507  1.00 86.15      A      
ATOM   4888 HH21 ARG   364      -5.728  -9.218   2.189  1.00  0.00      A      
ATOM   4889 HH22 ARG   364      -5.552 -21.342  -9.360  1.00  0.00      A      
ATOM   4890  C   ARG   364      -1.607  -1.542  -6.281  1.00 86.97      A      
ATOM   4891  O   ARG   364       0.852  -0.126   0.124  1.00 87.13      A      
ATOM   4892  N   ALA   365       5.328   0.301   6.474  1.00 86.65      A      
ATOM   4893  H   ALA   365      23.008  -5.481  -7.011  1.00  0.00      A      
ATOM   4894  CA  ALA   365       1.940  -2.888   0.330  1.00 86.26      A      
ATOM   4895  HA  ALA   365     -18.861 -20.493 -13.233  1.00  0.00      A      
ATOM   4896  CB  ALA   365      -0.782   2.140  -9.454  1.00 86.26      A      
ATOM   4897  HB1 ALA   365      -6.905  -2.102   4.478  1.00  0.00      A      
ATOM   4898  HB2 ALA   365      21.388  13.819 -34.914  1.00  0.00      A      
ATOM   4899  HB3 ALA   365     -28.236 -17.372  -7.071  1.00  0.00      A      
ATOM   4900  C   ALA   365       6.888  -5.931   1.091  1.00 85.98      A      
ATOM   4901  O   ALA   365      -1.919   2.352   1.905  1.00 85.93      A      
ATOM   4902  N   HID   366       2.377   0.482   1.324  1.00 85.59      A      
ATOM   4903  H   HID   366      -8.559 -11.366   8.292  1.00  0.00      A      
ATOM   4904  CA  HID   366       0.373  -1.425   8.415  1.00 85.12      A      
ATOM   4905  HA  HID   366       0.029   8.588  -2.624  1.00  0.00      A      
ATOM   4906  CB  HID   366       3.117   4.522  -5.045  1.00 85.55      A      
ATOM   4907  HB2 HID   366      -3.301  12.646  -6.798  1.00  0.00      A      
ATOM   4908  HB3 HID   366      -5.141  -5.859 -16.447  1.00  0.00      A      
ATOM   4909  CG  HID   366      -8.970   1.231   4.407  1.00 86.09      A      
ATOM   4910  ND1 HID   366      -3.195   0.925   2.303  1.00 86.25      A      
ATOM   4911  HD1 HID   366      21.632 -27.008   4.266  1.00  0.00      A      
ATOM   4912  CE1 HID   366      -2.230   4.080  -4.274  1.00 86.27      A      
ATOM   4913  HE1 HID   366       6.595   1.125  -0.192  1.00  0.00      A      
ATOM   4914  NE2 HID   366       1.789  -2.943  -3.192  1.00 86.39      A      
ATOM   4915  CD2 HID   366      -7.103  -2.868  -3.519  1.00 86.27      A      
ATOM   4916  HD2 HID   366      -3.798  -4.620 -17.155  1.00  0.00      A      
ATOM   4917  C   HID   366       6.860   8.705   5.164  1.00 84.48      A      
ATOM   4918  O   HID   366      -2.875   0.800   4.064  1.00 84.55      A      
ATOM   4919  N   TYR   367      -1.656   4.112  -1.289  1.00 83.47      A      
ATOM   4920  H   TYR   367     -21.018 -15.356   5.377  1.00  0.00      A      
ATOM   4921  CA  TYR   367       3.070   0.628  -3.241  1.00 82.36      A      
ATOM   4922  HA  TYR   367     -11.458   4.323 -11.272  1.00  0.00      A      
ATOM   4923  CB  TYR   367      -6.277   7.056  -1.992  1.00 83.19      A      
ATOM   4924  HB2 TYR   367     -10.601  -5.599  -0.094  1.00  0.00      A      
ATOM   4925  HB3 TYR   367     -11.006  -2.740  -4.529  1.00  0.00      A      
ATOM   4926  CG  TYR   367       6.437   4.060   2.744  1.00 83.87      A      
ATOM   4927  CD1 TYR   367       5.718  -0.300   0.477  1.00 84.24      A      
ATOM   4928  HD1 TYR   367     -11.128  -6.935  11.629  1.00  0.00      A      
ATOM   4929  CE1 TYR   367       9.202   0.705   8.233  1.00 84.60      A      
ATOM   4930  HE1 TYR   367      -3.120 -19.549 -41.363  1.00  0.00      A      
ATOM   4931  CZ  TYR   367      -0.852   5.358  -0.581  1.00 84.64      A      
ATOM   4932  OH  TYR   367       5.817  -6.938   3.071  1.00 84.72      A      
ATOM   4933  HH  TYR   367       8.508  -5.569  10.154  1.00  0.00      A      
ATOM   4934  CE2 TYR   367       1.013  -3.234   0.396  1.00 84.44      A      
ATOM   4935  HE2 TYR   367      14.247  16.327  24.809  1.00  0.00      A      
ATOM   4936  CD2 TYR   367       4.063   2.143   2.059  1.00 84.11      A      
ATOM   4937  HD2 TYR   367       7.201  10.456   8.724  1.00  0.00      A      
ATOM   4938  C   TYR   367       3.230  -4.665  -2.507  1.00 81.12      A      
ATOM   4939  O   TYR   367      -2.554   4.077  -0.339  1.00 81.18      A      
ATOM   4940  N   GLY   368     -10.833   3.858   5.935  1.00 79.55      A      
ATOM   4941  H   GLY   368      -3.433  -0.369 -10.370  1.00  0.00      A      
ATOM   4942  CA  GLY   368       6.901  -2.389   1.067  1.00 77.32      A      
ATOM   4943  HA2 GLY   368     -12.959  -2.629   2.339  1.00  0.00      A      
ATOM   4944  HA3 GLY   368     -14.919   9.020 -34.974  1.00  0.00      A      
ATOM   4945  C   GLY   368       3.740  -2.505  -3.440  1.00 75.71      A      
ATOM   4946  O   GLY   368       1.579  -0.535  -1.839  1.00 75.68      A      
ATOM   4947  N   ILE   369       0.645   2.236  -4.018  1.00 73.82      A      
ATOM   4948  H   ILE   369      -6.920 -10.108   0.918  1.00  0.00      A      
ATOM   4949  CA  ILE   369      -5.297   1.880  12.016  1.00 71.87      A      
ATOM   4950  HA  ILE   369       2.646  15.194  16.241  1.00  0.00      A      
ATOM   4951  CB  ILE   369      -0.002   5.152  -0.623  1.00 72.02      A      
ATOM   4952  HB  ILE   369       9.468   8.289  -4.979  1.00  0.00      A      
ATOM   4953  CG2 ILE   369      -3.845  -4.989  -6.854  1.00 71.86      A      
ATOM   4954 HG21 ILE   369       6.589 -14.580  -4.435  1.00  0.00      A      
ATOM   4955 HG22 ILE   369      -5.296 -25.733  25.085  1.00  0.00      A      
ATOM   4956 HG23 ILE   369      -9.782   1.894   8.924  1.00  0.00      A      
ATOM   4957  CG1 ILE   369      -5.372  -0.212   1.491  1.00 71.88      A      
ATOM   4958 HG12 ILE   369       6.695 -25.651 -15.297  1.00  0.00      A      
ATOM   4959 HG13 ILE   369      22.262   2.118   4.600  1.00  0.00      A      
ATOM   4960  CD1 ILE   369      10.527   2.189   4.272  1.00 71.76      A      
ATOM   4961 HD11 ILE   369      25.928  -1.016 -23.597  1.00  0.00      A      
ATOM   4962 HD12 ILE   369      17.014  -5.076  11.735  1.00  0.00      A      
ATOM   4963 HD13 ILE   369     -18.239  18.744 -16.350  1.00  0.00      A      
ATOM   4964  C   ILE   369      -5.352  -0.115   4.893  1.00 70.34      A      
ATOM   4965  O   ILE   369       8.848   1.115   2.057  1.00 70.20      A      
ATOM   4966  N   SER   370       4.442   2.017   7.589  1.00 68.53      A      
ATOM   4967  H   SER   370      -8.048  -7.924  10.885  1.00  0.00      A      
ATOM   4968  CA  SER   370      -7.116  -4.578   0.509  1.00 66.59      A      
ATOM   4969  HA  SER   370      -1.735  -2.302   1.791  1.00  0.00      A      
ATOM   4970  CB  SER   370      -5.028   1.080   4.895  1.00 66.89      A      
ATOM   4971  HB2 SER   370       1.613  -4.404   5.552  1.00  0.00      A      
ATOM   4972  HB3 SER   370     -17.189  -2.724  12.395  1.00  0.00      A      
ATOM   4973  OG  SER   370      -3.009   1.388  -1.742  1.00 66.87      A      
ATOM   4974  HG  SER   370     -11.877  -7.563 -13.746  1.00  0.00      A      
ATOM   4975  C   SER   370       2.504   4.021   4.260  1.00 65.20      A      
ATOM   4976  O   SER   370       1.342   4.994  -2.406  1.00 65.00      A      
ATOM   4977  N   GLU   371       2.284  -6.709   3.385  1.00 63.27      A      
ATOM   4978  H   GLU   371      -2.931  -4.407  -2.361  1.00  0.00      A      
ATOM   4979  CA  GLU   371      -1.835   2.319  -4.115  1.00 61.30      A      
ATOM   4980  HA  GLU   371      -5.194   9.414 -12.132  1.00  0.00      A      
ATOM   4981  CB  GLU   371      -5.717  -1.125   0.889  1.00 62.27      A      
ATOM   4982  HB2 GLU   371       4.948  -0.302  22.901  1.00  0.00      A      
ATOM   4983  HB3 GLU   371      18.619 -13.362  -5.201  1.00  0.00      A      
ATOM   4984  CG  GLU   371      -4.500   8.370   4.742  1.00 63.41      A      
ATOM   4985  HG2 GLU   371     -10.263   2.361   4.971  1.00  0.00      A      
ATOM   4986  HG3 GLU   371      20.131   7.381   0.672  1.00  0.00      A      
ATOM   4987  CD  GLU   371       8.534  -4.517  -3.749  1.00 64.24      A      
ATOM   4988  OE1 GLU   371      -8.758   1.125   3.225  1.00 64.42      A      
ATOM   4989  OE2 GLU   371      -1.523  -1.520   2.349  1.00 64.93      A      
ATOM   4990  C   GLU   371      -1.280  -5.883  -4.720  1.00 59.23      A      
ATOM   4991  O   GLU   371     -10.446  -1.472  -3.268  1.00 58.98      A      
ATOM   4992  N   GLY   372      -2.323  -7.185  -9.650  1.00 56.70      A      
ATOM   4993  H   GLY   372     -37.082   3.615  -4.577  1.00  0.00      A      
ATOM   4994  CA  GLY   372       6.532   4.469  -1.708  1.00 53.39      A      
ATOM   4995  HA2 GLY   372      11.748  -9.803   2.646  1.00  0.00      A      
ATOM   4996  HA3 GLY   372       5.410  12.541  -3.895  1.00  0.00      A      
ATOM   4997  C   GLY   372       4.976  -7.520  -4.858  1.00 51.01      A      
ATOM   4998  O   GLY   372      -1.313  13.657  -6.506  1.00 50.81      A      
ATOM   4999  N   LEU   373      -2.039   0.095   2.687  1.00 48.33      A
[truncated: 2,327,285 more chars]
