# Supplementary material for: A Computational Model for the PLP-Dependent Enzyme Methionine γ-Lyase
Source: Front Mol Biosci. 2022 Apr 26;9:886358. doi: 10.3389/fmolb.2022.886358 (PMC9087591; doi:10.3389/fmolb.2022.886358)
Supplement: Supplementary file 2 [file DataSheet2.zip › Z1.psf]

PSF 

       3 !NTITLE
 REMARKS FILENAME="/home/chen/MGLpp_1gc2_PLP/MD_Z1/prep/overlay.xpsf"                                                               
 REMARKS AMBER parm14SB force field parameter file for XPLOR                                                                        
 REMARKS DATE:09-Nov-21  13:56:33       created by user: chen                                                                       

   34090 !NATOM
       1 A    7    LEU  N    N     -0.415700       14.0100           0
       2 A    7    LEU  H    H      0.271900       1.00800           0
       3 A    7    LEU  CA   CX    -0.518000E-01   12.0100           0
       4 A    7    LEU  HA   H1     0.922000E-01   1.00800           0
       5 A    7    LEU  CB   C2    -0.110200       12.0100           0
       6 A    7    LEU  HB2  HC     0.457000E-01   1.00800           0
       7 A    7    LEU  HB3  HC     0.457000E-01   1.00800           0
       8 A    7    LEU  CG   C3     0.353100       12.0100           0
       9 A    7    LEU  HG   HC    -0.361000E-01   1.00800           0
      10 A    7    LEU  CD1  CT    -0.412100       12.0100           0
      11 A    7    LEU  HD11 HC     0.100000       1.00800           0
      12 A    7    LEU  HD12 HC     0.100000       1.00800           0
      13 A    7    LEU  HD13 HC     0.100000       1.00800           0
      14 A    7    LEU  CD2  CT    -0.412100       12.0100           0
      15 A    7    LEU  HD21 HC     0.100000       1.00800           0
      16 A    7    LEU  HD22 HC     0.100000       1.00800           0
      17 A    7    LEU  HD23 HC     0.100000       1.00800           0
      18 A    7    LEU  C    C      0.597300       12.0100           0
      19 A    7    LEU  O    O     -0.567900       16.0000           0
      20 A    8    PRO  N    N     -0.254800       14.0100           0
      21 A    8    PRO  CD   CT     0.192000E-01   12.0100           0
      22 A    8    PRO  HD2  H1     0.391000E-01   1.00800           0
      23 A    8    PRO  HD3  H1     0.391000E-01   1.00800           0
      24 A    8    PRO  CG   CT     0.189000E-01   12.0100           0
      25 A    8    PRO  HG2  HC     0.213000E-01   1.00800           0
      26 A    8    PRO  HG3  HC     0.213000E-01   1.00800           0
      27 A    8    PRO  CB   CT    -0.700000E-02   12.0100           0
      28 A    8    PRO  HB2  HC     0.253000E-01   1.00800           0
      29 A    8    PRO  HB3  HC     0.253000E-01   1.00800           0
      30 A    8    PRO  CA   CX    -0.266000E-01   12.0100           0
      31 A    8    PRO  HA   H1     0.641000E-01   1.00800           0
      32 A    8    PRO  C    C      0.589600       12.0100           0
      33 A    8    PRO  O    O     -0.574800       16.0000           0
      34 A    9    GLY  N    N     -0.415700       14.0100           0
      35 A    9    GLY  H    H      0.271900       1.00800           0
      36 A    9    GLY  CA   CX    -0.252000E-01   12.0100           0
      37 A    9    GLY  HA2  H1     0.698000E-01   1.00800           0
      38 A    9    GLY  HA3  H1     0.698000E-01   1.00800           0
      39 A    9    GLY  C    C      0.597300       12.0100           0
      40 A    9    GLY  O    O     -0.567900       16.0000           0
      41 A    10   PHE  N    N     -0.415700       14.0100           0
      42 A    10   PHE  H    H      0.271900       1.00800           0
      43 A    10   PHE  CA   CX    -0.240000E-02   12.0100           0
      44 A    10   PHE  HA   H1     0.978000E-01   1.00800           0
      45 A    10   PHE  CB   CT    -0.343000E-01   12.0100           0
      46 A    10   PHE  HB2  HC     0.295000E-01   1.00800           0
      47 A    10   PHE  HB3  HC     0.295000E-01   1.00800           0
      48 A    10   PHE  CG   CA     0.118000E-01   12.0100           0
      49 A    10   PHE  CD1  CA    -0.125600       12.0100           0
      50 A    10   PHE  HD1  HA     0.133000       1.00800           0
      51 A    10   PHE  CE1  CA    -0.170400       12.0100           0
      52 A    10   PHE  HE1  HA     0.143000       1.00800           0
      53 A    10   PHE  CZ   CA    -0.107200       12.0100           0
      54 A    10   PHE  HZ   HA     0.129700       1.00800           0
      55 A    10   PHE  CE2  CA    -0.170400       12.0100           0
      56 A    10   PHE  HE2  HA     0.143000       1.00800           0
      57 A    10   PHE  CD2  CA    -0.125600       12.0100           0
      58 A    10   PHE  HD2  HA     0.133000       1.00800           0
      59 A    10   PHE  C    C      0.597300       12.0100           0
      60 A    10   PHE  O    O     -0.567900       16.0000           0
      61 A    11   ALA  N    N     -0.415700       14.0100           0
      62 A    11   ALA  H    H      0.271900       1.00800           0
      63 A    11   ALA  CA   CX     0.337000E-01   12.0100           0
      64 A    11   ALA  HA   H1     0.823000E-01   1.00800           0
      65 A    11   ALA  CB   CT    -0.182500       12.0100           0
      66 A    11   ALA  HB1  HC     0.603000E-01   1.00800           0
      67 A    11   ALA  HB2  HC     0.603000E-01   1.00800           0
      68 A    11   ALA  HB3  HC     0.603000E-01   1.00800           0
      69 A    11   ALA  C    C      0.597300       12.0100           0
      70 A    11   ALA  O    O     -0.567900       16.0000           0
      71 A    12   THR  N    N     -0.415700       14.0100           0
      72 A    12   THR  H    H      0.271900       1.00800           0
      73 A    12   THR  CA   CX    -0.389000E-01   12.0100           0
      74 A    12   THR  HA   H1     0.100700       1.00800           0
      75 A    12   THR  CB   C3     0.365400       12.0100           0
      76 A    12   THR  HB   H1     0.430000E-02   1.00800           0
      77 A    12   THR  CG2  CT    -0.243800       12.0100           0
      78 A    12   THR  HG21 HC     0.642000E-01   1.00800           0
      79 A    12   THR  HG22 HC     0.642000E-01   1.00800           0
      80 A    12   THR  HG23 HC     0.642000E-01   1.00800           0
      81 A    12   THR  OG1  OH    -0.676100       16.0000           0
      82 A    12   THR  HG1  HO     0.410200       1.00800           0
      83 A    12   THR  C    C      0.597300       12.0100           0
      84 A    12   THR  O    O     -0.567900       16.0000           0
      85 A    13   ARG  N    N     -0.347900       14.0100           0
      86 A    13   ARG  H    H      0.274700       1.00800           0
      87 A    13   ARG  CA   CX    -0.263700       12.0100           0
      88 A    13   ARG  HA   H1     0.156000       1.00800           0
      89 A    13   ARG  CB   C8    -0.700000E-03   12.0100           0
      90 A    13   ARG  HB2  HC     0.327000E-01   1.00800           0
      91 A    13   ARG  HB3  HC     0.327000E-01   1.00800           0
      92 A    13   ARG  CG   C8     0.390000E-01   12.0100           0
      93 A    13   ARG  HG2  HC     0.285000E-01   1.00800           0
      94 A    13   ARG  HG3  HC     0.285000E-01   1.00800           0
      95 A    13   ARG  CD   C8     0.486000E-01   12.0100           0
      96 A    13   ARG  HD2  H1     0.687000E-01   1.00800           0
      97 A    13   ARG  HD3  H1     0.687000E-01   1.00800           0
      98 A    13   ARG  NE   N2    -0.529500       14.0100           0
      99 A    13   ARG  HE   H      0.345600       1.00800           0
     100 A    13   ARG  CZ   CA     0.807600       12.0100           0
     101 A    13   ARG  NH1  N2    -0.862700       14.0100           0
     102 A    13   ARG  HH11 H      0.447800       1.00800           0
     103 A    13   ARG  HH12 H      0.447800       1.00800           0
     104 A    13   ARG  NH2  N2    -0.862700       14.0100           0
     105 A    13   ARG  HH21 H      0.447800       1.00800           0
     106 A    13   ARG  HH22 H      0.447800       1.00800           0
     107 A    13   ARG  C    C      0.734100       12.0100           0
     108 A    13   ARG  O    O     -0.589400       16.0000           0
     109 A    14   ALA  N    N     -0.415700       14.0100           0
     110 A    14   ALA  H    H      0.271900       1.00800           0
     111 A    14   ALA  CA   CX     0.337000E-01   12.0100           0
     112 A    14   ALA  HA   H1     0.823000E-01   1.00800           0
     113 A    14   ALA  CB   CT    -0.182500       12.0100           0
     114 A    14   ALA  HB1  HC     0.603000E-01   1.00800           0
     115 A    14   ALA  HB2  HC     0.603000E-01   1.00800           0
     116 A    14   ALA  HB3  HC     0.603000E-01   1.00800           0
     117 A    14   ALA  C    C      0.597300       12.0100           0
     118 A    14   ALA  O    O     -0.567900       16.0000           0
     119 A    15   ILE  N    N     -0.415700       14.0100           0
     120 A    15   ILE  H    H      0.271900       1.00800           0
     121 A    15   ILE  CA   CX    -0.597000E-01   12.0100           0
     122 A    15   ILE  HA   H1     0.869000E-01   1.00800           0
     123 A    15   ILE  CB   C3     0.130300       12.0100           0
     124 A    15   ILE  HB   HC     0.187000E-01   1.00800           0
     125 A    15   ILE  CG2  CT    -0.320400       12.0100           0
     126 A    15   ILE  HG21 HC     0.882000E-01   1.00800           0
     127 A    15   ILE  HG22 HC     0.882000E-01   1.00800           0
     128 A    15   ILE  HG23 HC     0.882000E-01   1.00800           0
     129 A    15   ILE  CG1  C2    -0.430000E-01   12.0100           0
     130 A    15   ILE  HG12 HC     0.236000E-01   1.00800           0
     131 A    15   ILE  HG13 HC     0.236000E-01   1.00800           0
     132 A    15   ILE  CD1  CT    -0.660000E-01   12.0100           0
     133 A    15   ILE  HD11 HC     0.186000E-01   1.00800           0
     134 A    15   ILE  HD12 HC     0.186000E-01   1.00800           0
     135 A    15   ILE  HD13 HC     0.186000E-01   1.00800           0
     136 A    15   ILE  C    C      0.597300       12.0100           0
     137 A    15   ILE  O    O     -0.567900       16.0000           0
     138 A    16   HIE  N    N     -0.415700       14.0100           0
     139 A    16   HIE  H    H      0.271900       1.00800           0
     140 A    16   HIE  CA   CX    -0.581000E-01   12.0100           0
     141 A    16   HIE  HA   H1     0.136000       1.00800           0
     142 A    16   HIE  CB   CT    -0.740000E-02   12.0100           0
     143 A    16   HIE  HB2  HC     0.367000E-01   1.00800           0
     144 A    16   HIE  HB3  HC     0.367000E-01   1.00800           0
     145 A    16   HIE  CG   CC     0.186800       12.0100           0
     146 A    16   HIE  ND1  NB    -0.543200       14.0100           0
     147 A    16   HIE  CE1  CR     0.163500       12.0100           0
     148 A    16   HIE  HE1  H5     0.143500       1.00800           0
     149 A    16   HIE  NE2  NA    -0.279500       14.0100           0
     150 A    16   HIE  HE2  H      0.333900       1.00800           0
     151 A    16   HIE  CD2  CW    -0.220700       12.0100           0
     152 A    16   HIE  HD2  H4     0.186200       1.00800           0
     153 A    16   HIE  C    C      0.597300       12.0100           0
     154 A    16   HIE  O    O     -0.567900       16.0000           0
     155 A    17   HID  N    N     -0.415700       14.0100           0
     156 A    17   HID  H    H      0.271900       1.00800           0
     157 A    17   HID  CA   CX     0.188000E-01   12.0100           0
     158 A    17   HID  HA   H1     0.881000E-01   1.00800           0
     159 A    17   HID  CB   CT    -0.462000E-01   12.0100           0
     160 A    17   HID  HB2  HC     0.402000E-01   1.00800           0
     161 A    17   HID  HB3  HC     0.402000E-01   1.00800           0
     162 A    17   HID  CG   CC    -0.266000E-01   12.0100           0
     163 A    17   HID  ND1  NA    -0.381100       14.0100           0
     164 A    17   HID  HD1  H      0.364900       1.00800           0
     165 A    17   HID  CE1  CR     0.205700       12.0100           0
     166 A    17   HID  HE1  H5     0.139200       1.00800           0
     167 A    17   HID  NE2  NB    -0.572700       14.0100           0
     168 A    17   HID  CD2  CV     0.129200       12.0100           0
     169 A    17   HID  HD2  H4     0.114700       1.00800           0
     170 A    17   HID  C    C      0.597300       12.0100           0
     171 A    17   HID  O    O     -0.567900       16.0000           0
     172 A    18   GLY  N    N     -0.415700       14.0100           0
     173 A    18   GLY  H    H      0.271900       1.00800           0
     174 A    18   GLY  CA   CX    -0.252000E-01   12.0100           0
     175 A    18   GLY  HA2  H1     0.698000E-01   1.00800           0
     176 A    18   GLY  HA3  H1     0.698000E-01   1.00800           0
     177 A    18   GLY  C    C      0.597300       12.0100           0
     178 A    18   GLY  O    O     -0.567900       16.0000           0
     179 A    19   TYR  N    N     -0.415700       14.0100           0
     180 A    19   TYR  H    H      0.271900       1.00800           0
     181 A    19   TYR  CA   CX    -0.140000E-02   12.0100           0
     182 A    19   TYR  HA   H1     0.876000E-01   1.00800           0
     183 A    19   TYR  CB   CT    -0.152000E-01   12.0100           0
     184 A    19   TYR  HB2  HC     0.295000E-01   1.00800           0
     185 A    19   TYR  HB3  HC     0.295000E-01   1.00800           0
     186 A    19   TYR  CG   CA    -0.110000E-02   12.0100           0
     187 A    19   TYR  CD1  CA    -0.190600       12.0100           0
     188 A    19   TYR  HD1  HA     0.169900       1.00800           0
     189 A    19   TYR  CE1  CA    -0.234100       12.0100           0
     190 A    19   TYR  HE1  HA     0.165600       1.00800           0
     191 A    19   TYR  CZ   C      0.322600       12.0100           0
     192 A    19   TYR  OH   OH    -0.557900       16.0000           0
     193 A    19   TYR  HH   HO     0.399200       1.00800           0
     194 A    19   TYR  CE2  CA    -0.234100       12.0100           0
     195 A    19   TYR  HE2  HA     0.165600       1.00800           0
     196 A    19   TYR  CD2  CA    -0.190600       12.0100           0
     197 A    19   TYR  HD2  HA     0.169900       1.00800           0
     198 A    19   TYR  C    C      0.597300       12.0100           0
     199 A    19   TYR  O    O     -0.567900       16.0000           0
     200 A    29   VAL  N    N     -0.415700       14.0100           0
     201 A    29   VAL  H    H      0.271900       1.00800           0
     202 A    29   VAL  CA   CX    -0.875000E-01   12.0100           0
     203 A    29   VAL  HA   H1     0.969000E-01   1.00800           0
     204 A    29   VAL  CB   C3     0.298500       12.0100           0
     205 A    29   VAL  HB   HC    -0.297000E-01   1.00800           0
     206 A    29   VAL  CG1  CT    -0.319200       12.0100           0
     207 A    29   VAL  HG11 HC     0.791000E-01   1.00800           0
     208 A    29   VAL  HG12 HC     0.791000E-01   1.00800           0
     209 A    29   VAL  HG13 HC     0.791000E-01   1.00800           0
     210 A    29   VAL  CG2  CT    -0.319200       12.0100           0
     211 A    29   VAL  HG21 HC     0.791000E-01   1.00800           0
     212 A    29   VAL  HG22 HC     0.791000E-01   1.00800           0
     213 A    29   VAL  HG23 HC     0.791000E-01   1.00800           0
     214 A    29   VAL  C    C      0.597300       12.0100           0
     215 A    29   VAL  O    O     -0.567900       16.0000           0
     216 A    30   PRO  N    N     -0.254800       14.0100           0
     217 A    30   PRO  CD   CT     0.192000E-01   12.0100           0
     218 A    30   PRO  HD2  H1     0.391000E-01   1.00800           0
     219 A    30   PRO  HD3  H1     0.391000E-01   1.00800           0
     220 A    30   PRO  CG   CT     0.189000E-01   12.0100           0
     221 A    30   PRO  HG2  HC     0.213000E-01   1.00800           0
     222 A    30   PRO  HG3  HC     0.213000E-01   1.00800           0
     223 A    30   PRO  CB   CT    -0.700000E-02   12.0100           0
     224 A    30   PRO  HB2  HC     0.253000E-01   1.00800           0
     225 A    30   PRO  HB3  HC     0.253000E-01   1.00800           0
     226 A    30   PRO  CA   CX    -0.266000E-01   12.0100           0
     227 A    30   PRO  HA   H1     0.641000E-01   1.00800           0
     228 A    30   PRO  C    C      0.589600       12.0100           0
     229 A    30   PRO  O    O     -0.574800       16.0000           0
     230 A    31   PRO  N    N     -0.254800       14.0100           0
     231 A    31   PRO  CD   CT     0.192000E-01   12.0100           0
     232 A    31   PRO  HD2  H1     0.391000E-01   1.00800           0
     233 A    31   PRO  HD3  H1     0.391000E-01   1.00800           0
     234 A    31   PRO  CG   CT     0.189000E-01   12.0100           0
     235 A    31   PRO  HG2  HC     0.213000E-01   1.00800           0
     236 A    31   PRO  HG3  HC     0.213000E-01   1.00800           0
     237 A    31   PRO  CB   CT    -0.700000E-02   12.0100           0
     238 A    31   PRO  HB2  HC     0.253000E-01   1.00800           0
     239 A    31   PRO  HB3  HC     0.253000E-01   1.00800           0
     240 A    31   PRO  CA   CX    -0.266000E-01   12.0100           0
     241 A    31   PRO  HA   H1     0.641000E-01   1.00800           0
     242 A    31   PRO  C    C      0.589600       12.0100           0
     243 A    31   PRO  O    O     -0.574800       16.0000           0
     244 A    32   VAL  N    N     -0.415700       14.0100           0
     245 A    32   VAL  H    H      0.271900       1.00800           0
     246 A    32   VAL  CA   CX    -0.875000E-01   12.0100           0
     247 A    32   VAL  HA   H1     0.969000E-01   1.00800           0
     248 A    32   VAL  CB   C3     0.298500       12.0100           0
     249 A    32   VAL  HB   HC    -0.297000E-01   1.00800           0
     250 A    32   VAL  CG1  CT    -0.319200       12.0100           0
     251 A    32   VAL  HG11 HC     0.791000E-01   1.00800           0
     252 A    32   VAL  HG12 HC     0.791000E-01   1.00800           0
     253 A    32   VAL  HG13 HC     0.791000E-01   1.00800           0
     254 A    32   VAL  CG2  CT    -0.319200       12.0100           0
     255 A    32   VAL  HG21 HC     0.791000E-01   1.00800           0
     256 A    32   VAL  HG22 HC     0.791000E-01   1.00800           0
     257 A    32   VAL  HG23 HC     0.791000E-01   1.00800           0
     258 A    32   VAL  C    C      0.597300       12.0100           0
     259 A    32   VAL  O    O     -0.567900       16.0000           0
     260 A    33   TYR  N    N     -0.415700       14.0100           0
     261 A    33   TYR  H    H      0.271900       1.00800           0
     262 A    33   TYR  CA   CX    -0.140000E-02   12.0100           0
     263 A    33   TYR  HA   H1     0.876000E-01   1.00800           0
     264 A    33   TYR  CB   CT    -0.152000E-01   12.0100           0
     265 A    33   TYR  HB2  HC     0.295000E-01   1.00800           0
     266 A    33   TYR  HB3  HC     0.295000E-01   1.00800           0
     267 A    33   TYR  CG   CA    -0.110000E-02   12.0100           0
     268 A    33   TYR  CD1  CA    -0.190600       12.0100           0
     269 A    33   TYR  HD1  HA     0.169900       1.00800           0
     270 A    33   TYR  CE1  CA    -0.234100       12.0100           0
     271 A    33   TYR  HE1  HA     0.165600       1.00800           0
     272 A    33   TYR  CZ   C      0.322600       12.0100           0
     273 A    33   TYR  OH   OH    -0.557900       16.0000           0
     274 A    33   TYR  HH   HO     0.399200       1.00800           0
     275 A    33   TYR  CE2  CA    -0.234100       12.0100           0
     276 A    33   TYR  HE2  HA     0.165600       1.00800           0
     277 A    33   TYR  CD2  CA    -0.190600       12.0100           0
     278 A    33   TYR  HD2  HA     0.169900       1.00800           0
     279 A    33   TYR  C    C      0.597300       12.0100           0
     280 A    33   TYR  O    O     -0.567900       16.0000           0
     281 A    34   GLN  N    N     -0.415700       14.0100           0
     282 A    34   GLN  H    H      0.271900       1.00800           0
     283 A    34   GLN  CA   CX    -0.310000E-02   12.0100           0
     284 A    34   GLN  HA   H1     0.850000E-01   1.00800           0
     285 A    34   GLN  CB   C2    -0.360000E-02   12.0100           0
     286 A    34   GLN  HB2  HC     0.171000E-01   1.00800           0
     287 A    34   GLN  HB3  HC     0.171000E-01   1.00800           0
     288 A    34   GLN  CG   C2    -0.645000E-01   12.0100           0
     289 A    34   GLN  HG2  HC     0.352000E-01   1.00800           0
     290 A    34   GLN  HG3  HC     0.352000E-01   1.00800           0
     291 A    34   GLN  CD   C      0.695100       12.0100           0
     292 A    34   GLN  OE1  O     -0.608600       16.0000           0
     293 A    34   GLN  NE2  N     -0.940700       14.0100           0
     294 A    34   GLN  HE21 H      0.425100       1.00800           0
     295 A    34   GLN  HE22 H      0.425100       1.00800           0
     296 A    34   GLN  C    C      0.597300       12.0100           0
     297 A    34   GLN  O    O     -0.567900       16.0000           0
     298 A    35   THR  N    N     -0.415700       14.0100           0
     299 A    35   THR  H    H      0.271900       1.00800           0
     300 A    35   THR  CA   CX    -0.389000E-01   12.0100           0
     301 A    35   THR  HA   H1     0.100700       1.00800           0
     302 A    35   THR  CB   C3     0.365400       12.0100           0
     303 A    35   THR  HB   H1     0.430000E-02   1.00800           0
     304 A    35   THR  CG2  CT    -0.243800       12.0100           0
     305 A    35   THR  HG21 HC     0.642000E-01   1.00800           0
     306 A    35   THR  HG22 HC     0.642000E-01   1.00800           0
     307 A    35   THR  HG23 HC     0.642000E-01   1.00800           0
     308 A    35   THR  OG1  OH    -0.676100       16.0000           0
     309 A    35   THR  HG1  HO     0.410200       1.00800           0
     310 A    35   THR  C    C      0.597300       12.0100           0
     311 A    35   THR  O    O     -0.567900       16.0000           0
     312 A    36   ALA  N    N     -0.415700       14.0100           0
     313 A    36   ALA  H    H      0.271900       1.00800           0
     314 A    36   ALA  CA   CX     0.337000E-01   12.0100           0
     315 A    36   ALA  HA   H1     0.823000E-01   1.00800           0
     316 A    36   ALA  CB   CT    -0.182500       12.0100           0
     317 A    36   ALA  HB1  HC     0.603000E-01   1.00800           0
     318 A    36   ALA  HB2  HC     0.603000E-01   1.00800           0
     319 A    36   ALA  HB3  HC     0.603000E-01   1.00800           0
     320 A    36   ALA  C    C      0.597300       12.0100           0
     321 A    36   ALA  O    O     -0.567900       16.0000           0
     322 A    38   PHE  N    N     -0.415700       14.0100           0
     323 A    38   PHE  H    H      0.271900       1.00800           0
     324 A    38   PHE  CA   CX    -0.240000E-02   12.0100           0
     325 A    38   PHE  HA   H1     0.978000E-01   1.00800           0
     326 A    38   PHE  CB   CT    -0.343000E-01   12.0100           0
     327 A    38   PHE  HB2  HC     0.295000E-01   1.00800           0
     328 A    38   PHE  HB3  HC     0.295000E-01   1.00800           0
     329 A    38   PHE  CG   CA     0.118000E-01   12.0100           0
     330 A    38   PHE  CD1  CA    -0.125600       12.0100           0
     331 A    38   PHE  HD1  HA     0.133000       1.00800           0
     332 A    38   PHE  CE1  CA    -0.170400       12.0100           0
     333 A    38   PHE  HE1  HA     0.143000       1.00800           0
     334 A    38   PHE  CZ   CA    -0.107200       12.0100           0
     335 A    38   PHE  HZ   HA     0.129700       1.00800           0
     336 A    38   PHE  CE2  CA    -0.170400       12.0100           0
     337 A    38   PHE  HE2  HA     0.143000       1.00800           0
     338 A    38   PHE  CD2  CA    -0.125600       12.0100           0
     339 A    38   PHE  HD2  HA     0.133000       1.00800           0
     340 A    38   PHE  C    C      0.597300       12.0100           0
     341 A    38   PHE  O    O     -0.567900       16.0000           0
     342 A    57   HID  N    N     -0.415700       14.0100           0
     343 A    57   HID  H    H      0.271900       1.00800           0
     344 A    57   HID  CA   CX     0.188000E-01   12.0100           0
     345 A    57   HID  HA   H1     0.881000E-01   1.00800           0
     346 A    57   HID  CB   CT    -0.462000E-01   12.0100           0
     347 A    57   HID  HB2  HC     0.402000E-01   1.00800           0
     348 A    57   HID  HB3  HC     0.402000E-01   1.00800           0
     349 A    57   HID  CG   CC    -0.266000E-01   12.0100           0
     350 A    57   HID  ND1  NA    -0.381100       14.0100           0
     351 A    57   HID  HD1  H      0.364900       1.00800           0
     352 A    57   HID  CE1  CR     0.205700       12.0100           0
     353 A    57   HID  HE1  H5     0.139200       1.00800           0
     354 A    57   HID  NE2  NB    -0.572700       14.0100           0
     355 A    57   HID  CD2  CV     0.129200       12.0100           0
     356 A    57   HID  HD2  H4     0.114700       1.00800           0
     357 A    57   HID  C    C      0.597300       12.0100           0
     358 A    57   HID  O    O     -0.567900       16.0000           0
     359 A    58   PHE  N    N     -0.415700       14.0100           0
     360 A    58   PHE  H    H      0.271900       1.00800           0
     361 A    58   PHE  CA   CX    -0.240000E-02   12.0100           0
     362 A    58   PHE  HA   H1     0.978000E-01   1.00800           0
     363 A    58   PHE  CB   CT    -0.343000E-01   12.0100           0
     364 A    58   PHE  HB2  HC     0.295000E-01   1.00800           0
     365 A    58   PHE  HB3  HC     0.295000E-01   1.00800           0
     366 A    58   PHE  CG   CA     0.118000E-01   12.0100           0
     367 A    58   PHE  CD1  CA    -0.125600       12.0100           0
     368 A    58   PHE  HD1  HA     0.133000       1.00800           0
     369 A    58   PHE  CE1  CA    -0.170400       12.0100           0
     370 A    58   PHE  HE1  HA     0.143000       1.00800           0
     371 A    58   PHE  CZ   CA    -0.107200       12.0100           0
     372 A    58   PHE  HZ   HA     0.129700       1.00800           0
     373 A    58   PHE  CE2  CA    -0.170400       12.0100           0
     374 A    58   PHE  HE2  HA     0.143000       1.00800           0
     375 A    58   PHE  CD2  CA    -0.125600       12.0100           0
     376 A    58   PHE  HD2  HA     0.133000       1.00800           0
     377 A    58   PHE  C    C      0.597300       12.0100           0
     378 A    58   PHE  O    O     -0.567900       16.0000           0
     379 A    59   TYR  N    N     -0.415700       14.0100           0
     380 A    59   TYR  H    H      0.271900       1.00800           0
     381 A    59   TYR  CA   CX    -0.140000E-02   12.0100           0
     382 A    59   TYR  HA   H1     0.876000E-01   1.00800           0
     383 A    59   TYR  CB   CT    -0.152000E-01   12.0100           0
     384 A    59   TYR  HB2  HC     0.295000E-01   1.00800           0
     385 A    59   TYR  HB3  HC     0.295000E-01   1.00800           0
     386 A    59   TYR  CG   CA    -0.110000E-02   12.0100           0
     387 A    59   TYR  CD1  CA    -0.190600       12.0100           0
     388 A    59   TYR  HD1  HA     0.169900       1.00800           0
     389 A    59   TYR  CE1  CA    -0.234100       12.0100           0
     390 A    59   TYR  HE1  HA     0.165600       1.00800           0
     391 A    59   TYR  CZ   C      0.322600       12.0100           0
     392 A    59   TYR  OH   OH    -0.557900       16.0000           0
     393 A    59   TYR  HH   HO     0.399200       1.00800           0
     394 A    59   TYR  CE2  CA    -0.234100       12.0100           0
     395 A    59   TYR  HE2  HA     0.165600       1.00800           0
     396 A    59   TYR  CD2  CA    -0.190600       12.0100           0
     397 A    59   TYR  HD2  HA     0.169900       1.00800           0
     398 A    59   TYR  C    C      0.597300       12.0100           0
     399 A    59   TYR  O    O     -0.567900       16.0000           0
     400 A    60   SER  N    N     -0.415700       14.0100           0
     401 A    60   SER  H    H      0.271900       1.00800           0
     402 A    60   SER  CA   CX    -0.249000E-01   12.0100           0
     403 A    60   SER  HA   H1     0.843000E-01   1.00800           0
     404 A    60   SER  CB   C2     0.211700       12.0100           0
     405 A    60   SER  HB2  H1     0.352000E-01   1.00800           0
     406 A    60   SER  HB3  H1     0.352000E-01   1.00800           0
     407 A    60   SER  OG   OH    -0.654600       16.0000           0
     408 A    60   SER  HG   HO     0.427500       1.00800           0
     409 A    60   SER  C    C      0.597300       12.0100           0
     410 A    60   SER  O    O     -0.567900       16.0000           0
     411 A    61   ARG  N    N     -0.347900       14.0100           0
     412 A    61   ARG  H    H      0.274700       1.00800           0
     413 A    61   ARG  CA   CX    -0.263700       12.0100           0
     414 A    61   ARG  HA   H1     0.156000       1.00800           0
     415 A    61   ARG  CB   C8    -0.700000E-03   12.0100           0
     416 A    61   ARG  HB2  HC     0.327000E-01   1.00800           0
     417 A    61   ARG  HB3  HC     0.327000E-01   1.00800           0
     418 A    61   ARG  CG   C8     0.390000E-01   12.0100           0
     419 A    61   ARG  HG2  HC     0.285000E-01   1.00800           0
     420 A    61   ARG  HG3  HC     0.285000E-01   1.00800           0
     421 A    61   ARG  CD   C8     0.486000E-01   12.0100           0
     422 A    61   ARG  HD2  H1     0.687000E-01   1.00800           0
     423 A    61   ARG  HD3  H1     0.687000E-01   1.00800           0
     424 A    61   ARG  NE   N2    -0.529500       14.0100           0
     425 A    61   ARG  HE   H      0.345600       1.00800           0
     426 A    61   ARG  CZ   CA     0.807600       12.0100           0
     427 A    61   ARG  NH1  N2    -0.862700       14.0100           0
     428 A    61   ARG  HH11 H      0.447800       1.00800           0
     429 A    61   ARG  HH12 H      0.447800       1.00800           0
     430 A    61   ARG  NH2  N2    -0.862700       14.0100           0
     431 A    61   ARG  HH21 H      0.447800       1.00800           0
     432 A    61   ARG  HH22 H      0.447800       1.00800           0
     433 A    61   ARG  C    C      0.734100       12.0100           0
     434 A    61   ARG  O    O     -0.589400       16.0000           0
     435 A    62   ILE  N    N     -0.415700       14.0100           0
     436 A    62   ILE  H    H      0.271900       1.00800           0
     437 A    62   ILE  CA   CX    -0.597000E-01   12.0100           0
     438 A    62   ILE  HA   H1     0.869000E-01   1.00800           0
     439 A    62   ILE  CB   C3     0.130300       12.0100           0
     440 A    62   ILE  HB   HC     0.187000E-01   1.00800           0
     441 A    62   ILE  CG2  CT    -0.320400       12.0100           0
     442 A    62   ILE  HG21 HC     0.882000E-01   1.00800           0
     443 A    62   ILE  HG22 HC     0.882000E-01   1.00800           0
     444 A    62   ILE  HG23 HC     0.882000E-01   1.00800           0
     445 A    62   ILE  CG1  C2    -0.430000E-01   12.0100           0
     446 A    62   ILE  HG12 HC     0.236000E-01   1.00800           0
     447 A    62   ILE  HG13 HC     0.236000E-01   1.00800           0
     448 A    62   ILE  CD1  CT    -0.660000E-01   12.0100           0
     449 A    62   ILE  HD11 HC     0.186000E-01   1.00800           0
     450 A    62   ILE  HD12 HC     0.186000E-01   1.00800           0
     451 A    62   ILE  HD13 HC     0.186000E-01   1.00800           0
     452 A    62   ILE  C    C      0.597300       12.0100           0
     453 A    62   ILE  O    O     -0.567900       16.0000           0
     454 A    63   SER  N    N     -0.415700       14.0100           0
     455 A    63   SER  H    H      0.271900       1.00800           0
     456 A    63   SER  CA   CX    -0.249000E-01   12.0100           0
     457 A    63   SER  HA   H1     0.843000E-01   1.00800           0
     458 A    63   SER  CB   C2     0.211700       12.0100           0
     459 A    63   SER  HB2  H1     0.352000E-01   1.00800           0
     460 A    63   SER  HB3  H1     0.352000E-01   1.00800           0
     461 A    63   SER  OG   OH    -0.654600       16.0000           0
     462 A    63   SER  HG   HO     0.427500       1.00800           0
     463 A    63   SER  C    C      0.597300       12.0100           0
     464 A    63   SER  O    O     -0.567900       16.0000           0
     465 A    64   ASN  N    N     -0.415700       14.0100           0
     466 A    64   ASN  H    H      0.271900       1.00800           0
     467 A    64   ASN  CA   CX     0.143000E-01   12.0100           0
     468 A    64   ASN  HA   H1     0.104800       1.00800           0
     469 A    64   ASN  CB   C2    -0.204100       12.0100           0
     470 A    64   ASN  HB2  HC     0.797000E-01   1.00800           0
     471 A    64   ASN  HB3  HC     0.797000E-01   1.00800           0
     472 A    64   ASN  CG   C      0.713000       12.0100           0
     473 A    64   ASN  OD1  O     -0.593100       16.0000           0
     474 A    64   ASN  ND2  N     -0.919100       14.0100           0
     475 A    64   ASN  HD21 H      0.419600       1.00800           0
     476 A    64   ASN  HD22 H      0.419600       1.00800           0
     477 A    64   ASN  C    C      0.597300       12.0100           0
     478 A    64   ASN  O    O     -0.567900       16.0000           0
     479 A    65   PRO  N    N     -0.254800       14.0100           0
     480 A    65   PRO  CD   CT     0.192000E-01   12.0100           0
     481 A    65   PRO  HD2  H1     0.391000E-01   1.00800           0
     482 A    65   PRO  HD3  H1     0.391000E-01   1.00800           0
     483 A    65   PRO  CG   CT     0.189000E-01   12.0100           0
     484 A    65   PRO  HG2  HC     0.213000E-01   1.00800           0
     485 A    65   PRO  HG3  HC     0.213000E-01   1.00800           0
     486 A    65   PRO  CB   CT    -0.700000E-02   12.0100           0
     487 A    65   PRO  HB2  HC     0.253000E-01   1.00800           0
     488 A    65   PRO  HB3  HC     0.253000E-01   1.00800           0
     489 A    65   PRO  CA   CX    -0.266000E-01   12.0100           0
     490 A    65   PRO  HA   H1     0.641000E-01   1.00800           0
     491 A    65   PRO  C    C      0.589600       12.0100           0
     492 A    65   PRO  O    O     -0.574800       16.0000           0
     493 A    66   THR  N    N     -0.415700       14.0100           0
     494 A    66   THR  H    H      0.271900       1.00800           0
     495 A    66   THR  CA   CX    -0.389000E-01   12.0100           0
     496 A    66   THR  HA   H1     0.100700       1.00800           0
     497 A    66   THR  CB   C3     0.365400       12.0100           0
     498 A    66   THR  HB   H1     0.430000E-02   1.00800           0
     499 A    66   THR  CG2  CT    -0.243800       12.0100           0
     500 A    66   THR  HG21 HC     0.642000E-01   1.00800           0
     501 A    66   THR  HG22 HC     0.642000E-01   1.00800           0
     502 A    66   THR  HG23 HC     0.642000E-01   1.00800           0
     503 A    66   THR  OG1  OH    -0.676100       16.0000           0
     504 A    66   THR  HG1  HO     0.410200       1.00800           0
     505 A    66   THR  C    C      0.597300       12.0100           0
     506 A    66   THR  O    O     -0.567900       16.0000           0
     507 A    67   LEU  N    N     -0.415700       14.0100           0
     508 A    67   LEU  H    H      0.271900       1.00800           0
     509 A    67   LEU  CA   CX    -0.518000E-01   12.0100           0
     510 A    67   LEU  HA   H1     0.922000E-01   1.00800           0
     511 A    67   LEU  CB   C2    -0.110200       12.0100           0
     512 A    67   LEU  HB2  HC     0.457000E-01   1.00800           0
     513 A    67   LEU  HB3  HC     0.457000E-01   1.00800           0
     514 A    67   LEU  CG   C3     0.353100       12.0100           0
     515 A    67   LEU  HG   HC    -0.361000E-01   1.00800           0
     516 A    67   LEU  CD1  CT    -0.412100       12.0100           0
     517 A    67   LEU  HD11 HC     0.100000       1.00800           0
     518 A    67   LEU  HD12 HC     0.100000       1.00800           0
     519 A    67   LEU  HD13 HC     0.100000       1.00800           0
     520 A    67   LEU  CD2  CT    -0.412100       12.0100           0
     521 A    67   LEU  HD21 HC     0.100000       1.00800           0
     522 A    67   LEU  HD22 HC     0.100000       1.00800           0
     523 A    67   LEU  HD23 HC     0.100000       1.00800           0
     524 A    67   LEU  C    C      0.597300       12.0100           0
     525 A    67   LEU  O    O     -0.567900       16.0000           0
     526 A    68   ASN  N    N     -0.415700       14.0100           0
     527 A    68   ASN  H    H      0.271900       1.00800           0
     528 A    68   ASN  CA   CX     0.143000E-01   12.0100           0
     529 A    68   ASN  HA   H1     0.104800       1.00800           0
     530 A    68   ASN  CB   C2    -0.204100       12.0100           0
     531 A    68   ASN  HB2  HC     0.797000E-01   1.00800           0
     532 A    68   ASN  HB3  HC     0.797000E-01   1.00800           0
     533 A    68   ASN  CG   C      0.713000       12.0100           0
     534 A    68   ASN  OD1  O     -0.593100       16.0000           0
     535 A    68   ASN  ND2  N     -0.919100       14.0100           0
     536 A    68   ASN  HD21 H      0.419600       1.00800           0
     537 A    68   ASN  HD22 H      0.419600       1.00800           0
     538 A    68   ASN  C    C      0.597300       12.0100           0
     539 A    68   ASN  O    O     -0.567900       16.0000           0
     540 A    69   LEU  N    N     -0.415700       14.0100           0
     541 A    69   LEU  H    H      0.271900       1.00800           0
     542 A    69   LEU  CA   CX    -0.518000E-01   12.0100           0
     543 A    69   LEU  HA   H1     0.922000E-01   1.00800           0
     544 A    69   LEU  CB   C2    -0.110200       12.0100           0
     545 A    69   LEU  HB2  HC     0.457000E-01   1.00800           0
     546 A    69   LEU  HB3  HC     0.457000E-01   1.00800           0
     547 A    69   LEU  CG   C3     0.353100       12.0100           0
     548 A    69   LEU  HG   HC    -0.361000E-01   1.00800           0
     549 A    69   LEU  CD1  CT    -0.412100       12.0100           0
     550 A    69   LEU  HD11 HC     0.100000       1.00800           0
     551 A    69   LEU  HD12 HC     0.100000       1.00800           0
     552 A    69   LEU  HD13 HC     0.100000       1.00800           0
     553 A    69   LEU  CD2  CT    -0.412100       12.0100           0
     554 A    69   LEU  HD21 HC     0.100000       1.00800           0
     555 A    69   LEU  HD22 HC     0.100000       1.00800           0
     556 A    69   LEU  HD23 HC     0.100000       1.00800           0
     557 A    69   LEU  C    C      0.597300       12.0100           0
     558 A    69   LEU  O    O     -0.567900       16.0000           0
     559 A    70   LEU  N    N     -0.415700       14.0100           0
     560 A    70   LEU  H    H      0.271900       1.00800           0
     561 A    70   LEU  CA   CX    -0.518000E-01   12.0100           0
     562 A    70   LEU  HA   H1     0.922000E-01   1.00800           0
     563 A    70   LEU  CB   C2    -0.110200       12.0100           0
     564 A    70   LEU  HB2  HC     0.457000E-01   1.00800           0
     565 A    70   LEU  HB3  HC     0.457000E-01   1.00800           0
     566 A    70   LEU  CG   C3     0.353100       12.0100           0
     567 A    70   LEU  HG   HC    -0.361000E-01   1.00800           0
     568 A    70   LEU  CD1  CT    -0.412100       12.0100           0
     569 A    70   LEU  HD11 HC     0.100000       1.00800           0
     570 A    70   LEU  HD12 HC     0.100000       1.00800           0
     571 A    70   LEU  HD13 HC     0.100000       1.00800           0
     572 A    70   LEU  CD2  CT    -0.412100       12.0100           0
     573 A    70   LEU  HD21 HC     0.100000       1.00800           0
     574 A    70   LEU  HD22 HC     0.100000       1.00800           0
     575 A    70   LEU  HD23 HC     0.100000       1.00800           0
     576 A    70   LEU  C    C      0.597300       12.0100           0
     577 A    70   LEU  O    O     -0.567900       16.0000           0
     578 A    71   GLU  N    N     -0.516300       14.0100           0
     579 A    71   GLU  H    H      0.293600       1.00800           0
     580 A    71   GLU  CA   CX     0.397000E-01   12.0100           0
     581 A    71   GLU  HA   H1     0.110500       1.00800           0
     582 A    71   GLU  CB   C2     0.560000E-01   12.0100           0
     583 A    71   GLU  HB2  HC    -0.173000E-01   1.00800           0
     584 A    71   GLU  HB3  HC    -0.173000E-01   1.00800           0
     585 A    71   GLU  CG   C2     0.136000E-01   12.0100           0
     586 A    71   GLU  HG2  HC    -0.425000E-01   1.00800           0
     587 A    71   GLU  HG3  HC    -0.425000E-01   1.00800           0
     588 A    71   GLU  CD   CO     0.805400       12.0100           0
     589 A    71   GLU  OE1  O2    -0.818800       16.0000           0
     590 A    71   GLU  OE2  O2    -0.818800       16.0000           0
     591 A    71   GLU  C    C      0.536600       12.0100           0
     592 A    71   GLU  O    O     -0.581900       16.0000           0
     593 A    72   ALA  N    N     -0.415700       14.0100           0
     594 A    72   ALA  H    H      0.271900       1.00800           0
     595 A    72   ALA  CA   CX     0.337000E-01   12.0100           0
     596 A    72   ALA  HA   H1     0.823000E-01   1.00800           0
     597 A    72   ALA  CB   CT    -0.182500       12.0100           0
     598 A    72   ALA  HB1  HC     0.603000E-01   1.00800           0
     599 A    72   ALA  HB2  HC     0.603000E-01   1.00800           0
     600 A    72   ALA  HB3  HC     0.603000E-01   1.00800           0
     601 A    72   ALA  C    C      0.597300       12.0100           0
     602 A    72   ALA  O    O     -0.567900       16.0000           0
     603 A    73   ARG  N    N     -0.347900       14.0100           0
     604 A    73   ARG  H    H      0.274700       1.00800           0
     605 A    73   ARG  CA   CX    -0.263700       12.0100           0
     606 A    73   ARG  HA   H1     0.156000       1.00800           0
     607 A    73   ARG  CB   C8    -0.700000E-03   12.0100           0
     608 A    73   ARG  HB2  HC     0.327000E-01   1.00800           0
     609 A    73   ARG  HB3  HC     0.327000E-01   1.00800           0
     610 A    73   ARG  CG   C8     0.390000E-01   12.0100           0
     611 A    73   ARG  HG2  HC     0.285000E-01   1.00800           0
     612 A    73   ARG  HG3  HC     0.285000E-01   1.00800           0
     613 A    73   ARG  CD   C8     0.486000E-01   12.0100           0
     614 A    73   ARG  HD2  H1     0.687000E-01   1.00800           0
     615 A    73   ARG  HD3  H1     0.687000E-01   1.00800           0
     616 A    73   ARG  NE   N2    -0.529500       14.0100           0
     617 A    73   ARG  HE   H      0.345600       1.00800           0
     618 A    73   ARG  CZ   CA     0.807600       12.0100           0
     619 A    73   ARG  NH1  N2    -0.862700       14.0100           0
     620 A    73   ARG  HH11 H      0.447800       1.00800           0
     621 A    73   ARG  HH12 H      0.447800       1.00800           0
     622 A    73   ARG  NH2  N2    -0.862700       14.0100           0
     623 A    73   ARG  HH21 H      0.447800       1.00800           0
     624 A    73   ARG  HH22 H      0.447800       1.00800           0
     625 A    73   ARG  C    C      0.734100       12.0100           0
     626 A    73   ARG  O    O     -0.589400       16.0000           0
     627 A    74   MET  N    N     -0.415700       14.0100           0
     628 A    74   MET  H    H      0.271900       1.00800           0
     629 A    74   MET  CA   CX    -0.237000E-01   12.0100           0
     630 A    74   MET  HA   H1     0.880000E-01   1.00800           0
     631 A    74   MET  CB   C2     0.342000E-01   12.0100           0
     632 A    74   MET  HB2  HC     0.241000E-01   1.00800           0
     633 A    74   MET  HB3  HC     0.241000E-01   1.00800           0
     634 A    74   MET  CG   C2     0.180000E-02   12.0100           0
     635 A    74   MET  HG2  H1     0.440000E-01   1.00800           0
     636 A    74   MET  HG3  H1     0.440000E-01   1.00800           0
     637 A    74   MET  SD   S     -0.273700       32.0600           0
     638 A    74   MET  CE   CT    -0.536000E-01   12.0100           0
     639 A    74   MET  HE1  H1     0.684000E-01   1.00800           0
     640 A    74   MET  HE2  H1     0.684000E-01   1.00800           0
     641 A    74   MET  HE3  H1     0.684000E-01   1.00800           0
     642 A    74   MET  C    C      0.597300       12.0100           0
     643 A    74   MET  O    O     -0.567900       16.0000           0
     644 A    75   ALA  N    N     -0.415700       14.0100           0
     645 A    75   ALA  H    H      0.271900       1.00800           0
     646 A    75   ALA  CA   CX     0.337000E-01   12.0100           0
     647 A    75   ALA  HA   H1     0.823000E-01   1.00800           0
     648 A    75   ALA  CB   CT    -0.182500       12.0100           0
     649 A    75   ALA  HB1  HC     0.603000E-01   1.00800           0
     650 A    75   ALA  HB2  HC     0.603000E-01   1.00800           0
     651 A    75   ALA  HB3  HC     0.603000E-01   1.00800           0
     652 A    75   ALA  C    C      0.597300       12.0100           0
     653 A    75   ALA  O    O     -0.567900       16.0000           0
     654 A    76   SER  N    N     -0.415700       14.0100           0
     655 A    76   SER  H    H      0.271900       1.00800           0
     656 A    76   SER  CA   CX    -0.249000E-01   12.0100           0
     657 A    76   SER  HA   H1     0.843000E-01   1.00800           0
     658 A    76   SER  CB   C2     0.211700       12.0100           0
     659 A    76   SER  HB2  H1     0.352000E-01   1.00800           0
     660 A    76   SER  HB3  H1     0.352000E-01   1.00800           0
     661 A    76   SER  OG   OH    -0.654600       16.0000           0
     662 A    76   SER  HG   HO     0.427500       1.00800           0
     663 A    76   SER  C    C      0.597300       12.0100           0
     664 A    76   SER  O    O     -0.567900       16.0000           0
     665 A    77   LEU  N    N     -0.415700       14.0100           0
     666 A    77   LEU  H    H      0.271900       1.00800           0
     667 A    77   LEU  CA   CX    -0.518000E-01   12.0100           0
     668 A    77   LEU  HA   H1     0.922000E-01   1.00800           0
     669 A    77   LEU  CB   C2    -0.110200       12.0100           0
     670 A    77   LEU  HB2  HC     0.457000E-01   1.00800           0
     671 A    77   LEU  HB3  HC     0.457000E-01   1.00800           0
     672 A    77   LEU  CG   C3     0.353100       12.0100           0
     673 A    77   LEU  HG   HC    -0.361000E-01   1.00800           0
     674 A    77   LEU  CD1  CT    -0.412100       12.0100           0
     675 A    77   LEU  HD11 HC     0.100000       1.00800           0
     676 A    77   LEU  HD12 HC     0.100000       1.00800           0
     677 A    77   LEU  HD13 HC     0.100000       1.00800           0
     678 A    77   LEU  CD2  CT    -0.412100       12.0100           0
     679 A    77   LEU  HD21 HC     0.100000       1.00800           0
     680 A    77   LEU  HD22 HC     0.100000       1.00800           0
     681 A    77   LEU  HD23 HC     0.100000       1.00800           0
     682 A    77   LEU  C    C      0.597300       12.0100           0
     683 A    77   LEU  O    O     -0.567900       16.0000           0
     684 A    78   GLU  N    N     -0.516300       14.0100           0
     685 A    78   GLU  H    H      0.293600       1.00800           0
     686 A    78   GLU  CA   CX     0.397000E-01   12.0100           0
     687 A    78   GLU  HA   H1     0.110500       1.00800           0
     688 A    78   GLU  CB   C2     0.560000E-01   12.0100           0
     689 A    78   GLU  HB2  HC    -0.173000E-01   1.00800           0
     690 A    78   GLU  HB3  HC    -0.173000E-01   1.00800           0
     691 A    78   GLU  CG   C2     0.136000E-01   12.0100           0
     692 A    78   GLU  HG2  HC    -0.425000E-01   1.00800           0
     693 A    78   GLU  HG3  HC    -0.425000E-01   1.00800           0
     694 A    78   GLU  CD   CO     0.805400       12.0100           0
     695 A    78   GLU  OE1  O2    -0.818800       16.0000           0
     696 A    78   GLU  OE2  O2    -0.818800       16.0000           0
     697 A    78   GLU  C    C      0.536600       12.0100           0
     698 A    78   GLU  O    O     -0.581900       16.0000           0
     699 A    79   GLY  N    N     -0.415700       14.0100           0
     700 A    79   GLY  H    H      0.271900       1.00800           0
     701 A    79   GLY  CA   CX    -0.252000E-01   12.0100           0
     702 A    79   GLY  HA2  H1     0.698000E-01   1.00800           0
     703 A    79   GLY  HA3  H1     0.698000E-01   1.00800           0
     704 A    79   GLY  C    C      0.597300       12.0100           0
     705 A    79   GLY  O    O     -0.567900       16.0000           0
     706 A    80   GLY  N    N     -0.415700       14.0100           0
     707 A    80   GLY  H    H      0.271900       1.00800           0
     708 A    80   GLY  CA   CX    -0.252000E-01   12.0100           0
     709 A    80   GLY  HA2  H1     0.698000E-01   1.00800           0
     710 A    80   GLY  HA3  H1     0.698000E-01   1.00800           0
     711 A    80   GLY  C    C      0.597300       12.0100           0
     712 A    80   GLY  O    O     -0.567900       16.0000           0
     713 A    81   GLU  N    N     -0.516300       14.0100           0
     714 A    81   GLU  H    H      0.293600       1.00800           0
     715 A    81   GLU  CA   CX     0.397000E-01   12.0100           0
     716 A    81   GLU  HA   H1     0.110500       1.00800           0
     717 A    81   GLU  CB   C2     0.560000E-01   12.0100           0
     718 A    81   GLU  HB2  HC    -0.173000E-01   1.00800           0
     719 A    81   GLU  HB3  HC    -0.173000E-01   1.00800           0
     720 A    81   GLU  CG   C2     0.136000E-01   12.0100           0
     721 A    81   GLU  HG2  HC    -0.425000E-01   1.00800           0
     722 A    81   GLU  HG3  HC    -0.425000E-01   1.00800           0
     723 A    81   GLU  CD   CO     0.805400       12.0100           0
     724 A    81   GLU  OE1  O2    -0.818800       16.0000           0
     725 A    81   GLU  OE2  O2    -0.818800       16.0000           0
     726 A    81   GLU  C    C      0.536600       12.0100           0
     727 A    81   GLU  O    O     -0.581900       16.0000           0
     728 A    82   ALA  N    N     -0.415700       14.0100           0
     729 A    82   ALA  H    H      0.271900       1.00800           0
     730 A    82   ALA  CA   CX     0.337000E-01   12.0100           0
     731 A    82   ALA  HA   H1     0.823000E-01   1.00800           0
     732 A    82   ALA  CB   CT    -0.182500       12.0100           0
     733 A    82   ALA  HB1  HC     0.603000E-01   1.00800           0
     734 A    82   ALA  HB2  HC     0.603000E-01   1.00800           0
     735 A    82   ALA  HB3  HC     0.603000E-01   1.00800           0
     736 A    82   ALA  C    C      0.597300       12.0100           0
     737 A    82   ALA  O    O     -0.567900       16.0000           0
     738 A    83   GLY  N    N     -0.415700       14.0100           0
     739 A    83   GLY  H    H      0.271900       1.00800           0
     740 A    83   GLY  CA   CX    -0.252000E-01   12.0100           0
     741 A    83   GLY  HA2  H1     0.698000E-01   1.00800           0
     742 A    83   GLY  HA3  H1     0.698000E-01   1.00800           0
     743 A    83   GLY  C    C      0.597300       12.0100           0
     744 A    83   GLY  O    O     -0.567900       16.0000           0
     745 A    84   LEU  N    N     -0.415700       14.0100           0
     746 A    84   LEU  H    H      0.271900       1.00800           0
     747 A    84   LEU  CA   CX    -0.518000E-01   12.0100           0
     748 A    84   LEU  HA   H1     0.922000E-01   1.00800           0
     749 A    84   LEU  CB   C2    -0.110200       12.0100           0
     750 A    84   LEU  HB2  HC     0.457000E-01   1.00800           0
     751 A    84   LEU  HB3  HC     0.457000E-01   1.00800           0
     752 A    84   LEU  CG   C3     0.353100       12.0100           0
     753 A    84   LEU  HG   HC    -0.361000E-01   1.00800           0
     754 A    84   LEU  CD1  CT    -0.412100       12.0100           0
     755 A    84   LEU  HD11 HC     0.100000       1.00800           0
     756 A    84   LEU  HD12 HC     0.100000       1.00800           0
     757 A    84   LEU  HD13 HC     0.100000       1.00800           0
     758 A    84   LEU  CD2  CT    -0.412100       12.0100           0
     759 A    84   LEU  HD21 HC     0.100000       1.00800           0
     760 A    84   LEU  HD22 HC     0.100000       1.00800           0
     761 A    84   LEU  HD23 HC     0.100000       1.00800           0
     762 A    84   LEU  C    C      0.597300       12.0100           0
     763 A    84   LEU  O    O     -0.567900       16.0000           0
     764 A    85   ALA  N    N     -0.415700       14.0100           0
     765 A    85   ALA  H    H      0.271900       1.00800           0
     766 A    85   ALA  CA   CX     0.337000E-01   12.0100           0
     767 A    85   ALA  HA   H1     0.823000E-01   1.00800           0
     768 A    85   ALA  CB   CT    -0.182500       12.0100           0
     769 A    85   ALA  HB1  HC     0.603000E-01   1.00800           0
     770 A    85   ALA  HB2  HC     0.603000E-01   1.00800           0
     771 A    85   ALA  HB3  HC     0.603000E-01   1.00800           0
     772 A    85   ALA  C    C      0.597300       12.0100           0
     773 A    85   ALA  O    O     -0.567900       16.0000           0
     774 A    86   LEU  N    N     -0.415700       14.0100           0
     775 A    86   LEU  H    H      0.271900       1.00800           0
     776 A    86   LEU  CA   CX    -0.518000E-01   12.0100           0
     777 A    86   LEU  HA   H1     0.922000E-01   1.00800           0
     778 A    86   LEU  CB   C2    -0.110200       12.0100           0
     779 A    86   LEU  HB2  HC     0.457000E-01   1.00800           0
     780 A    86   LEU  HB3  HC     0.457000E-01   1.00800           0
     781 A    86   LEU  CG   C3     0.353100       12.0100           0
     782 A    86   LEU  HG   HC    -0.361000E-01   1.00800           0
     783 A    86   LEU  CD1  CT    -0.412100       12.0100           0
     784 A    86   LEU  HD11 HC     0.100000       1.00800           0
     785 A    86   LEU  HD12 HC     0.100000       1.00800           0
     786 A    86   LEU  HD13 HC     0.100000       1.00800           0
     787 A    86   LEU  CD2  CT    -0.412100       12.0100           0
     788 A    86   LEU  HD21 HC     0.100000       1.00800           0
     789 A    86   LEU  HD22 HC     0.100000       1.00800           0
     790 A    86   LEU  HD23 HC     0.100000       1.00800           0
     791 A    86   LEU  C    C      0.597300       12.0100           0
     792 A    86   LEU  O    O     -0.567900       16.0000           0
     793 A    87   ALA  N    N     -0.415700       14.0100           0
     794 A    87   ALA  H    H      0.271900       1.00800           0
     795 A    87   ALA  CA   CX     0.337000E-01   12.0100           0
     796 A    87   ALA  HA   H1     0.823000E-01   1.00800           0
     797 A    87   ALA  CB   CT    -0.182500       12.0100           0
     798 A    87   ALA  HB1  HC     0.603000E-01   1.00800           0
     799 A    87   ALA  HB2  HC     0.603000E-01   1.00800           0
     800 A    87   ALA  HB3  HC     0.603000E-01   1.00800           0
     801 A    87   ALA  C    C      0.597300       12.0100           0
     802 A    87   ALA  O    O     -0.567900       16.0000           0
     803 A    88   SER  N    N     -0.415700       14.0100           0
     804 A    88   SER  H    H      0.271900       1.00800           0
     805 A    88   SER  CA   CX    -0.249000E-01   12.0100           0
     806 A    88   SER  HA   H1     0.843000E-01   1.00800           0
     807 A    88   SER  CB   C2     0.211700       12.0100           0
     808 A    88   SER  HB2  H1     0.352000E-01   1.00800           0
     809 A    88   SER  HB3  H1     0.352000E-01   1.00800           0
     810 A    88   SER  OG   OH    -0.654600       16.0000           0
     811 A    88   SER  HG   HO     0.427500       1.00800           0
     812 A    88   SER  C    C      0.597300       12.0100           0
     813 A    88   SER  O    O     -0.567900       16.0000           0
     814 A    89   GLY  N    N     -0.415700       14.0100           0
     815 A    89   GLY  H    H      0.271900       1.00800           0
     816 A    89   GLY  CA   CX    -0.252000E-01   12.0100           0
     817 A    89   GLY  HA2  H1     0.698000E-01   1.00800           0
     818 A    89   GLY  HA3  H1     0.698000E-01   1.00800           0
     819 A    89   GLY  C    C      0.597300       12.0100           0
     820 A    89   GLY  O    O     -0.567900       16.0000           0
     821 A    90   MET  N    N     -0.415700       14.0100           0
     822 A    90   MET  H    H      0.271900       1.00800           0
     823 A    90   MET  CA   CX    -0.237000E-01   12.0100           0
     824 A    90   MET  HA   H1     0.880000E-01   1.00800           0
     825 A    90   MET  CB   C2     0.342000E-01   12.0100           0
     826 A    90   MET  HB2  HC     0.241000E-01   1.00800           0
     827 A    90   MET  HB3  HC     0.241000E-01   1.00800           0
     828 A    90   MET  CG   C2     0.180000E-02   12.0100           0
     829 A    90   MET  HG2  H1     0.440000E-01   1.00800           0
     830 A    90   MET  HG3  H1     0.440000E-01   1.00800           0
     831 A    90   MET  SD   S     -0.273700       32.0600           0
     832 A    90   MET  CE   CT    -0.536000E-01   12.0100           0
     833 A    90   MET  HE1  H1     0.684000E-01   1.00800           0
     834 A    90   MET  HE2  H1     0.684000E-01   1.00800           0
     835 A    90   MET  HE3  H1     0.684000E-01   1.00800           0
     836 A    90   MET  C    C      0.597300       12.0100           0
     837 A    90   MET  O    O     -0.567900       16.0000           0
     838 A    91   GLY  N    N     -0.415700       14.0100           0
     839 A    91   GLY  H    H      0.271900       1.00800           0
     840 A    91   GLY  CA   CX    -0.252000E-01   12.0100           0
     841 A    91   GLY  HA2  H1     0.698000E-01   1.00800           0
     842 A    91   GLY  HA3  H1     0.698000E-01   1.00800           0
     843 A    91   GLY  C    C      0.597300       12.0100           0
     844 A    91   GLY  O    O     -0.567900       16.0000           0
     845 A    92   ALA  N    N     -0.415700       14.0100           0
     846 A    92   ALA  H    H      0.271900       1.00800           0
     847 A    92   ALA  CA   CX     0.337000E-01   12.0100           0
     848 A    92   ALA  HA   H1     0.823000E-01   1.00800           0
     849 A    92   ALA  CB   CT    -0.182500       12.0100           0
     850 A    92   ALA  HB1  HC     0.603000E-01   1.00800           0
     851 A    92   ALA  HB2  HC     0.603000E-01   1.00800           0
     852 A    92   ALA  HB3  HC     0.603000E-01   1.00800           0
     853 A    92   ALA  C    C      0.597300       12.0100           0
     854 A    92   ALA  O    O     -0.567900       16.0000           0
     855 A    93   ILE  N    N     -0.415700       14.0100           0
     856 A    93   ILE  H    H      0.271900       1.00800           0
     857 A    93   ILE  CA   CX    -0.597000E-01   12.0100           0
     858 A    93   ILE  HA   H1     0.869000E-01   1.00800           0
     859 A    93   ILE  CB   C3     0.130300       12.0100           0
     860 A    93   ILE  HB   HC     0.187000E-01   1.00800           0
     861 A    93   ILE  CG2  CT    -0.320400       12.0100           0
     862 A    93   ILE  HG21 HC     0.882000E-01   1.00800           0
     863 A    93   ILE  HG22 HC     0.882000E-01   1.00800           0
     864 A    93   ILE  HG23 HC     0.882000E-01   1.00800           0
     865 A    93   ILE  CG1  C2    -0.430000E-01   12.0100           0
     866 A    93   ILE  HG12 HC     0.236000E-01   1.00800           0
     867 A    93   ILE  HG13 HC     0.236000E-01   1.00800           0
     868 A    93   ILE  CD1  CT    -0.660000E-01   12.0100           0
     869 A    93   ILE  HD11 HC     0.186000E-01   1.00800           0
     870 A    93   ILE  HD12 HC     0.186000E-01   1.00800           0
     871 A    93   ILE  HD13 HC     0.186000E-01   1.00800           0
     872 A    93   ILE  C    C      0.597300       12.0100           0
     873 A    93   ILE  O    O     -0.567900       16.0000           0
     874 A    94   THR  N    N     -0.415700       14.0100           0
     875 A    94   THR  H    H      0.271900       1.00800           0
     876 A    94   THR  CA   CX    -0.389000E-01   12.0100           0
     877 A    94   THR  HA   H1     0.100700       1.00800           0
     878 A    94   THR  CB   C3     0.365400       12.0100           0
     879 A    94   THR  HB   H1     0.430000E-02   1.00800           0
     880 A    94   THR  CG2  CT    -0.243800       12.0100           0
     881 A    94   THR  HG21 HC     0.642000E-01   1.00800           0
     882 A    94   THR  HG22 HC     0.642000E-01   1.00800           0
     883 A    94   THR  HG23 HC     0.642000E-01   1.00800           0
     884 A    94   THR  OG1  OH    -0.676100       16.0000           0
     885 A    94   THR  HG1  HO     0.410200       1.00800           0
     886 A    94   THR  C    C      0.597300       12.0100           0
     887 A    94   THR  O    O     -0.567900       16.0000           0
     888 A    95   SER  N    N     -0.415700       14.0100           0
     889 A    95   SER  H    H      0.271900       1.00800           0
     890 A    95   SER  CA   CX    -0.249000E-01   12.0100           0
     891 A    95   SER  HA   H1     0.843000E-01   1.00800           0
     892 A    95   SER  CB   C2     0.211700       12.0100           0
     893 A    95   SER  HB2  H1     0.352000E-01   1.00800           0
     894 A    95   SER  HB3  H1     0.352000E-01   1.00800           0
     895 A    95   SER  OG   OH    -0.654600       16.0000           0
     896 A    95   SER  HG   HO     0.427500       1.00800           0
     897 A    95   SER  C    C      0.597300       12.0100           0
     898 A    95   SER  O    O     -0.567900       16.0000           0
     899 A    96   THR  N    N     -0.415700       14.0100           0
     900 A    96   THR  H    H      0.271900       1.00800           0
     901 A    96   THR  CA   CX    -0.389000E-01   12.0100           0
     902 A    96   THR  HA   H1     0.100700       1.00800           0
     903 A    96   THR  CB   C3     0.365400       12.0100           0
     904 A    96   THR  HB   H1     0.430000E-02   1.00800           0
     905 A    96   THR  CG2  CT    -0.243800       12.0100           0
     906 A    96   THR  HG21 HC     0.642000E-01   1.00800           0
     907 A    96   THR  HG22 HC     0.642000E-01   1.00800           0
     908 A    96   THR  HG23 HC     0.642000E-01   1.00800           0
     909 A    96   THR  OG1  OH    -0.676100       16.0000           0
     910 A    96   THR  HG1  HO     0.410200       1.00800           0
     911 A    96   THR  C    C      0.597300       12.0100           0
     912 A    96   THR  O    O     -0.567900       16.0000           0
     913 A    97   LEU  N    N     -0.415700       14.0100           0
     914 A    97   LEU  H    H      0.271900       1.00800           0
     915 A    97   LEU  CA   CX    -0.518000E-01   12.0100           0
     916 A    97   LEU  HA   H1     0.922000E-01   1.00800           0
     917 A    97   LEU  CB   C2    -0.110200       12.0100           0
     918 A    97   LEU  HB2  HC     0.457000E-01   1.00800           0
     919 A    97   LEU  HB3  HC     0.457000E-01   1.00800           0
     920 A    97   LEU  CG   C3     0.353100       12.0100           0
     921 A    97   LEU  HG   HC    -0.361000E-01   1.00800           0
     922 A    97   LEU  CD1  CT    -0.412100       12.0100           0
     923 A    97   LEU  HD11 HC     0.100000       1.00800           0
     924 A    97   LEU  HD12 HC     0.100000       1.00800           0
     925 A    97   LEU  HD13 HC     0.100000       1.00800           0
     926 A    97   LEU  CD2  CT    -0.412100       12.0100           0
     927 A    97   LEU  HD21 HC     0.100000       1.00800           0
     928 A    97   LEU  HD22 HC     0.100000       1.00800           0
     929 A    97   LEU  HD23 HC     0.100000       1.00800           0
     930 A    97   LEU  C    C      0.597300       12.0100           0
     931 A    97   LEU  O    O     -0.567900       16.0000           0
     932 A    98   TRP  N    N     -0.415700       14.0100           0
     933 A    98   TRP  H    H      0.271900       1.00800           0
     934 A    98   TRP  CA   CX    -0.275000E-01   12.0100           0
     935 A    98   TRP  HA   H1     0.112300       1.00800           0
     936 A    98   TRP  CB   CT    -0.500000E-02   12.0100           0
     937 A    98   TRP  HB2  HC     0.339000E-01   1.00800           0
     938 A    98   TRP  HB3  HC     0.339000E-01   1.00800           0
     939 A    98   TRP  CG   CE    -0.141500       12.0100           0
     940 A    98   TRP  CD1  CW    -0.163800       12.0100           0
     941 A    98   TRP  HD1  H4     0.206200       1.00800           0
     942 A    98   TRP  NE1  NA    -0.341800       14.0100           0
     943 A    98   TRP  HE1  H      0.341200       1.00800           0
     944 A    98   TRP  CE2  CN     0.138000       12.0100           0
     945 A    98   TRP  CZ2  CA    -0.260100       12.0100           0
     946 A    98   TRP  HZ2  HA     0.157200       1.00800           0
     947 A    98   TRP  CH2  CA    -0.113400       12.0100           0
     948 A    98   TRP  HH2  HA     0.141700       1.00800           0
     949 A    98   TRP  CZ3  CA    -0.197200       12.0100           0
     950 A    98   TRP  HZ3  HA     0.144700       1.00800           0
     951 A    98   TRP  CE3  CA    -0.238700       12.0100           0
     952 A    98   TRP  HE3  HA     0.170000       1.00800           0
     953 A    98   TRP  CD2  CB     0.124300       12.0100           0
     954 A    98   TRP  C    C      0.597300       12.0100           0
     955 A    98   TRP  O    O     -0.567900       16.0000           0
     956 A    99   THR  N    N     -0.415700       14.0100           0
     957 A    99   THR  H    H      0.271900       1.00800           0
     958 A    99   THR  CA   CX    -0.389000E-01   12.0100           0
     959 A    99   THR  HA   H1     0.100700       1.00800           0
     960 A    99   THR  CB   C3     0.365400       12.0100           0
     961 A    99   THR  HB   H1     0.430000E-02   1.00800           0
     962 A    99   THR  CG2  CT    -0.243800       12.0100           0
     963 A    99   THR  HG21 HC     0.642000E-01   1.00800           0
     964 A    99   THR  HG22 HC     0.642000E-01   1.00800           0
     965 A    99   THR  HG23 HC     0.642000E-01   1.00800           0
     966 A    99   THR  OG1  OH    -0.676100       16.0000           0
     967 A    99   THR  HG1  HO     0.410200       1.00800           0
     968 A    99   THR  C    C      0.597300       12.0100           0
     969 A    99   THR  O    O     -0.567900       16.0000           0
     970 A    100  LEU  N    N     -0.415700       14.0100           0
     971 A    100  LEU  H    H      0.271900       1.00800           0
     972 A    100  LEU  CA   CX    -0.518000E-01   12.0100           0
     973 A    100  LEU  HA   H1     0.922000E-01   1.00800           0
     974 A    100  LEU  CB   C2    -0.110200       12.0100           0
     975 A    100  LEU  HB2  HC     0.457000E-01   1.00800           0
     976 A    100  LEU  HB3  HC     0.457000E-01   1.00800           0
     977 A    100  LEU  CG   C3     0.353100       12.0100           0
     978 A    100  LEU  HG   HC    -0.361000E-01   1.00800           0
     979 A    100  LEU  CD1  CT    -0.412100       12.0100           0
     980 A    100  LEU  HD11 HC     0.100000       1.00800           0
     981 A    100  LEU  HD12 HC     0.100000       1.00800           0
     982 A    100  LEU  HD13 HC     0.100000       1.00800           0
     983 A    100  LEU  CD2  CT    -0.412100       12.0100           0
     984 A    100  LEU  HD21 HC     0.100000       1.00800           0
     985 A    100  LEU  HD22 HC     0.100000       1.00800           0
     986 A    100  LEU  HD23 HC     0.100000       1.00800           0
     987 A    100  LEU  C    C      0.597300       12.0100           0
     988 A    100  LEU  O    O     -0.567900       16.0000           0
     989 A    101  LEU  N    N     -0.415700       14.0100           0
     990 A    101  LEU  H    H      0.271900       1.00800           0
     991 A    101  LEU  CA   CX    -0.518000E-01   12.0100           0
     992 A    101  LEU  HA   H1     0.922000E-01   1.00800           0
     993 A    101  LEU  CB   C2    -0.110200       12.0100           0
     994 A    101  LEU  HB2  HC     0.457000E-01   1.00800           0
     995 A    101  LEU  HB3  HC     0.457000E-01   1.00800           0
     996 A    101  LEU  CG   C3     0.353100       12.0100           0
     997 A    101  LEU  HG   HC    -0.361000E-01   1.00800           0
     998 A    101  LEU  CD1  CT    -0.412100       12.0100           0
     999 A    101  LEU  HD11 HC     0.100000       1.00800           0
    1000 A    101  LEU  HD12 HC     0.100000       1.00800           0
    1001 A    101  LEU  HD13 HC     0.100000       1.00800           0
    1002 A    101  LEU  CD2  CT    -0.412100       12.0100           0
    1003 A    101  LEU  HD21 HC     0.100000       1.00800           0
    1004 A    101  LEU  HD22 HC     0.100000       1.00800           0
    1005 A    101  LEU  HD23 HC     0.100000       1.00800           0
    1006 A    101  LEU  C    C      0.597300       12.0100           0
    1007 A    101  LEU  O    O     -0.567900       16.0000           0
    1008 A    102  ARG  N    N     -0.347900       14.0100           0
    1009 A    102  ARG  H    H      0.274700       1.00800           0
    1010 A    102  ARG  CA   CX    -0.263700       12.0100           0
    1011 A    102  ARG  HA   H1     0.156000       1.00800           0
    1012 A    102  ARG  CB   C8    -0.700000E-03   12.0100           0
    1013 A    102  ARG  HB2  HC     0.327000E-01   1.00800           0
    1014 A    102  ARG  HB3  HC     0.327000E-01   1.00800           0
    1015 A    102  ARG  CG   C8     0.390000E-01   12.0100           0
    1016 A    102  ARG  HG2  HC     0.285000E-01   1.00800           0
    1017 A    102  ARG  HG3  HC     0.285000E-01   1.00800           0
    1018 A    102  ARG  CD   C8     0.486000E-01   12.0100           0
    1019 A    102  ARG  HD2  H1     0.687000E-01   1.00800           0
    1020 A    102  ARG  HD3  H1     0.687000E-01   1.00800           0
    1021 A    102  ARG  NE   N2    -0.529500       14.0100           0
    1022 A    102  ARG  HE   H      0.345600       1.00800           0
    1023 A    102  ARG  CZ   CA     0.807600       12.0100           0
    1024 A    102  ARG  NH1  N2    -0.862700       14.0100           0
    1025 A    102  ARG  HH11 H      0.447800       1.00800           0
    1026 A    102  ARG  HH12 H      0.447800       1.00800           0
    1027 A    102  ARG  NH2  N2    -0.862700       14.0100           0
    1028 A    102  ARG  HH21 H      0.447800       1.00800           0
    1029 A    102  ARG  HH22 H      0.447800       1.00800           0
    1030 A    102  ARG  C    C      0.734100       12.0100           0
    1031 A    102  ARG  O    O     -0.589400       16.0000           0
    1032 A    103  PRO  N    N     -0.254800       14.0100           0
    1033 A    103  PRO  CD   CT     0.192000E-01   12.0100           0
    1034 A    103  PRO  HD2  H1     0.391000E-01   1.00800           0
    1035 A    103  PRO  HD3  H1     0.391000E-01   1.00800           0
    1036 A    103  PRO  CG   CT     0.189000E-01   12.0100           0
    1037 A    103  PRO  HG2  HC     0.213000E-01   1.00800           0
    1038 A    103  PRO  HG3  HC     0.213000E-01   1.00800           0
    1039 A    103  PRO  CB   CT    -0.700000E-02   12.0100           0
    1040 A    103  PRO  HB2  HC     0.253000E-01   1.00800           0
    1041 A    103  PRO  HB3  HC     0.253000E-01   1.00800           0
    1042 A    103  PRO  CA   CX    -0.266000E-01   12.0100           0
    1043 A    103  PRO  HA   H1     0.641000E-01   1.00800           0
    1044 A    103  PRO  C    C      0.589600       12.0100           0
    1045 A    103  PRO  O    O     -0.574800       16.0000           0
    1046 A    104  GLY  N    N     -0.415700       14.0100           0
    1047 A    104  GLY  H    H      0.271900       1.00800           0
    1048 A    104  GLY  CA   CX    -0.252000E-01   12.0100           0
    1049 A    104  GLY  HA2  H1     0.698000E-01   1.00800           0
    1050 A    104  GLY  HA3  H1     0.698000E-01   1.00800           0
    1051 A    104  GLY  C    C      0.597300       12.0100           0
    1052 A    104  GLY  O    O     -0.567900       16.0000           0
    1053 A    105  ASP  N    N     -0.516300       14.0100           0
    1054 A    105  ASP  H    H      0.293600       1.00800           0
    1055 A    105  ASP  CA   CX     0.381000E-01   12.0100           0
    1056 A    105  ASP  HA   H1     0.880000E-01   1.00800           0
    1057 A    105  ASP  CB   C2    -0.303000E-01   12.0100           0
    1058 A    105  ASP  HB2  HC    -0.122000E-01   1.00800           0
    1059 A    105  ASP  HB3  HC    -0.122000E-01   1.00800           0
    1060 A    105  ASP  CG   CO     0.799400       12.0100           0
    1061 A    105  ASP  OD1  O2    -0.801400       16.0000           0
    1062 A    105  ASP  OD2  O2    -0.801400       16.0000           0
    1063 A    105  ASP  C    C      0.536600       12.0100           0
    1064 A    105  ASP  O    O     -0.581900       16.0000           0
    1065 A    106  GLU  N    N     -0.516300       14.0100           0
    1066 A    106  GLU  H    H      0.293600       1.00800           0
    1067 A    106  GLU  CA   CX     0.397000E-01   12.0100           0
    1068 A    106  GLU  HA   H1     0.110500       1.00800           0
    1069 A    106  GLU  CB   C2     0.560000E-01   12.0100           0
    1070 A    106  GLU  HB2  HC    -0.173000E-01   1.00800           0
    1071 A    106  GLU  HB3  HC    -0.173000E-01   1.00800           0
    1072 A    106  GLU  CG   C2     0.136000E-01   12.0100           0
    1073 A    106  GLU  HG2  HC    -0.425000E-01   1.00800           0
    1074 A    106  GLU  HG3  HC    -0.425000E-01   1.00800           0
    1075 A    106  GLU  CD   CO     0.805400       12.0100           0
    1076 A    106  GLU  OE1  O2    -0.818800       16.0000           0
    1077 A    106  GLU  OE2  O2    -0.818800       16.0000           0
    1078 A    106  GLU  C    C      0.536600       12.0100           0
    1079 A    106  GLU  O    O     -0.581900       16.0000           0
    1080 A    107  VAL  N    N     -0.415700       14.0100           0
    1081 A    107  VAL  H    H      0.271900       1.00800           0
    1082 A    107  VAL  CA   CX    -0.875000E-01   12.0100           0
    1083 A    107  VAL  HA   H1     0.969000E-01   1.00800           0
    1084 A    107  VAL  CB   C3     0.298500       12.0100           0
    1085 A    107  VAL  HB   HC    -0.297000E-01   1.00800           0
    1086 A    107  VAL  CG1  CT    -0.319200       12.0100           0
    1087 A    107  VAL  HG11 HC     0.791000E-01   1.00800           0
    1088 A    107  VAL  HG12 HC     0.791000E-01   1.00800           0
    1089 A    107  VAL  HG13 HC     0.791000E-01   1.00800           0
    1090 A    107  VAL  CG2  CT    -0.319200       12.0100           0
    1091 A    107  VAL  HG21 HC     0.791000E-01   1.00800           0
    1092 A    107  VAL  HG22 HC     0.791000E-01   1.00800           0
    1093 A    107  VAL  HG23 HC     0.791000E-01   1.00800           0
    1094 A    107  VAL  C    C      0.597300       12.0100           0
    1095 A    107  VAL  O    O     -0.567900       16.0000           0
    1096 A    108  LEU  N    N     -0.415700       14.0100           0
    1097 A    108  LEU  H    H      0.271900       1.00800           0
    1098 A    108  LEU  CA   CX    -0.518000E-01   12.0100           0
    1099 A    108  LEU  HA   H1     0.922000E-01   1.00800           0
    1100 A    108  LEU  CB   C2    -0.110200       12.0100           0
    1101 A    108  LEU  HB2  HC     0.457000E-01   1.00800           0
    1102 A    108  LEU  HB3  HC     0.457000E-01   1.00800           0
    1103 A    108  LEU  CG   C3     0.353100       12.0100           0
    1104 A    108  LEU  HG   HC    -0.361000E-01   1.00800           0
    1105 A    108  LEU  CD1  CT    -0.412100       12.0100           0
    1106 A    108  LEU  HD11 HC     0.100000       1.00800           0
    1107 A    108  LEU  HD12 HC     0.100000       1.00800           0
    1108 A    108  LEU  HD13 HC     0.100000       1.00800           0
    1109 A    108  LEU  CD2  CT    -0.412100       12.0100           0
    1110 A    108  LEU  HD21 HC     0.100000       1.00800           0
    1111 A    108  LEU  HD22 HC     0.100000       1.00800           0
    1112 A    108  LEU  HD23 HC     0.100000       1.00800           0
    1113 A    108  LEU  C    C      0.597300       12.0100           0
    1114 A    108  LEU  O    O     -0.567900       16.0000           0
    1115 A    109  LEU  N    N     -0.415700       14.0100           0
    1116 A    109  LEU  H    H      0.271900       1.00800           0
    1117 A    109  LEU  CA   CX    -0.518000E-01   12.0100           0
    1118 A    109  LEU  HA   H1     0.922000E-01   1.00800           0
    1119 A    109  LEU  CB   C2    -0.110200       12.0100           0
    1120 A    109  LEU  HB2  HC     0.457000E-01   1.00800           0
    1121 A    109  LEU  HB3  HC     0.457000E-01   1.00800           0
    1122 A    109  LEU  CG   C3     0.353100       12.0100           0
    1123 A    109  LEU  HG   HC    -0.361000E-01   1.00800           0
    1124 A    109  LEU  CD1  CT    -0.412100       12.0100           0
    1125 A    109  LEU  HD11 HC     0.100000       1.00800           0
    1126 A    109  LEU  HD12 HC     0.100000       1.00800           0
    1127 A    109  LEU  HD13 HC     0.100000       1.00800           0
    1128 A    109  LEU  CD2  CT    -0.412100       12.0100           0
    1129 A    109  LEU  HD21 HC     0.100000       1.00800           0
    1130 A    109  LEU  HD22 HC     0.100000       1.00800           0
    1131 A    109  LEU  HD23 HC     0.100000       1.00800           0
    1132 A    109  LEU  C    C      0.597300       12.0100           0
    1133 A    109  LEU  O    O     -0.567900       16.0000           0
    1134 A    110  GLY  N    N     -0.415700       14.0100           0
    1135 A    110  GLY  H    H      0.271900       1.00800           0
    1136 A    110  GLY  CA   CX    -0.252000E-01   12.0100           0
    1137 A    110  GLY  HA2  H1     0.698000E-01   1.00800           0
    1138 A    110  GLY  HA3  H1     0.698000E-01   1.00800           0
    1139 A    110  GLY  C    C      0.597300       12.0100           0
    1140 A    110  GLY  O    O     -0.567900       16.0000           0
    1141 A    111  ASN  N    N     -0.415700       14.0100           0
    1142 A    111  ASN  H    H      0.271900       1.00800           0
    1143 A    111  ASN  CA   CX     0.143000E-01   12.0100           0
    1144 A    111  ASN  HA   H1     0.104800       1.00800           0
    1145 A    111  ASN  CB   C2    -0.204100       12.0100           0
    1146 A    111  ASN  HB2  HC     0.797000E-01   1.00800           0
    1147 A    111  ASN  HB3  HC     0.797000E-01   1.00800           0
    1148 A    111  ASN  CG   C      0.713000       12.0100           0
    1149 A    111  ASN  OD1  O     -0.593100       16.0000           0
    1150 A    111  ASN  ND2  N     -0.919100       14.0100           0
    1151 A    111  ASN  HD21 H      0.419600       1.00800           0
    1152 A    111  ASN  HD22 H      0.419600       1.00800           0
    1153 A    111  ASN  C    C      0.597300       12.0100           0
    1154 A    111  ASN  O    O     -0.567900       16.0000           0
    1155 A    112  THR  N    N     -0.415700       14.0100           0
    1156 A    112  THR  H    H      0.271900       1.00800           0
    1157 A    112  THR  CA   CX    -0.389000E-01   12.0100           0
    1158 A    112  THR  HA   H1     0.100700       1.00800           0
    1159 A    112  THR  CB   C3     0.365400       12.0100           0
    1160 A    112  THR  HB   H1     0.430000E-02   1.00800           0
    1161 A    112  THR  CG2  CT    -0.243800       12.0100           0
    1162 A    112  THR  HG21 HC     0.642000E-01   1.00800           0
    1163 A    112  THR  HG22 HC     0.642000E-01   1.00800           0
    1164 A    112  THR  HG23 HC     0.642000E-01   1.00800           0
    1165 A    112  THR  OG1  OH    -0.676100       16.0000           0
    1166 A    112  THR  HG1  HO     0.410200       1.00800           0
    1167 A    112  THR  C    C      0.597300       12.0100           0
    1168 A    112  THR  O    O     -0.567900       16.0000           0
    1169 A    113  LEU  N    N     -0.415700       14.0100           0
    1170 A    113  LEU  H    H      0.271900       1.00800           0
    1171 A    113  LEU  CA   CX    -0.518000E-01   12.0100           0
    1172 A    113  LEU  HA   H1     0.922000E-01   1.00800           0
    1173 A    113  LEU  CB   C2    -0.110200       12.0100           0
    1174 A    113  LEU  HB2  HC     0.457000E-01   1.00800           0
    1175 A    113  LEU  HB3  HC     0.457000E-01   1.00800           0
    1176 A    113  LEU  CG   C3     0.353100       12.0100           0
    1177 A    113  LEU  HG   HC    -0.361000E-01   1.00800           0
    1178 A    113  LEU  CD1  CT    -0.412100       12.0100           0
    1179 A    113  LEU  HD11 HC     0.100000       1.00800           0
    1180 A    113  LEU  HD12 HC     0.100000       1.00800           0
    1181 A    113  LEU  HD13 HC     0.100000       1.00800           0
    1182 A    113  LEU  CD2  CT    -0.412100       12.0100           0
    1183 A    113  LEU  HD21 HC     0.100000       1.00800           0
    1184 A    113  LEU  HD22 HC     0.100000       1.00800           0
    1185 A    113  LEU  HD23 HC     0.100000       1.00800           0
    1186 A    113  LEU  C    C      0.597300       12.0100           0
    1187 A    113  LEU  O    O     -0.567900       16.0000           0
    1188 A    114  TYR  N    N     -0.415700       14.0100           0
    1189 A    114  TYR  H    H      0.271900       1.00800           0
    1190 A    114  TYR  CA   CX    -0.140000E-02   12.0100           0
    1191 A    114  TYR  HA   H1     0.876000E-01   1.00800           0
    1192 A    114  TYR  CB   CT    -0.152000E-01   12.0100           0
    1193 A    114  TYR  HB2  HC     0.295000E-01   1.00800           0
    1194 A    114  TYR  HB3  HC     0.295000E-01   1.00800           0
    1195 A    114  TYR  CG   CA    -0.110000E-02   12.0100           0
    1196 A    114  TYR  CD1  CA    -0.190600       12.0100           0
    1197 A    114  TYR  HD1  HA     0.169900       1.00800           0
    1198 A    114  TYR  CE1  CA    -0.234100       12.0100           0
    1199 A    114  TYR  HE1  HA     0.165600       1.00800           0
    1200 A    114  TYR  CZ   C      0.322600       12.0100           0
    1201 A    114  TYR  OH   OH    -0.557900       16.0000           0
    1202 A    114  TYR  HH   HO     0.399200       1.00800           0
    1203 A    114  TYR  CE2  CA    -0.234100       12.0100           0
    1204 A    114  TYR  HE2  HA     0.165600       1.00800           0
    1205 A    114  TYR  CD2  CA    -0.190600       12.0100           0
    1206 A    114  TYR  HD2  HA     0.169900       1.00800           0
    1207 A    114  TYR  C    C      0.597300       12.0100           0
    1208 A    114  TYR  O    O     -0.567900       16.0000           0
    1209 A    115  GLY  N    N     -0.415700       14.0100           0
    1210 A    115  GLY  H    H      0.271900       1.00800           0
    1211 A    115  GLY  CA   CX    -0.252000E-01   12.0100           0
    1212 A    115  GLY  HA2  H1     0.698000E-01   1.00800           0
    1213 A    115  GLY  HA3  H1     0.698000E-01   1.00800           0
    1214 A    115  GLY  C    C      0.597300       12.0100           0
    1215 A    115  GLY  O    O     -0.567900       16.0000           0
    1216 A    116  CYS  N    N     -0.415700       14.0100           0
    1217 A    116  CYS  H    H      0.271900       1.00800           0
    1218 A    116  CYS  CA   CX     0.213000E-01   12.0100           0
    1219 A    116  CYS  HA   H1     0.112400       1.00800           0
    1220 A    116  CYS  CB   C2    -0.123100       12.0100           0
    1221 A    116  CYS  HB2  H1     0.111200       1.00800           0
    1222 A    116  CYS  HB3  H1     0.111200       1.00800           0
    1223 A    116  CYS  SG   SH    -0.311900       32.0600           0
    1224 A    116  CYS  HG   HS     0.193300       1.00800           0
    1225 A    116  CYS  C    C      0.597300       12.0100           0
    1226 A    116  CYS  O    O     -0.567900       16.0000           0
    1227 A    117  THR  N    N     -0.415700       14.0100           0
    1228 A    117  THR  H    H      0.271900       1.00800           0
    1229 A    117  THR  CA   CX    -0.389000E-01   12.0100           0
    1230 A    117  THR  HA   H1     0.100700       1.00800           0
    1231 A    117  THR  CB   C3     0.365400       12.0100           0
    1232 A    117  THR  HB   H1     0.430000E-02   1.00800           0
    1233 A    117  THR  CG2  CT    -0.243800       12.0100           0
    1234 A    117  THR  HG21 HC     0.642000E-01   1.00800           0
    1235 A    117  THR  HG22 HC     0.642000E-01   1.00800           0
    1236 A    117  THR  HG23 HC     0.642000E-01   1.00800           0
    1237 A    117  THR  OG1  OH    -0.676100       16.0000           0
    1238 A    117  THR  HG1  HO     0.410200       1.00800           0
    1239 A    117  THR  C    C      0.597300       12.0100           0
    1240 A    117  THR  O    O     -0.567900       16.0000           0
    1241 A    118  PHE  N    N     -0.415700       14.0100           0
    1242 A    118  PHE  H    H      0.271900       1.00800           0
    1243 A    118  PHE  CA   CX    -0.240000E-02   12.0100           0
    1244 A    118  PHE  HA   H1     0.978000E-01   1.00800           0
    1245 A    118  PHE  CB   CT    -0.343000E-01   12.0100           0
    1246 A    118  PHE  HB2  HC     0.295000E-01   1.00800           0
    1247 A    118  PHE  HB3  HC     0.295000E-01   1.00800           0
    1248 A    118  PHE  CG   CA     0.118000E-01   12.0100           0
    1249 A    118  PHE  CD1  CA    -0.125600       12.0100           0
    1250 A    118  PHE  HD1  HA     0.133000       1.00800           0
    1251 A    118  PHE  CE1  CA    -0.170400       12.0100           0
    1252 A    118  PHE  HE1  HA     0.143000       1.00800           0
    1253 A    118  PHE  CZ   CA    -0.107200       12.0100           0
    1254 A    118  PHE  HZ   HA     0.129700       1.00800           0
    1255 A    118  PHE  CE2  CA    -0.170400       12.0100           0
    1256 A    118  PHE  HE2  HA     0.143000       1.00800           0
    1257 A    118  PHE  CD2  CA    -0.125600       12.0100           0
    1258 A    118  PHE  HD2  HA     0.133000       1.00800           0
    1259 A    118  PHE  C    C      0.597300       12.0100           0
    1260 A    118  PHE  O    O     -0.567900       16.0000           0
    1261 A    119  ALA  N    N     -0.415700       14.0100           0
    1262 A    119  ALA  H    H      0.271900       1.00800           0
    1263 A    119  ALA  CA   CX     0.337000E-01   12.0100           0
    1264 A    119  ALA  HA   H1     0.823000E-01   1.00800           0
    1265 A    119  ALA  CB   CT    -0.182500       12.0100           0
    1266 A    119  ALA  HB1  HC     0.603000E-01   1.00800           0
    1267 A    119  ALA  HB2  HC     0.603000E-01   1.00800           0
    1268 A    119  ALA  HB3  HC     0.603000E-01   1.00800           0
    1269 A    119  ALA  C    C      0.597300       12.0100           0
    1270 A    119  ALA  O    O     -0.567900       16.0000           0
    1271 A    120  PHE  N    N     -0.415700       14.0100           0
    1272 A    120  PHE  H    H      0.271900       1.00800           0
    1273 A    120  PHE  CA   CX    -0.240000E-02   12.0100           0
    1274 A    120  PHE  HA   H1     0.978000E-01   1.00800           0
    1275 A    120  PHE  CB   CT    -0.343000E-01   12.0100           0
    1276 A    120  PHE  HB2  HC     0.295000E-01   1.00800           0
    1277 A    120  PHE  HB3  HC     0.295000E-01   1.00800           0
    1278 A    120  PHE  CG   CA     0.118000E-01   12.0100           0
    1279 A    120  PHE  CD1  CA    -0.125600       12.0100           0
    1280 A    120  PHE  HD1  HA     0.133000       1.00800           0
    1281 A    120  PHE  CE1  CA    -0.170400       12.0100           0
    1282 A    120  PHE  HE1  HA     0.143000       1.00800           0
    1283 A    120  PHE  CZ   CA    -0.107200       12.0100           0
    1284 A    120  PHE  HZ   HA     0.129700       1.00800           0
    1285 A    120  PHE  CE2  CA    -0.170400       12.0100           0
    1286 A    120  PHE  HE2  HA     0.143000       1.00800           0
    1287 A    120  PHE  CD2  CA    -0.125600       12.0100           0
    1288 A    120  PHE  HD2  HA     0.133000       1.00800           0
    1289 A    120  PHE  C    C      0.597300       12.0100           0
    1290 A    120  PHE  O    O     -0.567900       16.0000           0
    1291 A    121  LEU  N    N     -0.415700       14.0100           0
    1292 A    121  LEU  H    H      0.271900       1.00800           0
    1293 A    121  LEU  CA   CX    -0.518000E-01   12.0100           0
    1294 A    121  LEU  HA   H1     0.922000E-01   1.00800           0
    1295 A    121  LEU  CB   C2    -0.110200       12.0100           0
    1296 A    121  LEU  HB2  HC     0.457000E-01   1.00800           0
    1297 A    121  LEU  HB3  HC     0.457000E-01   1.00800           0
    1298 A    121  LEU  CG   C3     0.353100       12.0100           0
    1299 A    121  LEU  HG   HC    -0.361000E-01   1.00800           0
    1300 A    121  LEU  CD1  CT    -0.412100       12.0100           0
    1301 A    121  LEU  HD11 HC     0.100000       1.00800           0
    1302 A    121  LEU  HD12 HC     0.100000       1.00800           0
    1303 A    121  LEU  HD13 HC     0.100000       1.00800           0
    1304 A    121  LEU  CD2  CT    -0.412100       12.0100           0
    1305 A    121  LEU  HD21 HC     0.100000       1.00800           0
    1306 A    121  LEU  HD22 HC     0.100000       1.00800           0
    1307 A    121  LEU  HD23 HC     0.100000       1.00800           0
    1308 A    121  LEU  C    C      0.597300       12.0100           0
    1309 A    121  LEU  O    O     -0.567900       16.0000           0
    1310 A    122  HID  N    N     -0.415700       14.0100           0
    1311 A    122  HID  H    H      0.271900       1.00800           0
    1312 A    122  HID  CA   CX     0.188000E-01   12.0100           0
    1313 A    122  HID  HA   H1     0.881000E-01   1.00800           0
    1314 A    122  HID  CB   CT    -0.462000E-01   12.0100           0
    1315 A    122  HID  HB2  HC     0.402000E-01   1.00800           0
    1316 A    122  HID  HB3  HC     0.402000E-01   1.00800           0
    1317 A    122  HID  CG   CC    -0.266000E-01   12.0100           0
    1318 A    122  HID  ND1  NA    -0.381100       14.0100           0
    1319 A    122  HID  HD1  H      0.364900       1.00800           0
    1320 A    122  HID  CE1  CR     0.205700       12.0100           0
    1321 A    122  HID  HE1  H5     0.139200       1.00800           0
    1322 A    122  HID  NE2  NB    -0.572700       14.0100           0
    1323 A    122  HID  CD2  CV     0.129200       12.0100           0
    1324 A    122  HID  HD2  H4     0.114700       1.00800           0
    1325 A    122  HID  C    C      0.597300       12.0100           0
    1326 A    122  HID  O    O     -0.567900       16.0000           0
    1327 A    123  HID  N    N     -0.415700       14.0100           0
    1328 A    123  HID  H    H      0.271900       1.00800           0
    1329 A    123  HID  CA   CX     0.188000E-01   12.0100           0
    1330 A    123  HID  HA   H1     0.881000E-01   1.00800           0
    1331 A    123  HID  CB   CT    -0.462000E-01   12.0100           0
    1332 A    123  HID  HB2  HC     0.402000E-01   1.00800           0
    1333 A    123  HID  HB3  HC     0.402000E-01   1.00800           0
    1334 A    123  HID  CG   CC    -0.266000E-01   12.0100           0
    1335 A    123  HID  ND1  NA    -0.381100       14.0100           0
    1336 A    123  HID  HD1  H      0.364900       1.00800           0
    1337 A    123  HID  CE1  CR     0.205700       12.0100           0
    1338 A    123  HID  HE1  H5     0.139200       1.00800           0
    1339 A    123  HID  NE2  NB    -0.572700       14.0100           0
    1340 A    123  HID  CD2  CV     0.129200       12.0100           0
    1341 A    123  HID  HD2  H4     0.114700       1.00800           0
    1342 A    123  HID  C    C      0.597300       12.0100           0
    1343 A    123  HID  O    O     -0.567900       16.0000           0
    1344 A    124  GLY  N    N     -0.415700       14.0100           0
    1345 A    124  GLY  H    H      0.271900       1.00800           0
    1346 A    124  GLY  CA   CX    -0.252000E-01   12.0100           0
    1347 A    124  GLY  HA2  H1     0.698000E-01   1.00800           0
    1348 A    124  GLY  HA3  H1     0.698000E-01   1.00800           0
    1349 A    124  GLY  C    C      0.597300       12.0100           0
    1350 A    124  GLY  O    O     -0.567900       16.0000           0
    1351 A    125  ILE  N    N     -0.415700       14.0100           0
    1352 A    125  ILE  H    H      0.271900       1.00800           0
    1353 A    125  ILE  CA   CX    -0.597000E-01   12.0100           0
    1354 A    125  ILE  HA   H1     0.869000E-01   1.00800           0
    1355 A    125  ILE  CB   C3     0.130300       12.0100           0
    1356 A    125  ILE  HB   HC     0.187000E-01   1.00800           0
    1357 A    125  ILE  CG2  CT    -0.320400       12.0100           0
    1358 A    125  ILE  HG21 HC     0.882000E-01   1.00800           0
    1359 A    125  ILE  HG22 HC     0.882000E-01   1.00800           0
    1360 A    125  ILE  HG23 HC     0.882000E-01   1.00800           0
    1361 A    125  ILE  CG1  C2    -0.430000E-01   12.0100           0
    1362 A    125  ILE  HG12 HC     0.236000E-01   1.00800           0
    1363 A    125  ILE  HG13 HC     0.236000E-01   1.00800           0
    1364 A    125  ILE  CD1  CT    -0.660000E-01   12.0100           0
    1365 A    125  ILE  HD11 HC     0.186000E-01   1.00800           0
    1366 A    125  ILE  HD12 HC     0.186000E-01   1.00800           0
    1367 A    125  ILE  HD13 HC     0.186000E-01   1.00800           0
    1368 A    125  ILE  C    C      0.597300       12.0100           0
    1369 A    125  ILE  O    O     -0.567900       16.0000           0
    1370 A    126  GLY  N    N     -0.415700       14.0100           0
    1371 A    126  GLY  H    H      0.271900       1.00800           0
    1372 A    126  GLY  CA   CX    -0.252000E-01   12.0100           0
    1373 A    126  GLY  HA2  H1     0.698000E-01   1.00800           0
    1374 A    126  GLY  HA3  H1     0.698000E-01   1.00800           0
    1375 A    126  GLY  C    C      0.597300       12.0100           0
    1376 A    126  GLY  O    O     -0.567900       16.0000           0
    1377 A    127  GLU  N    N     -0.516300       14.0100           0
    1378 A    127  GLU  H    H      0.293600       1.00800           0
    1379 A    127  GLU  CA   CX     0.397000E-01   12.0100           0
    1380 A    127  GLU  HA   H1     0.110500       1.00800           0
    1381 A    127  GLU  CB   C2     0.560000E-01   12.0100           0
    1382 A    127  GLU  HB2  HC    -0.173000E-01   1.00800           0
    1383 A    127  GLU  HB3  HC    -0.173000E-01   1.00800           0
    1384 A    127  GLU  CG   C2     0.136000E-01   12.0100           0
    1385 A    127  GLU  HG2  HC    -0.425000E-01   1.00800           0
    1386 A    127  GLU  HG3  HC    -0.425000E-01   1.00800           0
    1387 A    127  GLU  CD   CO     0.805400       12.0100           0
    1388 A    127  GLU  OE1  O2    -0.818800       16.0000           0
    1389 A    127  GLU  OE2  O2    -0.818800       16.0000           0
    1390 A    127  GLU  C    C      0.536600       12.0100           0
    1391 A    127  GLU  O    O     -0.581900       16.0000           0
    1392 A    128  PHE  N    N     -0.415700       14.0100           0
    1393 A    128  PHE  H    H      0.271900       1.00800           0
    1394 A    128  PHE  CA   CX    -0.240000E-02   12.0100           0
    1395 A    128  PHE  HA   H1     0.978000E-01   1.00800           0
    1396 A    128  PHE  CB   CT    -0.343000E-01   12.0100           0
    1397 A    128  PHE  HB2  HC     0.295000E-01   1.00800           0
    1398 A    128  PHE  HB3  HC     0.295000E-01   1.00800           0
    1399 A    128  PHE  CG   CA     0.118000E-01   12.0100           0
    1400 A    128  PHE  CD1  CA    -0.125600       12.0100           0
    1401 A    128  PHE  HD1  HA     0.133000       1.00800           0
    1402 A    128  PHE  CE1  CA    -0.170400       12.0100           0
    1403 A    128  PHE  HE1  HA     0.143000       1.00800           0
    1404 A    128  PHE  CZ   CA    -0.107200       12.0100           0
    1405 A    128  PHE  HZ   HA     0.129700       1.00800           0
    1406 A    128  PHE  CE2  CA    -0.170400       12.0100           0
    1407 A    128  PHE  HE2  HA     0.143000       1.00800           0
    1408 A    128  PHE  CD2  CA    -0.125600       12.0100           0
    1409 A    128  PHE  HD2  HA     0.133000       1.00800           0
    1410 A    128  PHE  C    C      0.597300       12.0100           0
    1411 A    128  PHE  O    O     -0.567900       16.0000           0
    1412 A    129  GLY  N    N     -0.415700       14.0100           0
    1413 A    129  GLY  H    H      0.271900       1.00800           0
    1414 A    129  GLY  CA   CX    -0.252000E-01   12.0100           0
    1415 A    129  GLY  HA2  H1     0.698000E-01   1.00800           0
    1416 A    129  GLY  HA3  H1     0.698000E-01   1.00800           0
    1417 A    129  GLY  C    C      0.597300       12.0100           0
    1418 A    129  GLY  O    O     -0.567900       16.0000           0
    1419 A    130  VAL  N    N     -0.415700       14.0100           0
    1420 A    130  VAL  H    H      0.271900       1.00800           0
    1421 A    130  VAL  CA   CX    -0.875000E-01   12.0100           0
    1422 A    130  VAL  HA   H1     0.969000E-01   1.00800           0
    1423 A    130  VAL  CB   C3     0.298500       12.0100           0
    1424 A    130  VAL  HB   HC    -0.297000E-01   1.00800           0
    1425 A    130  VAL  CG1  CT    -0.319200       12.0100           0
    1426 A    130  VAL  HG11 HC     0.791000E-01   1.00800           0
    1427 A    130  VAL  HG12 HC     0.791000E-01   1.00800           0
    1428 A    130  VAL  HG13 HC     0.791000E-01   1.00800           0
    1429 A    130  VAL  CG2  CT    -0.319200       12.0100           0
    1430 A    130  VAL  HG21 HC     0.791000E-01   1.00800           0
    1431 A    130  VAL  HG22 HC     0.791000E-01   1.00800           0
    1432 A    130  VAL  HG23 HC     0.791000E-01   1.00800           0
    1433 A    130  VAL  C    C      0.597300       12.0100           0
    1434 A    130  VAL  O    O     -0.567900       16.0000           0
    1435 A    131  LYS  N    N     -0.347900       14.0100           0
    1436 A    131  LYS  H    H      0.274700       1.00800           0
    1437 A    131  LYS  CA   CX    -0.240000       12.0100           0
    1438 A    131  LYS  HA   H1     0.142600       1.00800           0
    1439 A    131  LYS  CB   C8    -0.940000E-02   12.0100           0
    1440 A    131  LYS  HB2  HC     0.362000E-01   1.00800           0
    1441 A    131  LYS  HB3  HC     0.362000E-01   1.00800           0
    1442 A    131  LYS  CG   C8     0.187000E-01   12.0100           0
    1443 A    131  LYS  HG2  HC     0.103000E-01   1.00800           0
    1444 A    131  LYS  HG3  HC     0.103000E-01   1.00800           0
    1445 A    131  LYS  CD   C8    -0.479000E-01   12.0100           0
    1446 A    131  LYS  HD2  HC     0.621000E-01   1.00800           0
    1447 A    131  LYS  HD3  HC     0.621000E-01   1.00800           0
    1448 A    131  LYS  CE   C8    -0.143000E-01   12.0100           0
    1449 A    131  LYS  HE2  HP     0.113500       1.00800           0
    1450 A    131  LYS  HE3  HP     0.113500       1.00800           0
    1451 A    131  LYS  NZ   N3    -0.385400       14.0100           0
    1452 A    131  LYS  HZ1  H      0.340000       1.00800           0
    1453 A    131  LYS  HZ2  H      0.340000       1.00800           0
    1454 A    131  LYS  HZ3  H      0.340000       1.00800           0
    1455 A    131  LYS  C    C      0.734100       12.0100           0
    1456 A    131  LYS  O    O     -0.589400       16.0000           0
    1457 A    132  LEU  N    N     -0.415700       14.0100           0
    1458 A    132  LEU  H    H      0.271900       1.00800           0
    1459 A    132  LEU  CA   CX    -0.518000E-01   12.0100           0
    1460 A    132  LEU  HA   H1     0.922000E-01   1.00800           0
    1461 A    132  LEU  CB   C2    -0.110200       12.0100           0
    1462 A    132  LEU  HB2  HC     0.457000E-01   1.00800           0
    1463 A    132  LEU  HB3  HC     0.457000E-01   1.00800           0
    1464 A    132  LEU  CG   C3     0.353100       12.0100           0
    1465 A    132  LEU  HG   HC    -0.361000E-01   1.00800           0
    1466 A    132  LEU  CD1  CT    -0.412100       12.0100           0
    1467 A    132  LEU  HD11 HC     0.100000       1.00800           0
    1468 A    132  LEU  HD12 HC     0.100000       1.00800           0
    1469 A    132  LEU  HD13 HC     0.100000       1.00800           0
    1470 A    132  LEU  CD2  CT    -0.412100       12.0100           0
    1471 A    132  LEU  HD21 HC     0.100000       1.00800           0
    1472 A    132  LEU  HD22 HC     0.100000       1.00800           0
    1473 A    132  LEU  HD23 HC     0.100000       1.00800           0
    1474 A    132  LEU  C    C      0.597300       12.0100           0
    1475 A    132  LEU  O    O     -0.567900       16.0000           0
    1476 A    133  ARG  N    N     -0.347900       14.0100           0
    1477 A    133  ARG  H    H      0.274700       1.00800           0
    1478 A    133  ARG  CA   CX    -0.263700       12.0100           0
    1479 A    133  ARG  HA   H1     0.156000       1.00800           0
    1480 A    133  ARG  CB   C8    -0.700000E-03   12.0100           0
    1481 A    133  ARG  HB2  HC     0.327000E-01   1.00800           0
    1482 A    133  ARG  HB3  HC     0.327000E-01   1.00800           0
    1483 A    133  ARG  CG   C8     0.390000E-01   12.0100           0
    1484 A    133  ARG  HG2  HC     0.285000E-01   1.00800           0
    1485 A    133  ARG  HG3  HC     0.285000E-01   1.00800           0
    1486 A    133  ARG  CD   C8     0.486000E-01   12.0100           0
    1487 A    133  ARG  HD2  H1     0.687000E-01   1.00800           0
    1488 A    133  ARG  HD3  H1     0.687000E-01   1.00800           0
    1489 A    133  ARG  NE   N2    -0.529500       14.0100           0
    1490 A    133  ARG  HE   H      0.345600       1.00800           0
    1491 A    133  ARG  CZ   CA     0.807600       12.0100           0
    1492 A    133  ARG  NH1  N2    -0.862700       14.0100           0
    1493 A    133  ARG  HH11 H      0.447800       1.00800           0
    1494 A    133  ARG  HH12 H      0.447800       1.00800           0
    1495 A    133  ARG  NH2  N2    -0.862700       14.0100           0
    1496 A    133  ARG  HH21 H      0.447800       1.00800           0
    1497 A    133  ARG  HH22 H      0.447800       1.00800           0
    1498 A    133  ARG  C    C      0.734100       12.0100           0
    1499 A    133  ARG  O    O     -0.589400       16.0000           0
    1500 A    134  HIE  N    N     -0.415700       14.0100           0
    1501 A    134  HIE  H    H      0.271900       1.00800           0
    1502 A    134  HIE  CA   CX    -0.581000E-01   12.0100           0
    1503 A    134  HIE  HA   H1     0.136000       1.00800           0
    1504 A    134  HIE  CB   CT    -0.740000E-02   12.0100           0
    1505 A    134  HIE  HB2  HC     0.367000E-01   1.00800           0
    1506 A    134  HIE  HB3  HC     0.367000E-01   1.00800           0
    1507 A    134  HIE  CG   CC     0.186800       12.0100           0
    1508 A    134  HIE  ND1  NB    -0.543200       14.0100           0
    1509 A    134  HIE  CE1  CR     0.163500       12.0100           0
    1510 A    134  HIE  HE1  H5     0.143500       1.00800           0
    1511 A    134  HIE  NE2  NA    -0.279500       14.0100           0
    1512 A    134  HIE  HE2  H      0.333900       1.00800           0
    1513 A    134  HIE  CD2  CW    -0.220700       12.0100           0
    1514 A    134  HIE  HD2  H4     0.186200       1.00800           0
    1515 A    134  HIE  C    C      0.597300       12.0100           0
    1516 A    134  HIE  O    O     -0.567900       16.0000           0
    1517 A    135  VAL  N    N     -0.415700       14.0100           0
    1518 A    135  VAL  H    H      0.271900       1.00800           0
    1519 A    135  VAL  CA   CX    -0.875000E-01   12.0100           0
    1520 A    135  VAL  HA   H1     0.969000E-01   1.00800           0
    1521 A    135  VAL  CB   C3     0.298500       12.0100           0
    1522 A    135  VAL  HB   HC    -0.297000E-01   1.00800           0
    1523 A    135  VAL  CG1  CT    -0.319200       12.0100           0
    1524 A    135  VAL  HG11 HC     0.791000E-01   1.00800           0
    1525 A    135  VAL  HG12 HC     0.791000E-01   1.00800           0
    1526 A    135  VAL  HG13 HC     0.791000E-01   1.00800           0
    1527 A    135  VAL  CG2  CT    -0.319200       12.0100           0
    1528 A    135  VAL  HG21 HC     0.791000E-01   1.00800           0
    1529 A    135  VAL  HG22 HC     0.791000E-01   1.00800           0
    1530 A    135  VAL  HG23 HC     0.791000E-01   1.00800           0
    1531 A    135  VAL  C    C      0.597300       12.0100           0
    1532 A    135  VAL  O    O     -0.567900       16.0000           0
    1533 A    136  ASP  N    N     -0.516300       14.0100           0
    1534 A    136  ASP  H    H      0.293600       1.00800           0
    1535 A    136  ASP  CA   CX     0.381000E-01   12.0100           0
    1536 A    136  ASP  HA   H1     0.880000E-01   1.00800           0
    1537 A    136  ASP  CB   C2    -0.303000E-01   12.0100           0
    1538 A    136  ASP  HB2  HC    -0.122000E-01   1.00800           0
    1539 A    136  ASP  HB3  HC    -0.122000E-01   1.00800           0
    1540 A    136  ASP  CG   CO     0.799400       12.0100           0
    1541 A    136  ASP  OD1  O2    -0.801400       16.0000           0
    1542 A    136  ASP  OD2  O2    -0.801400       16.0000           0
    1543 A    136  ASP  C    C      0.536600       12.0100           0
    1544 A    136  ASP  O    O     -0.581900       16.0000           0
    1545 A    137  MET  N    N     -0.415700       14.0100           0
    1546 A    137  MET  H    H      0.271900       1.00800           0
    1547 A    137  MET  CA   CX    -0.237000E-01   12.0100           0
    1548 A    137  MET  HA   H1     0.880000E-01   1.00800           0
    1549 A    137  MET  CB   C2     0.342000E-01   12.0100           0
    1550 A    137  MET  HB2  HC     0.241000E-01   1.00800           0
    1551 A    137  MET  HB3  HC     0.241000E-01   1.00800           0
    1552 A    137  MET  CG   C2     0.180000E-02   12.0100           0
    1553 A    137  MET  HG2  H1     0.440000E-01   1.00800           0
    1554 A    137  MET  HG3  H1     0.440000E-01   1.00800           0
    1555 A    137  MET  SD   S     -0.273700       32.0600           0
    1556 A    137  MET  CE   CT    -0.536000E-01   12.0100           0
    1557 A    137  MET  HE1  H1     0.684000E-01   1.00800           0
    1558 A    137  MET  HE2  H1     0.684000E-01   1.00800           0
    1559 A    137  MET  HE3  H1     0.684000E-01   1.00800           0
    1560 A    137  MET  C    C      0.597300       12.0100           0
    1561 A    137  MET  O    O     -0.567900       16.0000           0
    1562 A    138  ALA  N    N     -0.415700       14.0100           0
    1563 A    138  ALA  H    H      0.271900       1.00800           0
    1564 A    138  ALA  CA   CX     0.337000E-01   12.0100           0
    1565 A    138  ALA  HA   H1     0.823000E-01   1.00800           0
    1566 A    138  ALA  CB   CT    -0.182500       12.0100           0
    1567 A    138  ALA  HB1  HC     0.603000E-01   1.00800           0
    1568 A    138  ALA  HB2  HC     0.603000E-01   1.00800           0
    1569 A    138  ALA  HB3  HC     0.603000E-01   1.00800           0
    1570 A    138  ALA  C    C      0.597300       12.0100           0
    1571 A    138  ALA  O    O     -0.567900       16.0000           0
    1572 A    139  ASP  N    N     -0.516300       14.0100           0
    1573 A    139  ASP  H    H      0.293600       1.00800           0
    1574 A    139  ASP  CA   CX     0.381000E-01   12.0100           0
    1575 A    139  ASP  HA   H1     0.880000E-01   1.00800           0
    1576 A    139  ASP  CB   C2    -0.303000E-01   12.0100           0
    1577 A    139  ASP  HB2  HC    -0.122000E-01   1.00800           0
    1578 A    139  ASP  HB3  HC    -0.122000E-01   1.00800           0
    1579 A    139  ASP  CG   CO     0.799400       12.0100           0
    1580 A    139  ASP  OD1  O2    -0.801400       16.0000           0
    1581 A    139  ASP  OD2  O2    -0.801400       16.0000           0
    1582 A    139  ASP  C    C      0.536600       12.0100           0
    1583 A    139  ASP  O    O     -0.581900       16.0000           0
    1584 A    140  LEU  N    N     -0.415700       14.0100           0
    1585 A    140  LEU  H    H      0.271900       1.00800           0
    1586 A    140  LEU  CA   CX    -0.518000E-01   12.0100           0
    1587 A    140  LEU  HA   H1     0.922000E-01   1.00800           0
    1588 A    140  LEU  CB   C2    -0.110200       12.0100           0
    1589 A    140  LEU  HB2  HC     0.457000E-01   1.00800           0
    1590 A    140  LEU  HB3  HC     0.457000E-01   1.00800           0
    1591 A    140  LEU  CG   C3     0.353100       12.0100           0
    1592 A    140  LEU  HG   HC    -0.361000E-01   1.00800           0
    1593 A    140  LEU  CD1  CT    -0.412100       12.0100           0
    1594 A    140  LEU  HD11 HC     0.100000       1.00800           0
    1595 A    140  LEU  HD12 HC     0.100000       1.00800           0
    1596 A    140  LEU  HD13 HC     0.100000       1.00800           0
    1597 A    140  LEU  CD2  CT    -0.412100       12.0100           0
    1598 A    140  LEU  HD21 HC     0.100000       1.00800           0
    1599 A    140  LEU  HD22 HC     0.100000       1.00800           0
    1600 A    140  LEU  HD23 HC     0.100000       1.00800           0
    1601 A    140  LEU  C    C      0.597300       12.0100           0
    1602 A    140  LEU  O    O     -0.567900       16.0000           0
    1603 A    141  GLN  N    N     -0.415700       14.0100           0
    1604 A    141  GLN  H    H      0.271900       1.00800           0
    1605 A    141  GLN  CA   CX    -0.310000E-02   12.0100           0
    1606 A    141  GLN  HA   H1     0.850000E-01   1.00800           0
    1607 A    141  GLN  CB   C2    -0.360000E-02   12.0100           0
    1608 A    141  GLN  HB2  HC     0.171000E-01   1.00800           0
    1609 A    141  GLN  HB3  HC     0.171000E-01   1.00800           0
    1610 A    141  GLN  CG   C2    -0.645000E-01   12.0100           0
    1611 A    141  GLN  HG2  HC     0.352000E-01   1.00800           0
    1612 A    141  GLN  HG3  HC     0.352000E-01   1.00800           0
    1613 A    141  GLN  CD   C      0.695100       12.0100           0
    1614 A    141  GLN  OE1  O     -0.608600       16.0000           0
    1615 A    141  GLN  NE2  N     -0.940700       14.0100           0
    1616 A    141  GLN  HE21 H      0.425100       1.00800           0
    1617 A    141  GLN  HE22 H      0.425100       1.00800           0
    1618 A    141  GLN  C    C      0.597300       12.0100           0
    1619 A    141  GLN  O    O     -0.567900       16.0000           0
    1620 A    142  ALA  N    N     -0.415700       14.0100           0
    1621 A    142  ALA  H    H      0.271900       1.00800           0
    1622 A    142  ALA  CA   CX     0.337000E-01   12.0100           0
    1623 A    142  ALA  HA   H1     0.823000E-01   1.00800           0
    1624 A    142  ALA  CB   CT    -0.182500       12.0100           0
    1625 A    142  ALA  HB1  HC     0.603000E-01   1.00800           0
    1626 A    142  ALA  HB2  HC     0.603000E-01   1.00800           0
    1627 A    142  ALA  HB3  HC     0.603000E-01   1.00800           0
    1628 A    142  ALA  C    C      0.597300       12.0100           0
    1629 A    142  ALA  O    O     -0.567900       16.0000           0
    1630 A    143  LEU  N    N     -0.415700       14.0100           0
    1631 A    143  LEU  H    H      0.271900       1.00800           0
    1632 A    143  LEU  CA   CX    -0.518000E-01   12.0100           0
    1633 A    143  LEU  HA   H1     0.922000E-01   1.00800           0
    1634 A    143  LEU  CB   C2    -0.110200       12.0100           0
    1635 A    143  LEU  HB2  HC     0.457000E-01   1.00800           0
    1636 A    143  LEU  HB3  HC     0.457000E-01   1.00800           0
    1637 A    143  LEU  CG   C3     0.353100       12.0100           0
    1638 A    143  LEU  HG   HC    -0.361000E-01   1.00800           0
    1639 A    143  LEU  CD1  CT    -0.412100       12.0100           0
    1640 A    143  LEU  HD11 HC     0.100000       1.00800           0
    1641 A    143  LEU  HD12 HC     0.100000       1.00800           0
    1642 A    143  LEU  HD13 HC     0.100000       1.00800           0
    1643 A    143  LEU  CD2  CT    -0.412100       12.0100           0
    1644 A    143  LEU  HD21 HC     0.100000       1.00800           0
    1645 A    143  LEU  HD22 HC     0.100000       1.00800           0
    1646 A    143  LEU  HD23 HC     0.100000       1.00800           0
    1647 A    143  LEU  C    C      0.597300       12.0100           0
    1648 A    143  LEU  O    O     -0.567900       16.0000           0
    1649 A    144  GLU  N    N     -0.516300       14.0100           0
    1650 A    144  GLU  H    H      0.293600       1.00800           0
    1651 A    144  GLU  CA   CX     0.397000E-01   12.0100           0
    1652 A    144  GLU  HA   H1     0.110500       1.00800           0
    1653 A    144  GLU  CB   C2     0.560000E-01   12.0100           0
    1654 A    144  GLU  HB2  HC    -0.173000E-01   1.00800           0
    1655 A    144  GLU  HB3  HC    -0.173000E-01   1.00800           0
    1656 A    144  GLU  CG   C2     0.136000E-01   12.0100           0
    1657 A    144  GLU  HG2  HC    -0.425000E-01   1.00800           0
    1658 A    144  GLU  HG3  HC    -0.425000E-01   1.00800           0
    1659 A    144  GLU  CD   CO     0.805400       12.0100           0
    1660 A    144  GLU  OE1  O2    -0.818800       16.0000           0
    1661 A    144  GLU  OE2  O2    -0.818800       16.0000           0
    1662 A    144  GLU  C    C      0.536600       12.0100           0
    1663 A    144  GLU  O    O     -0.581900       16.0000           0
    1664 A    145  ALA  N    N     -0.415700       14.0100           0
    1665 A    145  ALA  H    H      0.271900       1.00800           0
    1666 A    145  ALA  CA   CX     0.337000E-01   12.0100           0
    1667 A    145  ALA  HA   H1     0.823000E-01   1.00800           0
    1668 A    145  ALA  CB   CT    -0.182500       12.0100           0
    1669 A    145  ALA  HB1  HC     0.603000E-01   1.00800           0
    1670 A    145  ALA  HB2  HC     0.603000E-01   1.00800           0
    1671 A    145  ALA  HB3  HC     0.603000E-01   1.00800           0
    1672 A    145  ALA  C    C      0.597300       12.0100           0
    1673 A    145  ALA  O    O     -0.567900       16.0000           0
    1674 A    146  ALA  N    N     -0.415700       14.0100           0
    1675 A    146  ALA  H    H      0.271900       1.00800           0
    1676 A    146  ALA  CA   CX     0.337000E-01   12.0100           0
    1677 A    146  ALA  HA   H1     0.823000E-01   1.00800           0
    1678 A    146  ALA  CB   CT    -0.182500       12.0100           0
    1679 A    146  ALA  HB1  HC     0.603000E-01   1.00800           0
    1680 A    146  ALA  HB2  HC     0.603000E-01   1.00800           0
    1681 A    146  ALA  HB3  HC     0.603000E-01   1.00800           0
    1682 A    146  ALA  C    C      0.597300       12.0100           0
    1683 A    146  ALA  O    O     -0.567900       16.0000           0
    1684 A    147  MET  N    N     -0.415700       14.0100           0
    1685 A    147  MET  H    H      0.271900       1.00800           0
    1686 A    147  MET  CA   CX    -0.237000E-01   12.0100           0
    1687 A    147  MET  HA   H1     0.880000E-01   1.00800           0
    1688 A    147  MET  CB   C2     0.342000E-01   12.0100           0
    1689 A    147  MET  HB2  HC     0.241000E-01   1.00800           0
    1690 A    147  MET  HB3  HC     0.241000E-01   1.00800           0
    1691 A    147  MET  CG   C2     0.180000E-02   12.0100           0
    1692 A    147  MET  HG2  H1     0.440000E-01   1.00800           0
    1693 A    147  MET  HG3  H1     0.440000E-01   1.00800           0
    1694 A    147  MET  SD   S     -0.273700       32.0600           0
    1695 A    147  MET  CE   CT    -0.536000E-01   12.0100           0
    1696 A    147  MET  HE1  H1     0.684000E-01   1.00800           0
    1697 A    147  MET  HE2  H1     0.684000E-01   1.00800           0
    1698 A    147  MET  HE3  H1     0.684000E-01   1.00800           0
    1699 A    147  MET  C    C      0.597300       12.0100           0
    1700 A    147  MET  O    O     -0.567900       16.0000           0
    1701 A    148  THR  N    N     -0.415700       14.0100           0
    1702 A    148  THR  H    H      0.271900       1.00800           0
    1703 A    148  THR  CA   CX    -0.389000E-01   12.0100           0
    1704 A    148  THR  HA   H1     0.100700       1.00800           0
    1705 A    148  THR  CB   C3     0.365400       12.0100           0
    1706 A    148  THR  HB   H1     0.430000E-02   1.00800           0
    1707 A    148  THR  CG2  CT    -0.243800       12.0100           0
    1708 A    148  THR  HG21 HC     0.642000E-01   1.00800           0
    1709 A    148  THR  HG22 HC     0.642000E-01   1.00800           0
    1710 A    148  THR  HG23 HC     0.642000E-01   1.00800           0
    1711 A    148  THR  OG1  OH    -0.676100       16.0000           0
    1712 A    148  THR  HG1  HO     0.410200       1.00800           0
    1713 A    148  THR  C    C      0.597300       12.0100           0
    1714 A    148  THR  O    O     -0.567900       16.0000           0
    1715 A    150  ALA  N    N     -0.415700       14.0100           0
    1716 A    150  ALA  H    H      0.271900       1.00800           0
    1717 A    150  ALA  CA   CX     0.337000E-01   12.0100           0
    1718 A    150  ALA  HA   H1     0.823000E-01   1.00800           0
    1719 A    150  ALA  CB   CT    -0.182500       12.0100           0
    1720 A    150  ALA  HB1  HC     0.603000E-01   1.00800           0
    1721 A    150  ALA  HB2  HC     0.603000E-01   1.00800           0
    1722 A    150  ALA  HB3  HC     0.603000E-01   1.00800           0
    1723 A    150  ALA  C    C      0.597300       12.0100           0
    1724 A    150  ALA  O    O     -0.567900       16.0000           0
    1725 A    151  THR  N    N     -0.415700       14.0100           0
    1726 A    151  THR  H    H      0.271900       1.00800           0
    1727 A    151  THR  CA   CX    -0.389000E-01   12.0100           0
    1728 A    151  THR  HA   H1     0.100700       1.00800           0
    1729 A    151  THR  CB   C3     0.365400       12.0100           0
    1730 A    151  THR  HB   H1     0.430000E-02   1.00800           0
    1731 A    151  THR  CG2  CT    -0.243800       12.0100           0
    1732 A    151  THR  HG21 HC     0.642000E-01   1.00800           0
    1733 A    151  THR  HG22 HC     0.642000E-01   1.00800           0
    1734 A    151  THR  HG23 HC     0.642000E-01   1.00800           0
    1735 A    151  THR  OG1  OH    -0.676100       16.0000           0
    1736 A    151  THR  HG1  HO     0.410200       1.00800           0
    1737 A    151  THR  C    C      0.597300       12.0100           0
    1738 A    151  THR  O    O     -0.567900       16.0000           0
    1739 A    152  ARG  N    N     -0.347900       14.0100           0
    1740 A    152  ARG  H    H      0.274700       1.00800           0
    1741 A    152  ARG  CA   CX    -0.263700       12.0100           0
    1742 A    152  ARG  HA   H1     0.156000       1.00800           0
    1743 A    152  ARG  CB   C8    -0.700000E-03   12.0100           0
    1744 A    152  ARG  HB2  HC     0.327000E-01   1.00800           0
    1745 A    152  ARG  HB3  HC     0.327000E-01   1.00800           0
    1746 A    152  ARG  CG   C8     0.390000E-01   12.0100           0
    1747 A    152  ARG  HG2  HC     0.285000E-01   1.00800           0
    1748 A    152  ARG  HG3  HC     0.285000E-01   1.00800           0
    1749 A    152  ARG  CD   C8     0.486000E-01   12.0100           0
    1750 A    152  ARG  HD2  H1     0.687000E-01   1.00800           0
    1751 A    152  ARG  HD3  H1     0.687000E-01   1.00800           0
    1752 A    152  ARG  NE   N2    -0.529500       14.0100           0
    1753 A    152  ARG  HE   H      0.345600       1.00800           0
    1754 A    152  ARG  CZ   CA     0.807600       12.0100           0
    1755 A    152  ARG  NH1  N2    -0.862700       14.0100           0
    1756 A    152  ARG  HH11 H      0.447800       1.00800           0
    1757 A    152  ARG  HH12 H      0.447800       1.00800           0
    1758 A    152  ARG  NH2  N2    -0.862700       14.0100           0
    1759 A    152  ARG  HH21 H      0.447800       1.00800           0
    1760 A    152  ARG  HH22 H      0.447800       1.00800           0
    1761 A    152  ARG  C    C      0.734100       12.0100           0
    1762 A    152  ARG  O    O     -0.589400       16.0000           0
    1763 A    153  VAL  N    N     -0.415700       14.0100           0
    1764 A    153  VAL  H    H      0.271900       1.00800           0
    1765 A    153  VAL  CA   CX    -0.875000E-01   12.0100           0
    1766 A    153  VAL  HA   H1     0.969000E-01   1.00800           0
    1767 A    153  VAL  CB   C3     0.298500       12.0100           0
    1768 A    153  VAL  HB   HC    -0.297000E-01   1.00800           0
    1769 A    153  VAL  CG1  CT    -0.319200       12.0100           0
    1770 A    153  VAL  HG11 HC     0.791000E-01   1.00800           0
    1771 A    153  VAL  HG12 HC     0.791000E-01   1.00800           0
    1772 A    153  VAL  HG13 HC     0.791000E-01   1.00800           0
    1773 A    153  VAL  CG2  CT    -0.319200       12.0100           0
    1774 A    153  VAL  HG21 HC     0.791000E-01   1.00800           0
    1775 A    153  VAL  HG22 HC     0.791000E-01   1.00800           0
    1776 A    153  VAL  HG23 HC     0.791000E-01   1.00800           0
    1777 A    153  VAL  C    C      0.597300       12.0100           0
    1778 A    153  VAL  O    O     -0.567900       16.0000           0
    1779 A    154  ILE  N    N     -0.415700       14.0100           0
    1780 A    154  ILE  H    H      0.271900       1.00800           0
    1781 A    154  ILE  CA   CX    -0.597000E-01   12.0100           0
    1782 A    154  ILE  HA   H1     0.869000E-01   1.00800           0
    1783 A    154  ILE  CB   C3     0.130300       12.0100           0
    1784 A    154  ILE  HB   HC     0.187000E-01   1.00800           0
    1785 A    154  ILE  CG2  CT    -0.320400       12.0100           0
    1786 A    154  ILE  HG21 HC     0.882000E-01   1.00800           0
    1787 A    154  ILE  HG22 HC     0.882000E-01   1.00800           0
    1788 A    154  ILE  HG23 HC     0.882000E-01   1.00800           0
    1789 A    154  ILE  CG1  C2    -0.430000E-01   12.0100           0
    1790 A    154  ILE  HG12 HC     0.236000E-01   1.00800           0
    1791 A    154  ILE  HG13 HC     0.236000E-01   1.00800           0
    1792 A    154  ILE  CD1  CT    -0.660000E-01   12.0100           0
    1793 A    154  ILE  HD11 HC     0.186000E-01   1.00800           0
    1794 A    154  ILE  HD12 HC     0.186000E-01   1.00800           0
    1795 A    154  ILE  HD13 HC     0.186000E-01   1.00800           0
    1796 A    154  ILE  C    C      0.597300       12.0100           0
    1797 A    154  ILE  O    O     -0.567900       16.0000           0
    1798 A    155  TYR  N    N     -0.415700       14.0100           0
    1799 A    155  TYR  H    H      0.271900       1.00800           0
    1800 A    155  TYR  CA   CX    -0.140000E-02   12.0100           0
    1801 A    155  TYR  HA   H1     0.876000E-01   1.00800           0
    1802 A    155  TYR  CB   CT    -0.152000E-01   12.0100           0
    1803 A    155  TYR  HB2  HC     0.295000E-01   1.00800           0
    1804 A    155  TYR  HB3  HC     0.295000E-01   1.00800           0
    1805 A    155  TYR  CG   CA    -0.110000E-02   12.0100           0
    1806 A    155  TYR  CD1  CA    -0.190600       12.0100           0
    1807 A    155  TYR  HD1  HA     0.169900       1.00800           0
    1808 A    155  TYR  CE1  CA    -0.234100       12.0100           0
    1809 A    155  TYR  HE1  HA     0.165600       1.00800           0
    1810 A    155  TYR  CZ   C      0.322600       12.0100           0
    1811 A    155  TYR  OH   OH    -0.557900       16.0000           0
    1812 A    155  TYR  HH   HO     0.399200       1.00800           0
    1813 A    155  TYR  CE2  CA    -0.234100       12.0100           0
    1814 A    155  TYR  HE2  HA     0.165600       1.00800           0
    1815 A    155  TYR  CD2  CA    -0.190600       12.0100           0
    1816 A    155  TYR  HD2  HA     0.169900       1.00800           0
    1817 A    155  TYR  C    C      0.597300       12.0100           0
    1818 A    155  TYR  O    O     -0.567900       16.0000           0
    1819 A    156  PHE  N    N     -0.415700       14.0100           0
    1820 A    156  PHE  H    H      0.271900       1.00800           0
    1821 A    156  PHE  CA   CX    -0.240000E-02   12.0100           0
    1822 A    156  PHE  HA   H1     0.978000E-01   1.00800           0
    1823 A    156  PHE  CB   CT    -0.343000E-01   12.0100           0
    1824 A    156  PHE  HB2  HC     0.295000E-01   1.00800           0
    1825 A    156  PHE  HB3  HC     0.295000E-01   1.00800           0
    1826 A    156  PHE  CG   CA     0.118000E-01   12.0100           0
    1827 A    156  PHE  CD1  CA    -0.125600       12.0100           0
    1828 A    156  PHE  HD1  HA     0.133000       1.00800           0
    1829 A    156  PHE  CE1  CA    -0.170400       12.0100           0
    1830 A    156  PHE  HE1  HA     0.143000       1.00800           0
    1831 A    156  PHE  CZ   CA    -0.107200       12.0100           0
    1832 A    156  PHE  HZ   HA     0.129700       1.00800           0
    1833 A    156  PHE  CE2  CA    -0.170400       12.0100           0
    1834 A    156  PHE  HE2  HA     0.143000       1.00800           0
    1835 A    156  PHE  CD2  CA    -0.125600       12.0100           0
    1836 A    156  PHE  HD2  HA     0.133000       1.00800           0
    1837 A    156  PHE  C    C      0.597300       12.0100           0
    1838 A    156  PHE  O    O     -0.567900       16.0000           0
    1839 A    157  GLU  N    N     -0.516300       14.0100           0
    1840 A    157  GLU  H    H      0.293600       1.00800           0
    1841 A    157  GLU  CA   CX     0.397000E-01   12.0100           0
    1842 A    157  GLU  HA   H1     0.110500       1.00800           0
    1843 A    157  GLU  CB   C2     0.560000E-01   12.0100           0
    1844 A    157  GLU  HB2  HC    -0.173000E-01   1.00800           0
    1845 A    157  GLU  HB3  HC    -0.173000E-01   1.00800           0
    1846 A    157  GLU  CG   C2     0.136000E-01   12.0100           0
    1847 A    157  GLU  HG2  HC    -0.425000E-01   1.00800           0
    1848 A    157  GLU  HG3  HC    -0.425000E-01   1.00800           0
    1849 A    157  GLU  CD   CO     0.805400       12.0100           0
    1850 A    157  GLU  OE1  O2    -0.818800       16.0000           0
    1851 A    157  GLU  OE2  O2    -0.818800       16.0000           0
    1852 A    157  GLU  C    C      0.536600       12.0100           0
    1853 A    157  GLU  O    O     -0.581900       16.0000           0
    1854 A    158  SER  N    N     -0.415700       14.0100           0
    1855 A    158  SER  H    H      0.271900       1.00800           0
    1856 A    158  SER  CA   CX    -0.249000E-01   12.0100           0
    1857 A    158  SER  HA   H1     0.843000E-01   1.00800           0
    1858 A    158  SER  CB   C2     0.211700       12.0100           0
    1859 A    158  SER  HB2  H1     0.352000E-01   1.00800           0
    1860 A    158  SER  HB3  H1     0.352000E-01   1.00800           0
    1861 A    158  SER  OG   OH    -0.654600       16.0000           0
    1862 A    158  SER  HG   HO     0.427500       1.00800           0
    1863 A    158  SER  C    C      0.597300       12.0100           0
    1864 A    158  SER  O    O     -0.567900       16.0000           0
    1865 A    159  PRO  N    N     -0.254800       14.0100           0
    1866 A    159  PRO  CD   CT     0.192000E-01   12.0100           0
    1867 A    159  PRO  HD2  H1     0.391000E-01   1.00800           0
    1868 A    159  PRO  HD3  H1     0.391000E-01   1.00800           0
    1869 A    159  PRO  CG   CT     0.189000E-01   12.0100           0
    1870 A    159  PRO  HG2  HC     0.213000E-01   1.00800           0
    1871 A    159  PRO  HG3  HC     0.213000E-01   1.00800           0
    1872 A    159  PRO  CB   CT    -0.700000E-02   12.0100           0
    1873 A    159  PRO  HB2  HC     0.253000E-01   1.00800           0
    1874 A    159  PRO  HB3  HC     0.253000E-01   1.00800           0
    1875 A    159  PRO  CA   CX    -0.266000E-01   12.0100           0
    1876 A    159  PRO  HA   H1     0.641000E-01   1.00800           0
    1877 A    159  PRO  C    C      0.589600       12.0100           0
    1878 A    159  PRO  O    O     -0.574800       16.0000           0
    1879 A    160  ALA  N    N     -0.415700       14.0100           0
    1880 A    160  ALA  H    H      0.271900       1.00800           0
    1881 A    160  ALA  CA   CX     0.337000E-01   12.0100           0
    1882 A    160  ALA  HA   H1     0.823000E-01   1.00800           0
    1883 A    160  ALA  CB   CT    -0.182500       12.0100           0
    1884 A    160  ALA  HB1  HC     0.603000E-01   1.00800           0
    1885 A    160  ALA  HB2  HC     0.603000E-01   1.00800           0
    1886 A    160  ALA  HB3  HC     0.603000E-01   1.00800           0
    1887 A    160  ALA  C    C      0.597300       12.0100           0
    1888 A    160  ALA  O    O     -0.567900       16.0000           0
    1889 A    161  ASN  N    N     -0.415700       14.0100           0
    1890 A    161  ASN  H    H      0.271900       1.00800           0
    1891 A    161  ASN  CA   CX     0.143000E-01   12.0100           0
    1892 A    161  ASN  HA   H1     0.104800       1.00800           0
    1893 A    161  ASN  CB   C2    -0.204100       12.0100           0
    1894 A    161  ASN  HB2  HC     0.797000E-01   1.00800           0
    1895 A    161  ASN  HB3  HC     0.797000E-01   1.00800           0
    1896 A    161  ASN  CG   C      0.713000       12.0100           0
    1897 A    161  ASN  OD1  O     -0.593100       16.0000           0
    1898 A    161  ASN  ND2  N     -0.919100       14.0100           0
    1899 A    161  ASN  HD21 H      0.419600       1.00800           0
    1900 A    161  ASN  HD22 H      0.419600       1.00800           0
    1901 A    161  ASN  C    C      0.597300       12.0100           0
    1902 A    161  ASN  O    O     -0.567900       16.0000           0
    1903 A    162  PRO  N    N     -0.254800       14.0100           0
    1904 A    162  PRO  CD   CT     0.192000E-01   12.0100           0
    1905 A    162  PRO  HD2  H1     0.391000E-01   1.00800           0
    1906 A    162  PRO  HD3  H1     0.391000E-01   1.00800           0
    1907 A    162  PRO  CG   CT     0.189000E-01   12.0100           0
    1908 A    162  PRO  HG2  HC     0.213000E-01   1.00800           0
    1909 A    162  PRO  HG3  HC     0.213000E-01   1.00800           0
    1910 A    162  PRO  CB   CT    -0.700000E-02   12.0100           0
    1911 A    162  PRO  HB2  HC     0.253000E-01   1.00800           0
    1912 A    162  PRO  HB3  HC     0.253000E-01   1.00800           0
    1913 A    162  PRO  CA   CX    -0.266000E-01   12.0100           0
    1914 A    162  PRO  HA   H1     0.641000E-01   1.00800           0
    1915 A    162  PRO  C    C      0.589600       12.0100           0
    1916 A    162  PRO  O    O     -0.574800       16.0000           0
    1917 A    163  ASN  N    N     -0.415700       14.0100           0
    1918 A    163  ASN  H    H      0.271900       1.00800           0
    1919 A    163  ASN  CA   CX     0.143000E-01   12.0100           0
    1920 A    163  ASN  HA   H1     0.104800       1.00800           0
    1921 A    163  ASN  CB   C2    -0.204100       12.0100           0
    1922 A    163  ASN  HB2  HC     0.797000E-01   1.00800           0
    1923 A    163  ASN  HB3  HC     0.797000E-01   1.00800           0
    1924 A    163  ASN  CG   C      0.713000       12.0100           0
    1925 A    163  ASN  OD1  O     -0.593100       16.0000           0
    1926 A    163  ASN  ND2  N     -0.919100       14.0100           0
    1927 A    163  ASN  HD21 H      0.419600       1.00800           0
    1928 A    163  ASN  HD22 H      0.419600       1.00800           0
    1929 A    163  ASN  C    C      0.597300       12.0100           0
    1930 A    163  ASN  O    O     -0.567900       16.0000           0
    1931 A    164  MET  N    N     -0.415700       14.0100           0
    1932 A    164  MET  H    H      0.271900       1.00800           0
    1933 A    164  MET  CA   CX    -0.237000E-01   12.0100           0
    1934 A    164  MET  HA   H1     0.880000E-01   1.00800           0
    1935 A    164  MET  CB   C2     0.342000E-01   12.0100           0
    1936 A    164  MET  HB2  HC     0.241000E-01   1.00800           0
    1937 A    164  MET  HB3  HC     0.241000E-01   1.00800           0
    1938 A    164  MET  CG   C2     0.180000E-02   12.0100           0
    1939 A    164  MET  HG2  H1     0.440000E-01   1.00800           0
    1940 A    164  MET  HG3  H1     0.440000E-01   1.00800           0
    1941 A    164  MET  SD   S     -0.273700       32.0600           0
    1942 A    164  MET  CE   CT    -0.536000E-01   12.0100           0
    1943 A    164  MET  HE1  H1     0.684000E-01   1.00800           0
    1944 A    164  MET  HE2  H1     0.684000E-01   1.00800           0
    1945 A    164  MET  HE3  H1     0.684000E-01   1.00800           0
    1946 A    164  MET  C    C      0.597300       12.0100           0
    1947 A    164  MET  O    O     -0.567900       16.0000           0
    1948 A    165  HIP  N    N     -0.347900       14.0100           0
    1949 A    165  HIP  H    H      0.274700       1.00800           0
    1950 A    165  HIP  CA   CX    -0.135400       12.0100           0
    1951 A    165  HIP  HA   H1     0.121200       1.00800           0
    1952 A    165  HIP  CB   CT    -0.414000E-01   12.0100           0
    1953 A    165  HIP  HB2  HC     0.810000E-01   1.00800           0
    1954 A    165  HIP  HB3  HC     0.810000E-01   1.00800           0
    1955 A    165  HIP  CG   CC    -0.120000E-02   12.0100           0
    1956 A    165  HIP  ND1  NA    -0.151300       14.0100           0
    1957 A    165  HIP  HD1  H      0.386600       1.00800           0
    1958 A    165  HIP  CE1  CR    -0.170000E-01   12.0100           0
    1959 A    165  HIP  HE1  H5     0.268100       1.00800           0
    1960 A    165  HIP  NE2  NA    -0.171800       14.0100           0
    1961 A    165  HIP  HE2  H      0.391100       1.00800           0
    1962 A    165  HIP  CD2  CW    -0.114100       12.0100           0
    1963 A    165  HIP  HD2  H4     0.231700       1.00800           0
    1964 A    165  HIP  C    C      0.734100       12.0100           0
    1965 A    165  HIP  O    O     -0.589400       16.0000           0
    1966 A    166  MET  N    N     -0.415700       14.0100           0
    1967 A    166  MET  H    H      0.271900       1.00800           0
    1968 A    166  MET  CA   CX    -0.237000E-01   12.0100           0
    1969 A    166  MET  HA   H1     0.880000E-01   1.00800           0
    1970 A    166  MET  CB   C2     0.342000E-01   12.0100           0
    1971 A    166  MET  HB2  HC     0.241000E-01   1.00800           0
    1972 A    166  MET  HB3  HC     0.241000E-01   1.00800           0
    1973 A    166  MET  CG   C2     0.180000E-02   12.0100           0
    1974 A    166  MET  HG2  H1     0.440000E-01   1.00800           0
    1975 A    166  MET  HG3  H1     0.440000E-01   1.00800           0
    1976 A    166  MET  SD   S     -0.273700       32.0600           0
    1977 A    166  MET  CE   CT    -0.536000E-01   12.0100           0
    1978 A    166  MET  HE1  H1     0.684000E-01   1.00800           0
    1979 A    166  MET  HE2  H1     0.684000E-01   1.00800           0
    1980 A    166  MET  HE3  H1     0.684000E-01   1.00800           0
    1981 A    166  MET  C    C      0.597300       12.0100           0
    1982 A    166  MET  O    O     -0.567900       16.0000           0
    1983 A    167  ALA  N    N     -0.415700       14.0100           0
    1984 A    167  ALA  H    H      0.271900       1.00800           0
    1985 A    167  ALA  CA   CX     0.337000E-01   12.0100           0
    1986 A    167  ALA  HA   H1     0.823000E-01   1.00800           0
    1987 A    167  ALA  CB   CT    -0.182500       12.0100           0
    1988 A    167  ALA  HB1  HC     0.603000E-01   1.00800           0
    1989 A    167  ALA  HB2  HC     0.603000E-01   1.00800           0
    1990 A    167  ALA  HB3  HC     0.603000E-01   1.00800           0
    1991 A    167  ALA  C    C      0.597300       12.0100           0
    1992 A    167  ALA  O    O     -0.567900       16.0000           0
    1993 A    168  ASP  N    N     -0.516300       14.0100           0
    1994 A    168  ASP  H    H      0.293600       1.00800           0
    1995 A    168  ASP  CA   CX     0.381000E-01   12.0100           0
    1996 A    168  ASP  HA   H1     0.880000E-01   1.00800           0
    1997 A    168  ASP  CB   C2    -0.303000E-01   12.0100           0
    1998 A    168  ASP  HB2  HC    -0.122000E-01   1.00800           0
    1999 A    168  ASP  HB3  HC    -0.122000E-01   1.00800           0
    2000 A    168  ASP  CG   CO     0.799400       12.0100           0
    2001 A    168  ASP  OD1  O2    -0.801400       16.0000           0
    2002 A    168  ASP  OD2  O2    -0.801400       16.0000           0
    2003 A    168  ASP  C    C      0.536600       12.0100           0
    2004 A    168  ASP  O    O     -0.581900       16.0000           0
    2005 A    169  ILE  N    N     -0.415700       14.0100           0
    2006 A    169  ILE  H    H      0.271900       1.00800           0
    2007 A    169  ILE  CA   CX    -0.597000E-01   12.0100           0
    2008 A    169  ILE  HA   H1     0.869000E-01   1.00800           0
    2009 A    169  ILE  CB   C3     0.130300       12.0100           0
    2010 A    169  ILE  HB   HC     0.187000E-01   1.00800           0
    2011 A    169  ILE  CG2  CT    -0.320400       12.0100           0
    2012 A    169  ILE  HG21 HC     0.882000E-01   1.00800           0
    2013 A    169  ILE  HG22 HC     0.882000E-01   1.00800           0
    2014 A    169  ILE  HG23 HC     0.882000E-01   1.00800           0
    2015 A    169  ILE  CG1  C2    -0.430000E-01   12.0100           0
    2016 A    169  ILE  HG12 HC     0.236000E-01   1.00800           0
    2017 A    169  ILE  HG13 HC     0.236000E-01   1.00800           0
    2018 A    169  ILE  CD1  CT    -0.660000E-01   12.0100           0
    2019 A    169  ILE  HD11 HC     0.186000E-01   1.00800           0
    2020 A    169  ILE  HD12 HC     0.186000E-01   1.00800           0
    2021 A    169  ILE  HD13 HC     0.186000E-01   1.00800           0
    2022 A    169  ILE  C    C      0.597300       12.0100           0
    2023 A    169  ILE  O    O     -0.567900       16.0000           0
    2024 A    170  ALA  N    N     -0.415700       14.0100           0
    2025 A    170  ALA  H    H      0.271900       1.00800           0
    2026 A    170  ALA  CA   CX     0.337000E-01   12.0100           0
    2027 A    170  ALA  HA   H1     0.823000E-01   1.00800           0
    2028 A    170  ALA  CB   CT    -0.182500       12.0100           0
    2029 A    170  ALA  HB1  HC     0.603000E-01   1.00800           0
    2030 A    170  ALA  HB2  HC     0.603000E-01   1.00800           0
    2031 A    170  ALA  HB3  HC     0.603000E-01   1.00800           0
    2032 A    170  ALA  C    C      0.597300       12.0100           0
    2033 A    170  ALA  O    O     -0.567900       16.0000           0
    2034 A    171  GLY  N    N     -0.415700       14.0100           0
    2035 A    171  GLY  H    H      0.271900       1.00800           0
    2036 A    171  GLY  CA   CX    -0.252000E-01   12.0100           0
    2037 A    171  GLY  HA2  H1     0.698000E-01   1.00800           0
    2038 A    171  GLY  HA3  H1     0.698000E-01   1.00800           0
    2039 A    171  GLY  C    C      0.597300       12.0100           0
    2040 A    171  GLY  O    O     -0.567900       16.0000           0
    2041 A    172  VAL  N    N     -0.415700       14.0100           0
    2042 A    172  VAL  H    H      0.271900       1.00800           0
    2043 A    172  VAL  CA   CX    -0.875000E-01   12.0100           0
    2044 A    172  VAL  HA   H1     0.969000E-01   1.00800           0
    2045 A    172  VAL  CB   C3     0.298500       12.0100           0
    2046 A    172  VAL  HB   HC    -0.297000E-01   1.00800           0
    2047 A    172  VAL  CG1  CT    -0.319200       12.0100           0
    2048 A    172  VAL  HG11 HC     0.791000E-01   1.00800           0
    2049 A    172  VAL  HG12 HC     0.791000E-01   1.00800           0
    2050 A    172  VAL  HG13 HC     0.791000E-01   1.00800           0
    2051 A    172  VAL  CG2  CT    -0.319200       12.0100           0
    2052 A    172  VAL  HG21 HC     0.791000E-01   1.00800           0
    2053 A    172  VAL  HG22 HC     0.791000E-01   1.00800           0
    2054 A    172  VAL  HG23 HC     0.791000E-01   1.00800           0
    2055 A    172  VAL  C    C      0.597300       12.0100           0
    2056 A    172  VAL  O    O     -0.567900       16.0000           0
    2057 A    173  ALA  N    N     -0.415700       14.0100           0
    2058 A    173  ALA  H    H      0.271900       1.00800           0
    2059 A    173  ALA  CA   CX     0.337000E-01   12.0100           0
    2060 A    173  ALA  HA   H1     0.823000E-01   1.00800           0
    2061 A    173  ALA  CB   CT    -0.182500       12.0100           0
    2062 A    173  ALA  HB1  HC     0.603000E-01   1.00800           0
    2063 A    173  ALA  HB2  HC     0.603000E-01   1.00800           0
    2064 A    173  ALA  HB3  HC     0.603000E-01   1.00800           0
    2065 A    173  ALA  C    C      0.597300       12.0100           0
    2066 A    173  ALA  O    O     -0.567900       16.0000           0
    2067 A    174  LYS  N    N     -0.347900       14.0100           0
    2068 A    174  LYS  H    H      0.274700       1.00800           0
    2069 A    174  LYS  CA   CX    -0.240000       12.0100           0
    2070 A    174  LYS  HA   H1     0.142600       1.00800           0
    2071 A    174  LYS  CB   C8    -0.940000E-02   12.0100           0
    2072 A    174  LYS  HB2  HC     0.362000E-01   1.00800           0
    2073 A    174  LYS  HB3  HC     0.362000E-01   1.00800           0
    2074 A    174  LYS  CG   C8     0.187000E-01   12.0100           0
    2075 A    174  LYS  HG2  HC     0.103000E-01   1.00800           0
    2076 A    174  LYS  HG3  HC     0.103000E-01   1.00800           0
    2077 A    174  LYS  CD   C8    -0.479000E-01   12.0100           0
    2078 A    174  LYS  HD2  HC     0.621000E-01   1.00800           0
    2079 A    174  LYS  HD3  HC     0.621000E-01   1.00800           0
    2080 A    174  LYS  CE   C8    -0.143000E-01   12.0100           0
    2081 A    174  LYS  HE2  HP     0.113500       1.00800           0
    2082 A    174  LYS  HE3  HP     0.113500       1.00800           0
    2083 A    174  LYS  NZ   N3    -0.385400       14.0100           0
    2084 A    174  LYS  HZ1  H      0.340000       1.00800           0
    2085 A    174  LYS  HZ2  H      0.340000       1.00800           0
    2086 A    174  LYS  HZ3  H      0.340000       1.00800           0
    2087 A    174  LYS  C    C      0.734100       12.0100           0
    2088 A    174  LYS  O    O     -0.589400       16.0000           0
    2089 A    175  ILE  N    N     -0.415700       14.0100           0
    2090 A    175  ILE  H    H      0.271900       1.00800           0
    2091 A    175  ILE  CA   CX    -0.597000E-01   12.0100           0
    2092 A    175  ILE  HA   H1     0.869000E-01   1.00800           0
    2093 A    175  ILE  CB   C3     0.130300       12.0100           0
    2094 A    175  ILE  HB   HC     0.187000E-01   1.00800           0
    2095 A    175  ILE  CG2  CT    -0.320400       12.0100           0
    2096 A    175  ILE  HG21 HC     0.882000E-01   1.00800           0
    2097 A    175  ILE  HG22 HC     0.882000E-01   1.00800           0
    2098 A    175  ILE  HG23 HC     0.882000E-01   1.00800           0
    2099 A    175  ILE  CG1  C2    -0.430000E-01   12.0100           0
    2100 A    175  ILE  HG12 HC     0.236000E-01   1.00800           0
    2101 A    175  ILE  HG13 HC     0.236000E-01   1.00800           0
    2102 A    175  ILE  CD1  CT    -0.660000E-01   12.0100           0
    2103 A    175  ILE  HD11 HC     0.186000E-01   1.00800           0
    2104 A    175  ILE  HD12 HC     0.186000E-01   1.00800           0
    2105 A    175  ILE  HD13 HC     0.186000E-01   1.00800           0
    2106 A    175  ILE  C    C      0.597300       12.0100           0
    2107 A    175  ILE  O    O     -0.567900       16.0000           0
    2108 A    176  ALA  N    N     -0.415700       14.0100           0
    2109 A    176  ALA  H    H      0.271900       1.00800           0
    2110 A    176  ALA  CA   CX     0.337000E-01   12.0100           0
    2111 A    176  ALA  HA   H1     0.823000E-01   1.00800           0
    2112 A    176  ALA  CB   CT    -0.182500       12.0100           0
    2113 A    176  ALA  HB1  HC     0.603000E-01   1.00800           0
    2114 A    176  ALA  HB2  HC     0.603000E-01   1.00800           0
    2115 A    176  ALA  HB3  HC     0.603000E-01   1.00800           0
    2116 A    176  ALA  C    C      0.597300       12.0100           0
    2117 A    176  ALA  O    O     -0.567900       16.0000           0
    2118 A    177  ARG  N    N     -0.347900       14.0100           0
    2119 A    177  ARG  H    H      0.274700       1.00800           0
    2120 A    177  ARG  CA   CX    -0.263700       12.0100           0
    2121 A    177  ARG  HA   H1     0.156000       1.00800           0
    2122 A    177  ARG  CB   C8    -0.700000E-03   12.0100           0
    2123 A    177  ARG  HB2  HC     0.327000E-01   1.00800           0
    2124 A    177  ARG  HB3  HC     0.327000E-01   1.00800           0
    2125 A    177  ARG  CG   C8     0.390000E-01   12.0100           0
    2126 A    177  ARG  HG2  HC     0.285000E-01   1.00800           0
    2127 A    177  ARG  HG3  HC     0.285000E-01   1.00800           0
    2128 A    177  ARG  CD   C8     0.486000E-01   12.0100           0
    2129 A    177  ARG  HD2  H1     0.687000E-01   1.00800           0
    2130 A    177  ARG  HD3  H1     0.687000E-01   1.00800           0
    2131 A    177  ARG  NE   N2    -0.529500       14.0100           0
    2132 A    177  ARG  HE   H      0.345600       1.00800           0
    2133 A    177  ARG  CZ   CA     0.807600       12.0100           0
    2134 A    177  ARG  NH1  N2    -0.862700       14.0100           0
    2135 A    177  ARG  HH11 H      0.447800       1.00800           0
    2136 A    177  ARG  HH12 H      0.447800       1.00800           0
    2137 A    177  ARG  NH2  N2    -0.862700       14.0100           0
    2138 A    177  ARG  HH21 H      0.447800       1.00800           0
    2139 A    177  ARG  HH22 H      0.447800       1.00800           0
    2140 A    177  ARG  C    C      0.734100       12.0100           0
    2141 A    177  ARG  O    O     -0.589400       16.0000           0
    2142 A    178  LYS  N    N     -0.347900       14.0100           0
    2143 A    178  LYS  H    H      0.274700       1.00800           0
    2144 A    178  LYS  CA   CX    -0.240000       12.0100           0
    2145 A    178  LYS  HA   H1     0.142600       1.00800           0
    2146 A    178  LYS  CB   C8    -0.940000E-02   12.0100           0
    2147 A    178  LYS  HB2  HC     0.362000E-01   1.00800           0
    2148 A    178  LYS  HB3  HC     0.362000E-01   1.00800           0
    2149 A    178  LYS  CG   C8     0.187000E-01   12.0100           0
    2150 A    178  LYS  HG2  HC     0.103000E-01   1.00800           0
    2151 A    178  LYS  HG3  HC     0.103000E-01   1.00800           0
    2152 A    178  LYS  CD   C8    -0.479000E-01   12.0100           0
    2153 A    178  LYS  HD2  HC     0.621000E-01   1.00800           0
    2154 A    178  LYS  HD3  HC     0.621000E-01   1.00800           0
    2155 A    178  LYS  CE   C8    -0.143000E-01   12.0100           0
    2156 A    178  LYS  HE2  HP     0.113500       1.00800           0
    2157 A    178  LYS  HE3  HP     0.113500       1.00800           0
    2158 A    178  LYS  NZ   N3    -0.385400       14.0100           0
    2159 A    178  LYS  HZ1  H      0.340000       1.00800           0
    2160 A    178  LYS  HZ2  H      0.340000       1.00800           0
    2161 A    178  LYS  HZ3  H      0.340000       1.00800           0
    2162 A    178  LYS  C    C      0.734100       12.0100           0
    2163 A    178  LYS  O    O     -0.589400       16.0000           0
    2164 A    179  HID  N    N     -0.415700       14.0100           0
    2165 A    179  HID  H    H      0.271900       1.00800           0
    2166 A    179  HID  CA   CX     0.188000E-01   12.0100           0
    2167 A    179  HID  HA   H1     0.881000E-01   1.00800           0
    2168 A    179  HID  CB   CT    -0.462000E-01   12.0100           0
    2169 A    179  HID  HB2  HC     0.402000E-01   1.00800           0
    2170 A    179  HID  HB3  HC     0.402000E-01   1.00800           0
    2171 A    179  HID  CG   CC    -0.266000E-01   12.0100           0
    2172 A    179  HID  ND1  NA    -0.381100       14.0100           0
    2173 A    179  HID  HD1  H      0.364900       1.00800           0
    2174 A    179  HID  CE1  CR     0.205700       12.0100           0
    2175 A    179  HID  HE1  H5     0.139200       1.00800           0
    2176 A    179  HID  NE2  NB    -0.572700       14.0100           0
    2177 A    179  HID  CD2  CV     0.129200       12.0100           0
    2178 A    179  HID  HD2  H4     0.114700       1.00800           0
    2179 A    179  HID  C    C      0.597300       12.0100           0
    2180 A    179  HID  O    O     -0.567900       16.0000           0
    2181 A    180  GLY  N    N     -0.415700       14.0100           0
    2182 A    180  GLY  H    H      0.271900       1.00800           0
    2183 A    180  GLY  CA   CX    -0.252000E-01   12.0100           0
    2184 A    180  GLY  HA2  H1     0.698000E-01   1.00800           0
    2185 A    180  GLY  HA3  H1     0.698000E-01   1.00800           0
    2186 A    180  GLY  C    C      0.597300       12.0100           0
    2187 A    180  GLY  O    O     -0.567900       16.0000           0
    2188 A    181  ALA  N    N     -0.415700       14.0100           0
    2189 A    181  ALA  H    H      0.271900       1.00800           0
    2190 A    181  ALA  CA   CX     0.337000E-01   12.0100           0
    2191 A    181  ALA  HA   H1     0.823000E-01   1.00800           0
    2192 A    181  ALA  CB   CT    -0.182500       12.0100           0
    2193 A    181  ALA  HB1  HC     0.603000E-01   1.00800           0
    2194 A    181  ALA  HB2  HC     0.603000E-01   1.00800           0
    2195 A    181  ALA  HB3  HC     0.603000E-01   1.00800           0
    2196 A    181  ALA  C    C      0.597300       12.0100           0
    2197 A    181  ALA  O    O     -0.567900       16.0000           0
    2198 A    182  THR  N    N     -0.415700       14.0100           0
    2199 A    182  THR  H    H      0.271900       1.00800           0
    2200 A    182  THR  CA   CX    -0.389000E-01   12.0100           0
    2201 A    182  THR  HA   H1     0.100700       1.00800           0
    2202 A    182  THR  CB   C3     0.365400       12.0100           0
    2203 A    182  THR  HB   H1     0.430000E-02   1.00800           0
    2204 A    182  THR  CG2  CT    -0.243800       12.0100           0
    2205 A    182  THR  HG21 HC     0.642000E-01   1.00800           0
    2206 A    182  THR  HG22 HC     0.642000E-01   1.00800           0
    2207 A    182  THR  HG23 HC     0.642000E-01   1.00800           0
    2208 A    182  THR  OG1  OH    -0.676100       16.0000           0
    2209 A    182  THR  HG1  HO     0.410200       1.00800           0
    2210 A    182  THR  C    C      0.597300       12.0100           0
    2211 A    182  THR  O    O     -0.567900       16.0000           0
    2212 A    183  VAL  N    N     -0.415700       14.0100           0
    2213 A    183  VAL  H    H      0.271900       1.00800           0
    2214 A    183  VAL  CA   CX    -0.875000E-01   12.0100           0
    2215 A    183  VAL  HA   H1     0.969000E-01   1.00800           0
    2216 A    183  VAL  CB   C3     0.298500       12.0100           0
    2217 A    183  VAL  HB   HC    -0.297000E-01   1.00800           0
    2218 A    183  VAL  CG1  CT    -0.319200       12.0100           0
    2219 A    183  VAL  HG11 HC     0.791000E-01   1.00800           0
    2220 A    183  VAL  HG12 HC     0.791000E-01   1.00800           0
    2221 A    183  VAL  HG13 HC     0.791000E-01   1.00800           0
    2222 A    183  VAL  CG2  CT    -0.319200       12.0100           0
    2223 A    183  VAL  HG21 HC     0.791000E-01   1.00800           0
    2224 A    183  VAL  HG22 HC     0.791000E-01   1.00800           0
    2225 A    183  VAL  HG23 HC     0.791000E-01   1.00800           0
    2226 A    183  VAL  C    C      0.597300       12.0100           0
    2227 A    183  VAL  O    O     -0.567900       16.0000           0
    2228 A    184  VAL  N    N     -0.415700       14.0100           0
    2229 A    184  VAL  H    H      0.271900       1.00800           0
    2230 A    184  VAL  CA   CX    -0.875000E-01   12.0100           0
    2231 A    184  VAL  HA   H1     0.969000E-01   1.00800           0
    2232 A    184  VAL  CB   C3     0.298500       12.0100           0
    2233 A    184  VAL  HB   HC    -0.297000E-01   1.00800           0
    2234 A    184  VAL  CG1  CT    -0.319200       12.0100           0
    2235 A    184  VAL  HG11 HC     0.791000E-01   1.00800           0
    2236 A    184  VAL  HG12 HC     0.791000E-01   1.00800           0
    2237 A    184  VAL  HG13 HC     0.791000E-01   1.00800           0
    2238 A    184  VAL  CG2  CT    -0.319200       12.0100           0
    2239 A    184  VAL  HG21 HC     0.791000E-01   1.00800           0
    2240 A    184  VAL  HG22 HC     0.791000E-01   1.00800           0
    2241 A    184  VAL  HG23 HC     0.791000E-01   1.00800           0
    2242 A    184  VAL  C    C      0.597300       12.0100           0
    2243 A    184  VAL  O    O     -0.567900       16.0000           0
    2244 A    185  VAL  N    N     -0.415700       14.0100           0
    2245 A    185  VAL  H    H      0.271900       1.00800           0
    2246 A    185  VAL  CA   CX    -0.875000E-01   12.0100           0
    2247 A    185  VAL  HA   H1     0.969000E-01   1.00800           0
    2248 A    185  VAL  CB   C3     0.298500       12.0100           0
    2249 A    185  VAL  HB   HC    -0.297000E-01   1.00800           0
    2250 A    185  VAL  CG1  CT    -0.319200       12.0100           0
    2251 A    185  VAL  HG11 HC     0.791000E-01   1.00800           0
    2252 A    185  VAL  HG12 HC     0.791000E-01   1.00800           0
    2253 A    185  VAL  HG13 HC     0.791000E-01   1.00800           0
    2254 A    185  VAL  CG2  CT    -0.319200       12.0100           0
    2255 A    185  VAL  HG21 HC     0.791000E-01   1.00800           0
    2256 A    185  VAL  HG22 HC     0.791000E-01   1.00800           0
    2257 A    185  VAL  HG23 HC     0.791000E-01   1.00800           0
    2258 A    185  VAL  C    C      0.597300       12.0100           0
    2259 A    185  VAL  O    O     -0.567900       16.0000           0
    2260 A    186  ASP  N    N     -0.516300       14.0100           0
    2261 A    186  ASP  H    H      0.293600       1.00800           0
    2262 A    186  ASP  CA   CX     0.381000E-01   12.0100           0
    2263 A    186  ASP  HA   H1     0.880000E-01   1.00800           0
    2264 A    186  ASP  CB   C2    -0.303000E-01   12.0100           0
    2265 A    186  ASP  HB2  HC    -0.122000E-01   1.00800           0
    2266 A    186  ASP  HB3  HC    -0.122000E-01   1.00800           0
    2267 A    186  ASP  CG   CO     0.799400       12.0100           0
    2268 A    186  ASP  OD1  O2    -0.801400       16.0000           0
    2269 A    186  ASP  OD2  O2    -0.801400       16.0000           0
    2270 A    186  ASP  C    C      0.536600       12.0100           0
    2271 A    186  ASP  O    O     -0.581900       16.0000           0
    2272 A    187  ASN  N    N     -0.415700       14.0100           0
    2273 A    187  ASN  H    H      0.271900       1.00800           0
    2274 A    187  ASN  CA   CX     0.143000E-01   12.0100           0
    2275 A    187  ASN  HA   H1     0.104800       1.00800           0
    2276 A    187  ASN  CB   C2    -0.204100       12.0100           0
    2277 A    187  ASN  HB2  HC     0.797000E-01   1.00800           0
    2278 A    187  ASN  HB3  HC     0.797000E-01   1.00800           0
    2279 A    187  ASN  CG   C      0.713000       12.0100           0
    2280 A    187  ASN  OD1  O     -0.593100       16.0000           0
    2281 A    187  ASN  ND2  N     -0.919100       14.0100           0
    2282 A    187  ASN  HD21 H      0.419600       1.00800           0
    2283 A    187  ASN  HD22 H      0.419600       1.00800           0
    2284 A    187  ASN  C    C      0.597300       12.0100           0
    2285 A    187  ASN  O    O     -0.567900       16.0000           0
    2286 A    188  THR  N    N     -0.415700       14.0100           0
    2287 A    188  THR  H    H      0.271900       1.00800           0
    2288 A    188  THR  CA   CX    -0.389000E-01   12.0100           0
    2289 A    188  THR  HA   H1     0.100700       1.00800           0
    2290 A    188  THR  CB   C3     0.365400       12.0100           0
    2291 A    188  THR  HB   H1     0.430000E-02   1.00800           0
    2292 A    188  THR  CG2  CT    -0.243800       12.0100           0
    2293 A    188  THR  HG21 HC     0.642000E-01   1.00800           0
    2294 A    188  THR  HG22 HC     0.642000E-01   1.00800           0
    2295 A    188  THR  HG23 HC     0.642000E-01   1.00800           0
    2296 A    188  THR  OG1  OH    -0.676100       16.0000           0
    2297 A    188  THR  HG1  HO     0.410200       1.00800           0
    2298 A    188  THR  C    C      0.597300       12.0100           0
    2299 A    188  THR  O    O     -0.567900       16.0000           0
    2300 A    189  TYR  N    N     -0.415700       14.0100           0
    2301 A    189  TYR  H    H      0.271900       1.00800           0
    2302 A    189  TYR  CA   CX    -0.140000E-02   12.0100           0
    2303 A    189  TYR  HA   H1     0.876000E-01   1.00800           0
    2304 A    189  TYR  CB   CT    -0.152000E-01   12.0100           0
    2305 A    189  TYR  HB2  HC     0.295000E-01   1.00800           0
    2306 A    189  TYR  HB3  HC     0.295000E-01   1.00800           0
    2307 A    189  TYR  CG   CA    -0.110000E-02   12.0100           0
    2308 A    189  TYR  CD1  CA    -0.190600       12.0100           0
    2309 A    189  TYR  HD1  HA     0.169900       1.00800           0
    2310 A    189  TYR  CE1  CA    -0.234100       12.0100           0
    2311 A    189  TYR  HE1  HA     0.165600       1.00800           0
    2312 A    189  TYR  CZ   C      0.322600       12.0100           0
    2313 A    189  TYR  OH   OH    -0.557900       16.0000           0
    2314 A    189  TYR  HH   HO     0.399200       1.00800           0
    2315 A    189  TYR  CE2  CA    -0.234100       12.0100           0
    2316 A    189  TYR  HE2  HA     0.165600       1.00800           0
    2317 A    189  TYR  CD2  CA    -0.190600       12.0100           0
    2318 A    189  TYR  HD2  HA     0.169900       1.00800           0
    2319 A    189  TYR  C    C      0.597300       12.0100           0
    2320 A    189  TYR  O    O     -0.567900       16.0000           0
    2321 A    190  CYS  N    N     -0.415700       14.0100           0
    2322 A    190  CYS  H    H      0.271900       1.00800           0
    2323 A    190  CYS  CA   CX     0.213000E-01   12.0100           0
    2324 A    190  CYS  HA   H1     0.112400       1.00800           0
    2325 A    190  CYS  CB   C2    -0.123100       12.0100           0
    2326 A    190  CYS  HB2  H1     0.111200       1.00800           0
    2327 A    190  CYS  HB3  H1     0.111200       1.00800           0
    2328 A    190  CYS  SG   SH    -0.311900       32.0600           0
    2329 A    190  CYS  HG   HS     0.193300       1.00800           0
    2330 A    190  CYS  C    C      0.597300       12.0100           0
    2331 A    190  CYS  O    O     -0.567900       16.0000           0
    2332 A    191  THR  N    N     -0.415700       14.0100           0
    2333 A    191  THR  H    H      0.271900       1.00800           0
    2334 A    191  THR  CA   CX    -0.389000E-01   12.0100           0
    2335 A    191  THR  HA   H1     0.100700       1.00800           0
    2336 A    191  THR  CB   C3     0.365400       12.0100           0
    2337 A    191  THR  HB   H1     0.430000E-02   1.00800           0
    2338 A    191  THR  CG2  CT    -0.243800       12.0100           0
    2339 A    191  THR  HG21 HC     0.642000E-01   1.00800           0
    2340 A    191  THR  HG22 HC     0.642000E-01   1.00800           0
    2341 A    191  THR  HG23 HC     0.642000E-01   1.00800           0
    2342 A    191  THR  OG1  OH    -0.676100       16.0000           0
    2343 A    191  THR  HG1  HO     0.410200       1.00800           0
    2344 A    191  THR  C    C      0.597300       12.0100           0
    2345 A    191  THR  O    O     -0.567900       16.0000           0
    2346 A    192  PRO  N    N     -0.254800       14.0100           0
    2347 A    192  PRO  CD   CT     0.192000E-01   12.0100           0
    2348 A    192  PRO  HD2  H1     0.391000E-01   1.00800           0
    2349 A    192  PRO  HD3  H1     0.391000E-01   1.00800           0
    2350 A    192  PRO  CG   CT     0.189000E-01   12.0100           0
    2351 A    192  PRO  HG2  HC     0.213000E-01   1.00800           0
    2352 A    192  PRO  HG3  HC     0.213000E-01   1.00800           0
    2353 A    192  PRO  CB   CT    -0.700000E-02   12.0100           0
    2354 A    192  PRO  HB2  HC     0.253000E-01   1.00800           0
    2355 A    192  PRO  HB3  HC     0.253000E-01   1.00800           0
    2356 A    192  PRO  CA   CX    -0.266000E-01   12.0100           0
    2357 A    192  PRO  HA   H1     0.641000E-01   1.00800           0
    2358 A    192  PRO  C    C      0.589600       12.0100           0
    2359 A    192  PRO  O    O     -0.574800       16.0000           0
    2360 A    193  TYR  N    N     -0.415700       14.0100           0
    2361 A    193  TYR  H    H      0.271900       1.00800           0
    2362 A    193  TYR  CA   CX    -0.140000E-02   12.0100           0
    2363 A    193  TYR  HA   H1     0.876000E-01   1.00800           0
    2364 A    193  TYR  CB   CT    -0.152000E-01   12.0100           0
    2365 A    193  TYR  HB2  HC     0.295000E-01   1.00800           0
    2366 A    193  TYR  HB3  HC     0.295000E-01   1.00800           0
    2367 A    193  TYR  CG   CA    -0.110000E-02   12.0100           0
    2368 A    193  TYR  CD1  CA    -0.190600       12.0100           0
    2369 A    193  TYR  HD1  HA     0.169900       1.00800           0
    2370 A    193  TYR  CE1  CA    -0.234100       12.0100           0
    2371 A    193  TYR  HE1  HA     0.165600       1.00800           0
    2372 A    193  TYR  CZ   C      0.322600       12.0100           0
    2373 A    193  TYR  OH   OH    -0.557900       16.0000           0
    2374 A    193  TYR  HH   HO     0.399200       1.00800           0
    2375 A    193  TYR  CE2  CA    -0.234100       12.0100           0
    2376 A    193  TYR  HE2  HA     0.165600       1.00800           0
    2377 A    193  TYR  CD2  CA    -0.190600       12.0100           0
    2378 A    193  TYR  HD2  HA     0.169900       1.00800           0
    2379 A    193  TYR  C    C      0.597300       12.0100           0
    2380 A    193  TYR  O    O     -0.567900       16.0000           0
    2381 A    194  LEU  N    N     -0.415700       14.0100           0
    2382 A    194  LEU  H    H      0.271900       1.00800           0
    2383 A    194  LEU  CA   CX    -0.518000E-01   12.0100           0
    2384 A    194  LEU  HA   H1     0.922000E-01   1.00800           0
    2385 A    194  LEU  CB   C2    -0.110200       12.0100           0
    2386 A    194  LEU  HB2  HC     0.457000E-01   1.00800           0
    2387 A    194  LEU  HB3  HC     0.457000E-01   1.00800           0
    2388 A    194  LEU  CG   C3     0.353100       12.0100           0
    2389 A    194  LEU  HG   HC    -0.361000E-01   1.00800           0
    2390 A    194  LEU  CD1  CT    -0.412100       12.0100           0
    2391 A    194  LEU  HD11 HC     0.100000       1.00800           0
    2392 A    194  LEU  HD12 HC     0.100000       1.00800           0
    2393 A    194  LEU  HD13 HC     0.100000       1.00800           0
    2394 A    194  LEU  CD2  CT    -0.412100       12.0100           0
    2395 A    194  LEU  HD21 HC     0.100000       1.00800           0
    2396 A    194  LEU  HD22 HC     0.100000       1.00800           0
    2397 A    194  LEU  HD23 HC     0.100000       1.00800           0
    2398 A    194  LEU  C    C      0.597300       12.0100           0
    2399 A    194  LEU  O    O     -0.567900       16.0000           0
    2400 A    195  GLN  N    N     -0.415700       14.0100           0
    2401 A    195  GLN  H    H      0.271900       1.00800           0
    2402 A    195  GLN  CA   CX    -0.310000E-02   12.0100           0
    2403 A    195  GLN  HA   H1     0.850000E-01   1.00800           0
    2404 A    195  GLN  CB   C2    -0.360000E-02   12.0100           0
    2405 A    195  GLN  HB2  HC     0.171000E-01   1.00800           0
    2406 A    195  GLN  HB3  HC     0.171000E-01   1.00800           0
    2407 A    195  GLN  CG   C2    -0.645000E-01   12.0100           0
    2408 A    195  GLN  HG2  HC     0.352000E-01   1.00800           0
    2409 A    195  GLN  HG3  HC     0.352000E-01   1.00800           0
    2410 A    195  GLN  CD   C      0.695100       12.0100           0
    2411 A    195  GLN  OE1  O     -0.608600       16.0000           0
    2412 A    195  GLN  NE2  N     -0.940700       14.0100           0
    2413 A    195  GLN  HE21 H      0.425100       1.00800           0
    2414 A    195  GLN  HE22 H      0.425100       1.00800           0
    2415 A    195  GLN  C    C      0.597300       12.0100           0
    2416 A    195  GLN  O    O     -0.567900       16.0000           0
    2417 A    196  ARG  N    N     -0.347900       14.0100           0
    2418 A    196  ARG  H    H      0.274700       1.00800           0
    2419 A    196  ARG  CA   CX    -0.263700       12.0100           0
    2420 A    196  ARG  HA   H1     0.156000       1.00800           0
    2421 A    196  ARG  CB   C8    -0.700000E-03   12.0100           0
    2422 A    196  ARG  HB2  HC     0.327000E-01   1.00800           0
    2423 A    196  ARG  HB3  HC     0.327000E-01   1.00800           0
    2424 A    196  ARG  CG   C8     0.390000E-01   12.0100           0
    2425 A    196  ARG  HG2  HC     0.285000E-01   1.00800           0
    2426 A    196  ARG  HG3  HC     0.285000E-01   1.00800           0
    2427 A    196  ARG  CD   C8     0.486000E-01   12.0100           0
    2428 A    196  ARG  HD2  H1     0.687000E-01   1.00800           0
    2429 A    196  ARG  HD3  H1     0.687000E-01   1.00800           0
    2430 A    196  ARG  NE   N2    -0.529500       14.0100           0
    2431 A    196  ARG  HE   H      0.345600       1.00800           0
    2432 A    196  ARG  CZ   CA     0.807600       12.0100           0
    2433 A    196  ARG  NH1  N2    -0.862700       14.0100           0
    2434 A    196  ARG  HH11 H      0.447800       1.00800           0
    2435 A    196  ARG  HH12 H      0.447800       1.00800           0
    2436 A    196  ARG  NH2  N2    -0.862700       14.0100           0
    2437 A    196  ARG  HH21 H      0.447800       1.00800           0
    2438 A    196  ARG  HH22 H      0.447800       1.00800           0
    2439 A    196  ARG  C    C      0.734100       12.0100           0
    2440 A    196  ARG  O    O     -0.589400       16.0000           0
    2441 A    197  PRO  N    N     -0.254800       14.0100           0
    2442 A    197  PRO  CD   CT     0.192000E-01   12.0100           0
    2443 A    197  PRO  HD2  H1     0.391000E-01   1.00800           0
    2444 A    197  PRO  HD3  H1     0.391000E-01   1.00800           0
    2445 A    197  PRO  CG   CT     0.189000E-01   12.0100           0
    2446 A    197  PRO  HG2  HC     0.213000E-01   1.00800           0
    2447 A    197  PRO  HG3  HC     0.213000E-01   1.00800           0
    2448 A    197  PRO  CB   CT    -0.700000E-02   12.0100           0
    2449 A    197  PRO  HB2  HC     0.253000E-01   1.00800           0
    2450 A    197  PRO  HB3  HC     0.253000E-01   1.00800           0
    2451 A    197  PRO  CA   CX    -0.266000E-01   12.0100           0
    2452 A    197  PRO  HA   H1     0.641000E-01   1.00800           0
    2453 A    197  PRO  C    C      0.589600       12.0100           0
    2454 A    197  PRO  O    O     -0.574800       16.0000           0
    2455 A    198  LEU  N    N     -0.415700       14.0100           0
    2456 A    198  LEU  H    H      0.271900       1.00800           0
    2457 A    198  LEU  CA   CX    -0.518000E-01   12.0100           0
    2458 A    198  LEU  HA   H1     0.922000E-01   1.00800           0
    2459 A    198  LEU  CB   C2    -0.110200       12.0100           0
    2460 A    198  LEU  HB2  HC     0.457000E-01   1.00800           0
    2461 A    198  LEU  HB3  HC     0.457000E-01   1.00800           0
    2462 A    198  LEU  CG   C3     0.353100       12.0100           0
    2463 A    198  LEU  HG   HC    -0.361000E-01   1.00800           0
    2464 A    198  LEU  CD1  CT    -0.412100       12.0100           0
    2465 A    198  LEU  HD11 HC     0.100000       1.00800           0
    2466 A    198  LEU  HD12 HC     0.100000       1.00800           0
    2467 A    198  LEU  HD13 HC     0.100000       1.00800           0
    2468 A    198  LEU  CD2  CT    -0.412100       12.0100           0
    2469 A    198  LEU  HD21 HC     0.100000       1.00800           0
    2470 A    198  LEU  HD22 HC     0.100000       1.00800           0
    2471 A    198  LEU  HD23 HC     0.100000       1.00800           0
    2472 A    198  LEU  C    C      0.597300       12.0100           0
    2473 A    198  LEU  O    O     -0.567900       16.0000           0
    2474 A    199  GLU  N    N     -0.516300       14.0100           0
    2475 A    199  GLU  H    H      0.293600       1.00800           0
    2476 A    199  GLU  CA   CX     0.397000E-01   12.0100           0
    2477 A    199  GLU  HA   H1     0.110500       1.00800           0
    2478 A    199  GLU  CB   C2     0.560000E-01   12.0100           0
    2479 A    199  GLU  HB2  HC    -0.173000E-01   1.00800           0
    2480 A    199  GLU  HB3  HC    -0.173000E-01   1.00800           0
    2481 A    199  GLU  CG   C2     0.136000E-01   12.0100           0
    2482 A    199  GLU  HG2  HC    -0.425000E-01   1.00800           0
    2483 A    199  GLU  HG3  HC    -0.425000E-01   1.00800           0
    2484 A    199  GLU  CD   CO     0.805400       12.0100           0
    2485 A    199  GLU  OE1  O2    -0.818800       16.0000           0
    2486 A    199  GLU  OE2  O2    -0.818800       16.0000           0
    2487 A    199  GLU  C    C      0.536600       12.0100           0
    2488 A    199  GLU  O    O     -0.581900       16.0000           0
    2489 A    200  LEU  N    N     -0.415700       14.0100           0
    2490 A    200  LEU  H    H      0.271900       1.00800           0
    2491 A    200  LEU  CA   CX    -0.518000E-01   12.0100           0
    2492 A    200  LEU  HA   H1     0.922000E-01   1.00800           0
    2493 A    200  LEU  CB   C2    -0.110200       12.0100           0
    2494 A    200  LEU  HB2  HC     0.457000E-01   1.00800           0
    2495 A    200  LEU  HB3  HC     0.457000E-01   1.00800           0
    2496 A    200  LEU  CG   C3     0.353100       12.0100           0
    2497 A    200  LEU  HG   HC    -0.361000E-01   1.00800           0
    2498 A    200  LEU  CD1  CT    -0.412100       12.0100           0
    2499 A    200  LEU  HD11 HC     0.100000       1.00800           0
    2500 A    200  LEU  HD12 HC     0.100000       1.00800           0
    2501 A    200  LEU  HD13 HC     0.100000       1.00800           0
    2502 A    200  LEU  CD2  CT    -0.412100       12.0100           0
    2503 A    200  LEU  HD21 HC     0.100000       1.00800           0
    2504 A    200  LEU  HD22 HC     0.100000       1.00800           0
    2505 A    200  LEU  HD23 HC     0.100000       1.00800           0
    2506 A    200  LEU  C    C      0.597300       12.0100           0
    2507 A    200  LEU  O    O     -0.567900       16.0000           0
    2508 A    201  GLY  N    N     -0.415700       14.0100           0
    2509 A    201  GLY  H    H      0.271900       1.00800           0
    2510 A    201  GLY  CA   CX    -0.252000E-01   12.0100           0
    2511 A    201  GLY  HA2  H1     0.698000E-01   1.00800           0
    2512 A    201  GLY  HA3  H1     0.698000E-01   1.00800           0
    2513 A    201  GLY  C    C      0.597300       12.0100           0
    2514 A    201  GLY  O    O     -0.567900       16.0000           0
    2515 A    202  ALA  N    N     -0.415700       14.0100           0
    2516 A    202  ALA  H    H      0.271900       1.00800           0
    2517 A    202  ALA  CA   CX     0.337000E-01   12.0100           0
    2518 A    202  ALA  HA   H1     0.823000E-01   1.00800           0
    2519 A    202  ALA  CB   CT    -0.182500       12.0100           0
    2520 A    202  ALA  HB1  HC     0.603000E-01   1.00800           0
    2521 A    202  ALA  HB2  HC     0.603000E-01   1.00800           0
    2522 A    202  ALA  HB3  HC     0.603000E-01   1.00800           0
    2523 A    202  ALA  C    C      0.597300       12.0100           0
    2524 A    202  ALA  O    O     -0.567900       16.0000           0
    2525 A    203  ASP  N    N     -0.516300       14.0100           0
    2526 A    203  ASP  H    H      0.293600       1.00800           0
    2527 A    203  ASP  CA   CX     0.381000E-01   12.0100           0
    2528 A    203  ASP  HA   H1     0.880000E-01   1.00800           0
    2529 A    203  ASP  CB   C2    -0.303000E-01   12.0100           0
    2530 A    203  ASP  HB2  HC    -0.122000E-01   1.00800           0
    2531 A    203  ASP  HB3  HC    -0.122000E-01   1.00800           0
    2532 A    203  ASP  CG   CO     0.799400       12.0100           0
    2533 A    203  ASP  OD1  O2    -0.801400       16.0000           0
    2534 A    203  ASP  OD2  O2    -0.801400       16.0000           0
    2535 A    203  ASP  C    C      0.536600       12.0100           0
    2536 A    203  ASP  O    O     -0.581900       16.0000           0
    2537 A    204  LEU  N    N     -0.415700       14.0100           0
    2538 A    204  LEU  H    H      0.271900       1.00800           0
    2539 A    204  LEU  CA   CX    -0.518000E-01   12.0100           0
    2540 A    204  LEU  HA   H1     0.922000E-01   1.00800           0
    2541 A    204  LEU  CB   C2    -0.110200       12.0100           0
    2542 A    204  LEU  HB2  HC     0.457000E-01   1.00800           0
    2543 A    204  LEU  HB3  HC     0.457000E-01   1.00800           0
    2544 A    204  LEU  CG   C3     0.353100       12.0100           0
    2545 A    204  LEU  HG   HC    -0.361000E-01   1.00800           0
    2546 A    204  LEU  CD1  CT    -0.412100       12.0100           0
    2547 A    204  LEU  HD11 HC     0.100000       1.00800           0
    2548 A    204  LEU  HD12 HC     0.100000       1.00800           0
    2549 A    204  LEU  HD13 HC     0.100000       1.00800           0
    2550 A    204  LEU  CD2  CT    -0.412100       12.0100           0
    2551 A    204  LEU  HD21 HC     0.100000       1.00800           0
    2552 A    204  LEU  HD22 HC     0.100000       1.00800           0
    2553 A    204  LEU  HD23 HC     0.100000       1.00800           0
    2554 A    204  LEU  C    C      0.597300       12.0100           0
    2555 A    204  LEU  O    O     -0.567900       16.0000           0
    2556 A    205  VAL  N    N     -0.415700       14.0100           0
    2557 A    205  VAL  H    H      0.271900       1.00800           0
    2558 A    205  VAL  CA   CX    -0.875000E-01   12.0100           0
    2559 A    205  VAL  HA   H1     0.969000E-01   1.00800           0
    2560 A    205  VAL  CB   C3     0.298500       12.0100           0
    2561 A    205  VAL  HB   HC    -0.297000E-01   1.00800           0
    2562 A    205  VAL  CG1  CT    -0.319200       12.0100           0
    2563 A    205  VAL  HG11 HC     0.791000E-01   1.00800           0
    2564 A    205  VAL  HG12 HC     0.791000E-01   1.00800           0
    2565 A    205  VAL  HG13 HC     0.791000E-01   1.00800           0
    2566 A    205  VAL  CG2  CT    -0.319200       12.0100           0
    2567 A    205  VAL  HG21 HC     0.791000E-01   1.00800           0
    2568 A    205  VAL  HG22 HC     0.791000E-01   1.00800           0
    2569 A    205  VAL  HG23 HC     0.791000E-01   1.00800           0
    2570 A    205  VAL  C    C      0.597300       12.0100           0
    2571 A    205  VAL  O    O     -0.567900       16.0000           0
    2572 A    206  VAL  N    N     -0.415700       14.0100           0
    2573 A    206  VAL  H    H      0.271900       1.00800           0
    2574 A    206  VAL  CA   CX    -0.875000E-01   12.0100           0
    2575 A    206  VAL  HA   H1     0.969000E-01   1.00800           0
    2576 A    206  VAL  CB   C3     0.298500       12.0100           0
    2577 A    206  VAL  HB   HC    -0.297000E-01   1.00800           0
    2578 A    206  VAL  CG1  CT    -0.319200       12.0100           0
    2579 A    206  VAL  HG11 HC     0.791000E-01   1.00800           0
    2580 A    206  VAL  HG12 HC     0.791000E-01   1.00800           0
    2581 A    206  VAL  HG13 HC     0.791000E-01   1.00800           0
    2582 A    206  VAL  CG2  CT    -0.319200       12.0100           0
    2583 A    206  VAL  HG21 HC     0.791000E-01   1.00800           0
    2584 A    206  VAL  HG22 HC     0.791000E-01   1.00800           0
    2585 A    206  VAL  HG23 HC     0.791000E-01   1.00800           0
    2586 A    206  VAL  C    C      0.597300       12.0100           0
    2587 A    206  VAL  O    O     -0.567900       16.0000           0
    2588 A    207  HID  N    N     -0.415700       14.0100           0
    2589 A    207  HID  H    H      0.271900       1.00800           0
    2590 A    207  HID  CA   CX     0.188000E-01   12.0100           0
    2591 A    207  HID  HA   H1     0.881000E-01   1.00800           0
    2592 A    207  HID  CB   CT    -0.462000E-01   12.0100           0
    2593 A    207  HID  HB2  HC     0.402000E-01   1.00800           0
    2594 A    207  HID  HB3  HC     0.402000E-01   1.00800           0
    2595 A    207  HID  CG   CC    -0.266000E-01   12.0100           0
    2596 A    207  HID  ND1  NA    -0.381100       14.0100           0
    2597 A    207  HID  HD1  H      0.364900       1.00800           0
    2598 A    207  HID  CE1  CR     0.205700       12.0100           0
    2599 A    207  HID  HE1  H5     0.139200       1.00800           0
    2600 A    207  HID  NE2  NB    -0.572700       14.0100           0
    2601 A    207  HID  CD2  CV     0.129200       12.0100           0
    2602 A    207  HID  HD2  H4     0.114700       1.00800           0
    2603 A    207  HID  C    C      0.597300       12.0100           0
    2604 A    207  HID  O    O     -0.567900       16.0000           0
    2605 A    208  SER  N    N     -0.415700       14.0100           0
    2606 A    208  SER  H    H      0.271900       1.00800           0
    2607 A    208  SER  CA   CX    -0.249000E-01   12.0100           0
    2608 A    208  SER  HA   H1     0.843000E-01   1.00800           0
    2609 A    208  SER  CB   C2     0.211700       12.0100           0
    2610 A    208  SER  HB2  H1     0.352000E-01   1.00800           0
    2611 A    208  SER  HB3  H1     0.352000E-01   1.00800           0
    2612 A    208  SER  OG   OH    -0.654600       16.0000           0
    2613 A    208  SER  HG   HO     0.427500       1.00800           0
    2614 A    208  SER  C    C      0.597300       12.0100           0
    2615 A    208  SER  O    O     -0.567900       16.0000           0
    2616 A    209  ALA  N    N     -0.415700       14.0100           0
    2617 A    209  ALA  H    H      0.271900       1.00800           0
    2618 A    209  ALA  CA   CX     0.337000E-01   12.0100           0
    2619 A    209  ALA  HA   H1     0.823000E-01   1.00800           0
    2620 A    209  ALA  CB   CT    -0.182500       12.0100           0
    2621 A    209  ALA  HB1  HC     0.603000E-01   1.00800           0
    2622 A    209  ALA  HB2  HC     0.603000E-01   1.00800           0
    2623 A    209  ALA  HB3  HC     0.603000E-01   1.00800           0
    2624 A    209  ALA  C    C      0.597300       12.0100           0
    2625 A    209  ALA  O    O     -0.567900       16.0000           0
    2626 A    210  THR  N    N     -0.415700       14.0100           0
    2627 A    210  THR  H    H      0.271900       1.00800           0
    2628 A    210  THR  CA   CX    -0.389000E-01   12.0100           0
    2629 A    210  THR  HA   H1     0.100700       1.00800           0
    2630 A    210  THR  CB   C3     0.365400       12.0100           0
    2631 A    210  THR  HB   H1     0.430000E-02   1.00800           0
    2632 A    210  THR  CG2  CT    -0.243800       12.0100           0
    2633 A    210  THR  HG21 HC     0.642000E-01   1.00800           0
    2634 A    210  THR  HG22 HC     0.642000E-01   1.00800           0
    2635 A    210  THR  HG23 HC     0.642000E-01   1.00800           0
    2636 A    210  THR  OG1  OH    -0.676100       16.0000           0
    2637 A    210  THR  HG1  HO     0.410200       1.00800           0
    2638 A    210  THR  C    C      0.597300       12.0100           0
    2639 A    210  THR  O    O     -0.567900       16.0000           0
    2640 A    211  LYS  N    N     -0.347900       14.0100           0
    2641 A    211  LYS  H    H      0.274700       1.00800           0
    2642 A    211  LYS  CA   CX    -0.240000       12.0100           0
    2643 A    211  LYS  HA   H1     0.142600       1.00800           0
    2644 A    211  LYS  CB   C8    -0.940000E-02   12.0100           0
    2645 A    211  LYS  HB2  HC     0.362000E-01   1.00800           0
    2646 A    211  LYS  HB3  HC     0.362000E-01   1.00800           0
    2647 A    211  LYS  CG   C8     0.187000E-01   12.0100           0
    2648 A    211  LYS  HG2  HC     0.103000E-01   1.00800           0
    2649 A    211  LYS  HG3  HC     0.103000E-01   1.00800           0
    2650 A    211  LYS  CD   C8    -0.274600       12.0100           0
    2651 A    211  LYS  HD2  HC     0.565000E-01   1.00800           0
    2652 A    211  LYS  HD3  HC     0.565000E-01   1.00800           0
    2653 A    211  LYS  CE   C8     0.450800       12.0100           0
    2654 A    211  LYS  HE2  HP    -0.297000E-01   1.00800           0
    2655 A    211  LYS  HE3  HP    -0.297000E-01   1.00800           0
    2656 A    211  LYS  NZ   NA    -0.536400       14.0100           0
    2657 A    211  LYS  HZ1  H      0.379000       1.00800           0
    2658 A    211  LYS  C    C      0.734100       12.0100           0
    2659 A    211  LYS  O    O     -0.589400       16.0000           0
    2660 A    212  TYR  N    N     -0.415700       14.0100           0
    2661 A    212  TYR  H    H      0.271900       1.00800           0
    2662 A    212  TYR  CA   CX    -0.140000E-02   12.0100           0
    2663 A    212  TYR  HA   H1     0.876000E-01   1.00800           0
    2664 A    212  TYR  CB   CT    -0.152000E-01   12.0100           0
    2665 A    212  TYR  HB2  HC     0.295000E-01   1.00800           0
    2666 A    212  TYR  HB3  HC     0.295000E-01   1.00800           0
    2667 A    212  TYR  CG   CA    -0.110000E-02   12.0100           0
    2668 A    212  TYR  CD1  CA    -0.190600       12.0100           0
    2669 A    212  TYR  HD1  HA     0.169900       1.00800           0
    2670 A    212  TYR  CE1  CA    -0.234100       12.0100           0
    2671 A    212  TYR  HE1  HA     0.165600       1.00800           0
    2672 A    212  TYR  CZ   C      0.322600       12.0100           0
    2673 A    212  TYR  OH   OH    -0.557900       16.0000           0
    2674 A    212  TYR  HH   HO     0.399200       1.00800           0
    2675 A    212  TYR  CE2  CA    -0.234100       12.0100           0
    2676 A    212  TYR  HE2  HA     0.165600       1.00800           0
    2677 A    212  TYR  CD2  CA    -0.190600       12.0100           0
    2678 A    212  TYR  HD2  HA     0.169900       1.00800           0
    2679 A    212  TYR  C    C      0.597300       12.0100           0
    2680 A    212  TYR  O    O     -0.567900       16.0000           0
    2681 A    213  LEU  N    N     -0.415700       14.0100           0
    2682 A    213  LEU  H    H      0.271900       1.00800           0
    2683 A    213  LEU  CA   CX    -0.518000E-01   12.0100           0
    2684 A    213  LEU  HA   H1     0.922000E-01   1.00800           0
    2685 A    213  LEU  CB   C2    -0.110200       12.0100           0
    2686 A    213  LEU  HB2  HC     0.457000E-01   1.00800           0
    2687 A    213  LEU  HB3  HC     0.457000E-01   1.00800           0
    2688 A    213  LEU  CG   C3     0.353100       12.0100           0
    2689 A    213  LEU  HG   HC    -0.361000E-01   1.00800           0
    2690 A    213  LEU  CD1  CT    -0.412100       12.0100           0
    2691 A    213  LEU  HD11 HC     0.100000       1.00800           0
    2692 A    213  LEU  HD12 HC     0.100000       1.00800           0
    2693 A    213  LEU  HD13 HC     0.100000       1.00800           0
    2694 A    213  LEU  CD2  CT    -0.412100       12.0100           0
    2695 A    213  LEU  HD21 HC     0.100000       1.00800           0
    2696 A    213  LEU  HD22 HC     0.100000       1.00800           0
    2697 A    213  LEU  HD23 HC     0.100000       1.00800           0
    2698 A    213  LEU  C    C      0.597300       12.0100           0
    2699 A    213  LEU  O    O     -0.567900       16.0000           0
    2700 A    214  SER  N    N     -0.415700       14.0100           0
    2701 A    214  SER  H    H      0.271900       1.00800           0
    2702 A    214  SER  CA   CX    -0.249000E-01   12.0100           0
    2703 A    214  SER  HA   H1     0.843000E-01   1.00800           0
    2704 A    214  SER  CB   C2     0.211700       12.0100           0
    2705 A    214  SER  HB2  H1     0.352000E-01   1.00800           0
    2706 A    214  SER  HB3  H1     0.352000E-01   1.00800           0
    2707 A    214  SER  OG   OH    -0.654600       16.0000           0
    2708 A    214  SER  HG   HO     0.427500       1.00800           0
    2709 A    214  SER  C    C      0.597300       12.0100           0
    2710 A    214  SER  O    O     -0.567900       16.0000           0
    2711 A    215  GLY  N    N     -0.415700       14.0100           0
    2712 A    215  GLY  H    H      0.271900       1.00800           0
    2713 A    215  GLY  CA   CX    -0.252000E-01   12.0100           0
    2714 A    215  GLY  HA2  H1     0.698000E-01   1.00800           0
    2715 A    215  GLY  HA3  H1     0.698000E-01   1.00800           0
    2716 A    215  GLY  C    C      0.597300       12.0100           0
    2717 A    215  GLY  O    O     -0.567900       16.0000           0
    2718 A    216  HID  N    N     -0.415700       14.0100           0
    2719 A    216  HID  H    H      0.271900       1.00800           0
    2720 A    216  HID  CA   CX     0.188000E-01   12.0100           0
    2721 A    216  HID  HA   H1     0.881000E-01   1.00800           0
    2722 A    216  HID  CB   CT    -0.462000E-01   12.0100           0
    2723 A    216  HID  HB2  HC     0.402000E-01   1.00800           0
    2724 A    216  HID  HB3  HC     0.402000E-01   1.00800           0
    2725 A    216  HID  CG   CC    -0.266000E-01   12.0100           0
    2726 A    216  HID  ND1  NA    -0.381100       14.0100           0
    2727 A    216  HID  HD1  H      0.364900       1.00800           0
    2728 A    216  HID  CE1  CR     0.205700       12.0100           0
    2729 A    216  HID  HE1  H5     0.139200       1.00800           0
    2730 A    216  HID  NE2  NB    -0.572700       14.0100           0
    2731 A    216  HID  CD2  CV     0.129200       12.0100           0
    2732 A    216  HID  HD2  H4     0.114700       1.00800           0
    2733 A    216  HID  C    C      0.597300       12.0100           0
    2734 A    216  HID  O    O     -0.567900       16.0000           0
    2735 A    217  GLY  N    N     -0.415700       14.0100           0
    2736 A    217  GLY  H    H      0.271900       1.00800           0
    2737 A    217  GLY  CA   CX    -0.252000E-01   12.0100           0
    2738 A    217  GLY  HA2  H1     0.698000E-01   1.00800           0
    2739 A    217  GLY  HA3  H1     0.698000E-01   1.00800           0
    2740 A    217  GLY  C    C      0.597300       12.0100           0
    2741 A    217  GLY  O    O     -0.567900       16.0000           0
    2742 A    218  ASP  N    N     -0.516300       14.0100           0
    2743 A    218  ASP  H    H      0.293600       1.00800           0
    2744 A    218  ASP  CA   CX     0.381000E-01   12.0100           0
    2745 A    218  ASP  HA   H1     0.880000E-01   1.00800           0
    2746 A    218  ASP  CB   C2    -0.303000E-01   12.0100           0
    2747 A    218  ASP  HB2  HC    -0.122000E-01   1.00800           0
    2748 A    218  ASP  HB3  HC    -0.122000E-01   1.00800           0
    2749 A    218  ASP  CG   CO     0.799400       12.0100           0
    2750 A    218  ASP  OD1  O2    -0.801400       16.0000           0
    2751 A    218  ASP  OD2  O2    -0.801400       16.0000           0
    2752 A    218  ASP  C    C      0.536600       12.0100           0
    2753 A    218  ASP  O    O     -0.581900       16.0000           0
    2754 A    219  ILE  N    N     -0.415700       14.0100           0
    2755 A    219  ILE  H    H      0.271900       1.00800           0
    2756 A    219  ILE  CA   CX    -0.597000E-01   12.0100           0
    2757 A    219  ILE  HA   H1     0.869000E-01   1.00800           0
    2758 A    219  ILE  CB   C3     0.130300       12.0100           0
    2759 A    219  ILE  HB   HC     0.187000E-01   1.00800           0
    2760 A    219  ILE  CG2  CT    -0.320400       12.0100           0
    2761 A    219  ILE  HG21 HC     0.882000E-01   1.00800           0
    2762 A    219  ILE  HG22 HC     0.882000E-01   1.00800           0
    2763 A    219  ILE  HG23 HC     0.882000E-01   1.00800           0
    2764 A    219  ILE  CG1  C2    -0.430000E-01   12.0100           0
    2765 A    219  ILE  HG12 HC     0.236000E-01   1.00800           0
    2766 A    219  ILE  HG13 HC     0.236000E-01   1.00800           0
    2767 A    219  ILE  CD1  CT    -0.660000E-01   12.0100           0
    2768 A    219  ILE  HD11 HC     0.186000E-01   1.00800           0
    2769 A    219  ILE  HD12 HC     0.186000E-01   1.00800           0
    2770 A    219  ILE  HD13 HC     0.186000E-01   1.00800           0
    2771 A    219  ILE  C    C      0.597300       12.0100           0
    2772 A    219  ILE  O    O     -0.567900       16.0000           0
    2773 A    220  THR  N    N     -0.415700       14.0100           0
    2774 A    220  THR  H    H      0.271900       1.00800           0
    2775 A    220  THR  CA   CX    -0.389000E-01   12.0100           0
    2776 A    220  THR  HA   H1     0.100700       1.00800           0
    2777 A    220  THR  CB   C3     0.365400       12.0100           0
    2778 A    220  THR  HB   H1     0.430000E-02   1.00800           0
    2779 A    220  THR  CG2  CT    -0.243800       12.0100           0
    2780 A    220  THR  HG21 HC     0.642000E-01   1.00800           0
    2781 A    220  THR  HG22 HC     0.642000E-01   1.00800           0
    2782 A    220  THR  HG23 HC     0.642000E-01   1.00800           0
    2783 A    220  THR  OG1  OH    -0.676100       16.0000           0
    2784 A    220  THR  HG1  HO     0.410200       1.00800           0
    2785 A    220  THR  C    C      0.597300       12.0100           0
    2786 A    220  THR  O    O     -0.567900       16.0000           0
    2787 A    221  ALA  N    N     -0.415700       14.0100           0
    2788 A    221  ALA  H    H      0.271900       1.00800           0
    2789 A    221  ALA  CA   CX     0.337000E-01   12.0100           0
    2790 A    221  ALA  HA   H1     0.823000E-01   1.00800           0
    2791 A    221  ALA  CB   CT    -0.182500       12.0100           0
    2792 A    221  ALA  HB1  HC     0.603000E-01   1.00800           0
    2793 A    221  ALA  HB2  HC     0.603000E-01   1.00800           0
    2794 A    221  ALA  HB3  HC     0.603000E-01   1.00800           0
    2795 A    221  ALA  C    C      0.597300       12.0100           0
    2796 A    221  ALA  O    O     -0.567900       16.0000           0
    2797 A    222  GLY  N    N     -0.415700       14.0100           0
    2798 A    222  GLY  H    H      0.271900       1.00800           0
    2799 A    222  GLY  CA   CX    -0.252000E-01   12.0100           0
    2800 A    222  GLY  HA2  H1     0.698000E-01   1.00800           0
    2801 A    222  GLY  HA3  H1     0.698000E-01   1.00800           0
    2802 A    222  GLY  C    C      0.597300       12.0100           0
    2803 A    222  GLY  O    O     -0.567900       16.0000           0
    2804 A    223  ILE  N    N     -0.415700       14.0100           0
    2805 A    223  ILE  H    H      0.271900       1.00800           0
    2806 A    223  ILE  CA   CX    -0.597000E-01   12.0100           0
    2807 A    223  ILE  HA   H1     0.869000E-01   1.00800           0
    2808 A    223  ILE  CB   C3     0.130300       12.0100           0
    2809 A    223  ILE  HB   HC     0.187000E-01   1.00800           0
    2810 A    223  ILE  CG2  CT    -0.320400       12.0100           0
    2811 A    223  ILE  HG21 HC     0.882000E-01   1.00800           0
    2812 A    223  ILE  HG22 HC     0.882000E-01   1.00800           0
    2813 A    223  ILE  HG23 HC     0.882000E-01   1.00800           0
    2814 A    223  ILE  CG1  C2    -0.430000E-01   12.0100           0
    2815 A    223  ILE  HG12 HC     0.236000E-01   1.00800           0
    2816 A    223  ILE  HG13 HC     0.236000E-01   1.00800           0
    2817 A    223  ILE  CD1  CT    -0.660000E-01   12.0100           0
    2818 A    223  ILE  HD11 HC     0.186000E-01   1.00800           0
    2819 A    223  ILE  HD12 HC     0.186000E-01   1.00800           0
    2820 A    223  ILE  HD13 HC     0.186000E-01   1.00800           0
    2821 A    223  ILE  C    C      0.597300       12.0100           0
    2822 A    223  ILE  O    O     -0.567900       16.0000           0
    2823 A    224  VAL  N    N     -0.415700       14.0100           0
    2824 A    224  VAL  H    H      0.271900       1.00800           0
    2825 A    224  VAL  CA   CX    -0.875000E-01   12.0100           0
    2826 A    224  VAL  HA   H1     0.969000E-01   1.00800           0
    2827 A    224  VAL  CB   C3     0.298500       12.0100           0
    2828 A    224  VAL  HB   HC    -0.297000E-01   1.00800           0
    2829 A    224  VAL  CG1  CT    -0.319200       12.0100           0
    2830 A    224  VAL  HG11 HC     0.791000E-01   1.00800           0
    2831 A    224  VAL  HG12 HC     0.791000E-01   1.00800           0
    2832 A    224  VAL  HG13 HC     0.791000E-01   1.00800           0
    2833 A    224  VAL  CG2  CT    -0.319200       12.0100           0
    2834 A    224  VAL  HG21 HC     0.791000E-01   1.00800           0
    2835 A    224  VAL  HG22 HC     0.791000E-01   1.00800           0
    2836 A    224  VAL  HG23 HC     0.791000E-01   1.00800           0
    2837 A    224  VAL  C    C      0.597300       12.0100           0
    2838 A    224  VAL  O    O     -0.567900       16.0000           0
    2839 A    225  VAL  N    N     -0.415700       14.0100           0
    2840 A    225  VAL  H    H      0.271900       1.00800           0
    2841 A    225  VAL  CA   CX    -0.875000E-01   12.0100           0
    2842 A    225  VAL  HA   H1     0.969000E-01   1.00800           0
    2843 A    225  VAL  CB   C3     0.298500       12.0100           0
    2844 A    225  VAL  HB   HC    -0.297000E-01   1.00800           0
    2845 A    225  VAL  CG1  CT    -0.319200       12.0100           0
    2846 A    225  VAL  HG11 HC     0.791000E-01   1.00800           0
    2847 A    225  VAL  HG12 HC     0.791000E-01   1.00800           0
    2848 A    225  VAL  HG13 HC     0.791000E-01   1.00800           0
    2849 A    225  VAL  CG2  CT    -0.319200       12.0100           0
    2850 A    225  VAL  HG21 HC     0.791000E-01   1.00800           0
    2851 A    225  VAL  HG22 HC     0.791000E-01   1.00800           0
    2852 A    225  VAL  HG23 HC     0.791000E-01   1.00800           0
    2853 A    225  VAL  C    C      0.597300       12.0100           0
    2854 A    225  VAL  O    O     -0.567900       16.0000           0
    2855 A    226  GLY  N    N     -0.415700       14.0100           0
    2856 A    226  GLY  H    H      0.271900       1.00800           0
    2857 A    226  GLY  CA   CX    -0.252000E-01   12.0100           0
    2858 A    226  GLY  HA2  H1     0.698000E-01   1.00800           0
    2859 A    226  GLY  HA3  H1     0.698000E-01   1.00800           0
    2860 A    226  GLY  C    C      0.597300       12.0100           0
    2861 A    226  GLY  O    O     -0.567900       16.0000           0
    2862 A    227  SER  N    N     -0.415700       14.0100           0
    2863 A    227  SER  H    H      0.271900       1.00800           0
    2864 A    227  SER  CA   CX    -0.249000E-01   12.0100           0
    2865 A    227  SER  HA   H1     0.843000E-01   1.00800           0
    2866 A    227  SER  CB   C2     0.211700       12.0100           0
    2867 A    227  SER  HB2  H1     0.352000E-01   1.00800           0
    2868 A    227  SER  HB3  H1     0.352000E-01   1.00800           0
    2869 A    227  SER  OG   OH    -0.654600       16.0000           0
    2870 A    227  SER  HG   HO     0.427500       1.00800           0
    2871 A    227  SER  C    C      0.597300       12.0100           0
    2872 A    227  SER  O    O     -0.567900       16.0000           0
    2873 A    228  GLN  N    N     -0.415700       14.0100           0
    2874 A    228  GLN  H    H      0.271900       1.00800           0
    2875 A    228  GLN  CA   CX    -0.310000E-02   12.0100           0
    2876 A    228  GLN  HA   H1     0.850000E-01   1.00800           0
    2877 A    228  GLN  CB   C2    -0.360000E-02   12.0100           0
    2878 A    228  GLN  HB2  HC     0.171000E-01   1.00800           0
    2879 A    228  GLN  HB3  HC     0.171000E-01   1.00800           0
    2880 A    228  GLN  CG   C2    -0.645000E-01   12.0100           0
    2881 A    228  GLN  HG2  HC     0.352000E-01   1.00800           0
    2882 A    228  GLN  HG3  HC     0.352000E-01   1.00800           0
    2883 A    228  GLN  CD   C      0.695100       12.0100           0
    2884 A    228  GLN  OE1  O     -0.608600       16.0000           0
    2885 A    228  GLN  NE2  N     -0.940700       14.0100           0
    2886 A    228  GLN  HE21 H      0.425100       1.00800           0
    2887 A    228  GLN  HE22 H      0.425100       1.00800           0
    2888 A    228  GLN  C    C      0.597300       12.0100           0
    2889 A    228  GLN  O    O     -0.567900       16.0000           0
    2890 A    229  ALA  N    N     -0.415700       14.0100           0
    2891 A    229  ALA  H    H      0.271900       1.00800           0
    2892 A    229  ALA  CA   CX     0.337000E-01   12.0100           0
    2893 A    229  ALA  HA   H1     0.823000E-01   1.00800           0
    2894 A    229  ALA  CB   CT    -0.182500       12.0100           0
    2895 A    229  ALA  HB1  HC     0.603000E-01   1.00800           0
    2896 A    229  ALA  HB2  HC     0.603000E-01   1.00800           0
    2897 A    229  ALA  HB3  HC     0.603000E-01   1.00800           0
    2898 A    229  ALA  C    C      0.597300       12.0100           0
    2899 A    229  ALA  O    O     -0.567900       16.0000           0
    2900 A    230  LEU  N    N     -0.415700       14.0100           0
    2901 A    230  LEU  H    H      0.271900       1.00800           0
    2902 A    230  LEU  CA   CX    -0.518000E-01   12.0100           0
    2903 A    230  LEU  HA   H1     0.922000E-01   1.00800           0
    2904 A    230  LEU  CB   C2    -0.110200       12.0100           0
    2905 A    230  LEU  HB2  HC     0.457000E-01   1.00800           0
    2906 A    230  LEU  HB3  HC     0.457000E-01   1.00800           0
    2907 A    230  LEU  CG   C3     0.353100       12.0100           0
    2908 A    230  LEU  HG   HC    -0.361000E-01   1.00800           0
    2909 A    230  LEU  CD1  CT    -0.412100       12.0100           0
    2910 A    230  LEU  HD11 HC     0.100000       1.00800           0
    2911 A    230  LEU  HD12 HC     0.100000       1.00800           0
    2912 A    230  LEU  HD13 HC     0.100000       1.00800           0
    2913 A    230  LEU  CD2  CT    -0.412100       12.0100           0
    2914 A    230  LEU  HD21 HC     0.100000       1.00800           0
    2915 A    230  LEU  HD22 HC     0.100000       1.00800           0
    2916 A    230  LEU  HD23 HC     0.100000       1.00800           0
    2917 A    230  LEU  C    C      0.597300       12.0100           0
    2918 A    230  LEU  O    O     -0.567900       16.0000           0
    2919 A    231  VAL  N    N     -0.415700       14.0100           0
    2920 A    231  VAL  H    H      0.271900       1.00800           0
    2921 A    231  VAL  CA   CX    -0.875000E-01   12.0100           0
    2922 A    231  VAL  HA   H1     0.969000E-01   1.00800           0
    2923 A    231  VAL  CB   C3     0.298500       12.0100           0
    2924 A    231  VAL  HB   HC    -0.297000E-01   1.00800           0
    2925 A    231  VAL  CG1  CT    -0.319200       12.0100           0
    2926 A    231  VAL  HG11 HC     0.791000E-01   1.00800           0
    2927 A    231  VAL  HG12 HC     0.791000E-01   1.00800           0
    2928 A    231  VAL  HG13 HC     0.791000E-01   1.00800           0
    2929 A    231  VAL  CG2  CT    -0.319200       12.0100           0
    2930 A    231  VAL  HG21 HC     0.791000E-01   1.00800           0
    2931 A    231  VAL  HG22 HC     0.791000E-01   1.00800           0
    2932 A    231  VAL  HG23 HC     0.791000E-01   1.00800           0
    2933 A    231  VAL  C    C      0.597300       12.0100           0
    2934 A    231  VAL  O    O     -0.567900       16.0000           0
    2935 A    232  ASP  N    N     -0.516300       14.0100           0
    2936 A    232  ASP  H    H      0.293600       1.00800           0
    2937 A    232  ASP  CA   CX     0.381000E-01   12.0100           0
    2938 A    232  ASP  HA   H1     0.880000E-01   1.00800           0
    2939 A    232  ASP  CB   C2    -0.303000E-01   12.0100           0
    2940 A    232  ASP  HB2  HC    -0.122000E-01   1.00800           0
    2941 A    232  ASP  HB3  HC    -0.122000E-01   1.00800           0
    2942 A    232  ASP  CG   CO     0.799400       12.0100           0
    2943 A    232  ASP  OD1  O2    -0.801400       16.0000           0
    2944 A    232  ASP  OD2  O2    -0.801400       16.0000           0
    2945 A    232  ASP  C    C      0.536600       12.0100           0
    2946 A    232  ASP  O    O     -0.581900       16.0000           0
    2947 A    233  ARG  N    N     -0.347900       14.0100           0
    2948 A    233  ARG  H    H      0.274700       1.00800           0
    2949 A    233  ARG  CA   CX    -0.263700       12.0100           0
    2950 A    233  ARG  HA   H1     0.156000       1.00800           0
    2951 A    233  ARG  CB   C8    -0.700000E-03   12.0100           0
    2952 A    233  ARG  HB2  HC     0.327000E-01   1.00800           0
    2953 A    233  ARG  HB3  HC     0.327000E-01   1.00800           0
    2954 A    233  ARG  CG   C8     0.390000E-01   12.0100           0
    2955 A    233  ARG  HG2  HC     0.285000E-01   1.00800           0
    2956 A    233  ARG  HG3  HC     0.285000E-01   1.00800           0
    2957 A    233  ARG  CD   C8     0.486000E-01   12.0100           0
    2958 A    233  ARG  HD2  H1     0.687000E-01   1.00800           0
    2959 A    233  ARG  HD3  H1     0.687000E-01   1.00800           0
    2960 A    233  ARG  NE   N2    -0.529500       14.0100           0
    2961 A    233  ARG  HE   H      0.345600       1.00800           0
    2962 A    233  ARG  CZ   CA     0.807600       12.0100           0
    2963 A    233  ARG  NH1  N2    -0.862700       14.0100           0
    2964 A    233  ARG  HH11 H      0.447800       1.00800           0
    2965 A    233  ARG  HH12 H      0.447800       1.00800           0
    2966 A    233  ARG  NH2  N2    -0.862700       14.0100           0
    2967 A    233  ARG  HH21 H      0.447800       1.00800           0
    2968 A    233  ARG  HH22 H      0.447800       1.00800           0
    2969 A    233  ARG  C    C      0.734100       12.0100           0
    2970 A    233  ARG  O    O     -0.589400       16.0000           0
    2971 A    234  ILE  N    N     -0.415700       14.0100           0
    2972 A    234  ILE  H    H      0.271900       1.00800           0
    2973 A    234  ILE  CA   CX    -0.597000E-01   12.0100           0
    2974 A    234  ILE  HA   H1     0.869000E-01   1.00800           0
    2975 A    234  ILE  CB   C3     0.130300       12.0100           0
    2976 A    234  ILE  HB   HC     0.187000E-01   1.00800           0
    2977 A    234  ILE  CG2  CT    -0.320400       12.0100           0
    2978 A    234  ILE  HG21 HC     0.882000E-01   1.00800           0
    2979 A    234  ILE  HG22 HC     0.882000E-01   1.00800           0
    2980 A    234  ILE  HG23 HC     0.882000E-01   1.00800           0
    2981 A    234  ILE  CG1  C2    -0.430000E-01   12.0100           0
    2982 A    234  ILE  HG12 HC     0.236000E-01   1.00800           0
    2983 A    234  ILE  HG13 HC     0.236000E-01   1.00800           0
    2984 A    234  ILE  CD1  CT    -0.660000E-01   12.0100           0
    2985 A    234  ILE  HD11 HC     0.186000E-01   1.00800           0
    2986 A    234  ILE  HD12 HC     0.186000E-01   1.00800           0
    2987 A    234  ILE  HD13 HC     0.186000E-01   1.00800           0
    2988 A    234  ILE  C    C      0.597300       12.0100           0
    2989 A    234  ILE  O    O     -0.567900       16.0000           0
    2990 A    235  ARG  N    N     -0.347900       14.0100           0
    2991 A    235  ARG  H    H      0.274700       1.00800           0
    2992 A    235  ARG  CA   CX    -0.263700       12.0100           0
    2993 A    235  ARG  HA   H1     0.156000       1.00800           0
    2994 A    235  ARG  CB   C8    -0.700000E-03   12.0100           0
    2995 A    235  ARG  HB2  HC     0.327000E-01   1.00800           0
    2996 A    235  ARG  HB3  HC     0.327000E-01   1.00800           0
    2997 A    235  ARG  CG   C8     0.390000E-01   12.0100           0
    2998 A    235  ARG  HG2  HC     0.285000E-01   1.00800           0
    2999 A    235  ARG  HG3  HC     0.285000E-01   1.00800           0
    3000 A    235  ARG  CD   C8     0.486000E-01   12.0100           0
    3001 A    235  ARG  HD2  H1     0.687000E-01   1.00800           0
    3002 A    235  ARG  HD3  H1     0.687000E-01   1.00800           0
    3003 A    235  ARG  NE   N2    -0.529500       14.0100           0
    3004 A    235  ARG  HE   H      0.345600       1.00800           0
    3005 A    235  ARG  CZ   CA     0.807600       12.0100           0
    3006 A    235  ARG  NH1  N2    -0.862700       14.0100           0
    3007 A    235  ARG  HH11 H      0.447800       1.00800           0
    3008 A    235  ARG  HH12 H      0.447800       1.00800           0
    3009 A    235  ARG  NH2  N2    -0.862700       14.0100           0
    3010 A    235  ARG  HH21 H      0.447800       1.00800           0
    3011 A    235  ARG  HH22 H      0.447800       1.00800           0
    3012 A    235  ARG  C    C      0.734100       12.0100           0
    3013 A    235  ARG  O    O     -0.589400       16.0000           0
    3014 A    236  LEU  N    N     -0.415700       14.0100           0
    3015 A    236  LEU  H    H      0.271900       1.00800           0
    3016 A    236  LEU  CA   CX    -0.518000E-01   12.0100           0
    3017 A    236  LEU  HA   H1     0.922000E-01   1.00800           0
    3018 A    236  LEU  CB   C2    -0.110200       12.0100           0
    3019 A    236  LEU  HB2  HC     0.457000E-01   1.00800           0
    3020 A    236  LEU  HB3  HC     0.457000E-01   1.00800           0
    3021 A    236  LEU  CG   C3     0.353100       12.0100           0
    3022 A    236  LEU  HG   HC    -0.361000E-01   1.00800           0
    3023 A    236  LEU  CD1  CT    -0.412100       12.0100           0
    3024 A    236  LEU  HD11 HC     0.100000       1.00800           0
    3025 A    236  LEU  HD12 HC     0.100000       1.00800           0
    3026 A    236  LEU  HD13 HC     0.100000       1.00800           0
    3027 A    236  LEU  CD2  CT    -0.412100       12.0100           0
    3028 A    236  LEU  HD21 HC     0.100000       1.00800           0
    3029 A    236  LEU  HD22 HC     0.100000       1.00800           0
    3030 A    236  LEU  HD23 HC     0.100000       1.00800           0
    3031 A    236  LEU  C    C      0.597300       12.0100           0
    3032 A    236  LEU  O    O     -0.567900       16.0000           0
    3033 A    237  GLN  N    N     -0.415700       14.0100           0
    3034 A    237  GLN  H    H      0.271900       1.00800           0
    3035 A    237  GLN  CA   CX    -0.310000E-02   12.0100           0
    3036 A    237  GLN  HA   H1     0.850000E-01   1.00800           0
    3037 A    237  GLN  CB   C2    -0.360000E-02   12.0100           0
    3038 A    237  GLN  HB2  HC     0.171000E-01   1.00800           0
    3039 A    237  GLN  HB3  HC     0.171000E-01   1.00800           0
    3040 A    237  GLN  CG   C2    -0.645000E-01   12.0100           0
    3041 A    237  GLN  HG2  HC     0.352000E-01   1.00800           0
    3042 A    237  GLN  HG3  HC     0.352000E-01   1.00800           0
    3043 A    237  GLN  CD   C      0.695100       12.0100           0
    3044 A    237  GLN  OE1  O     -0.608600       16.0000           0
    3045 A    237  GLN  NE2  N     -0.940700       14.0100           0
    3046 A    237  GLN  HE21 H      0.425100       1.00800           0
    3047 A    237  GLN  HE22 H      0.425100       1.00800           0
    3048 A    237  GLN  C    C      0.597300       12.0100           0
    3049 A    237  GLN  O    O     -0.567900       16.0000           0
    3050 A    238  GLY  N    N     -0.415700       14.0100           0
    3051 A    238  GLY  H    H      0.271900       1.00800           0
    3052 A    238  GLY  CA   CX    -0.252000E-01   12.0100           0
    3053 A    238  GLY  HA2  H1     0.698000E-01   1.00800           0
    3054 A    238  GLY  HA3  H1     0.698000E-01   1.00800           0
    3055 A    238  GLY  C    C      0.597300       12.0100           0
    3056 A    238  GLY  O    O     -0.567900       16.0000           0
    3057 A    239  LEU  N    N     -0.415700       14.0100           0
    3058 A    239  LEU  H    H      0.271900       1.00800           0
    3059 A    239  LEU  CA   CX    -0.518000E-01   12.0100           0
    3060 A    239  LEU  HA   H1     0.922000E-01   1.00800           0
    3061 A    239  LEU  CB   C2    -0.110200       12.0100           0
    3062 A    239  LEU  HB2  HC     0.457000E-01   1.00800           0
    3063 A    239  LEU  HB3  HC     0.457000E-01   1.00800           0
    3064 A    239  LEU  CG   C3     0.353100       12.0100           0
    3065 A    239  LEU  HG   HC    -0.361000E-01   1.00800           0
    3066 A    239  LEU  CD1  CT    -0.412100       12.0100           0
    3067 A    239  LEU  HD11 HC     0.100000       1.00800           0
    3068 A    239  LEU  HD12 HC     0.100000       1.00800           0
    3069 A    239  LEU  HD13 HC     0.100000       1.00800           0
    3070 A    239  LEU  CD2  CT    -0.412100       12.0100           0
    3071 A    239  LEU  HD21 HC     0.100000       1.00800           0
    3072 A    239  LEU  HD22 HC     0.100000       1.00800           0
    3073 A    239  LEU  HD23 HC     0.100000       1.00800           0
    3074 A    239  LEU  C    C      0.597300       12.0100           0
    3075 A    239  LEU  O    O     -0.567900       16.0000           0
    3076 A    240  LYS  N    N     -0.347900       14.0100           0
    3077 A    240  LYS  H    H      0.274700       1.00800           0
    3078 A    240  LYS  CA   CX    -0.240000       12.0100           0
    3079 A    240  LYS  HA   H1     0.142600       1.00800           0
    3080 A    240  LYS  CB   C8    -0.940000E-02   12.0100           0
    3081 A    240  LYS  HB2  HC     0.362000E-01   1.00800           0
    3082 A    240  LYS  HB3  HC     0.362000E-01   1.00800           0
    3083 A    240  LYS  CG   C8     0.187000E-01   12.0100           0
    3084 A    240  LYS  HG2  HC     0.103000E-01   1.00800           0
    3085 A    240  LYS  HG3  HC     0.103000E-01   1.00800           0
    3086 A    240  LYS  CD   C8    -0.479000E-01   12.0100           0
    3087 A    240  LYS  HD2  HC     0.621000E-01   1.00800           0
    3088 A    240  LYS  HD3  HC     0.621000E-01   1.00800           0
    3089 A    240  LYS  CE   C8    -0.143000E-01   12.0100           0
    3090 A    240  LYS  HE2  HP     0.113500       1.00800           0
    3091 A    240  LYS  HE3  HP     0.113500       1.00800           0
    3092 A    240  LYS  NZ   N3    -0.385400       14.0100           0
    3093 A    240  LYS  HZ1  H      0.340000       1.00800           0
    3094 A    240  LYS  HZ2  H      0.340000       1.00800           0
    3095 A    240  LYS  HZ3  H      0.340000       1.00800           0
    3096 A    240  LYS  C    C      0.734100       12.0100           0
    3097 A    240  LYS  O    O     -0.589400       16.0000           0
    3098 A    241  ASP  N    N     -0.516300       14.0100           0
    3099 A    241  ASP  H    H      0.293600       1.00800           0
    3100 A    241  ASP  CA   CX     0.381000E-01   12.0100           0
    3101 A    241  ASP  HA   H1     0.880000E-01   1.00800           0
    3102 A    241  ASP  CB   C2    -0.303000E-01   12.0100           0
    3103 A    241  ASP  HB2  HC    -0.122000E-01   1.00800           0
    3104 A    241  ASP  HB3  HC    -0.122000E-01   1.00800           0
    3105 A    241  ASP  CG   CO     0.799400       12.0100           0
    3106 A    241  ASP  OD1  O2    -0.801400       16.0000           0
    3107 A    241  ASP  OD2  O2    -0.801400       16.0000           0
    3108 A    241  ASP  C    C      0.536600       12.0100           0
    3109 A    241  ASP  O    O     -0.581900       16.0000           0
    3110 A    242  MET  N    N     -0.415700       14.0100           0
    3111 A    242  MET  H    H      0.271900       1.00800           0
    3112 A    242  MET  CA   CX    -0.237000E-01   12.0100           0
    3113 A    242  MET  HA   H1     0.880000E-01   1.00800           0
    3114 A    242  MET  CB   C2     0.342000E-01   12.0100           0
    3115 A    242  MET  HB2  HC     0.241000E-01   1.00800           0
    3116 A    242  MET  HB3  HC     0.241000E-01   1.00800           0
    3117 A    242  MET  CG   C2     0.180000E-02   12.0100           0
    3118 A    242  MET  HG2  H1     0.440000E-01   1.00800           0
    3119 A    242  MET  HG3  H1     0.440000E-01   1.00800           0
    3120 A    242  MET  SD   S     -0.273700       32.0600           0
    3121 A    242  MET  CE   CT    -0.536000E-01   12.0100           0
    3122 A    242  MET  HE1  H1     0.684000E-01   1.00800           0
    3123 A    242  MET  HE2  H1     0.684000E-01   1.00800           0
    3124 A    242  MET  HE3  H1     0.684000E-01   1.00800           0
    3125 A    242  MET  C    C      0.597300       12.0100           0
    3126 A    242  MET  O    O     -0.567900       16.0000           0
    3127 A    243  THR  N    N     -0.415700       14.0100           0
    3128 A    243  THR  H    H      0.271900       1.00800           0
    3129 A    243  THR  CA   CX    -0.389000E-01   12.0100           0
    3130 A    243  THR  HA   H1     0.100700       1.00800           0
    3131 A    243  THR  CB   C3     0.365400       12.0100           0
    3132 A    243  THR  HB   H1     0.430000E-02   1.00800           0
    3133 A    243  THR  CG2  CT    -0.243800       12.0100           0
    3134 A    243  THR  HG21 HC     0.642000E-01   1.00800           0
    3135 A    243  THR  HG22 HC     0.642000E-01   1.00800           0
    3136 A    243  THR  HG23 HC     0.642000E-01   1.00800           0
    3137 A    243  THR  OG1  OH    -0.676100       16.0000           0
    3138 A    243  THR  HG1  HO     0.410200       1.00800           0
    3139 A    243  THR  C    C      0.597300       12.0100           0
    3140 A    243  THR  O    O     -0.567900       16.0000           0
    3141 A    244  GLY  N    N     -0.415700       14.0100           0
    3142 A    244  GLY  H    H      0.271900       1.00800           0
    3143 A    244  GLY  CA   CX    -0.252000E-01   12.0100           0
    3144 A    244  GLY  HA2  H1     0.698000E-01   1.00800           0
    3145 A    244  GLY  HA3  H1     0.698000E-01   1.00800           0
    3146 A    244  GLY  C    C      0.597300       12.0100           0
    3147 A    244  GLY  O    O     -0.567900       16.0000           0
    3148 A    245  ALA  N    N     -0.415700       14.0100           0
    3149 A    245  ALA  H    H      0.271900       1.00800           0
    3150 A    245  ALA  CA   CX     0.337000E-01   12.0100           0
    3151 A    245  ALA  HA   H1     0.823000E-01   1.00800           0
    3152 A    245  ALA  CB   CT    -0.182500       12.0100           0
    3153 A    245  ALA  HB1  HC     0.603000E-01   1.00800           0
    3154 A    245  ALA  HB2  HC     0.603000E-01   1.00800           0
    3155 A    245  ALA  HB3  HC     0.603000E-01   1.00800           0
    3156 A    245  ALA  C    C      0.597300       12.0100           0
    3157 A    245  ALA  O    O     -0.567900       16.0000           0
    3158 A    246  VAL  N    N     -0.415700       14.0100           0
    3159 A    246  VAL  H    H      0.271900       1.00800           0
    3160 A    246  VAL  CA   CX    -0.875000E-01   12.0100           0
    3161 A    246  VAL  HA   H1     0.969000E-01   1.00800           0
    3162 A    246  VAL  CB   C3     0.298500       12.0100           0
    3163 A    246  VAL  HB   HC    -0.297000E-01   1.00800           0
    3164 A    246  VAL  CG1  CT    -0.319200       12.0100           0
    3165 A    246  VAL  HG11 HC     0.791000E-01   1.00800           0
    3166 A    246  VAL  HG12 HC     0.791000E-01   1.00800           0
    3167 A    246  VAL  HG13 HC     0.791000E-01   1.00800           0
    3168 A    246  VAL  CG2  CT    -0.319200       12.0100           0
    3169 A    246  VAL  HG21 HC     0.791000E-01   1.00800           0
    3170 A    246  VAL  HG22 HC     0.791000E-01   1.00800           0
    3171 A    246  VAL  HG23 HC     0.791000E-01   1.00800           0
    3172 A    246  VAL  C    C      0.597300       12.0100           0
    3173 A    246  VAL  O    O     -0.567900       16.0000           0
    3174 A    247  LEU  N    N     -0.415700       14.0100           0
    3175 A    247  LEU  H    H      0.271900       1.00800           0
    3176 A    247  LEU  CA   CX    -0.518000E-01   12.0100           0
    3177 A    247  LEU  HA   H1     0.922000E-01   1.00800           0
    3178 A    247  LEU  CB   C2    -0.110200       12.0100           0
    3179 A    247  LEU  HB2  HC     0.457000E-01   1.00800           0
    3180 A    247  LEU  HB3  HC     0.457000E-01   1.00800           0
    3181 A    247  LEU  CG   C3     0.353100       12.0100           0
    3182 A    247  LEU  HG   HC    -0.361000E-01   1.00800           0
    3183 A    247  LEU  CD1  CT    -0.412100       12.0100           0
    3184 A    247  LEU  HD11 HC     0.100000       1.00800           0
    3185 A    247  LEU  HD12 HC     0.100000       1.00800           0
    3186 A    247  LEU  HD13 HC     0.100000       1.00800           0
    3187 A    247  LEU  CD2  CT    -0.412100       12.0100           0
    3188 A    247  LEU  HD21 HC     0.100000       1.00800           0
    3189 A    247  LEU  HD22 HC     0.100000       1.00800           0
    3190 A    247  LEU  HD23 HC     0.100000       1.00800           0
    3191 A    247  LEU  C    C      0.597300       12.0100           0
    3192 A    247  LEU  O    O     -0.567900       16.0000           0
    3193 A    248  SER  N    N     -0.415700       14.0100           0
    3194 A    248  SER  H    H      0.271900       1.00800           0
    3195 A    248  SER  CA   CX    -0.249000E-01   12.0100           0
    3196 A    248  SER  HA   H1     0.843000E-01   1.00800           0
    3197 A    248  SER  CB   C2     0.211700       12.0100           0
    3198 A    248  SER  HB2  H1     0.352000E-01   1.00800           0
    3199 A    248  SER  HB3  H1     0.352000E-01   1.00800           0
    3200 A    248  SER  OG   OH    -0.654600       16.0000           0
    3201 A    248  SER  HG   HO     0.427500       1.00800           0
    3202 A    248  SER  C    C      0.597300       12.0100           0
    3203 A    248  SER  O    O     -0.567900       16.0000           0
    3204 A    249  PRO  N    N     -0.254800       14.0100           0
    3205 A    249  PRO  CD   CT     0.192000E-01   12.0100           0
    3206 A    249  PRO  HD2  H1     0.391000E-01   1.00800           0
    3207 A    249  PRO  HD3  H1     0.391000E-01   1.00800           0
    3208 A    249  PRO  CG   CT     0.189000E-01   12.0100           0
    3209 A    249  PRO  HG2  HC     0.213000E-01   1.00800           0
    3210 A    249  PRO  HG3  HC     0.213000E-01   1.00800           0
    3211 A    249  PRO  CB   CT    -0.700000E-02   12.0100           0
    3212 A    249  PRO  HB2  HC     0.253000E-01   1.00800           0
    3213 A    249  PRO  HB3  HC     0.253000E-01   1.00800           0
    3214 A    249  PRO  CA   CX    -0.266000E-01   12.0100           0
    3215 A    249  PRO  HA   H1     0.641000E-01   1.00800           0
    3216 A    249  PRO  C    C      0.589600       12.0100           0
    3217 A    249  PRO  O    O     -0.574800       16.0000           0
    3218 A    250  HID  N    N     -0.415700       14.0100           0
    3219 A    250  HID  H    H      0.271900       1.00800           0
    3220 A    250  HID  CA   CX     0.188000E-01   12.0100           0
    3221 A    250  HID  HA   H1     0.881000E-01   1.00800           0
    3222 A    250  HID  CB   CT    -0.462000E-01   12.0100           0
    3223 A    250  HID  HB2  HC     0.402000E-01   1.00800           0
    3224 A    250  HID  HB3  HC     0.402000E-01   1.00800           0
    3225 A    250  HID  CG   CC    -0.266000E-01   12.0100           0
    3226 A    250  HID  ND1  NA    -0.381100       14.0100           0
    3227 A    250  HID  HD1  H      0.364900       1.00800           0
    3228 A    250  HID  CE1  CR     0.205700       12.0100           0
    3229 A    250  HID  HE1  H5     0.139200       1.00800           0
    3230 A    250  HID  NE2  NB    -0.572700       14.0100           0
    3231 A    250  HID  CD2  CV     0.129200       12.0100           0
    3232 A    250  HID  HD2  H4     0.114700       1.00800           0
    3233 A    250  HID  C    C      0.597300       12.0100           0
    3234 A    250  HID  O    O     -0.567900       16.0000           0
    3235 A    251  ASP  N    N     -0.516300       14.0100           0
    3236 A    251  ASP  H    H      0.293600       1.00800           0
    3237 A    251  ASP  CA   CX     0.381000E-01   12.0100           0
    3238 A    251  ASP  HA   H1     0.880000E-01   1.00800           0
    3239 A    251  ASP  CB   C2    -0.303000E-01   12.0100           0
    3240 A    251  ASP  HB2  HC    -0.122000E-01   1.00800           0
    3241 A    251  ASP  HB3  HC    -0.122000E-01   1.00800           0
    3242 A    251  ASP  CG   CO     0.799400       12.0100           0
    3243 A    251  ASP  OD1  O2    -0.801400       16.0000           0
    3244 A    251  ASP  OD2  O2    -0.801400       16.0000           0
    3245 A    251  ASP  C    C      0.536600       12.0100           0
    3246 A    251  ASP  O    O     -0.581900       16.0000           0
    3247 A    252  ALA  N    N     -0.415700       14.0100           0
    3248 A    252  ALA  H    H      0.271900       1.00800           0
    3249 A    252  ALA  CA   CX     0.337000E-01   12.0100           0
    3250 A    252  ALA  HA   H1     0.823000E-01   1.00800           0
    3251 A    252  ALA  CB   CT    -0.182500       12.0100           0
    3252 A    252  ALA  HB1  HC     0.603000E-01   1.00800           0
    3253 A    252  ALA  HB2  HC     0.603000E-01   1.00800           0
    3254 A    252  ALA  HB3  HC     0.603000E-01   1.00800           0
    3255 A    252  ALA  C    C      0.597300       12.0100           0
    3256 A    252  ALA  O    O     -0.567900       16.0000           0
    3257 A    253  ALA  N    N     -0.415700       14.0100           0
    3258 A    253  ALA  H    H      0.271900       1.00800           0
    3259 A    253  ALA  CA   CX     0.337000E-01   12.0100           0
    3260 A    253  ALA  HA   H1     0.823000E-01   1.00800           0
    3261 A    253  ALA  CB   CT    -0.182500       12.0100           0
    3262 A    253  ALA  HB1  HC     0.603000E-01   1.00800           0
    3263 A    253  ALA  HB2  HC     0.603000E-01   1.00800           0
    3264 A    253  ALA  HB3  HC     0.603000E-01   1.00800           0
    3265 A    253  ALA  C    C      0.597300       12.0100           0
    3266 A    253  ALA  O    O     -0.567900       16.0000           0
    3267 A    254  LEU  N    N     -0.415700       14.0100           0
    3268 A    254  LEU  H    H      0.271900       1.00800           0
    3269 A    254  LEU  CA   CX    -0.518000E-01   12.0100           0
    3270 A    254  LEU  HA   H1     0.922000E-01   1.00800           0
    3271 A    254  LEU  CB   C2    -0.110200       12.0100           0
    3272 A    254  LEU  HB2  HC     0.457000E-01   1.00800           0
    3273 A    254  LEU  HB3  HC     0.457000E-01   1.00800           0
    3274 A    254  LEU  CG   C3     0.353100       12.0100           0
    3275 A    254  LEU  HG   HC    -0.361000E-01   1.00800           0
    3276 A    254  LEU  CD1  CT    -0.412100       12.0100           0
    3277 A    254  LEU  HD11 HC     0.100000       1.00800           0
    3278 A    254  LEU  HD12 HC     0.100000       1.00800           0
    3279 A    254  LEU  HD13 HC     0.100000       1.00800           0
    3280 A    254  LEU  CD2  CT    -0.412100       12.0100           0
    3281 A    254  LEU  HD21 HC     0.100000       1.00800           0
    3282 A    254  LEU  HD22 HC     0.100000       1.00800           0
    3283 A    254  LEU  HD23 HC     0.100000       1.00800           0
    3284 A    254  LEU  C    C      0.597300       12.0100           0
    3285 A    254  LEU  O    O     -0.567900       16.0000           0
    3286 A    255  LEU  N    N     -0.415700       14.0100           0
    3287 A    255  LEU  H    H      0.271900       1.00800           0
    3288 A    255  LEU  CA   CX    -0.518000E-01   12.0100           0
    3289 A    255  LEU  HA   H1     0.922000E-01   1.00800           0
    3290 A    255  LEU  CB   C2    -0.110200       12.0100           0
    3291 A    255  LEU  HB2  HC     0.457000E-01   1.00800           0
    3292 A    255  LEU  HB3  HC     0.457000E-01   1.00800           0
    3293 A    255  LEU  CG   C3     0.353100       12.0100           0
    3294 A    255  LEU  HG   HC    -0.361000E-01   1.00800           0
    3295 A    255  LEU  CD1  CT    -0.412100       12.0100           0
    3296 A    255  LEU  HD11 HC     0.100000       1.00800           0
    3297 A    255  LEU  HD12 HC     0.100000       1.00800           0
    3298 A    255  LEU  HD13 HC     0.100000       1.00800           0
    3299 A    255  LEU  CD2  CT    -0.412100       12.0100           0
    3300 A    255  LEU  HD21 HC     0.100000       1.00800           0
    3301 A    255  LEU  HD22 HC     0.100000       1.00800           0
    3302 A    255  LEU  HD23 HC     0.100000       1.00800           0
    3303 A    255  LEU  C    C      0.597300       12.0100           0
    3304 A    255  LEU  O    O     -0.567900       16.0000           0
    3305 A    256  MET  N    N     -0.415700       14.0100           0
    3306 A    256  MET  H    H      0.271900       1.00800           0
    3307 A    256  MET  CA   CX    -0.237000E-01   12.0100           0
    3308 A    256  MET  HA   H1     0.880000E-01   1.00800           0
    3309 A    256  MET  CB   C2     0.342000E-01   12.0100           0
    3310 A    256  MET  HB2  HC     0.241000E-01   1.00800           0
    3311 A    256  MET  HB3  HC     0.241000E-01   1.00800           0
    3312 A    256  MET  CG   C2     0.180000E-02   12.0100           0
    3313 A    256  MET  HG2  H1     0.440000E-01   1.00800           0
    3314 A    256  MET  HG3  H1     0.440000E-01   1.00800           0
    3315 A    256  MET  SD   S     -0.273700       32.0600           0
    3316 A    256  MET  CE   CT    -0.536000E-01   12.0100           0
    3317 A    256  MET  HE1  H1     0.684000E-01   1.00800           0
    3318 A    256  MET  HE2  H1     0.684000E-01   1.00800           0
    3319 A    256  MET  HE3  H1     0.684000E-01   1.00800           0
    3320 A    256  MET  C    C      0.597300       12.0100           0
    3321 A    256  MET  O    O     -0.567900       16.0000           0
    3322 A    257  ARG  N    N     -0.347900       14.0100           0
    3323 A    257  ARG  H    H      0.274700       1.00800           0
    3324 A    257  ARG  CA   CX    -0.263700       12.0100           0
    3325 A    257  ARG  HA   H1     0.156000       1.00800           0
    3326 A    257  ARG  CB   C8    -0.700000E-03   12.0100           0
    3327 A    257  ARG  HB2  HC     0.327000E-01   1.00800           0
    3328 A    257  ARG  HB3  HC     0.327000E-01   1.00800           0
    3329 A    257  ARG  CG   C8     0.390000E-01   12.0100           0
    3330 A    257  ARG  HG2  HC     0.285000E-01   1.00800           0
    3331 A    257  ARG  HG3  HC     0.285000E-01   1.00800           0
    3332 A    257  ARG  CD   C8     0.486000E-01   12.0100           0
    3333 A    257  ARG  HD2  H1     0.687000E-01   1.00800           0
    3334 A    257  ARG  HD3  H1     0.687000E-01   1.00800           0
    3335 A    257  ARG  NE   N2    -0.529500       14.0100           0
    3336 A    257  ARG  HE   H      0.345600       1.00800           0
    3337 A    257  ARG  CZ   CA     0.807600       12.0100           0
    3338 A    257  ARG  NH1  N2    -0.862700       14.0100           0
    3339 A    257  ARG  HH11 H      0.447800       1.00800           0
    3340 A    257  ARG  HH12 H      0.447800       1.00800           0
    3341 A    257  ARG  NH2  N2    -0.862700       14.0100           0
    3342 A    257  ARG  HH21 H      0.447800       1.00800           0
    3343 A    257  ARG  HH22 H      0.447800       1.00800           0
    3344 A    257  ARG  C    C      0.734100       12.0100           0
    3345 A    257  ARG  O    O     -0.589400       16.0000           0
    3346 A    258  GLY  N    N     -0.415700       14.0100           0
    3347 A    258  GLY  H    H      0.271900       1.00800           0
    3348 A    258  GLY  CA   CX    -0.252000E-01   12.0100           0
    3349 A    258  GLY  HA2  H1     0.698000E-01   1.00800           0
    3350 A    258  GLY  HA3  H1     0.698000E-01   1.00800           0
    3351 A    258  GLY  C    C      0.597300       12.0100           0
    3352 A    258  GLY  O    O     -0.567900       16.0000           0
    3353 A    259  ILE  N    N     -0.415700       14.0100           0
    3354 A    259  ILE  H    H      0.271900       1.00800           0
    3355 A    259  ILE  CA   CX    -0.597000E-01   12.0100           0
    3356 A    259  ILE  HA   H1     0.869000E-01   1.00800           0
    3357 A    259  ILE  CB   C3     0.130300       12.0100           0
    3358 A    259  ILE  HB   HC     0.187000E-01   1.00800           0
    3359 A    259  ILE  CG2  CT    -0.320400       12.0100           0
    3360 A    259  ILE  HG21 HC     0.882000E-01   1.00800           0
    3361 A    259  ILE  HG22 HC     0.882000E-01   1.00800           0
    3362 A    259  ILE  HG23 HC     0.882000E-01   1.00800           0
    3363 A    259  ILE  CG1  C2    -0.430000E-01   12.0100           0
    3364 A    259  ILE  HG12 HC     0.236000E-01   1.00800           0
    3365 A    259  ILE  HG13 HC     0.236000E-01   1.00800           0
    3366 A    259  ILE  CD1  CT    -0.660000E-01   12.0100           0
    3367 A    259  ILE  HD11 HC     0.186000E-01   1.00800           0
    3368 A    259  ILE  HD12 HC     0.186000E-01   1.00800           0
    3369 A    259  ILE  HD13 HC     0.186000E-01   1.00800           0
    3370 A    259  ILE  C    C      0.597300       12.0100           0
    3371 A    259  ILE  O    O     -0.567900       16.0000           0
    3372 A    260  LYS  N    N     -0.347900       14.0100           0
    3373 A    260  LYS  H    H      0.274700       1.00800           0
    3374 A    260  LYS  CA   CX    -0.240000       12.0100           0
    3375 A    260  LYS  HA   H1     0.142600       1.00800           0
    3376 A    260  LYS  CB   C8    -0.940000E-02   12.0100           0
    3377 A    260  LYS  HB2  HC     0.362000E-01   1.00800           0
    3378 A    260  LYS  HB3  HC     0.362000E-01   1.00800           0
    3379 A    260  LYS  CG   C8     0.187000E-01   12.0100           0
    3380 A    260  LYS  HG2  HC     0.103000E-01   1.00800           0
    3381 A    260  LYS  HG3  HC     0.103000E-01   1.00800           0
    3382 A    260  LYS  CD   C8    -0.479000E-01   12.0100           0
    3383 A    260  LYS  HD2  HC     0.621000E-01   1.00800           0
    3384 A    260  LYS  HD3  HC     0.621000E-01   1.00800           0
    3385 A    260  LYS  CE   C8    -0.143000E-01   12.0100           0
    3386 A    260  LYS  HE2  HP     0.113500       1.00800           0
    3387 A    260  LYS  HE3  HP     0.113500       1.00800           0
    3388 A    260  LYS  NZ   N3    -0.385400       14.0100           0
    3389 A    260  LYS  HZ1  H      0.340000       1.00800           0
    3390 A    260  LYS  HZ2  H      0.340000       1.00800           0
    3391 A    260  LYS  HZ3  H      0.340000       1.00800           0
    3392 A    260  LYS  C    C      0.734100       12.0100           0
    3393 A    260  LYS  O    O     -0.589400       16.0000           0
    3394 A    261  THR  N    N     -0.415700       14.0100           0
    3395 A    261  THR  H    H      0.271900       1.00800           0
    3396 A    261  THR  CA   CX    -0.389000E-01   12.0100           0
    3397 A    261  THR  HA   H1     0.100700       1.00800           0
    3398 A    261  THR  CB   C3     0.365400       12.0100           0
    3399 A    261  THR  HB   H1     0.430000E-02   1.00800           0
    3400 A    261  THR  CG2  CT    -0.243800       12.0100           0
    3401 A    261  THR  HG21 HC     0.642000E-01   1.00800           0
    3402 A    261  THR  HG22 HC     0.642000E-01   1.00800           0
    3403 A    261  THR  HG23 HC     0.642000E-01   1.00800           0
    3404 A    261  THR  OG1  OH    -0.676100       16.0000           0
    3405 A    261  THR  HG1  HO     0.410200       1.00800           0
    3406 A    261  THR  C    C      0.597300       12.0100           0
    3407 A    261  THR  O    O     -0.567900       16.0000           0
    3408 A    262  LEU  N    N     -0.415700       14.0100           0
    3409 A    262  LEU  H    H      0.271900       1.00800           0
    3410 A    262  LEU  CA   CX    -0.518000E-01   12.0100           0
    3411 A    262  LEU  HA   H1     0.922000E-01   1.00800           0
    3412 A    262  LEU  CB   C2    -0.110200       12.0100           0
    3413 A    262  LEU  HB2  HC     0.457000E-01   1.00800           0
    3414 A    262  LEU  HB3  HC     0.457000E-01   1.00800           0
    3415 A    262  LEU  CG   C3     0.353100       12.0100           0
    3416 A    262  LEU  HG   HC    -0.361000E-01   1.00800           0
    3417 A    262  LEU  CD1  CT    -0.412100       12.0100           0
    3418 A    262  LEU  HD11 HC     0.100000       1.00800           0
    3419 A    262  LEU  HD12 HC     0.100000       1.00800           0
    3420 A    262  LEU  HD13 HC     0.100000       1.00800           0
    3421 A    262  LEU  CD2  CT    -0.412100       12.0100           0
    3422 A    262  LEU  HD21 HC     0.100000       1.00800           0
    3423 A    262  LEU  HD22 HC     0.100000       1.00800           0
    3424 A    262  LEU  HD23 HC     0.100000       1.00800           0
    3425 A    262  LEU  C    C      0.597300       12.0100           0
    3426 A    262  LEU  O    O     -0.567900       16.0000           0
    3427 A    263  ASN  N    N     -0.415700       14.0100           0
    3428 A    263  ASN  H    H      0.271900       1.00800           0
    3429 A    263  ASN  CA   CX     0.143000E-01   12.0100           0
    3430 A    263  ASN  HA   H1     0.104800       1.00800           0
    3431 A    263  ASN  CB   C2    -0.204100       12.0100           0
    3432 A    263  ASN  HB2  HC     0.797000E-01   1.00800           0
    3433 A    263  ASN  HB3  HC     0.797000E-01   1.00800           0
    3434 A    263  ASN  CG   C      0.713000       12.0100           0
    3435 A    263  ASN  OD1  O     -0.593100       16.0000           0
    3436 A    263  ASN  ND2  N     -0.919100       14.0100           0
    3437 A    263  ASN  HD21 H      0.419600       1.00800           0
    3438 A    263  ASN  HD22 H      0.419600       1.00800           0
    3439 A    263  ASN  C    C      0.597300       12.0100           0
    3440 A    263  ASN  O    O     -0.567900       16.0000           0
    3441 A    264  LEU  N    N     -0.415700       14.0100           0
    3442 A    264  LEU  H    H      0.271900       1.00800           0
    3443 A    264  LEU  CA   CX    -0.518000E-01   12.0100           0
    3444 A    264  LEU  HA   H1     0.922000E-01   1.00800           0
    3445 A    264  LEU  CB   C2    -0.110200       12.0100           0
    3446 A    264  LEU  HB2  HC     0.457000E-01   1.00800           0
    3447 A    264  LEU  HB3  HC     0.457000E-01   1.00800           0
    3448 A    264  LEU  CG   C3     0.353100       12.0100           0
    3449 A    264  LEU  HG   HC    -0.361000E-01   1.00800           0
    3450 A    264  LEU  CD1  CT    -0.412100       12.0100           0
    3451 A    264  LEU  HD11 HC     0.100000       1.00800           0
    3452 A    264  LEU  HD12 HC     0.100000       1.00800           0
    3453 A    264  LEU  HD13 HC     0.100000       1.00800           0
    3454 A    264  LEU  CD2  CT    -0.412100       12.0100           0
    3455 A    264  LEU  HD21 HC     0.100000       1.00800           0
    3456 A    264  LEU  HD22 HC     0.100000       1.00800           0
    3457 A    264  LEU  HD23 HC     0.100000       1.00800           0
    3458 A    264  LEU  C    C      0.597300       12.0100           0
    3459 A    264  LEU  O    O     -0.567900       16.0000           0
    3460 A    265  ARG  N    N     -0.347900       14.0100           0
    3461 A    265  ARG  H    H      0.274700       1.00800           0
    3462 A    265  ARG  CA   CX    -0.263700       12.0100           0
    3463 A    265  ARG  HA   H1     0.156000       1.00800           0
    3464 A    265  ARG  CB   C8    -0.700000E-03   12.0100           0
    3465 A    265  ARG  HB2  HC     0.327000E-01   1.00800           0
    3466 A    265  ARG  HB3  HC     0.327000E-01   1.00800           0
    3467 A    265  ARG  CG   C8     0.390000E-01   12.0100           0
    3468 A    265  ARG  HG2  HC     0.285000E-01   1.00800           0
    3469 A    265  ARG  HG3  HC     0.285000E-01   1.00800           0
    3470 A    265  ARG  CD   C8     0.486000E-01   12.0100           0
    3471 A    265  ARG  HD2  H1     0.687000E-01   1.00800           0
    3472 A    265  ARG  HD3  H1     0.687000E-01   1.00800           0
    3473 A    265  ARG  NE   N2    -0.529500       14.0100           0
    3474 A    265  ARG  HE   H      0.345600       1.00800           0
    3475 A    265  ARG  CZ   CA     0.807600       12.0100           0
    3476 A    265  ARG  NH1  N2    -0.862700       14.0100           0
    3477 A    265  ARG  HH11 H      0.447800       1.00800           0
    3478 A    265  ARG  HH12 H      0.447800       1.00800           0
    3479 A    265  ARG  NH2  N2    -0.862700       14.0100           0
    3480 A    265  ARG  HH21 H      0.447800       1.00800           0
    3481 A    265  ARG  HH22 H      0.447800       1.00800           0
    3482 A    265  ARG  C    C      0.734100       12.0100           0
    3483 A    265  ARG  O    O     -0.589400       16.0000           0
    3484 A    266  MET  N    N     -0.415700       14.0100           0
    3485 A    266  MET  H    H      0.271900       1.00800           0
    3486 A    266  MET  CA   CX    -0.237000E-01   12.0100           0
    3487 A    266  MET  HA   H1     0.880000E-01   1.00800           0
    3488 A    266  MET  CB   C2     0.342000E-01   12.0100           0
    3489 A    266  MET  HB2  HC     0.241000E-01   1.00800           0
    3490 A    266  MET  HB3  HC     0.241000E-01   1.00800           0
    3491 A    266  MET  CG   C2     0.180000E-02   12.0100           0
    3492 A    266  MET  HG2  H1     0.440000E-01   1.00800           0
    3493 A    266  MET  HG3  H1     0.440000E-01   1.00800           0
    3494 A    266  MET  SD   S     -0.273700       32.0600           0
    3495 A    266  MET  CE   CT    -0.536000E-01   12.0100           0
    3496 A    266  MET  HE1  H1     0.684000E-01   1.00800           0
    3497 A    266  MET  HE2  H1     0.684000E-01   1.00800           0
    3498 A    266  MET  HE3  H1     0.684000E-01   1.00800           0
    3499 A    266  MET  C    C      0.597300       12.0100           0
    3500 A    266  MET  O    O     -0.567900       16.0000           0
    3501 A    267  ASP  N    N     -0.516300       14.0100           0
    3502 A    267  ASP  H    H      0.293600       1.00800           0
    3503 A    267  ASP  CA   CX     0.381000E-01   12.0100           0
    3504 A    267  ASP  HA   H1     0.880000E-01   1.00800           0
    3505 A    267  ASP  CB   C2    -0.303000E-01   12.0100           0
    3506 A    267  ASP  HB2  HC    -0.122000E-01   1.00800           0
    3507 A    267  ASP  HB3  HC    -0.122000E-01   1.00800           0
    3508 A    267  ASP  CG   CO     0.799400       12.0100           0
    3509 A    267  ASP  OD1  O2    -0.801400       16.0000           0
    3510 A    267  ASP  OD2  O2    -0.801400       16.0000           0
    3511 A    267  ASP  C    C      0.536600       12.0100           0
    3512 A    267  ASP  O    O     -0.581900       16.0000           0
    3513 A    268  ARG  N    N     -0.347900       14.0100           0
    3514 A    268  ARG  H    H      0.274700       1.00800           0
    3515 A    268  ARG  CA   CX    -0.263700       12.0100           0
    3516 A    268  ARG  HA   H1     0.156000       1.00800           0
    3517 A    268  ARG  CB   C8    -0.700000E-03   12.0100           0
    3518 A    268  ARG  HB2  HC     0.327000E-01   1.00800           0
    3519 A    268  ARG  HB3  HC     0.327000E-01   1.00800           0
    3520 A    268  ARG  CG   C8     0.390000E-01   12.0100           0
    3521 A    268  ARG  HG2  HC     0.285000E-01   1.00800           0
    3522 A    268  ARG  HG3  HC     0.285000E-01   1.00800           0
    3523 A    268  ARG  CD   C8     0.486000E-01   12.0100           0
    3524 A    268  ARG  HD2  H1     0.687000E-01   1.00800           0
    3525 A    268  ARG  HD3  H1     0.687000E-01   1.00800           0
    3526 A    268  ARG  NE   N2    -0.529500       14.0100           0
    3527 A    268  ARG  HE   H      0.345600       1.00800           0
    3528 A    268  ARG  CZ   CA     0.807600       12.0100           0
    3529 A    268  ARG  NH1  N2    -0.862700       14.0100           0
    3530 A    268  ARG  HH11 H      0.447800       1.00800           0
    3531 A    268  ARG  HH12 H      0.447800       1.00800           0
    3532 A    268  ARG  NH2  N2    -0.862700       14.0100           0
    3533 A    268  ARG  HH21 H      0.447800       1.00800           0
    3534 A    268  ARG  HH22 H      0.447800       1.00800           0
    3535 A    268  ARG  C    C      0.734100       12.0100           0
    3536 A    268  ARG  O    O     -0.589400       16.0000           0
    3537 A    269  HID  N    N     -0.415700       14.0100           0
    3538 A    269  HID  H    H      0.271900       1.00800           0
    3539 A    269  HID  CA   CX     0.188000E-01   12.0100           0
    3540 A    269  HID  HA   H1     0.881000E-01   1.00800           0
    3541 A    269  HID  CB   CT    -0.462000E-01   12.0100           0
    3542 A    269  HID  HB2  HC     0.402000E-01   1.00800           0
    3543 A    269  HID  HB3  HC     0.402000E-01   1.00800           0
    3544 A    269  HID  CG   CC    -0.266000E-01   12.0100           0
    3545 A    269  HID  ND1  NA    -0.381100       14.0100           0
    3546 A    269  HID  HD1  H      0.364900       1.00800           0
    3547 A    269  HID  CE1  CR     0.205700       12.0100           0
    3548 A    269  HID  HE1  H5     0.139200       1.00800           0
    3549 A    269  HID  NE2  NB    -0.572700       14.0100           0
    3550 A    269  HID  CD2  CV     0.129200       12.0100           0
    3551 A    269  HID  HD2  H4     0.114700       1.00800           0
    3552 A    269  HID  C    C      0.597300       12.0100           0
    3553 A    269  HID  O    O     -0.567900       16.0000           0
    3554 A    270  CYS  N    N     -0.415700       14.0100           0
    3555 A    270  CYS  H    H      0.271900       1.00800           0
    3556 A    270  CYS  CA   CX     0.213000E-01   12.0100           0
    3557 A    270  CYS  HA   H1     0.112400       1.00800           0
    3558 A    270  CYS  CB   C2    -0.123100       12.0100           0
    3559 A    270  CYS  HB2  H1     0.111200       1.00800           0
    3560 A    270  CYS  HB3  H1     0.111200       1.00800           0
    3561 A    270  CYS  SG   SH    -0.311900       32.0600           0
    3562 A    270  CYS  HG   HS     0.193300       1.00800           0
    3563 A    270  CYS  C    C      0.597300       12.0100           0
    3564 A    270  CYS  O    O     -0.567900       16.0000           0
    3565 A    271  ALA  N    N     -0.415700       14.0100           0
    3566 A    271  ALA  H    H      0.271900       1.00800           0
    3567 A    271  ALA  CA   CX     0.337000E-01   12.0100           0
    3568 A    271  ALA  HA   H1     0.823000E-01   1.00800           0
    3569 A    271  ALA  CB   CT    -0.182500       12.0100           0
    3570 A    271  ALA  HB1  HC     0.603000E-01   1.00800           0
    3571 A    271  ALA  HB2  HC     0.603000E-01   1.00800           0
    3572 A    271  ALA  HB3  HC     0.603000E-01   1.00800           0
    3573 A    271  ALA  C    C      0.597300       12.0100           0
    3574 A    271  ALA  O    O     -0.567900       16.0000           0
    3575 A    272  ASN  N    N     -0.415700       14.0100           0
    3576 A    272  ASN  H    H      0.271900       1.00800           0
    3577 A    272  ASN  CA   CX     0.143000E-01   12.0100           0
    3578 A    272  ASN  HA   H1     0.104800       1.00800           0
    3579 A    272  ASN  CB   C2    -0.204100       12.0100           0
    3580 A    272  ASN  HB2  HC     0.797000E-01   1.00800           0
    3581 A    272  ASN  HB3  HC     0.797000E-01   1.00800           0
    3582 A    272  ASN  CG   C      0.713000       12.0100           0
    3583 A    272  ASN  OD1  O     -0.593100       16.0000           0
    3584 A    272  ASN  ND2  N     -0.919100       14.0100           0
    3585 A    272  ASN  HD21 H      0.419600       1.00800           0
    3586 A    272  ASN  HD22 H      0.419600       1.00800           0
    3587 A    272  ASN  C    C      0.597300       12.0100           0
    3588 A    272  ASN  O    O     -0.567900       16.0000           0
    3589 A    273  ALA  N    N     -0.415700       14.0100           0
    3590 A    273  ALA  H    H      0.271900       1.00800           0
    3591 A    273  ALA  CA   CX     0.337000E-01   12.0100           0
    3592 A    273  ALA  HA   H1     0.823000E-01   1.00800           0
    3593 A    273  ALA  CB   CT    -0.182500       12.0100           0
    3594 A    273  ALA  HB1  HC     0.603000E-01   1.00800           0
    3595 A    273  ALA  HB2  HC     0.603000E-01   1.00800           0
    3596 A    273  ALA  HB3  HC     0.603000E-01   1.00800           0
    3597 A    273  ALA  C    C      0.597300       12.0100           0
    3598 A    273  ALA  O    O     -0.567900       16.0000           0
    3599 A    274  GLN  N    N     -0.415700       14.0100           0
    3600 A    274  GLN  H    H      0.271900       1.00800           0
    3601 A    274  GLN  CA   CX    -0.310000E-02   12.0100           0
    3602 A    274  GLN  HA   H1     0.850000E-01   1.00800           0
    3603 A    274  GLN  CB   C2    -0.360000E-02   12.0100           0
    3604 A    274  GLN  HB2  HC     0.171000E-01   1.00800           0
    3605 A    274  GLN  HB3  HC     0.171000E-01   1.00800           0
    3606 A    274  GLN  CG   C2    -0.645000E-01   12.0100           0
    3607 A    274  GLN  HG2  HC     0.352000E-01   1.00800           0
    3608 A    274  GLN  HG3  HC     0.352000E-01   1.00800           0
    3609 A    274  GLN  CD   C      0.695100       12.0100           0
    3610 A    274  GLN  OE1  O     -0.608600       16.0000           0
    3611 A    274  GLN  NE2  N     -0.940700       14.0100           0
    3612 A    274  GLN  HE21 H      0.425100       1.00800           0
    3613 A    274  GLN  HE22 H      0.425100       1.00800           0
    3614 A    274  GLN  C    C      0.597300       12.0100           0
    3615 A    274  GLN  O    O     -0.567900       16.0000           0
    3616 A    275  VAL  N    N     -0.415700       14.0100           0
    3617 A    275  VAL  H    H      0.271900       1.00800           0
    3618 A    275  VAL  CA   CX    -0.875000E-01   12.0100           0
    3619 A    275  VAL  HA   H1     0.969000E-01   1.00800           0
    3620 A    275  VAL  CB   C3     0.298500       12.0100           0
    3621 A    275  VAL  HB   HC    -0.297000E-01   1.00800           0
    3622 A    275  VAL  CG1  CT    -0.319200       12.0100           0
    3623 A    275  VAL  HG11 HC     0.791000E-01   1.00800           0
    3624 A    275  VAL  HG12 HC     0.791000E-01   1.00800           0
    3625 A    275  VAL  HG13 HC     0.791000E-01   1.00800           0
    3626 A    275  VAL  CG2  CT    -0.319200       12.0100           0
    3627 A    275  VAL  HG21 HC     0.791000E-01   1.00800           0
    3628 A    275  VAL  HG22 HC     0.791000E-01   1.00800           0
    3629 A    275  VAL  HG23 HC     0.791000E-01   1.00800           0
    3630 A    275  VAL  C    C      0.597300       12.0100           0
    3631 A    275  VAL  O    O     -0.567900       16.0000           0
    3632 A    276  LEU  N    N     -0.415700       14.0100           0
    3633 A    276  LEU  H    H      0.271900       1.00800           0
    3634 A    276  LEU  CA   CX    -0.518000E-01   12.0100           0
    3635 A    276  LEU  HA   H1     0.922000E-01   1.00800           0
    3636 A    276  LEU  CB   C2    -0.110200       12.0100           0
    3637 A    276  LEU  HB2  HC     0.457000E-01   1.00800           0
    3638 A    276  LEU  HB3  HC     0.457000E-01   1.00800           0
    3639 A    276  LEU  CG   C3     0.353100       12.0100           0
    3640 A    276  LEU  HG   HC    -0.361000E-01   1.00800           0
    3641 A    276  LEU  CD1  CT    -0.412100       12.0100           0
    3642 A    276  LEU  HD11 HC     0.100000       1.00800           0
    3643 A    276  LEU  HD12 HC     0.100000       1.00800           0
    3644 A    276  LEU  HD13 HC     0.100000       1.00800           0
    3645 A    276  LEU  CD2  CT    -0.412100       12.0100           0
    3646 A    276  LEU  HD21 HC     0.100000       1.00800           0
    3647 A    276  LEU  HD22 HC     0.100000       1.00800           0
    3648 A    276  LEU  HD23 HC     0.100000       1.00800           0
    3649 A    276  LEU  C    C      0.597300       12.0100           0
    3650 A    276  LEU  O    O     -0.567900       16.0000           0
    3651 A    277  ALA  N    N     -0.415700       14.0100           0
    3652 A    277  ALA  H    H      0.271900       1.00800           0
    3653 A    277  ALA  CA   CX     0.337000E-01   12.0100           0
    3654 A    277  ALA  HA   H1     0.823000E-01   1.00800           0
    3655 A    277  ALA  CB   CT    -0.182500       12.0100           0
    3656 A    277  ALA  HB1  HC     0.603000E-01   1.00800           0
    3657 A    277  ALA  HB2  HC     0.603000E-01   1.00800           0
    3658 A    277  ALA  HB3  HC     0.603000E-01   1.00800           0
    3659 A    277  ALA  C    C      0.597300       12.0100           0
    3660 A    277  ALA  O    O     -0.567900       16.0000           0
    3661 A    278  GLU  N    N     -0.516300       14.0100           0
    3662 A    278  GLU  H    H      0.293600       1.00800           0
    3663 A    278  GLU  CA   CX     0.397000E-01   12.0100           0
    3664 A    278  GLU  HA   H1     0.110500       1.00800           0
    3665 A    278  GLU  CB   C2     0.560000E-01   12.0100           0
    3666 A    278  GLU  HB2  HC    -0.173000E-01   1.00800           0
    3667 A    278  GLU  HB3  HC    -0.173000E-01   1.00800           0
    3668 A    278  GLU  CG   C2     0.136000E-01   12.0100           0
    3669 A    278  GLU  HG2  HC    -0.425000E-01   1.00800           0
    3670 A    278  GLU  HG3  HC    -0.425000E-01   1.00800           0
    3671 A    278  GLU  CD   CO     0.805400       12.0100           0
    3672 A    278  GLU  OE1  O2    -0.818800       16.0000           0
    3673 A    278  GLU  OE2  O2    -0.818800       16.0000           0
    3674 A    278  GLU  C    C      0.536600       12.0100           0
    3675 A    278  GLU  O    O     -0.581900       16.0000           0
    3676 A    279  PHE  N    N     -0.415700       14.0100           0
    3677 A    279  PHE  H    H      0.271900       1.00800           0
    3678 A    279  PHE  CA   CX    -0.240000E-02   12.0100           0
    3679 A    279  PHE  HA   H1     0.978000E-01   1.00800           0
    3680 A    279  PHE  CB   CT    -0.343000E-01   12.0100           0
    3681 A    279  PHE  HB2  HC     0.295000E-01   1.00800           0
    3682 A    279  PHE  HB3  HC     0.295000E-01   1.00800           0
    3683 A    279  PHE  CG   CA     0.118000E-01   12.0100           0
    3684 A    279  PHE  CD1  CA    -0.125600       12.0100           0
    3685 A    279  PHE  HD1  HA     0.133000       1.00800           0
    3686 A    279  PHE  CE1  CA    -0.170400       12.0100           0
    3687 A    279  PHE  HE1  HA     0.143000       1.00800           0
    3688 A    279  PHE  CZ   CA    -0.107200       12.0100           0
    3689 A    279  PHE  HZ   HA     0.129700       1.00800           0
    3690 A    279  PHE  CE2  CA    -0.170400       12.0100           0
    3691 A    279  PHE  HE2  HA     0.143000       1.00800           0
    3692 A    279  PHE  CD2  CA    -0.125600       12.0100           0
    3693 A    279  PHE  HD2  HA     0.133000       1.00800           0
    3694 A    279  PHE  C    C      0.597300       12.0100           0
    3695 A    279  PHE  O    O     -0.567900       16.0000           0
    3696 A    280  LEU  N    N     -0.415700       14.0100           0
    3697 A    280  LEU  H    H      0.271900       1.00800           0
    3698 A    280  LEU  CA   CX    -0.518000E-01   12.0100           0
    3699 A    280  LEU  HA   H1     0.922000E-01   1.00800           0
    3700 A    280  LEU  CB   C2    -0.110200       12.0100           0
    3701 A    280  LEU  HB2  HC     0.457000E-01   1.00800           0
    3702 A    280  LEU  HB3  HC     0.457000E-01   1.00800           0
    3703 A    280  LEU  CG   C3     0.353100       12.0100           0
    3704 A    280  LEU  HG   HC    -0.361000E-01   1.00800           0
    3705 A    280  LEU  CD1  CT    -0.412100       12.0100           0
    3706 A    280  LEU  HD11 HC     0.100000       1.00800           0
    3707 A    280  LEU  HD12 HC     0.100000       1.00800           0
    3708 A    280  LEU  HD13 HC     0.100000       1.00800           0
    3709 A    280  LEU  CD2  CT    -0.412100       12.0100           0
    3710 A    280  LEU  HD21 HC     0.100000       1.00800           0
    3711 A    280  LEU  HD22 HC     0.100000       1.00800           0
    3712 A    280  LEU  HD23 HC     0.100000       1.00800           0
    3713 A    280  LEU  C    C      0.597300       12.0100           0
    3714 A    280  LEU  O    O     -0.567900       16.0000           0
    3715 A    281  ALA  N    N     -0.415700       14.0100           0
    3716 A    281  ALA  H    H      0.271900       1.00800           0
    3717 A    281  ALA  CA   CX     0.337000E-01   12.0100           0
    3718 A    281  ALA  HA   H1     0.823000E-01   1.00800           0
    3719 A    281  ALA  CB   CT    -0.182500       12.0100           0
    3720 A    281  ALA  HB1  HC     0.603000E-01   1.00800           0
    3721 A    281  ALA  HB2  HC     0.603000E-01   1.00800           0
    3722 A    281  ALA  HB3  HC     0.603000E-01   1.00800           0
    3723 A    281  ALA  C    C      0.597300       12.0100           0
    3724 A    281  ALA  O    O     -0.567900       16.0000           0
    3725 A    286  VAL  N    N     -0.415700       14.0100           0
    3726 A    286  VAL  H    H      0.271900       1.00800           0
    3727 A    286  VAL  CA   CX    -0.875000E-01   12.0100           0
    3728 A    286  VAL  HA   H1     0.969000E-01   1.00800           0
    3729 A    286  VAL  CB   C3     0.298500       12.0100           0
    3730 A    286  VAL  HB   HC    -0.297000E-01   1.00800           0
    3731 A    286  VAL  CG1  CT    -0.319200       12.0100           0
    3732 A    286  VAL  HG11 HC     0.791000E-01   1.00800           0
    3733 A    286  VAL  HG12 HC     0.791000E-01   1.00800           0
    3734 A    286  VAL  HG13 HC     0.791000E-01   1.00800           0
    3735 A    286  VAL  CG2  CT    -0.319200       12.0100           0
    3736 A    286  VAL  HG21 HC     0.791000E-01   1.00800           0
    3737 A    286  VAL  HG22 HC     0.791000E-01   1.00800           0
    3738 A    286  VAL  HG23 HC     0.791000E-01   1.00800           0
    3739 A    286  VAL  C    C      0.597300       12.0100           0
    3740 A    286  VAL  O    O     -0.567900       16.0000           0
    3741 A    287  GLU  N    N     -0.516300       14.0100           0
    3742 A    287  GLU  H    H      0.293600       1.00800           0
    3743 A    287  GLU  CA   CX     0.397000E-01   12.0100           0
    3744 A    287  GLU  HA   H1     0.110500       1.00800           0
    3745 A    287  GLU  CB   C2     0.560000E-01   12.0100           0
    3746 A    287  GLU  HB2  HC    -0.173000E-01   1.00800           0
    3747 A    287  GLU  HB3  HC    -0.173000E-01   1.00800           0
    3748 A    287  GLU  CG   C2     0.136000E-01   12.0100           0
    3749 A    287  GLU  HG2  HC    -0.425000E-01   1.00800           0
    3750 A    287  GLU  HG3  HC    -0.425000E-01   1.00800           0
    3751 A    287  GLU  CD   CO     0.805400       12.0100           0
    3752 A    287  GLU  OE1  O2    -0.818800       16.0000           0
    3753 A    287  GLU  OE2  O2    -0.818800       16.0000           0
    3754 A    287  GLU  C    C      0.536600       12.0100           0
    3755 A    287  GLU  O    O     -0.581900       16.0000           0
    3756 A    288  LEU  N    N     -0.415700       14.0100           0
    3757 A    288  LEU  H    H      0.271900       1.00800           0
    3758 A    288  LEU  CA   CX    -0.518000E-01   12.0100           0
    3759 A    288  LEU  HA   H1     0.922000E-01   1.00800           0
    3760 A    288  LEU  CB   C2    -0.110200       12.0100           0
    3761 A    288  LEU  HB2  HC     0.457000E-01   1.00800           0
    3762 A    288  LEU  HB3  HC     0.457000E-01   1.00800           0
    3763 A    288  LEU  CG   C3     0.353100       12.0100           0
    3764 A    288  LEU  HG   HC    -0.361000E-01   1.00800           0
    3765 A    288  LEU  CD1  CT    -0.412100       12.0100           0
    3766 A    288  LEU  HD11 HC     0.100000       1.00800           0
    3767 A    288  LEU  HD12 HC     0.100000       1.00800           0
    3768 A    288  LEU  HD13 HC     0.100000       1.00800           0
    3769 A    288  LEU  CD2  CT    -0.412100       12.0100           0
    3770 A    288  LEU  HD21 HC     0.100000       1.00800           0
    3771 A    288  LEU  HD22 HC     0.100000       1.00800           0
    3772 A    288  LEU  HD23 HC     0.100000       1.00800           0
    3773 A    288  LEU  C    C      0.597300       12.0100           0
    3774 A    288  LEU  O    O     -0.567900       16.0000           0
    3775 A    289  ILE  N    N     -0.415700       14.0100           0
    3776 A    289  ILE  H    H      0.271900       1.00800           0
    3777 A    289  ILE  CA   CX    -0.597000E-01   12.0100           0
    3778 A    289  ILE  HA   H1     0.869000E-01   1.00800           0
    3779 A    289  ILE  CB   C3     0.130300       12.0100           0
    3780 A    289  ILE  HB   HC     0.187000E-01   1.00800           0
    3781 A    289  ILE  CG2  CT    -0.320400       12.0100           0
    3782 A    289  ILE  HG21 HC     0.882000E-01   1.00800           0
    3783 A    289  ILE  HG22 HC     0.882000E-01   1.00800           0
    3784 A    289  ILE  HG23 HC     0.882000E-01   1.00800           0
    3785 A    289  ILE  CG1  C2    -0.430000E-01   12.0100           0
    3786 A    289  ILE  HG12 HC     0.236000E-01   1.00800           0
    3787 A    289  ILE  HG13 HC     0.236000E-01   1.00800           0
    3788 A    289  ILE  CD1  CT    -0.660000E-01   12.0100           0
    3789 A    289  ILE  HD11 HC     0.186000E-01   1.00800           0
    3790 A    289  ILE  HD12 HC     0.186000E-01   1.00800           0
    3791 A    289  ILE  HD13 HC     0.186000E-01   1.00800           0
    3792 A    289  ILE  C    C      0.597300       12.0100           0
    3793 A    289  ILE  O    O     -0.567900       16.0000           0
    3794 A    290  HIP  N    N     -0.347900       14.0100           0
    3795 A    290  HIP  H    H      0.274700       1.00800           0
    3796 A    290  HIP  CA   CX    -0.135400       12.0100           0
    3797 A    290  HIP  HA   H1     0.121200       1.00800           0
    3798 A    290  HIP  CB   CT    -0.414000E-01   12.0100           0
    3799 A    290  HIP  HB2  HC     0.810000E-01   1.00800           0
    3800 A    290  HIP  HB3  HC     0.810000E-01   1.00800           0
    3801 A    290  HIP  CG   CC    -0.120000E-02   12.0100           0
    3802 A    290  HIP  ND1  NA    -0.151300       14.0100           0
    3803 A    290  HIP  HD1  H      0.386600       1.00800           0
    3804 A    290  HIP  CE1  CR    -0.170000E-01   12.0100           0
    3805 A    290  HIP  HE1  H5     0.268100       1.00800           0
    3806 A    290  HIP  NE2  NA    -0.171800       14.0100           0
    3807 A    290  HIP  HE2  H      0.391100       1.00800           0
    3808 A    290  HIP  CD2  CW    -0.114100       12.0100           0
    3809 A    290  HIP  HD2  H4     0.231700       1.00800           0
    3810 A    290  HIP  C    C      0.734100       12.0100           0
    3811 A    290  HIP  O    O     -0.589400       16.0000           0
    3812 A    291  TYR  N    N     -0.415700       14.0100           0
    3813 A    291  TYR  H    H      0.271900       1.00800           0
    3814 A    291  TYR  CA   CX    -0.140000E-02   12.0100           0
    3815 A    291  TYR  HA   H1     0.876000E-01   1.00800           0
    3816 A    291  TYR  CB   CT    -0.152000E-01   12.0100           0
    3817 A    291  TYR  HB2  HC     0.295000E-01   1.00800           0
    3818 A    291  TYR  HB3  HC     0.295000E-01   1.00800           0
    3819 A    291  TYR  CG   CA    -0.110000E-02   12.0100           0
    3820 A    291  TYR  CD1  CA    -0.190600       12.0100           0
    3821 A    291  TYR  HD1  HA     0.169900       1.00800           0
    3822 A    291  TYR  CE1  CA    -0.234100       12.0100           0
    3823 A    291  TYR  HE1  HA     0.165600       1.00800           0
    3824 A    291  TYR  CZ   C      0.322600       12.0100           0
    3825 A    291  TYR  OH   OH    -0.557900       16.0000           0
    3826 A    291  TYR  HH   HO     0.399200       1.00800           0
    3827 A    291  TYR  CE2  CA    -0.234100       12.0100           0
    3828 A    291  TYR  HE2  HA     0.165600       1.00800           0
    3829 A    291  TYR  CD2  CA    -0.190600       12.0100           0
    3830 A    291  TYR  HD2  HA     0.169900       1.00800           0
    3831 A    291  TYR  C    C      0.597300       12.0100           0
    3832 A    291  TYR  O    O     -0.567900       16.0000           0
    3833 A    292  PRO  N    N     -0.254800       14.0100           0
    3834 A    292  PRO  CD   CT     0.192000E-01   12.0100           0
    3835 A    292  PRO  HD2  H1     0.391000E-01   1.00800           0
    3836 A    292  PRO  HD3  H1     0.391000E-01   1.00800           0
    3837 A    292  PRO  CG   CT     0.189000E-01   12.0100           0
    3838 A    292  PRO  HG2  HC     0.213000E-01   1.00800           0
    3839 A    292  PRO  HG3  HC     0.213000E-01   1.00800           0
    3840 A    292  PRO  CB   CT    -0.700000E-02   12.0100           0
    3841 A    292  PRO  HB2  HC     0.253000E-01   1.00800           0
    3842 A    292  PRO  HB3  HC     0.253000E-01   1.00800           0
    3843 A    292  PRO  CA   CX    -0.266000E-01   12.0100           0
    3844 A    292  PRO  HA   H1     0.641000E-01   1.00800           0
    3845 A    292  PRO  C    C      0.589600       12.0100           0
    3846 A    292  PRO  O    O     -0.574800       16.0000           0
    3847 A    293  GLY  N    N     -0.415700       14.0100           0
    3848 A    293  GLY  H    H      0.271900       1.00800           0
    3849 A    293  GLY  CA   CX    -0.252000E-01   12.0100           0
    3850 A    293  GLY  HA2  H1     0.698000E-01   1.00800           0
    3851 A    293  GLY  HA3  H1     0.698000E-01   1.00800           0
    3852 A    293  GLY  C    C      0.597300       12.0100           0
    3853 A    293  GLY  O    O     -0.567900       16.0000           0
    3854 A    294  LEU  N    N     -0.415700       14.0100           0
    3855 A    294  LEU  H    H      0.271900       1.00800           0
    3856 A    294  LEU  CA   CX    -0.518000E-01   12.0100           0
    3857 A    294  LEU  HA   H1     0.922000E-01   1.00800           0
    3858 A    294  LEU  CB   C2    -0.110200       12.0100           0
    3859 A    294  LEU  HB2  HC     0.457000E-01   1.00800           0
    3860 A    294  LEU  HB3  HC     0.457000E-01   1.00800           0
    3861 A    294  LEU  CG   C3     0.353100       12.0100           0
    3862 A    294  LEU  HG   HC    -0.361000E-01   1.00800           0
    3863 A    294  LEU  CD1  CT    -0.412100       12.0100           0
    3864 A    294  LEU  HD11 HC     0.100000       1.00800           0
    3865 A    294  LEU  HD12 HC     0.100000       1.00800           0
    3866 A    294  LEU  HD13 HC     0.100000       1.00800           0
    3867 A    294  LEU  CD2  CT    -0.412100       12.0100           0
    3868 A    294  LEU  HD21 HC     0.100000       1.00800           0
    3869 A    294  LEU  HD22 HC     0.100000       1.00800           0
    3870 A    294  LEU  HD23 HC     0.100000       1.00800           0
    3871 A    294  LEU  C    C      0.597300       12.0100           0
    3872 A    294  LEU  O    O     -0.567900       16.0000           0
    3873 A    295  ALA  N    N     -0.415700       14.0100           0
    3874 A    295  ALA  H    H      0.271900       1.00800           0
    3875 A    295  ALA  CA   CX     0.337000E-01   12.0100           0
    3876 A    295  ALA  HA   H1     0.823000E-01   1.00800           0
    3877 A    295  ALA  CB   CT    -0.182500       12.0100           0
    3878 A    295  ALA  HB1  HC     0.603000E-01   1.00800           0
    3879 A    295  ALA  HB2  HC     0.603000E-01   1.00800           0
    3880 A    295  ALA  HB3  HC     0.603000E-01   1.00800           0
    3881 A    295  ALA  C    C      0.597300       12.0100           0
    3882 A    295  ALA  O    O     -0.567900       16.0000           0
    3883 A    296  SER  N    N     -0.415700       14.0100           0
    3884 A    296  SER  H    H      0.271900       1.00800           0
    3885 A    296  SER  CA   CX    -0.249000E-01   12.0100           0
    3886 A    296  SER  HA   H1     0.843000E-01   1.00800           0
    3887 A    296  SER  CB   C2     0.211700       12.0100           0
    3888 A    296  SER  HB2  H1     0.352000E-01   1.00800           0
    3889 A    296  SER  HB3  H1     0.352000E-01   1.00800           0
    3890 A    296  SER  OG   OH    -0.654600       16.0000           0
    3891 A    296  SER  HG   HO     0.427500       1.00800           0
    3892 A    296  SER  C    C      0.597300       12.0100           0
    3893 A    296  SER  O    O     -0.567900       16.0000           0
    3894 A    297  PHE  N    N     -0.415700       14.0100           0
    3895 A    297  PHE  H    H      0.271900       1.00800           0
    3896 A    297  PHE  CA   CX    -0.240000E-02   12.0100           0
    3897 A    297  PHE  HA   H1     0.978000E-01   1.00800           0
    3898 A    297  PHE  CB   CT    -0.343000E-01   12.0100           0
    3899 A    297  PHE  HB2  HC     0.295000E-01   1.00800           0
    3900 A    297  PHE  HB3  HC     0.295000E-01   1.00800           0
    3901 A    297  PHE  CG   CA     0.118000E-01   12.0100           0
    3902 A    297  PHE  CD1  CA    -0.125600       12.0100           0
    3903 A    297  PHE  HD1  HA     0.133000       1.00800           0
    3904 A    297  PHE  CE1  CA    -0.170400       12.0100           0
    3905 A    297  PHE  HE1  HA     0.143000       1.00800           0
    3906 A    297  PHE  CZ   CA    -0.107200       12.0100           0
    3907 A    297  PHE  HZ   HA     0.129700       1.00800           0
    3908 A    297  PHE  CE2  CA    -0.170400       12.0100           0
    3909 A    297  PHE  HE2  HA     0.143000       1.00800           0
    3910 A    297  PHE  CD2  CA    -0.125600       12.0100           0
    3911 A    297  PHE  HD2  HA     0.133000       1.00800           0
    3912 A    297  PHE  C    C      0.597300       12.0100           0
    3913 A    297  PHE  O    O     -0.567900       16.0000           0
    3914 A    298  PRO  N    N     -0.254800       14.0100           0
    3915 A    298  PRO  CD   CT     0.192000E-01   12.0100           0
    3916 A    298  PRO  HD2  H1     0.391000E-01   1.00800           0
    3917 A    298  PRO  HD3  H1     0.391000E-01   1.00800           0
    3918 A    298  PRO  CG   CT     0.189000E-01   12.0100           0
    3919 A    298  PRO  HG2  HC     0.213000E-01   1.00800           0
    3920 A    298  PRO  HG3  HC     0.213000E-01   1.00800           0
    3921 A    298  PRO  CB   CT    -0.700000E-02   12.0100           0
    3922 A    298  PRO  HB2  HC     0.253000E-01   1.00800           0
    3923 A    298  PRO  HB3  HC     0.253000E-01   1.00800           0
    3924 A    298  PRO  CA   CX    -0.266000E-01   12.0100           0
    3925 A    298  PRO  HA   H1     0.641000E-01   1.00800           0
    3926 A    298  PRO  C    C      0.589600       12.0100           0
    3927 A    298  PRO  O    O     -0.574800       16.0000           0
    3928 A    299  GLN  N    N     -0.415700       14.0100           0
    3929 A    299  GLN  H    H      0.271900       1.00800           0
    3930 A    299  GLN  CA   CX    -0.310000E-02   12.0100           0
    3931 A    299  GLN  HA   H1     0.850000E-01   1.00800           0
    3932 A    299  GLN  CB   C2    -0.360000E-02   12.0100           0
    3933 A    299  GLN  HB2  HC     0.171000E-01   1.00800           0
    3934 A    299  GLN  HB3  HC     0.171000E-01   1.00800           0
    3935 A    299  GLN  CG   C2    -0.645000E-01   12.0100           0
    3936 A    299  GLN  HG2  HC     0.352000E-01   1.00800           0
    3937 A    299  GLN  HG3  HC     0.352000E-01   1.00800           0
    3938 A    299  GLN  CD   C      0.695100       12.0100           0
    3939 A    299  GLN  OE1  O     -0.608600       16.0000           0
    3940 A    299  GLN  NE2  N     -0.940700       14.0100           0
    3941 A    299  GLN  HE21 H      0.425100       1.00800           0
    3942 A    299  GLN  HE22 H      0.425100       1.00800           0
    3943 A    299  GLN  C    C      0.597300       12.0100           0
    3944 A    299  GLN  O    O     -0.567900       16.0000           0
    3945 A    300  TYR  N    N     -0.415700       14.0100           0
    3946 A    300  TYR  H    H      0.271900       1.00800           0
    3947 A    300  TYR  CA   CX    -0.140000E-02   12.0100           0
    3948 A    300  TYR  HA   H1     0.876000E-01   1.00800           0
    3949 A    300  TYR  CB   CT    -0.152000E-01   12.0100           0
    3950 A    300  TYR  HB2  HC     0.295000E-01   1.00800           0
    3951 A    300  TYR  HB3  HC     0.295000E-01   1.00800           0
    3952 A    300  TYR  CG   CA    -0.110000E-02   12.0100           0
    3953 A    300  TYR  CD1  CA    -0.190600       12.0100           0
    3954 A    300  TYR  HD1  HA     0.169900       1.00800           0
    3955 A    300  TYR  CE1  CA    -0.234100       12.0100           0
    3956 A    300  TYR  HE1  HA     0.165600       1.00800           0
    3957 A    300  TYR  CZ   C      0.322600       12.0100           0
    3958 A    300  TYR  OH   OH    -0.557900       16.0000           0
    3959 A    300  TYR  HH   HO     0.399200       1.00800           0
    3960 A    300  TYR  CE2  CA    -0.234100       12.0100           0
    3961 A    300  TYR  HE2  HA     0.165600       1.00800           0
    3962 A    300  TYR  CD2  CA    -0.190600       12.0100           0
    3963 A    300  TYR  HD2  HA     0.169900       1.00800           0
    3964 A    300  TYR  C    C      0.597300       12.0100           0
    3965 A    300  TYR  O    O     -0.567900       16.0000           0
    3966 A    301  THR  N    N     -0.415700       14.0100           0
    3967 A    301  THR  H    H      0.271900       1.00800           0
    3968 A    301  THR  CA   CX    -0.389000E-01   12.0100           0
    3969 A    301  THR  HA   H1     0.100700       1.00800           0
    3970 A    301  THR  CB   C3     0.365400       12.0100           0
    3971 A    301  THR  HB   H1     0.430000E-02   1.00800           0
    3972 A    301  THR  CG2  CT    -0.243800       12.0100           0
    3973 A    301  THR  HG21 HC     0.642000E-01   1.00800           0
    3974 A    301  THR  HG22 HC     0.642000E-01   1.00800           0
    3975 A    301  THR  HG23 HC     0.642000E-01   1.00800           0
    3976 A    301  THR  OG1  OH    -0.676100       16.0000           0
    3977 A    301  THR  HG1  HO     0.410200       1.00800           0
    3978 A    301  THR  C    C      0.597300       12.0100           0
    3979 A    301  THR  O    O     -0.567900       16.0000           0
    3980 A    302  LEU  N    N     -0.415700       14.0100           0
    3981 A    302  LEU  H    H      0.271900       1.00800           0
    3982 A    302  LEU  CA   CX    -0.518000E-01   12.0100           0
    3983 A    302  LEU  HA   H1     0.922000E-01   1.00800           0
    3984 A    302  LEU  CB   C2    -0.110200       12.0100           0
    3985 A    302  LEU  HB2  HC     0.457000E-01   1.00800           0
    3986 A    302  LEU  HB3  HC     0.457000E-01   1.00800           0
    3987 A    302  LEU  CG   C3     0.353100       12.0100           0
    3988 A    302  LEU  HG   HC    -0.361000E-01   1.00800           0
    3989 A    302  LEU  CD1  CT    -0.412100       12.0100           0
    3990 A    302  LEU  HD11 HC     0.100000       1.00800           0
    3991 A    302  LEU  HD12 HC     0.100000       1.00800           0
    3992 A    302  LEU  HD13 HC     0.100000       1.00800           0
    3993 A    302  LEU  CD2  CT    -0.412100       12.0100           0
    3994 A    302  LEU  HD21 HC     0.100000       1.00800           0
    3995 A    302  LEU  HD22 HC     0.100000       1.00800           0
    3996 A    302  LEU  HD23 HC     0.100000       1.00800           0
    3997 A    302  LEU  C    C      0.597300       12.0100           0
    3998 A    302  LEU  O    O     -0.567900       16.0000           0
    3999 A    303  ALA  N    N     -0.415700       14.0100           0
    4000 A    303  ALA  H    H      0.271900       1.00800           0
    4001 A    303  ALA  CA   CX     0.337000E-01   12.0100           0
    4002 A    303  ALA  HA   H1     0.823000E-01   1.00800           0
    4003 A    303  ALA  CB   CT    -0.182500       12.0100           0
    4004 A    303  ALA  HB1  HC     0.603000E-01   1.00800           0
    4005 A    303  ALA  HB2  HC     0.603000E-01   1.00800           0
    4006 A    303  ALA  HB3  HC     0.603000E-01   1.00800           0
    4007 A    303  ALA  C    C      0.597300       12.0100           0
    4008 A    303  ALA  O    O     -0.567900       16.0000           0
    4009 A    304  ARG  N    N     -0.347900       14.0100           0
    4010 A    304  ARG  H    H      0.274700       1.00800           0
    4011 A    304  ARG  CA   CX    -0.263700       12.0100           0
    4012 A    304  ARG  HA   H1     0.156000       1.00800           0
    4013 A    304  ARG  CB   C8    -0.700000E-03   12.0100           0
    4014 A    304  ARG  HB2  HC     0.327000E-01   1.00800           0
    4015 A    304  ARG  HB3  HC     0.327000E-01   1.00800           0
    4016 A    304  ARG  CG   C8     0.390000E-01   12.0100           0
    4017 A    304  ARG  HG2  HC     0.285000E-01   1.00800           0
    4018 A    304  ARG  HG3  HC     0.285000E-01   1.00800           0
    4019 A    304  ARG  CD   C8     0.486000E-01   12.0100           0
    4020 A    304  ARG  HD2  H1     0.687000E-01   1.00800           0
    4021 A    304  ARG  HD3  H1     0.687000E-01   1.00800           0
    4022 A    304  ARG  NE   N2    -0.529500       14.0100           0
    4023 A    304  ARG  HE   H      0.345600       1.00800           0
    4024 A    304  ARG  CZ   CA     0.807600       12.0100           0
    4025 A    304  ARG  NH1  N2    -0.862700       14.0100           0
    4026 A    304  ARG  HH11 H      0.447800       1.00800           0
    4027 A    304  ARG  HH12 H      0.447800       1.00800           0
    4028 A    304  ARG  NH2  N2    -0.862700       14.0100           0
    4029 A    304  ARG  HH21 H      0.447800       1.00800           0
    4030 A    304  ARG  HH22 H      0.447800       1.00800           0
    4031 A    304  ARG  C    C      0.734100       12.0100           0
    4032 A    304  ARG  O    O     -0.589400       16.0000           0
    4033 A    305  GLN  N    N     -0.415700       14.0100           0
    4034 A    305  GLN  H    H      0.271900       1.00800           0
    4035 A    305  GLN  CA   CX    -0.310000E-02   12.0100           0
    4036 A    305  GLN  HA   H1     0.850000E-01   1.00800           0
    4037 A    305  GLN  CB   C2    -0.360000E-02   12.0100           0
    4038 A    305  GLN  HB2  HC     0.171000E-01   1.00800           0
    4039 A    305  GLN  HB3  HC     0.171000E-01   1.00800           0
    4040 A    305  GLN  CG   C2    -0.645000E-01   12.0100           0
    4041 A    305  GLN  HG2  HC     0.352000E-01   1.00800           0
    4042 A    305  GLN  HG3  HC     0.352000E-01   1.00800           0
    4043 A    305  GLN  CD   C      0.695100       12.0100           0
    4044 A    305  GLN  OE1  O     -0.608600       16.0000           0
    4045 A    305  GLN  NE2  N     -0.940700       14.0100           0
    4046 A    305  GLN  HE21 H      0.425100       1.00800           0
    4047 A    305  GLN  HE22 H      0.425100       1.00800           0
    4048 A    305  GLN  C    C      0.597300       12.0100           0
    4049 A    305  GLN  O    O     -0.567900       16.0000           0
    4050 A    306  GLN  N    N     -0.415700       14.0100           0
    4051 A    306  GLN  H    H      0.271900       1.00800           0
    4052 A    306  GLN  CA   CX    -0.310000E-02   12.0100           0
    4053 A    306  GLN  HA   H1     0.850000E-01   1.00800           0
    4054 A    306  GLN  CB   C2    -0.360000E-02   12.0100           0
    4055 A    306  GLN  HB2  HC     0.171000E-01   1.00800           0
    4056 A    306  GLN  HB3  HC     0.171000E-01   1.00800           0
    4057 A    306  GLN  CG   C2    -0.645000E-01   12.0100           0
    4058 A    306  GLN  HG2  HC     0.352000E-01   1.00800           0
    4059 A    306  GLN  HG3  HC     0.352000E-01   1.00800           0
    4060 A    306  GLN  CD   C      0.695100       12.0100           0
    4061 A    306  GLN  OE1  O     -0.608600       16.0000           0
    4062 A    306  GLN  NE2  N     -0.940700       14.0100           0
    4063 A    306  GLN  HE21 H      0.425100       1.00800           0
    4064 A    306  GLN  HE22 H      0.425100       1.00800           0
    4065 A    306  GLN  C    C      0.597300       12.0100           0
    4066 A    306  GLN  O    O     -0.567900       16.0000           0
    4067 A    307  MET  N    N     -0.415700       14.0100           0
    4068 A    307  MET  H    H      0.271900       1.00800           0
    4069 A    307  MET  CA   CX    -0.237000E-01   12.0100           0
    4070 A    307  MET  HA   H1     0.880000E-01   1.00800           0
    4071 A    307  MET  CB   C2     0.342000E-01   12.0100           0
    4072 A    307  MET  HB2  HC     0.241000E-01   1.00800           0
    4073 A    307  MET  HB3  HC     0.241000E-01   1.00800           0
    4074 A    307  MET  CG   C2     0.180000E-02   12.0100           0
    4075 A    307  MET  HG2  H1     0.440000E-01   1.00800           0
    4076 A    307  MET  HG3  H1     0.440000E-01   1.00800           0
    4077 A    307  MET  SD   S     -0.273700       32.0600           0
    4078 A    307  MET  CE   CT    -0.536000E-01   12.0100           0
    4079 A    307  MET  HE1  H1     0.684000E-01   1.00800           0
    4080 A    307  MET  HE2  H1     0.684000E-01   1.00800           0
    4081 A    307  MET  HE3  H1     0.684000E-01   1.00800           0
    4082 A    307  MET  C    C      0.597300       12.0100           0
    4083 A    307  MET  O    O     -0.567900       16.0000           0
    4084 A    308  SER  N    N     -0.415700       14.0100           0
    4085 A    308  SER  H    H      0.271900       1.00800           0
    4086 A    308  SER  CA   CX    -0.249000E-01   12.0100           0
    4087 A    308  SER  HA   H1     0.843000E-01   1.00800           0
    4088 A    308  SER  CB   C2     0.211700       12.0100           0
    4089 A    308  SER  HB2  H1     0.352000E-01   1.00800           0
    4090 A    308  SER  HB3  H1     0.352000E-01   1.00800           0
    4091 A    308  SER  OG   OH    -0.654600       16.0000           0
    4092 A    308  SER  HG   HO     0.427500       1.00800           0
    4093 A    308  SER  C    C      0.597300       12.0100           0
    4094 A    308  SER  O    O     -0.567900       16.0000           0
    4095 A    309  GLN  N    N     -0.415700       14.0100           0
    4096 A    309  GLN  H    H      0.271900       1.00800           0
    4097 A    309  GLN  CA   CX    -0.310000E-02   12.0100           0
    4098 A    309  GLN  HA   H1     0.850000E-01   1.00800           0
    4099 A    309  GLN  CB   C2    -0.360000E-02   12.0100           0
    4100 A    309  GLN  HB2  HC     0.171000E-01   1.00800           0
    4101 A    309  GLN  HB3  HC     0.171000E-01   1.00800           0
    4102 A    309  GLN  CG   C2    -0.645000E-01   12.0100           0
    4103 A    309  GLN  HG2  HC     0.352000E-01   1.00800           0
    4104 A    309  GLN  HG3  HC     0.352000E-01   1.00800           0
    4105 A    309  GLN  CD   C      0.695100       12.0100           0
    4106 A    309  GLN  OE1  O     -0.608600       16.0000           0
    4107 A    309  GLN  NE2  N     -0.940700       14.0100           0
    4108 A    309  GLN  HE21 H      0.425100       1.00800           0
    4109 A    309  GLN  HE22 H      0.425100       1.00800           0
    4110 A    309  GLN  C    C      0.597300       12.0100           0
    4111 A    309  GLN  O    O     -0.567900       16.0000           0
    4112 A    310  PRO  N    N     -0.254800       14.0100           0
    4113 A    310  PRO  CD   CT     0.192000E-01   12.0100           0
    4114 A    310  PRO  HD2  H1     0.391000E-01   1.00800           0
    4115 A    310  PRO  HD3  H1     0.391000E-01   1.00800           0
    4116 A    310  PRO  CG   CT     0.189000E-01   12.0100           0
    4117 A    310  PRO  HG2  HC     0.213000E-01   1.00800           0
    4118 A    310  PRO  HG3  HC     0.213000E-01   1.00800           0
    4119 A    310  PRO  CB   CT    -0.700000E-02   12.0100           0
    4120 A    310  PRO  HB2  HC     0.253000E-01   1.00800           0
    4121 A    310  PRO  HB3  HC     0.253000E-01   1.00800           0
    4122 A    310  PRO  CA   CX    -0.266000E-01   12.0100           0
    4123 A    310  PRO  HA   H1     0.641000E-01   1.00800           0
    4124 A    310  PRO  C    C      0.589600       12.0100           0
    4125 A    310  PRO  O    O     -0.574800       16.0000           0
    4126 A    311  GLY  N    N     -0.415700       14.0100           0
    4127 A    311  GLY  H    H      0.271900       1.00800           0
    4128 A    311  GLY  CA   CX    -0.252000E-01   12.0100           0
    4129 A    311  GLY  HA2  H1     0.698000E-01   1.00800           0
    4130 A    311  GLY  HA3  H1     0.698000E-01   1.00800           0
    4131 A    311  GLY  C    C      0.597300       12.0100           0
    4132 A    311  GLY  O    O     -0.567900       16.0000           0
    4133 A    312  GLY  N    N     -0.415700       14.0100           0
    4134 A    312  GLY  H    H      0.271900       1.00800           0
    4135 A    312  GLY  CA   CX    -0.252000E-01   12.0100           0
    4136 A    312  GLY  HA2  H1     0.698000E-01   1.00800           0
    4137 A    312  GLY  HA3  H1     0.698000E-01   1.00800           0
    4138 A    312  GLY  C    C      0.597300       12.0100           0
    4139 A    312  GLY  O    O     -0.567900       16.0000           0
    4140 A    313  MET  N    N     -0.415700       14.0100           0
    4141 A    313  MET  H    H      0.271900       1.00800           0
    4142 A    313  MET  CA   CX    -0.237000E-01   12.0100           0
    4143 A    313  MET  HA   H1     0.880000E-01   1.00800           0
    4144 A    313  MET  CB   C2     0.342000E-01   12.0100           0
    4145 A    313  MET  HB2  HC     0.241000E-01   1.00800           0
    4146 A    313  MET  HB3  HC     0.241000E-01   1.00800           0
    4147 A    313  MET  CG   C2     0.180000E-02   12.0100           0
    4148 A    313  MET  HG2  H1     0.440000E-01   1.00800           0
    4149 A    313  MET  HG3  H1     0.440000E-01   1.00800           0
    4150 A    313  MET  SD   S     -0.273700       32.0600           0
    4151 A    313  MET  CE   CT    -0.536000E-01   12.0100           0
    4152 A    313  MET  HE1  H1     0.684000E-01   1.00800           0
    4153 A    313  MET  HE2  H1     0.684000E-01   1.00800           0
    4154 A    313  MET  HE3  H1     0.684000E-01   1.00800           0
    4155 A    313  MET  C    C      0.597300       12.0100           0
    4156 A    313  MET  O    O     -0.567900       16.0000           0
    4157 A    314  ILE  N    N     -0.415700       14.0100           0
    4158 A    314  ILE  H    H      0.271900       1.00800           0
    4159 A    314  ILE  CA   CX    -0.597000E-01   12.0100           0
    4160 A    314  ILE  HA   H1     0.869000E-01   1.00800           0
    4161 A    314  ILE  CB   C3     0.130300       12.0100           0
    4162 A    314  ILE  HB   HC     0.187000E-01   1.00800           0
    4163 A    314  ILE  CG2  CT    -0.320400       12.0100           0
    4164 A    314  ILE  HG21 HC     0.882000E-01   1.00800           0
    4165 A    314  ILE  HG22 HC     0.882000E-01   1.00800           0
    4166 A    314  ILE  HG23 HC     0.882000E-01   1.00800           0
    4167 A    314  ILE  CG1  C2    -0.430000E-01   12.0100           0
    4168 A    314  ILE  HG12 HC     0.236000E-01   1.00800           0
    4169 A    314  ILE  HG13 HC     0.236000E-01   1.00800           0
    4170 A    314  ILE  CD1  CT    -0.660000E-01   12.0100           0
    4171 A    314  ILE  HD11 HC     0.186000E-01   1.00800           0
    4172 A    314  ILE  HD12 HC     0.186000E-01   1.00800           0
    4173 A    314  ILE  HD13 HC     0.186000E-01   1.00800           0
    4174 A    314  ILE  C    C      0.597300       12.0100           0
    4175 A    314  ILE  O    O     -0.567900       16.0000           0
    4176 A    315  ALA  N    N     -0.415700       14.0100           0
    4177 A    315  ALA  H    H      0.271900       1.00800           0
    4178 A    315  ALA  CA   CX     0.337000E-01   12.0100           0
    4179 A    315  ALA  HA   H1     0.823000E-01   1.00800           0
    4180 A    315  ALA  CB   CT    -0.182500       12.0100           0
    4181 A    315  ALA  HB1  HC     0.603000E-01   1.00800           0
    4182 A    315  ALA  HB2  HC     0.603000E-01   1.00800           0
    4183 A    315  ALA  HB3  HC     0.603000E-01   1.00800           0
    4184 A    315  ALA  C    C      0.597300       12.0100           0
    4185 A    315  ALA  O    O     -0.567900       16.0000           0
    4186 A    316  PHE  N    N     -0.415700       14.0100           0
    4187 A    316  PHE  H    H      0.271900       1.00800           0
    4188 A    316  PHE  CA   CX    -0.240000E-02   12.0100           0
    4189 A    316  PHE  HA   H1     0.978000E-01   1.00800           0
    4190 A    316  PHE  CB   CT    -0.343000E-01   12.0100           0
    4191 A    316  PHE  HB2  HC     0.295000E-01   1.00800           0
    4192 A    316  PHE  HB3  HC     0.295000E-01   1.00800           0
    4193 A    316  PHE  CG   CA     0.118000E-01   12.0100           0
    4194 A    316  PHE  CD1  CA    -0.125600       12.0100           0
    4195 A    316  PHE  HD1  HA     0.133000       1.00800           0
    4196 A    316  PHE  CE1  CA    -0.170400       12.0100           0
    4197 A    316  PHE  HE1  HA     0.143000       1.00800           0
    4198 A    316  PHE  CZ   CA    -0.107200       12.0100           0
    4199 A    316  PHE  HZ   HA     0.129700       1.00800           0
    4200 A    316  PHE  CE2  CA    -0.170400       12.0100           0
    4201 A    316  PHE  HE2  HA     0.143000       1.00800           0
    4202 A    316  PHE  CD2  CA    -0.125600       12.0100           0
    4203 A    316  PHE  HD2  HA     0.133000       1.00800           0
    4204 A    316  PHE  C    C      0.597300       12.0100           0
    4205 A    316  PHE  O    O     -0.567900       16.0000           0
    4206 A    317  GLU  N    N     -0.516300       14.0100           0
    4207 A    317  GLU  H    H      0.293600       1.00800           0
    4208 A    317  GLU  CA   CX     0.397000E-01   12.0100           0
    4209 A    317  GLU  HA   H1     0.110500       1.00800           0
    4210 A    317  GLU  CB   C2     0.560000E-01   12.0100           0
    4211 A    317  GLU  HB2  HC    -0.173000E-01   1.00800           0
    4212 A    317  GLU  HB3  HC    -0.173000E-01   1.00800           0
    4213 A    317  GLU  CG   C2     0.136000E-01   12.0100           0
    4214 A    317  GLU  HG2  HC    -0.425000E-01   1.00800           0
    4215 A    317  GLU  HG3  HC    -0.425000E-01   1.00800           0
    4216 A    317  GLU  CD   CO     0.805400       12.0100           0
    4217 A    317  GLU  OE1  O2    -0.818800       16.0000           0
    4218 A    317  GLU  OE2  O2    -0.818800       16.0000           0
    4219 A    317  GLU  C    C      0.536600       12.0100           0
    4220 A    317  GLU  O    O     -0.581900       16.0000           0
    4221 A    318  LEU  N    N     -0.415700       14.0100           0
    4222 A    318  LEU  H    H      0.271900       1.00800           0
    4223 A    318  LEU  CA   CX    -0.518000E-01   12.0100           0
    4224 A    318  LEU  HA   H1     0.922000E-01   1.00800           0
    4225 A    318  LEU  CB   C2    -0.110200       12.0100           0
    4226 A    318  LEU  HB2  HC     0.457000E-01   1.00800           0
    4227 A    318  LEU  HB3  HC     0.457000E-01   1.00800           0
    4228 A    318  LEU  CG   C3     0.353100       12.0100           0
    4229 A    318  LEU  HG   HC    -0.361000E-01   1.00800           0
    4230 A    318  LEU  CD1  CT    -0.412100       12.0100           0
    4231 A    318  LEU  HD11 HC     0.100000       1.00800           0
    4232 A    318  LEU  HD12 HC     0.100000       1.00800           0
    4233 A    318  LEU  HD13 HC     0.100000       1.00800           0
    4234 A    318  LEU  CD2  CT    -0.412100       12.0100           0
    4235 A    318  LEU  HD21 HC     0.100000       1.00800           0
    4236 A    318  LEU  HD22 HC     0.100000       1.00800           0
    4237 A    318  LEU  HD23 HC     0.100000       1.00800           0
    4238 A    318  LEU  C    C      0.597300       12.0100           0
    4239 A    318  LEU  O    O     -0.567900       16.0000           0
    4240 A    321  GLY  N    N     -0.415700       14.0100           0
    4241 A    321  GLY  H    H      0.271900       1.00800           0
    4242 A    321  GLY  CA   CX    -0.252000E-01   12.0100           0
    4243 A    321  GLY  HA2  H1     0.698000E-01   1.00800           0
    4244 A    321  GLY  HA3  H1     0.698000E-01   1.00800           0
    4245 A    321  GLY  C    C      0.597300       12.0100           0
    4246 A    321  GLY  O    O     -0.567900       16.0000           0
    4247 A    322  ILE  N    N     -0.415700       14.0100           0
    4248 A    322  ILE  H    H      0.271900       1.00800           0
    4249 A    322  ILE  CA   CX    -0.597000E-01   12.0100           0
    4250 A    322  ILE  HA   H1     0.869000E-01   1.00800           0
    4251 A    322  ILE  CB   C3     0.130300       12.0100           0
    4252 A    322  ILE  HB   HC     0.187000E-01   1.00800           0
    4253 A    322  ILE  CG2  CT    -0.320400       12.0100           0
    4254 A    322  ILE  HG21 HC     0.882000E-01   1.00800           0
    4255 A    322  ILE  HG22 HC     0.882000E-01   1.00800           0
    4256 A    322  ILE  HG23 HC     0.882000E-01   1.00800           0
    4257 A    322  ILE  CG1  C2    -0.430000E-01   12.0100           0
    4258 A    322  ILE  HG12 HC     0.236000E-01   1.00800           0
    4259 A    322  ILE  HG13 HC     0.236000E-01   1.00800           0
    4260 A    322  ILE  CD1  CT    -0.660000E-01   12.0100           0
    4261 A    322  ILE  HD11 HC     0.186000E-01   1.00800           0
    4262 A    322  ILE  HD12 HC     0.186000E-01   1.00800           0
    4263 A    322  ILE  HD13 HC     0.186000E-01   1.00800           0
    4264 A    322  ILE  C    C      0.597300       12.0100           0
    4265 A    322  ILE  O    O     -0.567900       16.0000           0
    4266 A    323  GLY  N    N     -0.415700       14.0100           0
    4267 A    323  GLY  H    H      0.271900       1.00800           0
    4268 A    323  GLY  CA   CX    -0.252000E-01   12.0100           0
    4269 A    323  GLY  HA2  H1     0.698000E-01   1.00800           0
    4270 A    323  GLY  HA3  H1     0.698000E-01   1.00800           0
    4271 A    323  GLY  C    C      0.597300       12.0100           0
    4272 A    323  GLY  O    O     -0.567900       16.0000           0
    4273 A    324  ALA  N    N     -0.415700       14.0100           0
    4274 A    324  ALA  H    H      0.271900       1.00800           0
    4275 A    324  ALA  CA   CX     0.337000E-01   12.0100           0
    4276 A    324  ALA  HA   H1     0.823000E-01   1.00800           0
    4277 A    324  ALA  CB   CT    -0.182500       12.0100           0
    4278 A    324  ALA  HB1  HC     0.603000E-01   1.00800           0
    4279 A    324  ALA  HB2  HC     0.603000E-01   1.00800           0
    4280 A    324  ALA  HB3  HC     0.603000E-01   1.00800           0
    4281 A    324  ALA  C    C      0.597300       12.0100           0
    4282 A    324  ALA  O    O     -0.567900       16.0000           0
    4283 A    325  GLY  N    N     -0.415700       14.0100           0
    4284 A    325  GLY  H    H      0.271900       1.00800           0
    4285 A    325  GLY  CA   CX    -0.252000E-01   12.0100           0
    4286 A    325  GLY  HA2  H1     0.698000E-01   1.00800           0
    4287 A    325  GLY  HA3  H1     0.698000E-01   1.00800           0
    4288 A    325  GLY  C    C      0.597300       12.0100           0
    4289 A    325  GLY  O    O     -0.567900       16.0000           0
    4290 A    326  ARG  N    N     -0.347900       14.0100           0
    4291 A    326  ARG  H    H      0.274700       1.00800           0
    4292 A    326  ARG  CA   CX    -0.263700       12.0100           0
    4293 A    326  ARG  HA   H1     0.156000       1.00800           0
    4294 A    326  ARG  CB   C8    -0.700000E-03   12.0100           0
    4295 A    326  ARG  HB2  HC     0.327000E-01   1.00800           0
    4296 A    326  ARG  HB3  HC     0.327000E-01   1.00800           0
    4297 A    326  ARG  CG   C8     0.390000E-01   12.0100           0
    4298 A    326  ARG  HG2  HC     0.285000E-01   1.00800           0
    4299 A    326  ARG  HG3  HC     0.285000E-01   1.00800           0
    4300 A    326  ARG  CD   C8     0.486000E-01   12.0100           0
    4301 A    326  ARG  HD2  H1     0.687000E-01   1.00800           0
    4302 A    326  ARG  HD3  H1     0.687000E-01   1.00800           0
    4303 A    326  ARG  NE   N2    -0.529500       14.0100           0
    4304 A    326  ARG  HE   H      0.345600       1.00800           0
    4305 A    326  ARG  CZ   CA     0.807600       12.0100           0
    4306 A    326  ARG  NH1  N2    -0.862700       14.0100           0
    4307 A    326  ARG  HH11 H      0.447800       1.00800           0
    4308 A    326  ARG  HH12 H      0.447800       1.00800           0
    4309 A    326  ARG  NH2  N2    -0.862700       14.0100           0
    4310 A    326  ARG  HH21 H      0.447800       1.00800           0
    4311 A    326  ARG  HH22 H      0.447800       1.00800           0
    4312 A    326  ARG  C    C      0.734100       12.0100           0
    4313 A    326  ARG  O    O     -0.589400       16.0000           0
    4314 A    327  ARG  N    N     -0.347900       14.0100           0
    4315 A    327  ARG  H    H      0.274700       1.00800           0
    4316 A    327  ARG  CA   CX    -0.263700       12.0100           0
    4317 A    327  ARG  HA   H1     0.156000       1.00800           0
    4318 A    327  ARG  CB   C8    -0.700000E-03   12.0100           0
    4319 A    327  ARG  HB2  HC     0.327000E-01   1.00800           0
    4320 A    327  ARG  HB3  HC     0.327000E-01   1.00800           0
    4321 A    327  ARG  CG   C8     0.390000E-01   12.0100           0
    4322 A    327  ARG  HG2  HC     0.285000E-01   1.00800           0
    4323 A    327  ARG  HG3  HC     0.285000E-01   1.00800           0
    4324 A    327  ARG  CD   C8     0.486000E-01   12.0100           0
    4325 A    327  ARG  HD2  H1     0.687000E-01   1.00800           0
    4326 A    327  ARG  HD3  H1     0.687000E-01   1.00800           0
    4327 A    327  ARG  NE   N2    -0.529500       14.0100           0
    4328 A    327  ARG  HE   H      0.345600       1.00800           0
    4329 A    327  ARG  CZ   CA     0.807600       12.0100           0
    4330 A    327  ARG  NH1  N2    -0.862700       14.0100           0
    4331 A    327  ARG  HH11 H      0.447800       1.00800           0
    4332 A    327  ARG  HH12 H      0.447800       1.00800           0
    4333 A    327  ARG  NH2  N2    -0.862700       14.0100           0
    4334 A    327  ARG  HH21 H      0.447800       1.00800           0
    4335 A    327  ARG  HH22 H      0.447800       1.00800           0
    4336 A    327  ARG  C    C      0.734100       12.0100           0
    4337 A    327  ARG  O    O     -0.589400       16.0000           0
    4338 A    328  PHE  N    N     -0.415700       14.0100           0
    4339 A    328  PHE  H    H      0.271900       1.00800           0
    4340 A    328  PHE  CA   CX    -0.240000E-02   12.0100           0
    4341 A    328  PHE  HA   H1     0.978000E-01   1.00800           0
    4342 A    328  PHE  CB   CT    -0.343000E-01   12.0100           0
    4343 A    328  PHE  HB2  HC     0.295000E-01   1.00800           0
    4344 A    328  PHE  HB3  HC     0.295000E-01   1.00800           0
    4345 A    328  PHE  CG   CA     0.118000E-01   12.0100           0
    4346 A    328  PHE  CD1  CA    -0.125600       12.0100           0
    4347 A    328  PHE  HD1  HA     0.133000       1.00800           0
    4348 A    328  PHE  CE1  CA    -0.170400       12.0100           0
    4349 A    328  PHE  HE1  HA     0.143000       1.00800           0
    4350 A    328  PHE  CZ   CA    -0.107200       12.0100           0
    4351 A    328  PHE  HZ   HA     0.129700       1.00800           0
    4352 A    328  PHE  CE2  CA    -0.170400       12.0100           0
    4353 A    328  PHE  HE2  HA     0.143000       1.00800           0
    4354 A    328  PHE  CD2  CA    -0.125600       12.0100           0
    4355 A    328  PHE  HD2  HA     0.133000       1.00800           0
    4356 A    328  PHE  C    C      0.597300       12.0100           0
    4357 A    328  PHE  O    O     -0.567900       16.0000           0
    4358 A    329  MET  N    N     -0.415700       14.0100           0
    4359 A    329  MET  H    H      0.271900       1.00800           0
    4360 A    329  MET  CA   CX    -0.237000E-01   12.0100           0
    4361 A    329  MET  HA   H1     0.880000E-01   1.00800           0
    4362 A    329  MET  CB   C2     0.342000E-01   12.0100           0
    4363 A    329  MET  HB2  HC     0.241000E-01   1.00800           0
    4364 A    329  MET  HB3  HC     0.241000E-01   1.00800           0
    4365 A    329  MET  CG   C2     0.180000E-02   12.0100           0
    4366 A    329  MET  HG2  H1     0.440000E-01   1.00800           0
    4367 A    329  MET  HG3  H1     0.440000E-01   1.00800           0
    4368 A    329  MET  SD   S     -0.273700       32.0600           0
    4369 A    329  MET  CE   CT    -0.536000E-01   12.0100           0
    4370 A    329  MET  HE1  H1     0.684000E-01   1.00800           0
    4371 A    329  MET  HE2  H1     0.684000E-01   1.00800           0
    4372 A    329  MET  HE3  H1     0.684000E-01   1.00800           0
    4373 A    329  MET  C    C      0.597300       12.0100           0
    4374 A    329  MET  O    O     -0.567900       16.0000           0
    4375 A    330  ASN  N    N     -0.415700       14.0100           0
    4376 A    330  ASN  H    H      0.271900       1.00800           0
    4377 A    330  ASN  CA   CX     0.143000E-01   12.0100           0
    4378 A    330  ASN  HA   H1     0.104800       1.00800           0
    4379 A    330  ASN  CB   C2    -0.204100       12.0100           0
    4380 A    330  ASN  HB2  HC     0.797000E-01   1.00800           0
    4381 A    330  ASN  HB3  HC     0.797000E-01   1.00800           0
    4382 A    330  ASN  CG   C      0.713000       12.0100           0
    4383 A    330  ASN  OD1  O     -0.593100       16.0000           0
    4384 A    330  ASN  ND2  N     -0.919100       14.0100           0
    4385 A    330  ASN  HD21 H      0.419600       1.00800           0
    4386 A    330  ASN  HD22 H      0.419600       1.00800           0
    4387 A    330  ASN  C    C      0.597300       12.0100           0
    4388 A    330  ASN  O    O     -0.567900       16.0000           0
    4389 A    331  ALA  N    N     -0.415700       14.0100           0
    4390 A    331  ALA  H    H      0.271900       1.00800           0
    4391 A    331  ALA  CA   CX     0.337000E-01   12.0100           0
    4392 A    331  ALA  HA   H1     0.823000E-01   1.00800           0
    4393 A    331  ALA  CB   CT    -0.182500       12.0100           0
    4394 A    331  ALA  HB1  HC     0.603000E-01   1.00800           0
    4395 A    331  ALA  HB2  HC     0.603000E-01   1.00800           0
    4396 A    331  ALA  HB3  HC     0.603000E-01   1.00800           0
    4397 A    331  ALA  C    C      0.597300       12.0100           0
    4398 A    331  ALA  O    O     -0.567900       16.0000           0
    4399 A    332  LEU  N    N     -0.415700       14.0100           0
    4400 A    332  LEU  H    H      0.271900       1.00800           0
    4401 A    332  LEU  CA   CX    -0.518000E-01   12.0100           0
    4402 A    332  LEU  HA   H1     0.922000E-01   1.00800           0
    4403 A    332  LEU  CB   C2    -0.110200       12.0100           0
    4404 A    332  LEU  HB2  HC     0.457000E-01   1.00800           0
    4405 A    332  LEU  HB3  HC     0.457000E-01   1.00800           0
    4406 A    332  LEU  CG   C3     0.353100       12.0100           0
    4407 A    332  LEU  HG   HC    -0.361000E-01   1.00800           0
    4408 A    332  LEU  CD1  CT    -0.412100       12.0100           0
    4409 A    332  LEU  HD11 HC     0.100000       1.00800           0
    4410 A    332  LEU  HD12 HC     0.100000       1.00800           0
    4411 A    332  LEU  HD13 HC     0.100000       1.00800           0
    4412 A    332  LEU  CD2  CT    -0.412100       12.0100           0
    4413 A    332  LEU  HD21 HC     0.100000       1.00800           0
    4414 A    332  LEU  HD22 HC     0.100000       1.00800           0
    4415 A    332  LEU  HD23 HC     0.100000       1.00800           0
    4416 A    332  LEU  C    C      0.597300       12.0100           0
    4417 A    332  LEU  O    O     -0.567900       16.0000           0
    4418 A    333  GLN  N    N     -0.415700       14.0100           0
    4419 A    333  GLN  H    H      0.271900       1.00800           0
    4420 A    333  GLN  CA   CX    -0.310000E-02   12.0100           0
    4421 A    333  GLN  HA   H1     0.850000E-01   1.00800           0
    4422 A    333  GLN  CB   C2    -0.360000E-02   12.0100           0
    4423 A    333  GLN  HB2  HC     0.171000E-01   1.00800           0
    4424 A    333  GLN  HB3  HC     0.171000E-01   1.00800           0
    4425 A    333  GLN  CG   C2    -0.645000E-01   12.0100           0
    4426 A    333  GLN  HG2  HC     0.352000E-01   1.00800           0
    4427 A    333  GLN  HG3  HC     0.352000E-01   1.00800           0
    4428 A    333  GLN  CD   C      0.695100       12.0100           0
    4429 A    333  GLN  OE1  O     -0.608600       16.0000           0
    4430 A    333  GLN  NE2  N     -0.940700       14.0100           0
    4431 A    333  GLN  HE21 H      0.425100       1.00800           0
    4432 A    333  GLN  HE22 H      0.425100       1.00800           0
    4433 A    333  GLN  C    C      0.597300       12.0100           0
    4434 A    333  GLN  O    O     -0.567900       16.0000           0
    4435 A    334  LEU  N    N     -0.415700       14.0100           0
    4436 A    334  LEU  H    H      0.271900       1.00800           0
    4437 A    334  LEU  CA   CX    -0.518000E-01   12.0100           0
    4438 A    334  LEU  HA   H1     0.922000E-01   1.00800           0
    4439 A    334  LEU  CB   C2    -0.110200       12.0100           0
    4440 A    334  LEU  HB2  HC     0.457000E-01   1.00800           0
    4441 A    334  LEU  HB3  HC     0.457000E-01   1.00800           0
    4442 A    334  LEU  CG   C3     0.353100       12.0100           0
    4443 A    334  LEU  HG   HC    -0.361000E-01   1.00800           0
    4444 A    334  LEU  CD1  CT    -0.412100       12.0100           0
    4445 A    334  LEU  HD11 HC     0.100000       1.00800           0
    4446 A    334  LEU  HD12 HC     0.100000       1.00800           0
    4447 A    334  LEU  HD13 HC     0.100000       1.00800           0
    4448 A    334  LEU  CD2  CT    -0.412100       12.0100           0
    4449 A    334  LEU  HD21 HC     0.100000       1.00800           0
    4450 A    334  LEU  HD22 HC     0.100000       1.00800           0
    4451 A    334  LEU  HD23 HC     0.100000       1.00800           0
    4452 A    334  LEU  C    C      0.597300       12.0100           0
    4453 A    334  LEU  O    O     -0.567900       16.0000           0
    4454 A    335  PHE  N    N     -0.415700       14.0100           0
    4455 A    335  PHE  H    H      0.271900       1.00800           0
    4456 A    335  PHE  CA   CX    -0.240000E-02   12.0100           0
    4457 A    335  PHE  HA   H1     0.978000E-01   1.00800           0
    4458 A    335  PHE  CB   CT    -0.343000E-01   12.0100           0
    4459 A    335  PHE  HB2  HC     0.295000E-01   1.00800           0
    4460 A    335  PHE  HB3  HC     0.295000E-01   1.00800           0
    4461 A    335  PHE  CG   CA     0.118000E-01   12.0100           0
    4462 A    335  PHE  CD1  CA    -0.125600       12.0100           0
    4463 A    335  PHE  HD1  HA     0.133000       1.00800           0
    4464 A    335  PHE  CE1  CA    -0.170400       12.0100           0
    4465 A    335  PHE  HE1  HA     0.143000       1.00800           0
    4466 A    335  PHE  CZ   CA    -0.107200       12.0100           0
    4467 A    335  PHE  HZ   HA     0.129700       1.00800           0
    4468 A    335  PHE  CE2  CA    -0.170400       12.0100           0
    4469 A    335  PHE  HE2  HA     0.143000       1.00800           0
    4470 A    335  PHE  CD2  CA    -0.125600       12.0100           0
    4471 A    335  PHE  HD2  HA     0.133000       1.00800           0
    4472 A    335  PHE  C    C      0.597300       12.0100           0
    4473 A    335  PHE  O    O     -0.567900       16.0000           0
    4474 A    336  SER  N    N     -0.415700       14.0100           0
    4475 A    336  SER  H    H      0.271900       1.00800           0
    4476 A    336  SER  CA   CX    -0.249000E-01   12.0100           0
    4477 A    336  SER  HA   H1     0.843000E-01   1.00800           0
    4478 A    336  SER  CB   C2     0.211700       12.0100           0
    4479 A    336  SER  HB2  H1     0.352000E-01   1.00800           0
    4480 A    336  SER  HB3  H1     0.352000E-01   1.00800           0
    4481 A    336  SER  OG   OH    -0.654600       16.0000           0
    4482 A    336  SER  HG   HO     0.427500       1.00800           0
    4483 A    336  SER  C    C      0.597300       12.0100           0
    4484 A    336  SER  O    O     -0.567900       16.0000           0
    4485 A    337  ARG  N    N     -0.347900       14.0100           0
    4486 A    337  ARG  H    H      0.274700       1.00800           0
    4487 A    337  ARG  CA   CX    -0.263700       12.0100           0
    4488 A    337  ARG  HA   H1     0.156000       1.00800           0
    4489 A    337  ARG  CB   C8    -0.700000E-03   12.0100           0
    4490 A    337  ARG  HB2  HC     0.327000E-01   1.00800           0
    4491 A    337  ARG  HB3  HC     0.327000E-01   1.00800           0
    4492 A    337  ARG  CG   C8     0.390000E-01   12.0100           0
    4493 A    337  ARG  HG2  HC     0.285000E-01   1.00800           0
    4494 A    337  ARG  HG3  HC     0.285000E-01   1.00800           0
    4495 A    337  ARG  CD   C8     0.486000E-01   12.0100           0
    4496 A    337  ARG  HD2  H1     0.687000E-01   1.00800           0
    4497 A    337  ARG  HD3  H1     0.687000E-01   1.00800           0
    4498 A    337  ARG  NE   N2    -0.529500       14.0100           0
    4499 A    337  ARG  HE   H      0.345600       1.00800           0
    4500 A    337  ARG  CZ   CA     0.807600       12.0100           0
    4501 A    337  ARG  NH1  N2    -0.862700       14.0100           0
    4502 A    337  ARG  HH11 H      0.447800       1.00800           0
    4503 A    337  ARG  HH12 H      0.447800       1.00800           0
    4504 A    337  ARG  NH2  N2    -0.862700       14.0100           0
    4505 A    337  ARG  HH21 H      0.447800       1.00800           0
    4506 A    337  ARG  HH22 H      0.447800       1.00800           0
    4507 A    337  ARG  C    C      0.734100       12.0100           0
    4508 A    337  ARG  O    O     -0.589400       16.0000           0
    4509 A    338  ALA  N    N     -0.415700       14.0100           0
    4510 A    338  ALA  H    H      0.271900       1.00800           0
    4511 A    338  ALA  CA   CX     0.337000E-01   12.0100           0
    4512 A    338  ALA  HA   H1     0.823000E-01   1.00800           0
    4513 A    338  ALA  CB   CT    -0.182500       12.0100           0
    4514 A    338  ALA  HB1  HC     0.603000E-01   1.00800           0
    4515 A    338  ALA  HB2  HC     0.603000E-01   1.00800           0
    4516 A    338  ALA  HB3  HC     0.603000E-01   1.00800           0
    4517 A    338  ALA  C    C      0.597300       12.0100           0
    4518 A    338  ALA  O    O     -0.567900       16.0000           0
    4519 A    339  VAL  N    N     -0.415700       14.0100           0
    4520 A    339  VAL  H    H      0.271900       1.00800           0
    4521 A    339  VAL  CA   CX    -0.875000E-01   12.0100           0
    4522 A    339  VAL  HA   H1     0.969000E-01   1.00800           0
    4523 A    339  VAL  CB   C3     0.298500       12.0100           0
    4524 A    339  VAL  HB   HC    -0.297000E-01   1.00800           0
    4525 A    339  VAL  CG1  CT    -0.319200       12.0100           0
    4526 A    339  VAL  HG11 HC     0.791000E-01   1.00800           0
    4527 A    339  VAL  HG12 HC     0.791000E-01   1.00800           0
    4528 A    339  VAL  HG13 HC     0.791000E-01   1.00800           0
    4529 A    339  VAL  CG2  CT    -0.319200       12.0100           0
    4530 A    339  VAL  HG21 HC     0.791000E-01   1.00800           0
    4531 A    339  VAL  HG22 HC     0.791000E-01   1.00800           0
    4532 A    339  VAL  HG23 HC     0.791000E-01   1.00800           0
    4533 A    339  VAL  C    C      0.597300       12.0100           0
    4534 A    339  VAL  O    O     -0.567900       16.0000           0
    4535 A    340  SER  N    N     -0.415700       14.0100           0
    4536 A    340  SER  H    H      0.271900       1.00800           0
    4537 A    340  SER  CA   CX    -0.249000E-01   12.0100           0
    4538 A    340  SER  HA   H1     0.843000E-01   1.00800           0
    4539 A    340  SER  CB   C2     0.211700       12.0100           0
    4540 A    340  SER  HB2  H1     0.352000E-01   1.00800           0
    4541 A    340  SER  HB3  H1     0.352000E-01   1.00800           0
    4542 A    340  SER  OG   OH    -0.654600       16.0000           0
    4543 A    340  SER  HG   HO     0.427500       1.00800           0
    4544 A    340  SER  C    C      0.597300       12.0100           0
    4545 A    340  SER  O    O     -0.567900       16.0000           0
    4546 A    341  LEU  N    N     -0.415700       14.0100           0
    4547 A    341  LEU  H    H      0.271900       1.00800           0
    4548 A    341  LEU  CA   CX    -0.518000E-01   12.0100           0
    4549 A    341  LEU  HA   H1     0.922000E-01   1.00800           0
    4550 A    341  LEU  CB   C2    -0.110200       12.0100           0
    4551 A    341  LEU  HB2  HC     0.457000E-01   1.00800           0
    4552 A    341  LEU  HB3  HC     0.457000E-01   1.00800           0
    4553 A    341  LEU  CG   C3     0.353100       12.0100           0
    4554 A    341  LEU  HG   HC    -0.361000E-01   1.00800           0
    4555 A    341  LEU  CD1  CT    -0.412100       12.0100           0
    4556 A    341  LEU  HD11 HC     0.100000       1.00800           0
    4557 A    341  LEU  HD12 HC     0.100000       1.00800           0
    4558 A    341  LEU  HD13 HC     0.100000       1.00800           0
    4559 A    341  LEU  CD2  CT    -0.412100       12.0100           0
    4560 A    341  LEU  HD21 HC     0.100000       1.00800           0
    4561 A    341  LEU  HD22 HC     0.100000       1.00800           0
    4562 A    341  LEU  HD23 HC     0.100000       1.00800           0
    4563 A    341  LEU  C    C      0.597300       12.0100           0
    4564 A    341  LEU  O    O     -0.567900       16.0000           0
    4565 A    342  GLY  N    N     -0.415700       14.0100           0
    4566 A    342  GLY  H    H      0.271900       1.00800           0
    4567 A    342  GLY  CA   CX    -0.252000E-01   12.0100           0
    4568 A    342  GLY  HA2  H1     0.698000E-01   1.00800           0
    4569 A    342  GLY  HA3  H1     0.698000E-01   1.00800           0
    4570 A    342  GLY  C    C      0.597300       12.0100           0
    4571 A    342  GLY  O    O     -0.567900       16.0000           0
    4572 A    343  ASP  N    N     -0.516300       14.0100           0
    4573 A    343  ASP  H    H      0.293600       1.00800           0
    4574 A    343  ASP  CA   CX     0.381000E-01   12.0100           0
    4575 A    343  ASP  HA   H1     0.880000E-01   1.00800           0
    4576 A    343  ASP  CB   C2    -0.303000E-01   12.0100           0
    4577 A    343  ASP  HB2  HC    -0.122000E-01   1.00800           0
    4578 A    343  ASP  HB3  HC    -0.122000E-01   1.00800           0
    4579 A    343  ASP  CG   CO     0.799400       12.0100           0
    4580 A    343  ASP  OD1  O2    -0.801400       16.0000           0
    4581 A    343  ASP  OD2  O2    -0.801400       16.0000           0
    4582 A    343  ASP  C    C      0.536600       12.0100           0
    4583 A    343  ASP  O    O     -0.581900       16.0000           0
    4584 A    344  ALA  N    N     -0.415700       14.0100           0
    4585 A    344  ALA  H    H      0.271900       1.00800           0
    4586 A    344  ALA  CA   CX     0.337000E-01   12.0100           0
    4587 A    344  ALA  HA   H1     0.823000E-01   1.00800           0
    4588 A    344  ALA  CB   CT    -0.182500       12.0100           0
    4589 A    344  ALA  HB1  HC     0.603000E-01   1.00800           0
    4590 A    344  ALA  HB2  HC     0.603000E-01   1.00800           0
    4591 A    344  ALA  HB3  HC     0.603000E-01   1.00800           0
    4592 A    344  ALA  C    C      0.597300       12.0100           0
    4593 A    344  ALA  O    O     -0.567900       16.0000           0
    4594 A    345  GLU  N    N     -0.516300       14.0100           0
    4595 A    345  GLU  H    H      0.293600       1.00800           0
    4596 A    345  GLU  CA   CX     0.397000E-01   12.0100           0
    4597 A    345  GLU  HA   H1     0.110500       1.00800           0
    4598 A    345  GLU  CB   C2     0.560000E-01   12.0100           0
    4599 A    345  GLU  HB2  HC    -0.173000E-01   1.00800           0
    4600 A    345  GLU  HB3  HC    -0.173000E-01   1.00800           0
    4601 A    345  GLU  CG   C2     0.136000E-01   12.0100           0
    4602 A    345  GLU  HG2  HC    -0.425000E-01   1.00800           0
    4603 A    345  GLU  HG3  HC    -0.425000E-01   1.00800           0
    4604 A    345  GLU  CD   CO     0.805400       12.0100           0
    4605 A    345  GLU  OE1  O2    -0.818800       16.0000           0
    4606 A    345  GLU  OE2  O2    -0.818800       16.0000           0
    4607 A    345  GLU  C    C      0.536600       12.0100           0
    4608 A    345  GLU  O    O     -0.581900       16.0000           0
    4609 A    346  SER  N    N     -0.415700       14.0100           0
    4610 A    346  SER  H    H      0.271900       1.00800           0
    4611 A    346  SER  CA   CX    -0.249000E-01   12.0100           0
    4612 A    346  SER  HA   H1     0.843000E-01   1.00800           0
    4613 A    346  SER  CB   C2     0.211700       12.0100           0
    4614 A    346  SER  HB2  H1     0.352000E-01   1.00800           0
    4615 A    346  SER  HB3  H1     0.352000E-01   1.00800           0
    4616 A    346  SER  OG   OH    -0.654600       16.0000           0
    4617 A    346  SER  HG   HO     0.427500       1.00800           0
    4618 A    346  SER  C    C      0.597300       12.0100           0
    4619 A    346  SER  O    O     -0.567900       16.0000           0
    4620 A    347  LEU  N    N     -0.415700       14.0100           0
    4621 A    347  LEU  H    H      0.271900       1.00800           0
    4622 A    347  LEU  CA   CX    -0.518000E-01   12.0100           0
    4623 A    347  LEU  HA   H1     0.922000E-01   1.00800           0
    4624 A    347  LEU  CB   C2    -0.110200       12.0100           0
    4625 A    347  LEU  HB2  HC     0.457000E-01   1.00800           0
    4626 A    347  LEU  HB3  HC     0.457000E-01   1.00800           0
    4627 A    347  LEU  CG   C3     0.353100       12.0100           0
    4628 A    347  LEU  HG   HC    -0.361000E-01   1.00800           0
    4629 A    347  LEU  CD1  CT    -0.412100       12.0100           0
    4630 A    347  LEU  HD11 HC     0.100000       1.00800           0
    4631 A    347  LEU  HD12 HC     0.100000       1.00800           0
    4632 A    347  LEU  HD13 HC     0.100000       1.00800           0
    4633 A    347  LEU  CD2  CT    -0.412100       12.0100           0
    4634 A    347  LEU  HD21 HC     0.100000       1.00800           0
    4635 A    347  LEU  HD22 HC     0.100000       1.00800           0
    4636 A    347  LEU  HD23 HC     0.100000       1.00800           0
    4637 A    347  LEU  C    C      0.597300       12.0100           0
    4638 A    347  LEU  O    O     -0.567900       16.0000           0
    4639 A    348  ALA  N    N     -0.415700       14.0100           0
    4640 A    348  ALA  H    H      0.271900       1.00800           0
    4641 A    348  ALA  CA   CX     0.337000E-01   12.0100           0
    4642 A    348  ALA  HA   H1     0.823000E-01   1.00800           0
    4643 A    348  ALA  CB   CT    -0.182500       12.0100           0
    4644 A    348  ALA  HB1  HC     0.603000E-01   1.00800           0
    4645 A    348  ALA  HB2  HC     0.603000E-01   1.00800           0
    4646 A    348  ALA  HB3  HC     0.603000E-01   1.00800           0
    4647 A    348  ALA  C    C      0.597300       12.0100           0
    4648 A    348  ALA  O    O     -0.567900       16.0000           0
    4649 A    349  GLN  N    N     -0.415700       14.0100           0
    4650 A    349  GLN  H    H      0.271900       1.00800           0
    4651 A    349  GLN  CA   CX    -0.310000E-02   12.0100           0
    4652 A    349  GLN  HA   H1     0.850000E-01   1.00800           0
    4653 A    349  GLN  CB   C2    -0.360000E-02   12.0100           0
    4654 A    349  GLN  HB2  HC     0.171000E-01   1.00800           0
    4655 A    349  GLN  HB3  HC     0.171000E-01   1.00800           0
    4656 A    349  GLN  CG   C2    -0.645000E-01   12.0100           0
    4657 A    349  GLN  HG2  HC     0.352000E-01   1.00800           0
    4658 A    349  GLN  HG3  HC     0.352000E-01   1.00800           0
    4659 A    349  GLN  CD   C      0.695100       12.0100           0
    4660 A    349  GLN  OE1  O     -0.608600       16.0000           0
    4661 A    349  GLN  NE2  N     -0.940700       14.0100           0
    4662 A    349  GLN  HE21 H      0.425100       1.00800           0
    4663 A    349  GLN  HE22 H      0.425100       1.00800           0
    4664 A    349  GLN  C    C      0.597300       12.0100           0
    4665 A    349  GLN  O    O     -0.567900       16.0000           0
    4666 A    350  HIP  N    N     -0.347900       14.0100           0
    4667 A    350  HIP  H    H      0.274700       1.00800           0
    4668 A    350  HIP  CA   CX    -0.135400       12.0100           0
    4669 A    350  HIP  HA   H1     0.121200       1.00800           0
    4670 A    350  HIP  CB   CT    -0.414000E-01   12.0100           0
    4671 A    350  HIP  HB2  HC     0.810000E-01   1.00800           0
    4672 A    350  HIP  HB3  HC     0.810000E-01   1.00800           0
    4673 A    350  HIP  CG   CC    -0.120000E-02   12.0100           0
    4674 A    350  HIP  ND1  NA    -0.151300       14.0100           0
    4675 A    350  HIP  HD1  H      0.386600       1.00800           0
    4676 A    350  HIP  CE1  CR    -0.170000E-01   12.0100           0
    4677 A    350  HIP  HE1  H5     0.268100       1.00800           0
    4678 A    350  HIP  NE2  NA    -0.171800       14.0100           0
    4679 A    350  HIP  HE2  H      0.391100       1.00800           0
    4680 A    350  HIP  CD2  CW    -0.114100       12.0100           0
    4681 A    350  HIP  HD2  H4     0.231700       1.00800           0
    4682 A    350  HIP  C    C      0.734100       12.0100           0
    4683 A    350  HIP  O    O     -0.589400       16.0000           0
    4684 A    351  PRO  N    N     -0.254800       14.0100           0
    4685 A    351  PRO  CD   CT     0.192000E-01   12.0100           0
    4686 A    351  PRO  HD2  H1     0.391000E-01   1.00800           0
    4687 A    351  PRO  HD3  H1     0.391000E-01   1.00800           0
    4688 A    351  PRO  CG   CT     0.189000E-01   12.0100           0
    4689 A    351  PRO  HG2  HC     0.213000E-01   1.00800           0
    4690 A    351  PRO  HG3  HC     0.213000E-01   1.00800           0
    4691 A    351  PRO  CB   CT    -0.700000E-02   12.0100           0
    4692 A    351  PRO  HB2  HC     0.253000E-01   1.00800           0
    4693 A    351  PRO  HB3  HC     0.253000E-01   1.00800           0
    4694 A    351  PRO  CA   CX    -0.266000E-01   12.0100           0
    4695 A    351  PRO  HA   H1     0.641000E-01   1.00800           0
    4696 A    351  PRO  C    C      0.589600       12.0100           0
    4697 A    351  PRO  O    O     -0.574800       16.0000           0
    4698 A    352  ALA  N    N     -0.415700       14.0100           0
    4699 A    352  ALA  H    H      0.271900       1.00800           0
    4700 A    352  ALA  CA   CX     0.337000E-01   12.0100           0
    4701 A    352  ALA  HA   H1     0.823000E-01   1.00800           0
    4702 A    352  ALA  CB   CT    -0.182500       12.0100           0
    4703 A    352  ALA  HB1  HC     0.603000E-01   1.00800           0
    4704 A    352  ALA  HB2  HC     0.603000E-01   1.00800           0
    4705 A    352  ALA  HB3  HC     0.603000E-01   1.00800           0
    4706 A    352  ALA  C    C      0.597300       12.0100           0
    4707 A    352  ALA  O    O     -0.567900       16.0000           0
    4708 A    353  SER  N    N     -0.415700       14.0100           0
    4709 A    353  SER  H    H      0.271900       1.00800           0
    4710 A    353  SER  CA   CX    -0.249000E-01   12.0100           0
    4711 A    353  SER  HA   H1     0.843000E-01   1.00800           0
    4712 A    353  SER  CB   C2     0.211700       12.0100           0
    4713 A    353  SER  HB2  H1     0.352000E-01   1.00800           0
    4714 A    353  SER  HB3  H1     0.352000E-01   1.00800           0
    4715 A    353  SER  OG   OH    -0.654600       16.0000           0
    4716 A    353  SER  HG   HO     0.427500       1.00800           0
    4717 A    353  SER  C    C      0.597300       12.0100           0
    4718 A    353  SER  O    O     -0.567900       16.0000           0
    4719 A    354  MET  N    N     -0.415700       14.0100           0
    4720 A    354  MET  H    H      0.271900       1.00800           0
    4721 A    354  MET  CA   CX    -0.237000E-01   12.0100           0
    4722 A    354  MET  HA   H1     0.880000E-01   1.00800           0
    4723 A    354  MET  CB   C2     0.342000E-01   12.0100           0
    4724 A    354  MET  HB2  HC     0.241000E-01   1.00800           0
    4725 A    354  MET  HB3  HC     0.241000E-01   1.00800           0
    4726 A    354  MET  CG   C2     0.180000E-02   12.0100           0
    4727 A    354  MET  HG2  H1     0.440000E-01   1.00800           0
    4728 A    354  MET  HG3  H1     0.440000E-01   1.00800           0
    4729 A    354  MET  SD   S     -0.273700       32.0600           0
    4730 A    354  MET  CE   CT    -0.536000E-01   12.0100           0
    4731 A    354  MET  HE1  H1     0.684000E-01   1.00800           0
    4732 A    354  MET  HE2  H1     0.684000E-01   1.00800           0
    4733 A    354  MET  HE3  H1     0.684000E-01   1.00800           0
    4734 A    354  MET  C    C      0.597300       12.0100           0
    4735 A    354  MET  O    O     -0.567900       16.0000           0
    4736 A    355  THR  N    N     -0.415700       14.0100           0
    4737 A    355  THR  H    H      0.271900       1.00800           0
    4738 A    355  THR  CA   CX    -0.389000E-01   12.0100           0
    4739 A    355  THR  HA   H1     0.100700       1.00800           0
    4740 A    355  THR  CB   C3     0.365400       12.0100           0
    4741 A    355  THR  HB   H1     0.430000E-02   1.00800           0
    4742 A    355  THR  CG2  CT    -0.243800       12.0100           0
    4743 A    355  THR  HG21 HC     0.642000E-01   1.00800           0
    4744 A    355  THR  HG22 HC     0.642000E-01   1.00800           0
    4745 A    355  THR  HG23 HC     0.642000E-01   1.00800           0
    4746 A    355  THR  OG1  OH    -0.676100       16.0000           0
    4747 A    355  THR  HG1  HO     0.410200       1.00800           0
    4748 A    355  THR  C    C      0.597300       12.0100           0
    4749 A    355  THR  O    O     -0.567900       16.0000           0
    4750 A    356  HID  N    N     -0.415700       14.0100           0
    4751 A    356  HID  H    H      0.271900       1.00800           0
    4752 A    356  HID  CA   CX     0.188000E-01   12.0100           0
    4753 A    356  HID  HA   H1     0.881000E-01   1.00800           0
    4754 A    356  HID  CB   CT    -0.462000E-01   12.0100           0
    4755 A    356  HID  HB2  HC     0.402000E-01   1.00800           0
    4756 A    356  HID  HB3  HC     0.402000E-01   1.00800           0
    4757 A    356  HID  CG   CC    -0.266000E-01   12.0100           0
    4758 A    356  HID  ND1  NA    -0.381100       14.0100           0
    4759 A    356  HID  HD1  H      0.364900       1.00800           0
    4760 A    356  HID  CE1  CR     0.205700       12.0100           0
    4761 A    356  HID  HE1  H5     0.139200       1.00800           0
    4762 A    356  HID  NE2  NB    -0.572700       14.0100           0
    4763 A    356  HID  CD2  CV     0.129200       12.0100           0
    4764 A    356  HID  HD2  H4     0.114700       1.00800           0
    4765 A    356  HID  C    C      0.597300       12.0100           0
    4766 A    356  HID  O    O     -0.567900       16.0000           0
    4767 A    357  SER  N    N     -0.415700       14.0100           0
    4768 A    357  SER  H    H      0.271900       1.00800           0
    4769 A    357  SER  CA   CX    -0.249000E-01   12.0100           0
    4770 A    357  SER  HA   H1     0.843000E-01   1.00800           0
    4771 A    357  SER  CB   C2     0.211700       12.0100           0
    4772 A    357  SER  HB2  H1     0.352000E-01   1.00800           0
    4773 A    357  SER  HB3  H1     0.352000E-01   1.00800           0
    4774 A    357  SER  OG   OH    -0.654600       16.0000           0
    4775 A    357  SER  HG   HO     0.427500       1.00800           0
    4776 A    357  SER  C    C      0.597300       12.0100           0
    4777 A    357  SER  O    O     -0.567900       16.0000           0
    4778 A    358  SER  N    N     -0.415700       14.0100           0
    4779 A    358  SER  H    H      0.271900       1.00800           0
    4780 A    358  SER  CA   CX    -0.249000E-01   12.0100           0
    4781 A    358  SER  HA   H1     0.843000E-01   1.00800           0
    4782 A    358  SER  CB   C2     0.211700       12.0100           0
    4783 A    358  SER  HB2  H1     0.352000E-01   1.00800           0
    4784 A    358  SER  HB3  H1     0.352000E-01   1.00800           0
    4785 A    358  SER  OG   OH    -0.654600       16.0000           0
    4786 A    358  SER  HG   HO     0.427500       1.00800           0
    4787 A    358  SER  C    C      0.597300       12.0100           0
    4788 A    358  SER  O    O     -0.567900       16.0000           0
    4789 A    359  TYR  N    N     -0.415700       14.0100           0
    4790 A    359  TYR  H    H      0.271900       1.00800           0
    4791 A    359  TYR  CA   CX    -0.140000E-02   12.0100           0
    4792 A    359  TYR  HA   H1     0.876000E-01   1.00800           0
    4793 A    359  TYR  CB   CT    -0.152000E-01   12.0100           0
    4794 A    359  TYR  HB2  HC     0.295000E-01   1.00800           0
    4795 A    359  TYR  HB3  HC     0.295000E-01   1.00800           0
    4796 A    359  TYR  CG   CA    -0.110000E-02   12.0100           0
    4797 A    359  TYR  CD1  CA    -0.190600       12.0100           0
    4798 A    359  TYR  HD1  HA     0.169900       1.00800           0
    4799 A    359  TYR  CE1  CA    -0.234100       12.0100           0
    4800 A    359  TYR  HE1  HA     0.165600       1.00800           0
    4801 A    359  TYR  CZ   C      0.322600       12.0100           0
    4802 A    359  TYR  OH   OH    -0.557900       16.0000           0
    4803 A    359  TYR  HH   HO     0.399200       1.00800           0
    4804 A    359  TYR  CE2  CA    -0.234100       12.0100           0
    4805 A    359  TYR  HE2  HA     0.165600       1.00800           0
    4806 A    359  TYR  CD2  CA    -0.190600       12.0100           0
    4807 A    359  TYR  HD2  HA     0.169900       1.00800           0
    4808 A    359  TYR  C    C      0.597300       12.0100           0
    4809 A    359  TYR  O    O     -0.567900       16.0000           0
    4810 A    360  THR  N    N     -0.415700       14.0100           0
    4811 A    360  THR  H    H      0.271900       1.00800           0
    4812 A    360  THR  CA   CX    -0.389000E-01   12.0100           0
    4813 A    360  THR  HA   H1     0.100700       1.00800           0
    4814 A    360  THR  CB   C3     0.365400       12.0100           0
    4815 A    360  THR  HB   H1     0.430000E-02   1.00800           0
    4816 A    360  THR  CG2  CT    -0.243800       12.0100           0
    4817 A    360  THR  HG21 HC     0.642000E-01   1.00800           0
    4818 A    360  THR  HG22 HC     0.642000E-01   1.00800           0
    4819 A    360  THR  HG23 HC     0.642000E-01   1.00800           0
    4820 A    360  THR  OG1  OH    -0.676100       16.0000           0
    4821 A    360  THR  HG1  HO     0.410200       1.00800           0
    4822 A    360  THR  C    C      0.597300       12.0100           0
    4823 A    360  THR  O    O     -0.567900       16.0000           0
    4824 A    361  PRO  N    N     -0.254800       14.0100           0
    4825 A    361  PRO  CD   CT     0.192000E-01   12.0100           0
    4826 A    361  PRO  HD2  H1     0.391000E-01   1.00800           0
    4827 A    361  PRO  HD3  H1     0.391000E-01   1.00800           0
    4828 A    361  PRO  CG   CT     0.189000E-01   12.0100           0
    4829 A    361  PRO  HG2  HC     0.213000E-01   1.00800           0
    4830 A    361  PRO  HG3  HC     0.213000E-01   1.00800           0
    4831 A    361  PRO  CB   CT    -0.700000E-02   12.0100           0
    4832 A    361  PRO  HB2  HC     0.253000E-01   1.00800           0
    4833 A    361  PRO  HB3  HC     0.253000E-01   1.00800           0
    4834 A    361  PRO  CA   CX    -0.266000E-01   12.0100           0
    4835 A    361  PRO  HA   H1     0.641000E-01   1.00800           0
    4836 A    361  PRO  C    C      0.589600       12.0100           0
    4837 A    361  PRO  O    O     -0.574800       16.0000           0
    4838 A    362  GLU  N    N     -0.516300       14.0100           0
    4839 A    362  GLU  H    H      0.293600       1.00800           0
    4840 A    362  GLU  CA   CX     0.397000E-01   12.0100           0
    4841 A    362  GLU  HA   H1     0.110500       1.00800           0
    4842 A    362  GLU  CB   C2     0.560000E-01   12.0100           0
    4843 A    362  GLU  HB2  HC    -0.173000E-01   1.00800           0
    4844 A    362  GLU  HB3  HC    -0.173000E-01   1.00800           0
    4845 A    362  GLU  CG   C2     0.136000E-01   12.0100           0
    4846 A    362  GLU  HG2  HC    -0.425000E-01   1.00800           0
    4847 A    362  GLU  HG3  HC    -0.425000E-01   1.00800           0
    4848 A    362  GLU  CD   CO     0.805400       12.0100           0
    4849 A    362  GLU  OE1  O2    -0.818800       16.0000           0
    4850 A    362  GLU  OE2  O2    -0.818800       16.0000           0
    4851 A    362  GLU  C    C      0.536600       12.0100           0
    4852 A    362  GLU  O    O     -0.581900       16.0000           0
    4853 A    363  GLU  N    N     -0.516300       14.0100           0
    4854 A    363  GLU  H    H      0.293600       1.00800           0
    4855 A    363  GLU  CA   CX     0.397000E-01   12.0100           0
    4856 A    363  GLU  HA   H1     0.110500       1.00800           0
    4857 A    363  GLU  CB   C2     0.560000E-01   12.0100           0
    4858 A    363  GLU  HB2  HC    -0.173000E-01   1.00800           0
    4859 A    363  GLU  HB3  HC    -0.173000E-01   1.00800           0
    4860 A    363  GLU  CG   C2     0.136000E-01   12.0100           0
    4861 A    363  GLU  HG2  HC    -0.425000E-01   1.00800           0
    4862 A    363  GLU  HG3  HC    -0.425000E-01   1.00800           0
    4863 A    363  GLU  CD   CO     0.805400       12.0100           0
    4864 A    363  GLU  OE1  O2    -0.818800       16.0000           0
    4865 A    363  GLU  OE2  O2    -0.818800       16.0000           0
    4866 A    363  GLU  C    C      0.536600       12.0100           0
    4867 A    363  GLU  O    O     -0.581900       16.0000           0
    4868 A    364  ARG  N    N     -0.347900       14.0100           0
    4869 A    364  ARG  H    H      0.274700       1.00800           0
    4870 A    364  ARG  CA   CX    -0.263700       12.0100           0
    4871 A    364  ARG  HA   H1     0.156000       1.00800           0
    4872 A    364  ARG  CB   C8    -0.700000E-03   12.0100           0
    4873 A    364  ARG  HB2  HC     0.327000E-01   1.00800           0
    4874 A    364  ARG  HB3  HC     0.327000E-01   1.00800           0
    4875 A    364  ARG  CG   C8     0.390000E-01   12.0100           0
    4876 A    364  ARG  HG2  HC     0.285000E-01   1.00800           0
    4877 A    364  ARG  HG3  HC     0.285000E-01   1.00800           0
    4878 A    364  ARG  CD   C8     0.486000E-01   12.0100           0
    4879 A    364  ARG  HD2  H1     0.687000E-01   1.00800           0
    4880 A    364  ARG  HD3  H1     0.687000E-01   1.00800           0
    4881 A    364  ARG  NE   N2    -0.529500       14.0100           0
    4882 A    364  ARG  HE   H      0.345600       1.00800           0
    4883 A    364  ARG  CZ   CA     0.807600       12.0100           0
    4884 A    364  ARG  NH1  N2    -0.862700       14.0100           0
    4885 A    364  ARG  HH11 H      0.447800       1.00800           0
    4886 A    364  ARG  HH12 H      0.447800       1.00800           0
    4887 A    364  ARG  NH2  N2    -0.862700       14.0100           0
    4888 A    364  ARG  HH21 H      0.447800       1.00800           0
    4889 A    364  ARG  HH22 H      0.447800       1.00800           0
    4890 A    364  ARG  C    C      0.734100       12.0100           0
    4891 A    364  ARG  O    O     -0.589400       16.0000           0
    4892 A    365  ALA  N    N     -0.415700       14.0100           0
    4893 A    365  ALA  H    H      0.271900       1.00800           0
    4894 A    365  ALA  CA   CX     0.337000E-01   12.0100           0
    4895 A    365  ALA  HA   H1     0.823000E-01   1.00800           0
    4896 A    365  ALA  CB   CT    -0.182500       12.0100           0
    4897 A    365  ALA  HB1  HC     0.603000E-01   1.00800           0
    4898 A    365  ALA  HB2  HC     0.603000E-01   1.00800           0
    4899 A    365  ALA  HB3  HC     0.603000E-01   1.00800           0
    4900 A    365  ALA  C    C      0.597300       12.0100           0
    4901 A    365  ALA  O    O     -0.567900       16.0000           0
    4902 A    366  HID  N    N     -0.415700       14.0100           0
    4903 A    366  HID  H    H      0.271900       1.00800           0
    4904 A    366  HID  CA   CX     0.188000E-01   12.0100           0
    4905 A    366  HID  HA   H1     0.881000E-01   1.00800           0
    4906 A    366  HID  CB   CT    -0.462000E-01   12.0100           0
    4907 A    366  HID  HB2  HC     0.402000E-01   1.00800           0
    4908 A    366  HID  HB3  HC     0.402000E-01   1.00800           0
    4909 A    366  HID  CG   CC    -0.266000E-01   12.0100           0
    4910 A    366  HID  ND1  NA    -0.381100       14.0100           0
    4911 A    366  HID  HD1  H      0.364900       1.00800           0
    4912 A    366  HID  CE1  CR     0.205700       12.0100           0
    4913 A    366  HID  HE1  H5     0.139200       1.00800           0
    4914 A    366  HID  NE2  NB    -0.572700       14.0100           0
    4915 A    366  HID  CD2  CV     0.129200       12.0100           0
    4916 A    366  HID  HD2  H4     0.114700       1.00800           0
    4917 A    366  HID  C    C      0.597300       12.0100           0
    4918 A    366  HID  O    O     -0.567900       16.0000           0
    4919 A    367  TYR  N    N     -0.415700       14.0100           0
    4920 A    367  TYR  H    H      0.271900       1.00800           0
    4921 A    367  TYR  CA   CX    -0.140000E-02   12.0100           0
    4922 A    367  TYR  HA   H1     0.876000E-01   1.00800           0
    4923 A    367  TYR  CB   CT    -0.152000E-01   12.0100           0
    4924 A    367  TYR  HB2  HC     0.295000E-01   1.00800           0
    4925 A    367  TYR  HB3  HC     0.295000E-01   1.00800           0
    4926 A    367  TYR  CG   CA    -0.110000E-02   12.0100           0
    4927 A    367  TYR  CD1  CA    -0.190600       12.0100           0
    4928 A    367  TYR  HD1  HA     0.169900       1.00800           0
    4929 A    367  TYR  CE1  CA    -0.234100       12.0100           0
    4930 A    367  TYR  HE1  HA     0.165600       1.00800           0
    4931 A    367  TYR  CZ   C      0.322600       12.0100           0
    4932 A    367  TYR  OH   OH    -0.557900       16.0000           0
    4933 A    367  TYR  HH   HO     0.399200       1.00800           0
    4934 A    367  TYR  CE2  CA    -0.234100       12.0100           0
    4935 A    367  TYR  HE2  HA     0.165600       1.00800           0
    4936 A    367  TYR  CD2  CA    -0.190600       12.0100           0
    4937 A    367  TYR  HD2  HA     0.169900       1.00800           0
    4938 A    367  TYR  C    C      0.597300       12.0100           0
    4939 A    367  TYR  O    O     -0.567900       16.0000           0
    4940 A    368  GLY  N    N     -0.415700       14.0100           0
    4941 A    368  GLY  H    H      0.271900       1.00800           0
    4942 A    368  GLY  CA   CX    -0.252000E-01   12.0100           0
    4943 A    368  GLY  HA2  H1     0.698000E-01   1.00800           0
    4944 A    368  GLY  HA3  H1     0.698000E-01   1.00800           0
    4945 A    368  GLY  C    C      0.597300       12.0100           0
    4946 A    368  GLY  O    O     -0.567900       16.0000           0
    4947 A    369  ILE  N    N     -0.415700       14.0100           0
    4948 A    369  ILE  H    H      0.271900       1.00800           0
    4949 A    369  ILE  CA   CX    -0.597000E-01   12.0100           0
    4950 A    369  ILE  HA   H1     0.869000E-01   1.00800           0
    4951 A    369  ILE  CB   C3     0.130300       12.0100           0
    4952 A    369  ILE  HB   HC     0.187000E-01   1.00800           0
    4953 A    369  ILE  CG2  CT    -0.320400       12.0100           0
    4954 A    369  ILE  HG21 HC     0.882000E-01   1.00800           0
    4955 A    369  ILE  HG22 HC     0.882000E-01   1.00800           0
    4956 A    369  ILE  HG23 HC     0.882000E-01   1.00800           0
    4957 A    369  ILE  CG1  C2    -0.430000E-01   12.0100           0
    4958 A    369  ILE  HG12 HC     0.236000E-01   1.00800           0
    4959 A    369  ILE  HG13 HC     0.236000E-01   1.00800           0
    4960 A    369  ILE  CD1  CT    -0.660000E-01   12.0100           0
    4961 A    369  ILE  HD11 HC     0.186000E-01   1.00800           0
    4962 A    369  ILE  HD12 HC     0.186000E-01   1.00800           0
    4963 A    369  ILE  HD13 HC     0.186000E-01   1.00800           0
    4964 A    369  ILE  C    C      0.597300       12.0100           0
    4965 A    369  ILE  O    O     -0.567900       16.0000           0
    4966 A    370  SER  N    N     -0.415700       14.0100           0
    4967 A    370  SER  H    H      0.271900       1.00800           0
    4968 A    370  SER  CA   CX    -0.249000E-01   12.0100           0
    4969 A    370  SER  HA   H1     0.843000E-01   1.00800           0
    4970 A    370  SER  CB   C2     0.211700       12.0100           0
    4971 A    370  SER  HB2  H1     0.352000E-01   1.00800           0
    4972 A    370  SER  HB3  H1     0.352000E-01   1.00800           0
    4973 A    370  SER  OG   OH    -0.654600       16.0000           0
    4974 A    370  SER  HG   HO     0.427500       1.00800           0
    4975 A    370  SER  C    C      0.597300       12.0100           0
    4976 A    370  SER  O    O     -0.567900       16.0000           0
    4977 A    371  GLU  N    N     -0.516300       14.0100           0
    4978 A    371  GLU  H    H      0.293600       1.00800           0
    4979 A    371  GLU  CA   CX     0.397000E-01   12.0100           0
    4980 A    371  GLU  HA   H1     0.110500       1.00800           0
    4981 A    371  GLU  CB   C2     0.560000E-01   12.0100           0
    4982 A    371  GLU  HB2  HC    -0.173000E-01   1.00800           0
    4983 A    371  GLU  HB3  HC    -0.173000E-01   1.00800           0
    4984 A    371  GLU  CG   C2     0.136000E-01   12.0100           0
    4985 A    371  GLU  HG2  HC    -0.425000E-01   1.00800           0
    4986 A    371  GLU  HG3  HC    -0.425000E-01   1.00800           0
    4987 A    371  GLU  CD   CO     0.805400       12.0100           0
    4988 A    371  GLU  OE1  O2    -0.818800       16.0000           0
    4989 A    371  GLU  OE2  O2    -0.818800       16.0000           0
    4990 A    371  GLU  C    C      0.536600       12.0100           0
    4991 A    371  GLU  O    O     -0.581900       16.0000           0
    4992 A    372  GLY  N    N     -0.415700       14.0100           0
    4993 A    372  GLY  H    H      0.271900       1.00800           0
    4994 A    372  GLY  CA   CX    -0.252000E-01   12.0100           0
    4995 A    372  GLY  HA2  H1     0.698000E-01   1.00800           0
    4996 A    372  GLY  HA3  H1     0.698000E-01   1.00800           0
    4997 A    372  GLY  C    C      0.597300       12.0100           0
    4998 A    372  GLY  O    O     -0.567900       16.0000           0
    4999 A    373  LEU  N    N     -0.415700       14.0100           0
    5000 A    373  LEU  H    H      0.271900       1.00800           0
    5001 A    373  LEU  CA   CX    -0.518000E-01   12.0100           0
    5002 A    373  LEU  HA   H1     0.922000E-01   1.00800           0
    5003 A    373  LEU  CB   C2    -0.110200       12.0100           0
    5004 A    373  LEU  HB2  HC     0.457000E-01   1.00800           0
    5005 A    373  LEU  HB3  HC     0.457000E-01   1.00800           0
    5006 A    373  LEU  CG   C3     0.353100       12.0100           0
    5007 A    373  LEU  HG   HC    -0.361000E-01   1.00800           0
    5008 A    373  LEU  CD1  CT    -0.412100       12.0100           0
    5009 A    373  LEU  HD11 HC     0.100000       1.00800           0
    5010 A    373  LEU  HD12 HC     0.100000       1.00800           0
    5011 A    373  LEU  HD13 HC     0.100000       1.00800           0
    5012 A    373  LEU  CD2  CT    -0.412100       12.0100           0
    5013 A    373  LEU  HD21 HC     0.100000       1.00800           0
    5014 A    373  LEU  HD22 HC     0.100000       1.00800           0
    5015 A    373  LEU  HD23 HC     0.100000       1.00800           0
    5016 A    373  LEU  C    C      0.597300       12.0100           0
    5017 A    373  LEU  O    O     -0.567900       16.0000           0
    5018 A    374  VAL  N    N     -0.415700       14.0100           0
    5019 A    374  VAL  H    H      0.271900       1.00800           0
    5020 A    374  VAL  CA   CX    -0.875000E-01   12.0100           0
    5021 A    374  VAL  HA   H1     0.969000E-01   1.00800           0
    5022 A    374  VAL  CB   C3     0.298500       12.0100           0
    5023 A    374  VAL  HB   HC    -0.297000E-01   1.00800           0
    5024 A    374  VAL  CG1  CT    -0.319200       12.0100           0
    5025 A    374  VAL  HG11 HC     0.791000E-01   1.00800           0
    5026 A    374  VAL  HG12 HC     0.791000E-01   1.00800           0
    5027 A    374  VAL  HG13 HC     0.791000E-01   1.00800           0
    5028 A    374  VAL  CG2  CT    -0.319200       12.0100           0
    5029 A    374  VAL  HG21 HC     0.791000E-01   1.00800           0
    5030 A    374  VAL  HG22 HC     0.791000E-01   1.00800           0
    5031 A    374  VAL  HG23 HC     0.791000E-01   1.00800           0
    5032 A    374  VAL  C    C      0.597300       12.0100           0
    5033 A    374  VAL  O    O     -0.567900       16.0000           0
    5034 A    375  ARG  N    N     -0.347900       14.0100           0
    5035 A    375  ARG  H    H      0.274700       1.00800           0
    5036 A    375  ARG  CA   CX    -0.263700       12.0100           0
    5037 A    375  ARG  HA   H1     0.156000       1.00800           0
    5038 A    375  ARG  CB   C8    -0.700000E-03   12.0100           0
    5039 A    375  ARG  HB2  HC     0.327000E-01   1.00800           0
    5040 A    375  ARG  HB3  HC     0.327000E-01   1.00800           0
    5041 A    375  ARG  CG   C8     0.390000E-01   12.0100           0
    5042 A    375  ARG  HG2  HC     0.285000E-01   1.00800           0
    5043 A    375  ARG  HG3  HC     0.285000E-01   1.00800           0
    5044 A    375  ARG  CD   C8     0.486000E-01   12.0100           0
    5045 A    375  ARG  HD2  H1     0.687000E-01   1.00800           0
    5046 A    375  ARG  HD3  H1     0.687000E-01   1.00800           0
    5047 A    375  ARG  NE   N2    -0.529500       14.0100           0
    5048 A    375  ARG  HE   H      0.345600       1.00800           0
    5049 A    375  ARG  CZ   CA     0.807600       12.0100           0
    5050 A    375  ARG  NH1  N2    -0.862700       14.0100           0
    5051 A    375  ARG  HH11 H      0.447800       1.00800           0
    5052 A    375  ARG  HH12 H      0.447800       1.00800           0
    5053 A    375  ARG  NH2  N2    -0.862700       14.0100           0
    5054 A    375  ARG  HH21 H      0.447800       1.00800           0
    5055 A    375  ARG  HH22 H      0.447800       1.00800           0
    5056 A    375  ARG  C    C      0.734100       12.0100           0
    5057 A    375  ARG  O    O     -0.589400       16.0000           0
    5058 A    376  LEU  N    N     -0.415700       14.0100           0
    5059 A    376  LEU  H    H      0.271900       1.00800           0
    5060 A    376  LEU  CA   CX    -0.518000E-01   12.0100           0
    5061 A    376  LEU  HA   H1     0.922000E-01   1.00800           0
    5062 A    376  LEU  CB   C2    -0.110200       12.0100           0
    5063 A    376  LEU  HB2  HC     0.457000E-01   1.00800           0
    5064 A    376  LEU  HB3  HC     0.457000E-01   1.00800           0
    5065 A    376  LEU  CG   C3     0.353100       12.0100           0
    5066 A    376  LEU  HG   HC    -0.361000E-01   1.00800           0
    5067 A    376  LEU  CD1  CT    -0.412100       12.0100           0
    5068 A    376  LEU  HD11 HC     0.100000       1.00800           0
    5069 A    376  LEU  HD12 HC     0.100000       1.00800           0
    5070 A    376  LEU  HD13 HC     0.100000       1.00800           0
    5071 A    376  LEU  CD2  CT    -0.412100       12.0100           0
    5072 A    376  LEU  HD21 HC     0.100000       1.00800           0
    5073 A    376  LEU  HD22 HC     0.100000       1.00800           0
    5074 A    376  LEU  HD23 HC     0.100000       1.00800           0
    5075 A    376  LEU  C    C      0.597300       12.0100           0
    5076 A    376  LEU  O    O     -0.567900       16.0000           0
    5077 A    377  SER  N    N     -0.415700       14.0100           0
    5078 A    377  SER  H    H      0.271900       1.00800           0
    5079 A    377  SER  CA   CX    -0.249000E-01   12.0100           0
    5080 A    377  SER  HA   H1     0.843000E-01   1.00800           0
    5081 A    377  SER  CB   C2     0.211700       12.0100           0
    5082 A    377  SER  HB2  H1     0.352000E-01   1.00800           0
    5083 A    377  SER  HB3  H1     0.352000E-01   1.00800           0
    5084 A    377  SER  OG   OH    -0.654600       16.0000           0
    5085 A    377  SER  HG   HO     0.427500       1.00800           0
    5086 A    377  SER  C    C      0.597300       12.0100           0
    5087 A    377  SER  O    O     -0.567900       16.0000           0
    5088 A    378  VAL  N    N     -0.415700       14.0100           0
    5089 A    378  VAL  H    H      0.271900       1.00800           0
    5090 A    378  VAL  CA   CX    -0.875000E-01   12.0100           0
    5091 A    378  VAL  HA   H1     0.969000E-01   1.00800           0
    5092 A    378  VAL  CB   C3     0.298500       12.0100           0
    5093 A    378  VAL  HB   HC    -0.297000E-01   1.00800           0
    5094 A    378  VAL  CG1  CT    -0.319200       12.0100           0
    5095 A    378  VAL  HG11 HC     0.791000E-01   1.00800           0
    5096 A    378  VAL  HG12 HC     0.791000E-01   1.00800           0
    5097 A    378  VAL  HG13 HC     0.791000E-01   1.00800           0
    5098 A    378  VAL  CG2  CT    -0.319200       12.0100           0
    5099 A    378  VAL  HG21 HC     0.791000E-01   1.00800           0
    5100 A    378  VAL  HG22 HC     0.791000E-01   1.00800           0
    5101 A    378  VAL  HG23 HC     0.791000E-01   1.00800           0
    5102 A    378  VAL  C    C      0.597300       12.0100           0
    5103 A    378  VAL  O    O     -0.567900       16.0000           0
    5104 A    379  GLY  N    N     -0.415700       14.0100           0
    5105 A    379  GLY  H    H      0.271900       1.00800           0
    5106 A    379  GLY  CA   CX    -0.252000E-01   12.0100           0
    5107 A    379  GLY  HA2  H1     0.698000E-01   1.00800           0
    5108 A    379  GLY  HA3  H1     0.698000E-01   1.00800           0
    5109 A    379  GLY  C    C      0.597300       12.0100           0
    5110 A    379  GLY  O    O     -0.567900       16.0000           0
    5111 A    380  LEU  N    N     -0.415700       14.0100           0
    5112 A    380  LEU  H    H      0.271900       1.00800           0
    5113 A    380  LEU  CA   CX    -0.518000E-01   12.0100           0
    5114 A    380  LEU  HA   H1     0.922000E-01   1.00800           0
    5115 A    380  LEU  CB   C2    -0.110200       12.0100           0
    5116 A    380  LEU  HB2  HC     0.457000E-01   1.00800           0
    5117 A    380  LEU  HB3  HC     0.457000E-01   1.00800           0
    5118 A    380  LEU  CG   C3     0.353100       12.0100           0
    5119 A    380  LEU  HG   HC    -0.361000E-01   1.00800           0
    5120 A    380  LEU  CD1  CT    -0.412100       12.0100           0
    5121 A    380  LEU  HD11 HC     0.100000       1.00800           0
    5122 A    380  LEU  HD12 HC     0.100000       1.00800           0
    5123 A    380  LEU  HD13 HC     0.100000       1.00800           0
    5124 A    380  LEU  CD2  CT    -0.412100       12.0100           0
    5125 A    380  LEU  HD21 HC     0.100000       1.00800           0
    5126 A    380  LEU  HD22 HC     0.100000       1.00800           0
    5127 A    380  LEU  HD23 HC     0.100000       1.00800           0
    5128 A    380  LEU  C    C      0.597300       12.0100           0
    5129 A    380  LEU  O    O     -0.567900       16.0000           0
    5130 A    381  GLU  N    N     -0.516300       14.0100           0
    5131 A    381  GLU  H    H      0.293600       1.00800           0
    5132 A    381  GLU  CA   CX     0.397000E-01   12.0100           0
    5133 A    381  GLU  HA   H1     0.110500       1.00800           0
    5134 A    381  GLU  CB   C2     0.560000E-01   12.0100           0
    5135 A    381  GLU  HB2  HC    -0.173000E-01   1.00800           0
    5136 A    381  GLU  HB3  HC    -0.173000E-01   1.00800           0
    5137 A    381  GLU  CG   C2     0.136000E-01   12.0100           0
    5138 A    381  GLU  HG2  HC    -0.425000E-01   1.00800           0
    5139 A    381  GLU  HG3  HC    -0.425000E-01   1.00800           0
    5140 A    381  GLU  CD   CO     0.805400       12.0100           0
    5141 A    381  GLU  OE1  O2    -0.818800       16.0000           0
    5142 A    381  GLU  OE2  O2    -0.818800       16.0000           0
    5143 A    381  GLU  C    C      0.536600       12.0100           0
    5144 A    381  GLU  O    O     -0.581900       16.0000           0
    5145 A    382  ASP  N    N     -0.516300       14.0100           0
    5146 A    382  ASP  H    H      0.293600       1.00800           0
    5147 A    382  ASP  CA   CX     0.381000E-01   12.0100           0
    5148 A    382  ASP  HA   H1     0.880000E-01   1.00800           0
    5149 A    382  ASP  CB   C2    -0.303000E-01   12.0100           0
    5150 A    382  ASP  HB2  HC    -0.122000E-01   1.00800           0
    5151 A    382  ASP  HB3  HC    -0.122000E-01   1.00800           0
    5152 A    382  ASP  CG   CO     0.799400       12.0100           0
    5153 A    382  ASP  OD1  O2    -0.801400       16.0000           0
    5154 A    382  ASP  OD2  O2    -0.801400       16.0000           0
    5155 A    382  ASP  C    C      0.536600       12.0100           0
    5156 A    382  ASP  O    O     -0.581900       16.0000           0
    5157 A    383  ILE  N    N     -0.415700       14.0100           0
    5158 A    383  ILE  H    H      0.271900       1.00800           0
    5159 A    383  ILE  CA   CX    -0.597000E-01   12.0100           0
    5160 A    383  ILE  HA   H1     0.869000E-01   1.00800           0
    5161 A    383  ILE  CB   C3     0.130300       12.0100           0
    5162 A    383  ILE  HB   HC     0.187000E-01   1.00800           0
    5163 A    383  ILE  CG2  CT    -0.320400       12.0100           0
    5164 A    383  ILE  HG21 HC     0.882000E-01   1.00800           0
    5165 A    383  ILE  HG22 HC     0.882000E-01   1.00800           0
    5166 A    383  ILE  HG23 HC     0.882000E-01   1.00800           0
    5167 A    383  ILE  CG1  C2    -0.430000E-01   12.0100           0
    5168 A    383  ILE  HG12 HC     0.236000E-01   1.00800           0
    5169 A    383  ILE  HG13 HC     0.236000E-01   1.00800           0
    5170 A    383  ILE  CD1  CT    -0.660000E-01   12.0100           0
    5171 A    383  ILE  HD11 HC     0.186000E-01   1.00800           0
    5172 A    383  ILE  HD12 HC     0.186000E-01   1.00800           0
    5173 A    383  ILE  HD13 HC     0.186000E-01   1.00800           0
    5174 A    383  ILE  C    C      0.597300       12.0100           0
    5175 A    383  ILE  O    O     -0.567900       16.0000           0
    5176 A    385  ASP  N    N     -0.516300       14.0100           0
    5177 A    385  ASP  H    H      0.293600       1.00800           0
    5178 A    385  ASP  CA   CX     0.381000E-01   12.0100           0
    5179 A    385  ASP  HA   H1     0.880000E-01   1.00800           0
    5180 A    385  ASP  CB   C2    -0.303000E-01   12.0100           0
    5181 A    385  ASP  HB2  HC    -0.122000E-01   1.00800           0
    5182 A    385  ASP  HB3  HC    -0.122000E-01   1.00800           0
    5183 A    385  ASP  CG   CO     0.799400       12.0100           0
    5184 A    385  ASP  OD1  O2    -0.801400       16.0000           0
    5185 A    385  ASP  OD2  O2    -0.801400       16.0000           0
    5186 A    385  ASP  C    C      0.536600       12.0100           0
    5187 A    385  ASP  O    O     -0.581900       16.0000           0
    5188 A    386  LEU  N    N     -0.415700       14.0100           0
    5189 A    386  LEU  H    H      0.271900       1.00800           0
    5190 A    386  LEU  CA   CX    -0.518000E-01   12.0100           0
    5191 A    386  LEU  HA   H1     0.922000E-01   1.00800           0
    5192 A    386  LEU  CB   C2    -0.110200       12.0100           0
    5193 A    386  LEU  HB2  HC     0.457000E-01   1.00800           0
    5194 A    386  LEU  HB3  HC     0.457000E-01   1.00800           0
    5195 A    386  LEU  CG   C3     0.353100       12.0100           0
    5196 A    386  LEU  HG   HC    -0.361000E-01   1.00800           0
    5197 A    386  LEU  CD1  CT    -0.412100       12.0100           0
    5198 A    386  LEU  HD11 HC     0.100000       1.00800           0
    5199 A    386  LEU  HD12 HC     0.100000       1.00800           0
    5200 A    386  LEU  HD13 HC     0.100000       1.00800           0
    5201 A    386  LEU  CD2  CT    -0.412100       12.0100           0
    5202 A    386  LEU  HD21 HC     0.100000       1.00800           0
    5203 A    386  LEU  HD22 HC     0.100000       1.00800           0
    5204 A    386  LEU  HD23 HC     0.100000       1.00800           0
    5205 A    386  LEU  C    C      0.597300       12.0100           0
    5206 A    386  LEU  O    O     -0.567900       16.0000           0
    5207 A    387  LEU  N    N     -0.415700       14.0100           0
    5208 A    387  LEU  H    H      0.271900       1.00800           0
    5209 A    387  LEU  CA   CX    -0.518000E-01   12.0100           0
    5210 A    387  LEU  HA   H1     0.922000E-01   1.00800           0
    5211 A    387  LEU  CB   C2    -0.110200       12.0100           0
    5212 A    387  LEU  HB2  HC     0.457000E-01   1.00800           0
    5213 A    387  LEU  HB3  HC     0.457000E-01   1.00800           0
    5214 A    387  LEU  CG   C3     0.353100       12.0100           0
    5215 A    387  LEU  HG   HC    -0.361000E-01   1.00800           0
    5216 A    387  LEU  CD1  CT    -0.412100       12.0100           0
    5217 A    387  LEU  HD11 HC     0.100000       1.00800           0
    5218 A    387  LEU  HD12 HC     0.100000       1.00800           0
    5219 A    387  LEU  HD13 HC     0.100000       1.00800           0
    5220 A    387  LEU  CD2  CT    -0.412100       12.0100           0
    5221 A    387  LEU  HD21 HC     0.100000       1.00800           0
    5222 A    387  LEU  HD22 HC     0.100000       1.00800           0
    5223 A    387  LEU  HD23 HC     0.100000       1.00800           0
    5224 A    387  LEU  C    C      0.597300       12.0100           0
    5225 A    387  LEU  O    O     -0.567900       16.0000           0
    5226 A    389  ASP  N    N     -0.516300       14.0100           0
    5227 A    389  ASP  H    H      0.293600       1.00800           0
    5228 A    389  ASP  CA   CX     0.381000E-01   12.0100           0
    5229 A    389  ASP  HA   H1     0.880000E-01   1.00800           0
    5230 A    389  ASP  CB   C2    -0.303000E-01   12.0100           0
    5231 A    389  ASP  HB2  HC    -0.122000E-01   1.00800           0
    5232 A    389  ASP  HB3  HC    -0.122000E-01   1.00800           0
    5233 A    389  ASP  CG   CO     0.799400       12.0100           0
    5234 A    389  ASP  OD1  O2    -0.801400       16.0000           0
    5235 A    389  ASP  OD2  O2    -0.801400       16.0000           0
    5236 A    389  ASP  C    C      0.536600       12.0100           0
    5237 A    389  ASP  O    O     -0.581900       16.0000           0
    5238 A    390  VAL  N    N     -0.415700       14.0100           0
    5239 A    390  VAL  H    H      0.271900       1.00800           0
    5240 A    390  VAL  CA   CX    -0.875000E-01   12.0100           0
    5241 A    390  VAL  HA   H1     0.969000E-01   1.00800           0
    5242 A    390  VAL  CB   C3     0.298500       12.0100           0
    5243 A    390  VAL  HB   HC    -0.297000E-01   1.00800           0
    5244 A    390  VAL  CG1  CT    -0.319200       12.0100           0
    5245 A    390  VAL  HG11 HC     0.791000E-01   1.00800           0
    5246 A    390  VAL  HG12 HC     0.791000E-01   1.00800           0
    5247 A    390  VAL  HG13 HC     0.791000E-01   1.00800           0
    5248 A    390  VAL  CG2  CT    -0.319200       12.0100           0
    5249 A    390  VAL  HG21 HC     0.791000E-01   1.00800           0
    5250 A    390  VAL  HG22 HC     0.791000E-01   1.00800           0
    5251 A    390  VAL  HG23 HC     0.791000E-01   1.00800           0
    5252 A    390  VAL  C    C      0.597300       12.0100           0
    5253 A    390  VAL  O    O     -0.567900       16.0000           0
    5254 A    391  GLN  N    N     -0.415700       14.0100           0
    5255 A    391  GLN  H    H      0.271900       1.00800           0
    5256 A    391  GLN  CA   CX    -0.310000E-02   12.0100           0
    5257 A    391  GLN  HA   H1     0.850000E-01   1.00800           0
    5258 A    391  GLN  CB   C2    -0.360000E-02   12.0100           0
    5259 A    391  GLN  HB2  HC     0.171000E-01   1.00800           0
    5260 A    391  GLN  HB3  HC     0.171000E-01   1.00800           0
    5261 A    391  GLN  CG   C2    -0.645000E-01   12.0100           0
    5262 A    391  GLN  HG2  HC     0.352000E-01   1.00800           0
    5263 A    391  GLN  HG3  HC     0.352000E-01   1.00800           0
    5264 A    391  GLN  CD   C      0.695100       12.0100           0
    5265 A    391  GLN  OE1  O     -0.608600       16.0000           0
    5266 A    391  GLN  NE2  N     -0.940700       14.0100           0
    5267 A    391  GLN  HE21 H      0.425100       1.00800           0
    5268 A    391  GLN  HE22 H      0.425100       1.00800           0
    5269 A    391  GLN  C    C      0.597300       12.0100           0
    5270 A    391  GLN  O    O     -0.567900       16.0000           0
    5271 A    393  ALA  N    N     -0.415700       14.0100           0
    5272 A    393  ALA  H    H      0.271900       1.00800           0
    5273 A    393  ALA  CA   CX     0.337000E-01   12.0100           0
    5274 A    393  ALA  HA   H1     0.823000E-01   1.00800           0
    5275 A    393  ALA  CB   CT    -0.182500       12.0100           0
    5276 A    393  ALA  HB1  HC     0.603000E-01   1.00800           0
    5277 A    393  ALA  HB2  HC     0.603000E-01   1.00800           0
    5278 A    393  ALA  HB3  HC     0.603000E-01   1.00800           0
    5279 A    393  ALA  C    C      0.597300       12.0100           0
    5280 A    393  ALA  O    O     -0.567900       16.0000           0
    5281 A    394  LEU  N    N     -0.415700       14.0100           0
    5282 A    394  LEU  H    H      0.271900       1.00800           0
    5283 A    394  LEU  CA   CX    -0.518000E-01   12.0100           0
    5284 A    394  LEU  HA   H1     0.922000E-01   1.00800           0
    5285 A    394  LEU  CB   C2    -0.110200       12.0100           0
    5286 A    394  LEU  HB2  HC     0.457000E-01   1.00800           0
    5287 A    394  LEU  HB3  HC     0.457000E-01   1.00800           0
    5288 A    394  LEU  CG   C3     0.353100       12.0100           0
    5289 A    394  LEU  HG   HC    -0.361000E-01   1.00800           0
    5290 A    394  LEU  CD1  CT    -0.412100       12.0100           0
    5291 A    394  LEU  HD11 HC     0.100000       1.00800           0
    5292 A    394  LEU  HD12 HC     0.100000       1.00800           0
    5293 A    394  LEU  HD13 HC     0.100000       1.00800           0
    5294 A    394  LEU  CD2  CT    -0.412100       12.0100           0
    5295 A    394  LEU  HD21 HC     0.100000       1.00800           0
    5296 A    394  LEU  HD22 HC     0.100000       1.00800           0
    5297 A    394  LEU  HD23 HC     0.100000       1.00800           0
    5298 A    394  LEU  C    C      0.597300       12.0100           0
    5299 A    394  LEU  O    O     -0.567900       16.0000           0
    5300 A    397  SER  N    N     -0.415700       14.0100           0
    5301 A    397  SER  H    H      0.271900       1.00800           0
    5302 A    397  SER  CA   CX    -0.249000E-01   12.0100           0
    5303 A    397  SER  HA   H1     0.843000E-01   1.00800           0
    5304 A    397  SER  CB   C2     0.211700       12.0100           0
    5305 A    397  SER  HB2  H1     0.352000E-01   1.00800           0
    5306 A    397  SER  HB3  H1     0.352000E-01   1.00800           0
    5307 A    397  SER  OG   OH    -0.654600       16.0000           0
    5308 A    397  SER  HG   HO     0.427500       1.00800           0
    5309 A    397  SER  C    C      0.597300       12.0100           0
    5310 A    397  SER  O    O     -0.567900       16.0000           0
    5311 LIGA 399  PLP  P    P       1.31160       30.9700           0
    5312 LIGA 399  PLP  C5'  CT     0.311600       12.0100           0
    5313 LIGA 399  PLP  C4'  CD     0.431100       12.0100           0
    5314 LIGA 399  PLP  C2'  CT    -0.524300       12.0100           0
    5315 LIGA 399  PLP  N1   NC    -0.232500       14.0100           0
    5316 LIGA 399  PLP  C2   CA     0.274000       12.0100           0
    5317 LIGA 399  PLP  C3   CA     0.443500       12.0100           0
    5318 LIGA 399  PLP  O3   OH    -0.672300       16.0000           0
    5319 LIGA 399  PLP  C4   CA    -0.291300       12.0100           0
    5320 LIGA 399  PLP  C5   CA     0.106000       12.0100           0
    5321 LIGA 399  PLP  C6   CA    -0.315500       12.0100           0
    5322 LIGA 399  PLP  OP1  OH    -0.668900       16.0000           0
    5323 LIGA 399  PLP  OP2  O2    -0.759300       16.0000           0
    5324 LIGA 399  PLP  OP3  O2    -0.759300       16.0000           0
    5325 LIGA 399  PLP  OP4  OS    -0.517500       16.0000           0
    5326 LIGA 399  PLP  H13  H1     0.288000E-01   1.00800           0
    5327 LIGA 399  PLP  H14  H1     0.288000E-01   1.00800           0
    5328 LIGA 399  PLP  H15  H4     0.166400       1.00800           0
    5329 LIGA 399  PLP  H16  HC     0.159600       1.00800           0
    5330 LIGA 399  PLP  H17  HC     0.159600       1.00800           0
    5331 LIGA 399  PLP  H18  HC     0.159600       1.00800           0
    5332 LIGA 399  PLP  H20  HA     0.196500       1.00800           0
    5333 LIGA 399  PLP  H22  H      0.368400       1.00800           0
    5334 LIGA 399  PLP  H19  HO     0.446600       1.00800           0
    5335 B    1011 ALA  N    N     -0.415700       14.0100           0
    5336 B    1011 ALA  H    H      0.271900       1.00800           0
    5337 B    1011 ALA  CA   CX     0.337000E-01   12.0100           0
    5338 B    1011 ALA  HA   H1     0.823000E-01   1.00800           0
    5339 B    1011 ALA  CB   CT    -0.182500       12.0100           0
    5340 B    1011 ALA  HB1  HC     0.603000E-01   1.00800           0
    5341 B    1011 ALA  HB2  HC     0.603000E-01   1.00800           0
    5342 B    1011 ALA  HB3  HC     0.603000E-01   1.00800           0
    5343 B    1011 ALA  C    C      0.597300       12.0100           0
    5344 B    1011 ALA  O    O     -0.567900       16.0000           0
    5345 B    1012 THR  N    N     -0.415700       14.0100           0
    5346 B    1012 THR  H    H      0.271900       1.00800           0
    5347 B    1012 THR  CA   CX    -0.389000E-01   12.0100           0
    5348 B    1012 THR  HA   H1     0.100700       1.00800           0
    5349 B    1012 THR  CB   C3     0.365400       12.0100           0
    5350 B    1012 THR  HB   H1     0.430000E-02   1.00800           0
    5351 B    1012 THR  CG2  CT    -0.243800       12.0100           0
    5352 B    1012 THR  HG21 HC     0.642000E-01   1.00800           0
    5353 B    1012 THR  HG22 HC     0.642000E-01   1.00800           0
    5354 B    1012 THR  HG23 HC     0.642000E-01   1.00800           0
    5355 B    1012 THR  OG1  OH    -0.676100       16.0000           0
    5356 B    1012 THR  HG1  HO     0.410200       1.00800           0
    5357 B    1012 THR  C    C      0.597300       12.0100           0
    5358 B    1012 THR  O    O     -0.567900       16.0000           0
    5359 B    1013 ARG  N    N     -0.347900       14.0100           0
    5360 B    1013 ARG  H    H      0.274700       1.00800           0
    5361 B    1013 ARG  CA   CX    -0.263700       12.0100           0
    5362 B    1013 ARG  HA   H1     0.156000       1.00800           0
    5363 B    1013 ARG  CB   C8    -0.700000E-03   12.0100           0
    5364 B    1013 ARG  HB2  HC     0.327000E-01   1.00800           0
    5365 B    1013 ARG  HB3  HC     0.327000E-01   1.00800           0
    5366 B    1013 ARG  CG   C8     0.390000E-01   12.0100           0
    5367 B    1013 ARG  HG2  HC     0.285000E-01   1.00800           0
    5368 B    1013 ARG  HG3  HC     0.285000E-01   1.00800           0
    5369 B    1013 ARG  CD   C8     0.486000E-01   12.0100           0
    5370 B    1013 ARG  HD2  H1     0.687000E-01   1.00800           0
    5371 B    1013 ARG  HD3  H1     0.687000E-01   1.00800           0
    5372 B    1013 ARG  NE   N2    -0.529500       14.0100           0
    5373 B    1013 ARG  HE   H      0.345600       1.00800           0
    5374 B    1013 ARG  CZ   CA     0.807600       12.0100           0
    5375 B    1013 ARG  NH1  N2    -0.862700       14.0100           0
    5376 B    1013 ARG  HH11 H      0.447800       1.00800           0
    5377 B    1013 ARG  HH12 H      0.447800       1.00800           0
    5378 B    1013 ARG  NH2  N2    -0.862700       14.0100           0
    5379 B    1013 ARG  HH21 H      0.447800       1.00800           0
    5380 B    1013 ARG  HH22 H      0.447800       1.00800           0
    5381 B    1013 ARG  C    C      0.734100       12.0100           0
    5382 B    1013 ARG  O    O     -0.589400       16.0000           0
    5383 B    1014 ALA  N    N     -0.415700       14.0100           0
    5384 B    1014 ALA  H    H      0.271900       1.00800           0
    5385 B    1014 ALA  CA   CX     0.337000E-01   12.0100           0
    5386 B    1014 ALA  HA   H1     0.823000E-01   1.00800           0
    5387 B    1014 ALA  CB   CT    -0.182500       12.0100           0
    5388 B    1014 ALA  HB1  HC     0.603000E-01   1.00800           0
    5389 B    1014 ALA  HB2  HC     0.603000E-01   1.00800           0
    5390 B    1014 ALA  HB3  HC     0.603000E-01   1.00800           0
    5391 B    1014 ALA  C    C      0.597300       12.0100           0
    5392 B    1014 ALA  O    O     -0.567900       16.0000           0
    5393 B    1015 ILE  N    N     -0.415700       14.0100           0
    5394 B    1015 ILE  H    H      0.271900       1.00800           0
    5395 B    1015 ILE  CA   CX    -0.597000E-01   12.0100           0
    5396 B    1015 ILE  HA   H1     0.869000E-01   1.00800           0
    5397 B    1015 ILE  CB   C3     0.130300       12.0100           0
    5398 B    1015 ILE  HB   HC     0.187000E-01   1.00800           0
    5399 B    1015 ILE  CG2  CT    -0.320400       12.0100           0
    5400 B    1015 ILE  HG21 HC     0.882000E-01   1.00800           0
    5401 B    1015 ILE  HG22 HC     0.882000E-01   1.00800           0
    5402 B    1015 ILE  HG23 HC     0.882000E-01   1.00800           0
    5403 B    1015 ILE  CG1  C2    -0.430000E-01   12.0100           0
    5404 B    1015 ILE  HG12 HC     0.236000E-01   1.00800           0
    5405 B    1015 ILE  HG13 HC     0.236000E-01   1.00800           0
    5406 B    1015 ILE  CD1  CT    -0.660000E-01   12.0100           0
    5407 B    1015 ILE  HD11 HC     0.186000E-01   1.00800           0
    5408 B    1015 ILE  HD12 HC     0.186000E-01   1.00800           0
    5409 B    1015 ILE  HD13 HC     0.186000E-01   1.00800           0
    5410 B    1015 ILE  C    C      0.597300       12.0100           0
    5411 B    1015 ILE  O    O     -0.567900       16.0000           0
    5412 B    1016 HIE  N    N     -0.415700       14.0100           0
    5413 B    1016 HIE  H    H      0.271900       1.00800           0
    5414 B    1016 HIE  CA   CX    -0.581000E-01   12.0100           0
    5415 B    1016 HIE  HA   H1     0.136000       1.00800           0
    5416 B    1016 HIE  CB   CT    -0.740000E-02   12.0100           0
    5417 B    1016 HIE  HB2  HC     0.367000E-01   1.00800           0
    5418 B    1016 HIE  HB3  HC     0.367000E-01   1.00800           0
    5419 B    1016 HIE  CG   CC     0.186800       12.0100           0
    5420 B    1016 HIE  ND1  NB    -0.543200       14.0100           0
    5421 B    1016 HIE  CE1  CR     0.163500       12.0100           0
    5422 B    1016 HIE  HE1  H5     0.143500       1.00800           0
    5423 B    1016 HIE  NE2  NA    -0.279500       14.0100           0
    5424 B    1016 HIE  HE2  H      0.333900       1.00800           0
    5425 B    1016 HIE  CD2  CW    -0.220700       12.0100           0
    5426 B    1016 HIE  HD2  H4     0.186200       1.00800           0
    5427 B    1016 HIE  C    C      0.597300       12.0100           0
    5428 B    1016 HIE  O    O     -0.567900       16.0000           0
    5429 B    1017 HID  N    N     -0.415700       14.0100           0
    5430 B    1017 HID  H    H      0.271900       1.00800           0
    5431 B    1017 HID  CA   CX     0.188000E-01   12.0100           0
    5432 B    1017 HID  HA   H1     0.881000E-01   1.00800           0
    5433 B    1017 HID  CB   CT    -0.462000E-01   12.0100           0
    5434 B    1017 HID  HB2  HC     0.402000E-01   1.00800           0
    5435 B    1017 HID  HB3  HC     0.402000E-01   1.00800           0
    5436 B    1017 HID  CG   CC    -0.266000E-01   12.0100           0
    5437 B    1017 HID  ND1  NA    -0.381100       14.0100           0
    5438 B    1017 HID  HD1  H      0.364900       1.00800           0
    5439 B    1017 HID  CE1  CR     0.205700       12.0100           0
    5440 B    1017 HID  HE1  H5     0.139200       1.00800           0
    5441 B    1017 HID  NE2  NB    -0.572700       14.0100           0
    5442 B    1017 HID  CD2  CV     0.129200       12.0100           0
    5443 B    1017 HID  HD2  H4     0.114700       1.00800           0
    5444 B    1017 HID  C    C      0.597300       12.0100           0
    5445 B    1017 HID  O    O     -0.567900       16.0000           0
    5446 B    1019 TYR  N    N     -0.415700       14.0100           0
    5447 B    1019 TYR  H    H      0.271900       1.00800           0
    5448 B    1019 TYR  CA   CX    -0.140000E-02   12.0100           0
    5449 B    1019 TYR  HA   H1     0.876000E-01   1.00800           0
    5450 B    1019 TYR  CB   CT    -0.152000E-01   12.0100           0
    5451 B    1019 TYR  HB2  HC     0.295000E-01   1.00800           0
    5452 B    1019 TYR  HB3  HC     0.295000E-01   1.00800           0
    5453 B    1019 TYR  CG   CA    -0.110000E-02   12.0100           0
    5454 B    1019 TYR  CD1  CA    -0.190600       12.0100           0
    5455 B    1019 TYR  HD1  HA     0.169900       1.00800           0
    5456 B    1019 TYR  CE1  CA    -0.234100       12.0100           0
    5457 B    1019 TYR  HE1  HA     0.165600       1.00800           0
    5458 B    1019 TYR  CZ   C      0.322600       12.0100           0
    5459 B    1019 TYR  OH   OH    -0.557900       16.0000           0
    5460 B    1019 TYR  HH   HO     0.399200       1.00800           0
    5461 B    1019 TYR  CE2  CA    -0.234100       12.0100           0
    5462 B    1019 TYR  HE2  HA     0.165600       1.00800           0
    5463 B    1019 TYR  CD2  CA    -0.190600       12.0100           0
    5464 B    1019 TYR  HD2  HA     0.169900       1.00800           0
    5465 B    1019 TYR  C    C      0.597300       12.0100           0
    5466 B    1019 TYR  O    O     -0.567900       16.0000           0
    5467 B    1020 ASP  N    N     -0.516300       14.0100           0
    5468 B    1020 ASP  H    H      0.293600       1.00800           0
    5469 B    1020 ASP  CA   CX     0.381000E-01   12.0100           0
    5470 B    1020 ASP  HA   H1     0.880000E-01   1.00800           0
    5471 B    1020 ASP  CB   C2    -0.303000E-01   12.0100           0
    5472 B    1020 ASP  HB2  HC    -0.122000E-01   1.00800           0
    5473 B    1020 ASP  HB3  HC    -0.122000E-01   1.00800           0
    5474 B    1020 ASP  CG   CO     0.799400       12.0100           0
    5475 B    1020 ASP  OD1  O2    -0.801400       16.0000           0
    5476 B    1020 ASP  OD2  O2    -0.801400       16.0000           0
    5477 B    1020 ASP  C    C      0.536600       12.0100           0
    5478 B    1020 ASP  O    O     -0.581900       16.0000           0
    5479 B    1021 PRO  N    N     -0.254800       14.0100           0
    5480 B    1021 PRO  CD   CT     0.192000E-01   12.0100           0
    5481 B    1021 PRO  HD2  H1     0.391000E-01   1.00800           0
    5482 B    1021 PRO  HD3  H1     0.391000E-01   1.00800           0
    5483 B    1021 PRO  CG   CT     0.189000E-01   12.0100           0
    5484 B    1021 PRO  HG2  HC     0.213000E-01   1.00800           0
    5485 B    1021 PRO  HG3  HC     0.213000E-01   1.00800           0
    5486 B    1021 PRO  CB   CT    -0.700000E-02   12.0100           0
    5487 B    1021 PRO  HB2  HC     0.253000E-01   1.00800           0
    5488 B    1021 PRO  HB3  HC     0.253000E-01   1.00800           0
    5489 B    1021 PRO  CA   CX    -0.266000E-01   12.0100           0
    5490 B    1021 PRO  HA   H1     0.641000E-01   1.00800           0
    5491 B    1021 PRO  C    C      0.589600       12.0100           0
    5492 B    1021 PRO  O    O     -0.574800       16.0000           0
    5493 B    1022 GLN  N    N     -0.415700       14.0100           0
    5494 B    1022 GLN  H    H      0.271900       1.00800           0
    5495 B    1022 GLN  CA   CX    -0.310000E-02   12.0100           0
    5496 B    1022 GLN  HA   H1     0.850000E-01   1.00800           0
    5497 B    1022 GLN  CB   C2    -0.360000E-02   12.0100           0
    5498 B    1022 GLN  HB2  HC     0.171000E-01   1.00800           0
    5499 B    1022 GLN  HB3  HC     0.171000E-01   1.00800           0
    5500 B    1022 GLN  CG   C2    -0.645000E-01   12.0100           0
    5501 B    1022 GLN  HG2  HC     0.352000E-01   1.00800           0
    5502 B    1022 GLN  HG3  HC     0.352000E-01   1.00800           0
    5503 B    1022 GLN  CD   C      0.695100       12.0100           0
    5504 B    1022 GLN  OE1  O     -0.608600       16.0000           0
    5505 B    1022 GLN  NE2  N     -0.940700       14.0100           0
    5506 B    1022 GLN  HE21 H      0.425100       1.00800           0
    5507 B    1022 GLN  HE22 H      0.425100       1.00800           0
    5508 B    1022 GLN  C    C      0.597300       12.0100           0
    5509 B    1022 GLN  O    O     -0.567900       16.0000           0
    5510 B    1023 ASP  N    N     -0.516300       14.0100           0
    5511 B    1023 ASP  H    H      0.293600       1.00800           0
    5512 B    1023 ASP  CA   CX     0.381000E-01   12.0100           0
    5513 B    1023 ASP  HA   H1     0.880000E-01   1.00800           0
    5514 B    1023 ASP  CB   C2    -0.303000E-01   12.0100           0
    5515 B    1023 ASP  HB2  HC    -0.122000E-01   1.00800           0
    5516 B    1023 ASP  HB3  HC    -0.122000E-01   1.00800           0
    5517 B    1023 ASP  CG   CO     0.799400       12.0100           0
    5518 B    1023 ASP  OD1  O2    -0.801400       16.0000           0
    5519 B    1023 ASP  OD2  O2    -0.801400       16.0000           0
    5520 B    1023 ASP  C    C      0.536600       12.0100           0
    5521 B    1023 ASP  O    O     -0.581900       16.0000           0
    5522 B    1024 HID  N    N     -0.415700       14.0100           0
    5523 B    1024 HID  H    H      0.271900       1.00800           0
    5524 B    1024 HID  CA   CX     0.188000E-01   12.0100           0
    5525 B    1024 HID  HA   H1     0.881000E-01   1.00800           0
    5526 B    1024 HID  CB   CT    -0.462000E-01   12.0100           0
    5527 B    1024 HID  HB2  HC     0.402000E-01   1.00800           0
    5528 B    1024 HID  HB3  HC     0.402000E-01   1.00800           0
    5529 B    1024 HID  CG   CC    -0.266000E-01   12.0100           0
    5530 B    1024 HID  ND1  NA    -0.381100       14.0100           0
    5531 B    1024 HID  HD1  H      0.364900       1.00800           0
    5532 B    1024 HID  CE1  CR     0.205700       12.0100           0
    5533 B    1024 HID  HE1  H5     0.139200       1.00800           0
    5534 B    1024 HID  NE2  NB    -0.572700       14.0100           0
    5535 B    1024 HID  CD2  CV     0.129200       12.0100           0
    5536 B    1024 HID  HD2  H4     0.114700       1.00800           0
    5537 B    1024 HID  C    C      0.597300       12.0100           0
    5538 B    1024 HID  O    O     -0.567900       16.0000           0
    5539 B    1025 GLY  N    N     -0.415700       14.0100           0
    5540 B    1025 GLY  H    H      0.271900       1.00800           0
    5541 B    1025 GLY  CA   CX    -0.252000E-01   12.0100           0
    5542 B    1025 GLY  HA2  H1     0.698000E-01   1.00800           0
    5543 B    1025 GLY  HA3  H1     0.698000E-01   1.00800           0
    5544 B    1025 GLY  C    C      0.597300       12.0100           0
    5545 B    1025 GLY  O    O     -0.567900       16.0000           0
    5546 B    1026 GLY  N    N     -0.415700       14.0100           0
    5547 B    1026 GLY  H    H      0.271900       1.00800           0
    5548 B    1026 GLY  CA   CX    -0.252000E-01   12.0100           0
    5549 B    1026 GLY  HA2  H1     0.698000E-01   1.00800           0
    5550 B    1026 GLY  HA3  H1     0.698000E-01   1.00800           0
    5551 B    1026 GLY  C    C      0.597300       12.0100           0
    5552 B    1026 GLY  O    O     -0.567900       16.0000           0
    5553 B    1027 ALA  N    N     -0.415700       14.0100           0
    5554 B    1027 ALA  H    H      0.271900       1.00800           0
    5555 B    1027 ALA  CA   CX     0.337000E-01   12.0100           0
    5556 B    1027 ALA  HA   H1     0.823000E-01   1.00800           0
    5557 B    1027 ALA  CB   CT    -0.182500       12.0100           0
    5558 B    1027 ALA  HB1  HC     0.603000E-01   1.00800           0
    5559 B    1027 ALA  HB2  HC     0.603000E-01   1.00800           0
    5560 B    1027 ALA  HB3  HC     0.603000E-01   1.00800           0
    5561 B    1027 ALA  C    C      0.597300       12.0100           0
    5562 B    1027 ALA  O    O     -0.567900       16.0000           0
    5563 B    1028 LEU  N    N     -0.415700       14.0100           0
    5564 B    1028 LEU  H    H      0.271900       1.00800           0
    5565 B    1028 LEU  CA   CX    -0.518000E-01   12.0100           0
    5566 B    1028 LEU  HA   H1     0.922000E-01   1.00800           0
    5567 B    1028 LEU  CB   C2    -0.110200       12.0100           0
    5568 B    1028 LEU  HB2  HC     0.457000E-01   1.00800           0
    5569 B    1028 LEU  HB3  HC     0.457000E-01   1.00800           0
    5570 B    1028 LEU  CG   C3     0.353100       12.0100           0
    5571 B    1028 LEU  HG   HC    -0.361000E-01   1.00800           0
    5572 B    1028 LEU  CD1  CT    -0.412100       12.0100           0
    5573 B    1028 LEU  HD11 HC     0.100000       1.00800           0
    5574 B    1028 LEU  HD12 HC     0.100000       1.00800           0
    5575 B    1028 LEU  HD13 HC     0.100000       1.00800           0
    5576 B    1028 LEU  CD2  CT    -0.412100       12.0100           0
    5577 B    1028 LEU  HD21 HC     0.100000       1.00800           0
    5578 B    1028 LEU  HD22 HC     0.100000       1.00800           0
    5579 B    1028 LEU  HD23 HC     0.100000       1.00800           0
    5580 B    1028 LEU  C    C      0.597300       12.0100           0
    5581 B    1028 LEU  O    O     -0.567900       16.0000           0
    5582 B    1029 VAL  N    N     -0.415700       14.0100           0
    5583 B    1029 VAL  H    H      0.271900       1.00800           0
    5584 B    1029 VAL  CA   CX    -0.875000E-01   12.0100           0
    5585 B    1029 VAL  HA   H1     0.969000E-01   1.00800           0
    5586 B    1029 VAL  CB   C3     0.298500       12.0100           0
    5587 B    1029 VAL  HB   HC    -0.297000E-01   1.00800           0
    5588 B    1029 VAL  CG1  CT    -0.319200       12.0100           0
    5589 B    1029 VAL  HG11 HC     0.791000E-01   1.00800           0
    5590 B    1029 VAL  HG12 HC     0.791000E-01   1.00800           0
    5591 B    1029 VAL  HG13 HC     0.791000E-01   1.00800           0
    5592 B    1029 VAL  CG2  CT    -0.319200       12.0100           0
    5593 B    1029 VAL  HG21 HC     0.791000E-01   1.00800           0
    5594 B    1029 VAL  HG22 HC     0.791000E-01   1.00800           0
    5595 B    1029 VAL  HG23 HC     0.791000E-01   1.00800           0
    5596 B    1029 VAL  C    C      0.597300       12.0100           0
    5597 B    1029 VAL  O    O     -0.567900       16.0000           0
    5598 B    1030 PRO  N    N     -0.254800       14.0100           0
    5599 B    1030 PRO  CD   CT     0.192000E-01   12.0100           0
    5600 B    1030 PRO  HD2  H1     0.391000E-01   1.00800           0
    5601 B    1030 PRO  HD3  H1     0.391000E-01   1.00800           0
    5602 B    1030 PRO  CG   CT     0.189000E-01   12.0100           0
    5603 B    1030 PRO  HG2  HC     0.213000E-01   1.00800           0
    5604 B    1030 PRO  HG3  HC     0.213000E-01   1.00800           0
    5605 B    1030 PRO  CB   CT    -0.700000E-02   12.0100           0
    5606 B    1030 PRO  HB2  HC     0.253000E-01   1.00800           0
    5607 B    1030 PRO  HB3  HC     0.253000E-01   1.00800           0
    5608 B    1030 PRO  CA   CX    -0.266000E-01   12.0100           0
    5609 B    1030 PRO  HA   H1     0.641000E-01   1.00800           0
    5610 B    1030 PRO  C    C      0.589600       12.0100           0
    5611 B    1030 PRO  O    O     -0.574800       16.0000           0
    5612 B    1031 PRO  N    N     -0.254800       14.0100           0
    5613 B    1031 PRO  CD   CT     0.192000E-01   12.0100           0
    5614 B    1031 PRO  HD2  H1     0.391000E-01   1.00800           0
    5615 B    1031 PRO  HD3  H1     0.391000E-01   1.00800           0
    5616 B    1031 PRO  CG   CT     0.189000E-01   12.0100           0
    5617 B    1031 PRO  HG2  HC     0.213000E-01   1.00800           0
    5618 B    1031 PRO  HG3  HC     0.213000E-01   1.00800           0
    5619 B    1031 PRO  CB   CT    -0.700000E-02   12.0100           0
    5620 B    1031 PRO  HB2  HC     0.253000E-01   1.00800           0
    5621 B    1031 PRO  HB3  HC     0.253000E-01   1.00800           0
    5622 B    1031 PRO  CA   CX    -0.266000E-01   12.0100           0
    5623 B    1031 PRO  HA   H1     0.641000E-01   1.00800           0
    5624 B    1031 PRO  C    C      0.589600       12.0100           0
    5625 B    1031 PRO  O    O     -0.574800       16.0000           0
    5626 B    1032 VAL  N    N     -0.415700       14.0100           0
    5627 B    1032 VAL  H    H      0.271900       1.00800           0
[truncated: 4,844,068 more chars]
