# Supplementary material for: A Computational Model for the PLP-Dependent Enzyme Methionine γ-Lyase
Source: Front Mol Biosci. 2022 Apr 26;9:886358. doi: 10.3389/fmolb.2022.886358 (PMC9087591; doi:10.3389/fmolb.2022.886358)
Supplement: Supplementary file 2 [file DataSheet2.zip › N2_600ns.pdb]

REMARK  FINAL COORDINATES WRITTEN BY NAMD AT TIMESTEP 300000000
ATOM      1  N   LEU     7      14.746 -16.226  23.041  1.00 40.08      A      
ATOM      2  H   LEU     7      15.581 -15.718  22.785  1.00  0.00      A      
ATOM      3  CA  LEU     7      13.820 -16.219  21.941  1.00 39.32      A      
ATOM      4  HA  LEU     7      12.969 -16.759  22.357  1.00  0.00      A      
ATOM      5  CB  LEU     7      13.505 -14.720  21.705  1.00 40.79      A      
ATOM      6  HB2 LEU     7      14.378 -14.090  21.534  1.00  0.00      A      
ATOM      7  HB3 LEU     7      13.191 -14.319  22.669  1.00  0.00      A      
ATOM      8  CG  LEU     7      12.466 -14.431  20.642  1.00 41.31      A      
ATOM      9  HG  LEU     7      12.607 -15.029  19.742  1.00  0.00      A      
ATOM     10  CD1 LEU     7      11.016 -14.612  21.123  1.00 42.25      A      
ATOM     11 HD11 LEU     7      10.926 -15.674  21.352  1.00  0.00      A      
ATOM     12 HD12 LEU     7      10.377 -14.464  20.253  1.00  0.00      A      
ATOM     13 HD13 LEU     7      11.000 -13.923  21.967  1.00  0.00      A      
ATOM     14  CD2 LEU     7      12.502 -12.951  20.268  1.00 42.69      A      
ATOM     15 HD21 LEU     7      13.514 -12.558  20.172  1.00  0.00      A      
ATOM     16 HD22 LEU     7      12.180 -12.339  21.111  1.00  0.00      A      
ATOM     17 HD23 LEU     7      11.927 -12.723  19.370  1.00  0.00      A      
ATOM     18  C   LEU     7      14.414 -16.902  20.735  1.00 37.63      A      
ATOM     19  O   LEU     7      15.578 -16.513  20.397  1.00 38.19      A      
ATOM     20  N   PRO     8      13.627 -17.825  20.090  1.00 36.02      A      
ATOM     21  CD  PRO     8      12.334 -18.369  20.454  1.00 35.18      A      
ATOM     22  HD2 PRO     8      11.684 -17.618  20.903  1.00  0.00      A      
ATOM     23  HD3 PRO     8      12.537 -19.155  21.181  1.00  0.00      A      
ATOM     24  CG  PRO     8      11.689 -18.926  19.195  1.00 35.19      A      
ATOM     25  HG2 PRO     8      11.018 -18.180  18.770  1.00  0.00      A      
ATOM     26  HG3 PRO     8      11.056 -19.773  19.460  1.00  0.00      A      
ATOM     27  CB  PRO     8      12.860 -19.314  18.405  1.00 34.44      A      
ATOM     28  HB2 PRO     8      12.682 -19.258  17.331  1.00  0.00      A      
ATOM     29  HB3 PRO     8      12.996 -20.325  18.791  1.00  0.00      A      
ATOM     30  CA  PRO     8      13.948 -18.328  18.695  1.00 33.92      A      
ATOM     31  HA  PRO     8      14.892 -18.872  18.664  1.00  0.00      A      
ATOM     32  C   PRO     8      14.044 -17.206  17.717  1.00 32.47      A      
ATOM     33  O   PRO     8      13.354 -16.169  17.798  1.00 32.02      A      
ATOM     34  N   GLY     9      14.969 -17.335  16.739  1.00 31.32      A      
ATOM     35  H   GLY     9      15.398 -18.249  16.705  1.00  0.00      A      
ATOM     36  CA  GLY     9      15.345 -16.319  15.788  1.00 29.33      A      
ATOM     37  HA2 GLY     9      16.211 -16.580  15.180  1.00  0.00      A      
ATOM     38  HA3 GLY     9      15.638 -15.463  16.395  1.00  0.00      A      
ATOM     39  C   GLY     9      14.258 -15.886  14.828  1.00 28.43      A      
ATOM     40  O   GLY     9      13.129 -16.430  14.904  1.00 27.46      A      
ATOM     41  N   PHE    10      14.477 -14.802  14.010  1.00 27.86      A      
ATOM     42  H   PHE    10      15.398 -14.392  13.957  1.00  0.00      A      
ATOM     43  CA  PHE    10      13.463 -14.172  13.183  1.00 26.72      A      
ATOM     44  HA  PHE    10      12.639 -13.908  13.846  1.00  0.00      A      
ATOM     45  CB  PHE    10      13.908 -12.804  12.720  1.00 27.00      A      
ATOM     46  HB2 PHE    10      14.499 -12.895  11.808  1.00  0.00      A      
ATOM     47  HB3 PHE    10      14.465 -12.376  13.553  1.00  0.00      A      
ATOM     48  CG  PHE    10      12.798 -11.888  12.386  1.00 27.01      A      
ATOM     49  CD1 PHE    10      12.517 -10.899  13.291  1.00 26.29      A      
ATOM     50  HD1 PHE    10      13.033 -10.860  14.239  1.00  0.00      A      
ATOM     51  CE1 PHE    10      11.473  -9.971  12.996  1.00 26.65      A      
ATOM     52  HE1 PHE    10      11.200  -9.205  13.707  1.00  0.00      A      
ATOM     53  CZ  PHE    10      10.648 -10.133  11.888  1.00 25.75      A      
ATOM     54  HZ  PHE    10       9.849  -9.453  11.630  1.00  0.00      A      
ATOM     55  CE2 PHE    10      10.920 -11.172  10.964  1.00 25.59      A      
ATOM     56  HE2 PHE    10      10.285 -11.161  10.091  1.00  0.00      A      
ATOM     57  CD2 PHE    10      12.063 -11.984  11.191  1.00 26.52      A      
ATOM     58  HD2 PHE    10      12.255 -12.780  10.487  1.00  0.00      A      
ATOM     59  C   PHE    10      13.106 -15.173  12.004  1.00 26.16      A      
ATOM     60  O   PHE    10      11.958 -15.400  11.714  1.00 25.29      A      
ATOM     61  N   ALA    11      14.145 -15.819  11.464  1.00 25.60      A      
ATOM     62  H   ALA    11      15.103 -15.652  11.737  1.00  0.00      A      
ATOM     63  CA  ALA    11      14.000 -16.926  10.562  1.00 25.90      A      
ATOM     64  HA  ALA    11      13.527 -16.515   9.670  1.00  0.00      A      
ATOM     65  CB  ALA    11      15.359 -17.523  10.146  1.00 26.41      A      
ATOM     66  HB1 ALA    11      15.087 -18.206   9.340  1.00  0.00      A      
ATOM     67  HB2 ALA    11      15.902 -17.950  10.989  1.00  0.00      A      
ATOM     68  HB3 ALA    11      15.991 -16.717   9.773  1.00  0.00      A      
ATOM     69  C   ALA    11      13.114 -18.067  11.081  1.00 26.00      A      
ATOM     70  O   ALA    11      12.199 -18.536  10.364  1.00 26.33      A      
ATOM     71  N   THR    12      13.488 -18.556  12.289  1.00 25.92      A      
ATOM     72  H   THR    12      14.295 -18.083  12.669  1.00  0.00      A      
ATOM     73  CA  THR    12      12.746 -19.630  13.038  1.00 25.79      A      
ATOM     74  HA  THR    12      12.699 -20.546  12.449  1.00  0.00      A      
ATOM     75  CB  THR    12      13.272 -19.946  14.527  1.00 25.65      A      
ATOM     76  HB  THR    12      13.097 -19.074  15.158  1.00  0.00      A      
ATOM     77  CG2 THR    12      12.634 -21.226  15.048  1.00 25.93      A      
ATOM     78 HG21 THR    12      11.568 -21.048  15.192  1.00  0.00      A      
ATOM     79 HG22 THR    12      13.013 -21.462  16.042  1.00  0.00      A      
ATOM     80 HG23 THR    12      12.700 -22.022  14.305  1.00  0.00      A      
ATOM     81  OG1 THR    12      14.642 -20.151  14.642  1.00 25.03      A      
ATOM     82  HG1 THR    12      15.120 -19.463  14.173  1.00  0.00      A      
ATOM     83  C   THR    12      11.260 -19.282  13.221  1.00 25.57      A      
ATOM     84  O   THR    12      10.455 -20.028  12.608  1.00 25.58      A      
ATOM     85  N   ARG    13      10.975 -18.135  13.856  1.00 25.58      A      
ATOM     86  H   ARG    13      11.739 -17.622  14.272  1.00  0.00      A      
ATOM     87  CA  ARG    13       9.599 -17.652  14.075  1.00 25.38      A      
ATOM     88  HA  ARG    13       9.089 -18.527  14.480  1.00  0.00      A      
ATOM     89  CB  ARG    13       9.533 -16.437  14.993  1.00 25.88      A      
ATOM     90  HB2 ARG    13       8.521 -16.038  14.933  1.00  0.00      A      
ATOM     91  HB3 ARG    13      10.208 -15.668  14.615  1.00  0.00      A      
ATOM     92  CG  ARG    13      10.016 -16.740  16.429  1.00 25.64      A      
ATOM     93  HG2 ARG    13      11.011 -17.186  16.456  1.00  0.00      A      
ATOM     94  HG3 ARG    13       9.312 -17.507  16.753  1.00  0.00      A      
ATOM     95  CD  ARG    13      10.032 -15.625  17.518  1.00 25.42      A      
ATOM     96  HD2 ARG    13      10.395 -15.856  18.519  1.00  0.00      A      
ATOM     97  HD3 ARG    13       8.975 -15.359  17.530  1.00  0.00      A      
ATOM     98  NE  ARG    13      10.836 -14.508  16.989  1.00 26.69      A      
ATOM     99  HE  ARG    13      11.836 -14.652  16.981  1.00  0.00      A      
ATOM    100  CZ  ARG    13      10.586 -13.268  16.699  1.00 26.26      A      
ATOM    101  NH1 ARG    13       9.360 -12.793  16.684  1.00 27.81      A      
ATOM    102 HH11 ARG    13       9.123 -11.813  16.730  1.00  0.00      A      
ATOM    103 HH12 ARG    13       8.623 -13.351  17.091  1.00  0.00      A      
ATOM    104  NH2 ARG    13      11.538 -12.395  16.466  1.00 28.14      A      
ATOM    105 HH21 ARG    13      12.507 -12.631  16.626  1.00  0.00      A      
ATOM    106 HH22 ARG    13      11.213 -11.439  16.449  1.00  0.00      A      
ATOM    107  C   ARG    13       8.795 -17.441  12.823  1.00 25.04      A      
ATOM    108  O   ARG    13       7.701 -17.948  12.813  1.00 24.94      A      
ATOM    109  N   ALA    14       9.363 -16.877  11.795  1.00 24.47      A      
ATOM    110  H   ALA    14      10.310 -16.524  11.803  1.00  0.00      A      
ATOM    111  CA  ALA    14       8.776 -16.837  10.444  1.00 24.73      A      
ATOM    112  HA  ALA    14       7.759 -16.460  10.554  1.00  0.00      A      
ATOM    113  CB  ALA    14       9.603 -15.863   9.620  1.00 24.45      A      
ATOM    114  HB1 ALA    14       9.549 -14.873  10.073  1.00  0.00      A      
ATOM    115  HB2 ALA    14       9.138 -15.762   8.640  1.00  0.00      A      
ATOM    116  HB3 ALA    14      10.611 -16.253   9.476  1.00  0.00      A      
ATOM    117  C   ALA    14       8.638 -18.245   9.767  1.00 24.92      A      
ATOM    118  O   ALA    14       7.919 -18.292   8.760  1.00 25.10      A      
ATOM    119  N   ILE    15       9.176 -19.357  10.285  1.00 24.95      A      
ATOM    120  H   ILE    15       9.828 -19.217  11.044  1.00  0.00      A      
ATOM    121  CA  ILE    15       8.848 -20.694   9.854  1.00 24.94      A      
ATOM    122  HA  ILE    15       8.348 -20.669   8.886  1.00  0.00      A      
ATOM    123  CB  ILE    15      10.088 -21.568   9.528  1.00 24.78      A      
ATOM    124  HB  ILE    15      10.776 -21.555  10.373  1.00  0.00      A      
ATOM    125  CG2 ILE    15       9.771 -23.038   9.197  1.00 24.83      A      
ATOM    126 HG21 ILE    15      10.645 -23.584   8.841  1.00  0.00      A      
ATOM    127 HG22 ILE    15       9.083 -23.107   8.355  1.00  0.00      A      
ATOM    128 HG23 ILE    15       9.475 -23.558  10.109  1.00  0.00      A      
ATOM    129  CG1 ILE    15      10.792 -20.947   8.295  1.00 24.32      A      
ATOM    130 HG12 ILE    15      10.787 -19.859   8.228  1.00  0.00      A      
ATOM    131 HG13 ILE    15      10.327 -21.331   7.386  1.00  0.00      A      
ATOM    132  CD1 ILE    15      12.328 -21.238   8.477  1.00 25.15      A      
ATOM    133 HD11 ILE    15      12.747 -20.882   9.418  1.00  0.00      A      
ATOM    134 HD12 ILE    15      12.826 -20.596   7.751  1.00  0.00      A      
ATOM    135 HD13 ILE    15      12.667 -22.254   8.276  1.00  0.00      A      
ATOM    136  C   ILE    15       7.854 -21.464  10.734  1.00 25.68      A      
ATOM    137  O   ILE    15       7.021 -22.299  10.261  1.00 25.90      A      
ATOM    138  N   HIE    16       7.777 -21.118  11.957  1.00 25.62      A      
ATOM    139  H   HIE    16       8.383 -20.361  12.238  1.00  0.00      A      
ATOM    140  CA  HIE    16       7.186 -21.987  13.022  1.00 26.80      A      
ATOM    141  HA  HIE    16       6.762 -22.873  12.549  1.00  0.00      A      
ATOM    142  CB  HIE    16       8.290 -22.514  13.956  1.00 26.49      A      
ATOM    143  HB2 HIE    16       7.902 -22.932  14.885  1.00  0.00      A      
ATOM    144  HB3 HIE    16       9.025 -21.741  14.179  1.00  0.00      A      
ATOM    145  CG  HIE    16       9.102 -23.600  13.343  1.00 26.47      A      
ATOM    146  ND1 HIE    16       8.506 -24.734  12.769  1.00 26.08      A      
ATOM    147  CE1 HIE    16       9.452 -25.538  12.369  1.00 26.46      A      
ATOM    148  HE1 HIE    16       9.394 -26.400  11.722  1.00  0.00      A      
ATOM    149  NE2 HIE    16      10.673 -24.896  12.437  1.00 27.26      A      
ATOM    150  HE2 HIE    16      11.568 -25.256  12.138  1.00  0.00      A      
ATOM    151  CD2 HIE    16      10.441 -23.732  13.141  1.00 26.17      A      
ATOM    152  HD2 HIE    16      11.207 -23.043  13.464  1.00  0.00      A      
ATOM    153  C   HIE    16       6.151 -21.427  13.990  1.00 27.44      A      
ATOM    154  O   HIE    16       5.340 -22.190  14.485  1.00 27.69      A      
ATOM    155  N   HID    17       6.117 -20.096  14.296  1.00 28.21      A      
ATOM    156  H   HID    17       6.824 -19.490  13.905  1.00  0.00      A      
ATOM    157  CA  HID    17       5.241 -19.509  15.276  1.00 28.85      A      
ATOM    158  HA  HID    17       5.522 -20.035  16.189  1.00  0.00      A      
ATOM    159  CB  HID    17       5.682 -18.043  15.515  1.00 29.31      A      
ATOM    160  HB2 HID    17       5.390 -17.359  14.718  1.00  0.00      A      
ATOM    161  HB3 HID    17       6.756 -17.888  15.618  1.00  0.00      A      
ATOM    162  CG  HID    17       5.164 -17.442  16.772  1.00 30.46      A      
ATOM    163  ND1 HID    17       5.635 -17.800  18.069  1.00 30.45      A      
ATOM    164  HD1 HID    17       6.443 -18.336  18.352  1.00  0.00      A      
ATOM    165  CE1 HID    17       4.811 -17.193  18.967  1.00 31.22      A      
ATOM    166  HE1 HID    17       5.031 -17.080  20.018  1.00  0.00      A      
ATOM    167  NE2 HID    17       3.823 -16.503  18.333  1.00 30.94      A      
ATOM    168  CD2 HID    17       4.001 -16.736  17.007  1.00 30.42      A      
ATOM    169  HD2 HID    17       3.239 -16.639  16.247  1.00  0.00      A      
ATOM    170  C   HID    17       3.762 -19.708  15.138  1.00 29.27      A      
ATOM    171  O   HID    17       3.188 -19.744  14.040  1.00 27.44      A      
ATOM    172  N   GLY    18       3.182 -19.935  16.302  1.00 29.53      A      
ATOM    173  H   GLY    18       3.798 -19.982  17.101  1.00  0.00      A      
ATOM    174  CA  GLY    18       1.772 -20.218  16.444  1.00 30.18      A      
ATOM    175  HA2 GLY    18       1.205 -19.486  15.868  1.00  0.00      A      
ATOM    176  HA3 GLY    18       1.455 -20.090  17.479  1.00  0.00      A      
ATOM    177  C   GLY    18       1.417 -21.629  16.019  1.00 30.75      A      
ATOM    178  O   GLY    18       0.238 -21.989  15.993  1.00 30.30      A      
ATOM    179  N   TYR    19       2.429 -22.547  15.815  1.00 31.37      A      
ATOM    180  H   TYR    19       3.357 -22.166  15.699  1.00  0.00      A      
ATOM    181  CA  TYR    19       2.189 -23.892  15.378  1.00 32.59      A      
ATOM    182  HA  TYR    19       1.249 -24.339  15.703  1.00  0.00      A      
ATOM    183  CB  TYR    19       2.077 -23.861  13.817  1.00 31.55      A      
ATOM    184  HB2 TYR    19       3.026 -23.616  13.340  1.00  0.00      A      
ATOM    185  HB3 TYR    19       1.339 -23.118  13.514  1.00  0.00      A      
ATOM    186  CG  TYR    19       1.526 -25.097  13.177  1.00 30.85      A      
ATOM    187  CD1 TYR    19       0.109 -25.286  13.086  1.00 30.87      A      
ATOM    188  HD1 TYR    19      -0.590 -24.619  13.568  1.00  0.00      A      
ATOM    189  CE1 TYR    19      -0.297 -26.488  12.477  1.00 31.18      A      
ATOM    190  HE1 TYR    19      -1.347 -26.737  12.441  1.00  0.00      A      
ATOM    191  CZ  TYR    19       0.625 -27.420  11.918  1.00 30.98      A      
ATOM    192  OH  TYR    19       0.196 -28.590  11.364  1.00 31.27      A      
ATOM    193  HH  TYR    19       0.866 -29.195  11.037  1.00  0.00      A      
ATOM    194  CE2 TYR    19       1.965 -27.208  11.976  1.00 30.61      A      
ATOM    195  HE2 TYR    19       2.695 -27.880  11.550  1.00  0.00      A      
ATOM    196  CD2 TYR    19       2.461 -26.033  12.582  1.00 30.37      A      
ATOM    197  HD2 TYR    19       3.532 -25.896  12.615  1.00  0.00      A      
ATOM    198  C   TYR    19       3.205 -24.962  15.749  1.00 34.12      A      
ATOM    199  O   TYR    19       4.390 -24.892  15.448  1.00 34.15      A      
ATOM    200  N   VAL    29       2.941 -28.726   7.283  1.00 27.09      A      
ATOM    201  H   VAL    29       3.207 -29.380   6.560  1.00  0.00      A      
ATOM    202  CA  VAL    29       2.324 -27.489   6.799  1.00 26.97      A      
ATOM    203  HA  VAL    29       2.895 -26.686   7.266  1.00  0.00      A      
ATOM    204  CB  VAL    29       2.356 -27.364   5.253  1.00 27.28      A      
ATOM    205  HB  VAL    29       1.712 -28.143   4.846  1.00  0.00      A      
ATOM    206  CG1 VAL    29       1.743 -26.042   4.798  1.00 27.14      A      
ATOM    207 HG11 VAL    29       0.675 -25.971   5.006  1.00  0.00      A      
ATOM    208 HG12 VAL    29       1.942 -25.879   3.739  1.00  0.00      A      
ATOM    209 HG13 VAL    29       2.277 -25.270   5.352  1.00  0.00      A      
ATOM    210  CG2 VAL    29       3.766 -27.498   4.698  1.00 27.32      A      
ATOM    211 HG21 VAL    29       3.661 -27.532   3.614  1.00  0.00      A      
ATOM    212 HG22 VAL    29       4.143 -28.480   4.986  1.00  0.00      A      
ATOM    213 HG23 VAL    29       4.516 -26.728   4.878  1.00  0.00      A      
ATOM    214  C   VAL    29       0.835 -27.457   7.287  1.00 26.24      A      
ATOM    215  O   VAL    29       0.158 -28.568   7.197  1.00 26.28      A      
ATOM    216  N   PRO    30       0.317 -26.400   7.953  1.00 26.08      A      
ATOM    217  CD  PRO    30       1.078 -25.207   8.251  1.00 26.64      A      
ATOM    218  HD2 PRO    30       1.002 -24.588   7.357  1.00  0.00      A      
ATOM    219  HD3 PRO    30       2.118 -25.408   8.508  1.00  0.00      A      
ATOM    220  CG  PRO    30       0.444 -24.534   9.485  1.00 26.87      A      
ATOM    221  HG2 PRO    30       0.487 -23.451   9.375  1.00  0.00      A      
ATOM    222  HG3 PRO    30       0.771 -24.869  10.469  1.00  0.00      A      
ATOM    223  CB  PRO    30      -0.974 -24.933   9.317  1.00 26.96      A      
ATOM    224  HB2 PRO    30      -1.484 -24.130   8.784  1.00  0.00      A      
ATOM    225  HB3 PRO    30      -1.446 -25.007  10.296  1.00  0.00      A      
ATOM    226  CA  PRO    30      -0.966 -26.249   8.592  1.00 26.05      A      
ATOM    227  HA  PRO    30      -1.167 -27.056   9.296  1.00  0.00      A      
ATOM    228  C   PRO    30      -2.086 -26.249   7.624  1.00 25.77      A      
ATOM    229  O   PRO    30      -2.182 -25.468   6.608  1.00 25.36      A      
ATOM    230  N   PRO    31      -3.053 -27.136   7.745  1.00 25.44      A      
ATOM    231  CD  PRO    31      -3.177 -28.141   8.806  1.00 24.98      A      
ATOM    232  HD2 PRO    31      -2.943 -27.692   9.771  1.00  0.00      A      
ATOM    233  HD3 PRO    31      -2.482 -28.967   8.652  1.00  0.00      A      
ATOM    234  CG  PRO    31      -4.539 -28.774   8.610  1.00 25.03      A      
ATOM    235  HG2 PRO    31      -5.320 -28.181   9.087  1.00  0.00      A      
ATOM    236  HG3 PRO    31      -4.653 -29.782   9.009  1.00  0.00      A      
ATOM    237  CB  PRO    31      -4.753 -28.708   7.116  1.00 25.10      A      
ATOM    238  HB2 PRO    31      -5.801 -28.646   6.824  1.00  0.00      A      
ATOM    239  HB3 PRO    31      -4.325 -29.529   6.540  1.00  0.00      A      
ATOM    240  CA  PRO    31      -4.047 -27.394   6.706  1.00 24.84      A      
ATOM    241  HA  PRO    31      -3.523 -27.555   5.764  1.00  0.00      A      
ATOM    242  C   PRO    31      -4.884 -26.141   6.543  1.00 24.65      A      
ATOM    243  O   PRO    31      -5.069 -25.435   7.504  1.00 24.07      A      
ATOM    244  N   VAL    32      -5.376 -25.827   5.355  1.00 23.89      A      
ATOM    245  H   VAL    32      -5.085 -26.380   4.562  1.00  0.00      A      
ATOM    246  CA  VAL    32      -6.201 -24.576   5.104  1.00 23.08      A      
ATOM    247  HA  VAL    32      -5.764 -23.784   5.713  1.00  0.00      A      
ATOM    248  CB  VAL    32      -6.094 -24.256   3.552  1.00 23.25      A      
ATOM    249  HB  VAL    32      -6.609 -25.070   3.043  1.00  0.00      A      
ATOM    250  CG1 VAL    32      -6.788 -22.867   3.312  1.00 21.81      A      
ATOM    251 HG11 VAL    32      -7.859 -22.901   3.512  1.00  0.00      A      
ATOM    252 HG12 VAL    32      -6.719 -22.616   2.253  1.00  0.00      A      
ATOM    253 HG13 VAL    32      -6.326 -22.075   3.902  1.00  0.00      A      
ATOM    254  CG2 VAL    32      -4.636 -24.265   3.150  1.00 22.14      A      
ATOM    255 HG21 VAL    32      -4.231 -25.277   3.156  1.00  0.00      A      
ATOM    256 HG22 VAL    32      -3.882 -23.705   3.703  1.00  0.00      A      
ATOM    257 HG23 VAL    32      -4.678 -23.970   2.102  1.00  0.00      A      
ATOM    258  C   VAL    32      -7.627 -24.764   5.500  1.00 24.05      A      
ATOM    259  O   VAL    32      -8.275 -25.647   4.892  1.00 23.20      A      
ATOM    260  N   TYR    33      -8.109 -24.008   6.489  1.00 24.14      A      
ATOM    261  H   TYR    33      -7.461 -23.456   7.032  1.00  0.00      A      
ATOM    262  CA  TYR    33      -9.495 -23.733   6.791  1.00 26.09      A      
ATOM    263  HA  TYR    33     -10.059 -24.659   6.901  1.00  0.00      A      
ATOM    264  CB  TYR    33      -9.492 -23.071   8.154  1.00 26.59      A      
ATOM    265  HB2 TYR    33     -10.535 -22.840   8.372  1.00  0.00      A      
ATOM    266  HB3 TYR    33      -8.897 -22.160   8.225  1.00  0.00      A      
ATOM    267  CG  TYR    33      -9.086 -24.179   9.167  1.00 27.99      A      
ATOM    268  CD1 TYR    33      -7.769 -24.657   9.492  1.00 28.69      A      
ATOM    269  HD1 TYR    33      -6.982 -24.017   9.122  1.00  0.00      A      
ATOM    270  CE1 TYR    33      -7.516 -25.633  10.410  1.00 29.96      A      
ATOM    271  HE1 TYR    33      -6.479 -25.895  10.563  1.00  0.00      A      
ATOM    272  CZ  TYR    33      -8.560 -26.360  10.993  1.00 30.26      A      
ATOM    273  OH  TYR    33      -8.219 -27.527  11.601  1.00 33.20      A      
ATOM    274  HH  TYR    33      -7.289 -27.702  11.441  1.00  0.00      A      
ATOM    275  CE2 TYR    33      -9.828 -26.026  10.648  1.00 29.87      A      
ATOM    276  HE2 TYR    33     -10.671 -26.530  11.099  1.00  0.00      A      
ATOM    277  CD2 TYR    33     -10.100 -24.888   9.826  1.00 28.85      A      
ATOM    278  HD2 TYR    33     -11.126 -24.559   9.745  1.00  0.00      A      
ATOM    279  C   TYR    33     -10.257 -22.940   5.694  1.00 26.59      A      
ATOM    280  O   TYR    33     -10.756 -21.864   5.994  1.00 25.58      A      
ATOM    281  N   GLN    34     -10.420 -23.525   4.517  1.00 27.55      A      
ATOM    282  H   GLN    34      -9.944 -24.406   4.387  1.00  0.00      A      
ATOM    283  CA  GLN    34     -11.259 -23.134   3.350  1.00 28.45      A      
ATOM    284  HA  GLN    34     -11.161 -22.058   3.210  1.00  0.00      A      
ATOM    285  CB  GLN    34     -10.713 -23.799   1.996  1.00 29.94      A      
ATOM    286  HB2 GLN    34     -11.055 -24.834   2.001  1.00  0.00      A      
ATOM    287  HB3 GLN    34      -9.624 -23.754   2.003  1.00  0.00      A      
ATOM    288  CG  GLN    34     -11.256 -23.171   0.694  1.00 32.43      A      
ATOM    289  HG2 GLN    34     -12.346 -23.151   0.695  1.00  0.00      A      
ATOM    290  HG3 GLN    34     -10.897 -23.762  -0.148  1.00  0.00      A      
ATOM    291  CD  GLN    34     -10.694 -21.773   0.535  1.00 34.33      A      
ATOM    292  OE1 GLN    34      -9.551 -21.487   0.771  1.00 36.22      A      
ATOM    293  NE2 GLN    34     -11.486 -20.858   0.133  1.00 34.96      A      
ATOM    294 HE21 GLN    34     -11.046 -20.135  -0.417  1.00  0.00      A      
ATOM    295 HE22 GLN    34     -12.477 -21.045   0.077  1.00  0.00      A      
ATOM    296  C   GLN    34     -12.737 -23.385   3.656  1.00 28.42      A      
ATOM    297  O   GLN    34     -13.440 -24.243   3.147  1.00 28.40      A      
ATOM    298  N   THR    35     -13.202 -22.600   4.676  1.00 28.60      A      
ATOM    299  H   THR    35     -12.540 -22.042   5.197  1.00  0.00      A      
ATOM    300  CA  THR    35     -14.586 -22.665   5.225  1.00 28.95      A      
ATOM    301  HA  THR    35     -15.183 -22.951   4.358  1.00  0.00      A      
ATOM    302  CB  THR    35     -14.733 -23.900   6.254  1.00 28.92      A      
ATOM    303  HB  THR    35     -14.638 -24.856   5.738  1.00  0.00      A      
ATOM    304  CG2 THR    35     -13.783 -23.866   7.362  1.00 29.16      A      
ATOM    305 HG21 THR    35     -13.604 -24.801   7.894  1.00  0.00      A      
ATOM    306 HG22 THR    35     -14.177 -23.066   7.988  1.00  0.00      A      
ATOM    307 HG23 THR    35     -12.762 -23.722   7.008  1.00  0.00      A      
ATOM    308  OG1 THR    35     -15.989 -24.031   6.901  1.00 28.30      A      
ATOM    309  HG1 THR    35     -16.624 -23.991   6.182  1.00  0.00      A      
ATOM    310  C   THR    35     -15.165 -21.333   5.808  1.00 29.83      A      
ATOM    311  O   THR    35     -14.499 -20.671   6.503  1.00 29.01      A      
ATOM    312  N   ALA    36     -16.407 -20.961   5.477  1.00 30.75      A      
ATOM    313  H   ALA    36     -16.990 -21.582   4.935  1.00  0.00      A      
ATOM    314  CA  ALA    36     -17.007 -19.755   5.991  1.00 33.25      A      
ATOM    315  HA  ALA    36     -16.307 -18.941   5.801  1.00  0.00      A      
ATOM    316  CB  ALA    36     -18.395 -19.464   5.341  1.00 32.53      A      
ATOM    317  HB1 ALA    36     -18.276 -19.249   4.280  1.00  0.00      A      
ATOM    318  HB2 ALA    36     -18.834 -18.561   5.765  1.00  0.00      A      
ATOM    319  HB3 ALA    36     -19.087 -20.300   5.450  1.00  0.00      A      
ATOM    320  C   ALA    36     -17.267 -19.739   7.542  1.00 34.64      A      
ATOM    321  O   ALA    36     -17.335 -18.714   8.219  1.00 35.79      A      
ATOM    322  N   PHE    38     -18.551 -22.619  10.894  1.00 39.07      A      
ATOM    323  H   PHE    38     -18.799 -23.203  10.108  1.00  0.00      A      
ATOM    324  CA  PHE    38     -18.028 -23.302  12.073  1.00 40.44      A      
ATOM    325  HA  PHE    38     -17.697 -24.286  11.740  1.00  0.00      A      
ATOM    326  CB  PHE    38     -16.875 -22.631  12.835  1.00 40.13      A      
ATOM    327  HB2 PHE    38     -16.602 -23.232  13.703  1.00  0.00      A      
ATOM    328  HB3 PHE    38     -17.327 -21.725  13.238  1.00  0.00      A      
ATOM    329  CG  PHE    38     -15.656 -22.410  12.018  1.00 39.66      A      
ATOM    330  CD1 PHE    38     -15.635 -21.258  11.202  1.00 39.94      A      
ATOM    331  HD1 PHE    38     -16.523 -20.646  11.145  1.00  0.00      A      
ATOM    332  CE1 PHE    38     -14.532 -20.929  10.411  1.00 40.25      A      
ATOM    333  HE1 PHE    38     -14.532 -20.002   9.858  1.00  0.00      A      
ATOM    334  CZ  PHE    38     -13.509 -21.861  10.404  1.00 39.65      A      
ATOM    335  HZ  PHE    38     -12.670 -21.671   9.751  1.00  0.00      A      
ATOM    336  CE2 PHE    38     -13.535 -23.028  11.179  1.00 39.87      A      
ATOM    337  HE2 PHE    38     -12.719 -23.734  11.123  1.00  0.00      A      
ATOM    338  CD2 PHE    38     -14.607 -23.341  11.984  1.00 39.63      A      
ATOM    339  HD2 PHE    38     -14.639 -24.280  12.518  1.00  0.00      A      
ATOM    340  C   PHE    38     -19.239 -23.569  12.972  1.00 41.85      A      
ATOM    341  O   PHE    38     -20.057 -22.656  13.186  1.00 41.74      A      
ATOM    342  N   HID    57     -14.404 -21.074  16.995  1.00 25.18      A      
ATOM    343  H   HID    57     -13.978 -21.973  16.820  1.00  0.00      A      
ATOM    344  CA  HID    57     -14.645 -20.142  15.923  1.00 21.19      A      
ATOM    345  HA  HID    57     -14.239 -19.182  16.241  1.00  0.00      A      
ATOM    346  CB  HID    57     -13.880 -20.563  14.683  1.00 18.78      A      
ATOM    347  HB2 HID    57     -14.164 -19.873  13.889  1.00  0.00      A      
ATOM    348  HB3 HID    57     -14.153 -21.601  14.494  1.00  0.00      A      
ATOM    349  CG  HID    57     -12.354 -20.498  14.840  1.00 18.72      A      
ATOM    350  ND1 HID    57     -11.493 -21.368  15.424  1.00 16.35      A      
ATOM    351  HD1 HID    57     -11.523 -22.376  15.477  1.00  0.00      A      
ATOM    352  CE1 HID    57     -10.274 -20.783  15.514  1.00 15.65      A      
ATOM    353  HE1 HID    57      -9.389 -21.372  15.708  1.00  0.00      A      
ATOM    354  NE2 HID    57     -10.336 -19.546  14.961  1.00 15.00      A      
ATOM    355  CD2 HID    57     -11.643 -19.347  14.546  1.00 17.39      A      
ATOM    356  HD2 HID    57     -12.027 -18.406  14.183  1.00  0.00      A      
ATOM    357  C   HID    57     -16.101 -19.968  15.673  1.00 19.99      A      
ATOM    358  O   HID    57     -16.892 -20.938  15.779  1.00 18.58      A      
ATOM    359  N   TYR    59     -17.234 -18.080  12.673  1.00 19.31      A      
ATOM    360  H   TYR    59     -17.718 -17.719  13.482  1.00  0.00      A      
ATOM    361  CA  TYR    59     -17.458 -17.399  11.381  1.00 18.02      A      
ATOM    362  HA  TYR    59     -17.496 -18.196  10.638  1.00  0.00      A      
ATOM    363  CB  TYR    59     -18.835 -16.726  11.481  1.00 17.06      A      
ATOM    364  HB2 TYR    59     -18.655 -15.875  12.138  1.00  0.00      A      
ATOM    365  HB3 TYR    59     -19.529 -17.379  12.011  1.00  0.00      A      
ATOM    366  CG  TYR    59     -19.466 -16.191  10.289  1.00 14.00      A      
ATOM    367  CD1 TYR    59     -20.431 -16.905   9.461  1.00 15.69      A      
ATOM    368  HD1 TYR    59     -20.744 -17.869   9.833  1.00  0.00      A      
ATOM    369  CE1 TYR    59     -20.920 -16.292   8.278  1.00 14.24      A      
ATOM    370  HE1 TYR    59     -21.609 -16.856   7.667  1.00  0.00      A      
ATOM    371  CZ  TYR    59     -20.466 -15.014   7.931  1.00 15.13      A      
ATOM    372  OH  TYR    59     -21.094 -14.405   6.882  1.00 17.08      A      
ATOM    373  HH  TYR    59     -21.884 -14.893   6.639  1.00  0.00      A      
ATOM    374  CE2 TYR    59     -19.613 -14.265   8.705  1.00 14.02      A      
ATOM    375  HE2 TYR    59     -19.425 -13.206   8.609  1.00  0.00      A      
ATOM    376  CD2 TYR    59     -19.177 -14.844   9.876  1.00 12.17      A      
ATOM    377  HD2 TYR    59     -18.540 -14.258  10.522  1.00  0.00      A      
ATOM    378  C   TYR    59     -16.304 -16.476  10.957  1.00 19.36      A      
ATOM    379  O   TYR    59     -15.811 -15.676  11.693  1.00 20.33      A      
ATOM    380  N   SER    60     -16.026 -16.401   9.625  1.00 17.61      A      
ATOM    381  H   SER    60     -16.670 -16.932   9.055  1.00  0.00      A      
ATOM    382  CA  SER    60     -14.718 -15.916   9.053  1.00 14.98      A      
ATOM    383  HA  SER    60     -13.823 -16.294   9.546  1.00  0.00      A      
ATOM    384  CB  SER    60     -14.465 -16.501   7.606  1.00 15.90      A      
ATOM    385  HB2 SER    60     -13.442 -16.344   7.262  1.00  0.00      A      
ATOM    386  HB3 SER    60     -15.052 -16.013   6.828  1.00  0.00      A      
ATOM    387  OG  SER    60     -14.699 -17.902   7.607  1.00 13.89      A      
ATOM    388  HG  SER    60     -14.490 -18.280   6.749  1.00  0.00      A      
ATOM    389  C   SER    60     -14.507 -14.363   9.016  1.00 17.56      A      
ATOM    390  O   SER    60     -13.330 -13.993   9.131  1.00 17.21      A      
ATOM    391  N   ARG    61     -15.573 -13.548   8.957  1.00 16.71      A      
ATOM    392  H   ARG    61     -16.387 -14.086   8.694  1.00  0.00      A      
ATOM    393  CA  ARG    61     -15.521 -12.036   9.041  1.00 16.69      A      
ATOM    394  HA  ARG    61     -14.604 -11.735   8.535  1.00  0.00      A      
ATOM    395  CB  ARG    61     -16.796 -11.491   8.359  1.00 14.59      A      
ATOM    396  HB2 ARG    61     -17.692 -11.883   8.839  1.00  0.00      A      
ATOM    397  HB3 ARG    61     -16.686 -11.691   7.293  1.00  0.00      A      
ATOM    398  CG  ARG    61     -16.825  -9.927   8.497  1.00 14.11      A      
ATOM    399  HG2 ARG    61     -15.830  -9.497   8.383  1.00  0.00      A      
ATOM    400  HG3 ARG    61     -17.313  -9.802   9.464  1.00  0.00      A      
ATOM    401  CD  ARG    61     -17.828  -9.407   7.413  1.00 16.49      A      
ATOM    402  HD2 ARG    61     -17.180  -9.320   6.542  1.00  0.00      A      
ATOM    403  HD3 ARG    61     -18.145  -8.411   7.724  1.00  0.00      A      
ATOM    404  NE  ARG    61     -19.069 -10.170   7.193  1.00 17.24      A      
ATOM    405  HE  ARG    61     -19.107 -10.920   6.518  1.00  0.00      A      
ATOM    406  CZ  ARG    61     -20.056 -10.152   8.073  1.00 19.86      A      
ATOM    407  NH1 ARG    61     -20.120  -9.382   9.099  1.00 14.85      A      
ATOM    408 HH11 ARG    61     -19.407  -8.712   9.350  1.00  0.00      A      
ATOM    409 HH12 ARG    61     -20.765  -9.594   9.847  1.00  0.00      A      
ATOM    410  NH2 ARG    61     -21.040 -10.863   7.794  1.00 16.36      A      
ATOM    411 HH21 ARG    61     -21.059 -11.486   7.000  1.00  0.00      A      
ATOM    412 HH22 ARG    61     -21.781 -10.966   8.473  1.00  0.00      A      
ATOM    413  C   ARG    61     -15.337 -11.627  10.536  1.00 16.78      A      
ATOM    414  O   ARG    61     -15.344 -10.405  10.846  1.00 16.57      A      
ATOM    415  N   ILE    62     -15.217 -12.586  11.403  1.00 18.06      A      
ATOM    416  H   ILE    62     -15.299 -13.544  11.095  1.00  0.00      A      
ATOM    417  CA  ILE    62     -14.806 -12.414  12.774  1.00 20.49      A      
ATOM    418  HA  ILE    62     -14.479 -11.378  12.861  1.00  0.00      A      
ATOM    419  CB  ILE    62     -15.977 -12.721  13.727  1.00 18.66      A      
ATOM    420  HB  ILE    62     -16.321 -13.745  13.580  1.00  0.00      A      
ATOM    421  CG2 ILE    62     -15.524 -12.526  15.161  1.00 16.06      A      
ATOM    422 HG21 ILE    62     -16.340 -12.515  15.883  1.00  0.00      A      
ATOM    423 HG22 ILE    62     -14.959 -11.603  15.289  1.00  0.00      A      
ATOM    424 HG23 ILE    62     -14.911 -13.358  15.507  1.00  0.00      A      
ATOM    425  CG1 ILE    62     -17.191 -11.750  13.478  1.00 21.04      A      
ATOM    426 HG12 ILE    62     -16.824 -10.844  12.995  1.00  0.00      A      
ATOM    427 HG13 ILE    62     -17.581 -11.497  14.464  1.00  0.00      A      
ATOM    428  CD1 ILE    62     -18.290 -12.368  12.658  1.00 20.03      A      
ATOM    429 HD11 ILE    62     -18.634 -13.274  13.156  1.00  0.00      A      
ATOM    430 HD12 ILE    62     -18.093 -12.598  11.610  1.00  0.00      A      
ATOM    431 HD13 ILE    62     -19.060 -11.599  12.721  1.00  0.00      A      
ATOM    432  C   ILE    62     -13.479 -13.175  13.120  1.00 20.33      A      
ATOM    433  O   ILE    62     -12.482 -12.592  13.565  1.00 21.62      A      
ATOM    434  N   SER    63     -13.413 -14.477  12.899  1.00 21.76      A      
ATOM    435  H   SER    63     -14.199 -14.946  12.473  1.00  0.00      A      
ATOM    436  CA  SER    63     -12.163 -15.245  12.862  1.00 18.77      A      
ATOM    437  HA  SER    63     -11.482 -14.578  12.334  1.00  0.00      A      
ATOM    438  CB  SER    63     -11.603 -15.368  14.304  1.00 16.98      A      
ATOM    439  HB2 SER    63     -12.452 -15.717  14.893  1.00  0.00      A      
ATOM    440  HB3 SER    63     -11.452 -14.406  14.792  1.00  0.00      A      
ATOM    441  OG  SER    63     -10.409 -16.086  14.430  1.00 21.29      A      
ATOM    442  HG  SER    63      -9.766 -15.593  13.916  1.00  0.00      A      
ATOM    443  C   SER    63     -12.283 -16.554  12.152  1.00 18.79      A      
ATOM    444  O   SER    63     -13.361 -17.122  12.113  1.00 15.77      A      
ATOM    445  N   ASN    64     -11.104 -17.077  11.683  1.00 17.50      A      
ATOM    446  H   ASN    64     -10.238 -16.578  11.833  1.00  0.00      A      
ATOM    447  CA  ASN    64     -11.019 -18.394  11.077  1.00 15.49      A      
ATOM    448  HA  ASN    64     -11.864 -19.022  11.359  1.00  0.00      A      
ATOM    449  CB  ASN    64     -11.176 -18.195   9.575  1.00 13.06      A      
ATOM    450  HB2 ASN    64     -10.789 -17.273   9.143  1.00  0.00      A      
ATOM    451  HB3 ASN    64     -12.224 -18.207   9.277  1.00  0.00      A      
ATOM    452  CG  ASN    64     -10.609 -19.369   8.654  1.00 19.06      A      
ATOM    453  OD1 ASN    64      -9.427 -19.736   8.591  1.00 16.73      A      
ATOM    454  ND2 ASN    64     -11.508 -19.917   7.925  1.00 17.24      A      
ATOM    455 HD21 ASN    64     -12.471 -19.620   7.850  1.00  0.00      A      
ATOM    456 HD22 ASN    64     -11.142 -20.634   7.315  1.00  0.00      A      
ATOM    457  C   ASN    64      -9.601 -18.987  11.475  1.00 14.00      A      
ATOM    458  O   ASN    64      -8.657 -18.163  11.634  1.00 14.09      A      
ATOM    459  N   PRO    65      -9.481 -20.322  11.714  1.00 14.59      A      
ATOM    460  CD  PRO    65     -10.478 -21.323  11.612  1.00 13.15      A      
ATOM    461  HD2 PRO    65     -10.628 -21.643  10.581  1.00  0.00      A      
ATOM    462  HD3 PRO    65     -11.424 -21.027  12.065  1.00  0.00      A      
ATOM    463  CG  PRO    65      -9.952 -22.498  12.441  1.00 12.89      A      
ATOM    464  HG2 PRO    65     -10.274 -23.384  11.894  1.00  0.00      A      
ATOM    465  HG3 PRO    65     -10.278 -22.495  13.481  1.00  0.00      A      
ATOM    466  CB  PRO    65      -8.406 -22.430  12.367  1.00 13.38      A      
ATOM    467  HB2 PRO    65      -7.940 -22.887  11.494  1.00  0.00      A      
ATOM    468  HB3 PRO    65      -7.972 -22.920  13.238  1.00  0.00      A      
ATOM    469  CA  PRO    65      -8.186 -20.871  12.290  1.00 14.14      A      
ATOM    470  HA  PRO    65      -8.097 -20.465  13.298  1.00  0.00      A      
ATOM    471  C   PRO    65      -6.958 -20.512  11.473  1.00 16.98      A      
ATOM    472  O   PRO    65      -5.915 -20.479  12.052  1.00 18.05      A      
ATOM    473  N   THR    66      -7.060 -20.310  10.176  1.00 16.01      A      
ATOM    474  H   THR    66      -7.949 -20.467   9.723  1.00  0.00      A      
ATOM    475  CA  THR    66      -5.888 -19.879   9.310  1.00 15.68      A      
ATOM    476  HA  THR    66      -5.029 -20.388   9.747  1.00  0.00      A      
ATOM    477  CB  THR    66      -6.096 -20.213   7.862  1.00 17.56      A      
ATOM    478  HB  THR    66      -7.042 -19.853   7.459  1.00  0.00      A      
ATOM    479  CG2 THR    66      -5.084 -19.960   6.790  1.00 13.34      A      
ATOM    480 HG21 THR    66      -5.026 -18.872   6.781  1.00  0.00      A      
ATOM    481 HG22 THR    66      -5.518 -20.206   5.821  1.00  0.00      A      
ATOM    482 HG23 THR    66      -4.131 -20.477   6.903  1.00  0.00      A      
ATOM    483  OG1 THR    66      -6.101 -21.634   7.794  1.00 22.63      A      
ATOM    484  HG1 THR    66      -5.268 -21.995   8.108  1.00  0.00      A      
ATOM    485  C   THR    66      -5.532 -18.435   9.449  1.00 14.53      A      
ATOM    486  O   THR    66      -4.344 -18.087   9.552  1.00 15.42      A      
ATOM    487  N   LEU    67      -6.517 -17.574   9.453  1.00 25.46      A      
ATOM    488  H   LEU    67      -7.483 -17.831   9.307  1.00  0.00      A      
ATOM    489  CA  LEU    67      -6.236 -16.190   9.647  1.00 26.21      A      
ATOM    490  HA  LEU    67      -5.412 -15.860   9.014  1.00  0.00      A      
ATOM    491  CB  LEU    67      -7.458 -15.298   9.320  1.00 27.48      A      
ATOM    492  HB2 LEU    67      -7.212 -14.324   9.743  1.00  0.00      A      
ATOM    493  HB3 LEU    67      -8.263 -15.689   9.943  1.00  0.00      A      
ATOM    494  CG  LEU    67      -8.035 -15.133   7.940  1.00 28.54      A      
ATOM    495  HG  LEU    67      -7.357 -14.400   7.502  1.00  0.00      A      
ATOM    496  CD1 LEU    67      -7.948 -16.404   7.033  1.00 29.33      A      
ATOM    497 HD11 LEU    67      -6.908 -16.703   6.902  1.00  0.00      A      
ATOM    498 HD12 LEU    67      -8.316 -16.075   6.061  1.00  0.00      A      
ATOM    499 HD13 LEU    67      -8.670 -17.140   7.387  1.00  0.00      A      
ATOM    500  CD2 LEU    67      -9.451 -14.598   7.956  1.00 28.96      A      
ATOM    501 HD21 LEU    67      -9.384 -13.564   8.293  1.00  0.00      A      
ATOM    502 HD22 LEU    67     -10.203 -15.131   8.537  1.00  0.00      A      
ATOM    503 HD23 LEU    67      -9.871 -14.583   6.950  1.00  0.00      A      
ATOM    504  C   LEU    67      -5.710 -16.016  11.081  1.00 25.90      A      
ATOM    505  O   LEU    67      -4.861 -15.116  11.295  1.00 25.15      A      
ATOM    506  N   ASN    68      -6.114 -16.880  12.054  1.00 26.35      A      
ATOM    507  H   ASN    68      -6.992 -17.372  11.963  1.00  0.00      A      
ATOM    508  CA  ASN    68      -5.660 -16.790  13.460  1.00 26.54      A      
ATOM    509  HA  ASN    68      -5.754 -15.719  13.636  1.00  0.00      A      
ATOM    510  CB  ASN    68      -6.696 -17.464  14.444  1.00 27.76      A      
ATOM    511  HB2 ASN    68      -6.674 -18.490  14.077  1.00  0.00      A      
ATOM    512  HB3 ASN    68      -7.659 -16.962  14.353  1.00  0.00      A      
ATOM    513  CG  ASN    68      -6.158 -17.397  15.904  1.00 29.49      A      
ATOM    514  OD1 ASN    68      -6.364 -16.431  16.585  1.00 31.29      A      
ATOM    515  ND2 ASN    68      -5.522 -18.443  16.379  1.00 30.29      A      
ATOM    516 HD21 ASN    68      -5.318 -19.230  15.780  1.00  0.00      A      
ATOM    517 HD22 ASN    68      -5.212 -18.510  17.338  1.00  0.00      A      
ATOM    518  C   ASN    68      -4.209 -17.187  13.576  1.00 25.93      A      
ATOM    519  O   ASN    68      -3.495 -16.544  14.283  1.00 25.94      A      
ATOM    520  N   LEU    69      -3.745 -18.204  12.833  1.00 25.01      A      
ATOM    521  H   LEU    69      -4.384 -18.798  12.324  1.00  0.00      A      
ATOM    522  CA  LEU    69      -2.297 -18.566  12.813  1.00 23.77      A      
ATOM    523  HA  LEU    69      -2.114 -18.857  13.847  1.00  0.00      A      
ATOM    524  CB  LEU    69      -2.236 -19.864  12.046  1.00 23.86      A      
ATOM    525  HB2 LEU    69      -2.595 -19.721  11.027  1.00  0.00      A      
ATOM    526  HB3 LEU    69      -2.863 -20.631  12.503  1.00  0.00      A      
ATOM    527  CG  LEU    69      -0.902 -20.507  11.770  1.00 23.75      A      
ATOM    528  HG  LEU    69      -0.282 -19.860  11.150  1.00  0.00      A      
ATOM    529  CD1 LEU    69      -0.147 -20.644  13.086  1.00 24.01      A      
ATOM    530 HD11 LEU    69       0.829 -21.117  12.969  1.00  0.00      A      
ATOM    531 HD12 LEU    69      -0.655 -21.153  13.905  1.00  0.00      A      
ATOM    532 HD13 LEU    69       0.143 -19.681  13.505  1.00  0.00      A      
ATOM    533  CD2 LEU    69      -0.885 -21.881  11.027  1.00 23.67      A      
ATOM    534 HD21 LEU    69       0.170 -22.146  10.970  1.00  0.00      A      
ATOM    535 HD22 LEU    69      -1.270 -21.681  10.026  1.00  0.00      A      
ATOM    536 HD23 LEU    69      -1.396 -22.659  11.594  1.00  0.00      A      
ATOM    537  C   LEU    69      -1.368 -17.509  12.216  1.00 23.82      A      
ATOM    538  O   LEU    69      -0.271 -17.243  12.671  1.00 23.69      A      
ATOM    539  N   LEU    70      -1.874 -16.867  11.224  1.00 23.45      A      
ATOM    540  H   LEU    70      -2.746 -17.157  10.804  1.00  0.00      A      
ATOM    541  CA  LEU    70      -1.205 -15.672  10.642  1.00 23.30      A      
ATOM    542  HA  LEU    70      -0.198 -15.879  10.278  1.00  0.00      A      
ATOM    543  CB  LEU    70      -1.977 -15.365   9.358  1.00 22.42      A      
ATOM    544  HB2 LEU    70      -3.044 -15.359   9.578  1.00  0.00      A      
ATOM    545  HB3 LEU    70      -1.727 -16.147   8.640  1.00  0.00      A      
ATOM    546  CG  LEU    70      -1.693 -14.037   8.657  1.00 22.44      A      
ATOM    547  HG  LEU    70      -1.842 -13.209   9.349  1.00  0.00      A      
ATOM    548  CD1 LEU    70      -0.250 -13.968   8.200  1.00 21.39      A      
ATOM    549 HD11 LEU    70      -0.004 -14.671   7.404  1.00  0.00      A      
ATOM    550 HD12 LEU    70       0.456 -14.032   9.028  1.00  0.00      A      
ATOM    551 HD13 LEU    70      -0.093 -13.007   7.710  1.00  0.00      A      
ATOM    552  CD2 LEU    70      -2.648 -13.888   7.504  1.00 22.07      A      
ATOM    553 HD21 LEU    70      -3.668 -13.904   7.889  1.00  0.00      A      
ATOM    554 HD22 LEU    70      -2.566 -14.810   6.927  1.00  0.00      A      
ATOM    555 HD23 LEU    70      -2.367 -13.030   6.894  1.00  0.00      A      
ATOM    556  C   LEU    70      -1.090 -14.481  11.591  1.00 23.48      A      
ATOM    557  O   LEU    70      -0.039 -13.887  11.618  1.00 23.04      A      
ATOM    558  N   GLU    71      -2.166 -14.225  12.384  1.00 24.26      A      
ATOM    559  H   GLU    71      -3.010 -14.778  12.346  1.00  0.00      A      
ATOM    560  CA  GLU    71      -2.126 -13.049  13.315  1.00 24.85      A      
ATOM    561  HA  GLU    71      -1.922 -12.145  12.742  1.00  0.00      A      
ATOM    562  CB  GLU    71      -3.621 -12.793  13.669  1.00 25.24      A      
ATOM    563  HB2 GLU    71      -3.692 -12.186  14.572  1.00  0.00      A      
ATOM    564  HB3 GLU    71      -4.021 -13.762  13.968  1.00  0.00      A      
ATOM    565  CG  GLU    71      -4.489 -12.353  12.487  1.00 26.12      A      
ATOM    566  HG2 GLU    71      -4.157 -12.746  11.526  1.00  0.00      A      
ATOM    567  HG3 GLU    71      -4.300 -11.294  12.308  1.00  0.00      A      
ATOM    568  CD  GLU    71      -5.991 -12.522  12.618  1.00 27.53      A      
ATOM    569  OE1 GLU    71      -6.809 -11.790  12.019  1.00 29.20      A      
ATOM    570  OE2 GLU    71      -6.483 -13.296  13.480  1.00 27.65      A      
ATOM    571  C   GLU    71      -1.192 -13.395  14.439  1.00 24.94      A      
ATOM    572  O   GLU    71      -0.299 -12.626  14.671  1.00 25.07      A      
ATOM    573  N   ALA    72      -1.267 -14.604  15.029  1.00 24.96      A      
ATOM    574  H   ALA    72      -1.990 -15.190  14.636  1.00  0.00      A      
ATOM    575  CA  ALA    72      -0.370 -15.127  16.069  1.00 25.51      A      
ATOM    576  HA  ALA    72      -0.416 -14.372  16.854  1.00  0.00      A      
ATOM    577  CB  ALA    72      -0.973 -16.507  16.608  1.00 24.18      A      
ATOM    578  HB1 ALA    72      -0.814 -17.255  15.831  1.00  0.00      A      
ATOM    579  HB2 ALA    72      -2.019 -16.295  16.828  1.00  0.00      A      
ATOM    580  HB3 ALA    72      -0.487 -16.851  17.522  1.00  0.00      A      
ATOM    581  C   ALA    72       1.061 -15.165  15.567  1.00 25.59      A      
ATOM    582  O   ALA    72       2.008 -14.837  16.354  1.00 25.49      A      
ATOM    583  N   ARG    73       1.276 -15.434  14.262  1.00 25.77      A      
ATOM    584  H   ARG    73       0.478 -15.776  13.746  1.00  0.00      A      
ATOM    585  CA  ARG    73       2.629 -15.330  13.738  1.00 26.09      A      
ATOM    586  HA  ARG    73       3.357 -15.871  14.342  1.00  0.00      A      
ATOM    587  CB  ARG    73       2.536 -16.066  12.374  1.00 26.64      A      
ATOM    588  HB2 ARG    73       1.747 -15.658  11.744  1.00  0.00      A      
ATOM    589  HB3 ARG    73       2.294 -17.111  12.570  1.00  0.00      A      
ATOM    590  CG  ARG    73       3.921 -15.975  11.709  1.00 26.81      A      
ATOM    591  HG2 ARG    73       4.728 -15.942  12.441  1.00  0.00      A      
ATOM    592  HG3 ARG    73       3.957 -15.023  11.178  1.00  0.00      A      
ATOM    593  CD  ARG    73       4.161 -17.228  10.701  1.00 26.65      A      
ATOM    594  HD2 ARG    73       5.201 -17.059  10.419  1.00  0.00      A      
ATOM    595  HD3 ARG    73       3.455 -17.122   9.878  1.00  0.00      A      
ATOM    596  NE  ARG    73       3.947 -18.552  11.383  1.00 25.98      A      
ATOM    597  HE  ARG    73       4.016 -18.605  12.389  1.00  0.00      A      
ATOM    598  CZ  ARG    73       3.644 -19.699  10.781  1.00 26.06      A      
ATOM    599  NH1 ARG    73       3.819 -19.913   9.569  1.00 24.99      A      
ATOM    600 HH11 ARG    73       4.230 -19.185   9.002  1.00  0.00      A      
ATOM    601 HH12 ARG    73       3.381 -20.707   9.125  1.00  0.00      A      
ATOM    602  NH2 ARG    73       3.186 -20.736  11.484  1.00 23.93      A      
ATOM    603 HH21 ARG    73       3.158 -21.686  11.142  1.00  0.00      A      
ATOM    604 HH22 ARG    73       3.075 -20.575  12.475  1.00  0.00      A      
ATOM    605  C   ARG    73       3.090 -13.892  13.726  1.00 26.31      A      
ATOM    606  O   ARG    73       4.152 -13.546  14.181  1.00 26.14      A      
ATOM    607  N   MET    74       2.364 -13.013  13.067  1.00 26.05      A      
ATOM    608  H   MET    74       1.458 -13.323  12.744  1.00  0.00      A      
ATOM    609  CA  MET    74       2.776 -11.622  12.806  1.00 26.57      A      
ATOM    610  HA  MET    74       3.798 -11.723  12.440  1.00  0.00      A      
ATOM    611  CB  MET    74       1.870 -11.005  11.727  1.00 26.86      A      
ATOM    612  HB2 MET    74       2.081  -9.936  11.692  1.00  0.00      A      
ATOM    613  HB3 MET    74       0.823 -11.039  12.028  1.00  0.00      A      
ATOM    614  CG  MET    74       2.137 -11.608  10.327  1.00 27.25      A      
ATOM    615  HG2 MET    74       1.456 -11.115   9.634  1.00  0.00      A      
ATOM    616  HG3 MET    74       1.837 -12.656  10.299  1.00  0.00      A      
ATOM    617  SD  MET    74       3.757 -11.477   9.631  1.00 29.45      A      
ATOM    618  CE  MET    74       4.176  -9.720   9.537  1.00 27.75      A      
ATOM    619  HE1 MET    74       4.162  -9.336  10.557  1.00  0.00      A      
ATOM    620  HE2 MET    74       3.527  -9.195   8.835  1.00  0.00      A      
ATOM    621  HE3 MET    74       5.185  -9.681   9.127  1.00  0.00      A      
ATOM    622  C   MET    74       2.804 -10.796  14.062  1.00 26.61      A      
ATOM    623  O   MET    74       3.576  -9.848  14.117  1.00 26.51      A      
ATOM    624  N   ALA    75       1.954 -11.060  15.039  1.00 27.12      A      
ATOM    625  H   ALA    75       1.189 -11.717  14.989  1.00  0.00      A      
ATOM    626  CA  ALA    75       2.113 -10.508  16.410  1.00 27.49      A      
ATOM    627  HA  ALA    75       1.890  -9.442  16.372  1.00  0.00      A      
ATOM    628  CB  ALA    75       0.953 -11.051  17.234  1.00 26.67      A      
ATOM    629  HB1 ALA    75      -0.020 -10.616  17.003  1.00  0.00      A      
ATOM    630  HB2 ALA    75       1.141 -10.764  18.269  1.00  0.00      A      
ATOM    631  HB3 ALA    75       0.784 -12.127  17.193  1.00  0.00      A      
ATOM    632  C   ALA    75       3.461 -10.740  16.983  1.00 27.92      A      
ATOM    633  O   ALA    75       4.111  -9.880  17.530  1.00 27.94      A      
ATOM    634  N   SER    76       3.996 -11.956  16.763  1.00 28.50      A      
ATOM    635  H   SER    76       3.587 -12.610  16.110  1.00  0.00      A      
ATOM    636  CA  SER    76       5.371 -12.260  17.131  1.00 29.07      A      
ATOM    637  HA  SER    76       5.581 -11.999  18.168  1.00  0.00      A      
ATOM    638  CB  SER    76       5.732 -13.776  16.825  1.00 29.23      A      
ATOM    639  HB2 SER    76       6.124 -13.874  15.813  1.00  0.00      A      
ATOM    640  HB3 SER    76       4.911 -14.442  17.092  1.00  0.00      A      
ATOM    641  OG  SER    76       6.857 -14.272  17.628  1.00 29.10      A      
ATOM    642  HG  SER    76       6.493 -14.627  18.442  1.00  0.00      A      
ATOM    643  C   SER    76       6.387 -11.458  16.400  1.00 29.80      A      
ATOM    644  O   SER    76       7.352 -10.963  16.952  1.00 30.08      A      
ATOM    645  N   LEU    77       6.160 -11.319  15.122  1.00 29.43      A      
ATOM    646  H   LEU    77       5.307 -11.738  14.780  1.00  0.00      A      
ATOM    647  CA  LEU    77       7.068 -10.586  14.149  1.00 30.06      A      
ATOM    648  HA  LEU    77       8.066 -10.952  14.390  1.00  0.00      A      
ATOM    649  CB  LEU    77       6.805 -10.813  12.607  1.00 29.70      A      
ATOM    650  HB2 LEU    77       7.588 -10.275  12.073  1.00  0.00      A      
ATOM    651  HB3 LEU    77       5.831 -10.402  12.341  1.00  0.00      A      
ATOM    652  CG  LEU    77       6.902 -12.215  11.975  1.00 29.55      A      
ATOM    653  HG  LEU    77       5.898 -12.638  12.022  1.00  0.00      A      
ATOM    654  CD1 LEU    77       7.183 -12.147  10.530  1.00 28.97      A      
ATOM    655 HD11 LEU    77       7.176 -13.138  10.075  1.00  0.00      A      
ATOM    656 HD12 LEU    77       8.152 -11.745  10.235  1.00  0.00      A      
ATOM    657 HD13 LEU    77       6.405 -11.525  10.087  1.00  0.00      A      
ATOM    658  CD2 LEU    77       7.861 -13.129  12.765  1.00 29.31      A      
ATOM    659 HD21 LEU    77       7.445 -13.309  13.757  1.00  0.00      A      
ATOM    660 HD22 LEU    77       8.872 -12.725  12.735  1.00  0.00      A      
ATOM    661 HD23 LEU    77       7.915 -14.071  12.220  1.00  0.00      A      
ATOM    662  C   LEU    77       7.266  -9.090  14.463  1.00 30.76      A      
ATOM    663  O   LEU    77       8.374  -8.578  14.580  1.00 30.16      A      
ATOM    664  N   GLU    78       6.089  -8.425  14.471  1.00 31.25      A      
ATOM    665  H   GLU    78       5.235  -8.938  14.307  1.00  0.00      A      
ATOM    666  CA  GLU    78       5.988  -6.981  14.725  1.00 32.03      A      
ATOM    667  HA  GLU    78       6.691  -6.430  14.100  1.00  0.00      A      
ATOM    668  CB  GLU    78       4.608  -6.493  14.229  1.00 32.50      A      
ATOM    669  HB2 GLU    78       4.416  -5.522  14.684  1.00  0.00      A      
ATOM    670  HB3 GLU    78       3.848  -7.197  14.568  1.00  0.00      A      
ATOM    671  CG  GLU    78       4.432  -6.237  12.738  1.00 34.88      A      
ATOM    672  HG2 GLU    78       3.355  -6.151  12.590  1.00  0.00      A      
ATOM    673  HG3 GLU    78       4.677  -7.135  12.171  1.00  0.00      A      
ATOM    674  CD  GLU    78       5.172  -5.023  12.169  1.00 34.79      A      
ATOM    675  OE1 GLU    78       6.143  -4.513  12.794  1.00 35.40      A      
ATOM    676  OE2 GLU    78       4.783  -4.589  11.044  1.00 35.11      A      
ATOM    677  C   GLU    78       6.294  -6.593  16.189  1.00 31.90      A      
ATOM    678  O   GLU    78       6.538  -5.435  16.448  1.00 32.19      A      
ATOM    679  N   GLY    79       6.276  -7.624  17.102  1.00 31.80      A      
ATOM    680  H   GLY    79       6.037  -8.565  16.823  1.00  0.00      A      
ATOM    681  CA  GLY    79       6.502  -7.311  18.486  1.00 32.04      A      
ATOM    682  HA2 GLY    79       7.341  -6.623  18.594  1.00  0.00      A      
ATOM    683  HA3 GLY    79       6.772  -8.293  18.874  1.00  0.00      A      
ATOM    684  C   GLY    79       5.324  -6.731  19.233  1.00 32.44      A      
ATOM    685  O   GLY    79       5.446  -5.906  20.111  1.00 32.36      A      
ATOM    686  N   GLY    80       4.113  -7.274  18.932  1.00 32.10      A      
ATOM    687  H   GLY    80       4.243  -8.172  18.489  1.00  0.00      A      
ATOM    688  CA  GLY    80       2.778  -6.826  19.275  1.00 31.60      A      
ATOM    689  HA2 GLY    80       2.202  -6.790  18.350  1.00  0.00      A      
ATOM    690  HA3 GLY    80       2.843  -5.814  19.676  1.00  0.00      A      
ATOM    691  C   GLY    80       1.958  -7.678  20.224  1.00 31.71      A      
ATOM    692  O   GLY    80       2.114  -8.876  20.385  1.00 32.20      A      
ATOM    693  N   GLU    81       0.970  -7.034  20.874  1.00 31.72      A      
ATOM    694  H   GLU    81       0.839  -6.040  20.754  1.00  0.00      A      
ATOM    695  CA  GLU    81       0.129  -7.779  21.827  1.00 31.83      A      
ATOM    696  HA  GLU    81       0.659  -8.415  22.536  1.00  0.00      A      
ATOM    697  CB  GLU    81      -0.719  -6.790  22.633  1.00 33.28      A      
ATOM    698  HB2 GLU    81      -1.419  -7.298  23.297  1.00  0.00      A      
ATOM    699  HB3 GLU    81      -1.321  -6.223  21.924  1.00  0.00      A      
ATOM    700  CG  GLU    81       0.141  -5.839  23.588  1.00 34.94      A      
ATOM    701  HG2 GLU    81       0.752  -5.218  22.932  1.00  0.00      A      
ATOM    702  HG3 GLU    81       0.810  -6.484  24.157  1.00  0.00      A      
ATOM    703  CD  GLU    81      -0.617  -4.992  24.581  1.00 36.14      A      
ATOM    704  OE1 GLU    81       0.056  -4.279  25.371  1.00 37.50      A      
ATOM    705  OE2 GLU    81      -1.785  -5.198  24.718  1.00 35.28      A      
ATOM    706  C   GLU    81      -1.115  -8.616  21.231  1.00 31.38      A      
ATOM    707  O   GLU    81      -1.590  -9.542  21.848  1.00 30.78      A      
ATOM    708  N   ALA    82      -1.466  -8.353  19.940  1.00 30.34      A      
ATOM    709  H   ALA    82      -1.015  -7.573  19.485  1.00  0.00      A      
ATOM    710  CA  ALA    82      -2.434  -9.076  19.135  1.00 29.77      A      
ATOM    711  HA  ALA    82      -2.110 -10.115  19.078  1.00  0.00      A      
ATOM    712  CB  ALA    82      -3.831  -8.968  19.654  1.00 29.54      A      
ATOM    713  HB1 ALA    82      -3.865  -9.692  20.468  1.00  0.00      A      
ATOM    714  HB2 ALA    82      -4.629  -9.206  18.950  1.00  0.00      A      
ATOM    715  HB3 ALA    82      -3.968  -7.955  20.032  1.00  0.00      A      
ATOM    716  C   ALA    82      -2.448  -8.519  17.698  1.00 28.96      A      
ATOM    717  O   ALA    82      -1.927  -7.417  17.541  1.00 28.82      A      
ATOM    718  N   GLY    83      -3.000  -9.264  16.755  1.00 28.95      A      
ATOM    719  H   GLY    83      -3.576 -10.049  17.022  1.00  0.00      A      
ATOM    720  CA  GLY    83      -2.988  -8.991  15.297  1.00 27.76      A      
ATOM    721  HA2 GLY    83      -2.341  -9.669  14.742  1.00  0.00      A      
ATOM    722  HA3 GLY    83      -2.638  -7.965  15.177  1.00  0.00      A      
ATOM    723  C   GLY    83      -4.258  -9.171  14.588  1.00 27.69      A      
ATOM    724  O   GLY    83      -5.184  -9.841  15.124  1.00 27.08      A      
ATOM    725  N   LEU    84      -4.402  -8.615  13.393  1.00 26.82      A      
ATOM    726  H   LEU    84      -3.818  -7.804  13.246  1.00  0.00      A      
ATOM    727  CA  LEU    84      -5.581  -8.628  12.606  1.00 26.51      A      
ATOM    728  HA  LEU    84      -6.098  -9.553  12.863  1.00  0.00      A      
ATOM    729  CB  LEU    84      -6.458  -7.460  12.919  1.00 26.12      A      
ATOM    730  HB2 LEU    84      -5.872  -6.560  12.734  1.00  0.00      A      
ATOM    731  HB3 LEU    84      -6.733  -7.529  13.972  1.00  0.00      A      
ATOM    732  CG  LEU    84      -7.770  -7.332  12.122  1.00 26.37      A      
ATOM    733  HG  LEU    84      -7.463  -7.273  11.078  1.00  0.00      A      
ATOM    734  CD1 LEU    84      -8.760  -8.441  12.346  1.00 26.62      A      
ATOM    735 HD11 LEU    84      -9.585  -8.259  11.657  1.00  0.00      A      
ATOM    736 HD12 LEU    84      -9.035  -8.324  13.394  1.00  0.00      A      
ATOM    737 HD13 LEU    84      -8.267  -9.357  12.020  1.00  0.00      A      
ATOM    738  CD2 LEU    84      -8.404  -5.966  12.296  1.00 26.15      A      
ATOM    739 HD21 LEU    84      -9.084  -5.900  11.447  1.00  0.00      A      
ATOM    740 HD22 LEU    84      -7.736  -5.107  12.239  1.00  0.00      A      
ATOM    741 HD23 LEU    84      -8.875  -5.933  13.279  1.00  0.00      A      
ATOM    742  C   LEU    84      -5.166  -8.719  11.073  1.00 26.03      A      
ATOM    743  O   LEU    84      -4.486  -7.854  10.548  1.00 25.62      A      
ATOM    744  N   ALA    85      -5.625  -9.791  10.447  1.00 25.63      A      
ATOM    745  H   ALA    85      -6.226 -10.450  10.921  1.00  0.00      A      
ATOM    746  CA  ALA    85      -5.442  -9.944   9.039  1.00 25.77      A      
ATOM    747  HA  ALA    85      -4.551  -9.399   8.724  1.00  0.00      A      
ATOM    748  CB  ALA    85      -5.186 -11.427   8.877  1.00 24.80      A      
ATOM    749  HB1 ALA    85      -6.065 -12.066   8.966  1.00  0.00      A      
ATOM    750  HB2 ALA    85      -4.499 -11.676   9.686  1.00  0.00      A      
ATOM    751  HB3 ALA    85      -4.710 -11.649   7.922  1.00  0.00      A      
ATOM    752  C   ALA    85      -6.669  -9.373   8.304  1.00 25.10      A      
ATOM    753  O   ALA    85      -7.790  -9.498   8.805  1.00 25.62      A      
ATOM    754  N   LEU    86      -6.397  -8.810   7.114  1.00 24.94      A      
ATOM    755  H   LEU    86      -5.417  -8.638   6.938  1.00  0.00      A      
ATOM    756  CA  LEU    86      -7.383  -8.296   6.147  1.00 24.73      A      
ATOM    757  HA  LEU    86      -8.337  -8.779   6.359  1.00  0.00      A      
ATOM    758  CB  LEU    86      -7.562  -6.766   6.289  1.00 24.80      A      
ATOM    759  HB2 LEU    86      -8.146  -6.402   5.443  1.00  0.00      A      
ATOM    760  HB3 LEU    86      -6.586  -6.289   6.200  1.00  0.00      A      
ATOM    761  CG  LEU    86      -8.263  -6.361   7.568  1.00 25.27      A      
ATOM    762  HG  LEU    86      -8.782  -7.249   7.929  1.00  0.00      A      
ATOM    763  CD1 LEU    86      -7.405  -5.803   8.624  1.00 24.96      A      
ATOM    764 HD11 LEU    86      -6.993  -4.862   8.258  1.00  0.00      A      
ATOM    765 HD12 LEU    86      -6.611  -6.519   8.836  1.00  0.00      A      
ATOM    766 HD13 LEU    86      -8.035  -5.565   9.482  1.00  0.00      A      
ATOM    767  CD2 LEU    86      -9.442  -5.439   7.195  1.00 25.99      A      
ATOM    768 HD21 LEU    86     -10.169  -5.606   7.990  1.00  0.00      A      
ATOM    769 HD22 LEU    86     -10.005  -5.670   6.290  1.00  0.00      A      
ATOM    770 HD23 LEU    86      -9.201  -4.382   7.311  1.00  0.00      A      
ATOM    771  C   LEU    86      -6.957  -8.738   4.703  1.00 24.64      A      
ATOM    772  O   LEU    86      -5.852  -9.249   4.482  1.00 23.97      A      
ATOM    773  N   ALA    87      -7.817  -8.565   3.743  1.00 24.07      A      
ATOM    774  H   ALA    87      -8.695  -8.138   3.999  1.00  0.00      A      
ATOM    775  CA  ALA    87      -7.578  -8.863   2.384  1.00 24.63      A      
ATOM    776  HA  ALA    87      -7.046  -9.814   2.398  1.00  0.00      A      
ATOM    777  CB  ALA    87      -8.924  -9.107   1.699  1.00 24.71      A      
ATOM    778  HB1 ALA    87      -8.908  -9.178   0.611  1.00  0.00      A      
ATOM    779  HB2 ALA    87      -9.614  -8.295   1.928  1.00  0.00      A      
ATOM    780  HB3 ALA    87      -9.286 -10.033   2.145  1.00  0.00      A      
ATOM    781  C   ALA    87      -6.719  -7.834   1.576  1.00 25.04      A      
ATOM    782  O   ALA    87      -6.396  -8.103   0.425  1.00 24.64      A      
ATOM    783  N   SER    88      -6.450  -6.667   2.100  1.00 24.32      A      
ATOM    784  H   SER    88      -6.850  -6.512   3.014  1.00  0.00      A      
ATOM    785  CA  SER    88      -5.540  -5.684   1.519  1.00 24.58      A      
ATOM    786  HA  SER    88      -4.600  -6.083   1.137  1.00  0.00      A      
ATOM    787  CB  SER    88      -6.212  -4.898   0.399  1.00 24.92      A      
ATOM    788  HB2 SER    88      -6.532  -5.639  -0.333  1.00  0.00      A      
ATOM    789  HB3 SER    88      -5.445  -4.302  -0.096  1.00  0.00      A      
ATOM    790  OG  SER    88      -7.377  -4.163   0.734  1.00 25.54      A      
ATOM    791  HG  SER    88      -8.143  -4.534   0.289  1.00  0.00      A      
ATOM    792  C   SER    88      -5.064  -4.663   2.575  1.00 24.95      A      
ATOM    793  O   SER    88      -5.636  -4.359   3.589  1.00 24.91      A      
ATOM    794  N   GLY    89      -4.005  -3.989   2.207  1.00 24.86      A      
ATOM    795  H   GLY    89      -3.590  -4.075   1.289  1.00  0.00      A      
ATOM    796  CA  GLY    89      -3.359  -2.926   2.894  1.00 25.57      A      
ATOM    797  HA2 GLY    89      -2.492  -2.534   2.361  1.00  0.00      A      
ATOM    798  HA3 GLY    89      -3.000  -3.331   3.841  1.00  0.00      A      
ATOM    799  C   GLY    89      -4.334  -1.797   3.055  1.00 26.61      A      
ATOM    800  O   GLY    89      -4.348  -1.282   4.184  1.00 25.99      A      
ATOM    801  N   MET    90      -5.184  -1.505   2.113  1.00 26.62      A      
ATOM    802  H   MET    90      -4.967  -1.983   1.250  1.00  0.00      A      
ATOM    803  CA  MET    90      -6.239  -0.463   2.292  1.00 27.91      A      
ATOM    804  HA  MET    90      -5.719   0.334   2.823  1.00  0.00      A      
ATOM    805  CB  MET    90      -6.773   0.010   0.891  1.00 28.72      A      
ATOM    806  HB2 MET    90      -7.756   0.480   0.904  1.00  0.00      A      
ATOM    807  HB3 MET    90      -6.818  -0.852   0.226  1.00  0.00      A      
ATOM    808  CG  MET    90      -5.781   1.052   0.249  1.00 30.95      A      
ATOM    809  HG2 MET    90      -6.041   1.248  -0.792  1.00  0.00      A      
ATOM    810  HG3 MET    90      -4.877   0.455   0.132  1.00  0.00      A      
ATOM    811  SD  MET    90      -5.334   2.510   1.148  1.00 33.91      A      
ATOM    812  CE  MET    90      -6.973   3.445   1.187  1.00 31.61      A      
ATOM    813  HE1 MET    90      -7.194   3.859   0.204  1.00  0.00      A      
ATOM    814  HE2 MET    90      -6.800   4.316   1.819  1.00  0.00      A      
ATOM    815  HE3 MET    90      -7.775   2.828   1.592  1.00  0.00      A      
ATOM    816  C   MET    90      -7.331  -0.966   3.241  1.00 27.53      A      
ATOM    817  O   MET    90      -7.922  -0.106   3.938  1.00 27.82      A      
ATOM    818  N   GLY    91      -7.686  -2.251   3.264  1.00 27.11      A      
ATOM    819  H   GLY    91      -7.298  -2.908   2.603  1.00  0.00      A      
ATOM    820  CA  GLY    91      -8.474  -2.775   4.405  1.00 27.03      A      
ATOM    821  HA2 GLY    91      -8.490  -3.848   4.216  1.00  0.00      A      
ATOM    822  HA3 GLY    91      -9.481  -2.370   4.310  1.00  0.00      A      
ATOM    823  C   GLY    91      -7.923  -2.424   5.758  1.00 26.88      A      
ATOM    824  O   GLY    91      -8.635  -1.979   6.700  1.00 26.94      A      
ATOM    825  N   ALA    92      -6.613  -2.519   5.980  1.00 26.84      A      
ATOM    826  H   ALA    92      -6.048  -2.807   5.194  1.00  0.00      A      
ATOM    827  CA  ALA    92      -6.026  -2.158   7.253  1.00 26.77      A      
ATOM    828  HA  ALA    92      -6.640  -2.638   8.015  1.00  0.00      A      
ATOM    829  CB  ALA    92      -4.631  -2.764   7.299  1.00 26.71      A      
ATOM    830  HB1 ALA    92      -4.835  -3.808   7.536  1.00  0.00      A      
ATOM    831  HB2 ALA    92      -4.027  -2.441   8.147  1.00  0.00      A      
ATOM    832  HB3 ALA    92      -4.119  -2.753   6.337  1.00  0.00      A      
ATOM    833  C   ALA    92      -6.130  -0.671   7.615  1.00 26.98      A      
ATOM    834  O   ALA    92      -6.646  -0.289   8.679  1.00 27.43      A      
ATOM    835  N   ILE    93      -5.699   0.168   6.676  1.00 26.57      A      
ATOM    836  H   ILE    93      -5.320  -0.340   5.890  1.00  0.00      A      
ATOM    837  CA  ILE    93      -5.762   1.621   6.810  1.00 26.92      A      
ATOM    838  HA  ILE    93      -5.087   1.929   7.609  1.00  0.00      A      
ATOM    839  CB  ILE    93      -5.132   2.274   5.535  1.00 26.75      A      
ATOM    840  HB  ILE    93      -5.576   1.898   4.614  1.00  0.00      A      
ATOM    841  CG2 ILE    93      -5.208   3.830   5.586  1.00 28.04      A      
ATOM    842 HG21 ILE    93      -6.166   4.201   5.222  1.00  0.00      A      
ATOM    843 HG22 ILE    93      -4.430   4.219   4.929  1.00  0.00      A      
ATOM    844 HG23 ILE    93      -4.862   4.152   6.568  1.00  0.00      A      
ATOM    845  CG1 ILE    93      -3.667   1.877   5.508  1.00 27.82      A      
ATOM    846 HG12 ILE    93      -3.552   0.801   5.643  1.00  0.00      A      
ATOM    847 HG13 ILE    93      -3.058   2.401   6.244  1.00  0.00      A      
ATOM    848  CD1 ILE    93      -3.021   2.017   4.090  1.00 27.07      A      
ATOM    849 HD11 ILE    93      -3.596   1.355   3.443  1.00  0.00      A      
ATOM    850 HD12 ILE    93      -1.996   1.649   4.048  1.00  0.00      A      
ATOM    851 HD13 ILE    93      -3.157   3.072   3.851  1.00  0.00      A      
ATOM    852  C   ILE    93      -7.166   2.147   7.059  1.00 26.89      A      
ATOM    853  O   ILE    93      -7.400   2.763   8.109  1.00 26.41      A      
ATOM    854  N   THR    94      -8.228   1.723   6.292  1.00 26.04      A      
ATOM    855  H   THR    94      -8.068   1.158   5.470  1.00  0.00      A      
ATOM    856  CA  THR    94      -9.560   2.132   6.476  1.00 25.90      A      
ATOM    857  HA  THR    94      -9.596   3.213   6.612  1.00  0.00      A      
ATOM    858  CB  THR    94     -10.373   1.929   5.162  1.00 25.62      A      
ATOM    859  HB  THR    94     -11.427   2.171   5.301  1.00  0.00      A      
ATOM    860  CG2 THR    94      -9.735   2.516   3.925  1.00 24.69      A      
ATOM    861 HG21 THR    94      -8.654   2.381   3.877  1.00  0.00      A      
ATOM    862 HG22 THR    94      -9.965   3.579   3.853  1.00  0.00      A      
ATOM    863 HG23 THR    94     -10.119   2.067   3.009  1.00  0.00      A      
ATOM    864  OG1 THR    94     -10.298   0.575   4.931  1.00 24.20      A      
ATOM    865  HG1 THR    94      -9.528   0.285   4.436  1.00  0.00      A      
ATOM    866  C   THR    94     -10.314   1.538   7.683  1.00 26.25      A      
ATOM    867  O   THR    94     -10.949   2.196   8.485  1.00 26.35      A      
ATOM    868  N   SER    95     -10.401   0.181   7.900  1.00 26.34      A      
ATOM    869  H   SER    95     -10.024  -0.415   7.177  1.00  0.00      A      
ATOM    870  CA  SER    95     -10.891  -0.398   9.162  1.00 27.20      A      
ATOM    871  HA  SER    95     -11.978  -0.351   9.100  1.00  0.00      A      
ATOM    872  CB  SER    95     -10.524  -1.917   9.239  1.00 27.10      A      
ATOM    873  HB2 SER    95     -10.970  -2.435   8.390  1.00  0.00      A      
ATOM    874  HB3 SER    95     -10.969  -2.312  10.152  1.00  0.00      A      
ATOM    875  OG  SER    95      -9.043  -2.221   9.263  1.00 28.71      A      
ATOM    876  HG  SER    95      -8.702  -2.170   8.367  1.00  0.00      A      
ATOM    877  C   SER    95     -10.407   0.226  10.440  1.00 27.43      A      
ATOM    878  O   SER    95     -11.155   0.529  11.366  1.00 27.28      A      
ATOM    879  N   THR    96      -9.108   0.516  10.524  1.00 27.49      A      
ATOM    880  H   THR    96      -8.596  -0.061   9.871  1.00  0.00      A      
ATOM    881  CA  THR    96      -8.405   1.310  11.624  1.00 28.29      A      
ATOM    882  HA  THR    96      -8.605   0.826  12.580  1.00  0.00      A      
ATOM    883  CB  THR    96      -6.910   1.479  11.334  1.00 27.71      A      
ATOM    884  HB  THR    96      -6.811   1.839  10.310  1.00  0.00      A      
ATOM    885  CG2 THR    96      -6.042   2.406  12.212  1.00 28.00      A      
ATOM    886 HG21 THR    96      -6.134   3.474  12.017  1.00  0.00      A      
ATOM    887 HG22 THR    96      -5.020   2.172  11.912  1.00  0.00      A      
ATOM    888 HG23 THR    96      -6.086   2.198  13.281  1.00  0.00      A      
ATOM    889  OG1 THR    96      -6.244   0.253  11.487  1.00 26.39      A      
ATOM    890  HG1 THR    96      -6.123  -0.142  10.621  1.00  0.00      A      
ATOM    891  C   THR    96      -8.903   2.759  11.728  1.00 28.77      A      
ATOM    892  O   THR    96      -9.387   3.151  12.788  1.00 28.96      A      
ATOM    893  N   LEU    97      -8.789   3.550  10.632  1.00 29.27      A      
ATOM    894  H   LEU    97      -8.474   3.192   9.742  1.00  0.00      A      
ATOM    895  CA  LEU    97      -9.185   4.994  10.712  1.00 30.40      A      
ATOM    896  HA  LEU    97      -8.611   5.393  11.548  1.00  0.00      A      
ATOM    897  CB  LEU    97      -8.607   5.705   9.451  1.00 30.02      A      
ATOM    898  HB2 LEU    97      -9.119   6.659   9.320  1.00  0.00      A      
ATOM    899  HB3 LEU    97      -8.849   5.209   8.512  1.00  0.00      A      
ATOM    900  CG  LEU    97      -7.098   5.920   9.444  1.00 29.37      A      
ATOM    901  HG  LEU    97      -6.749   4.900   9.604  1.00  0.00      A      
ATOM    902  CD1 LEU    97      -6.549   6.554   8.189  1.00 29.47      A      
ATOM    903 HD11 LEU    97      -5.487   6.310   8.188  1.00  0.00      A      
ATOM    904 HD12 LEU    97      -6.493   7.642   8.228  1.00  0.00      A      
ATOM    905 HD13 LEU    97      -7.110   6.228   7.314  1.00  0.00      A      
ATOM    906  CD2 LEU    97      -6.576   6.722  10.630  1.00 29.34      A      
ATOM    907 HD21 LEU    97      -6.491   6.086  11.511  1.00  0.00      A      
ATOM    908 HD22 LEU    97      -7.146   7.636  10.799  1.00  0.00      A      
ATOM    909 HD23 LEU    97      -5.555   7.062  10.456  1.00  0.00      A      
ATOM    910  C   LEU    97     -10.646   5.175  10.976  1.00 31.10      A      
ATOM    911  O   LEU    97     -11.062   6.039  11.743  1.00 31.86      A      
ATOM    912  N   TRP    98     -11.507   4.313  10.413  1.00 30.98      A      
ATOM    913  H   TRP    98     -11.132   3.490   9.965  1.00  0.00      A      
ATOM    914  CA  TRP    98     -12.946   4.312  10.792  1.00 31.34      A      
ATOM    915  HA  TRP    98     -13.376   5.311  10.718  1.00  0.00      A      
ATOM    916  CB  TRP    98     -13.731   3.316   9.942  1.00 31.32      A      
ATOM    917  HB2 TRP    98     -14.732   3.246  10.367  1.00  0.00      A      
ATOM    918  HB3 TRP    98     -13.228   2.360  10.092  1.00  0.00      A      
ATOM    919  CG  TRP    98     -13.827   3.612   8.444  1.00 32.26      A      
ATOM    920  CD1 TRP    98     -13.587   2.709   7.466  1.00 31.91      A      
ATOM    921  HD1 TRP    98     -13.405   1.652   7.595  1.00  0.00      A      
ATOM    922  NE1 TRP    98     -13.855   3.260   6.278  1.00 31.81      A      
ATOM    923  HE1 TRP    98     -13.785   2.738   5.417  1.00  0.00      A      
ATOM    924  CE2 TRP    98     -14.238   4.586   6.390  1.00 32.22      A      
ATOM    925  CZ2 TRP    98     -14.693   5.499   5.396  1.00 32.24      A      
ATOM    926  HZ2 TRP    98     -14.651   5.172   4.367  1.00  0.00      A      
ATOM    927  CH2 TRP    98     -15.011   6.766   5.853  1.00 33.00      A      
ATOM    928  HH2 TRP    98     -15.356   7.490   5.129  1.00  0.00      A      
ATOM    929  CZ3 TRP    98     -14.854   7.112   7.220  1.00 32.40      A      
ATOM    930  HZ3 TRP    98     -15.318   8.030   7.550  1.00  0.00      A      
ATOM    931  CE3 TRP    98     -14.473   6.175   8.171  1.00 32.27      A      
ATOM    932  HE3 TRP    98     -14.574   6.431   9.215  1.00  0.00      A      
ATOM    933  CD2 TRP    98     -14.187   4.873   7.766  1.00 32.04      A      
ATOM    934  C   TRP    98     -13.214   3.879  12.317  1.00 31.00      A      
ATOM    935  O   TRP    98     -14.185   4.448  12.864  1.00 30.63      A      
ATOM    936  N   THR    99     -12.391   3.081  12.969  1.00 30.91      A      
ATOM    937  H   THR    99     -11.557   2.707  12.540  1.00  0.00      A      
ATOM    938  CA  THR    99     -12.651   2.701  14.348  1.00 31.33      A      
ATOM    939  HA  THR    99     -13.702   2.411  14.358  1.00  0.00      A      
ATOM    940  CB  THR    99     -11.827   1.445  14.665  1.00 31.35      A      
ATOM    941  HB  THR    99     -10.743   1.542  14.608  1.00  0.00      A      
ATOM    942  CG2 THR    99     -11.981   0.936  16.079  1.00 31.32      A      
ATOM    943 HG21 THR    99     -11.542   1.522  16.887  1.00  0.00      A      
ATOM    944 HG22 THR    99     -11.420   0.002  16.123  1.00  0.00      A      
ATOM    945 HG23 THR    99     -13.020   0.772  16.364  1.00  0.00      A      
ATOM    946  OG1 THR    99     -12.271   0.480  13.775  1.00 31.59      A      
ATOM    947  HG1 THR    99     -11.761   0.536  12.964  1.00  0.00      A      
ATOM    948  C   THR    99     -12.287   3.808  15.329  1.00 31.93      A      
ATOM    949  O   THR    99     -13.079   4.058  16.270  1.00 32.38      A      
ATOM    950  N   LEU   100     -11.039   4.388  15.142  1.00 32.40      A      
ATOM    951  H   LEU   100     -10.443   3.945  14.457  1.00  0.00      A      
ATOM    952  CA  LEU   100     -10.497   5.385  16.096  1.00 33.41      A      
ATOM    953  HA  LEU   100     -10.593   5.102  17.144  1.00  0.00      A      
ATOM    954  CB  LEU   100      -8.951   5.640  15.885  1.00 34.18      A      
ATOM    955  HB2 LEU   100      -8.612   6.399  16.591  1.00  0.00      A      
ATOM    956  HB3 LEU   100      -8.840   5.974  14.854  1.00  0.00      A      
ATOM    957  CG  LEU   100      -8.214   4.285  16.217  1.00 35.58      A      
ATOM    958  HG  LEU   100      -8.805   3.465  15.808  1.00  0.00      A      
ATOM    959  CD1 LEU   100      -6.932   4.293  15.494  1.00 35.88      A      
ATOM    960 HD11 LEU   100      -6.317   5.148  15.773  1.00  0.00      A      
ATOM    961 HD12 LEU   100      -7.163   4.465  14.443  1.00  0.00      A      
ATOM    962 HD13 LEU   100      -6.304   3.416  15.652  1.00  0.00      A      
ATOM    963  CD2 LEU   100      -8.081   4.017  17.691  1.00 35.31      A      
ATOM    964 HD21 LEU   100      -7.691   4.876  18.237  1.00  0.00      A      
ATOM    965 HD22 LEU   100      -7.430   3.143  17.698  1.00  0.00      A      
ATOM    966 HD23 LEU   100      -9.059   3.711  18.064  1.00  0.00      A      
ATOM    967  C   LEU   100     -11.161   6.754  16.040  1.00 33.19      A      
ATOM    968  O   LEU   100     -11.433   7.309  17.136  1.00 33.13      A      
ATOM    969  N   LEU   101     -11.444   7.230  14.814  1.00 33.20      A      
ATOM    970  H   LEU   101     -11.110   6.817  13.955  1.00  0.00      A      
ATOM    971  CA  LEU   101     -12.008   8.575  14.732  1.00 32.72      A      
ATOM    972  HA  LEU   101     -11.634   9.118  15.599  1.00  0.00      A      
ATOM    973  CB  LEU   101     -11.533   9.293  13.484  1.00 31.80      A      
ATOM    974  HB2 LEU   101     -11.955  10.282  13.308  1.00  0.00      A      
ATOM    975  HB3 LEU   101     -11.856   8.626  12.685  1.00  0.00      A      
ATOM    976  CG  LEU   101      -9.962   9.481  13.455  1.00 31.92      A      
ATOM    977  HG  LEU   101      -9.457   8.723  14.054  1.00  0.00      A      
ATOM    978  CD1 LEU   101      -9.266   9.333  12.116  1.00 30.79      A      
ATOM    979 HD11 LEU   101      -9.371  10.190  11.451  1.00  0.00      A      
ATOM    980 HD12 LEU   101      -9.649   8.451  11.603  1.00  0.00      A      
ATOM    981 HD13 LEU   101      -8.250   8.950  12.210  1.00  0.00      A      
ATOM    982  CD2 LEU   101      -9.533  10.794  14.100  1.00 31.06      A      
ATOM    983 HD21 LEU   101      -8.485  10.777  14.400  1.00  0.00      A      
ATOM    984 HD22 LEU   101     -10.099  10.816  15.031  1.00  0.00      A      
ATOM    985 HD23 LEU   101      -9.726  11.637  13.436  1.00  0.00      A      
ATOM    986  C   LEU   101     -13.485   8.643  15.020  1.00 33.12      A      
ATOM    987  O   LEU   101     -14.251   7.730  14.602  1.00 32.91      A      
ATOM    988  N   ARG   102     -14.053   9.791  15.427  1.00 33.51      A      
ATOM    989  H   ARG   102     -13.461  10.393  15.981  1.00  0.00      A      
ATOM    990  CA  ARG   102     -15.425  10.147  15.154  1.00 33.33      A      
ATOM    991  HA  ARG   102     -15.735   9.518  14.320  1.00  0.00      A      
ATOM    992  CB  ARG   102     -16.295   9.828  16.404  1.00 33.23      A      
ATOM    993  HB2 ARG   102     -17.276  10.284  16.266  1.00  0.00      A      
ATOM    994  HB3 ARG   102     -15.848  10.204  17.325  1.00  0.00      A      
ATOM    995  CG  ARG   102     -16.755   8.314  16.502  1.00 32.55      A      
ATOM    996  HG2 ARG   102     -17.490   8.178  17.295  1.00  0.00      A      
ATOM    997  HG3 ARG   102     -15.929   7.678  16.821  1.00  0.00      A      
ATOM    998  CD  ARG   102     -17.450   7.734  15.278  1.00 32.41      A      
ATOM    999  HD2 ARG   102     -16.788   7.830  14.417  1.00  0.00      A      
ATOM   1000  HD3 ARG   102     -18.396   8.202  15.007  1.00  0.00      A      
ATOM   1001  NE  ARG   102     -17.809   6.315  15.499  1.00 31.41      A      
ATOM   1002  HE  ARG   102     -18.751   6.184  15.838  1.00  0.00      A      
ATOM   1003  CZ  ARG   102     -17.086   5.342  15.109  1.00 31.73      A      
ATOM   1004  NH1 ARG   102     -17.573   4.190  15.027  1.00 31.22      A      
ATOM   1005 HH11 ARG   102     -18.555   4.054  15.219  1.00  0.00      A      
ATOM   1006 HH12 ARG   102     -16.951   3.415  14.848  1.00  0.00      A      
ATOM   1007  NH2 ARG   102     -15.823   5.514  14.844  1.00 30.57      A      
ATOM   1008 HH21 ARG   102     -15.283   4.725  14.520  1.00  0.00      A      
ATOM   1009 HH22 ARG   102     -15.396   6.417  14.692  1.00  0.00      A      
ATOM   1010  C   ARG   102     -15.438  11.627  14.632  1.00 33.59      A      
ATOM   1011  O   ARG   102     -14.443  12.386  14.731  1.00 33.19      A      
ATOM   1012  N   PRO   103     -16.566  12.192  14.179  1.00 34.23      A      
ATOM   1013  CD  PRO   103     -17.997  11.638  14.050  1.00 33.93      A      
ATOM   1014  HD2 PRO   103     -18.685  11.652  14.895  1.00  0.00      A      
ATOM   1015  HD3 PRO   103     -17.883  10.607  13.714  1.00  0.00      A      
ATOM   1016  CG  PRO   103     -18.665  12.420  12.918  1.00 34.58      A      
ATOM   1017  HG2 PRO   103     -19.755  12.419  12.879  1.00  0.00      A      
ATOM   1018  HG3 PRO   103     -18.209  12.077  11.990  1.00  0.00      A      
ATOM   1019  CB  PRO   103     -18.024  13.798  13.230  1.00 35.16      A      
ATOM   1020  HB2 PRO   103     -18.565  14.320  14.019  1.00  0.00      A      
ATOM   1021  HB3 PRO   103     -18.035  14.481  12.382  1.00  0.00      A      
ATOM   1022  CA  PRO   103     -16.580  13.525  13.666  1.00 34.92      A      
ATOM   1023  HA  PRO   103     -16.045  13.511  12.716  1.00  0.00      A      
ATOM   1024  C   PRO   103     -16.197  14.497  14.750  1.00 35.49      A      
ATOM   1025  O   PRO   103     -16.467  14.331  15.948  1.00 35.60      A      
ATOM   1026  N   GLY   104     -15.387  15.470  14.321  1.00 36.37      A      
ATOM   1027  H   GLY   104     -15.001  15.451  13.389  1.00  0.00      A      
ATOM   1028  CA  GLY   104     -14.775  16.505  15.155  1.00 37.38      A      
ATOM   1029  HA2 GLY   104     -15.451  16.761  15.970  1.00  0.00      A      
ATOM   1030  HA3 GLY   104     -14.608  17.356  14.495  1.00  0.00      A      
ATOM   1031  C   GLY   104     -13.438  16.119  15.809  1.00 38.04      A      
ATOM   1032  O   GLY   104     -12.623  17.027  16.050  1.00 37.96      A      
ATOM   1033  N   ASP   105     -13.099  14.845  15.954  1.00 38.05      A      
ATOM   1034  H   ASP   105     -13.701  14.090  15.659  1.00  0.00      A      
ATOM   1035  CA  ASP   105     -11.725  14.322  16.106  1.00 38.33      A      
ATOM   1036  HA  ASP   105     -11.268  14.702  17.019  1.00  0.00      A      
ATOM   1037  CB  ASP   105     -11.725  12.824  16.477  1.00 38.12      A      
ATOM   1038  HB2 ASP   105     -10.737  12.519  16.821  1.00  0.00      A      
ATOM   1039  HB3 ASP   105     -11.947  12.200  15.610  1.00  0.00      A      
ATOM   1040  CG  ASP   105     -12.705  12.467  17.627  1.00 38.72      A      
ATOM   1041  OD1 ASP   105     -13.017  13.307  18.516  1.00 38.00      A      
ATOM   1042  OD2 ASP   105     -13.159  11.297  17.692  1.00 39.38      A      
ATOM   1043  C   ASP   105     -10.750  14.574  14.949  1.00 38.24      A      
ATOM   1044  O   ASP   105     -11.156  14.765  13.846  1.00 37.93      A      
ATOM   1045  N   GLU   106      -9.484  14.482  15.321  1.00 39.00      A      
ATOM   1046  H   GLU   106      -9.277  14.355  16.301  1.00  0.00      A      
ATOM   1047  CA  GLU   106      -8.323  14.791  14.400  1.00 39.87      A      
ATOM   1048  HA  GLU   106      -8.637  14.966  13.371  1.00  0.00      A      
ATOM   1049  CB  GLU   106      -7.722  16.182  14.760  1.00 40.90      A      
ATOM   1050  HB2 GLU   106      -7.225  15.992  15.712  1.00  0.00      A      
ATOM   1051  HB3 GLU   106      -8.494  16.945  14.857  1.00  0.00      A      
ATOM   1052  CG  GLU   106      -6.782  16.622  13.647  1.00 42.55      A      
ATOM   1053  HG2 GLU   106      -7.168  16.554  12.630  1.00  0.00      A      
ATOM   1054  HG3 GLU   106      -5.967  15.904  13.735  1.00  0.00      A      
ATOM   1055  CD  GLU   106      -6.321  18.013  13.829  1.00 43.78      A      
ATOM   1056  OE1 GLU   106      -6.883  19.012  13.239  1.00 44.46      A      
ATOM   1057  OE2 GLU   106      -5.278  18.154  14.594  1.00 44.24      A      
ATOM   1058  C   GLU   106      -7.278  13.676  14.208  1.00 39.46      A      
ATOM   1059  O   GLU   106      -6.812  13.052  15.212  1.00 39.46      A      
ATOM   1060  N   VAL   107      -6.755  13.535  13.036  1.00 39.06      A      
ATOM   1061  H   VAL   107      -6.995  14.125  12.252  1.00  0.00      A      
ATOM   1062  CA  VAL   107      -5.509  12.782  12.670  1.00 38.71      A      
ATOM   1063  HA  VAL   107      -5.055  12.404  13.586  1.00  0.00      A      
ATOM   1064  CB  VAL   107      -5.705  11.577  11.760  1.00 39.00      A      
ATOM   1065  HB  VAL   107      -6.445  10.955  12.262  1.00  0.00      A      
ATOM   1066  CG1 VAL   107      -6.381  11.888  10.410  1.00 38.73      A      
ATOM   1067 HG11 VAL   107      -6.129  11.193   9.609  1.00  0.00      A      
ATOM   1068 HG12 VAL   107      -6.052  12.852  10.020  1.00  0.00      A      
ATOM   1069 HG13 VAL   107      -7.465  11.876  10.521  1.00  0.00      A      
ATOM   1070  CG2 VAL   107      -4.487  10.735  11.450  1.00 38.66      A      
ATOM   1071 HG21 VAL   107      -4.818   9.752  11.118  1.00  0.00      A      
ATOM   1072 HG22 VAL   107      -4.002  10.738  12.427  1.00  0.00      A      
ATOM   1073 HG23 VAL   107      -3.867  11.179  10.671  1.00  0.00      A      
ATOM   1074  C   VAL   107      -4.481  13.863  12.251  1.00 38.64      A      
ATOM   1075  O   VAL   107      -4.787  14.736  11.426  1.00 38.79      A      
ATOM   1076  N   LEU   108      -3.269  13.823  12.756  1.00 38.46      A      
ATOM   1077  H   LEU   108      -2.986  13.114  13.417  1.00  0.00      A      
ATOM   1078  CA  LEU   108      -2.122  14.404  12.090  1.00 38.09      A      
ATOM   1079  HA  LEU   108      -2.445  15.241  11.471  1.00  0.00      A      
ATOM   1080  CB  LEU   108      -1.215  15.043  13.079  1.00 38.23      A      
ATOM   1081  HB2 LEU   108      -0.338  15.439  12.567  1.00  0.00      A      
ATOM   1082  HB3 LEU   108      -1.110  14.293  13.862  1.00  0.00      A      
ATOM   1083  CG  LEU   108      -1.832  16.296  13.827  1.00 39.50      A      
ATOM   1084  HG  LEU   108      -2.740  15.950  14.322  1.00  0.00      A      
ATOM   1085  CD1 LEU   108      -0.834  16.792  14.896  1.00 39.67      A      
ATOM   1086 HD11 LEU   108      -0.477  15.969  15.514  1.00  0.00      A      
ATOM   1087 HD12 LEU   108      -1.178  17.686  15.417  1.00  0.00      A      
ATOM   1088 HD13 LEU   108       0.086  17.040  14.367  1.00  0.00      A      
ATOM   1089  CD2 LEU   108      -2.181  17.473  12.971  1.00 39.39      A      
ATOM   1090 HD21 LEU   108      -3.180  17.222  12.616  1.00  0.00      A      
ATOM   1091 HD22 LEU   108      -1.468  17.501  12.147  1.00  0.00      A      
ATOM   1092 HD23 LEU   108      -2.194  18.427  13.499  1.00  0.00      A      
ATOM   1093  C   LEU   108      -1.545  13.435  11.156  1.00 37.47      A      
ATOM   1094  O   LEU   108      -1.442  12.215  11.430  1.00 37.25      A      
ATOM   1095  N   LEU   109      -1.056  14.005  10.005  1.00 37.09      A      
ATOM   1096  H   LEU   109      -0.819  14.987   9.990  1.00  0.00      A      
ATOM   1097  CA  LEU   109      -0.575  13.225   8.826  1.00 37.24      A      
ATOM   1098  HA  LEU   109      -0.649  12.188   9.153  1.00  0.00      A      
ATOM   1099  CB  LEU   109      -1.497  13.492   7.625  1.00 36.74      A      
ATOM   1100  HB2 LEU   109      -1.004  13.158   6.712  1.00  0.00      A      
ATOM   1101  HB3 LEU   109      -1.596  14.557   7.417  1.00  0.00      A      
ATOM   1102  CG  LEU   109      -2.882  12.835   7.661  1.00 36.27      A      
ATOM   1103  HG  LEU   109      -3.485  13.113   8.525  1.00  0.00      A      
ATOM   1104  CD1 LEU   109      -3.708  13.357   6.421  1.00 35.38      A      
ATOM   1105 HD11 LEU   109      -4.628  12.777   6.345  1.00  0.00      A      
ATOM   1106 HD12 LEU   109      -3.226  13.161   5.463  1.00  0.00      A      
ATOM   1107 HD13 LEU   109      -3.949  14.418   6.476  1.00  0.00      A      
ATOM   1108  CD2 LEU   109      -2.833  11.314   7.713  1.00 36.07      A      
ATOM   1109 HD21 LEU   109      -2.246  10.907   6.890  1.00  0.00      A      
ATOM   1110 HD22 LEU   109      -3.855  10.936   7.708  1.00  0.00      A      
ATOM   1111 HD23 LEU   109      -2.344  10.976   8.627  1.00  0.00      A      
ATOM   1112  C   LEU   109       0.856  13.570   8.543  1.00 37.65      A      
ATOM   1113  O   LEU   109       1.240  14.742   8.677  1.00 37.43      A      
ATOM   1114  N   GLY   110       1.661  12.588   8.128  1.00 38.11      A      
ATOM   1115  H   GLY   110       1.266  11.658   8.124  1.00  0.00      A      
ATOM   1116  CA  GLY   110       2.854  12.836   7.422  1.00 39.00      A      
ATOM   1117  HA2 GLY   110       3.380  11.912   7.186  1.00  0.00      A      
ATOM   1118  HA3 GLY   110       3.592  13.305   8.072  1.00  0.00      A      
ATOM   1119  C   GLY   110       2.713  13.590   6.044  1.00 40.03      A      
ATOM   1120  O   GLY   110       1.740  13.452   5.314  1.00 39.96      A      
ATOM   1121  N   ASN   111       3.721  14.454   5.763  1.00 41.33      A      
ATOM   1122  H   ASN   111       4.419  14.575   6.483  1.00  0.00      A      
ATOM   1123  CA  ASN   111       3.818  15.286   4.561  1.00 42.73      A      
ATOM   1124  HA  ASN   111       3.080  16.087   4.621  1.00  0.00      A      
ATOM   1125  CB  ASN   111       5.199  16.051   4.606  1.00 43.54      A      
ATOM   1126  HB2 ASN   111       5.962  15.278   4.700  1.00  0.00      A      
ATOM   1127  HB3 ASN   111       5.296  16.646   5.514  1.00  0.00      A      
ATOM   1128  CG  ASN   111       5.368  17.033   3.398  1.00 44.80      A      
ATOM   1129  OD1 ASN   111       6.402  16.933   2.794  1.00 45.46      A      
ATOM   1130  ND2 ASN   111       4.371  17.865   3.086  1.00 45.12      A      
ATOM   1131 HD21 ASN   111       3.831  18.244   3.850  1.00  0.00      A      
ATOM   1132 HD22 ASN   111       4.519  18.501   2.316  1.00  0.00      A      
ATOM   1133  C   ASN   111       3.582  14.447   3.224  1.00 43.36      A      
ATOM   1134  O   ASN   111       2.966  15.044   2.348  1.00 43.76      A      
ATOM   1135  N   THR   112       3.932  13.129   3.036  1.00 43.34      A      
ATOM   1136  H   THR   112       4.690  12.721   3.564  1.00  0.00      A      
ATOM   1137  CA  THR   112       3.436  12.314   1.952  1.00 43.61      A      
ATOM   1138  HA  THR   112       2.530  12.814   1.608  1.00  0.00      A      
ATOM   1139  CB  THR   112       4.443  12.474   0.754  1.00 43.79      A      
ATOM   1140  HB  THR   112       4.687  13.537   0.743  1.00  0.00      A      
ATOM   1141  CG2 THR   112       5.724  11.726   0.975  1.00 43.84      A      
ATOM   1142 HG21 THR   112       6.205  12.026   1.907  1.00  0.00      A      
ATOM   1143 HG22 THR   112       6.418  12.005   0.183  1.00  0.00      A      
ATOM   1144 HG23 THR   112       5.600  10.643   1.002  1.00  0.00      A      
ATOM   1145  OG1 THR   112       3.850  12.097  -0.464  1.00 45.19      A      
ATOM   1146  HG1 THR   112       3.840  12.799  -1.119  1.00  0.00      A      
ATOM   1147  C   THR   112       3.210  10.845   2.261  1.00 43.20      A      
ATOM   1148  O   THR   112       3.848  10.289   3.160  1.00 43.66      A      
ATOM   1149  N   LEU   113       2.283  10.255   1.538  1.00 42.44      A      
ATOM   1150  H   LEU   113       1.831  10.761   0.789  1.00  0.00      A      
ATOM   1151  CA  LEU   113       1.977   8.809   1.615  1.00 41.64      A      
ATOM   1152  HA  LEU   113       2.871   8.306   1.984  1.00  0.00      A      
ATOM   1153  CB  LEU   113       0.827   8.527   2.595  1.00 41.81      A      
ATOM   1154  HB2 LEU   113       0.501   7.525   2.316  1.00  0.00      A      
ATOM   1155  HB3 LEU   113      -0.034   9.154   2.366  1.00  0.00      A      
ATOM   1156  CG  LEU   113       1.197   8.547   4.076  1.00 41.90      A      
ATOM   1157  HG  LEU   113       2.285   8.495   4.074  1.00  0.00      A      
ATOM   1158  CD1 LEU   113       0.741   9.842   4.676  1.00 41.57      A      
ATOM   1159 HD11 LEU   113      -0.347   9.778   4.652  1.00  0.00      A      
ATOM   1160 HD12 LEU   113       1.062  10.700   4.086  1.00  0.00      A      
ATOM   1161 HD13 LEU   113       1.116   9.996   5.688  1.00  0.00      A      
ATOM   1162  CD2 LEU   113       0.650   7.377   4.888  1.00 41.75      A      
ATOM   1163 HD21 LEU   113       1.125   7.371   5.869  1.00  0.00      A      
ATOM   1164 HD22 LEU   113       1.008   6.478   4.387  1.00  0.00      A      
ATOM   1165 HD23 LEU   113      -0.430   7.414   5.036  1.00  0.00      A      
ATOM   1166  C   LEU   113       1.735   8.149   0.206  1.00 40.91      A      
ATOM   1167  O   LEU   113       1.478   8.869  -0.726  1.00 40.66      A      
ATOM   1168  N   TYR   114       1.813   6.838   0.139  1.00 40.29      A      
ATOM   1169  H   TYR   114       2.263   6.428   0.945  1.00  0.00      A      
ATOM   1170  CA  TYR   114       1.397   5.927  -0.956  1.00 39.54      A      
ATOM   1171  HA  TYR   114       2.092   6.015  -1.791  1.00  0.00      A      
ATOM   1172  CB  TYR   114       1.445   4.468  -0.359  1.00 39.15      A      
ATOM   1173  HB2 TYR   114       0.510   4.331   0.184  1.00  0.00      A      
ATOM   1174  HB3 TYR   114       2.205   4.189   0.371  1.00  0.00      A      
ATOM   1175  CG  TYR   114       1.416   3.433  -1.439  1.00 38.83      A      
ATOM   1176  CD1 TYR   114       0.310   2.622  -1.719  1.00 38.52      A      
ATOM   1177  HD1 TYR   114      -0.557   2.789  -1.097  1.00  0.00      A      
ATOM   1178  CE1 TYR   114       0.131   1.797  -2.836  1.00 38.45      A      
ATOM   1179  HE1 TYR   114      -0.792   1.269  -3.026  1.00  0.00      A      
ATOM   1180  CZ  TYR   114       1.268   1.738  -3.686  1.00 38.58      A      
ATOM   1181  OH  TYR   114       1.245   0.934  -4.798  1.00 39.03      A      
ATOM   1182  HH  TYR   114       0.378   0.586  -5.023  1.00  0.00      A      
ATOM   1183  CE2 TYR   114       2.430   2.550  -3.418  1.00 38.83      A      
ATOM   1184  HE2 TYR   114       3.233   2.584  -4.139  1.00  0.00      A      
ATOM   1185  CD2 TYR   114       2.560   3.324  -2.260  1.00 38.67      A      
ATOM   1186  HD2 TYR   114       3.425   3.953  -2.107  1.00  0.00      A      
ATOM   1187  C   TYR   114       0.036   6.326  -1.485  1.00 39.72      A      
ATOM   1188  O   TYR   114      -0.863   6.611  -0.743  1.00 39.77      A      
ATOM   1189  N   GLY   115      -0.134   6.132  -2.800  1.00 39.28      A      
ATOM   1190  H   GLY   115       0.659   5.698  -3.250  1.00  0.00      A      
ATOM   1191  CA  GLY   115      -1.125   6.806  -3.586  1.00 38.96      A      
ATOM   1192  HA2 GLY   115      -0.950   6.422  -4.591  1.00  0.00      A      
ATOM   1193  HA3 GLY   115      -1.068   7.893  -3.630  1.00  0.00      A      
ATOM   1194  C   GLY   115      -2.574   6.514  -3.168  1.00 38.88      A      
ATOM   1195  O   GLY   115      -3.454   7.367  -3.071  1.00 38.79      A      
ATOM   1196  N   CYS   116      -2.884   5.188  -2.901  1.00 38.83      A      
ATOM   1197  H   CYS   116      -2.179   4.465  -2.866  1.00  0.00      A      
ATOM   1198  CA  CYS   116      -4.161   4.823  -2.285  1.00 38.80      A      
ATOM   1199  HA  CYS   116      -5.035   5.238  -2.787  1.00  0.00      A      
ATOM   1200  CB  CYS   116      -4.267   3.337  -2.394  1.00 40.06      A      
ATOM   1201  HB2 CYS   116      -4.186   3.042  -3.440  1.00  0.00      A      
ATOM   1202  HB3 CYS   116      -5.255   3.107  -1.995  1.00  0.00      A      
ATOM   1203  SG  CYS   116      -3.066   2.413  -1.339  1.00 43.84      A      
ATOM   1204  HG  CYS   116      -3.334   2.932  -0.138  1.00  0.00      A      
ATOM   1205  C   CYS   116      -4.397   5.411  -0.843  1.00 37.83      A      
ATOM   1206  O   CYS   116      -5.538   5.773  -0.413  1.00 37.65      A      
ATOM   1207  N   THR   117      -3.319   5.394  -0.069  1.00 37.16      A      
ATOM   1208  H   THR   117      -2.418   5.138  -0.444  1.00  0.00      A      
ATOM   1209  CA  THR   117      -3.457   5.991   1.335  1.00 36.48      A      
ATOM   1210  HA  THR   117      -4.254   5.454   1.850  1.00  0.00      A      
ATOM   1211  CB  THR   117      -2.188   5.810   2.121  1.00 36.55      A      
ATOM   1212  HB  THR   117      -1.370   6.302   1.595  1.00  0.00      A      
ATOM   1213  CG2 THR   117      -2.304   6.188   3.605  1.00 35.92      A      
ATOM   1214 HG21 THR   117      -3.128   5.591   3.997  1.00  0.00      A      
ATOM   1215 HG22 THR   117      -2.427   7.262   3.751  1.00  0.00      A      
ATOM   1216 HG23 THR   117      -1.389   5.813   4.063  1.00  0.00      A      
ATOM   1217  OG1 THR   117      -1.925   4.439   2.056  1.00 35.56      A      
ATOM   1218  HG1 THR   117      -0.992   4.466   2.281  1.00  0.00      A      
ATOM   1219  C   THR   117      -3.757   7.489   1.178  1.00 36.70      A      
ATOM   1220  O   THR   117      -4.835   7.956   1.619  1.00 36.12      A      
ATOM   1221  N   PHE   118      -2.964   8.239   0.383  1.00 36.56      A      
ATOM   1222  H   PHE   118      -2.076   7.781   0.234  1.00  0.00      A      
ATOM   1223  CA  PHE   118      -3.223   9.648  -0.009  1.00 37.12      A      
ATOM   1224  HA  PHE   118      -3.121  10.181   0.936  1.00  0.00      A      
ATOM   1225  CB  PHE   118      -2.099  10.059  -0.985  1.00 37.83      A      
ATOM   1226  HB2 PHE   118      -2.047   9.241  -1.704  1.00  0.00      A      
ATOM   1227  HB3 PHE   118      -1.192  10.204  -0.398  1.00  0.00      A      
ATOM   1228  CG  PHE   118      -2.366  11.319  -1.780  1.00 38.60      A      
ATOM   1229  CD1 PHE   118      -2.699  12.584  -1.193  1.00 38.93      A      
ATOM   1230  HD1 PHE   118      -2.812  12.787  -0.138  1.00  0.00      A      
ATOM   1231  CE1 PHE   118      -2.966  13.680  -2.074  1.00 39.85      A      
ATOM   1232  HE1 PHE   118      -3.464  14.545  -1.661  1.00  0.00      A      
ATOM   1233  CZ  PHE   118      -2.850  13.627  -3.452  1.00 39.04      A      
ATOM   1234  HZ  PHE   118      -2.951  14.507  -4.070  1.00  0.00      A      
ATOM   1235  CE2 PHE   118      -2.419  12.445  -4.020  1.00 38.92      A      
ATOM   1236  HE2 PHE   118      -2.231  12.378  -5.081  1.00  0.00      A      
ATOM   1237  CD2 PHE   118      -2.246  11.279  -3.197  1.00 39.56      A      
ATOM   1238  HD2 PHE   118      -1.861  10.368  -3.632  1.00  0.00      A      
ATOM   1239  C   PHE   118      -4.603   9.930  -0.576  1.00 37.01      A      
ATOM   1240  O   PHE   118      -5.223  10.920  -0.187  1.00 37.09      A      
ATOM   1241  N   ALA   119      -5.268   9.078  -1.420  1.00 36.60      A      
ATOM   1242  H   ALA   119      -4.895   8.147  -1.542  1.00  0.00      A      
ATOM   1243  CA  ALA   119      -6.585   9.314  -2.007  1.00 35.58      A      
ATOM   1244  HA  ALA   119      -6.424  10.204  -2.617  1.00  0.00      A      
ATOM   1245  CB  ALA   119      -6.971   8.264  -3.066  1.00 35.50      A      
ATOM   1246  HB1 ALA   119      -6.870   7.265  -2.643  1.00  0.00      A      
ATOM   1247  HB2 ALA   119      -6.144   8.258  -3.777  1.00  0.00      A      
ATOM   1248  HB3 ALA   119      -7.896   8.481  -3.600  1.00  0.00      A      
ATOM   1249  C   ALA   119      -7.681   9.456  -0.921  1.00 35.01      A      
ATOM   1250  O   ALA   119      -8.233  10.550  -0.722  1.00 35.08      A      
ATOM   1251  N   PHE   120      -7.847   8.448  -0.131  1.00 34.19      A      
ATOM   1252  H   PHE   120      -7.409   7.588  -0.427  1.00  0.00      A      
ATOM   1253  CA  PHE   120      -8.638   8.392   1.099  1.00 33.54      A      
ATOM   1254  HA  PHE   120      -9.677   8.587   0.837  1.00  0.00      A      
ATOM   1255  CB  PHE   120      -8.428   7.019   1.829  1.00 32.09      A      
ATOM   1256  HB2 PHE   120      -7.352   6.951   1.989  1.00  0.00      A      
ATOM   1257  HB3 PHE   120      -8.744   6.225   1.153  1.00  0.00      A      
ATOM   1258  CG  PHE   120      -9.250   6.678   3.055  1.00 30.93      A      
ATOM   1259  CD1 PHE   120      -8.692   6.736   4.338  1.00 30.65      A      
ATOM   1260  HD1 PHE   120      -7.692   7.140   4.397  1.00  0.00      A      
ATOM   1261  CE1 PHE   120      -9.425   6.397   5.461  1.00 29.72      A      
ATOM   1262  HE1 PHE   120      -9.125   6.536   6.489  1.00  0.00      A      
ATOM   1263  CZ  PHE   120     -10.762   6.047   5.262  1.00 29.51      A      
ATOM   1264  HZ  PHE   120     -11.346   5.948   6.166  1.00  0.00      A      
ATOM   1265  CE2 PHE   120     -11.395   6.016   3.959  1.00 29.75      A      
ATOM   1266  HE2 PHE   120     -12.431   5.745   3.816  1.00  0.00      A      
ATOM   1267  CD2 PHE   120     -10.573   6.227   2.865  1.00 30.66      A      
ATOM   1268  HD2 PHE   120     -10.980   6.140   1.868  1.00  0.00      A      
ATOM   1269  C   PHE   120      -8.374   9.597   2.093  1.00 33.96      A      
ATOM   1270  O   PHE   120      -9.289  10.195   2.581  1.00 33.28      A      
ATOM   1271  N   LEU   121      -7.120  10.038   2.366  1.00 34.08      A      
ATOM   1272  H   LEU   121      -6.350   9.636   1.850  1.00  0.00      A      
ATOM   1273  CA  LEU   121      -6.779  11.256   3.213  1.00 35.00      A      
ATOM   1274  HA  LEU   121      -7.213  11.116   4.203  1.00  0.00      A      
ATOM   1275  CB  LEU   121      -5.242  11.286   3.405  1.00 34.81      A      
ATOM   1276  HB2 LEU   121      -4.993  12.150   4.022  1.00  0.00      A      
ATOM   1277  HB3 LEU   121      -4.737  11.465   2.455  1.00  0.00      A      
ATOM   1278  CG  LEU   121      -4.642   9.996   4.081  1.00 35.18      A      
ATOM   1279  HG  LEU   121      -5.032   9.145   3.523  1.00  0.00      A      
ATOM   1280  CD1 LEU   121      -3.099  10.010   4.138  1.00 35.45      A      
ATOM   1281 HD11 LEU   121      -2.654   9.618   5.053  1.00  0.00      A      
ATOM   1282 HD12 LEU   121      -2.783  11.053   4.174  1.00  0.00      A      
ATOM   1283 HD13 LEU   121      -2.762   9.452   3.264  1.00  0.00      A      
ATOM   1284  CD2 LEU   121      -5.178   9.720   5.513  1.00 35.00      A      
ATOM   1285 HD21 LEU   121      -6.122   9.177   5.464  1.00  0.00      A      
ATOM   1286 HD22 LEU   121      -5.306  10.627   6.104  1.00  0.00      A      
ATOM   1287 HD23 LEU   121      -4.492   9.070   6.055  1.00  0.00      A      
ATOM   1288  C   LEU   121      -7.262  12.590   2.516  1.00 35.26      A      
ATOM   1289  O   LEU   121      -7.851  13.479   3.185  1.00 35.35      A      
ATOM   1290  N   HID   122      -6.938  12.771   1.195  1.00 35.56      A      
ATOM   1291  H   HID   122      -6.221  12.172   0.811  1.00  0.00      A      
ATOM   1292  CA  HID   122      -7.404  13.861   0.382  1.00 35.95      A      
ATOM   1293  HA  HID   122      -6.994  14.803   0.745  1.00  0.00      A      
ATOM   1294  CB  HID   122      -6.769  13.767  -1.050  1.00 35.71      A      
ATOM   1295  HB2 HID   122      -6.919  12.759  -1.438  1.00  0.00      A      
ATOM   1296  HB3 HID   122      -5.710  13.917  -0.845  1.00  0.00      A      
ATOM   1297  CG  HID   122      -7.149  14.814  -2.070  1.00 36.41      A      
ATOM   1298  ND1 HID   122      -8.110  14.652  -3.043  1.00 36.70      A      
ATOM   1299  HD1 HID   122      -8.652  13.851  -3.335  1.00  0.00      A      
ATOM   1300  CE1 HID   122      -8.115  15.822  -3.740  1.00 36.83      A      
ATOM   1301  HE1 HID   122      -8.772  15.994  -4.580  1.00  0.00      A      
ATOM   1302  NE2 HID   122      -7.256  16.762  -3.225  1.00 36.96      A      
ATOM   1303  CD2 HID   122      -6.657  16.102  -2.162  1.00 36.46      A      
ATOM   1304  HD2 HID   122      -5.908  16.523  -1.508  1.00  0.00      A      
ATOM   1305  C   HID   122      -8.970  14.039   0.250  1.00 35.96      A      
ATOM   1306  O   HID   122      -9.468  15.131   0.270  1.00 35.67      A      
ATOM   1307  N   HID   123      -9.670  12.916   0.155  1.00 36.07      A      
ATOM   1308  H   HID   123      -9.328  11.967   0.107  1.00  0.00      A      
ATOM   1309  CA  HID   123     -11.151  12.889  -0.190  1.00 36.42      A      
ATOM   1310  HA  HID   123     -11.736  13.577   0.420  1.00  0.00      A      
ATOM   1311  CB  HID   123     -11.224  13.385  -1.674  1.00 37.63      A      
ATOM   1312  HB2 HID   123     -10.473  12.823  -2.229  1.00  0.00      A      
ATOM   1313  HB3 HID   123     -11.009  14.443  -1.821  1.00  0.00      A      
ATOM   1314  CG  HID   123     -12.530  13.118  -2.352  1.00 39.55      A      
ATOM   1315  ND1 HID   123     -13.707  13.744  -2.018  1.00 40.44      A      
ATOM   1316  HD1 HID   123     -13.896  14.280  -1.183  1.00  0.00      A      
ATOM   1317  CE1 HID   123     -14.669  13.106  -2.769  1.00 40.51      A      
ATOM   1318  HE1 HID   123     -15.713  13.205  -2.512  1.00  0.00      A      
ATOM   1319  NE2 HID   123     -14.188  12.090  -3.426  1.00 40.66      A      
ATOM   1320  CD2 HID   123     -12.766  12.126  -3.162  1.00 40.24      A      
ATOM   1321  HD2 HID   123     -11.988  11.442  -3.468  1.00  0.00      A      
ATOM   1322  C   HID   123     -11.728  11.512   0.118  1.00 35.82      A      
ATOM   1323  O   HID   123     -11.224  10.540  -0.501  1.00 35.70      A      
ATOM   1324  N   GLY   124     -12.660  11.432   1.077  1.00 35.02      A      
ATOM   1325  H   GLY   124     -13.061  12.284   1.443  1.00  0.00      A      
ATOM   1326  CA  GLY   124     -13.000  10.236   1.793  1.00 34.53      A      
ATOM   1327  HA2 GLY   124     -12.060   9.685   1.803  1.00  0.00      A      
ATOM   1328  HA3 GLY   124     -13.639   9.613   1.167  1.00  0.00      A      
ATOM   1329  C   GLY   124     -13.646  10.422   3.132  1.00 35.26      A      
ATOM   1330  O   GLY   124     -14.744  10.975   3.329  1.00 34.80      A      
ATOM   1331  N   ILE   125     -12.863   9.984   4.091  1.00 35.08      A      
ATOM   1332  H   ILE   125     -11.994   9.611   3.737  1.00  0.00      A      
ATOM   1333  CA  ILE   125     -13.158  10.169   5.553  1.00 35.57      A      
ATOM   1334  HA  ILE   125     -14.102   9.660   5.747  1.00  0.00      A      
ATOM   1335  CB  ILE   125     -11.959   9.510   6.379  1.00 35.36      A      
ATOM   1336  HB  ILE   125     -11.842   8.492   6.007  1.00  0.00      A      
ATOM   1337  CG2 ILE   125     -10.550  10.090   6.302  1.00 35.06      A      
ATOM   1338 HG21 ILE   125     -10.581  11.169   6.457  1.00  0.00      A      
ATOM   1339 HG22 ILE   125     -10.186   9.813   5.313  1.00  0.00      A      
ATOM   1340 HG23 ILE   125      -9.855   9.735   7.064  1.00  0.00      A      
ATOM   1341  CG1 ILE   125     -12.368   9.444   7.851  1.00 35.25      A      
ATOM   1342 HG12 ILE   125     -13.442   9.261   7.803  1.00  0.00      A      
ATOM   1343 HG13 ILE   125     -12.165  10.351   8.422  1.00  0.00      A      
ATOM   1344  CD1 ILE   125     -11.629   8.325   8.659  1.00 36.16      A      
ATOM   1345 HD11 ILE   125     -11.597   7.405   8.075  1.00  0.00      A      
ATOM   1346 HD12 ILE   125     -11.988   8.297   9.688  1.00  0.00      A      
ATOM   1347 HD13 ILE   125     -10.601   8.687   8.643  1.00  0.00      A      
ATOM   1348  C   ILE   125     -13.351  11.668   5.967  1.00 35.67      A      
ATOM   1349  O   ILE   125     -14.138  11.879   6.861  1.00 35.45      A      
ATOM   1350  N   GLY   126     -12.624  12.608   5.313  1.00 35.95      A      
ATOM   1351  H   GLY   126     -11.853  12.338   4.719  1.00  0.00      A      
ATOM   1352  CA  GLY   126     -12.768  14.026   5.588  1.00 35.91      A      
ATOM   1353  HA2 GLY   126     -12.050  14.545   4.953  1.00  0.00      A      
ATOM   1354  HA3 GLY   126     -12.600  14.211   6.649  1.00  0.00      A      
ATOM   1355  C   GLY   126     -14.156  14.628   5.187  1.00 36.47      A      
ATOM   1356  O   GLY   126     -14.627  15.616   5.740  1.00 36.42      A      
ATOM   1357  N   GLU   127     -14.837  13.850   4.252  1.00 36.21      A      
ATOM   1358  H   GLU   127     -14.538  12.931   3.958  1.00  0.00      A      
ATOM   1359  CA  GLU   127     -16.222  14.168   3.894  1.00 36.03      A      
ATOM   1360  HA  GLU   127     -16.279  15.246   3.742  1.00  0.00      A      
ATOM   1361  CB  GLU   127     -16.776  13.420   2.589  1.00 35.72      A      
ATOM   1362  HB2 GLU   127     -17.779  13.840   2.517  1.00  0.00      A      
ATOM   1363  HB3 GLU   127     -16.824  12.351   2.797  1.00  0.00      A      
ATOM   1364  CG  GLU   127     -15.908  13.522   1.313  1.00 36.01      A      
ATOM   1365  HG2 GLU   127     -16.503  13.198   0.460  1.00  0.00      A      
ATOM   1366  HG3 GLU   127     -15.050  12.851   1.346  1.00  0.00      A      
ATOM   1367  CD  GLU   127     -15.439  14.911   0.941  1.00 36.42      A      
ATOM   1368  OE1 GLU   127     -14.279  14.915   0.469  1.00 37.05      A      
ATOM   1369  OE2 GLU   127     -16.123  15.913   1.276  1.00 36.15      A      
ATOM   1370  C   GLU   127     -17.195  13.956   5.070  1.00 35.70      A      
ATOM   1371  O   GLU   127     -18.287  14.511   5.085  1.00 35.82      A      
ATOM   1372  N   PHE   128     -16.766  13.181   6.083  1.00 35.46      A      
ATOM   1373  H   PHE   128     -15.882  12.702   5.992  1.00  0.00      A      
ATOM   1374  CA  PHE   128     -17.510  12.983   7.326  1.00 35.25      A      
ATOM   1375  HA  PHE   128     -18.521  13.343   7.132  1.00  0.00      A      
ATOM   1376  CB  PHE   128     -17.697  11.522   7.553  1.00 34.45      A      
ATOM   1377  HB2 PHE   128     -18.289  11.415   8.462  1.00  0.00      A      
ATOM   1378  HB3 PHE   128     -16.754  11.061   7.849  1.00  0.00      A      
ATOM   1379  CG  PHE   128     -18.345  10.659   6.460  1.00 34.11      A      
ATOM   1380  CD1 PHE   128     -17.629  10.461   5.251  1.00 33.59      A      
ATOM   1381  HD1 PHE   128     -16.649  10.879   5.075  1.00  0.00      A      
ATOM   1382  CE1 PHE   128     -18.104   9.610   4.269  1.00 33.21      A      
ATOM   1383  HE1 PHE   128     -17.524   9.471   3.368  1.00  0.00      A      
ATOM   1384  CZ  PHE   128     -19.354   8.865   4.486  1.00 33.60      A      
ATOM   1385  HZ  PHE   128     -19.725   8.193   3.726  1.00  0.00      A      
ATOM   1386  CE2 PHE   128     -20.125   9.145   5.623  1.00 33.68      A      
ATOM   1387  HE2 PHE   128     -21.086   8.698   5.829  1.00  0.00      A      
ATOM   1388  CD2 PHE   128     -19.604  10.042   6.587  1.00 33.89      A      
ATOM   1389  HD2 PHE   128     -20.123  10.329   7.490  1.00  0.00      A      
ATOM   1390  C   PHE   128     -17.030  13.854   8.510  1.00 35.72      A      
ATOM   1391  O   PHE   128     -17.117  13.438   9.663  1.00 36.31      A      
ATOM   1392  N   GLY   129     -16.496  15.012   8.275  1.00 36.30      A      
ATOM   1393  H   GLY   129     -16.246  15.320   7.346  1.00  0.00      A      
ATOM   1394  CA  GLY   129     -16.260  15.997   9.385  1.00 37.18      A      
ATOM   1395  HA2 GLY   129     -17.148  16.073  10.013  1.00  0.00      A      
ATOM   1396  HA3 GLY   129     -16.183  17.008   8.985  1.00  0.00      A      
ATOM   1397  C   GLY   129     -15.175  15.662  10.406  1.00 37.82      A      
ATOM   1398  O   GLY   129     -15.170  16.320  11.470  1.00 37.85      A      
ATOM   1399  N   VAL   130     -14.411  14.579  10.096  1.00 38.12      A      
ATOM   1400  H   VAL   130     -14.624  14.069   9.251  1.00  0.00      A      
ATOM   1401  CA  VAL   130     -13.166  14.245  10.769  1.00 38.23      A      
ATOM   1402  HA  VAL   130     -13.289  14.317  11.849  1.00  0.00      A      
ATOM   1403  CB  VAL   130     -12.961  12.779  10.555  1.00 38.16      A      
ATOM   1404  HB  VAL   130     -13.057  12.652   9.477  1.00  0.00      A      
ATOM   1405  CG1 VAL   130     -11.494  12.296  10.799  1.00 37.44      A      
ATOM   1406 HG11 VAL   130     -11.459  11.225  10.596  1.00  0.00      A      
ATOM   1407 HG12 VAL   130     -11.084  12.476  11.793  1.00  0.00      A      
ATOM   1408 HG13 VAL   130     -10.807  12.758  10.091  1.00  0.00      A      
ATOM   1409  CG2 VAL   130     -13.925  11.926  11.257  1.00 37.20      A      
ATOM   1410 HG21 VAL   130     -13.669  12.025  12.312  1.00  0.00      A      
ATOM   1411 HG22 VAL   130     -13.760  10.889  10.967  1.00  0.00      A      
ATOM   1412 HG23 VAL   130     -14.941  12.276  11.073  1.00  0.00      A      
ATOM   1413  C   VAL   130     -12.029  15.129  10.371  1.00 38.74      A      
ATOM   1414  O   VAL   130     -12.038  15.421   9.205  1.00 38.83      A      
ATOM   1415  N   LYS   131     -11.150  15.579  11.241  1.00 39.29      A      
ATOM   1416  H   LYS   131     -11.292  15.254  12.186  1.00  0.00      A      
ATOM   1417  CA  LYS   131     -10.092  16.551  10.777  1.00 40.39      A      
ATOM   1418  HA  LYS   131     -10.516  17.013   9.885  1.00  0.00      A      
ATOM   1419  CB  LYS   131      -9.933  17.647  11.847  1.00 41.10      A      
ATOM   1420  HB2 LYS   131      -9.032  18.174  11.536  1.00  0.00      A      
ATOM   1421  HB3 LYS   131      -9.733  17.066  12.748  1.00  0.00      A      
ATOM   1422  CG  LYS   131     -11.138  18.613  11.905  1.00 43.19      A      
ATOM   1423  HG2 LYS   131     -11.246  18.963  10.878  1.00  0.00      A      
ATOM   1424  HG3 LYS   131     -10.801  19.441  12.529  1.00  0.00      A      
ATOM   1425  CD  LYS   131     -12.461  18.084  12.440  1.00 44.63      A      
ATOM   1426  HD2 LYS   131     -12.188  17.514  13.328  1.00  0.00      A      
ATOM   1427  HD3 LYS   131     -13.028  17.441  11.768  1.00  0.00      A      
ATOM   1428  CE  LYS   131     -13.415  19.240  12.712  1.00 45.43      A      
ATOM   1429  HE2 LYS   131     -14.405  18.909  13.028  1.00  0.00      A      
ATOM   1430  HE3 LYS   131     -13.616  19.867  11.843  1.00  0.00      A      
ATOM   1431  NZ  LYS   131     -12.962  20.032  13.908  1.00 46.13      A      
ATOM   1432  HZ1 LYS   131     -13.142  19.453  14.716  1.00  0.00      A      
ATOM   1433  HZ2 LYS   131     -13.419  20.931  13.963  1.00  0.00      A      
ATOM   1434  HZ3 LYS   131     -11.964  20.176  13.842  1.00  0.00      A      
ATOM   1435  C   LYS   131      -8.826  15.785  10.338  1.00 40.27      A      
ATOM   1436  O   LYS   131      -8.487  14.808  11.011  1.00 40.13      A      
ATOM   1437  N   LEU   132      -8.154  16.293   9.355  1.00 40.25      A      
ATOM   1438  H   LEU   132      -8.531  17.109   8.895  1.00  0.00      A      
ATOM   1439  CA  LEU   132      -6.941  15.804   8.628  1.00 41.01      A      
ATOM   1440  HA  LEU   132      -6.399  15.116   9.276  1.00  0.00      A      
ATOM   1441  CB  LEU   132      -7.371  15.079   7.292  1.00 41.14      A      
ATOM   1442  HB2 LEU   132      -6.472  14.783   6.752  1.00  0.00      A      
ATOM   1443  HB3 LEU   132      -7.953  15.733   6.642  1.00  0.00      A      
ATOM   1444  CG  LEU   132      -8.170  13.834   7.659  1.00 41.64      A      
ATOM   1445  HG  LEU   132      -8.055  13.617   8.721  1.00  0.00      A      
ATOM   1446  CD1 LEU   132      -9.636  14.018   7.299  1.00 41.52      A      
ATOM   1447 HD11 LEU   132     -10.283  13.232   7.688  1.00  0.00      A      
ATOM   1448 HD12 LEU   132      -9.737  14.269   6.243  1.00  0.00      A      
ATOM   1449 HD13 LEU   132      -9.977  14.940   7.770  1.00  0.00      A      
ATOM   1450  CD2 LEU   132      -7.747  12.713   6.773  1.00 41.26      A      
ATOM   1451 HD21 LEU   132      -7.852  13.134   5.773  1.00  0.00      A      
ATOM   1452 HD22 LEU   132      -8.424  11.859   6.767  1.00  0.00      A      
ATOM   1453 HD23 LEU   132      -6.718  12.368   6.871  1.00  0.00      A      
ATOM   1454  C   LEU   132      -6.034  16.941   8.335  1.00 41.45      A      
ATOM   1455  O   LEU   132      -6.216  17.674   7.413  1.00 40.86      A      
ATOM   1456  N   ARG   133      -4.914  17.030   9.076  1.00 42.35      A      
ATOM   1457  H   ARG   133      -4.786  16.358   9.819  1.00  0.00      A      
ATOM   1458  CA  ARG   133      -3.880  18.023   8.812  1.00 43.29      A      
ATOM   1459  HA  ARG   133      -4.089  18.547   7.879  1.00  0.00      A      
ATOM   1460  CB  ARG   133      -3.748  19.096   9.881  1.00 44.29      A      
ATOM   1461  HB2 ARG   133      -2.826  19.647   9.696  1.00  0.00      A      
ATOM   1462  HB3 ARG   133      -3.713  18.532  10.813  1.00  0.00      A      
ATOM   1463  CG  ARG   133      -4.894  20.072   9.936  1.00 46.41      A      
ATOM   1464  HG2 ARG   133      -5.769  19.527  10.290  1.00  0.00      A      
ATOM   1465  HG3 ARG   133      -5.180  20.428   8.947  1.00  0.00      A      
ATOM   1466  CD  ARG   133      -4.531  21.236  10.886  1.00 48.40      A      
ATOM   1467  HD2 ARG   133      -5.230  22.060  10.743  1.00  0.00      A      
ATOM   1468  HD3 ARG   133      -3.556  21.687  10.700  1.00  0.00      A      
ATOM   1469  NE  ARG   133      -4.570  20.830  12.306  1.00 50.44      A      
ATOM   1470  HE  ARG   133      -5.459  20.477  12.633  1.00  0.00      A      
ATOM   1471  CZ  ARG   133      -3.720  21.003  13.283  1.00 51.78      A      
ATOM   1472  NH1 ARG   133      -2.605  21.705  13.169  1.00 51.94      A      
ATOM   1473 HH11 ARG   133      -2.413  22.057  12.242  1.00  0.00      A      
ATOM   1474 HH12 ARG   133      -2.287  22.109  14.038  1.00  0.00      A      
ATOM   1475  NH2 ARG   133      -3.985  20.496  14.423  1.00 52.68      A      
ATOM   1476 HH21 ARG   133      -4.535  19.649  14.444  1.00  0.00      A      
ATOM   1477 HH22 ARG   133      -3.154  20.433  14.994  1.00  0.00      A      
ATOM   1478  C   ARG   133      -2.551  17.383   8.575  1.00 43.24      A      
ATOM   1479  O   ARG   133      -2.057  16.573   9.362  1.00 43.26      A      
ATOM   1480  N   HIE   134      -1.830  17.791   7.549  1.00 43.26      A      
ATOM   1481  H   HIE   134      -2.028  18.696   7.145  1.00  0.00      A      
ATOM   1482  CA  HIE   134      -0.526  17.301   7.110  1.00 43.65      A      
ATOM   1483  HA  HIE   134      -0.384  16.261   7.405  1.00  0.00      A      
ATOM   1484  CB  HIE   134      -0.510  17.497   5.585  1.00 43.70      A      
ATOM   1485  HB2 HIE   134       0.387  16.993   5.226  1.00  0.00      A      
ATOM   1486  HB3 HIE   134      -0.610  18.562   5.376  1.00  0.00      A      
ATOM   1487  CG  HIE   134      -1.685  16.706   4.838  1.00 44.28      A      
ATOM   1488  ND1 HIE   134      -1.553  15.525   4.058  1.00 44.22      A      
ATOM   1489  CE1 HIE   134      -2.802  15.244   3.677  1.00 44.22      A      
ATOM   1490  HE1 HIE   134      -3.048  14.476   2.959  1.00  0.00      A      
ATOM   1491  NE2 HIE   134      -3.641  16.241   4.078  1.00 44.38      A      
ATOM   1492  HE2 HIE   134      -4.639  16.166   3.944  1.00  0.00      A      
ATOM   1493  CD2 HIE   134      -2.975  17.125   4.834  1.00 44.51      A      
ATOM   1494  HD2 HIE   134      -3.375  17.962   5.386  1.00  0.00      A      
ATOM   1495  C   HIE   134       0.580  18.143   7.794  1.00 43.61      A      
ATOM   1496  O   HIE   134       0.470  19.348   7.916  1.00 43.91      A      
ATOM   1497  N   VAL   135       1.647  17.459   8.247  1.00 43.47      A      
ATOM   1498  H   VAL   135       1.734  16.461   8.117  1.00  0.00      A      
ATOM   1499  CA  VAL   135       2.714  18.071   8.987  1.00 43.32      A      
ATOM   1500  HA  VAL   135       2.872  19.060   8.559  1.00  0.00      A      
ATOM   1501  CB  VAL   135       2.295  18.291  10.448  1.00 43.44      A      
ATOM   1502  HB  VAL   135       1.281  18.673  10.569  1.00  0.00      A      
ATOM   1503  CG1 VAL   135       2.368  17.050  11.316  1.00 43.53      A      
ATOM   1504 HG11 VAL   135       2.142  17.329  12.345  1.00  0.00      A      
ATOM   1505 HG12 VAL   135       3.337  16.551  11.321  1.00  0.00      A      
ATOM   1506 HG13 VAL   135       1.535  16.428  10.991  1.00  0.00      A      
ATOM   1507  CG2 VAL   135       3.173  19.395  11.008  1.00 43.43      A      
ATOM   1508 HG21 VAL   135       4.191  19.005  11.049  1.00  0.00      A      
ATOM   1509 HG22 VAL   135       2.825  19.625  12.015  1.00  0.00      A      
ATOM   1510 HG23 VAL   135       3.159  20.313  10.421  1.00  0.00      A      
ATOM   1511  C   VAL   135       4.037  17.327   8.721  1.00 43.47      A      
ATOM   1512  O   VAL   135       4.004  16.120   8.649  1.00 43.44      A      
ATOM   1513  N   ASP   136       5.120  18.050   8.398  1.00 42.85      A      
ATOM   1514  H   ASP   136       5.078  19.057   8.458  1.00  0.00      A      
ATOM   1515  CA  ASP   136       6.443  17.462   8.145  1.00 42.88      A      
ATOM   1516  HA  ASP   136       6.281  16.536   7.593  1.00  0.00      A      
ATOM   1517  CB  ASP   136       7.333  18.405   7.277  1.00 43.51      A      
ATOM   1518  HB2 ASP   136       7.429  19.363   7.789  1.00  0.00      A      
ATOM   1519  HB3 ASP   136       6.807  18.524   6.330  1.00  0.00      A      
ATOM   1520  CG  ASP   136       8.762  17.823   7.128  1.00 44.29      A      
ATOM   1521  OD1 ASP   136       9.663  18.581   6.740  1.00 44.40      A      
ATOM   1522  OD2 ASP   136       8.889  16.571   7.124  1.00 44.43      A      
ATOM   1523  C   ASP   136       7.051  17.085   9.466  1.00 42.34      A      
ATOM   1524  O   ASP   136       7.765  17.821  10.100  1.00 42.31      A      
ATOM   1525  N   MET   137       6.795  15.831   9.838  1.00 41.37      A      
ATOM   1526  H   MET   137       6.168  15.281   9.269  1.00  0.00      A      
ATOM   1527  CA  MET   137       7.391  15.203  11.043  1.00 40.71      A      
ATOM   1528  HA  MET   137       7.147  15.809  11.916  1.00  0.00      A      
ATOM   1529  CB  MET   137       6.698  13.850  11.280  1.00 40.69      A      
ATOM   1530  HB2 MET   137       7.304  13.323  12.016  1.00  0.00      A      
ATOM   1531  HB3 MET   137       6.763  13.279  10.354  1.00  0.00      A      
ATOM   1532  CG  MET   137       5.280  14.128  11.750  1.00 40.77      A      
ATOM   1533  HG2 MET   137       4.721  14.761  11.061  1.00  0.00      A      
ATOM   1534  HG3 MET   137       5.530  14.713  12.635  1.00  0.00      A      
ATOM   1535  SD  MET   137       4.311  12.654  12.187  1.00 41.13      A      
ATOM   1536  CE  MET   137       2.809  13.306  11.419  1.00 40.23      A      
ATOM   1537  HE1 MET   137       2.033  12.542  11.377  1.00  0.00      A      
ATOM   1538  HE2 MET   137       2.971  13.704  10.417  1.00  0.00      A      
ATOM   1539  HE3 MET   137       2.427  14.204  11.905  1.00  0.00      A      
ATOM   1540  C   MET   137       8.867  14.993  11.055  1.00 40.47      A      
ATOM   1541  O   MET   137       9.461  14.530  12.059  1.00 40.18      A      
ATOM   1542  N   ALA   138       9.615  15.434  10.045  1.00 40.32      A      
ATOM   1543  H   ALA   138       9.118  15.921   9.314  1.00  0.00      A      
ATOM   1544  CA  ALA   138      11.073  15.565  10.231  1.00 40.65      A      
ATOM   1545  HA  ALA   138      11.496  14.688  10.721  1.00  0.00      A      
ATOM   1546  CB  ALA   138      11.871  15.708   8.896  1.00 40.11      A      
ATOM   1547  HB1 ALA   138      11.393  14.921   8.313  1.00  0.00      A      
ATOM   1548  HB2 ALA   138      12.936  15.498   8.988  1.00  0.00      A      
ATOM   1549  HB3 ALA   138      11.681  16.562   8.245  1.00  0.00      A      
ATOM   1550  C   ALA   138      11.379  16.725  11.119  1.00 41.02      A      
ATOM   1551  O   ALA   138      12.488  16.803  11.612  1.00 40.80      A      
ATOM   1552  N   ASP   139      10.537  17.702  11.364  1.00 41.39      A      
ATOM   1553  H   ASP   139       9.678  17.758  10.835  1.00  0.00      A      
ATOM   1554  CA  ASP   139      10.655  18.565  12.525  1.00 41.96      A      
ATOM   1555  HA  ASP   139      11.677  18.445  12.885  1.00  0.00      A      
ATOM   1556  CB  ASP   139      10.607  20.047  12.114  1.00 41.68      A      
ATOM   1557  HB2 ASP   139      10.606  20.689  12.994  1.00  0.00      A      
ATOM   1558  HB3 ASP   139       9.674  20.332  11.627  1.00  0.00      A      
ATOM   1559  CG  ASP   139      11.710  20.469  11.139  1.00 42.10      A      
ATOM   1560  OD1 ASP   139      12.866  20.116  11.449  1.00 41.28      A      
ATOM   1561  OD2 ASP   139      11.407  21.148  10.133  1.00 42.49      A      
ATOM   1562  C   ASP   139       9.712  18.246  13.704  1.00 42.61      A      
ATOM   1563  O   ASP   139       8.490  18.441  13.604  1.00 42.72      A      
ATOM   1564  N   LEU   140      10.255  17.613  14.717  1.00 43.29      A      
ATOM   1565  H   LEU   140      11.265  17.619  14.738  1.00  0.00      A      
ATOM   1566  CA  LEU   140       9.399  17.185  15.802  1.00 44.54      A      
ATOM   1567  HA  LEU   140       8.595  16.523  15.483  1.00  0.00      A      
ATOM   1568  CB  LEU   140      10.230  16.356  16.847  1.00 44.28      A      
ATOM   1569  HB2 LEU   140       9.620  16.170  17.731  1.00  0.00      A      
ATOM   1570  HB3 LEU   140      11.104  16.925  17.162  1.00  0.00      A      
ATOM   1571  CG  LEU   140      10.773  15.006  16.316  1.00 44.31      A      
ATOM   1572  HG  LEU   140      11.289  15.193  15.375  1.00  0.00      A      
ATOM   1573  CD1 LEU   140      11.815  14.404  17.319  1.00 43.80      A      
ATOM   1574 HD11 LEU   140      11.373  14.100  18.268  1.00  0.00      A      
ATOM   1575 HD12 LEU   140      12.611  15.138  17.441  1.00  0.00      A      
ATOM   1576 HD13 LEU   140      12.319  13.494  16.992  1.00  0.00      A      
ATOM   1577  CD2 LEU   140       9.604  14.005  16.166  1.00 43.65      A      
ATOM   1578 HD21 LEU   140       9.231  13.689  17.140  1.00  0.00      A      
ATOM   1579 HD22 LEU   140      10.072  13.180  15.629  1.00  0.00      A      
ATOM   1580 HD23 LEU   140       8.852  14.481  15.538  1.00  0.00      A      
ATOM   1581  C   LEU   140       8.872  18.469  16.547  1.00 45.87      A      
ATOM   1582  O   LEU   140       7.761  18.513  17.137  1.00 45.98      A      
ATOM   1583  N   GLN   141       9.581  19.605  16.429  1.00 46.99      A      
ATOM   1584  H   GLN   141      10.543  19.449  16.163  1.00  0.00      A      
ATOM   1585  CA  GLN   141       9.083  20.924  16.873  1.00 47.98      A      
ATOM   1586  HA  GLN   141       8.903  20.965  17.947  1.00  0.00      A      
ATOM   1587  CB  GLN   141      10.133  22.012  16.558  1.00 49.22      A      
ATOM   1588  HB2 GLN   141       9.974  22.869  17.212  1.00  0.00      A      
ATOM   1589  HB3 GLN   141      10.014  22.382  15.539  1.00  0.00      A      
ATOM   1590  CG  GLN   141      11.541  21.487  16.752  1.00 51.15      A      
ATOM   1591  HG2 GLN   141      11.582  20.848  17.634  1.00  0.00      A      
ATOM   1592  HG3 GLN   141      12.084  22.427  16.847  1.00  0.00      A      
ATOM   1593  CD  GLN   141      12.109  20.909  15.464  1.00 52.30      A      
ATOM   1594  OE1 GLN   141      12.199  19.701  15.417  1.00 53.07      A      
ATOM   1595  NE2 GLN   141      12.505  21.534  14.439  1.00 52.61      A      
ATOM   1596 HE21 GLN   141      12.299  22.514  14.308  1.00  0.00      A      
ATOM   1597 HE22 GLN   141      13.039  21.065  13.722  1.00  0.00      A      
ATOM   1598  C   GLN   141       7.726  21.292  16.153  1.00 48.02      A      
ATOM   1599  O   GLN   141       6.918  22.050  16.724  1.00 47.81      A      
ATOM   1600  N   ALA   142       7.651  20.893  14.931  1.00 47.87      A      
ATOM   1601  H   ALA   142       8.323  20.237  14.559  1.00  0.00      A      
ATOM   1602  CA  ALA   142       6.436  21.181  14.171  1.00 48.07      A      
ATOM   1603  HA  ALA   142       6.039  22.097  14.608  1.00  0.00      A      
ATOM   1604  CB  ALA   142       6.721  21.218  12.697  1.00 47.58      A      
ATOM   1605  HB1 ALA   142       6.827  20.223  12.263  1.00  0.00      A      
ATOM   1606  HB2 ALA   142       7.585  21.858  12.515  1.00  0.00      A      
ATOM   1607  HB3 ALA   142       5.908  21.707  12.161  1.00  0.00      A      
ATOM   1608  C   ALA   142       5.301  20.296  14.378  1.00 48.19      A      
ATOM   1609  O   ALA   142       4.193  20.682  14.194  1.00 48.44      A      
ATOM   1610  N   LEU   143       5.560  19.027  14.816  1.00 48.40      A      
ATOM   1611  H   LEU   143       6.496  18.648  14.787  1.00  0.00      A      
ATOM   1612  CA  LEU   143       4.537  18.101  15.290  1.00 48.61      A      
ATOM   1613  HA  LEU   143       3.653  18.121  14.652  1.00  0.00      A      
ATOM   1614  CB  LEU   143       5.123  16.637  15.302  1.00 48.84      A      
ATOM   1615  HB2 LEU   143       5.966  16.698  15.990  1.00  0.00      A      
ATOM   1616  HB3 LEU   143       5.492  16.313  14.328  1.00  0.00      A      
ATOM   1617  CG  LEU   143       4.157  15.558  15.811  1.00 49.17      A      
ATOM   1618  HG  LEU   143       3.743  15.764  16.798  1.00  0.00      A      
ATOM   1619  CD1 LEU   143       3.013  15.388  14.815  1.00 49.45      A      
ATOM   1620 HD11 LEU   143       2.426  14.485  14.979  1.00  0.00      A      
ATOM   1621 HD12 LEU   143       3.221  15.441  13.747  1.00  0.00      A      
ATOM   1622 HD13 LEU   143       2.527  16.338  15.040  1.00  0.00      A      
ATOM   1623  CD2 LEU   143       4.915  14.253  15.946  1.00 49.16      A      
ATOM   1624 HD21 LEU   143       5.866  14.303  16.476  1.00  0.00      A      
ATOM   1625 HD22 LEU   143       5.197  13.907  14.952  1.00  0.00      A      
ATOM   1626 HD23 LEU   143       4.292  13.514  16.450  1.00  0.00      A      
ATOM   1627  C   LEU   143       3.952  18.525  16.617  1.00 48.68      A      
ATOM   1628  O   LEU   143       2.710  18.646  16.752  1.00 48.62      A      
ATOM   1629  N   GLU   144       4.794  18.926  17.539  1.00 48.85      A      
ATOM   1630  H   GLU   144       5.734  18.872  17.175  1.00  0.00      A      
ATOM   1631  CA  GLU   144       4.522  19.487  18.864  1.00 48.91      A      
ATOM   1632  HA  GLU   144       3.970  18.761  19.460  1.00  0.00      A      
ATOM   1633  CB  GLU   144       5.899  19.768  19.586  1.00 49.11      A      
ATOM   1634  HB2 GLU   144       6.404  20.478  18.930  1.00  0.00      A      
ATOM   1635  HB3 GLU   144       6.580  18.922  19.680  1.00  0.00      A      
ATOM   1636  CG  GLU   144       5.742  20.426  20.949  1.00 49.56      A      
ATOM   1637  HG2 GLU   144       5.430  21.462  20.811  1.00  0.00      A      
ATOM   1638  HG3 GLU   144       6.687  20.498  21.488  1.00  0.00      A      
ATOM   1639  CD  GLU   144       4.784  19.702  21.911  1.00 50.04      A      
ATOM   1640  OE1 GLU   144       5.090  18.498  22.219  1.00 50.17      A      
ATOM   1641  OE2 GLU   144       3.777  20.344  22.341  1.00 50.59      A      
ATOM   1642  C   GLU   144       3.664  20.783  18.705  1.00 48.76      A      
ATOM   1643  O   GLU   144       2.767  21.014  19.473  1.00 48.82      A      
ATOM   1644  N   ALA   145       3.945  21.599  17.681  1.00 48.40      A      
ATOM   1645  H   ALA   145       4.686  21.375  17.034  1.00  0.00      A      
ATOM   1646  CA  ALA   145       3.110  22.752  17.324  1.00 48.53      A      
ATOM   1647  HA  ALA   145       2.900  23.383  18.187  1.00  0.00      A      
ATOM   1648  CB  ALA   145       4.014  23.680  16.516  1.00 48.28      A      
ATOM   1649  HB1 ALA   145       4.921  23.865  17.091  1.00  0.00      A      
ATOM   1650  HB2 ALA   145       3.487  24.630  16.421  1.00  0.00      A      
ATOM   1651  HB3 ALA   145       4.296  23.193  15.583  1.00  0.00      A      
ATOM   1652  C   ALA   145       1.790  22.412  16.599  1.00 48.59      A      
ATOM   1653  O   ALA   145       0.783  23.065  16.855  1.00 48.69      A      
ATOM   1654  N   ALA   146       1.797  21.402  15.717  1.00 48.25      A      
ATOM   1655  H   ALA   146       2.601  20.807  15.572  1.00  0.00      A      
ATOM   1656  CA  ALA   146       0.509  20.984  15.153  1.00 47.73      A      
ATOM   1657  HA  ALA   146      -0.073  21.825  14.773  1.00  0.00      A      
ATOM   1658  CB  ALA   146       0.760  20.141  13.849  1.00 47.57      A      
ATOM   1659  HB1 ALA   146      -0.074  19.645  13.355  1.00  0.00      A      
ATOM   1660  HB2 ALA   146       1.394  19.313  14.165  1.00  0.00      A      
ATOM   1661  HB3 ALA   146       1.215  20.810  13.118  1.00  0.00      A      
ATOM   1662  C   ALA   146      -0.467  20.256  16.143  1.00 47.33      A      
ATOM   1663  O   ALA   146      -1.685  20.448  15.981  1.00 47.08      A      
ATOM   1664  N   MET   147      -0.019  19.537  17.185  1.00 47.18      A      
ATOM   1665  H   MET   147       0.978  19.374  17.186  1.00  0.00      A      
ATOM   1666  CA  MET   147      -0.927  18.906  18.274  1.00 47.37      A      
ATOM   1667  HA  MET   147      -1.322  18.007  17.803  1.00  0.00      A      
ATOM   1668  CB  MET   147      -0.037  18.499  19.440  1.00 47.06      A      
ATOM   1669  HB2 MET   147      -0.759  18.195  20.198  1.00  0.00      A      
ATOM   1670  HB3 MET   147       0.462  19.360  19.884  1.00  0.00      A      
ATOM   1671  CG  MET   147       0.983  17.398  19.207  1.00 47.37      A      
ATOM   1672  HG2 MET   147       1.297  16.841  20.089  1.00  0.00      A      
ATOM   1673  HG3 MET   147       1.793  17.836  18.624  1.00  0.00      A      
ATOM   1674  SD  MET   147       0.484  15.987  18.209  1.00 47.05      A      
ATOM   1675  CE  MET   147      -0.440  15.051  19.497  1.00 46.96      A      
ATOM   1676  HE1 MET   147      -0.691  14.083  19.063  1.00  0.00      A      
ATOM   1677  HE2 MET   147      -1.343  15.513  19.895  1.00  0.00      A      
ATOM   1678  HE3 MET   147       0.318  14.879  20.261  1.00  0.00      A      
ATOM   1679  C   MET   147      -1.996  19.842  18.832  1.00 47.69      A      
ATOM   1680  O   MET   147      -1.760  21.031  19.183  1.00 47.49      A      
ATOM   1681  N   THR   148      -3.228  19.370  18.990  1.00 47.80      A      
ATOM   1682  H   THR   148      -3.384  18.393  18.785  1.00  0.00      A      
ATOM   1683  CA  THR   148      -4.318  20.124  19.609  1.00 47.63      A      
ATOM   1684  HA  THR   148      -4.001  20.983  20.200  1.00  0.00      A      
ATOM   1685  CB  THR   148      -5.315  20.591  18.526  1.00 47.53      A      
ATOM   1686  HB  THR   148      -6.132  20.967  19.142  1.00  0.00      A      
ATOM   1687  CG2 THR   148      -4.863  21.616  17.479  1.00 47.50      A      
ATOM   1688 HG21 THR   148      -3.975  21.254  16.962  1.00  0.00      A      
ATOM   1689 HG22 THR   148      -4.361  22.472  17.931  1.00  0.00      A      
ATOM   1690 HG23 THR   148      -5.659  22.010  16.847  1.00  0.00      A      
ATOM   1691  OG1 THR   148      -5.820  19.421  17.796  1.00 48.31      A      
ATOM   1692  HG1 THR   148      -5.094  18.816  17.630  1.00  0.00      A      
ATOM   1693  C   THR   148      -4.964  19.208  20.613  1.00 47.54      A      
ATOM   1694  O   THR   148      -4.800  17.978  20.643  1.00 47.88      A      
ATOM   1695  N   ALA   150      -8.438  17.604  19.863  1.00 45.18      A      
ATOM   1696  H   ALA   150      -8.034  17.197  20.694  1.00  0.00      A      
ATOM   1697  CA  ALA   150      -9.159  16.853  18.918  1.00 44.35      A      
ATOM   1698  HA  ALA   150     -10.031  16.364  19.352  1.00  0.00      A      
ATOM   1699  CB  ALA   150      -9.599  17.807  17.851  1.00 44.58      A      
ATOM   1700  HB1 ALA   150     -10.112  18.670  18.275  1.00  0.00      A      
ATOM   1701  HB2 ALA   150     -10.355  17.281  17.269  1.00  0.00      A      
ATOM   1702  HB3 ALA   150      -8.704  18.118  17.312  1.00  0.00      A      
ATOM   1703  C   ALA   150      -8.183  15.767  18.329  1.00 43.68      A      
ATOM   1704  O   ALA   150      -8.640  14.734  17.898  1.00 43.26      A      
ATOM   1705  N   THR   151      -6.906  16.028  18.394  1.00 42.95      A      
ATOM   1706  H   THR   151      -6.717  16.941  18.780  1.00  0.00      A      
ATOM   1707  CA  THR   151      -5.835  15.083  17.925  1.00 42.23      A      
ATOM   1708  HA  THR   151      -6.033  14.880  16.872  1.00  0.00      A      
ATOM   1709  CB  THR   151      -4.388  15.595  18.011  1.00 42.62      A      
ATOM   1710  HB  THR   151      -4.039  15.700  19.038  1.00  0.00      A      
ATOM   1711  CG2 THR   151      -3.382  14.778  17.177  1.00 42.44      A      
ATOM   1712 HG21 THR   151      -3.291  13.753  17.538  1.00  0.00      A      
ATOM   1713 HG22 THR   151      -2.386  15.164  17.395  1.00  0.00      A      
ATOM   1714 HG23 THR   151      -3.698  14.865  16.138  1.00  0.00      A      
ATOM   1715  OG1 THR   151      -4.230  16.835  17.391  1.00 42.67      A      
ATOM   1716  HG1 THR   151      -4.376  16.711  16.450  1.00  0.00      A      
ATOM   1717  C   THR   151      -5.888  13.692  18.657  1.00 41.41      A      
ATOM   1718  O   THR   151      -5.368  13.453  19.723  1.00 41.06      A      
ATOM   1719  N   ARG   152      -6.613  12.784  17.975  1.00 40.43      A      
ATOM   1720  H   ARG   152      -7.198  13.162  17.245  1.00  0.00      A      
ATOM   1721  CA  ARG   152      -6.823  11.403  18.455  1.00 39.99      A      
ATOM   1722  HA  ARG   152      -6.756  11.344  19.541  1.00  0.00      A      
ATOM   1723  CB  ARG   152      -8.271  11.052  17.935  1.00 41.72      A      
ATOM   1724  HB2 ARG   152      -8.194  11.227  16.862  1.00  0.00      A      
ATOM   1725  HB3 ARG   152      -8.961  11.775  18.369  1.00  0.00      A      
ATOM   1726  CG  ARG   152      -8.878   9.614  18.103  1.00 43.68      A      
ATOM   1727  HG2 ARG   152      -8.333   8.885  17.503  1.00  0.00      A      
ATOM   1728  HG3 ARG   152      -9.854   9.570  17.619  1.00  0.00      A      
ATOM   1729  CD  ARG   152      -8.903   9.084  19.583  1.00 45.58      A      
ATOM   1730  HD2 ARG   152      -9.723   9.677  19.989  1.00  0.00      A      
ATOM   1731  HD3 ARG   152      -7.966   9.347  20.074  1.00  0.00      A      
ATOM   1732  NE  ARG   152      -9.109   7.629  19.768  1.00 47.31      A      
ATOM   1733  HE  ARG   152     -10.033   7.242  19.893  1.00  0.00      A      
ATOM   1734  CZ  ARG   152      -8.114   6.770  20.082  1.00 47.92      A      
ATOM   1735  NH1 ARG   152      -6.869   6.910  19.700  1.00 48.34      A      
ATOM   1736 HH11 ARG   152      -6.763   7.747  19.146  1.00  0.00      A      
ATOM   1737 HH12 ARG   152      -6.138   6.250  19.925  1.00  0.00      A      
ATOM   1738  NH2 ARG   152      -8.371   5.735  20.873  1.00 48.03      A      
ATOM   1739 HH21 ARG   152      -7.567   5.364  21.360  1.00  0.00      A      
ATOM   1740 HH22 ARG   152      -9.282   5.628  21.295  1.00  0.00      A      
ATOM   1741  C   ARG   152      -5.851  10.425  17.866  1.00 38.66      A      
ATOM   1742  O   ARG   152      -5.720   9.316  18.394  1.00 38.56      A      
ATOM   1743  N   VAL   153      -5.239  10.747  16.700  1.00 37.29      A      
ATOM   1744  H   VAL   153      -5.408  11.641  16.261  1.00  0.00      A      
ATOM   1745  CA  VAL   153      -4.364   9.780  15.968  1.00 35.47      A      
ATOM   1746  HA  VAL   153      -3.952   9.013  16.624  1.00  0.00      A      
ATOM   1747  CB  VAL   153      -5.179   8.949  14.894  1.00 35.15      A      
ATOM   1748  HB  VAL   153      -5.527   9.577  14.074  1.00  0.00      A      
ATOM   1749  CG1 VAL   153      -4.354   7.825  14.218  1.00 34.66      A      
ATOM   1750 HG11 VAL   153      -3.587   8.225  13.554  1.00  0.00      A      
ATOM   1751 HG12 VAL   153      -5.023   7.237  13.590  1.00  0.00      A      
ATOM   1752 HG13 VAL   153      -3.816   7.220  14.949  1.00  0.00      A      
ATOM   1753  CG2 VAL   153      -6.389   8.257  15.510  1.00 33.92      A      
ATOM   1754 HG21 VAL   153      -6.043   7.642  16.340  1.00  0.00      A      
ATOM   1755 HG22 VAL   153      -6.933   7.681  14.761  1.00  0.00      A      
ATOM   1756 HG23 VAL   153      -7.040   9.039  15.901  1.00  0.00      A      
ATOM   1757  C   VAL   153      -3.178  10.510  15.346  1.00 34.88      A      
ATOM   1758  O   VAL   153      -3.341  11.691  14.971  1.00 35.16      A      
ATOM   1759  N   ILE   154      -2.142   9.746  15.063  1.00 34.38      A      
ATOM   1760  H   ILE   154      -2.228   8.767  15.295  1.00  0.00      A      
ATOM   1761  CA  ILE   154      -1.028  10.184  14.241  1.00 33.76      A      
ATOM   1762  HA  ILE   154      -1.360  11.110  13.773  1.00  0.00      A      
ATOM   1763  CB  ILE   154       0.201  10.554  15.100  1.00 34.15      A      
ATOM   1764  HB  ILE   154       0.463   9.680  15.696  1.00  0.00      A      
ATOM   1765  CG2 ILE   154       1.481  10.714  14.237  1.00 33.39      A      
ATOM   1766 HG21 ILE   154       1.226  11.423  13.449  1.00  0.00      A      
ATOM   1767 HG22 ILE   154       1.814   9.769  13.807  1.00  0.00      A      
ATOM   1768 HG23 ILE   154       2.299  11.202  14.767  1.00  0.00      A      
ATOM   1769  CG1 ILE   154       0.006  11.729  16.068  1.00 34.03      A      
ATOM   1770 HG12 ILE   154      -1.011  11.910  16.415  1.00  0.00      A      
ATOM   1771 HG13 ILE   154       0.260  12.664  15.570  1.00  0.00      A      
ATOM   1772  CD1 ILE   154       0.913  11.600  17.302  1.00 34.23      A      
ATOM   1773 HD11 ILE   154       0.612  12.412  17.964  1.00  0.00      A      
ATOM   1774 HD12 ILE   154       1.966  11.613  17.022  1.00  0.00      A      
ATOM   1775 HD13 ILE   154       0.828  10.591  17.705  1.00  0.00      A      
ATOM   1776  C   ILE   154      -0.761   9.030  13.222  1.00 33.42      A      
ATOM   1777  O   ILE   154      -0.529   7.941  13.684  1.00 33.32      A      
ATOM   1778  N   TYR   155      -0.681   9.374  11.924  1.00 33.12      A      
ATOM   1779  H   TYR   155      -0.911  10.336  11.719  1.00  0.00      A      
ATOM   1780  CA  TYR   155      -0.324   8.319  10.927  1.00 33.12      A      
ATOM   1781  HA  TYR   155       0.236   7.599  11.524  1.00  0.00      A      
ATOM   1782  CB  TYR   155      -1.595   7.621  10.433  1.00 33.55      A      
ATOM   1783  HB2 TYR   155      -2.118   8.477  10.007  1.00  0.00      A      
ATOM   1784  HB3 TYR   155      -2.236   7.162  11.186  1.00  0.00      A      
ATOM   1785  CG  TYR   155      -1.330   6.657   9.348  1.00 33.45      A      
ATOM   1786  CD1 TYR   155      -0.312   5.655   9.432  1.00 34.03      A      
ATOM   1787  HD1 TYR   155       0.328   5.550  10.296  1.00  0.00      A      
ATOM   1788  CE1 TYR   155      -0.202   4.690   8.457  1.00 34.36      A      
ATOM   1789  HE1 TYR   155       0.588   3.956   8.505  1.00  0.00      A      
ATOM   1790  CZ  TYR   155      -1.017   4.705   7.298  1.00 33.59      A      
ATOM   1791  OH  TYR   155      -0.744   3.850   6.259  1.00 33.04      A      
ATOM   1792  HH  TYR   155       0.070   3.341   6.262  1.00  0.00      A      
ATOM   1793  CE2 TYR   155      -1.946   5.736   7.189  1.00 33.25      A      
ATOM   1794  HE2 TYR   155      -2.659   5.639   6.383  1.00  0.00      A      
ATOM   1795  CD2 TYR   155      -2.170   6.704   8.194  1.00 33.73      A      
ATOM   1796  HD2 TYR   155      -2.997   7.382   8.047  1.00  0.00      A      
ATOM   1797  C   TYR   155       0.613   8.846   9.841  1.00 33.00      A      
ATOM   1798  O   TYR   155       0.467   9.930   9.305  1.00 32.40      A      
ATOM   1799  N   PHE   156       1.632   7.975   9.514  1.00 32.85      A      
ATOM   1800  H   PHE   156       1.756   7.125  10.045  1.00  0.00      A      
ATOM   1801  CA  PHE   156       2.615   8.242   8.446  1.00 33.35      A      
ATOM   1802  HA  PHE   156       2.130   8.786   7.635  1.00  0.00      A      
ATOM   1803  CB  PHE   156       3.663   9.174   9.129  1.00 33.08      A      
ATOM   1804  HB2 PHE   156       3.198  10.081   9.516  1.00  0.00      A      
ATOM   1805  HB3 PHE   156       4.347   9.538   8.362  1.00  0.00      A      
ATOM   1806  CG  PHE   156       4.428   8.679  10.283  1.00 34.04      A      
ATOM   1807  CD1 PHE   156       5.736   8.254  10.067  1.00 33.62      A      
ATOM   1808  HD1 PHE   156       6.164   8.197   9.077  1.00  0.00      A      
ATOM   1809  CE1 PHE   156       6.513   7.730  11.062  1.00 33.55      A      
ATOM   1810  HE1 PHE   156       7.537   7.454  10.856  1.00  0.00      A      
ATOM   1811  CZ  PHE   156       6.038   7.689  12.407  1.00 33.25      A      
ATOM   1812  HZ  PHE   156       6.758   7.339  13.131  1.00  0.00      A      
ATOM   1813  CE2 PHE   156       4.688   8.016  12.632  1.00 33.40      A      
ATOM   1814  HE2 PHE   156       4.299   8.044  13.639  1.00  0.00      A      
ATOM   1815  CD2 PHE   156       3.874   8.572  11.587  1.00 33.48      A      
ATOM   1816  HD2 PHE   156       2.890   8.971  11.782  1.00  0.00      A      
ATOM   1817  C   PHE   156       3.327   6.943   8.008  1.00 33.76      A      
ATOM   1818  O   PHE   156       3.528   6.023   8.789  1.00 33.48      A      
ATOM   1819  N   GLU   157       3.627   6.764   6.746  1.00 34.19      A      
ATOM   1820  H   GLU   157       3.393   7.540   6.143  1.00  0.00      A      
ATOM   1821  CA  GLU   157       4.673   5.855   6.280  1.00 35.07      A      
ATOM   1822  HA  GLU   157       4.502   4.945   6.855  1.00  0.00      A      
ATOM   1823  CB  GLU   157       4.420   5.365   4.902  1.00 36.06      A      
ATOM   1824  HB2 GLU   157       3.340   5.267   5.008  1.00  0.00      A      
ATOM   1825  HB3 GLU   157       4.753   4.366   4.623  1.00  0.00      A      
ATOM   1826  CG  GLU   157       4.771   6.321   3.688  1.00 38.13      A      
ATOM   1827  HG2 GLU   157       5.853   6.350   3.560  1.00  0.00      A      
ATOM   1828  HG3 GLU   157       4.444   7.327   3.950  1.00  0.00      A      
ATOM   1829  CD  GLU   157       4.073   5.997   2.380  1.00 39.34      A      
ATOM   1830  OE1 GLU   157       4.641   6.056   1.269  1.00 40.59      A      
ATOM   1831  OE2 GLU   157       2.893   5.668   2.474  1.00 40.24      A      
ATOM   1832  C   GLU   157       6.104   6.322   6.435  1.00 35.15      A      
ATOM   1833  O   GLU   157       6.334   7.516   6.652  1.00 34.98      A      
ATOM   1834  N   SER   158       7.087   5.424   6.418  1.00 35.45      A      
ATOM   1835  H   SER   158       6.907   4.434   6.332  1.00  0.00      A      
ATOM   1836  CA  SER   158       8.490   5.697   6.296  1.00 36.66      A      
ATOM   1837  HA  SER   158       8.624   6.512   5.584  1.00  0.00      A      
ATOM   1838  CB  SER   158       8.961   6.151   7.720  1.00 36.53      A      
ATOM   1839  HB2 SER   158       8.826   5.428   8.524  1.00  0.00      A      
ATOM   1840  HB3 SER   158       8.440   7.024   8.111  1.00  0.00      A      
ATOM   1841  OG  SER   158      10.282   6.429   7.592  1.00 36.48      A      
ATOM   1842  HG  SER   158      10.677   5.704   8.080  1.00  0.00      A      
ATOM   1843  C   SER   158       9.351   4.466   5.950  1.00 37.48      A      
ATOM   1844  O   SER   158       9.093   3.452   6.575  1.00 37.50      A      
ATOM   1845  N   PRO   159      10.278   4.556   4.968  1.00 38.56      A      
ATOM   1846  CD  PRO   159      11.140   3.397   4.610  1.00 38.75      A      
ATOM   1847  HD2 PRO   159      10.662   2.418   4.575  1.00  0.00      A      
ATOM   1848  HD3 PRO   159      11.857   3.312   5.427  1.00  0.00      A      
ATOM   1849  CG  PRO   159      11.805   3.737   3.278  1.00 39.07      A      
ATOM   1850  HG2 PRO   159      11.172   3.481   2.429  1.00  0.00      A      
ATOM   1851  HG3 PRO   159      12.817   3.362   3.125  1.00  0.00      A      
ATOM   1852  CB  PRO   159      11.761   5.272   3.355  1.00 39.22      A      
ATOM   1853  HB2 PRO   159      11.690   5.700   2.355  1.00  0.00      A      
ATOM   1854  HB3 PRO   159      12.670   5.569   3.878  1.00  0.00      A      
ATOM   1855  CA  PRO   159      10.529   5.659   4.113  1.00 39.76      A      
ATOM   1856  HA  PRO   159      10.858   6.516   4.700  1.00  0.00      A      
ATOM   1857  C   PRO   159       9.382   6.078   3.167  1.00 41.35      A      
ATOM   1858  O   PRO   159       8.617   5.219   2.812  1.00 40.81      A      
ATOM   1859  N   ALA   160       9.315   7.349   2.885  1.00 43.15      A      
ATOM   1860  H   ALA   160       9.968   7.993   3.309  1.00  0.00      A      
ATOM   1861  CA  ALA   160       8.314   7.834   1.828  1.00 45.67      A      
ATOM   1862  HA  ALA   160       7.299   7.522   2.073  1.00  0.00      A      
ATOM   1863  CB  ALA   160       8.348   9.352   1.972  1.00 44.88      A      
ATOM   1864  HB1 ALA   160       9.283   9.775   1.605  1.00  0.00      A      
ATOM   1865  HB2 ALA   160       8.150   9.769   2.959  1.00  0.00      A      
ATOM   1866  HB3 ALA   160       7.676   9.717   1.196  1.00  0.00      A      
ATOM   1867  C   ALA   160       8.592   7.504   0.370  1.00 47.70      A      
ATOM   1868  O   ALA   160       9.527   8.015  -0.116  1.00 48.10      A      
ATOM   1869  N   ASN   161       7.561   7.102  -0.409  1.00 50.31      A      
ATOM   1870  H   ASN   161       6.806   6.738   0.155  1.00  0.00      A      
ATOM   1871  CA  ASN   161       7.581   6.646  -1.801  1.00 52.54      A      
ATOM   1872  HA  ASN   161       8.155   5.719  -1.818  1.00  0.00      A      
ATOM   1873  CB  ASN   161       6.124   6.399  -2.253  1.00 53.80      A      
ATOM   1874  HB2 ASN   161       5.661   7.333  -2.571  1.00  0.00      A      
ATOM   1875  HB3 ASN   161       5.552   5.965  -1.433  1.00  0.00      A      
ATOM   1876  CG  ASN   161       6.067   5.421  -3.441  1.00 55.14      A      
ATOM   1877  OD1 ASN   161       6.156   5.759  -4.617  1.00 55.64      A      
ATOM   1878  ND2 ASN   161       5.969   4.178  -3.093  1.00 55.71      A      
ATOM   1879 HD21 ASN   161       5.707   3.493  -3.786  1.00  0.00      A      
ATOM   1880 HD22 ASN   161       6.066   3.909  -2.124  1.00  0.00      A      
ATOM   1881  C   ASN   161       8.374   7.634  -2.739  1.00 53.11      A      
ATOM   1882  O   ASN   161       9.282   7.115  -3.453  1.00 53.90      A      
ATOM   1883  N   PRO   162       8.180   8.967  -2.790  1.00 53.27      A      
ATOM   1884  CD  PRO   162       7.084   9.673  -2.082  1.00 53.28      A      
ATOM   1885  HD2 PRO   162       7.191   9.550  -1.004  1.00  0.00      A      
ATOM   1886  HD3 PRO   162       6.099   9.307  -2.373  1.00  0.00      A      
ATOM   1887  CG  PRO   162       7.193  11.104  -2.586  1.00 53.56      A      
ATOM   1888  HG2 PRO   162       7.739  11.751  -1.898  1.00  0.00      A      
ATOM   1889  HG3 PRO   162       6.193  11.502  -2.755  1.00  0.00      A      
ATOM   1890  CB  PRO   162       7.941  10.976  -3.963  1.00 53.23      A      
ATOM   1891  HB2 PRO   162       8.464  11.878  -4.281  1.00  0.00      A      
ATOM   1892  HB3 PRO   162       7.193  10.831  -4.743  1.00  0.00      A      
ATOM   1893  CA  PRO   162       8.930   9.799  -3.722  1.00 53.11      A      
ATOM   1894  HA  PRO   162       9.038   9.295  -4.682  1.00  0.00      A      
ATOM   1895  C   PRO   162      10.276  10.264  -3.291  1.00 52.83      A      
ATOM   1896  O   PRO   162      11.115  10.627  -4.091  1.00 53.16      A      
ATOM   1897  N   ASN   163      10.640  10.327  -2.022  1.00 52.11      A      
ATOM   1898  H   ASN   163       9.949  10.078  -1.330  1.00  0.00      A      
ATOM   1899  CA  ASN   163      11.889  10.935  -1.514  1.00 51.44      A      
ATOM   1900  HA  ASN   163      12.627  10.994  -2.314  1.00  0.00      A      
ATOM   1901  CB  ASN   163      11.600  12.433  -1.186  1.00 52.98      A      
ATOM   1902  HB2 ASN   163      11.222  12.776  -2.149  1.00  0.00      A      
ATOM   1903  HB3 ASN   163      12.475  12.997  -0.862  1.00  0.00      A      
ATOM   1904  CG  ASN   163      10.397  12.651  -0.265  1.00 54.17      A      
ATOM   1905  OD1 ASN   163       9.904  11.725   0.349  1.00 55.26      A      
ATOM   1906  ND2 ASN   163      10.024  13.887  -0.034  1.00 55.03      A      
ATOM   1907 HD21 ASN   163       9.235  14.049   0.575  1.00  0.00      A      
ATOM   1908 HD22 ASN   163      10.490  14.705  -0.401  1.00  0.00      A      
ATOM   1909  C   ASN   163      12.542  10.150  -0.357  1.00 49.94      A      
ATOM   1910  O   ASN   163      13.414  10.641   0.229  1.00 49.67      A      
ATOM   1911  N   MET   164      12.091   8.951   0.057  1.00 48.82      A      
ATOM   1912  H   MET   164      11.238   8.577  -0.333  1.00  0.00      A      
ATOM   1913  CA  MET   164      12.505   8.146   1.146  1.00 47.72      A      
ATOM   1914  HA  MET   164      11.746   7.370   1.246  1.00  0.00      A      
ATOM   1915  CB  MET   164      13.857   7.550   0.864  1.00 49.14      A      
ATOM   1916  HB2 MET   164      13.965   6.785   1.633  1.00  0.00      A      
ATOM   1917  HB3 MET   164      14.568   8.375   0.822  1.00  0.00      A      
ATOM   1918  CG  MET   164      13.961   6.806  -0.472  1.00 51.59      A      
ATOM   1919  HG2 MET   164      14.989   6.481  -0.631  1.00  0.00      A      
ATOM   1920  HG3 MET   164      13.827   7.599  -1.208  1.00  0.00      A      
ATOM   1921  SD  MET   164      12.699   5.671  -0.906  1.00 54.07      A      
ATOM   1922  CE  MET   164      12.181   6.257  -2.449  1.00 52.38      A      
ATOM   1923  HE1 MET   164      13.044   6.114  -3.099  1.00  0.00      A      
ATOM   1924  HE2 MET   164      11.965   7.310  -2.266  1.00  0.00      A      
ATOM   1925  HE3 MET   164      11.288   5.677  -2.684  1.00  0.00      A      
ATOM   1926  C   MET   164      12.575   8.979   2.424  1.00 45.97      A      
ATOM   1927  O   MET   164      13.238   8.591   3.347  1.00 44.99      A      
ATOM   1928  N   HIP   165      11.854  10.097   2.483  1.00 44.12      A      
ATOM   1929  H   HIP   165      11.223  10.413   1.761  1.00  0.00      A      
ATOM   1930  CA  HIP   165      11.780  10.993   3.665  1.00 42.78      A      
ATOM   1931  HA  HIP   165      12.845  11.159   3.824  1.00  0.00      A      
ATOM   1932  CB  HIP   165      11.085  12.292   3.310  1.00 42.93      A      
ATOM   1933  HB2 HIP   165      10.047  12.062   3.073  1.00  0.00      A      
ATOM   1934  HB3 HIP   165      11.469  12.649   2.355  1.00  0.00      A      
ATOM   1935  CG  HIP   165      11.104  13.433   4.328  1.00 43.33      A      
ATOM   1936  ND1 HIP   165      12.213  13.983   4.852  1.00 43.52      A      
ATOM   1937  HD1 HIP   165      13.189  13.776   4.699  1.00  0.00      A      
ATOM   1938  CE1 HIP   165      11.797  14.917   5.727  1.00 43.56      A      
ATOM   1939  HE1 HIP   165      12.393  15.715   6.144  1.00  0.00      A      
ATOM   1940  NE2 HIP   165      10.438  14.894   5.781  1.00 43.47      A      
ATOM   1941  HE2 HIP   165       9.852  15.520   6.314  1.00  0.00      A      
ATOM   1942  CD2 HIP   165      10.002  13.884   4.940  1.00 43.70      A      
ATOM   1943  HD2 HIP   165       8.979  13.653   4.684  1.00  0.00      A      
ATOM   1944  C   HIP   165      11.148  10.240   4.912  1.00 41.74      A      
ATOM   1945  O   HIP   165      10.070   9.665   4.882  1.00 41.28      A      
ATOM   1946  N   MET   166      12.027  10.183   5.909  1.00 40.57      A      
ATOM   1947  H   MET   166      12.876  10.679   5.677  1.00  0.00      A      
ATOM   1948  CA  MET   166      11.837   9.491   7.197  1.00 39.87      A      
ATOM   1949  HA  MET   166      11.039   8.761   7.061  1.00  0.00      A      
ATOM   1950  CB  MET   166      13.016   8.586   7.628  1.00 39.87      A      
ATOM   1951  HB2 MET   166      12.832   8.015   8.539  1.00  0.00      A      
ATOM   1952  HB3 MET   166      13.934   9.156   7.775  1.00  0.00      A      
ATOM   1953  CG  MET   166      13.273   7.473   6.553  1.00 39.82      A      
ATOM   1954  HG2 MET   166      13.661   8.005   5.684  1.00  0.00      A      
ATOM   1955  HG3 MET   166      12.378   6.919   6.269  1.00  0.00      A      
ATOM   1956  SD  MET   166      14.653   6.455   7.108  1.00 40.09      A      
ATOM   1957  CE  MET   166      14.940   5.518   5.584  1.00 39.31      A      
ATOM   1958  HE1 MET   166      15.909   5.042   5.730  1.00  0.00      A      
ATOM   1959  HE2 MET   166      14.936   6.198   4.732  1.00  0.00      A      
ATOM   1960  HE3 MET   166      14.153   4.779   5.427  1.00  0.00      A      
ATOM   1961  C   MET   166      11.282  10.423   8.277  1.00 39.65      A      
ATOM   1962  O   MET   166      11.227  11.635   8.025  1.00 39.22      A      
ATOM   1963  N   ALA   167      10.875   9.789   9.405  1.00 39.41      A      
ATOM   1964  H   ALA   167      10.839   8.782   9.483  1.00  0.00      A      
ATOM   1965  CA  ALA   167      10.591  10.410  10.693  1.00 39.71      A      
ATOM   1966  HA  ALA   167      11.189  11.316  10.795  1.00  0.00      A      
ATOM   1967  CB  ALA   167       9.116  10.813  10.707  1.00 39.56      A      
ATOM   1968  HB1 ALA   167       8.902  11.196  11.705  1.00  0.00      A      
ATOM   1969  HB2 ALA   167       8.488   9.980  10.390  1.00  0.00      A      
ATOM   1970  HB3 ALA   167       8.996  11.673  10.048  1.00  0.00      A      
ATOM   1971  C   ALA   167      10.870   9.471  11.803  1.00 39.80      A      
ATOM   1972  O   ALA   167      10.749   8.230  11.710  1.00 39.25      A      
ATOM   1973  N   ASP   168      11.239  10.021  12.974  1.00 40.13      A      
ATOM   1974  H   ASP   168      11.069  11.011  13.077  1.00  0.00      A      
ATOM   1975  CA  ASP   168      11.683   9.306  14.125  1.00 40.03      A      
ATOM   1976  HA  ASP   168      12.357   8.501  13.829  1.00  0.00      A      
ATOM   1977  CB  ASP   168      12.529  10.254  14.939  1.00 41.10      A      
ATOM   1978  HB2 ASP   168      11.868  11.078  15.209  1.00  0.00      A      
ATOM   1979  HB3 ASP   168      13.432  10.443  14.359  1.00  0.00      A      
ATOM   1980  CG  ASP   168      13.091   9.697  16.183  1.00 41.58      A      
ATOM   1981  OD1 ASP   168      13.968  10.350  16.812  1.00 41.41      A      
ATOM   1982  OD2 ASP   168      12.860   8.478  16.488  1.00 43.06      A      
ATOM   1983  C   ASP   168      10.455   8.794  14.901  1.00 39.68      A      
ATOM   1984  O   ASP   168       9.806   9.575  15.621  1.00 39.84      A      
ATOM   1985  N   ILE   169      10.218   7.464  14.817  1.00 39.13      A      
ATOM   1986  H   ILE   169      10.801   7.055  14.101  1.00  0.00      A      
ATOM   1987  CA  ILE   169       9.076   6.761  15.477  1.00 38.99      A      
ATOM   1988  HA  ILE   169       8.166   7.317  15.252  1.00  0.00      A      
ATOM   1989  CB  ILE   169       8.915   5.340  14.962  1.00 38.67      A      
ATOM   1990  HB  ILE   169       9.864   4.883  15.241  1.00  0.00      A      
ATOM   1991  CG2 ILE   169       7.857   4.593  15.815  1.00 38.20      A      
ATOM   1992 HG21 ILE   169       7.988   4.532  16.895  1.00  0.00      A      
ATOM   1993 HG22 ILE   169       7.865   3.592  15.385  1.00  0.00      A      
ATOM   1994 HG23 ILE   169       6.880   5.043  15.635  1.00  0.00      A      
ATOM   1995  CG1 ILE   169       8.678   5.210  13.439  1.00 39.01      A      
ATOM   1996 HG12 ILE   169       9.365   5.854  12.889  1.00  0.00      A      
ATOM   1997 HG13 ILE   169       7.695   5.583  13.152  1.00  0.00      A      
ATOM   1998  CD1 ILE   169       8.995   3.779  12.893  1.00 37.87      A      
ATOM   1999 HD11 ILE   169       9.084   3.814  11.807  1.00  0.00      A      
ATOM   2000 HD12 ILE   169       8.310   3.016  13.263  1.00  0.00      A      
ATOM   2001 HD13 ILE   169       9.951   3.387  13.241  1.00  0.00      A      
ATOM   2002  C   ILE   169       9.196   7.011  16.996  1.00 39.09      A      
ATOM   2003  O   ILE   169       8.277   7.575  17.606  1.00 38.97      A      
ATOM   2004  N   ALA   170      10.357   6.720  17.625  1.00 39.12      A      
ATOM   2005  H   ALA   170      11.161   6.316  17.166  1.00  0.00      A      
ATOM   2006  CA  ALA   170      10.464   6.861  19.111  1.00 39.28      A      
ATOM   2007  HA  ALA   170       9.649   6.314  19.585  1.00  0.00      A      
ATOM   2008  CB  ALA   170      11.843   6.398  19.681  1.00 38.86      A      
ATOM   2009  HB1 ALA   170      11.820   5.344  19.960  1.00  0.00      A      
ATOM   2010  HB2 ALA   170      12.062   7.076  20.506  1.00  0.00      A      
ATOM   2011  HB3 ALA   170      12.574   6.460  18.875  1.00  0.00      A      
ATOM   2012  C   ALA   170      10.182   8.320  19.551  1.00 39.22      A      
ATOM   2013  O   ALA   170       9.553   8.536  20.605  1.00 39.54      A      
ATOM   2014  N   GLY   171      10.585   9.317  18.745  1.00 39.42      A      
ATOM   2015  H   GLY   171      11.101   9.146  17.894  1.00  0.00      A      
ATOM   2016  CA  GLY   171      10.389  10.758  19.097  1.00 39.49      A      
ATOM   2017  HA2 GLY   171      11.155  11.283  18.526  1.00  0.00      A      
ATOM   2018  HA3 GLY   171      10.610  10.867  20.159  1.00  0.00      A      
ATOM   2019  C   GLY   171       9.052  11.339  18.856  1.00 39.63      A      
ATOM   2020  O   GLY   171       8.474  11.996  19.752  1.00 40.20      A      
ATOM   2021  N   VAL   172       8.392  10.860  17.800  1.00 39.10      A      
ATOM   2022  H   VAL   172       8.871  10.387  17.048  1.00  0.00      A      
ATOM   2023  CA  VAL   172       6.985  11.074  17.542  1.00 38.32      A      
ATOM   2024  HA  VAL   172       6.866  12.153  17.636  1.00  0.00      A      
ATOM   2025  CB  VAL   172       6.571  10.599  16.096  1.00 37.96      A      
ATOM   2026  HB  VAL   172       6.951   9.583  15.988  1.00  0.00      A      
ATOM   2027  CG1 VAL   172       5.087  10.550  15.841  1.00 37.29      A      
ATOM   2028 HG11 VAL   172       4.576  11.474  16.112  1.00  0.00      A      
ATOM   2029 HG12 VAL   172       4.659   9.827  16.535  1.00  0.00      A      
ATOM   2030 HG13 VAL   172       4.901  10.262  14.806  1.00  0.00      A      
ATOM   2031  CG2 VAL   172       7.066  11.474  14.933  1.00 36.95      A      
ATOM   2032 HG21 VAL   172       8.152  11.528  14.846  1.00  0.00      A      
ATOM   2033 HG22 VAL   172       6.787  12.515  15.099  1.00  0.00      A      
ATOM   2034 HG23 VAL   172       6.560  11.286  13.987  1.00  0.00      A      
ATOM   2035  C   VAL   172       6.193  10.368  18.692  1.00 38.54      A      
ATOM   2036  O   VAL   172       5.253  10.938  19.208  1.00 38.62      A      
ATOM   2037  N   ALA   173       6.626   9.168  19.150  1.00 38.84      A      
ATOM   2038  H   ALA   173       7.426   8.746  18.700  1.00  0.00      A      
ATOM   2039  CA  ALA   173       5.806   8.376  20.058  1.00 39.97      A      
ATOM   2040  HA  ALA   173       4.801   8.349  19.637  1.00  0.00      A      
ATOM   2041  CB  ALA   173       6.381   7.017  19.982  1.00 40.03      A      
ATOM   2042  HB1 ALA   173       7.460   6.938  20.121  1.00  0.00      A      
ATOM   2043  HB2 ALA   173       6.214   6.682  18.958  1.00  0.00      A      
ATOM   2044  HB3 ALA   173       5.984   6.300  20.701  1.00  0.00      A      
ATOM   2045  C   ALA   173       5.786   8.935  21.471  1.00 40.98      A      
ATOM   2046  O   ALA   173       4.820   8.612  22.210  1.00 40.48      A      
ATOM   2047  N   LYS   174       6.714   9.863  21.752  1.00 41.96      A      
ATOM   2048  H   LYS   174       7.381  10.184  21.064  1.00  0.00      A      
ATOM   2049  CA  LYS   174       6.692  10.647  22.907  1.00 43.33      A      
ATOM   2050  HA  LYS   174       6.498   9.904  23.682  1.00  0.00      A      
ATOM   2051  CB  LYS   174       8.113  11.208  23.131  1.00 43.85      A      
ATOM   2052  HB2 LYS   174       8.390  11.890  22.327  1.00  0.00      A      
ATOM   2053  HB3 LYS   174       8.804  10.364  23.130  1.00  0.00      A      
ATOM   2054  CG  LYS   174       8.390  11.786  24.494  1.00 44.42      A      
ATOM   2055  HG2 LYS   174       8.176  11.034  25.254  1.00  0.00      A      
ATOM   2056  HG3 LYS   174       7.761  12.660  24.666  1.00  0.00      A      
ATOM   2057  CD  LYS   174       9.870  12.276  24.657  1.00 45.57      A      
ATOM   2058  HD2 LYS   174       9.970  13.026  23.873  1.00  0.00      A      
ATOM   2059  HD3 LYS   174      10.618  11.487  24.579  1.00  0.00      A      
ATOM   2060  CE  LYS   174       9.957  12.978  25.978  1.00 46.35      A      
ATOM   2061  HE2 LYS   174       9.920  12.304  26.833  1.00  0.00      A      
ATOM   2062  HE3 LYS   174       9.140  13.683  26.135  1.00  0.00      A      
ATOM   2063  NZ  LYS   174      11.288  13.638  26.052  1.00 46.51      A      
ATOM   2064  HZ1 LYS   174      11.656  13.620  26.993  1.00  0.00      A      
ATOM   2065  HZ2 LYS   174      11.189  14.597  25.750  1.00  0.00      A      
ATOM   2066  HZ3 LYS   174      12.000  13.277  25.434  1.00  0.00      A      
ATOM   2067  C   LYS   174       5.579  11.743  22.920  1.00 43.64      A      
ATOM   2068  O   LYS   174       4.893  11.874  23.896  1.00 43.96      A      
ATOM   2069  N   ILE   175       5.631  12.553  21.845  1.00 44.04      A      
ATOM   2070  H   ILE   175       6.250  12.375  21.067  1.00  0.00      A      
ATOM   2071  CA  ILE   175       4.634  13.570  21.676  1.00 44.55      A      
ATOM   2072  HA  ILE   175       4.814  14.266  22.496  1.00  0.00      A      
ATOM   2073  CB  ILE   175       4.864  14.330  20.360  1.00 44.34      A      
ATOM   2074  HB  ILE   175       4.978  13.520  19.640  1.00  0.00      A      
ATOM   2075  CG2 ILE   175       3.731  15.416  20.007  1.00 44.55      A      
ATOM   2076 HG21 ILE   175       3.901  15.889  19.040  1.00  0.00      A      
ATOM   2077 HG22 ILE   175       3.650  16.195  20.765  1.00  0.00      A      
ATOM   2078 HG23 ILE   175       2.801  14.889  19.796  1.00  0.00      A      
ATOM   2079  CG1 ILE   175       6.180  15.216  20.537  1.00 44.08      A      
ATOM   2080 HG12 ILE   175       6.915  14.722  21.172  1.00  0.00      A      
ATOM   2081 HG13 ILE   175       5.953  16.148  21.054  1.00  0.00      A      
ATOM   2082  CD1 ILE   175       6.748  15.621  19.177  1.00 43.68      A      
ATOM   2083 HD11 ILE   175       6.074  16.101  18.468  1.00  0.00      A      
ATOM   2084 HD12 ILE   175       7.129  14.722  18.693  1.00  0.00      A      
ATOM   2085 HD13 ILE   175       7.585  16.295  19.359  1.00  0.00      A      
ATOM   2086  C   ILE   175       3.249  12.983  21.664  1.00 45.25      A      
ATOM   2087  O   ILE   175       2.358  13.554  22.307  1.00 45.25      A      
ATOM   2088  N   ALA   176       3.081  11.810  21.047  1.00 45.54      A      
ATOM   2089  H   ALA   176       3.844  11.437  20.500  1.00  0.00      A      
ATOM   2090  CA  ALA   176       1.828  11.136  20.939  1.00 45.89      A      
ATOM   2091  HA  ALA   176       1.117  11.816  20.470  1.00  0.00      A      
ATOM   2092  CB  ALA   176       2.002   9.815  20.075  1.00 45.40      A      
ATOM   2093  HB1 ALA   176       1.007   9.508  19.754  1.00  0.00      A      
ATOM   2094  HB2 ALA   176       2.468   9.013  20.647  1.00  0.00      A      
ATOM   2095  HB3 ALA   176       2.656   9.942  19.212  1.00  0.00      A      
ATOM   2096  C   ALA   176       1.328  10.758  22.319  1.00 46.43      A      
ATOM   2097  O   ALA   176       0.209  11.083  22.735  1.00 46.35      A      
ATOM   2098  N   ARG   177       2.230  10.082  23.097  1.00 47.35      A      
ATOM   2099  H   ARG   177       3.125  10.013  22.635  1.00  0.00      A      
ATOM   2100  CA  ARG   177       2.128   9.716  24.477  1.00 48.45      A      
ATOM   2101  HA  ARG   177       1.352   8.952  24.455  1.00  0.00      A      
ATOM   2102  CB  ARG   177       3.406   9.111  25.050  1.00 49.25      A      
ATOM   2103  HB2 ARG   177       4.160   9.843  25.341  1.00  0.00      A      
ATOM   2104  HB3 ARG   177       3.739   8.496  24.214  1.00  0.00      A      
ATOM   2105  CG  ARG   177       3.217   8.133  26.243  1.00 50.54      A      
ATOM   2106  HG2 ARG   177       2.654   7.268  25.892  1.00  0.00      A      
ATOM   2107  HG3 ARG   177       2.585   8.646  26.968  1.00  0.00      A      
ATOM   2108  CD  ARG   177       4.571   7.611  26.787  1.00 50.97      A      
ATOM   2109  HD2 ARG   177       4.253   6.873  27.523  1.00  0.00      A      
ATOM   2110  HD3 ARG   177       5.139   8.411  27.262  1.00  0.00      A      
ATOM   2111  NE  ARG   177       5.495   6.986  25.762  1.00 51.40      A      
ATOM   2112  HE  ARG   177       5.133   6.276  25.141  1.00  0.00      A      
ATOM   2113  CZ  ARG   177       6.655   7.441  25.362  1.00 51.53      A      
ATOM   2114  NH1 ARG   177       7.188   6.893  24.294  1.00 50.97      A      
ATOM   2115 HH11 ARG   177       8.096   7.165  23.945  1.00  0.00      A      
ATOM   2116 HH12 ARG   177       6.615   6.287  23.724  1.00  0.00      A      
ATOM   2117  NH2 ARG   177       7.311   8.376  26.000  1.00 51.54      A      
ATOM   2118 HH21 ARG   177       8.240   8.696  25.769  1.00  0.00      A      
ATOM   2119 HH22 ARG   177       6.883   8.797  26.813  1.00  0.00      A      
ATOM   2120  C   ARG   177       1.653  10.835  25.300  1.00 48.83      A      
ATOM   2121  O   ARG   177       0.597  10.777  25.980  1.00 48.83      A      
ATOM   2122  N   LYS   178       2.364  11.974  25.305  1.00 49.16      A      
ATOM   2123  H   LYS   178       3.281  11.923  24.883  1.00  0.00      A      
ATOM   2124  CA  LYS   178       2.049  13.157  26.169  1.00 49.49      A      
ATOM   2125  HA  LYS   178       2.049  12.766  27.186  1.00  0.00      A      
ATOM   2126  CB  LYS   178       3.089  14.240  25.898  1.00 50.42      A      
ATOM   2127  HB2 LYS   178       2.553  14.716  25.077  1.00  0.00      A      
ATOM   2128  HB3 LYS   178       4.001  13.701  25.643  1.00  0.00      A      
ATOM   2129  CG  LYS   178       3.552  15.237  27.027  1.00 52.07      A      
ATOM   2130  HG2 LYS   178       4.311  15.848  26.539  1.00  0.00      A      
ATOM   2131  HG3 LYS   178       4.103  14.660  27.770  1.00  0.00      A      
ATOM   2132  CD  LYS   178       2.405  16.042  27.639  1.00 53.06      A      
ATOM   2133  HD2 LYS   178       2.761  16.699  28.433  1.00  0.00      A      
ATOM   2134  HD3 LYS   178       1.668  15.382  28.097  1.00  0.00      A      
ATOM   2135  CE  LYS   178       1.746  17.028  26.653  1.00 53.99      A      
ATOM   2136  HE2 LYS   178       0.881  17.457  27.160  1.00  0.00      A      
ATOM   2137  HE3 LYS   178       1.332  16.554  25.763  1.00  0.00      A      
ATOM   2138  NZ  LYS   178       2.790  18.037  26.202  1.00 53.88      A      
ATOM   2139  HZ1 LYS   178       3.430  17.543  25.596  1.00  0.00      A      
ATOM   2140  HZ2 LYS   178       3.326  18.406  26.975  1.00  0.00      A      
ATOM   2141  HZ3 LYS   178       2.297  18.810  25.779  1.00  0.00      A      
ATOM   2142  C   LYS   178       0.597  13.650  25.941  1.00 48.91      A      
ATOM   2143  O   LYS   178      -0.134  13.878  26.829  1.00 48.72      A      
ATOM   2144  N   HID   179       0.216  13.770  24.662  1.00 48.34      A      
ATOM   2145  H   HID   179       0.942  13.766  23.960  1.00  0.00      A      
ATOM   2146  CA  HID   179      -1.188  14.133  24.316  1.00 47.41      A      
ATOM   2147  HA  HID   179      -1.501  14.788  25.129  1.00  0.00      A      
ATOM   2148  CB  HID   179      -1.134  14.905  23.016  1.00 48.19      A      
ATOM   2149  HB2 HID   179      -2.151  15.217  22.775  1.00  0.00      A      
ATOM   2150  HB3 HID   179      -0.885  14.205  22.219  1.00  0.00      A      
ATOM   2151  CG  HID   179      -0.217  16.174  23.011  1.00 49.04      A      
ATOM   2152  ND1 HID   179       1.209  16.220  22.908  1.00 49.69      A      
ATOM   2153  HD1 HID   179       1.797  15.404  22.819  1.00  0.00      A      
ATOM   2154  CE1 HID   179       1.641  17.532  23.050  1.00 49.62      A      
ATOM   2155  HE1 HID   179       2.657  17.890  22.966  1.00  0.00      A      
ATOM   2156  NE2 HID   179       0.564  18.232  23.288  1.00 49.53      A      
ATOM   2157  CD2 HID   179      -0.629  17.447  23.242  1.00 49.25      A      
ATOM   2158  HD2 HID   179      -1.627  17.805  23.447  1.00  0.00      A      
ATOM   2159  C   HID   179      -2.280  12.950  24.261  1.00 46.51      A      
ATOM   2160  O   HID   179      -3.397  13.140  23.747  1.00 46.69      A      
ATOM   2161  N   GLY   180      -1.877  11.793  24.623  1.00 45.17      A      
ATOM   2162  H   GLY   180      -1.081  11.726  25.241  1.00  0.00      A      
ATOM   2163  CA  GLY   180      -2.717  10.627  24.554  1.00 43.46      A      
ATOM   2164  HA2 GLY   180      -3.505  10.749  25.298  1.00  0.00      A      
ATOM   2165  HA3 GLY   180      -2.087   9.820  24.929  1.00  0.00      A      
ATOM   2166  C   GLY   180      -3.272  10.216  23.187  1.00 42.37      A      
ATOM   2167  O   GLY   180      -4.132   9.355  23.230  1.00 42.20      A      
ATOM   2168  N   ALA   181      -2.821  10.855  22.081  1.00 40.55      A      
ATOM   2169  H   ALA   181      -1.930  11.318  22.188  1.00  0.00      A      
ATOM   2170  CA  ALA   181      -3.127  10.420  20.734  1.00 39.03      A      
ATOM   2171  HA  ALA   181      -4.177  10.207  20.532  1.00  0.00      A      
ATOM   2172  CB  ALA   181      -2.762  11.551  19.708  1.00 38.65      A      
ATOM   2173  HB1 ALA   181      -1.728  11.468  19.373  1.00  0.00      A      
ATOM   2174  HB2 ALA   181      -2.867  12.539  20.155  1.00  0.00      A      
ATOM   2175  HB3 ALA   181      -3.406  11.546  18.829  1.00  0.00      A      
ATOM   2176  C   ALA   181      -2.455   9.083  20.248  1.00 37.83      A      
ATOM   2177  O   ALA   181      -1.311   8.802  20.551  1.00 37.95      A      
ATOM   2178  N   THR   182      -3.171   8.158  19.500  1.00 36.26      A      
ATOM   2179  H   THR   182      -4.127   8.374  19.255  1.00  0.00      A      
ATOM   2180  CA  THR   182      -2.681   6.852  19.069  1.00 34.61      A      
ATOM   2181  HA  THR   182      -2.163   6.309  19.859  1.00  0.00      A      
ATOM   2182  CB  THR   182      -3.837   5.846  18.622  1.00 34.67      A      
ATOM   2183  HB  THR   182      -4.627   6.348  18.063  1.00  0.00      A      
ATOM   2184  CG2 THR   182      -3.439   4.525  17.930  1.00 34.67      A      
ATOM   2185 HG21 THR   182      -2.913   4.522  16.975  1.00  0.00      A      
ATOM   2186 HG22 THR   182      -4.364   3.954  17.841  1.00  0.00      A      
ATOM   2187 HG23 THR   182      -2.770   4.006  18.615  1.00  0.00      A      
ATOM   2188  OG1 THR   182      -4.504   5.526  19.862  1.00 34.64      A      
ATOM   2189  HG1 THR   182      -4.024   5.858  20.624  1.00  0.00      A      
ATOM   2190  C   THR   182      -1.709   7.009  17.915  1.00 33.42      A      
ATOM   2191  O   THR   182      -1.950   7.701  16.898  1.00 32.26      A      
ATOM   2192  N   VAL   183      -0.519   6.568  18.081  1.00 32.28      A      
ATOM   2193  H   VAL   183      -0.313   6.014  18.900  1.00  0.00      A      
ATOM   2194  CA  VAL   183       0.470   6.601  17.015  1.00 31.40      A      
ATOM   2195  HA  VAL   183       0.136   7.395  16.347  1.00  0.00      A      
ATOM   2196  CB  VAL   183       1.761   7.101  17.659  1.00 31.08      A      
ATOM   2197  HB  VAL   183       1.486   8.054  18.109  1.00  0.00      A      
ATOM   2198  CG1 VAL   183       2.217   6.169  18.772  1.00 30.10      A      
ATOM   2199 HG11 VAL   183       3.108   6.515  19.297  1.00  0.00      A      
ATOM   2200 HG12 VAL   183       2.376   5.139  18.454  1.00  0.00      A      
ATOM   2201 HG13 VAL   183       1.401   6.086  19.489  1.00  0.00      A      
ATOM   2202  CG2 VAL   183       2.833   7.284  16.555  1.00 30.51      A      
ATOM   2203 HG21 VAL   183       3.187   6.267  16.387  1.00  0.00      A      
ATOM   2204 HG22 VAL   183       3.721   7.765  16.966  1.00  0.00      A      
ATOM   2205 HG23 VAL   183       2.463   7.709  15.622  1.00  0.00      A      
ATOM   2206  C   VAL   183       0.583   5.292  16.245  1.00 31.15      A      
ATOM   2207  O   VAL   183       0.716   4.201  16.857  1.00 30.86      A      
ATOM   2208  N   VAL   184       0.383   5.501  14.911  1.00 30.50      A      
ATOM   2209  H   VAL   184       0.373   6.450  14.565  1.00  0.00      A      
ATOM   2210  CA  VAL   184       0.365   4.483  13.917  1.00 30.49      A      
ATOM   2211  HA  VAL   184       0.448   3.516  14.413  1.00  0.00      A      
ATOM   2212  CB  VAL   184      -0.981   4.445  13.232  1.00 30.50      A      
ATOM   2213  HB  VAL   184      -1.002   5.373  12.659  1.00  0.00      A      
ATOM   2214  CG1 VAL   184      -1.207   3.387  12.136  1.00 29.69      A      
ATOM   2215 HG11 VAL   184      -1.077   2.401  12.582  1.00  0.00      A      
ATOM   2216 HG12 VAL   184      -0.465   3.551  11.354  1.00  0.00      A      
ATOM   2217 HG13 VAL   184      -2.234   3.430  11.774  1.00  0.00      A      
ATOM   2218  CG2 VAL   184      -2.174   4.433  14.184  1.00 29.76      A      
ATOM   2219 HG21 VAL   184      -1.817   4.275  15.202  1.00  0.00      A      
ATOM   2220 HG22 VAL   184      -2.807   3.617  13.834  1.00  0.00      A      
ATOM   2221 HG23 VAL   184      -2.743   5.363  14.157  1.00  0.00      A      
ATOM   2222  C   VAL   184       1.503   4.706  12.857  1.00 30.24      A      
ATOM   2223  O   VAL   184       1.959   5.841  12.694  1.00 30.56      A      
ATOM   2224  N   VAL   185       2.098   3.652  12.295  1.00 30.13      A      
ATOM   2225  H   VAL   185       1.852   2.717  12.587  1.00  0.00      A      
ATOM   2226  CA  VAL   185       3.264   3.628  11.445  1.00 29.57      A      
ATOM   2227  HA  VAL   185       3.373   4.639  11.053  1.00  0.00      A      
ATOM   2228  CB  VAL   185       4.552   3.294  12.256  1.00 29.70      A      
ATOM   2229  HB  VAL   185       4.367   2.339  12.748  1.00  0.00      A      
ATOM   2230  CG1 VAL   185       5.697   3.214  11.262  1.00 29.74      A      
ATOM   2231 HG11 VAL   185       5.865   4.150  10.729  1.00  0.00      A      
ATOM   2232 HG12 VAL   185       5.667   2.333  10.620  1.00  0.00      A      
ATOM   2233 HG13 VAL   185       6.608   3.001  11.821  1.00  0.00      A      
ATOM   2234  CG2 VAL   185       4.781   4.435  13.283  1.00 30.06      A      
ATOM   2235 HG21 VAL   185       5.746   4.241  13.752  1.00  0.00      A      
ATOM   2236 HG22 VAL   185       4.085   4.494  14.119  1.00  0.00      A      
ATOM   2237 HG23 VAL   185       4.854   5.387  12.758  1.00  0.00      A      
ATOM   2238  C   VAL   185       3.028   2.658  10.318  1.00 29.32      A      
ATOM   2239  O   VAL   185       2.747   1.492  10.638  1.00 28.49      A      
ATOM   2240  N   ASP   186       3.079   3.042   9.036  1.00 28.70      A      
ATOM   2241  H   ASP   186       3.181   4.011   8.770  1.00  0.00      A      
ATOM   2242  CA  ASP   186       3.010   2.042   7.917  1.00 28.87      A      
ATOM   2243  HA  ASP   186       2.395   1.198   8.229  1.00  0.00      A      
ATOM   2244  CB  ASP   186       2.409   2.743   6.668  1.00 29.87      A      
ATOM   2245  HB2 ASP   186       2.810   3.730   6.439  1.00  0.00      A      
ATOM   2246  HB3 ASP   186       1.400   2.900   7.048  1.00  0.00      A      
ATOM   2247  CG  ASP   186       2.201   1.888   5.416  1.00 30.50      A      
ATOM   2248  OD1 ASP   186       2.777   0.817   5.260  1.00 30.86      A      
ATOM   2249  OD2 ASP   186       1.356   2.267   4.584  1.00 31.91      A      
ATOM   2250  C   ASP   186       4.397   1.379   7.695  1.00 28.15      A      
ATOM   2251  O   ASP   186       5.400   1.994   7.320  1.00 28.75      A      
ATOM   2252  N   ASN   187       4.446   0.080   7.980  1.00 27.43      A      
ATOM   2253  H   ASN   187       3.598  -0.302   8.373  1.00  0.00      A      
ATOM   2254  CA  ASN   187       5.650  -0.806   7.858  1.00 26.63      A      
ATOM   2255  HA  ASN   187       6.570  -0.222   7.877  1.00  0.00      A      
ATOM   2256  CB  ASN   187       5.701  -1.757   9.050  1.00 26.07      A      
ATOM   2257  HB2 ASN   187       5.208  -2.709   8.853  1.00  0.00      A      
ATOM   2258  HB3 ASN   187       5.273  -1.315   9.949  1.00  0.00      A      
ATOM   2259  CG  ASN   187       7.141  -2.195   9.515  1.00 25.92      A      
ATOM   2260  OD1 ASN   187       8.167  -1.608   9.094  1.00 26.95      A      
ATOM   2261  ND2 ASN   187       7.247  -3.235  10.330  1.00 25.61      A      
ATOM   2262 HD21 ASN   187       8.138  -3.492  10.731  1.00  0.00      A      
ATOM   2263 HD22 ASN   187       6.443  -3.571  10.840  1.00  0.00      A      
ATOM   2264  C   ASN   187       5.759  -1.566   6.525  1.00 26.82      A      
ATOM   2265  O   ASN   187       6.501  -2.530   6.526  1.00 25.75      A      
ATOM   2266  N   THR   188       4.968  -1.303   5.468  1.00 26.92      A      
ATOM   2267  H   THR   188       4.256  -0.609   5.645  1.00  0.00      A      
ATOM   2268  CA  THR   188       4.922  -2.168   4.273  1.00 26.55      A      
ATOM   2269  HA  THR   188       4.506  -3.171   4.368  1.00  0.00      A      
ATOM   2270  CB  THR   188       4.078  -1.460   3.226  1.00 26.11      A      
ATOM   2271  HB  THR   188       4.576  -0.530   2.951  1.00  0.00      A      
ATOM   2272  CG2 THR   188       3.940  -2.322   2.006  1.00 24.89      A      
ATOM   2273 HG21 THR   188       4.831  -2.614   1.450  1.00  0.00      A      
ATOM   2274 HG22 THR   188       3.231  -1.833   1.338  1.00  0.00      A      
ATOM   2275 HG23 THR   188       3.576  -3.306   2.302  1.00  0.00      A      
ATOM   2276  OG1 THR   188       2.747  -1.280   3.689  1.00 24.70      A      
ATOM   2277  HG1 THR   188       2.707  -0.441   4.156  1.00  0.00      A      
ATOM   2278  C   THR   188       6.349  -2.289   3.656  1.00 27.58      A      
ATOM   2279  O   THR   188       6.553  -3.390   3.122  1.00 26.56      A      
ATOM   2280  N   TYR   189       7.220  -1.204   3.745  1.00 28.58      A      
ATOM   2281  H   TYR   189       6.931  -0.363   4.224  1.00  0.00      A      
ATOM   2282  CA  TYR   189       8.452  -1.102   2.907  1.00 30.56      A      
ATOM   2283  HA  TYR   189       8.245  -1.656   1.992  1.00  0.00      A      
ATOM   2284  CB  TYR   189       8.884   0.326   2.568  1.00 33.68      A      
ATOM   2285  HB2 TYR   189       9.811   0.413   2.001  1.00  0.00      A      
ATOM   2286  HB3 TYR   189       9.083   0.842   3.507  1.00  0.00      A      
ATOM   2287  CG  TYR   189       7.822   1.199   1.956  1.00 37.27      A      
ATOM   2288  CD1 TYR   189       7.243   2.230   2.668  1.00 38.35      A      
ATOM   2289  HD1 TYR   189       7.517   2.452   3.689  1.00  0.00      A      
ATOM   2290  CE1 TYR   189       6.359   3.123   2.041  1.00 39.97      A      
ATOM   2291  HE1 TYR   189       5.973   3.934   2.639  1.00  0.00      A      
ATOM   2292  CZ  TYR   189       6.064   3.055   0.652  1.00 40.67      A      
ATOM   2293  OH  TYR   189       5.293   3.971   0.017  1.00 42.65      A      
ATOM   2294  HH  TYR   189       4.996   4.614   0.665  1.00  0.00      A      
ATOM   2295  CE2 TYR   189       6.670   2.017  -0.012  1.00 40.11      A      
ATOM   2296  HE2 TYR   189       6.490   2.018  -1.077  1.00  0.00      A      
ATOM   2297  CD2 TYR   189       7.646   1.160   0.573  1.00 38.26      A      
ATOM   2298  HD2 TYR   189       8.074   0.401  -0.065  1.00  0.00      A      
ATOM   2299  C   TYR   189       9.651  -1.796   3.498  1.00 30.34      A      
ATOM   2300  O   TYR   189      10.380  -2.534   2.838  1.00 29.80      A      
ATOM   2301  N   CYS   190       9.772  -1.619   4.830  1.00 29.66      A      
ATOM   2302  H   CYS   190       9.196  -0.938   5.304  1.00  0.00      A      
ATOM   2303  CA  CYS   190      10.799  -2.270   5.557  1.00 29.02      A      
ATOM   2304  HA  CYS   190      11.775  -2.325   5.075  1.00  0.00      A      
ATOM   2305  CB  CYS   190      10.948  -1.474   6.825  1.00 29.17      A      
ATOM   2306  HB2 CYS   190      11.647  -1.908   7.540  1.00  0.00      A      
ATOM   2307  HB3 CYS   190       9.980  -1.442   7.326  1.00  0.00      A      
ATOM   2308  SG  CYS   190      11.353   0.242   6.504  1.00 30.94      A      
ATOM   2309  HG  CYS   190      11.253   0.680   7.762  1.00  0.00      A      
ATOM   2310  C   CYS   190      10.479  -3.714   6.052  1.00 28.21      A      
ATOM   2311  O   CYS   190      11.342  -4.670   5.967  1.00 28.43      A      
ATOM   2312  N   THR   191       9.155  -3.956   6.378  1.00 26.52      A      
ATOM   2313  H   THR   191       8.608  -3.108   6.399  1.00  0.00      A      
ATOM   2314  CA  THR   191       8.625  -5.143   7.095  1.00 25.94      A      
ATOM   2315  HA  THR   191       7.546  -5.008   7.170  1.00  0.00      A      
ATOM   2316  CB  THR   191       8.831  -6.454   6.311  1.00 26.63      A      
ATOM   2317  HB  THR   191       8.045  -7.195   6.454  1.00  0.00      A      
ATOM   2318  CG2 THR   191       8.947  -6.332   4.820  1.00 25.79      A      
ATOM   2319 HG21 THR   191       8.189  -5.640   4.453  1.00  0.00      A      
ATOM   2320 HG22 THR   191       8.746  -7.251   4.270  1.00  0.00      A      
ATOM   2321 HG23 THR   191       9.903  -5.988   4.424  1.00  0.00      A      
ATOM   2322  OG1 THR   191      10.053  -7.072   6.669  1.00 26.18      A      
ATOM   2323  HG1 THR   191      10.727  -6.423   6.454  1.00  0.00      A      
ATOM   2324  C   THR   191       9.140  -5.292   8.576  1.00 26.02      A      
ATOM   2325  O   THR   191      10.253  -4.822   8.861  1.00 25.06      A      
ATOM   2326  N   PRO   192       8.410  -5.928   9.486  1.00 26.25      A      
ATOM   2327  CD  PRO   192       7.000  -6.479   9.365  1.00 25.87      A      
ATOM   2328  HD2 PRO   192       6.767  -6.755   8.336  1.00  0.00      A      
ATOM   2329  HD3 PRO   192       6.237  -5.735   9.596  1.00  0.00      A      
ATOM   2330  CG  PRO   192       7.058  -7.716  10.192  1.00 27.66      A      
ATOM   2331  HG2 PRO   192       7.560  -8.499   9.624  1.00  0.00      A      
ATOM   2332  HG3 PRO   192       6.074  -8.119  10.432  1.00  0.00      A      
ATOM   2333  CB  PRO   192       7.933  -7.245  11.375  1.00 26.43      A      
ATOM   2334  HB2 PRO   192       8.364  -8.085  11.921  1.00  0.00      A      
ATOM   2335  HB3 PRO   192       7.252  -6.581  11.909  1.00  0.00      A      
ATOM   2336  CA  PRO   192       8.937  -6.263  10.818  1.00 26.60      A      
ATOM   2337  HA  PRO   192       8.808  -5.357  11.411  1.00  0.00      A      
ATOM   2338  C   PRO   192      10.406  -6.788  10.877  1.00 26.74      A      
ATOM   2339  O   PRO   192      11.078  -6.630  11.889  1.00 26.51      A      
ATOM   2340  N   TYR   193      10.925  -7.407   9.762  1.00 26.46      A      
ATOM   2341  H   TYR   193      10.338  -7.775   9.028  1.00  0.00      A      
ATOM   2342  CA  TYR   193      12.288  -7.889   9.753  1.00 26.51      A      
ATOM   2343  HA  TYR   193      12.507  -8.607  10.543  1.00  0.00      A      
ATOM   2344  CB  TYR   193      12.398  -8.736   8.521  1.00 26.29      A      
ATOM   2345  HB2 TYR   193      11.991  -8.187   7.673  1.00  0.00      A      
ATOM   2346  HB3 TYR   193      11.820  -9.660   8.497  1.00  0.00      A      
ATOM   2347  CG  TYR   193      13.806  -9.218   8.240  1.00 26.07      A      
ATOM   2348  CD1 TYR   193      14.161 -10.373   8.926  1.00 26.34      A      
ATOM   2349  HD1 TYR   193      13.472 -10.713   9.685  1.00  0.00      A      
ATOM   2350  CE1 TYR   193      15.452 -10.832   8.842  1.00 26.80      A      
ATOM   2351  HE1 TYR   193      15.765 -11.619   9.513  1.00  0.00      A      
ATOM   2352  CZ  TYR   193      16.430 -10.255   8.058  1.00 26.36      A      
ATOM   2353  OH  TYR   193      17.694 -10.752   7.962  1.00 28.35      A      
ATOM   2354  HH  TYR   193      18.063 -10.610   7.087  1.00  0.00      A      
ATOM   2355  CE2 TYR   193      15.986  -9.231   7.150  1.00 26.62      A      
ATOM   2356  HE2 TYR   193      16.731  -8.743   6.540  1.00  0.00      A      
ATOM   2357  CD2 TYR   193      14.685  -8.722   7.229  1.00 25.77      A      
ATOM   2358  HD2 TYR   193      14.402  -7.890   6.600  1.00  0.00      A      
ATOM   2359  C   TYR   193      13.387  -6.772   9.848  1.00 27.02      A      
ATOM   2360  O   TYR   193      14.430  -6.960  10.485  1.00 26.94      A      
ATOM   2361  N   LEU   194      13.153  -5.586   9.421  1.00 27.23      A      
ATOM   2362  H   LEU   194      12.298  -5.438   8.905  1.00  0.00      A      
ATOM   2363  CA  LEU   194      14.139  -4.455   9.305  1.00 27.33      A      
ATOM   2364  HA  LEU   194      15.148  -4.789   9.549  1.00  0.00      A      
ATOM   2365  CB  LEU   194      14.234  -3.912   7.906  1.00 26.09      A      
ATOM   2366  HB2 LEU   194      14.771  -2.966   7.853  1.00  0.00      A      
ATOM   2367  HB3 LEU   194      13.223  -3.633   7.610  1.00  0.00      A      
ATOM   2368  CG  LEU   194      14.733  -4.840   6.726  1.00 25.80      A      
ATOM   2369  HG  LEU   194      13.975  -5.607   6.567  1.00  0.00      A      
ATOM   2370  CD1 LEU   194      14.947  -4.024   5.439  1.00 25.40      A      
ATOM   2371 HD11 LEU   194      15.729  -3.269   5.515  1.00  0.00      A      
ATOM   2372 HD12 LEU   194      14.018  -3.512   5.186  1.00  0.00      A      
ATOM   2373 HD13 LEU   194      15.154  -4.700   4.610  1.00  0.00      A      
ATOM   2374  CD2 LEU   194      16.089  -5.523   7.038  1.00 25.21      A      
ATOM   2375 HD21 LEU   194      16.365  -6.150   6.190  1.00  0.00      A      
ATOM   2376 HD22 LEU   194      16.017  -6.185   7.901  1.00  0.00      A      
ATOM   2377 HD23 LEU   194      16.887  -4.811   7.250  1.00  0.00      A      
ATOM   2378  C   LEU   194      13.750  -3.259  10.151  1.00 27.67      A      
ATOM   2379  O   LEU   194      14.668  -2.557  10.541  1.00 28.41      A      
ATOM   2380  N   GLN   195      12.460  -3.033  10.375  1.00 28.32      A      
ATOM   2381  H   GLN   195      11.800  -3.662   9.940  1.00  0.00      A      
ATOM   2382  CA  GLN   195      11.995  -1.985  11.227  1.00 28.30      A      
ATOM   2383  HA  GLN   195      12.775  -1.705  11.935  1.00  0.00      A      
ATOM   2384  CB  GLN   195      11.489  -0.856  10.349  1.00 27.96      A      
ATOM   2385  HB2 GLN   195      10.779  -1.161   9.579  1.00  0.00      A      
ATOM   2386  HB3 GLN   195      12.261  -0.436   9.704  1.00  0.00      A      
ATOM   2387  CG  GLN   195      10.882   0.305  11.192  1.00 28.78      A      
ATOM   2388  HG2 GLN   195      11.600   0.853  11.802  1.00  0.00      A      
ATOM   2389  HG3 GLN   195      10.106  -0.140  11.815  1.00  0.00      A      
ATOM   2390  CD  GLN   195      10.239   1.364  10.286  1.00 28.78      A      
ATOM   2391  OE1 GLN   195      10.696   2.476  10.075  1.00 29.08      A      
ATOM   2392  NE2 GLN   195       9.207   1.012   9.522  1.00 28.91      A      
ATOM   2393 HE21 GLN   195       8.817   0.093   9.671  1.00  0.00      A      
ATOM   2394 HE22 GLN   195       8.816   1.739   8.939  1.00  0.00      A      
ATOM   2395  C   GLN   195      10.816  -2.469  12.084  1.00 29.00      A      
ATOM   2396  O   GLN   195       9.906  -3.163  11.661  1.00 28.66      A      
ATOM   2397  N   ARG   196      10.692  -2.126  13.428  1.00 29.48      A      
ATOM   2398  H   ARG   196      11.386  -1.530  13.856  1.00  0.00      A      
ATOM   2399  CA  ARG   196       9.601  -2.643  14.229  1.00 30.45      A      
ATOM   2400  HA  ARG   196       8.842  -3.065  13.570  1.00  0.00      A      
ATOM   2401  CB  ARG   196       9.912  -3.839  15.082  1.00 31.27      A      
ATOM   2402  HB2 ARG   196       9.160  -4.093  15.829  1.00  0.00      A      
ATOM   2403  HB3 ARG   196      10.838  -3.707  15.641  1.00  0.00      A      
ATOM   2404  CG  ARG   196      10.144  -5.088  14.235  1.00 33.09      A      
ATOM   2405  HG2 ARG   196      10.894  -4.792  13.502  1.00  0.00      A      
ATOM   2406  HG3 ARG   196       9.278  -5.249  13.592  1.00  0.00      A      
ATOM   2407  CD  ARG   196      10.589  -6.297  15.015  1.00 33.94      A      
ATOM   2408  HD2 ARG   196      10.436  -7.202  14.426  1.00  0.00      A      
ATOM   2409  HD3 ARG   196       9.858  -6.519  15.792  1.00  0.00      A      
ATOM   2410  NE  ARG   196      11.916  -6.119  15.552  1.00 35.83      A      
ATOM   2411  HE  ARG   196      12.007  -5.825  16.513  1.00  0.00      A      
ATOM   2412  CZ  ARG   196      13.050  -6.149  14.892  1.00 37.31      A      
ATOM   2413  NH1 ARG   196      13.172  -6.708  13.692  1.00 37.69      A      
ATOM   2414 HH11 ARG   196      14.081  -6.732  13.252  1.00  0.00      A      
ATOM   2415 HH12 ARG   196      12.319  -6.763  13.154  1.00  0.00      A      
ATOM   2416  NH2 ARG   196      14.135  -5.713  15.442  1.00 38.16      A      
ATOM   2417 HH21 ARG   196      14.964  -5.603  14.876  1.00  0.00      A      
ATOM   2418 HH22 ARG   196      14.105  -5.302  16.364  1.00  0.00      A      
ATOM   2419  C   ARG   196       8.938  -1.525  14.990  1.00 30.97      A      
ATOM   2420  O   ARG   196       9.467  -1.198  16.055  1.00 30.08      A      
ATOM   2421  N   PRO   197       7.919  -0.813  14.447  1.00 31.37      A      
ATOM   2422  CD  PRO   197       7.317  -1.065  13.163  1.00 31.68      A      
ATOM   2423  HD2 PRO   197       6.542  -1.831  13.159  1.00  0.00      A      
ATOM   2424  HD3 PRO   197       8.065  -1.214  12.384  1.00  0.00      A      
ATOM   2425  CG  PRO   197       6.688   0.332  12.858  1.00 31.91      A      
ATOM   2426  HG2 PRO   197       5.949   0.272  12.060  1.00  0.00      A      
ATOM   2427  HG3 PRO   197       7.546   0.893  12.487  1.00  0.00      A      
ATOM   2428  CB  PRO   197       6.131   0.722  14.239  1.00 31.65      A      
ATOM   2429  HB2 PRO   197       5.250   0.104  14.408  1.00  0.00      A      
ATOM   2430  HB3 PRO   197       5.870   1.779  14.295  1.00  0.00      A      
ATOM   2431  CA  PRO   197       7.358   0.365  15.054  1.00 31.99      A      
ATOM   2432  HA  PRO   197       8.073   1.151  14.809  1.00  0.00      A      
ATOM   2433  C   PRO   197       6.984   0.089  16.534  1.00 32.44      A      
ATOM   2434  O   PRO   197       7.293   0.918  17.306  1.00 32.48      A      
ATOM   2435  N   LEU   198       6.339  -1.023  16.946  1.00 32.93      A      
ATOM   2436  H   LEU   198       6.181  -1.745  16.258  1.00  0.00      A      
ATOM   2437  CA  LEU   198       6.003  -1.306  18.323  1.00 34.40      A      
ATOM   2438  HA  LEU   198       5.372  -0.510  18.717  1.00  0.00      A      
ATOM   2439  CB  LEU   198       5.043  -2.541  18.408  1.00 33.99      A      
ATOM   2440  HB2 LEU   198       4.665  -2.721  19.414  1.00  0.00      A      
ATOM   2441  HB3 LEU   198       5.614  -3.427  18.132  1.00  0.00      A      
ATOM   2442  CG  LEU   198       3.792  -2.630  17.517  1.00 34.09      A      
ATOM   2443  HG  LEU   198       4.201  -2.476  16.519  1.00  0.00      A      
ATOM   2444  CD1 LEU   198       3.147  -4.061  17.481  1.00 33.51      A      
ATOM   2445 HD11 LEU   198       2.534  -4.320  18.343  1.00  0.00      A      
ATOM   2446 HD12 LEU   198       3.920  -4.827  17.537  1.00  0.00      A      
ATOM   2447 HD13 LEU   198       2.521  -4.122  16.590  1.00  0.00      A      
ATOM   2448  CD2 LEU   198       2.745  -1.532  17.841  1.00 33.88      A      
ATOM   2449 HD21 LEU   198       1.864  -1.658  17.212  1.00  0.00      A      
ATOM   2450 HD22 LEU   198       3.178  -0.534  17.775  1.00  0.00      A      
ATOM   2451 HD23 LEU   198       2.401  -1.655  18.868  1.00  0.00      A      
ATOM   2452  C   LEU   198       7.332  -1.396  19.212  1.00 35.62      A      
ATOM   2453  O   LEU   198       7.361  -0.913  20.342  1.00 35.56      A      
ATOM   2454  N   GLU   199       8.360  -2.052  18.666  1.00 36.66      A      
ATOM   2455  H   GLU   199       8.352  -2.258  17.677  1.00  0.00      A      
ATOM   2456  CA  GLU   199       9.671  -2.202  19.415  1.00 37.92      A      
ATOM   2457  HA  GLU   199       9.463  -2.743  20.338  1.00  0.00      A      
ATOM   2458  CB  GLU   199      10.723  -3.005  18.612  1.00 38.76      A      
ATOM   2459  HB2 GLU   199      11.022  -2.389  17.764  1.00  0.00      A      
ATOM   2460  HB3 GLU   199      10.240  -3.881  18.180  1.00  0.00      A      
ATOM   2461  CG  GLU   199      11.958  -3.470  19.377  1.00 39.16      A      
ATOM   2462  HG2 GLU   199      11.580  -4.026  20.235  1.00  0.00      A      
ATOM   2463  HG3 GLU   199      12.528  -2.626  19.764  1.00  0.00      A      
ATOM   2464  CD  GLU   199      12.749  -4.451  18.507  1.00 39.76      A      
ATOM   2465  OE1 GLU   199      13.638  -4.074  17.659  1.00 39.12      A      
ATOM   2466  OE2 GLU   199      12.381  -5.654  18.428  1.00 39.13      A      
ATOM   2467  C   GLU   199      10.226  -0.786  19.672  1.00 38.19      A      
ATOM   2468  O   GLU   199      10.845  -0.609  20.735  1.00 38.88      A      
ATOM   2469  N   LEU   200       9.999   0.207  18.835  1.00 38.05      A      
ATOM   2470  H   LEU   200       9.512  -0.163  18.031  1.00  0.00      A      
ATOM   2471  CA  LEU   200      10.370   1.627  18.993  1.00 37.56      A      
ATOM   2472  HA  LEU   200      11.254   1.736  19.621  1.00  0.00      A      
ATOM   2473  CB  LEU   200      10.640   2.455  17.669  1.00 37.60      A      
ATOM   2474  HB2 LEU   200      10.909   3.502  17.805  1.00  0.00      A      
ATOM   2475  HB3 LEU   200       9.720   2.504  17.086  1.00  0.00      A      
ATOM   2476  CG  LEU   200      11.726   1.759  16.831  1.00 38.13      A      
ATOM   2477  HG  LEU   200      11.512   0.703  16.667  1.00  0.00      A      
ATOM   2478  CD1 LEU   200      11.861   2.379  15.445  1.00 37.84      A      
ATOM   2479 HD11 LEU   200      12.077   3.447  15.482  1.00  0.00      A      
ATOM   2480 HD12 LEU   200      10.963   2.162  14.866  1.00  0.00      A      
ATOM   2481 HD13 LEU   200      12.669   1.842  14.949  1.00  0.00      A      
ATOM   2482  CD2 LEU   200      13.158   1.851  17.517  1.00 38.01      A      
ATOM   2483 HD21 LEU   200      13.180   1.348  18.483  1.00  0.00      A      
ATOM   2484 HD22 LEU   200      13.249   2.936  17.581  1.00  0.00      A      
ATOM   2485 HD23 LEU   200      13.731   1.206  16.851  1.00  0.00      A      
ATOM   2486  C   LEU   200       9.358   2.436  19.833  1.00 37.43      A      
ATOM   2487  O   LEU   200       9.548   3.636  20.077  1.00 37.56      A      
ATOM   2488  N   GLY   201       8.194   1.876  20.242  1.00 37.40      A      
ATOM   2489  H   GLY   201       8.055   0.920  19.947  1.00  0.00      A      
ATOM   2490  CA  GLY   201       7.144   2.407  21.175  1.00 36.76      A      
ATOM   2491  HA2 GLY   201       7.457   3.346  21.631  1.00  0.00      A      
ATOM   2492  HA3 GLY   201       7.062   1.763  22.051  1.00  0.00      A      
ATOM   2493  C   GLY   201       5.717   2.668  20.611  1.00 36.33      A      
ATOM   2494  O   GLY   201       4.955   3.356  21.290  1.00 36.06      A      
ATOM   2495  N   ALA   202       5.449   2.332  19.341  1.00 34.75      A      
ATOM   2496  H   ALA   202       6.133   1.781  18.842  1.00  0.00      A      
ATOM   2497  CA  ALA   202       4.122   2.699  18.782  1.00 33.15      A      
ATOM   2498  HA  ALA   202       3.905   3.743  19.011  1.00  0.00      A      
ATOM   2499  CB  ALA   202       4.153   2.450  17.269  1.00 33.17      A      
ATOM   2500  HB1 ALA   202       3.194   2.705  16.818  1.00  0.00      A      
ATOM   2501  HB2 ALA   202       4.409   1.438  16.957  1.00  0.00      A      
ATOM   2502  HB3 ALA   202       4.869   3.108  16.778  1.00  0.00      A      
ATOM   2503  C   ALA   202       2.971   1.942  19.482  1.00 32.23      A      
ATOM   2504  O   ALA   202       3.132   0.965  20.205  1.00 31.60      A      
ATOM   2505  N   ASP   203       1.822   2.418  19.216  1.00 30.97      A      
ATOM   2506  H   ASP   203       1.832   3.212  18.592  1.00  0.00      A      
ATOM   2507  CA  ASP   203       0.582   1.959  19.819  1.00 30.13      A      
ATOM   2508  HA  ASP   203       0.640   1.339  20.713  1.00  0.00      A      
ATOM   2509  CB  ASP   203      -0.393   3.150  20.066  1.00 30.67      A      
ATOM   2510  HB2 ASP   203      -1.347   2.745  20.405  1.00  0.00      A      
ATOM   2511  HB3 ASP   203      -0.463   3.754  19.162  1.00  0.00      A      
ATOM   2512  CG  ASP   203       0.061   4.131  21.105  1.00 31.27      A      
ATOM   2513  OD1 ASP   203       1.136   3.958  21.729  1.00 32.24      A      
ATOM   2514  OD2 ASP   203      -0.648   5.131  21.252  1.00 30.48      A      
ATOM   2515  C   ASP   203      -0.090   0.969  18.903  1.00 29.64      A      
ATOM   2516  O   ASP   203      -0.440  -0.146  19.267  1.00 28.59      A      
ATOM   2517  N   LEU   204      -0.038   1.298  17.558  1.00 28.84      A      
ATOM   2518  H   LEU   204       0.463   2.156  17.377  1.00  0.00      A      
ATOM   2519  CA  LEU   204      -0.313   0.431  16.440  1.00 28.81      A      
ATOM   2520  HA  LEU   204      -0.360  -0.579  16.847  1.00  0.00      A      
ATOM   2521  CB  LEU   204      -1.701   0.729  15.869  1.00 28.79      A      
ATOM   2522  HB2 LEU   204      -1.982   0.219  14.947  1.00  0.00      A      
ATOM   2523  HB3 LEU   204      -1.624   1.780  15.593  1.00  0.00      A      
ATOM   2524  CG  LEU   204      -2.945   0.676  16.716  1.00 28.95      A      
ATOM   2525  HG  LEU   204      -2.831   1.308  17.597  1.00  0.00      A      
ATOM   2526  CD1 LEU   204      -4.147   1.192  15.872  1.00 29.00      A      
ATOM   2527 HD11 LEU   204      -5.003   1.280  16.541  1.00  0.00      A      
ATOM   2528 HD12 LEU   204      -4.322   0.518  15.033  1.00  0.00      A      
ATOM   2529 HD13 LEU   204      -3.963   2.217  15.550  1.00  0.00      A      
ATOM   2530  CD2 LEU   204      -3.366  -0.760  17.084  1.00 28.36      A      
ATOM   2531 HD21 LEU   204      -2.915  -0.998  18.048  1.00  0.00      A      
ATOM   2532 HD22 LEU   204      -3.149  -1.418  16.243  1.00  0.00      A      
ATOM   2533 HD23 LEU   204      -4.423  -0.839  17.336  1.00  0.00      A      
ATOM   2534  C   LEU   204       0.723   0.475  15.309  1.00 28.40      A      
ATOM   2535  O   LEU   204       1.404   1.499  15.111  1.00 28.10      A      
ATOM   2536  N   VAL   205       0.814  -0.671  14.581  1.00 28.23      A      
ATOM   2537  H   VAL   205       0.091  -1.363  14.717  1.00  0.00      A      
ATOM   2538  CA  VAL   205       1.529  -0.747  13.323  1.00 28.28      A      
ATOM   2539  HA  VAL   205       1.796   0.255  12.985  1.00  0.00      A      
ATOM   2540  CB  VAL   205       2.804  -1.542  13.370  1.00 29.36      A      
ATOM   2541  HB  VAL   205       3.530  -1.023  13.997  1.00  0.00      A      
ATOM   2542  CG1 VAL   205       2.608  -2.955  13.983  1.00 30.38      A      
ATOM   2543 HG11 VAL   205       3.568  -3.174  14.450  1.00  0.00      A      
ATOM   2544 HG12 VAL   205       2.344  -3.691  13.224  1.00  0.00      A      
ATOM   2545 HG13 VAL   205       1.936  -2.898  14.840  1.00  0.00      A      
ATOM   2546  CG2 VAL   205       3.590  -1.807  12.090  1.00 28.83      A      
ATOM   2547 HG21 VAL   205       3.956  -0.888  11.631  1.00  0.00      A      
ATOM   2548 HG22 VAL   205       3.096  -2.305  11.255  1.00  0.00      A      
ATOM   2549 HG23 VAL   205       4.493  -2.369  12.329  1.00  0.00      A      
ATOM   2550  C   VAL   205       0.594  -1.360  12.248  1.00 27.70      A      
ATOM   2551  O   VAL   205      -0.313  -2.100  12.594  1.00 27.47      A      
ATOM   2552  N   VAL   206       0.752  -1.009  11.003  1.00 26.86      A      
ATOM   2553  H   VAL   206       1.583  -0.446  10.886  1.00  0.00      A      
ATOM   2554  CA  VAL   206      -0.020  -1.433   9.821  1.00 26.67      A      
ATOM   2555  HA  VAL   206      -0.530  -2.338  10.150  1.00  0.00      A      
ATOM   2556  CB  VAL   206      -1.046  -0.444   9.281  1.00 27.79      A      
ATOM   2557  HB  VAL   206      -1.621  -0.967   8.517  1.00  0.00      A      
ATOM   2558  CG1 VAL   206      -2.159  -0.102  10.314  1.00 29.55      A      
ATOM   2559 HG11 VAL   206      -1.728   0.560  11.065  1.00  0.00      A      
ATOM   2560 HG12 VAL   206      -2.547  -0.941  10.890  1.00  0.00      A      
ATOM   2561 HG13 VAL   206      -3.066   0.398   9.973  1.00  0.00      A      
ATOM   2562  CG2 VAL   206      -0.507   0.877   8.659  1.00 27.57      A      
ATOM   2563 HG21 VAL   206      -0.109   0.702   7.660  1.00  0.00      A      
ATOM   2564 HG22 VAL   206       0.264   1.238   9.339  1.00  0.00      A      
ATOM   2565 HG23 VAL   206      -1.287   1.638   8.659  1.00  0.00      A      
ATOM   2566  C   VAL   206       1.020  -1.775   8.699  1.00 25.89      A      
ATOM   2567  O   VAL   206       2.009  -1.055   8.666  1.00 25.50      A      
ATOM   2568  N   HID   207       0.762  -2.736   7.816  1.00 25.60      A      
ATOM   2569  H   HID   207      -0.102  -3.219   8.013  1.00  0.00      A      
ATOM   2570  CA  HID   207       1.351  -2.829   6.492  1.00 25.21      A      
ATOM   2571  HA  HID   207       1.540  -1.811   6.152  1.00  0.00      A      
ATOM   2572  CB  HID   207       2.702  -3.520   6.498  1.00 26.08      A      
ATOM   2573  HB2 HID   207       3.489  -2.876   6.890  1.00  0.00      A      
ATOM   2574  HB3 HID   207       2.915  -3.761   5.457  1.00  0.00      A      
ATOM   2575  CG  HID   207       2.832  -4.820   7.290  1.00 26.25      A      
ATOM   2576  ND1 HID   207       3.377  -4.904   8.516  1.00 27.37      A      
ATOM   2577  HD1 HID   207       3.922  -4.178   8.959  1.00  0.00      A      
ATOM   2578  CE1 HID   207       3.209  -6.137   8.947  1.00 26.73      A      
ATOM   2579  HE1 HID   207       3.755  -6.525   9.794  1.00  0.00      A      
ATOM   2580  NE2 HID   207       2.630  -6.886   7.960  1.00 27.40      A      
ATOM   2581  CD2 HID   207       2.417  -6.067   6.905  1.00 26.05      A      
ATOM   2582  HD2 HID   207       1.844  -6.400   6.053  1.00  0.00      A      
ATOM   2583  C   HID   207       0.436  -3.490   5.444  1.00 24.58      A      
ATOM   2584  O   HID   207      -0.500  -4.169   5.803  1.00 24.35      A      
ATOM   2585  N   SER   208       0.647  -3.266   4.129  1.00 24.83      A      
ATOM   2586  H   SER   208       1.433  -2.669   3.912  1.00  0.00      A      
ATOM   2587  CA  SER   208       0.147  -4.009   3.055  1.00 24.11      A      
ATOM   2588  HA  SER   208      -0.897  -4.232   3.277  1.00  0.00      A      
ATOM   2589  CB  SER   208       0.138  -3.027   1.817  1.00 23.92      A      
ATOM   2590  HB2 SER   208       1.163  -2.752   1.566  1.00  0.00      A      
ATOM   2591  HB3 SER   208      -0.424  -2.106   1.973  1.00  0.00      A      
ATOM   2592  OG  SER   208      -0.280  -3.773   0.683  1.00 22.75      A      
ATOM   2593  HG  SER   208      -1.042  -3.376   0.256  1.00  0.00      A      
ATOM   2594  C   SER   208       0.925  -5.285   2.841  1.00 23.94      A      
ATOM   2595  O   SER   208       2.031  -5.249   2.326  1.00 24.41      A      
ATOM   2596  N   ALA   209       0.335  -6.427   3.150  1.00 24.13      A      
ATOM   2597  H   ALA   209      -0.503  -6.380   3.711  1.00  0.00      A      
ATOM   2598  CA  ALA   209       0.992  -7.663   3.118  1.00 23.68      A      
ATOM   2599  HA  ALA   209       2.041  -7.553   3.394  1.00  0.00      A      
ATOM   2600  CB  ALA   209       0.330  -8.589   4.190  1.00 22.21      A      
ATOM   2601  HB1 ALA   209      -0.680  -8.862   3.882  1.00  0.00      A      
ATOM   2602  HB2 ALA   209       0.277  -8.059   5.140  1.00  0.00      A      
ATOM   2603  HB3 ALA   209       0.873  -9.532   4.263  1.00  0.00      A      
ATOM   2604  C   ALA   209       0.972  -8.282   1.718  1.00 24.07      A      
ATOM   2605  O   ALA   209       1.645  -9.248   1.378  1.00 23.83      A      
ATOM   2606  N   THR   210       0.210  -7.682   0.802  1.00 24.85      A      
ATOM   2607  H   THR   210      -0.361  -6.907   1.107  1.00  0.00      A      
ATOM   2608  CA  THR   210       0.185  -7.701  -0.727  1.00 24.44      A      
ATOM   2609  HA  THR   210      -0.182  -8.631  -1.163  1.00  0.00      A      
ATOM   2610  CB  THR   210      -0.616  -6.449  -1.228  1.00 24.88      A      
ATOM   2611  HB  THR   210      -0.197  -5.602  -0.685  1.00  0.00      A      
ATOM   2612  CG2 THR   210      -0.531  -6.108  -2.753  1.00 24.74      A      
ATOM   2613 HG21 THR   210      -1.057  -5.169  -2.928  1.00  0.00      A      
ATOM   2614 HG22 THR   210      -1.040  -6.903  -3.297  1.00  0.00      A      
ATOM   2615 HG23 THR   210       0.512  -6.148  -3.067  1.00  0.00      A      
ATOM   2616  OG1 THR   210      -1.960  -6.528  -0.962  1.00 24.10      A      
ATOM   2617  HG1 THR   210      -2.332  -5.661  -0.787  1.00  0.00      A      
ATOM   2618  C   THR   210       1.578  -7.592  -1.253  1.00 25.01      A      
ATOM   2619  O   THR   210       1.868  -8.250  -2.267  1.00 24.36      A      
ATOM   2620  N   LYN   211       2.432  -6.761  -0.686  1.00 24.98      A      
ATOM   2621  H   LYN   211       2.115  -6.339   0.175  1.00  0.00      A      
ATOM   2622  CA  LYN   211       3.803  -6.434  -1.079  1.00 25.21      A      
ATOM   2623  HA  LYN   211       3.996  -6.402  -2.151  1.00  0.00      A      
ATOM   2624  CB  LYN   211       3.954  -5.002  -0.547  1.00 25.51      A      
ATOM   2625  HB2 LYN   211       4.932  -4.617  -0.838  1.00  0.00      A      
ATOM   2626  HB3 LYN   211       3.988  -5.082   0.540  1.00  0.00      A      
ATOM   2627  CG  LYN   211       2.778  -4.098  -1.010  1.00 27.41      A      
ATOM   2628  HG2 LYN   211       2.970  -3.100  -0.616  1.00  0.00      A      
ATOM   2629  HG3 LYN   211       1.793  -4.462  -0.716  1.00  0.00      A      
ATOM   2630  CD  LYN   211       2.621  -3.977  -2.584  1.00 29.44      A      
ATOM   2631  HD2 LYN   211       2.401  -4.948  -3.028  1.00  0.00      A      
ATOM   2632  HD3 LYN   211       3.589  -3.611  -2.925  1.00  0.00      A      
ATOM   2633  CE  LYN   211       1.434  -3.025  -2.969  1.00 31.34      A      
ATOM   2634  HE2 LYN   211       0.467  -3.505  -2.818  1.00  0.00      A      
ATOM   2635  HE3 LYN   211       1.540  -2.704  -4.005  1.00  0.00      A      
ATOM   2636  NZ  LYN   211       1.551  -1.775  -2.238  1.00 33.90      A      
ATOM   2637  C   LYN   211       4.812  -7.413  -0.479  1.00 24.84      A      
ATOM   2638  O   LYN   211       4.667  -8.637  -0.443  1.00 24.44      A      
ATOM   2639  N   TYR   212       5.967  -6.824  -0.062  1.00 24.37      A      
ATOM   2640  H   TYR   212       6.052  -5.844  -0.293  1.00  0.00      A      
ATOM   2641  CA  TYR   212       7.144  -7.516   0.517  1.00 24.78      A      
ATOM   2642  HA  TYR   212       7.683  -7.971  -0.314  1.00  0.00      A      
ATOM   2643  CB  TYR   212       8.032  -6.481   1.222  1.00 24.52      A      
ATOM   2644  HB2 TYR   212       8.925  -6.956   1.630  1.00  0.00      A      
ATOM   2645  HB3 TYR   212       7.557  -5.946   2.044  1.00  0.00      A      
ATOM   2646  CG  TYR   212       8.510  -5.299   0.349  1.00 25.33      A      
ATOM   2647  CD1 TYR   212       7.818  -4.103   0.315  1.00 25.54      A      
ATOM   2648  HD1 TYR   212       6.968  -4.031   0.977  1.00  0.00      A      
ATOM   2649  CE1 TYR   212       8.401  -3.050  -0.444  1.00 25.17      A      
ATOM   2650  HE1 TYR   212       7.902  -2.092  -0.464  1.00  0.00      A      
ATOM   2651  CZ  TYR   212       9.625  -3.230  -1.188  1.00 25.53      A      
ATOM   2652  OH  TYR   212      10.156  -2.169  -1.867  1.00 25.07      A      
ATOM   2653  HH  TYR   212      10.869  -2.308  -2.495  1.00  0.00      A      
ATOM   2654  CE2 TYR   212      10.328  -4.443  -1.143  1.00 25.30      A      
ATOM   2655  HE2 TYR   212      11.270  -4.503  -1.668  1.00  0.00      A      
ATOM   2656  CD2 TYR   212       9.761  -5.454  -0.289  1.00 25.18      A      
ATOM   2657  HD2 TYR   212      10.361  -6.336  -0.120  1.00  0.00      A      
ATOM   2658  C   TYR   212       6.846  -8.698   1.546  1.00 24.04      A      
ATOM   2659  O   TYR   212       7.696  -9.572   1.700  1.00 24.52      A      
ATOM   2660  N   LEU   213       5.694  -8.718   2.231  1.00 23.49      A      
ATOM   2661  H   LEU   213       5.111  -7.903   2.102  1.00  0.00      A      
ATOM   2662  CA  LEU   213       5.488  -9.811   3.204  1.00 22.54      A      
ATOM   2663  HA  LEU   213       6.395  -9.928   3.797  1.00  0.00      A      
ATOM   2664  CB  LEU   213       4.282  -9.485   4.179  1.00 22.09      A      
ATOM   2665  HB2 LEU   213       4.146 -10.401   4.754  1.00  0.00      A      
ATOM   2666  HB3 LEU   213       3.338  -9.337   3.654  1.00  0.00      A      
ATOM   2667  CG  LEU   213       4.484  -8.248   5.129  1.00 23.90      A      
ATOM   2668  HG  LEU   213       3.509  -8.032   5.567  1.00  0.00      A      
ATOM   2669  CD1 LEU   213       5.492  -8.522   6.247  1.00 22.52      A      
ATOM   2670 HD11 LEU   213       5.542  -7.731   6.995  1.00  0.00      A      
ATOM   2671 HD12 LEU   213       6.478  -8.641   5.797  1.00  0.00      A      
ATOM   2672 HD13 LEU   213       5.194  -9.468   6.697  1.00  0.00      A      
ATOM   2673  CD2 LEU   213       4.864  -6.937   4.476  1.00 23.67      A      
ATOM   2674 HD21 LEU   213       5.871  -6.909   4.059  1.00  0.00      A      
ATOM   2675 HD22 LEU   213       4.895  -6.131   5.208  1.00  0.00      A      
ATOM   2676 HD23 LEU   213       4.137  -6.691   3.703  1.00  0.00      A      
ATOM   2677  C   LEU   213       5.361 -11.116   2.460  1.00 22.06      A      
ATOM   2678  O   LEU   213       6.159 -12.028   2.706  1.00 21.57      A      
ATOM   2679  N   SER   214       4.498 -11.146   1.430  1.00 21.39      A      
ATOM   2680  H   SER   214       3.937 -10.322   1.269  1.00  0.00      A      
ATOM   2681  CA  SER   214       4.464 -12.252   0.498  1.00 20.88      A      
ATOM   2682  HA  SER   214       4.600 -13.160   1.085  1.00  0.00      A      
ATOM   2683  CB  SER   214       3.120 -12.218  -0.186  1.00 21.90      A      
ATOM   2684  HB2 SER   214       3.111 -11.366  -0.866  1.00  0.00      A      
ATOM   2685  HB3 SER   214       2.337 -12.113   0.564  1.00  0.00      A      
ATOM   2686  OG  SER   214       2.803 -13.418  -0.896  1.00 23.73      A      
ATOM   2687  HG  SER   214       2.772 -13.247  -1.840  1.00  0.00      A      
ATOM   2688  C   SER   214       5.633 -12.244  -0.458  1.00 20.93      A      
ATOM   2689  O   SER   214       6.418 -13.194  -0.470  1.00 19.49      A      
ATOM   2690  N   GLY   215       5.751 -11.145  -1.160  1.00 20.78      A      
ATOM   2691  H   GLY   215       4.986 -10.486  -1.163  1.00  0.00      A      
ATOM   2692  CA  GLY   215       6.834 -10.822  -2.024  1.00 21.99      A      
ATOM   2693  HA2 GLY   215       7.799 -11.153  -1.642  1.00  0.00      A      
ATOM   2694  HA3 GLY   215       6.748  -9.750  -2.203  1.00  0.00      A      
ATOM   2695  C   GLY   215       6.678 -11.563  -3.383  1.00 22.35      A      
ATOM   2696  O   GLY   215       7.732 -11.657  -3.989  1.00 21.94      A      
ATOM   2697  N   HID   216       5.565 -12.216  -3.740  1.00 23.11      A      
ATOM   2698  H   HID   216       4.734 -12.108  -3.176  1.00  0.00      A      
ATOM   2699  CA  HID   216       5.461 -13.056  -4.980  1.00 24.36      A      
ATOM   2700  HA  HID   216       6.408 -12.879  -5.490  1.00  0.00      A      
ATOM   2701  CB  HID   216       5.314 -14.593  -4.622  1.00 23.49      A      
ATOM   2702  HB2 HID   216       4.855 -15.206  -5.397  1.00  0.00      A      
ATOM   2703  HB3 HID   216       4.612 -14.641  -3.789  1.00  0.00      A      
ATOM   2704  CG  HID   216       6.476 -15.245  -3.873  1.00 24.90      A      
ATOM   2705  ND1 HID   216       6.944 -14.945  -2.521  1.00 25.09      A      
ATOM   2706  HD1 HID   216       6.585 -14.173  -1.978  1.00  0.00      A      
ATOM   2707  CE1 HID   216       7.995 -15.786  -2.216  1.00 25.94      A      
ATOM   2708  HE1 HID   216       8.596 -15.749  -1.319  1.00  0.00      A      
ATOM   2709  NE2 HID   216       8.160 -16.585  -3.237  1.00 26.13      A      
ATOM   2710  CD2 HID   216       7.218 -16.275  -4.249  1.00 24.79      A      
ATOM   2711  HD2 HID   216       7.128 -16.820  -5.177  1.00  0.00      A      
ATOM   2712  C   HID   216       4.428 -12.591  -6.074  1.00 24.69      A      
ATOM   2713  O   HID   216       4.178 -13.326  -7.027  1.00 24.86      A      
ATOM   2714  N   GLY   217       3.823 -11.396  -5.998  1.00 24.93      A      
ATOM   2715  H   GLY   217       4.051 -10.796  -5.217  1.00  0.00      A      
ATOM   2716  CA  GLY   217       2.932 -10.778  -6.971  1.00 25.27      A      
ATOM   2717  HA2 GLY   217       3.456 -10.817  -7.926  1.00  0.00      A      
ATOM   2718  HA3 GLY   217       2.782  -9.736  -6.689  1.00  0.00      A      
ATOM   2719  C   GLY   217       1.495 -11.324  -7.222  1.00 25.84      A      
ATOM   2720  O   GLY   217       0.780 -10.913  -8.181  1.00 26.88      A      
ATOM   2721  N   ASP   218       1.070 -12.343  -6.451  1.00 25.85      A      
ATOM   2722  H   ASP   218       1.743 -12.663  -5.769  1.00  0.00      A      
ATOM   2723  CA  ASP   218      -0.078 -13.211  -6.754  1.00 26.27      A      
ATOM   2724  HA  ASP   218      -0.320 -12.865  -7.759  1.00  0.00      A      
ATOM   2725  CB  ASP   218       0.378 -14.694  -6.891  1.00 25.55      A      
ATOM   2726  HB2 ASP   218       1.080 -14.731  -7.724  1.00  0.00      A      
ATOM   2727  HB3 ASP   218      -0.445 -15.389  -7.058  1.00  0.00      A      
ATOM   2728  CG  ASP   218       1.140 -15.258  -5.689  1.00 26.19      A      
ATOM   2729  OD1 ASP   218       1.217 -16.511  -5.491  1.00 26.05      A      
ATOM   2730  OD2 ASP   218       1.605 -14.456  -4.843  1.00 25.09      A      
ATOM   2731  C   ASP   218      -1.318 -13.076  -5.844  1.00 26.63      A      
ATOM   2732  O   ASP   218      -2.413 -13.533  -6.201  1.00 28.08      A      
ATOM   2733  N   ILE   219      -1.163 -12.393  -4.705  1.00 26.25      A      
ATOM   2734  H   ILE   219      -0.286 -11.921  -4.541  1.00  0.00      A      
ATOM   2735  CA  ILE   219      -2.228 -12.279  -3.693  1.00 26.00      A      
ATOM   2736  HA  ILE   219      -3.117 -12.628  -4.217  1.00  0.00      A      
ATOM   2737  CB  ILE   219      -1.876 -13.253  -2.520  1.00 27.35      A      
ATOM   2738  HB  ILE   219      -2.736 -13.365  -1.859  1.00  0.00      A      
ATOM   2739  CG2 ILE   219      -1.444 -14.637  -2.936  1.00 27.80      A      
ATOM   2740 HG21 ILE   219      -2.237 -15.104  -3.521  1.00  0.00      A      
ATOM   2741 HG22 ILE   219      -1.181 -15.225  -2.056  1.00  0.00      A      
ATOM   2742 HG23 ILE   219      -0.548 -14.651  -3.557  1.00  0.00      A      
ATOM   2743  CG1 ILE   219      -0.729 -12.608  -1.577  1.00 27.72      A      
ATOM   2744 HG12 ILE   219      -1.142 -11.690  -1.161  1.00  0.00      A      
ATOM   2745 HG13 ILE   219       0.123 -12.335  -2.201  1.00  0.00      A      
ATOM   2746  CD1 ILE   219      -0.360 -13.408  -0.358  1.00 30.32      A      
ATOM   2747 HD11 ILE   219       0.227 -14.245  -0.736  1.00  0.00      A      
ATOM   2748 HD12 ILE   219      -1.223 -13.687   0.247  1.00  0.00      A      
ATOM   2749 HD13 ILE   219       0.381 -12.778   0.135  1.00  0.00      A      
ATOM   2750  C   ILE   219      -2.374 -10.823  -3.191  1.00 25.39      A      
ATOM   2751  O   ILE   219      -1.428 -10.035  -3.277  1.00 24.87      A      
ATOM   2752  N   THR   220      -3.419 -10.475  -2.445  1.00 25.18      A      
ATOM   2753  H   THR   220      -4.220 -11.060  -2.256  1.00  0.00      A      
ATOM   2754  CA  THR   220      -3.564  -9.258  -1.658  1.00 24.56      A      
ATOM   2755  HA  THR   220      -2.611  -8.731  -1.614  1.00  0.00      A      
ATOM   2756  CB  THR   220      -4.553  -8.237  -2.262  1.00 25.37      A      
ATOM   2757  HB  THR   220      -4.518  -7.442  -1.517  1.00  0.00      A      
ATOM   2758  CG2 THR   220      -4.033  -7.847  -3.640  1.00 24.76      A      
ATOM   2759 HG21 THR   220      -3.857  -8.745  -4.231  1.00  0.00      A      
ATOM   2760 HG22 THR   220      -3.182  -7.195  -3.444  1.00  0.00      A      
ATOM   2761 HG23 THR   220      -4.789  -7.351  -4.249  1.00  0.00      A      
ATOM   2762  OG1 THR   220      -5.846  -8.905  -2.240  1.00 25.17      A      
ATOM   2763  HG1 THR   220      -6.215  -8.647  -1.392  1.00  0.00      A      
ATOM   2764  C   THR   220      -3.976  -9.595  -0.237  1.00 24.13      A      
ATOM   2765  O   THR   220      -4.820 -10.452  -0.012  1.00 23.22      A      
ATOM   2766  N   ALA   221      -3.196  -8.999   0.682  1.00 24.33      A      
ATOM   2767  H   ALA   221      -2.492  -8.321   0.424  1.00  0.00      A      
ATOM   2768  CA  ALA   221      -3.450  -9.035   2.106  1.00 23.75      A      
ATOM   2769  HA  ALA   221      -4.510  -9.249   2.245  1.00  0.00      A      
ATOM   2770  CB  ALA   221      -2.614 -10.213   2.619  1.00 22.95      A      
ATOM   2771  HB1 ALA   221      -3.169 -11.096   2.301  1.00  0.00      A      
ATOM   2772  HB2 ALA   221      -2.532 -10.343   3.698  1.00  0.00      A      
ATOM   2773  HB3 ALA   221      -1.628 -10.143   2.160  1.00  0.00      A      
ATOM   2774  C   ALA   221      -3.158  -7.759   2.871  1.00 23.72      A      
ATOM   2775  O   ALA   221      -2.377  -6.891   2.332  1.00 23.49      A      
ATOM   2776  N   GLY   222      -3.586  -7.565   4.114  1.00 23.55      A      
ATOM   2777  H   GLY   222      -4.113  -8.304   4.557  1.00  0.00      A      
ATOM   2778  CA  GLY   222      -3.103  -6.457   4.923  1.00 23.94      A      
ATOM   2779  HA2 GLY   222      -3.838  -5.654   4.874  1.00  0.00      A      
ATOM   2780  HA3 GLY   222      -2.063  -6.286   4.646  1.00  0.00      A      
ATOM   2781  C   GLY   222      -3.103  -6.841   6.381  1.00 24.35      A      
ATOM   2782  O   GLY   222      -3.786  -7.797   6.798  1.00 24.15      A      
ATOM   2783  N   ILE   223      -2.315  -6.164   7.168  1.00 25.19      A      
ATOM   2784  H   ILE   223      -1.725  -5.462   6.746  1.00  0.00      A      
ATOM   2785  CA  ILE   223      -2.085  -6.493   8.574  1.00 25.67      A      
ATOM   2786  HA  ILE   223      -2.807  -7.246   8.891  1.00  0.00      A      
ATOM   2787  CB  ILE   223      -0.692  -7.007   8.885  1.00 25.52      A      
ATOM   2788  HB  ILE   223       0.059  -6.380   8.406  1.00  0.00      A      
ATOM   2789  CG2 ILE   223      -0.352  -7.017  10.397  1.00 26.00      A      
ATOM   2790 HG21 ILE   223       0.559  -7.601  10.526  1.00  0.00      A      
ATOM   2791 HG22 ILE   223      -1.049  -7.638  10.960  1.00  0.00      A      
ATOM   2792 HG23 ILE   223      -0.255  -6.016  10.818  1.00  0.00      A      
ATOM   2793  CG1 ILE   223      -0.505  -8.435   8.359  1.00 25.54      A      
ATOM   2794 HG12 ILE   223       0.532  -8.690   8.581  1.00  0.00      A      
ATOM   2795 HG13 ILE   223      -0.689  -8.422   7.285  1.00  0.00      A      
ATOM   2796  CD1 ILE   223      -1.281  -9.523   9.065  1.00 25.21      A      
ATOM   2797 HD11 ILE   223      -0.741  -9.799   9.971  1.00  0.00      A      
ATOM   2798 HD12 ILE   223      -1.354 -10.415   8.444  1.00  0.00      A      
ATOM   2799 HD13 ILE   223      -2.253  -9.190   9.429  1.00  0.00      A      
ATOM   2800  C   ILE   223      -2.384  -5.201   9.339  1.00 25.95      A      
ATOM   2801  O   ILE   223      -1.988  -4.083   8.897  1.00 25.45      A      
ATOM   2802  N   VAL   224      -2.960  -5.294  10.575  1.00 25.98      A      
ATOM   2803  H   VAL   224      -3.497  -6.146  10.656  1.00  0.00      A      
ATOM   2804  CA  VAL   224      -2.991  -4.362  11.713  1.00 25.98      A      
ATOM   2805  HA  VAL   224      -2.277  -3.546  11.602  1.00  0.00      A      
ATOM   2806  CB  VAL   224      -4.302  -3.722  12.083  1.00 26.53      A      
ATOM   2807  HB  VAL   224      -4.949  -4.575  12.289  1.00  0.00      A      
ATOM   2808  CG1 VAL   224      -4.221  -2.715  13.263  1.00 26.60      A      
ATOM   2809 HG11 VAL   224      -3.515  -3.084  14.007  1.00  0.00      A      
ATOM   2810 HG12 VAL   224      -5.147  -2.661  13.835  1.00  0.00      A      
ATOM   2811 HG13 VAL   224      -3.917  -1.708  12.976  1.00  0.00      A      
ATOM   2812  CG2 VAL   224      -4.929  -3.002  10.868  1.00 25.48      A      
ATOM   2813 HG21 VAL   224      -5.079  -3.751  10.091  1.00  0.00      A      
ATOM   2814 HG22 VAL   224      -4.435  -2.081  10.560  1.00  0.00      A      
ATOM   2815 HG23 VAL   224      -5.975  -2.762  11.056  1.00  0.00      A      
ATOM   2816  C   VAL   224      -2.423  -5.159  12.974  1.00 26.17      A      
ATOM   2817  O   VAL   224      -2.986  -6.223  13.210  1.00 26.73      A      
ATOM   2818  N   VAL   225      -1.380  -4.638  13.652  1.00 26.16      A      
ATOM   2819  H   VAL   225      -0.927  -3.758  13.453  1.00  0.00      A      
ATOM   2820  CA  VAL   225      -0.855  -5.181  14.959  1.00 26.58      A      
ATOM   2821  HA  VAL   225      -1.619  -5.848  15.359  1.00  0.00      A      
ATOM   2822  CB  VAL   225       0.477  -5.948  14.828  1.00 26.95      A      
ATOM   2823  HB  VAL   225       1.261  -5.193  14.782  1.00  0.00      A      
ATOM   2824  CG1 VAL   225       0.898  -6.940  15.861  1.00 27.29      A      
ATOM   2825 HG11 VAL   225       0.453  -7.905  15.620  1.00  0.00      A      
ATOM   2826 HG12 VAL   225       0.547  -6.578  16.828  1.00  0.00      A      
ATOM   2827 HG13 VAL   225       1.978  -7.080  15.916  1.00  0.00      A      
ATOM   2828  CG2 VAL   225       0.573  -6.815  13.516  1.00 27.39      A      
ATOM   2829 HG21 VAL   225      -0.281  -7.492  13.524  1.00  0.00      A      
ATOM   2830 HG22 VAL   225       1.510  -7.370  13.485  1.00  0.00      A      
ATOM   2831 HG23 VAL   225       0.658  -6.128  12.674  1.00  0.00      A      
ATOM   2832  C   VAL   225      -0.790  -4.001  15.961  1.00 26.35      A      
ATOM   2833  O   VAL   225      -0.685  -2.831  15.520  1.00 25.45      A      
ATOM   2834  N   GLY   226      -0.776  -4.252  17.252  1.00 27.11      A      
ATOM   2835  H   GLY   226      -0.791  -5.225  17.525  1.00  0.00      A      
ATOM   2836  CA  GLY   226      -0.447  -3.290  18.260  1.00 27.54      A      
ATOM   2837  HA2 GLY   226      -0.673  -2.274  17.936  1.00  0.00      A      
ATOM   2838  HA3 GLY   226       0.638  -3.232  18.348  1.00  0.00      A      
ATOM   2839  C   GLY   226      -1.080  -3.726  19.587  1.00 27.92      A      
ATOM   2840  O   GLY   226      -1.150  -4.915  19.864  1.00 28.03      A      
ATOM   2841  N   SER   227      -1.418  -2.782  20.445  1.00 28.37      A      
ATOM   2842  H   SER   227      -1.143  -1.828  20.260  1.00  0.00      A      
ATOM   2843  CA  SER   227      -2.065  -3.036  21.744  1.00 28.73      A      
ATOM   2844  HA  SER   227      -1.403  -3.585  22.414  1.00  0.00      A      
ATOM   2845  CB  SER   227      -2.487  -1.709  22.398  1.00 28.60      A      
ATOM   2846  HB2 SER   227      -3.363  -1.246  21.943  1.00  0.00      A      
ATOM   2847  HB3 SER   227      -1.703  -0.955  22.463  1.00  0.00      A      
ATOM   2848  OG  SER   227      -2.981  -1.965  23.741  1.00 27.44      A      
ATOM   2849  HG  SER   227      -2.194  -1.747  24.247  1.00  0.00      A      
ATOM   2850  C   SER   227      -3.357  -3.840  21.539  1.00 29.25      A      
ATOM   2851  O   SER   227      -4.247  -3.314  20.749  1.00 28.69      A      
ATOM   2852  N   GLN   228      -3.610  -4.884  22.331  1.00 29.95      A      
ATOM   2853  H   GLN   228      -3.019  -5.053  23.132  1.00  0.00      A      
ATOM   2854  CA  GLN   228      -4.794  -5.780  22.068  1.00 30.59      A      
ATOM   2855  HA  GLN   228      -4.755  -6.088  21.023  1.00  0.00      A      
ATOM   2856  CB  GLN   228      -4.592  -7.050  22.922  1.00 31.37      A      
ATOM   2857  HB2 GLN   228      -4.160  -6.692  23.856  1.00  0.00      A      
ATOM   2858  HB3 GLN   228      -3.934  -7.752  22.410  1.00  0.00      A      
ATOM   2859  CG  GLN   228      -5.826  -7.826  23.188  1.00 32.83      A      
ATOM   2860  HG2 GLN   228      -5.643  -8.896  23.283  1.00  0.00      A      
ATOM   2861  HG3 GLN   228      -6.488  -7.811  22.322  1.00  0.00      A      
ATOM   2862  CD  GLN   228      -6.676  -7.376  24.436  1.00 34.02      A      
ATOM   2863  OE1 GLN   228      -6.221  -6.826  25.478  1.00 35.40      A      
ATOM   2864  NE2 GLN   228      -7.935  -7.399  24.391  1.00 33.62      A      
ATOM   2865 HE21 GLN   228      -8.431  -7.047  25.197  1.00  0.00      A      
ATOM   2866 HE22 GLN   228      -8.376  -7.747  23.551  1.00  0.00      A      
ATOM   2867  C   GLN   228      -6.140  -5.036  22.208  1.00 30.80      A      
ATOM   2868  O   GLN   228      -7.072  -5.262  21.458  1.00 30.81      A      
ATOM   2869  N   ALA   229      -6.164  -3.981  23.059  1.00 31.33      A      
ATOM   2870  H   ALA   229      -5.287  -3.865  23.546  1.00  0.00      A      
ATOM   2871  CA  ALA   229      -7.296  -3.137  23.315  1.00 31.27      A      
ATOM   2872  HA  ALA   229      -8.121  -3.770  23.641  1.00  0.00      A      
ATOM   2873  CB  ALA   229      -7.019  -2.150  24.403  1.00 31.17      A      
ATOM   2874  HB1 ALA   229      -7.943  -1.664  24.716  1.00  0.00      A      
ATOM   2875  HB2 ALA   229      -6.381  -1.398  23.939  1.00  0.00      A      
ATOM   2876  HB3 ALA   229      -6.475  -2.509  25.276  1.00  0.00      A      
ATOM   2877  C   ALA   229      -7.759  -2.270  22.174  1.00 30.94      A      
ATOM   2878  O   ALA   229      -8.921  -1.990  22.007  1.00 31.27      A      
ATOM   2879  N   LEU   230      -6.840  -1.811  21.297  1.00 30.68      A      
ATOM   2880  H   LEU   230      -5.885  -2.089  21.472  1.00  0.00      A      
ATOM   2881  CA  LEU   230      -7.119  -1.190  20.047  1.00 30.72      A      
ATOM   2882  HA  LEU   230      -7.975  -0.529  20.185  1.00  0.00      A      
ATOM   2883  CB  LEU   230      -5.859  -0.385  19.702  1.00 31.02      A      
ATOM   2884  HB2 LEU   230      -6.032   0.212  18.807  1.00  0.00      A      
ATOM   2885  HB3 LEU   230      -5.097  -1.133  19.481  1.00  0.00      A      
ATOM   2886  CG  LEU   230      -5.381   0.615  20.764  1.00 31.71      A      
ATOM   2887  HG  LEU   230      -5.268   0.136  21.737  1.00  0.00      A      
ATOM   2888  CD1 LEU   230      -4.110   1.225  20.339  1.00 31.44      A      
ATOM   2889 HD11 LEU   230      -3.869   1.937  21.128  1.00  0.00      A      
ATOM   2890 HD12 LEU   230      -4.198   1.967  19.546  1.00  0.00      A      
ATOM   2891 HD13 LEU   230      -3.316   0.507  20.131  1.00  0.00      A      
ATOM   2892  CD2 LEU   230      -6.520   1.672  20.876  1.00 32.13      A      
ATOM   2893 HD21 LEU   230      -6.251   2.340  21.694  1.00  0.00      A      
ATOM   2894 HD22 LEU   230      -7.460   1.301  21.283  1.00  0.00      A      
ATOM   2895 HD23 LEU   230      -6.665   2.247  19.961  1.00  0.00      A      
ATOM   2896  C   LEU   230      -7.574  -2.128  18.964  1.00 30.78      A      
ATOM   2897  O   LEU   230      -8.606  -1.976  18.288  1.00 30.65      A      
ATOM   2898  N   VAL   231      -6.767  -3.184  18.726  1.00 30.54      A      
ATOM   2899  H   VAL   231      -5.872  -3.244  19.191  1.00  0.00      A      
ATOM   2900  CA  VAL   231      -6.853  -4.139  17.613  1.00 30.46      A      
ATOM   2901  HA  VAL   231      -6.882  -3.571  16.684  1.00  0.00      A      
ATOM   2902  CB  VAL   231      -5.569  -5.030  17.564  1.00 30.70      A      
ATOM   2903  HB  VAL   231      -5.609  -5.578  18.506  1.00  0.00      A      
ATOM   2904  CG1 VAL   231      -5.480  -6.068  16.394  1.00 30.17      A      
ATOM   2905 HG11 VAL   231      -5.681  -5.612  15.425  1.00  0.00      A      
ATOM   2906 HG12 VAL   231      -6.144  -6.921  16.535  1.00  0.00      A      
ATOM   2907 HG13 VAL   231      -4.500  -6.517  16.228  1.00  0.00      A      
ATOM   2908  CG2 VAL   231      -4.379  -4.137  17.360  1.00 29.86      A      
ATOM   2909 HG21 VAL   231      -4.236  -3.253  17.982  1.00  0.00      A      
ATOM   2910 HG22 VAL   231      -4.367  -3.830  16.314  1.00  0.00      A      
ATOM   2911 HG23 VAL   231      -3.458  -4.688  17.549  1.00  0.00      A      
ATOM   2912  C   VAL   231      -8.113  -5.071  17.756  1.00 30.83      A      
ATOM   2913  O   VAL   231      -8.788  -5.190  16.745  1.00 29.52      A      
ATOM   2914  N   ASP   232      -8.535  -5.548  18.945  1.00 31.33      A      
ATOM   2915  H   ASP   232      -7.999  -5.279  19.757  1.00  0.00      A      
ATOM   2916  CA  ASP   232      -9.898  -6.116  19.110  1.00 32.24      A      
ATOM   2917  HA  ASP   232      -9.837  -7.020  18.503  1.00  0.00      A      
ATOM   2918  CB  ASP   232      -9.970  -6.608  20.603  1.00 33.62      A      
ATOM   2919  HB2 ASP   232     -11.014  -6.750  20.880  1.00  0.00      A      
ATOM   2920  HB3 ASP   232      -9.607  -5.727  21.132  1.00  0.00      A      
ATOM   2921  CG  ASP   232      -9.213  -7.872  20.985  1.00 35.11      A      
ATOM   2922  OD1 ASP   232      -9.226  -8.271  22.197  1.00 35.99      A      
ATOM   2923  OD2 ASP   232      -9.032  -8.725  20.092  1.00 34.70      A      
ATOM   2924  C   ASP   232     -11.064  -5.266  18.712  1.00 32.07      A      
ATOM   2925  O   ASP   232     -12.130  -5.851  18.437  1.00 32.27      A      
ATOM   2926  N   ARG   233     -10.957  -3.892  18.662  1.00 32.25      A      
ATOM   2927  H   ARG   233     -10.130  -3.474  19.065  1.00  0.00      A      
ATOM   2928  CA  ARG   233     -12.051  -3.132  18.148  1.00 32.12      A      
ATOM   2929  HA  ARG   233     -12.996  -3.667  18.243  1.00  0.00      A      
ATOM   2930  CB  ARG   233     -12.061  -1.759  18.832  1.00 32.73      A      
ATOM   2931  HB2 ARG   233     -11.300  -1.136  18.363  1.00  0.00      A      
ATOM   2932  HB3 ARG   233     -11.765  -1.879  19.874  1.00  0.00      A      
ATOM   2933  CG  ARG   233     -13.342  -0.909  18.608  1.00 33.73      A      
ATOM   2934  HG2 ARG   233     -13.527  -0.994  17.537  1.00  0.00      A      
ATOM   2935  HG3 ARG   233     -13.090   0.108  18.910  1.00  0.00      A      
ATOM   2936  CD  ARG   233     -14.558  -1.513  19.374  1.00 34.29      A      
ATOM   2937  HD2 ARG   233     -14.937  -2.241  18.656  1.00  0.00      A      
ATOM   2938  HD3 ARG   233     -15.259  -0.722  19.640  1.00  0.00      A      
ATOM   2939  NE  ARG   233     -14.072  -2.183  20.600  1.00 34.50      A      
ATOM   2940  HE  ARG   233     -13.343  -1.720  21.124  1.00  0.00      A      
ATOM   2941  CZ  ARG   233     -14.642  -3.199  21.218  1.00 34.48      A      
ATOM   2942  NH1 ARG   233     -14.166  -3.721  22.335  1.00 35.59      A      
ATOM   2943 HH11 ARG   233     -14.379  -4.669  22.611  1.00  0.00      A      
ATOM   2944 HH12 ARG   233     -13.245  -3.420  22.620  1.00  0.00      A      
ATOM   2945  NH2 ARG   233     -15.571  -3.844  20.610  1.00 34.77      A      
ATOM   2946 HH21 ARG   233     -15.978  -3.337  19.837  1.00  0.00      A      
ATOM   2947 HH22 ARG   233     -15.971  -4.653  21.063  1.00  0.00      A      
ATOM   2948  C   ARG   233     -11.924  -2.923  16.642  1.00 31.64      A      
ATOM   2949  O   ARG   233     -12.894  -3.048  15.921  1.00 32.05      A      
ATOM   2950  N   ILE   234     -10.742  -2.734  16.106  1.00 30.42      A      
ATOM   2951  H   ILE   234     -10.088  -2.727  16.876  1.00  0.00      A      
ATOM   2952  CA  ILE   234     -10.408  -2.822  14.661  1.00 29.27      A      
ATOM   2953  HA  ILE   234     -11.131  -2.139  14.213  1.00  0.00      A      
ATOM   2954  CB  ILE   234      -8.931  -2.391  14.316  1.00 29.00      A      
ATOM   2955  HB  ILE   234      -8.321  -3.221  14.672  1.00  0.00      A      
ATOM   2956  CG2 ILE   234      -8.840  -2.399  12.762  1.00 28.57      A      
ATOM   2957 HG21 ILE   234      -9.052  -3.384  12.346  1.00  0.00      A      
ATOM   2958 HG22 ILE   234      -7.839  -2.074  12.478  1.00  0.00      A      
ATOM   2959 HG23 ILE   234      -9.471  -1.716  12.192  1.00  0.00      A      
ATOM   2960  CG1 ILE   234      -8.478  -1.057  14.959  1.00 28.41      A      
ATOM   2961 HG12 ILE   234      -8.516  -1.164  16.043  1.00  0.00      A      
ATOM   2962 HG13 ILE   234      -9.126  -0.236  14.652  1.00  0.00      A      
ATOM   2963  CD1 ILE   234      -6.974  -0.541  14.816  1.00 27.32      A      
ATOM   2964 HD11 ILE   234      -6.289  -1.124  15.432  1.00  0.00      A      
ATOM   2965 HD12 ILE   234      -6.882   0.509  15.093  1.00  0.00      A      
ATOM   2966 HD13 ILE   234      -6.607  -0.653  13.796  1.00  0.00      A      
ATOM   2967  C   ILE   234     -10.850  -4.173  14.105  1.00 28.91      A      
ATOM   2968  O   ILE   234     -11.320  -4.160  12.976  1.00 29.01      A      
ATOM   2969  N   ARG   235     -10.903  -5.320  14.828  1.00 28.63      A      
ATOM   2970  H   ARG   235     -10.406  -5.259  15.706  1.00  0.00      A      
ATOM   2971  CA  ARG   235     -11.704  -6.586  14.496  1.00 29.12      A      
ATOM   2972  HA  ARG   235     -11.437  -6.830  13.468  1.00  0.00      A      
ATOM   2973  CB  ARG   235     -11.231  -7.643  15.485  1.00 28.89      A      
ATOM   2974  HB2 ARG   235     -11.710  -7.554  16.460  1.00  0.00      A      
ATOM   2975  HB3 ARG   235     -10.144  -7.620  15.557  1.00  0.00      A      
ATOM   2976  CG  ARG   235     -11.679  -8.982  14.915  1.00 28.42      A      
ATOM   2977  HG2 ARG   235     -11.299  -9.129  13.904  1.00  0.00      A      
ATOM   2978  HG3 ARG   235     -12.761  -9.107  14.874  1.00  0.00      A      
ATOM   2979  CD  ARG   235     -11.228 -10.227  15.721  1.00 28.78      A      
ATOM   2980  HD2 ARG   235     -11.698 -11.145  15.367  1.00  0.00      A      
ATOM   2981  HD3 ARG   235     -11.531 -10.080  16.758  1.00  0.00      A      
ATOM   2982  NE  ARG   235      -9.765 -10.379  15.777  1.00 28.30      A      
ATOM   2983  HE  ARG   235      -9.162  -9.845  16.387  1.00  0.00      A      
ATOM   2984  CZ  ARG   235      -9.133 -10.987  14.794  1.00 28.86      A      
ATOM   2985  NH1 ARG   235      -7.851 -11.075  14.753  1.00 27.70      A      
ATOM   2986 HH11 ARG   235      -7.269 -10.514  15.358  1.00  0.00      A      
ATOM   2987 HH12 ARG   235      -7.422 -11.662  14.051  1.00  0.00      A      
ATOM   2988  NH2 ARG   235      -9.765 -11.386  13.744  1.00 27.29      A      
ATOM   2989 HH21 ARG   235      -9.294 -11.879  12.999  1.00  0.00      A      
ATOM   2990 HH22 ARG   235     -10.769 -11.279  13.732  1.00  0.00      A      
ATOM   2991  C   ARG   235     -13.221  -6.353  14.563  1.00 29.96      A      
ATOM   2992  O   ARG   235     -13.916  -6.470  13.514  1.00 29.10      A      
ATOM   2993  N   LEU   236     -13.708  -6.085  15.812  1.00 30.57      A      
ATOM   2994  H   LEU   236     -13.030  -6.006  16.556  1.00  0.00      A      
ATOM   2995  CA  LEU   236     -15.166  -6.114  16.202  1.00 31.82      A      
ATOM   2996  HA  LEU   236     -15.591  -6.936  15.626  1.00  0.00      A      
ATOM   2997  CB  LEU   236     -15.427  -6.551  17.637  1.00 32.25      A      
ATOM   2998  HB2 LEU   236     -16.464  -6.426  17.949  1.00  0.00      A      
ATOM   2999  HB3 LEU   236     -14.751  -6.011  18.300  1.00  0.00      A      
ATOM   3000  CG  LEU   236     -15.130  -8.048  18.009  1.00 32.66      A      
ATOM   3001  HG  LEU   236     -14.169  -8.307  17.566  1.00  0.00      A      
ATOM   3002  CD1 LEU   236     -14.856  -8.258  19.565  1.00 33.98      A      
ATOM   3003 HD11 LEU   236     -13.938  -7.718  19.797  1.00  0.00      A      
ATOM   3004 HD12 LEU   236     -14.767  -9.343  19.622  1.00  0.00      A      
ATOM   3005 HD13 LEU   236     -15.628  -7.809  20.191  1.00  0.00      A      
ATOM   3006  CD2 LEU   236     -16.260  -9.016  17.542  1.00 33.77      A      
ATOM   3007 HD21 LEU   236     -16.243  -9.144  16.460  1.00  0.00      A      
ATOM   3008 HD22 LEU   236     -17.209  -8.545  17.800  1.00  0.00      A      
ATOM   3009 HD23 LEU   236     -16.167  -9.986  18.030  1.00  0.00      A      
ATOM   3010  C   LEU   236     -16.027  -4.872  15.727  1.00 32.27      A      
ATOM   3011  O   LEU   236     -17.226  -4.832  16.015  1.00 32.97      A      
ATOM   3012  N   GLN   237     -15.412  -3.991  14.950  1.00 32.72      A      
ATOM   3013  H   GLN   237     -14.440  -3.841  15.179  1.00  0.00      A      
ATOM   3014  CA  GLN   237     -16.098  -3.092  14.023  1.00 33.30      A      
ATOM   3015  HA  GLN   237     -17.093  -3.486  13.815  1.00  0.00      A      
ATOM   3016  CB  GLN   237     -16.280  -1.784  14.819  1.00 33.81      A      
ATOM   3017  HB2 GLN   237     -15.426  -1.528  15.445  1.00  0.00      A      
ATOM   3018  HB3 GLN   237     -17.099  -1.988  15.510  1.00  0.00      A      
ATOM   3019  CG  GLN   237     -16.643  -0.603  13.879  1.00 34.39      A      
ATOM   3020  HG2 GLN   237     -17.473  -0.969  13.275  1.00  0.00      A      
ATOM   3021  HG3 GLN   237     -15.789  -0.285  13.282  1.00  0.00      A      
ATOM   3022  CD  GLN   237     -17.113   0.637  14.642  1.00 35.28      A      
ATOM   3023  OE1 GLN   237     -16.355   1.617  14.894  1.00 35.56      A      
ATOM   3024  NE2 GLN   237     -18.323   0.622  15.051  1.00 35.66      A      
ATOM   3025 HE21 GLN   237     -18.574   1.273  15.781  1.00  0.00      A      
ATOM   3026 HE22 GLN   237     -18.987  -0.073  14.741  1.00  0.00      A      
ATOM   3027  C   GLN   237     -15.323  -3.027  12.711  1.00 33.37      A      
ATOM   3028  O   GLN   237     -16.073  -3.106  11.753  1.00 33.60      A      
ATOM   3029  N   GLY   238     -14.037  -2.807  12.645  1.00 33.04      A      
ATOM   3030  H   GLY   238     -13.442  -2.861  13.459  1.00  0.00      A      
ATOM   3031  CA  GLY   238     -13.372  -2.431  11.457  1.00 32.90      A      
ATOM   3032  HA2 GLY   238     -12.344  -2.236  11.763  1.00  0.00      A      
ATOM   3033  HA3 GLY   238     -13.827  -1.504  11.107  1.00  0.00      A      
ATOM   3034  C   GLY   238     -13.498  -3.438  10.293  1.00 32.48      A      
ATOM   3035  O   GLY   238     -13.943  -3.080   9.214  1.00 32.70      A      
ATOM   3036  N   LEU   239     -13.147  -4.721  10.643  1.00 32.35      A      
ATOM   3037  H   LEU   239     -12.715  -4.843  11.548  1.00  0.00      A      
ATOM   3038  CA  LEU   239     -13.306  -5.862   9.745  1.00 32.31      A      
ATOM   3039  HA  LEU   239     -13.086  -5.544   8.726  1.00  0.00      A      
ATOM   3040  CB  LEU   239     -12.291  -6.959  10.055  1.00 31.49      A      
ATOM   3041  HB2 LEU   239     -12.446  -7.210  11.104  1.00  0.00      A      
ATOM   3042  HB3 LEU   239     -11.268  -6.596   9.955  1.00  0.00      A      
ATOM   3043  CG  LEU   239     -12.399  -8.276   9.262  1.00 31.56      A      
ATOM   3044  HG  LEU   239     -13.453  -8.555   9.287  1.00  0.00      A      
ATOM   3045  CD1 LEU   239     -12.024  -8.094   7.820  1.00 30.73      A      
ATOM   3046 HD11 LEU   239     -12.213  -9.054   7.339  1.00  0.00      A      
ATOM   3047 HD12 LEU   239     -10.964  -7.904   7.649  1.00  0.00      A      
ATOM   3048 HD13 LEU   239     -12.573  -7.338   7.258  1.00  0.00      A      
ATOM   3049  CD2 LEU   239     -11.473  -9.455   9.729  1.00 31.63      A      
ATOM   3050 HD21 LEU   239     -11.556 -10.340   9.097  1.00  0.00      A      
ATOM   3051 HD22 LEU   239     -11.834  -9.597  10.747  1.00  0.00      A      
ATOM   3052 HD23 LEU   239     -10.437  -9.145   9.859  1.00  0.00      A      
ATOM   3053  C   LEU   239     -14.720  -6.478   9.771  1.00 32.70      A      
ATOM   3054  O   LEU   239     -15.282  -6.696   8.683  1.00 32.96      A      
ATOM   3055  N   LYS   240     -15.226  -6.670  10.937  1.00 32.72      A      
ATOM   3056  H   LYS   240     -14.682  -6.576  11.783  1.00  0.00      A      
ATOM   3057  CA  LYS   240     -16.587  -7.184  11.131  1.00 33.50      A      
ATOM   3058  HA  LYS   240     -16.652  -8.246  10.895  1.00  0.00      A      
ATOM   3059  CB  LYS   240     -16.896  -7.178  12.625  1.00 34.32      A      
ATOM   3060  HB2 LYS   240     -16.960  -6.155  12.995  1.00  0.00      A      
ATOM   3061  HB3 LYS   240     -16.190  -7.760  13.218  1.00  0.00      A      
ATOM   3062  CG  LYS   240     -18.329  -7.754  12.855  1.00 36.06      A      
ATOM   3063  HG2 LYS   240     -18.188  -8.764  12.471  1.00  0.00      A      
ATOM   3064  HG3 LYS   240     -19.052  -7.289  12.185  1.00  0.00      A      
ATOM   3065  CD  LYS   240     -18.799  -7.808  14.349  1.00 37.07      A      
ATOM   3066  HD2 LYS   240     -18.508  -6.904  14.883  1.00  0.00      A      
ATOM   3067  HD3 LYS   240     -18.271  -8.639  14.816  1.00  0.00      A      
ATOM   3068  CE  LYS   240     -20.283  -8.031  14.473  1.00 38.73      A      
ATOM   3069  HE2 LYS   240     -20.490  -8.158  15.536  1.00  0.00      A      
ATOM   3070  HE3 LYS   240     -20.501  -8.974  13.972  1.00  0.00      A      
ATOM   3071  NZ  LYS   240     -21.183  -6.931  14.041  1.00 39.11      A      
ATOM   3072  HZ1 LYS   240     -20.998  -6.130  14.628  1.00  0.00      A      
ATOM   3073  HZ2 LYS   240     -22.150  -7.215  14.095  1.00  0.00      A      
ATOM   3074  HZ3 LYS   240     -20.990  -6.569  13.117  1.00  0.00      A      
ATOM   3075  C   LYS   240     -17.712  -6.371  10.413  1.00 33.39      A      
ATOM   3076  O   LYS   240     -18.443  -7.018   9.689  1.00 32.98      A      
ATOM   3077  N   ASP   241     -17.755  -5.034  10.641  1.00 33.25      A      
ATOM   3078  H   ASP   241     -16.977  -4.567  11.085  1.00  0.00      A      
ATOM   3079  CA  ASP   241     -18.773  -4.113  10.063  1.00 32.99      A      
ATOM   3080  HA  ASP   241     -19.483  -4.774   9.566  1.00  0.00      A      
ATOM   3081  CB  ASP   241     -19.478  -3.311  11.176  1.00 34.54      A      
ATOM   3082  HB2 ASP   241     -20.278  -2.728  10.719  1.00  0.00      A      
ATOM   3083  HB3 ASP   241     -18.799  -2.518  11.489  1.00  0.00      A      
ATOM   3084  CG  ASP   241     -20.050  -4.088  12.376  1.00 36.22      A      
ATOM   3085  OD1 ASP   241     -20.187  -3.532  13.423  1.00 38.24      A      
ATOM   3086  OD2 ASP   241     -20.537  -5.191  12.145  1.00 37.61      A      
ATOM   3087  C   ASP   241     -18.286  -3.215   8.998  1.00 31.93      A      
ATOM   3088  O   ASP   241     -18.831  -3.355   7.900  1.00 31.69      A      
ATOM   3089  N   MET   242     -17.317  -2.334   9.266  1.00 30.97      A      
ATOM   3090  H   MET   242     -17.030  -2.259  10.232  1.00  0.00      A      
ATOM   3091  CA  MET   242     -17.103  -1.161   8.434  1.00 30.77      A      
ATOM   3092  HA  MET   242     -18.042  -0.658   8.201  1.00  0.00      A      
ATOM   3093  CB  MET   242     -16.172  -0.117   9.170  1.00 32.80      A      
ATOM   3094  HB2 MET   242     -16.057   0.862   8.706  1.00  0.00      A      
ATOM   3095  HB3 MET   242     -15.158  -0.492   9.303  1.00  0.00      A      
ATOM   3096  CG  MET   242     -16.777   0.068  10.604  1.00 35.31      A      
ATOM   3097  HG2 MET   242     -16.033   0.550  11.239  1.00  0.00      A      
ATOM   3098  HG3 MET   242     -16.970  -0.900  11.065  1.00  0.00      A      
ATOM   3099  SD  MET   242     -18.257   1.135  10.642  1.00 39.88      A      
ATOM   3100  CE  MET   242     -17.370   2.683  11.035  1.00 36.37      A      
ATOM   3101  HE1 MET   242     -16.868   2.595  11.998  1.00  0.00      A      
ATOM   3102  HE2 MET   242     -18.116   3.477  11.073  1.00  0.00      A      
ATOM   3103  HE3 MET   242     -16.808   3.005  10.158  1.00  0.00      A      
ATOM   3104  C   MET   242     -16.449  -1.300   7.082  1.00 29.95      A      
ATOM   3105  O   MET   242     -16.388  -0.327   6.327  1.00 29.35      A      
ATOM   3106  N   THR   243     -15.994  -2.494   6.813  1.00 28.47      A      
ATOM   3107  H   THR   243     -16.297  -3.208   7.461  1.00  0.00      A      
ATOM   3108  CA  THR   243     -15.324  -2.899   5.534  1.00 27.08      A      
ATOM   3109  HA  THR   243     -15.536  -2.142   4.779  1.00  0.00      A      
ATOM   3110  CB  THR   243     -13.759  -2.925   5.642  1.00 26.82      A      
ATOM   3111  HB  THR   243     -13.411  -3.138   4.631  1.00  0.00      A      
ATOM   3112  CG2 THR   243     -13.089  -1.637   6.062  1.00 26.46      A      
ATOM   3113 HG21 THR   243     -13.162  -1.562   7.147  1.00  0.00      A      
ATOM   3114 HG22 THR   243     -13.637  -0.854   5.537  1.00  0.00      A      
ATOM   3115 HG23 THR   243     -12.022  -1.507   5.886  1.00  0.00      A      
ATOM   3116  OG1 THR   243     -13.337  -3.984   6.520  1.00 26.88      A      
ATOM   3117  HG1 THR   243     -13.405  -3.740   7.446  1.00  0.00      A      
ATOM   3118  C   THR   243     -15.779  -4.288   5.009  1.00 26.53      A      
ATOM   3119  O   THR   243     -15.901  -4.446   3.815  1.00 26.58      A      
ATOM   3120  N   GLY   244     -15.961  -5.314   5.864  1.00 26.04      A      
ATOM   3121  H   GLY   244     -15.706  -5.076   6.812  1.00  0.00      A      
ATOM   3122  CA  GLY   244     -16.025  -6.664   5.379  1.00 25.02      A      
ATOM   3123  HA2 GLY   244     -16.858  -6.794   4.688  1.00  0.00      A      
ATOM   3124  HA3 GLY   244     -16.201  -7.312   6.237  1.00  0.00      A      
ATOM   3125  C   GLY   244     -14.807  -7.193   4.633  1.00 25.49      A      
ATOM   3126  O   GLY   244     -14.918  -8.240   4.008  1.00 24.87      A      
ATOM   3127  N   ALA   245     -13.668  -6.483   4.594  1.00 25.10      A      
ATOM   3128  H   ALA   245     -13.635  -5.584   5.054  1.00  0.00      A      
ATOM   3129  CA  ALA   245     -12.456  -6.887   3.714  1.00 25.84      A      
ATOM   3130  HA  ALA   245     -12.831  -7.224   2.748  1.00  0.00      A      
ATOM   3131  CB  ALA   245     -11.521  -5.722   3.550  1.00 24.82      A      
ATOM   3132  HB1 ALA   245     -11.134  -5.393   4.515  1.00  0.00      A      
ATOM   3133  HB2 ALA   245     -11.960  -4.888   3.004  1.00  0.00      A      
ATOM   3134  HB3 ALA   245     -10.682  -6.089   2.959  1.00  0.00      A      
ATOM   3135  C   ALA   245     -11.660  -8.103   4.272  1.00 25.53      A      
ATOM   3136  O   ALA   245     -10.434  -8.047   4.623  1.00 26.32      A      
ATOM   3137  N   VAL   246     -12.381  -9.213   4.411  1.00 25.53      A      
ATOM   3138  H   VAL   246     -13.362  -9.124   4.189  1.00  0.00      A      
ATOM   3139  CA  VAL   246     -11.948 -10.507   4.835  1.00 25.48      A      
ATOM   3140  HA  VAL   246     -11.293 -10.397   5.699  1.00  0.00      A      
ATOM   3141  CB  VAL   246     -13.091 -11.492   5.165  1.00 25.84      A      
ATOM   3142  HB  VAL   246     -13.500 -11.806   4.204  1.00  0.00      A      
ATOM   3143  CG1 VAL   246     -12.629 -12.714   5.897  1.00 26.53      A      
ATOM   3144 HG11 VAL   246     -11.952 -13.313   5.289  1.00  0.00      A      
ATOM   3145 HG12 VAL   246     -13.433 -13.373   6.224  1.00  0.00      A      
ATOM   3146 HG13 VAL   246     -12.118 -12.446   6.822  1.00  0.00      A      
ATOM   3147  CG2 VAL   246     -14.220 -10.918   6.004  1.00 26.78      A      
ATOM   3148 HG21 VAL   246     -14.017 -10.443   6.964  1.00  0.00      A      
ATOM   3149 HG22 VAL   246     -14.967 -11.694   6.171  1.00  0.00      A      
ATOM   3150 HG23 VAL   246     -14.823 -10.168   5.492  1.00  0.00      A      
ATOM   3151  C   VAL   246     -10.952 -11.169   3.904  1.00 25.41      A      
ATOM   3152  O   VAL   246     -11.225 -11.353   2.702  1.00 25.97      A      
ATOM   3153  N   LEU   247      -9.888 -11.759   4.508  1.00 24.76      A      
ATOM   3154  H   LEU   247      -9.747 -11.652   5.503  1.00  0.00      A      
ATOM   3155  CA  LEU   247      -8.738 -12.414   3.785  1.00 24.37      A      
ATOM   3156  HA  LEU   247      -8.509 -12.024   2.793  1.00  0.00      A      
ATOM   3157  CB  LEU   247      -7.483 -12.324   4.666  1.00 23.02      A      
ATOM   3158  HB2 LEU   247      -7.733 -12.651   5.675  1.00  0.00      A      
ATOM   3159  HB3 LEU   247      -7.189 -11.276   4.721  1.00  0.00      A      
ATOM   3160  CG  LEU   247      -6.213 -13.000   4.133  1.00 23.98      A      
ATOM   3161  HG  LEU   247      -6.512 -14.046   4.069  1.00  0.00      A      
ATOM   3162  CD1 LEU   247      -5.758 -12.472   2.800  1.00 22.12      A      
ATOM   3163 HD11 LEU   247      -5.533 -11.406   2.851  1.00  0.00      A      
ATOM   3164 HD12 LEU   247      -6.560 -12.465   2.062  1.00  0.00      A      
ATOM   3165 HD13 LEU   247      -4.880 -12.972   2.391  1.00  0.00      A      
ATOM   3166  CD2 LEU   247      -4.979 -12.745   5.011  1.00 20.23      A      
ATOM   3167 HD21 LEU   247      -4.131 -13.300   4.609  1.00  0.00      A      
ATOM   3168 HD22 LEU   247      -5.117 -13.062   6.045  1.00  0.00      A      
ATOM   3169 HD23 LEU   247      -4.805 -11.670   4.970  1.00  0.00      A      
ATOM   3170  C   LEU   247      -9.189 -13.861   3.509  1.00 23.91      A      
ATOM   3171  O   LEU   247      -9.641 -14.562   4.365  1.00 24.63      A      
ATOM   3172  N   SER   248      -9.018 -14.302   2.217  1.00 23.52      A      
ATOM   3173  H   SER   248      -8.612 -13.645   1.567  1.00  0.00      A      
ATOM   3174  CA  SER   248      -9.125 -15.683   1.834  1.00 23.93      A      
ATOM   3175  HA  SER   248     -10.156 -15.982   2.024  1.00  0.00      A      
ATOM   3176  CB  SER   248      -8.881 -15.735   0.292  1.00 25.34      A      
ATOM   3177  HB2 SER   248      -7.881 -15.336   0.121  1.00  0.00      A      
ATOM   3178  HB3 SER   248      -9.594 -15.106  -0.241  1.00  0.00      A      
ATOM   3179  OG  SER   248      -9.037 -17.100  -0.143  1.00 25.54      A      
ATOM   3180  HG  SER   248      -9.895 -17.224  -0.556  1.00  0.00      A      
ATOM   3181  C   SER   248      -8.179 -16.630   2.548  1.00 23.68      A      
ATOM   3182  O   SER   248      -7.033 -16.318   2.803  1.00 23.35      A      
ATOM   3183  N   PRO   249      -8.512 -17.906   3.040  1.00 23.81      A      
ATOM   3184  CD  PRO   249      -9.845 -18.466   3.227  1.00 23.47      A      
ATOM   3185  HD2 PRO   249     -10.113 -19.028   2.333  1.00  0.00      A      
ATOM   3186  HD3 PRO   249     -10.625 -17.721   3.387  1.00  0.00      A      
ATOM   3187  CG  PRO   249      -9.809 -19.345   4.427  1.00 24.07      A      
ATOM   3188  HG2 PRO   249     -10.680 -20.000   4.455  1.00  0.00      A      
ATOM   3189  HG3 PRO   249      -9.774 -18.735   5.329  1.00  0.00      A      
ATOM   3190  CB  PRO   249      -8.506 -20.086   4.081  1.00 23.57      A      
ATOM   3191  HB2 PRO   249      -8.795 -20.723   3.245  1.00  0.00      A      
ATOM   3192  HB3 PRO   249      -8.136 -20.718   4.888  1.00  0.00      A      
ATOM   3193  CA  PRO   249      -7.606 -18.958   3.627  1.00 24.05      A      
ATOM   3194  HA  PRO   249      -7.126 -18.402   4.432  1.00  0.00      A      
ATOM   3195  C   PRO   249      -6.568 -19.355   2.632  1.00 24.54      A      
ATOM   3196  O   PRO   249      -5.393 -19.348   2.959  1.00 24.27      A      
ATOM   3197  N   HID   250      -6.943 -19.485   1.368  1.00 25.37      A      
ATOM   3198  H   HID   250      -7.889 -19.206   1.151  1.00  0.00      A      
ATOM   3199  CA  HID   250      -6.031 -19.708   0.284  1.00 25.66      A      
ATOM   3200  HA  HID   250      -5.569 -20.693   0.344  1.00  0.00      A      
ATOM   3201  CB  HID   250      -6.856 -19.839  -0.992  1.00 26.91      A      
ATOM   3202  HB2 HID   250      -7.507 -18.972  -1.097  1.00  0.00      A      
ATOM   3203  HB3 HID   250      -7.453 -20.751  -0.991  1.00  0.00      A      
ATOM   3204  CG  HID   250      -5.959 -19.841  -2.207  1.00 28.36      A      
ATOM   3205  ND1 HID   250      -5.591 -18.798  -2.928  1.00 29.44      A      
ATOM   3206  HD1 HID   250      -5.723 -17.836  -2.652  1.00  0.00      A      
ATOM   3207  CE1 HID   250      -4.858 -19.155  -3.978  1.00 30.03      A      
ATOM   3208  HE1 HID   250      -4.416 -18.426  -4.641  1.00  0.00      A      
ATOM   3209  NE2 HID   250      -4.723 -20.433  -4.059  1.00 31.08      A      
ATOM   3210  CD2 HID   250      -5.366 -20.887  -2.883  1.00 29.22      A      
ATOM   3211  HD2 HID   250      -5.579 -21.902  -2.582  1.00  0.00      A      
ATOM   3212  C   HID   250      -4.945 -18.632   0.085  1.00 25.24      A      
ATOM   3213  O   HID   250      -3.705 -19.002   0.053  1.00 24.53      A      
ATOM   3214  N   ASP   251      -5.277 -17.339   0.059  1.00 24.23      A      
ATOM   3215  H   ASP   251      -6.230 -17.056  -0.117  1.00  0.00      A      
ATOM   3216  CA  ASP   251      -4.329 -16.240   0.014  1.00 23.83      A      
ATOM   3217  HA  ASP   251      -3.599 -16.409  -0.777  1.00  0.00      A      
ATOM   3218  CB  ASP   251      -4.992 -14.858  -0.206  1.00 25.66      A      
ATOM   3219  HB2 ASP   251      -4.298 -14.017  -0.212  1.00  0.00      A      
ATOM   3220  HB3 ASP   251      -5.675 -14.764   0.638  1.00  0.00      A      
ATOM   3221  CG  ASP   251      -5.849 -14.880  -1.495  1.00 27.53      A      
ATOM   3222  OD1 ASP   251      -6.648 -13.934  -1.721  1.00 29.44      A      
ATOM   3223  OD2 ASP   251      -5.870 -15.834  -2.309  1.00 29.96      A      
ATOM   3224  C   ASP   251      -3.545 -16.127   1.372  1.00 23.45      A      
ATOM   3225  O   ASP   251      -2.305 -15.895   1.355  1.00 21.89      A      
ATOM   3226  N   ALA   252      -4.199 -16.354   2.470  1.00 22.59      A      
ATOM   3227  H   ALA   252      -5.195 -16.503   2.388  1.00  0.00      A      
ATOM   3228  CA  ALA   252      -3.473 -16.419   3.775  1.00 22.77      A      
ATOM   3229  HA  ALA   252      -2.961 -15.480   3.990  1.00  0.00      A      
ATOM   3230  CB  ALA   252      -4.445 -16.649   4.959  1.00 22.59      A      
ATOM   3231  HB1 ALA   252      -3.803 -16.681   5.839  1.00  0.00      A      
ATOM   3232  HB2 ALA   252      -4.853 -17.659   4.973  1.00  0.00      A      
ATOM   3233  HB3 ALA   252      -5.279 -15.951   5.035  1.00  0.00      A      
ATOM   3234  C   ALA   252      -2.446 -17.543   3.834  1.00 22.69      A      
ATOM   3235  O   ALA   252      -1.415 -17.363   4.410  1.00 22.90      A      
ATOM   3236  N   ALA   253      -2.718 -18.783   3.388  1.00 22.40      A      
ATOM   3237  H   ALA   253      -3.615 -18.923   2.945  1.00  0.00      A      
ATOM   3238  CA  ALA   253      -1.731 -19.889   3.397  1.00 22.72      A      
ATOM   3239  HA  ALA   253      -1.376 -19.949   4.426  1.00  0.00      A      
ATOM   3240  CB  ALA   253      -2.440 -21.194   3.094  1.00 22.77      A      
ATOM   3241  HB1 ALA   253      -2.868 -21.299   2.097  1.00  0.00      A      
ATOM   3242  HB2 ALA   253      -3.270 -21.331   3.787  1.00  0.00      A      
ATOM   3243  HB3 ALA   253      -1.808 -22.074   3.212  1.00  0.00      A      
ATOM   3244  C   ALA   253      -0.553 -19.549   2.498  1.00 22.71      A      
ATOM   3245  O   ALA   253       0.595 -19.656   2.946  1.00 23.03      A      
ATOM   3246  N   LEU   254      -0.745 -18.887   1.380  1.00 22.51      A      
ATOM   3247  H   LEU   254      -1.700 -18.995   1.068  1.00  0.00      A      
ATOM   3248  CA  LEU   254       0.175 -18.251   0.408  1.00 23.08      A      
ATOM   3249  HA  LEU   254       0.980 -18.947   0.171  1.00  0.00      A      
ATOM   3250  CB  LEU   254      -0.464 -17.901  -0.904  1.00 23.60      A      
ATOM   3251  HB2 LEU   254       0.307 -17.452  -1.529  1.00  0.00      A      
ATOM   3252  HB3 LEU   254      -1.277 -17.220  -0.654  1.00  0.00      A      
ATOM   3253  CG  LEU   254      -0.996 -19.024  -1.758  1.00 24.67      A      
ATOM   3254  HG  LEU   254      -1.748 -19.642  -1.268  1.00  0.00      A      
ATOM   3255  CD1 LEU   254      -1.582 -18.372  -2.989  1.00 24.74      A      
ATOM   3256 HD11 LEU   254      -2.471 -17.783  -2.765  1.00  0.00      A      
ATOM   3257 HD12 LEU   254      -2.005 -19.233  -3.506  1.00  0.00      A      
ATOM   3258 HD13 LEU   254      -0.838 -17.776  -3.517  1.00  0.00      A      
ATOM   3259  CD2 LEU   254       0.196 -19.810  -2.310  1.00 24.82      A      
ATOM   3260 HD21 LEU   254       0.925 -19.167  -2.803  1.00  0.00      A      
ATOM   3261 HD22 LEU   254      -0.062 -20.465  -3.142  1.00  0.00      A      
ATOM   3262 HD23 LEU   254       0.683 -20.319  -1.478  1.00  0.00      A      
ATOM   3263  C   LEU   254       0.966 -17.039   0.999  1.00 22.59      A      
ATOM   3264  O   LEU   254       2.179 -16.937   0.756  1.00 22.59      A      
ATOM   3265  N   LEU   255       0.383 -16.158   1.795  1.00 21.84      A      
ATOM   3266  H   LEU   255      -0.625 -16.098   1.775  1.00  0.00      A      
ATOM   3267  CA  LEU   255       1.109 -15.125   2.623  1.00 21.57      A      
ATOM   3268  HA  LEU   255       1.653 -14.452   1.961  1.00  0.00      A      
ATOM   3269  CB  LEU   255       0.088 -14.219   3.277  1.00 21.08      A      
ATOM   3270  HB2 LEU   255      -0.567 -14.850   3.877  1.00  0.00      A      
ATOM   3271  HB3 LEU   255      -0.369 -13.646   2.470  1.00  0.00      A      
ATOM   3272  CG  LEU   255       0.670 -13.251   4.335  1.00 21.81      A      
ATOM   3273  HG  LEU   255       0.985 -13.806   5.219  1.00  0.00      A      
ATOM   3274  CD1 LEU   255       1.776 -12.395   3.656  1.00 21.58      A      
ATOM   3275 HD11 LEU   255       1.402 -11.794   2.828  1.00  0.00      A      
ATOM   3276 HD12 LEU   255       2.677 -12.970   3.444  1.00  0.00      A      
ATOM   3277 HD13 LEU   255       2.185 -11.700   4.390  1.00  0.00      A      
ATOM   3278  CD2 LEU   255      -0.471 -12.343   4.786  1.00 21.98      A      
ATOM   3279 HD21 LEU   255      -1.450 -12.819   4.845  1.00  0.00      A      
ATOM   3280 HD22 LEU   255      -0.609 -11.580   4.020  1.00  0.00      A      
ATOM   3281 HD23 LEU   255      -0.252 -11.821   5.717  1.00  0.00      A      
ATOM   3282  C   LEU   255       2.048 -15.815   3.610  1.00 21.01      A      
ATOM   3283  O   LEU   255       3.252 -15.502   3.558  1.00 21.39      A      
ATOM   3284  N   MET   256       1.536 -16.777   4.403  1.00 21.59      A      
ATOM   3285  H   MET   256       0.635 -17.180   4.186  1.00  0.00      A      
ATOM   3286  CA  MET   256       2.451 -17.473   5.349  1.00 22.33      A      
ATOM   3287  HA  MET   256       2.849 -16.697   6.002  1.00  0.00      A      
ATOM   3288  CB  MET   256       1.587 -18.450   6.163  1.00 23.02      A      
ATOM   3289  HB2 MET   256       2.251 -19.254   6.482  1.00  0.00      A      
ATOM   3290  HB3 MET   256       0.852 -18.970   5.549  1.00  0.00      A      
ATOM   3291  CG  MET   256       0.994 -17.633   7.315  1.00 24.08      A      
ATOM   3292  HG2 MET   256       0.265 -16.909   6.951  1.00  0.00      A      
ATOM   3293  HG3 MET   256       1.785 -17.068   7.807  1.00  0.00      A      
ATOM   3294  SD  MET   256      -0.020 -18.638   8.435  1.00 26.60      A      
ATOM   3295  CE  MET   256      -1.385 -18.887   7.340  1.00 24.48      A      
ATOM   3296  HE1 MET   256      -1.982 -17.982   7.228  1.00  0.00      A      
ATOM   3297  HE2 MET   256      -2.048 -19.670   7.707  1.00  0.00      A      
ATOM   3298  HE3 MET   256      -1.145 -19.230   6.333  1.00  0.00      A      
ATOM   3299  C   MET   256       3.666 -18.158   4.648  1.00 22.04      A      
ATOM   3300  O   MET   256       4.741 -18.243   5.175  1.00 21.68      A      
ATOM   3301  N   ARG   257       3.425 -18.750   3.430  1.00 22.11      A      
ATOM   3302  H   ARG   257       2.449 -18.877   3.203  1.00  0.00      A      
ATOM   3303  CA  ARG   257       4.454 -19.325   2.580  1.00 22.40      A      
ATOM   3304  HA  ARG   257       4.971 -20.097   3.150  1.00  0.00      A      
ATOM   3305  CB  ARG   257       3.826 -20.092   1.400  1.00 22.99      A      
ATOM   3306  HB2 ARG   257       3.611 -19.348   0.634  1.00  0.00      A      
ATOM   3307  HB3 ARG   257       2.876 -20.606   1.550  1.00  0.00      A      
ATOM   3308  CG  ARG   257       4.793 -21.084   0.881  1.00 22.36      A      
ATOM   3309  HG2 ARG   257       4.793 -21.910   1.592  1.00  0.00      A      
ATOM   3310  HG3 ARG   257       5.814 -20.706   0.936  1.00  0.00      A      
ATOM   3311  CD  ARG   257       4.452 -21.614  -0.509  1.00 23.93      A      
ATOM   3312  HD2 ARG   257       5.003 -21.155  -1.330  1.00  0.00      A      
ATOM   3313  HD3 ARG   257       3.399 -21.431  -0.720  1.00  0.00      A      
ATOM   3314  NE  ARG   257       4.655 -23.045  -0.669  1.00 23.21      A      
ATOM   3315  HE  ARG   257       3.845 -23.610  -0.456  1.00  0.00      A      
ATOM   3316  CZ  ARG   257       5.678 -23.662  -1.309  1.00 24.67      A      
ATOM   3317  NH1 ARG   257       5.613 -24.905  -1.708  1.00 25.15      A      
ATOM   3318 HH11 ARG   257       6.410 -25.350  -2.140  1.00  0.00      A      
ATOM   3319 HH12 ARG   257       4.744 -25.417  -1.655  1.00  0.00      A      
ATOM   3320  NH2 ARG   257       6.871 -23.093  -1.544  1.00 24.07      A      
ATOM   3321 HH21 ARG   257       7.502 -23.740  -1.995  1.00  0.00      A      
ATOM   3322 HH22 ARG   257       7.136 -22.141  -1.334  1.00  0.00      A      
ATOM   3323  C   ARG   257       5.409 -18.306   2.035  1.00 22.41      A      
ATOM   3324  O   ARG   257       6.625 -18.507   2.186  1.00 22.77      A      
ATOM   3325  N   GLY   258       4.914 -17.104   1.699  1.00 22.60      A      
ATOM   3326  H   GLY   258       3.922 -16.917   1.696  1.00  0.00      A      
ATOM   3327  CA  GLY   258       5.742 -15.907   1.564  1.00 22.55      A      
ATOM   3328  HA2 GLY   258       5.104 -15.033   1.434  1.00  0.00      A      
ATOM   3329  HA3 GLY   258       6.482 -16.086   0.785  1.00  0.00      A      
ATOM   3330  C   GLY   258       6.658 -15.707   2.770  1.00 22.96      A      
ATOM   3331  O   GLY   258       7.845 -15.599   2.658  1.00 22.76      A      
ATOM   3332  N   ILE   259       6.047 -15.567   3.968  1.00 22.95      A      
ATOM   3333  H   ILE   259       5.041 -15.660   3.989  1.00  0.00      A      
ATOM   3334  CA  ILE   259       6.744 -15.063   5.136  1.00 23.55      A      
ATOM   3335  HA  ILE   259       7.164 -14.088   4.887  1.00  0.00      A      
ATOM   3336  CB  ILE   259       5.717 -14.869   6.242  1.00 23.99      A      
ATOM   3337  HB  ILE   259       5.114 -15.748   6.473  1.00  0.00      A      
ATOM   3338  CG2 ILE   259       6.428 -14.476   7.558  1.00 24.57      A      
ATOM   3339 HG21 ILE   259       6.932 -13.510   7.521  1.00  0.00      A      
ATOM   3340 HG22 ILE   259       7.250 -15.178   7.697  1.00  0.00      A      
ATOM   3341 HG23 ILE   259       5.793 -14.480   8.444  1.00  0.00      A      
ATOM   3342  CG1 ILE   259       4.740 -13.715   5.942  1.00 24.54      A      
ATOM   3343 HG12 ILE   259       4.403 -13.713   4.906  1.00  0.00      A      
ATOM   3344 HG13 ILE   259       5.246 -12.771   6.139  1.00  0.00      A      
ATOM   3345  CD1 ILE   259       3.374 -13.855   6.678  1.00 24.95      A      
ATOM   3346 HD11 ILE   259       2.893 -14.725   6.232  1.00  0.00      A      
ATOM   3347 HD12 ILE   259       2.816 -12.920   6.616  1.00  0.00      A      
ATOM   3348 HD13 ILE   259       3.559 -14.026   7.738  1.00  0.00      A      
ATOM   3349  C   ILE   259       7.977 -16.130   5.487  1.00 23.03      A      
ATOM   3350  O   ILE   259       8.948 -15.688   6.050  1.00 23.92      A      
ATOM   3351  N   LYS   260       7.882 -17.357   5.151  1.00 23.44      A      
ATOM   3352  H   LYS   260       7.072 -17.702   4.655  1.00  0.00      A      
ATOM   3353  CA  LYS   260       9.036 -18.316   5.388  1.00 23.26      A      
ATOM   3354  HA  LYS   260       9.259 -18.363   6.454  1.00  0.00      A      
ATOM   3355  CB  LYS   260       8.632 -19.731   4.837  1.00 23.94      A      
ATOM   3356  HB2 LYS   260       9.551 -20.253   4.573  1.00  0.00      A      
ATOM   3357  HB3 LYS   260       8.061 -19.602   3.917  1.00  0.00      A      
ATOM   3358  CG  LYS   260       7.768 -20.551   5.819  1.00 24.50      A      
ATOM   3359  HG2 LYS   260       6.921 -19.866   5.856  1.00  0.00      A      
ATOM   3360  HG3 LYS   260       8.243 -20.621   6.798  1.00  0.00      A      
ATOM   3361  CD  LYS   260       7.177 -21.868   5.285  1.00 25.98      A      
ATOM   3362  HD2 LYS   260       7.927 -22.616   5.028  1.00  0.00      A      
ATOM   3363  HD3 LYS   260       6.614 -21.615   4.386  1.00  0.00      A      
ATOM   3364  CE  LYS   260       6.243 -22.525   6.329  1.00 26.76      A      
ATOM   3365  HE2 LYS   260       5.380 -21.872   6.465  1.00  0.00      A      
ATOM   3366  HE3 LYS   260       6.651 -22.472   7.338  1.00  0.00      A      
ATOM   3367  NZ  LYS   260       5.820 -23.829   5.897  1.00 29.83      A      
ATOM   3368  HZ1 LYS   260       5.426 -23.908   4.971  1.00  0.00      A      
ATOM   3369  HZ2 LYS   260       5.199 -24.264   6.565  1.00  0.00      A      
ATOM   3370  HZ3 LYS   260       6.630 -24.433   5.917  1.00  0.00      A      
ATOM   3371  C   LYS   260      10.424 -18.027   4.815  1.00 23.14      A      
ATOM   3372  O   LYS   260      11.424 -18.517   5.322  1.00 23.08      A      
ATOM   3373  N   THR   261      10.482 -17.170   3.804  1.00 22.66      A      
ATOM   3374  H   THR   261       9.561 -16.986   3.431  1.00  0.00      A      
ATOM   3375  CA  THR   261      11.655 -16.493   3.192  1.00 22.89      A      
ATOM   3376  HA  THR   261      12.490 -16.973   3.704  1.00  0.00      A      
ATOM   3377  CB  THR   261      11.972 -16.816   1.707  1.00 23.17      A      
ATOM   3378  HB  THR   261      12.803 -16.229   1.315  1.00  0.00      A      
ATOM   3379  CG2 THR   261      12.245 -18.277   1.453  1.00 21.33      A      
ATOM   3380 HG21 THR   261      12.912 -18.741   2.180  1.00  0.00      A      
ATOM   3381 HG22 THR   261      12.499 -18.400   0.400  1.00  0.00      A      
ATOM   3382 HG23 THR   261      11.336 -18.847   1.644  1.00  0.00      A      
ATOM   3383  OG1 THR   261      10.794 -16.531   0.954  1.00 22.69      A      
ATOM   3384  HG1 THR   261      10.148 -17.241   0.920  1.00  0.00      A      
ATOM   3385  C   THR   261      11.697 -14.937   3.399  1.00 22.68      A      
ATOM   3386  O   THR   261      12.436 -14.354   2.686  1.00 23.14      A      
ATOM   3387  N   LEU   262      10.939 -14.417   4.337  1.00 22.71      A      
ATOM   3388  H   LEU   262      10.306 -14.997   4.869  1.00  0.00      A      
ATOM   3389  CA  LEU   262      10.928 -12.967   4.488  1.00 22.41      A      
ATOM   3390  HA  LEU   262      10.556 -12.592   3.534  1.00  0.00      A      
ATOM   3391  CB  LEU   262       9.887 -12.633   5.626  1.00 21.92      A      
ATOM   3392  HB2 LEU   262      10.350 -12.956   6.559  1.00  0.00      A      
ATOM   3393  HB3 LEU   262       8.964 -13.138   5.341  1.00  0.00      A      
ATOM   3394  CG  LEU   262       9.652 -11.133   5.499  1.00 21.72      A      
ATOM   3395  HG  LEU   262      10.545 -10.531   5.667  1.00  0.00      A      
ATOM   3396  CD1 LEU   262       9.026 -10.562   4.208  1.00 21.14      A      
ATOM   3397 HD11 LEU   262       9.827 -10.489   3.472  1.00  0.00      A      
ATOM   3398 HD12 LEU   262       8.611  -9.562   4.331  1.00  0.00      A      
ATOM   3399 HD13 LEU   262       8.186 -11.223   3.996  1.00  0.00      A      
ATOM   3400  CD2 LEU   262       8.723 -10.704   6.646  1.00 21.39      A      
ATOM   3401 HD21 LEU   262       7.763 -11.219   6.603  1.00  0.00      A      
ATOM   3402 HD22 LEU   262       8.624  -9.619   6.596  1.00  0.00      A      
ATOM   3403 HD23 LEU   262       9.311 -11.017   7.509  1.00  0.00      A      
ATOM   3404  C   LEU   262      12.342 -12.375   4.748  1.00 22.14      A      
ATOM   3405  O   LEU   262      12.672 -11.425   3.962  1.00 22.35      A      
ATOM   3406  N   ASN   263      13.119 -12.945   5.693  1.00 22.10      A      
ATOM   3407  H   ASN   263      12.764 -13.753   6.183  1.00  0.00      A      
ATOM   3408  CA  ASN   263      14.447 -12.574   5.915  1.00 22.28      A      
ATOM   3409  HA  ASN   263      14.479 -11.545   6.273  1.00  0.00      A      
ATOM   3410  CB  ASN   263      15.045 -13.398   7.017  1.00 23.12      A      
ATOM   3411  HB2 ASN   263      14.528 -13.225   7.960  1.00  0.00      A      
ATOM   3412  HB3 ASN   263      16.074 -13.090   7.202  1.00  0.00      A      
ATOM   3413  CG  ASN   263      15.074 -14.929   6.690  1.00 23.56      A      
ATOM   3414  OD1 ASN   263      14.365 -15.504   5.886  1.00 26.05      A      
ATOM   3415  ND2 ASN   263      15.901 -15.608   7.443  1.00 23.89      A      
ATOM   3416 HD21 ASN   263      16.425 -15.023   8.078  1.00  0.00      A      
ATOM   3417 HD22 ASN   263      16.053 -16.589   7.255  1.00  0.00      A      
ATOM   3418  C   ASN   263      15.448 -12.574   4.763  1.00 22.35      A      
ATOM   3419  O   ASN   263      16.265 -11.682   4.511  1.00 22.80      A      
ATOM   3420  N   LEU   264      15.382 -13.627   3.909  1.00 21.93      A      
ATOM   3421  H   LEU   264      14.615 -14.264   4.071  1.00  0.00      A      
ATOM   3422  CA  LEU   264      16.164 -13.904   2.676  1.00 22.81      A      
ATOM   3423  HA  LEU   264      17.242 -13.795   2.795  1.00  0.00      A      
ATOM   3424  CB  LEU   264      16.029 -15.311   2.120  1.00 22.66      A      
ATOM   3425  HB2 LEU   264      16.527 -15.322   1.150  1.00  0.00      A      
ATOM   3426  HB3 LEU   264      14.950 -15.418   2.006  1.00  0.00      A      
ATOM   3427  CG  LEU   264      16.425 -16.497   2.940  1.00 23.70      A      
ATOM   3428  HG  LEU   264      15.814 -16.549   3.842  1.00  0.00      A      
ATOM   3429  CD1 LEU   264      16.240 -17.861   2.195  1.00 23.34      A      
ATOM   3430 HD11 LEU   264      16.449 -18.687   2.875  1.00  0.00      A      
ATOM   3431 HD12 LEU   264      16.847 -17.871   1.289  1.00  0.00      A      
ATOM   3432 HD13 LEU   264      15.197 -18.074   1.961  1.00  0.00      A      
ATOM   3433  CD2 LEU   264      17.926 -16.417   3.295  1.00 23.84      A      
ATOM   3434 HD21 LEU   264      18.158 -15.529   3.884  1.00  0.00      A      
ATOM   3435 HD22 LEU   264      18.522 -16.348   2.384  1.00  0.00      A      
ATOM   3436 HD23 LEU   264      18.191 -17.220   3.982  1.00  0.00      A      
ATOM   3437  C   LEU   264      15.852 -12.887   1.598  1.00 22.31      A      
ATOM   3438  O   LEU   264      16.735 -12.600   0.816  1.00 22.78      A      
ATOM   3439  N   ARG   265      14.538 -12.529   1.567  1.00 22.55      A      
ATOM   3440  H   ARG   265      13.908 -12.969   2.221  1.00  0.00      A      
ATOM   3441  CA  ARG   265      14.026 -11.578   0.563  1.00 21.84      A      
ATOM   3442  HA  ARG   265      14.443 -11.750  -0.430  1.00  0.00      A      
ATOM   3443  CB  ARG   265      12.541 -11.855   0.391  1.00 21.30      A      
ATOM   3444  HB2 ARG   265      12.124 -11.016  -0.166  1.00  0.00      A      
ATOM   3445  HB3 ARG   265      12.043 -11.977   1.353  1.00  0.00      A      
ATOM   3446  CG  ARG   265      12.329 -13.158  -0.452  1.00 21.01      A      
ATOM   3447  HG2 ARG   265      12.694 -13.980   0.165  1.00  0.00      A      
ATOM   3448  HG3 ARG   265      12.929 -13.271  -1.355  1.00  0.00      A      
ATOM   3449  CD  ARG   265      10.854 -13.491  -0.740  1.00 20.65      A      
ATOM   3450  HD2 ARG   265      10.899 -14.416  -1.315  1.00  0.00      A      
ATOM   3451  HD3 ARG   265      10.322 -12.846  -1.441  1.00  0.00      A      
ATOM   3452  NE  ARG   265      10.017 -13.672   0.465  1.00 21.70      A      
ATOM   3453  HE  ARG   265      10.054 -14.622   0.807  1.00  0.00      A      
ATOM   3454  CZ  ARG   265       9.327 -12.727   1.013  1.00 20.91      A      
ATOM   3455  NH1 ARG   265       9.239 -11.488   0.630  1.00 19.75      A      
ATOM   3456 HH11 ARG   265       9.730 -11.160  -0.189  1.00  0.00      A      
ATOM   3457 HH12 ARG   265       8.613 -10.808   1.036  1.00  0.00      A      
ATOM   3458  NH2 ARG   265       8.608 -13.080   2.003  1.00 20.75      A      
ATOM   3459 HH21 ARG   265       8.627 -14.018   2.376  1.00  0.00      A      
ATOM   3460 HH22 ARG   265       7.966 -12.393   2.371  1.00  0.00      A      
ATOM   3461  C   ARG   265      14.379 -10.122   0.889  1.00 21.73      A      
ATOM   3462  O   ARG   265      15.066  -9.594  -0.006  1.00 22.52      A      
ATOM   3463  N   MET   266      14.339  -9.733   2.139  1.00 21.54      A      
ATOM   3464  H   MET   266      13.948 -10.336   2.849  1.00  0.00      A      
ATOM   3465  CA  MET   266      14.863  -8.469   2.584  1.00 22.32      A      
ATOM   3466  HA  MET   266      14.435  -7.734   1.902  1.00  0.00      A      
ATOM   3467  CB  MET   266      14.290  -8.112   3.919  1.00 22.44      A      
ATOM   3468  HB2 MET   266      14.824  -7.218   4.240  1.00  0.00      A      
ATOM   3469  HB3 MET   266      14.428  -8.944   4.610  1.00  0.00      A      
ATOM   3470  CG  MET   266      12.741  -7.931   3.925  1.00 23.57      A      
ATOM   3471  HG2 MET   266      12.421  -7.549   4.894  1.00  0.00      A      
ATOM   3472  HG3 MET   266      12.293  -8.925   3.906  1.00  0.00      A      
ATOM   3473  SD  MET   266      11.972  -7.025   2.522  1.00 24.73      A      
ATOM   3474  CE  MET   266      12.785  -5.448   2.593  1.00 23.22      A      
ATOM   3475  HE1 MET   266      12.547  -4.919   3.516  1.00  0.00      A      
ATOM   3476  HE2 MET   266      12.453  -4.668   1.909  1.00  0.00      A      
ATOM   3477  HE3 MET   266      13.865  -5.511   2.455  1.00  0.00      A      
ATOM   3478  C   MET   266      16.452  -8.360   2.447  1.00 21.99      A      
ATOM   3479  O   MET   266      16.965  -7.408   1.899  1.00 21.64      A      
ATOM   3480  N   ASP   267      17.241  -9.358   2.828  1.00 22.15      A      
ATOM   3481  H   ASP   267      16.727 -10.160   3.163  1.00  0.00      A      
ATOM   3482  CA  ASP   267      18.630  -9.486   2.518  1.00 22.48      A      
ATOM   3483  HA  ASP   267      19.123  -8.626   2.973  1.00  0.00      A      
ATOM   3484  CB  ASP   267      19.229 -10.780   3.113  1.00 21.94      A      
ATOM   3485  HB2 ASP   267      20.251 -10.805   2.735  1.00  0.00      A      
ATOM   3486  HB3 ASP   267      18.708 -11.586   2.597  1.00  0.00      A      
ATOM   3487  CG  ASP   267      19.327 -11.008   4.668  1.00 23.67      A      
ATOM   3488  OD1 ASP   267      19.920 -12.000   5.071  1.00 23.91      A      
ATOM   3489  OD2 ASP   267      18.984 -10.200   5.536  1.00 24.22      A      
ATOM   3490  C   ASP   267      19.021  -9.367   1.035  1.00 22.37      A      
ATOM   3491  O   ASP   267      19.865  -8.551   0.675  1.00 22.19      A      
ATOM   3492  N   ARG   268      18.328 -10.040   0.149  1.00 22.72      A      
ATOM   3493  H   ARG   268      17.609 -10.666   0.484  1.00  0.00      A      
ATOM   3494  CA  ARG   268      18.526  -9.957  -1.309  1.00 23.24      A      
ATOM   3495  HA  ARG   268      19.590 -10.024  -1.536  1.00  0.00      A      
ATOM   3496  CB  ARG   268      17.872 -11.152  -1.963  1.00 23.27      A      
ATOM   3497  HB2 ARG   268      16.844 -11.232  -1.609  1.00  0.00      A      
ATOM   3498  HB3 ARG   268      18.306 -12.105  -1.658  1.00  0.00      A      
ATOM   3499  CG  ARG   268      17.910 -11.170  -3.509  1.00 24.34      A      
ATOM   3500  HG2 ARG   268      17.489 -10.227  -3.857  1.00  0.00      A      
ATOM   3501  HG3 ARG   268      17.186 -11.893  -3.886  1.00  0.00      A      
ATOM   3502  CD  ARG   268      19.301 -11.130  -4.255  1.00 25.52      A      
ATOM   3503  HD2 ARG   268      19.877 -10.294  -3.856  1.00  0.00      A      
ATOM   3504  HD3 ARG   268      19.195 -10.840  -5.300  1.00  0.00      A      
ATOM   3505  NE  ARG   268      20.175 -12.266  -4.028  1.00 26.45      A      
ATOM   3506  HE  ARG   268      20.943 -12.269  -3.372  1.00  0.00      A      
ATOM   3507  CZ  ARG   268      20.064 -13.416  -4.627  1.00 27.57      A      
ATOM   3508  NH1 ARG   268      19.346 -13.700  -5.706  1.00 26.99      A      
ATOM   3509 HH11 ARG   268      18.699 -13.043  -6.119  1.00  0.00      A      
ATOM   3510 HH12 ARG   268      19.352 -14.626  -6.110  1.00  0.00      A      
ATOM   3511  NH2 ARG   268      20.851 -14.343  -4.183  1.00 27.74      A      
ATOM   3512 HH21 ARG   268      21.462 -14.120  -3.410  1.00  0.00      A      
ATOM   3513 HH22 ARG   268      20.757 -15.239  -4.641  1.00  0.00      A      
ATOM   3514  C   ARG   268      17.944  -8.645  -1.912  1.00 23.40      A      
ATOM   3515  O   ARG   268      18.562  -8.125  -2.810  1.00 23.54      A      
ATOM   3516  N   HID   269      16.877  -8.044  -1.433  1.00 24.15      A      
ATOM   3517  H   HID   269      16.406  -8.447  -0.636  1.00  0.00      A      
ATOM   3518  CA  HID   269      16.516  -6.696  -1.774  1.00 24.97      A      
ATOM   3519  HA  HID   269      16.513  -6.622  -2.862  1.00  0.00      A      
ATOM   3520  CB  HID   269      15.148  -6.224  -1.302  1.00 25.01      A      
ATOM   3521  HB2 HID   269      14.967  -5.205  -1.644  1.00  0.00      A      
ATOM   3522  HB3 HID   269      15.177  -6.173  -0.213  1.00  0.00      A      
ATOM   3523  CG  HID   269      13.900  -6.913  -1.786  1.00 24.00      A      
ATOM   3524  ND1 HID   269      13.586  -7.155  -3.086  1.00 24.08      A      
ATOM   3525  HD1 HID   269      13.995  -6.704  -3.892  1.00  0.00      A      
ATOM   3526  CE1 HID   269      12.383  -7.727  -3.168  1.00 24.05      A      
ATOM   3527  HE1 HID   269      11.851  -7.830  -4.102  1.00  0.00      A      
ATOM   3528  NE2 HID   269      11.889  -8.016  -1.932  1.00 24.62      A      
ATOM   3529  CD2 HID   269      12.977  -7.626  -1.073  1.00 24.33      A      
ATOM   3530  HD2 HID   269      13.040  -7.825  -0.013  1.00  0.00      A      
ATOM   3531  C   HID   269      17.662  -5.698  -1.388  1.00 25.80      A      
ATOM   3532  O   HID   269      18.126  -4.975  -2.284  1.00 25.23      A      
ATOM   3533  N   CYS   270      18.137  -5.682  -0.125  1.00 26.32      A      
ATOM   3534  H   CYS   270      17.624  -6.268   0.518  1.00  0.00      A      
ATOM   3535  CA  CYS   270      19.118  -4.771   0.319  1.00 26.76      A      
ATOM   3536  HA  CYS   270      18.837  -3.746   0.077  1.00  0.00      A      
ATOM   3537  CB  CYS   270      19.152  -4.832   1.877  1.00 27.77      A      
ATOM   3538  HB2 CYS   270      19.840  -4.067   2.236  1.00  0.00      A      
ATOM   3539  HB3 CYS   270      19.447  -5.839   2.170  1.00  0.00      A      
ATOM   3540  SG  CYS   270      17.635  -4.412   2.675  1.00 29.76      A      
ATOM   3541  HG  CYS   270      17.071  -5.622   2.612  1.00  0.00      A      
ATOM   3542  C   CYS   270      20.448  -5.020  -0.399  1.00 26.81      A      
ATOM   3543  O   CYS   270      21.115  -3.988  -0.696  1.00 26.33      A      
ATOM   3544  N   ALA   271      20.877  -6.242  -0.720  1.00 26.64      A      
ATOM   3545  H   ALA   271      20.190  -6.968  -0.581  1.00  0.00      A      
ATOM   3546  CA  ALA   271      22.022  -6.467  -1.670  1.00 26.13      A      
ATOM   3547  HA  ALA   271      22.873  -5.968  -1.206  1.00  0.00      A      
ATOM   3548  CB  ALA   271      22.312  -7.951  -1.561  1.00 25.95      A      
ATOM   3549  HB1 ALA   271      23.320  -8.258  -1.837  1.00  0.00      A      
ATOM   3550  HB2 ALA   271      21.589  -8.509  -2.156  1.00  0.00      A      
ATOM   3551  HB3 ALA   271      22.120  -8.277  -0.538  1.00  0.00      A      
ATOM   3552  C   ALA   271      21.720  -5.815  -3.065  1.00 26.23      A      
ATOM   3553  O   ALA   271      22.519  -4.930  -3.498  1.00 26.28      A      
ATOM   3554  N   ASN   272      20.700  -6.240  -3.807  1.00 26.62      A      
ATOM   3555  H   ASN   272      20.169  -7.019  -3.445  1.00  0.00      A      
ATOM   3556  CA  ASN   272      20.430  -5.674  -5.108  1.00 26.97      A      
ATOM   3557  HA  ASN   272      21.261  -6.059  -5.698  1.00  0.00      A      
ATOM   3558  CB  ASN   272      19.203  -6.362  -5.798  1.00 26.21      A      
ATOM   3559  HB2 ASN   272      18.951  -5.914  -6.759  1.00  0.00      A      
ATOM   3560  HB3 ASN   272      18.353  -6.263  -5.124  1.00  0.00      A      
ATOM   3561  CG  ASN   272      19.441  -7.884  -6.113  1.00 26.52      A      
ATOM   3562  OD1 ASN   272      20.497  -8.513  -5.911  1.00 25.96      A      
ATOM   3563  ND2 ASN   272      18.396  -8.419  -6.689  1.00 23.95      A      
ATOM   3564 HD21 ASN   272      17.482  -8.041  -6.483  1.00  0.00      A      
ATOM   3565 HD22 ASN   272      18.529  -9.261  -7.231  1.00  0.00      A      
ATOM   3566  C   ASN   272      20.298  -4.178  -5.130  1.00 27.40      A      
ATOM   3567  O   ASN   272      20.947  -3.522  -5.971  1.00 27.29      A      
ATOM   3568  N   ALA   273      19.583  -3.592  -4.186  1.00 27.40      A      
ATOM   3569  H   ALA   273      19.128  -4.249  -3.568  1.00  0.00      A      
ATOM   3570  CA  ALA   273      19.380  -2.144  -4.101  1.00 28.32      A      
ATOM   3571  HA  ALA   273      18.962  -1.838  -5.059  1.00  0.00      A      
ATOM   3572  CB  ALA   273      18.243  -1.835  -3.124  1.00 28.18      A      
ATOM   3573  HB1 ALA   273      17.895  -0.806  -3.218  1.00  0.00      A      
ATOM   3574  HB2 ALA   273      18.594  -2.063  -2.117  1.00  0.00      A      
ATOM   3575  HB3 ALA   273      17.461  -2.572  -3.309  1.00  0.00      A      
ATOM   3576  C   ALA   273      20.569  -1.338  -3.799  1.00 28.40      A      
ATOM   3577  O   ALA   273      20.759  -0.297  -4.462  1.00 28.80      A      
ATOM   3578  N   GLN   274      21.433  -1.749  -2.915  1.00 28.59      A      
ATOM   3579  H   GLN   274      21.276  -2.644  -2.474  1.00  0.00      A      
ATOM   3580  CA  GLN   274      22.701  -0.988  -2.560  1.00 28.53      A      
ATOM   3581  HA  GLN   274      22.402   0.052  -2.428  1.00  0.00      A      
ATOM   3582  CB  GLN   274      23.295  -1.546  -1.266  1.00 29.17      A      
ATOM   3583  HB2 GLN   274      23.686  -2.544  -1.466  1.00  0.00      A      
ATOM   3584  HB3 GLN   274      22.638  -1.495  -0.398  1.00  0.00      A      
ATOM   3585  CG  GLN   274      24.597  -0.834  -0.847  1.00 30.58      A      
ATOM   3586  HG2 GLN   274      25.217  -0.714  -1.736  1.00  0.00      A      
ATOM   3587  HG3 GLN   274      25.010  -1.493  -0.083  1.00  0.00      A      
ATOM   3588  CD  GLN   274      24.371   0.512  -0.219  1.00 30.71      A      
ATOM   3589  OE1 GLN   274      23.427   0.710   0.523  1.00 31.96      A      
ATOM   3590  NE2 GLN   274      25.242   1.452  -0.448  1.00 30.90      A      
ATOM   3591 HE21 GLN   274      25.194   2.280   0.127  1.00  0.00      A      
ATOM   3592 HE22 GLN   274      26.088   1.338  -0.987  1.00  0.00      A      
ATOM   3593  C   GLN   274      23.648  -0.879  -3.762  1.00 28.56      A      
ATOM   3594  O   GLN   274      24.126   0.231  -4.025  1.00 28.92      A      
ATOM   3595  N   VAL   275      23.941  -2.014  -4.467  1.00 28.57      A      
ATOM   3596  H   VAL   275      23.392  -2.810  -4.176  1.00  0.00      A      
ATOM   3597  CA  VAL   275      24.833  -2.141  -5.613  1.00 28.63      A      
ATOM   3598  HA  VAL   275      25.845  -1.803  -5.388  1.00  0.00      A      
ATOM   3599  CB  VAL   275      24.954  -3.645  -6.117  1.00 27.75      A      
ATOM   3600  HB  VAL   275      23.960  -4.055  -6.294  1.00  0.00      A      
ATOM   3601  CG1 VAL   275      25.745  -3.716  -7.473  1.00 27.56      A      
ATOM   3602 HG11 VAL   275      26.758  -3.371  -7.266  1.00  0.00      A      
ATOM   3603 HG12 VAL   275      25.235  -3.076  -8.193  1.00  0.00      A      
ATOM   3604 HG13 VAL   275      25.777  -4.728  -7.876  1.00  0.00      A      
ATOM   3605  CG2 VAL   275      25.749  -4.530  -5.127  1.00 27.97      A      
ATOM   3606 HG21 VAL   275      26.702  -4.045  -4.920  1.00  0.00      A      
ATOM   3607 HG22 VAL   275      26.007  -5.468  -5.618  1.00  0.00      A      
ATOM   3608 HG23 VAL   275      25.208  -4.541  -4.181  1.00  0.00      A      
ATOM   3609  C   VAL   275      24.360  -1.188  -6.707  1.00 28.88      A      
ATOM   3610  O   VAL   275      25.100  -0.550  -7.502  1.00 28.51      A      
ATOM   3611  N   LEU   276      22.987  -1.115  -6.818  1.00 29.33      A      
ATOM   3612  H   LEU   276      22.416  -1.776  -6.311  1.00  0.00      A      
ATOM   3613  CA  LEU   276      22.274  -0.370  -7.891  1.00 30.16      A      
ATOM   3614  HA  LEU   276      22.881  -0.591  -8.769  1.00  0.00      A      
ATOM   3615  CB  LEU   276      20.927  -1.049  -8.164  1.00 30.57      A      
ATOM   3616  HB2 LEU   276      20.346  -0.886  -7.256  1.00  0.00      A      
ATOM   3617  HB3 LEU   276      21.138  -2.084  -8.436  1.00  0.00      A      
ATOM   3618  CG  LEU   276      20.132  -0.496  -9.346  1.00 32.38      A      
ATOM   3619  HG  LEU   276      19.722   0.491  -9.133  1.00  0.00      A      
ATOM   3620  CD1 LEU   276      21.037  -0.351 -10.614  1.00 32.86      A      
ATOM   3621 HD11 LEU   276      21.525  -1.318 -10.736  1.00  0.00      A      
ATOM   3622 HD12 LEU   276      21.782   0.442 -10.546  1.00  0.00      A      
ATOM   3623 HD13 LEU   276      20.341  -0.294 -11.451  1.00  0.00      A      
ATOM   3624  CD2 LEU   276      19.019  -1.464  -9.778  1.00 32.73      A      
ATOM   3625 HD21 LEU   276      19.544  -2.391 -10.009  1.00  0.00      A      
ATOM   3626 HD22 LEU   276      18.468  -1.045 -10.619  1.00  0.00      A      
ATOM   3627 HD23 LEU   276      18.269  -1.730  -9.034  1.00  0.00      A      
ATOM   3628  C   LEU   276      22.261   1.094  -7.539  1.00 30.65      A      
ATOM   3629  O   LEU   276      22.623   1.878  -8.414  1.00 29.91      A      
ATOM   3630  N   ALA   277      21.950   1.548  -6.296  1.00 30.85      A      
ATOM   3631  H   ALA   277      21.618   0.824  -5.676  1.00  0.00      A      
ATOM   3632  CA  ALA   277      22.004   2.948  -5.870  1.00 32.08      A      
ATOM   3633  HA  ALA   277      21.278   3.465  -6.497  1.00  0.00      A      
ATOM   3634  CB  ALA   277      21.527   3.032  -4.417  1.00 31.92      A      
ATOM   3635  HB1 ALA   277      22.275   2.457  -3.870  1.00  0.00      A      
ATOM   3636  HB2 ALA   277      20.504   2.661  -4.350  1.00  0.00      A      
ATOM   3637  HB3 ALA   277      21.460   4.077  -4.115  1.00  0.00      A      
ATOM   3638  C   ALA   277      23.426   3.493  -6.015  1.00 32.52      A      
ATOM   3639  O   ALA   277      23.478   4.618  -6.510  1.00 32.75      A      
ATOM   3640  N   GLU   278      24.481   2.673  -5.844  1.00 33.14      A      
ATOM   3641  H   GLU   278      24.164   1.750  -5.585  1.00  0.00      A      
ATOM   3642  CA  GLU   278      25.884   3.020  -6.066  1.00 33.88      A      
ATOM   3643  HA  GLU   278      26.013   4.001  -5.608  1.00  0.00      A      
ATOM   3644  CB  GLU   278      26.805   2.007  -5.366  1.00 34.64      A      
ATOM   3645  HB2 GLU   278      27.816   2.182  -5.735  1.00  0.00      A      
ATOM   3646  HB3 GLU   278      26.516   1.009  -5.696  1.00  0.00      A      
ATOM   3647  CG  GLU   278      26.873   2.049  -3.873  1.00 35.57      A      
ATOM   3648  HG2 GLU   278      25.850   1.900  -3.528  1.00  0.00      A      
ATOM   3649  HG3 GLU   278      27.275   3.056  -3.772  1.00  0.00      A      
ATOM   3650  CD  GLU   278      27.856   1.041  -3.217  1.00 37.07      A      
ATOM   3651  OE1 GLU   278      27.832   0.917  -1.975  1.00 38.16      A      
ATOM   3652  OE2 GLU   278      28.820   0.550  -3.853  1.00 38.44      A      
ATOM   3653  C   GLU   278      26.190   3.216  -7.539  1.00 34.27      A      
ATOM   3654  O   GLU   278      26.973   4.080  -7.907  1.00 34.59      A      
ATOM   3655  N   PHE   279      25.609   2.388  -8.421  1.00 34.19      A      
ATOM   3656  H   PHE   279      24.905   1.757  -8.065  1.00  0.00      A      
ATOM   3657  CA  PHE   279      25.779   2.472  -9.887  1.00 34.04      A      
ATOM   3658  HA  PHE   279      26.855   2.408 -10.052  1.00  0.00      A      
ATOM   3659  CB  PHE   279      25.155   1.281 -10.677  1.00 33.31      A      
ATOM   3660  HB2 PHE   279      24.116   1.168 -10.370  1.00  0.00      A      
ATOM   3661  HB3 PHE   279      25.799   0.476 -10.324  1.00  0.00      A      
ATOM   3662  CG  PHE   279      25.204   1.318 -12.159  1.00 32.83      A      
ATOM   3663  CD1 PHE   279      26.439   1.038 -12.766  1.00 33.03      A      
ATOM   3664  HD1 PHE   279      27.281   0.604 -12.247  1.00  0.00      A      
ATOM   3665  CE1 PHE   279      26.721   1.217 -14.086  1.00 32.68      A      
ATOM   3666  HE1 PHE   279      27.620   0.872 -14.574  1.00  0.00      A      
ATOM   3667  CZ  PHE   279      25.633   1.608 -14.829  1.00 32.72      A      
ATOM   3668  HZ  PHE   279      25.729   1.605 -15.905  1.00  0.00      A      
ATOM   3669  CE2 PHE   279      24.375   1.968 -14.294  1.00 33.19      A      
ATOM   3670  HE2 PHE   279      23.560   2.293 -14.923  1.00  0.00      A      
ATOM   3671  CD2 PHE   279      24.141   1.816 -12.917  1.00 32.73      A      
ATOM   3672  HD2 PHE   279      23.253   2.155 -12.405  1.00  0.00      A      
ATOM   3673  C   PHE   279      25.240   3.807 -10.382  1.00 34.46      A      
ATOM   3674  O   PHE   279      25.953   4.543 -11.016  1.00 33.62      A      
ATOM   3675  N   LEU   280      24.070   4.256  -9.842  1.00 35.34      A      
ATOM   3676  H   LEU   280      23.614   3.598  -9.225  1.00  0.00      A      
ATOM   3677  CA  LEU   280      23.252   5.467 -10.160  1.00 36.91      A      
ATOM   3678  HA  LEU   280      23.207   5.655 -11.233  1.00  0.00      A      
ATOM   3679  CB  LEU   280      21.743   5.218  -9.728  1.00 37.54      A      
ATOM   3680  HB2 LEU   280      21.304   6.201  -9.898  1.00  0.00      A      
ATOM   3681  HB3 LEU   280      21.812   4.891  -8.690  1.00  0.00      A      
ATOM   3682  CG  LEU   280      20.987   4.045 -10.521  1.00 38.09      A      
ATOM   3683  HG  LEU   280      21.590   3.146 -10.642  1.00  0.00      A      
ATOM   3684  CD1 LEU   280      19.561   3.784  -9.887  1.00 39.65      A      
ATOM   3685 HD11 LEU   280      19.714   3.229  -8.962  1.00  0.00      A      
ATOM   3686 HD12 LEU   280      18.901   3.293 -10.602  1.00  0.00      A      
ATOM   3687 HD13 LEU   280      19.150   4.775  -9.693  1.00  0.00      A      
ATOM   3688  CD2 LEU   280      20.856   4.415 -11.958  1.00 38.53      A      
ATOM   3689 HD21 LEU   280      20.354   3.563 -12.418  1.00  0.00      A      
ATOM   3690 HD22 LEU   280      21.858   4.500 -12.377  1.00  0.00      A      
ATOM   3691 HD23 LEU   280      20.416   5.403 -12.090  1.00  0.00      A      
ATOM   3692  C   LEU   280      23.832   6.749  -9.553  1.00 37.85      A      
ATOM   3693  O   LEU   280      23.860   7.781 -10.203  1.00 38.07      A      
ATOM   3694  N   ALA   281      24.362   6.617  -8.306  1.00 39.24      A      
ATOM   3695  H   ALA   281      24.100   5.821  -7.742  1.00  0.00      A      
ATOM   3696  CA  ALA   281      25.281   7.666  -7.709  1.00 40.70      A      
ATOM   3697  HA  ALA   281      24.785   8.623  -7.548  1.00  0.00      A      
ATOM   3698  CB  ALA   281      25.584   7.340  -6.328  1.00 40.22      A      
ATOM   3699  HB1 ALA   281      26.011   6.340  -6.243  1.00  0.00      A      
ATOM   3700  HB2 ALA   281      24.670   7.390  -5.736  1.00  0.00      A      
ATOM   3701  HB3 ALA   281      26.294   8.042  -5.892  1.00  0.00      A      
ATOM   3702  C   ALA   281      26.473   7.864  -8.622  1.00 41.86      A      
ATOM   3703  O   ALA   281      27.176   8.867  -8.478  1.00 42.21      A      
ATOM   3704  N   GLN   283      26.418   8.084 -12.258  1.00 44.98      A      
ATOM   3705  H   GLN   283      26.065   8.656 -11.505  1.00  0.00      A      
ATOM   3706  CA  GLN   283      25.875   8.270 -13.566  1.00 45.34      A      
ATOM   3707  HA  GLN   283      26.620   7.997 -14.313  1.00  0.00      A      
ATOM   3708  CB  GLN   283      24.497   7.661 -13.720  1.00 45.57      A      
ATOM   3709  HB2 GLN   283      23.992   7.901 -14.655  1.00  0.00      A      
ATOM   3710  HB3 GLN   283      23.913   7.875 -12.824  1.00  0.00      A      
ATOM   3711  CG  GLN   283      24.681   6.095 -13.753  1.00 45.35      A      
ATOM   3712  HG2 GLN   283      23.688   5.676 -13.916  1.00  0.00      A      
ATOM   3713  HG3 GLN   283      24.906   5.858 -12.714  1.00  0.00      A      
ATOM   3714  CD  GLN   283      25.771   5.569 -14.644  1.00 45.61      A      
ATOM   3715  OE1 GLN   283      25.570   5.371 -15.850  1.00 45.63      A      
ATOM   3716  NE2 GLN   283      26.835   5.057 -14.072  1.00 44.89      A      
ATOM   3717 HE21 GLN   283      26.864   5.040 -13.062  1.00  0.00      A      
ATOM   3718 HE22 GLN   283      27.458   4.510 -14.648  1.00  0.00      A      
ATOM   3719  C   GLN   283      25.823   9.749 -13.965  1.00 45.70      A      
ATOM   3720  O   GLN   283      25.095  10.435 -13.212  1.00 45.39      A      
ATOM   3721  N   VAL   286      21.908  10.909 -13.913  1.00 46.87      A      
ATOM   3722  H   VAL   286      22.488  10.111 -14.129  1.00  0.00      A      
ATOM   3723  CA  VAL   286      21.107  11.013 -12.669  1.00 47.10      A      
ATOM   3724  HA  VAL   286      20.051  11.171 -12.890  1.00  0.00      A      
ATOM   3725  CB  VAL   286      21.260   9.672 -11.921  1.00 46.59      A      
ATOM   3726  HB  VAL   286      22.335   9.498 -11.888  1.00  0.00      A      
ATOM   3727  CG1 VAL   286      20.637   9.545 -10.491  1.00 46.35      A      
ATOM   3728 HG11 VAL   286      19.552   9.651 -10.517  1.00  0.00      A      
ATOM   3729 HG12 VAL   286      21.067  10.323  -9.860  1.00  0.00      A      
ATOM   3730 HG13 VAL   286      20.979   8.609 -10.049  1.00  0.00      A      
ATOM   3731  CG2 VAL   286      20.571   8.550 -12.668  1.00 46.02      A      
ATOM   3732 HG21 VAL   286      21.237   8.279 -13.487  1.00  0.00      A      
ATOM   3733 HG22 VAL   286      19.591   8.792 -13.078  1.00  0.00      A      
ATOM   3734 HG23 VAL   286      20.482   7.664 -12.039  1.00  0.00      A      
ATOM   3735  C   VAL   286      21.544  12.126 -11.810  1.00 47.76      A      
ATOM   3736  O   VAL   286      22.680  12.300 -11.414  1.00 47.74      A      
ATOM   3737  N   GLU   287      20.555  12.975 -11.534  1.00 48.33      A      
ATOM   3738  H   GLU   287      19.613  12.792 -11.851  1.00  0.00      A      
ATOM   3739  CA  GLU   287      20.795  14.318 -10.970  1.00 48.95      A      
ATOM   3740  HA  GLU   287      21.749  14.773 -11.238  1.00  0.00      A      
ATOM   3741  CB  GLU   287      19.772  15.200 -11.602  1.00 50.25      A      
ATOM   3742  HB2 GLU   287      18.838  14.857 -11.157  1.00  0.00      A      
ATOM   3743  HB3 GLU   287      19.664  14.857 -12.631  1.00  0.00      A      
ATOM   3744  CG  GLU   287      20.042  16.771 -11.510  1.00 52.21      A      
ATOM   3745  HG2 GLU   287      21.075  16.993 -11.779  1.00  0.00      A      
ATOM   3746  HG3 GLU   287      19.884  16.995 -10.455  1.00  0.00      A      
ATOM   3747  CD  GLU   287      19.064  17.613 -12.357  1.00 53.54      A      
ATOM   3748  OE1 GLU   287      19.557  18.714 -12.651  1.00 54.43      A      
ATOM   3749  OE2 GLU   287      17.851  17.240 -12.553  1.00 53.86      A      
ATOM   3750  C   GLU   287      20.682  14.274  -9.417  1.00 48.62      A      
ATOM   3751  O   GLU   287      21.535  14.797  -8.665  1.00 48.70      A      
ATOM   3752  N   LEU   288      19.748  13.424  -8.900  1.00 47.87      A      
ATOM   3753  H   LEU   288      19.217  12.928  -9.602  1.00  0.00      A      
ATOM   3754  CA  LEU   288      19.450  13.229  -7.483  1.00 47.53      A      
ATOM   3755  HA  LEU   288      20.390  13.258  -6.932  1.00  0.00      A      
ATOM   3756  CB  LEU   288      18.506  14.339  -7.008  1.00 48.09      A      
ATOM   3757  HB2 LEU   288      17.570  14.160  -7.537  1.00  0.00      A      
ATOM   3758  HB3 LEU   288      18.823  15.250  -7.515  1.00  0.00      A      
ATOM   3759  CG  LEU   288      18.300  14.541  -5.500  1.00 48.96      A      
ATOM   3760  HG  LEU   288      17.828  13.633  -5.123  1.00  0.00      A      
ATOM   3761  CD1 LEU   288      19.602  14.748  -4.681  1.00 49.45      A      
ATOM   3762 HD11 LEU   288      20.147  15.682  -4.820  1.00  0.00      A      
ATOM   3763 HD12 LEU   288      20.280  13.954  -4.994  1.00  0.00      A      
ATOM   3764 HD13 LEU   288      19.363  14.712  -3.618  1.00  0.00      A      
ATOM   3765  CD2 LEU   288      17.378  15.812  -5.372  1.00 49.19      A      
ATOM   3766 HD21 LEU   288      17.078  15.892  -4.327  1.00  0.00      A      
ATOM   3767 HD22 LEU   288      16.664  15.840  -6.194  1.00  0.00      A      
ATOM   3768 HD23 LEU   288      18.013  16.681  -5.544  1.00  0.00      A      
ATOM   3769  C   LEU   288      18.943  11.797  -7.272  1.00 46.72      A      
ATOM   3770  O   LEU   288      17.939  11.469  -7.850  1.00 46.60      A      
ATOM   3771  N   ILE   289      19.656  10.965  -6.536  1.00 45.75      A      
ATOM   3772  H   ILE   289      20.472  11.270  -6.026  1.00  0.00      A      
ATOM   3773  CA  ILE   289      19.092   9.683  -6.064  1.00 44.74      A      
ATOM   3774  HA  ILE   289      18.272   9.364  -6.708  1.00  0.00      A      
ATOM   3775  CB  ILE   289      19.970   8.492  -6.333  1.00 45.23      A      
ATOM   3776  HB  ILE   289      20.150   8.324  -7.395  1.00  0.00      A      
ATOM   3777  CG2 ILE   289      21.381   8.764  -5.628  1.00 45.27      A      
ATOM   3778 HG21 ILE   289      21.990   9.417  -6.254  1.00  0.00      A      
ATOM   3779 HG22 ILE   289      21.891   7.805  -5.720  1.00  0.00      A      
ATOM   3780 HG23 ILE   289      21.348   9.254  -4.655  1.00  0.00      A      
ATOM   3781  CG1 ILE   289      19.364   7.227  -5.743  1.00 45.67      A      
ATOM   3782 HG12 ILE   289      18.309   7.218  -6.018  1.00  0.00      A      
ATOM   3783 HG13 ILE   289      19.499   7.163  -4.663  1.00  0.00      A      
ATOM   3784  CD1 ILE   289      19.990   5.954  -6.457  1.00 46.63      A      
ATOM   3785 HD11 ILE   289      19.738   4.945  -6.130  1.00  0.00      A      
ATOM   3786 HD12 ILE   289      21.061   6.132  -6.368  1.00  0.00      A      
ATOM   3787 HD13 ILE   289      19.663   5.955  -7.497  1.00  0.00      A      
ATOM   3788  C   ILE   289      18.621   9.819  -4.619  1.00 43.82      A      
ATOM   3789  O   ILE   289      19.290  10.442  -3.738  1.00 43.94      A      
ATOM   3790  N   HIP   290      17.468   9.228  -4.296  1.00 42.54      A      
ATOM   3791  H   HIP   290      16.885   8.833  -5.019  1.00  0.00      A      
ATOM   3792  CA  HIP   290      16.968   8.961  -2.934  1.00 41.38      A      
ATOM   3793  HA  HIP   290      17.657   9.420  -2.225  1.00  0.00      A      
ATOM   3794  CB  HIP   290      15.506   9.545  -2.749  1.00 42.25      A      
ATOM   3795  HB2 HIP   290      15.248   9.667  -1.698  1.00  0.00      A      
ATOM   3796  HB3 HIP   290      14.753   8.869  -3.153  1.00  0.00      A      
ATOM   3797  CG  HIP   290      15.267  10.879  -3.458  1.00 43.25      A      
ATOM   3798  ND1 HIP   290      15.885  12.061  -3.141  1.00 43.76      A      
ATOM   3799  HD1 HIP   290      16.393  12.218  -2.283  1.00  0.00      A      
ATOM   3800  CE1 HIP   290      15.469  13.000  -3.987  1.00 44.06      A      
ATOM   3801  HE1 HIP   290      15.695  14.057  -3.972  1.00  0.00      A      
ATOM   3802  NE2 HIP   290      14.507  12.529  -4.803  1.00 44.35      A      
ATOM   3803  HE2 HIP   290      13.958  13.065  -5.460  1.00  0.00      A      
ATOM   3804  CD2 HIP   290      14.461  11.139  -4.549  1.00 43.90      A      
ATOM   3805  HD2 HIP   290      13.713  10.525  -5.029  1.00  0.00      A      
ATOM   3806  C   HIP   290      17.058   7.487  -2.655  1.00 40.16      A      
ATOM   3807  O   HIP   290      16.278   6.725  -3.265  1.00 39.87      A      
ATOM   3808  N   TYR   291      17.952   7.037  -1.784  1.00 38.12      A      
ATOM   3809  H   TYR   291      18.667   7.673  -1.460  1.00  0.00      A      
ATOM   3810  CA  TYR   291      18.069   5.716  -1.220  1.00 36.27      A      
ATOM   3811  HA  TYR   291      17.097   5.225  -1.174  1.00  0.00      A      
ATOM   3812  CB  TYR   291      18.912   4.816  -2.104  1.00 34.77      A      
ATOM   3813  HB2 TYR   291      19.887   5.298  -2.176  1.00  0.00      A      
ATOM   3814  HB3 TYR   291      18.398   4.811  -3.065  1.00  0.00      A      
ATOM   3815  CG  TYR   291      19.040   3.389  -1.595  1.00 33.00      A      
ATOM   3816  CD1 TYR   291      17.926   2.603  -1.418  1.00 31.85      A      
ATOM   3817  HD1 TYR   291      16.940   2.942  -1.701  1.00  0.00      A      
ATOM   3818  CE1 TYR   291      17.956   1.278  -1.048  1.00 31.86      A      
ATOM   3819  HE1 TYR   291      16.971   0.840  -1.123  1.00  0.00      A      
ATOM   3820  CZ  TYR   291      19.196   0.768  -0.668  1.00 31.67      A      
ATOM   3821  OH  TYR   291      19.358  -0.465  -0.281  1.00 31.93      A      
ATOM   3822  HH  TYR   291      18.526  -0.943  -0.301  1.00  0.00      A      
ATOM   3823  CE2 TYR   291      20.365   1.565  -0.754  1.00 31.90      A      
ATOM   3824  HE2 TYR   291      21.321   1.127  -0.505  1.00  0.00      A      
ATOM   3825  CD2 TYR   291      20.308   2.839  -1.301  1.00 32.51      A      
ATOM   3826  HD2 TYR   291      21.193   3.386  -1.590  1.00  0.00      A      
ATOM   3827  C   TYR   291      18.761   5.828   0.128  1.00 35.72      A      
ATOM   3828  O   TYR   291      19.839   6.468   0.195  1.00 35.82      A      
ATOM   3829  N   PRO   292      18.201   5.185   1.168  1.00 35.51      A      
ATOM   3830  CD  PRO   292      16.864   4.596   1.250  1.00 35.25      A      
ATOM   3831  HD2 PRO   292      16.967   3.514   1.334  1.00  0.00      A      
ATOM   3832  HD3 PRO   292      16.132   4.769   0.461  1.00  0.00      A      
ATOM   3833  CG  PRO   292      16.447   5.168   2.567  1.00 34.97      A      
ATOM   3834  HG2 PRO   292      15.617   4.722   3.116  1.00  0.00      A      
ATOM   3835  HG3 PRO   292      16.169   6.208   2.391  1.00  0.00      A      
ATOM   3836  CB  PRO   292      17.681   5.037   3.489  1.00 35.50      A      
ATOM   3837  HB2 PRO   292      17.866   3.978   3.669  1.00  0.00      A      
ATOM   3838  HB3 PRO   292      17.635   5.657   4.384  1.00  0.00      A      
ATOM   3839  CA  PRO   292      18.748   5.468   2.487  1.00 35.30      A      
ATOM   3840  HA  PRO   292      18.847   6.553   2.531  1.00  0.00      A      
ATOM   3841  C   PRO   292      20.103   4.963   2.914  1.00 35.53      A      
ATOM   3842  O   PRO   292      20.553   5.246   4.025  1.00 35.54      A      
ATOM   3843  N   GLY   293      20.814   4.190   2.031  1.00 35.28      A      
ATOM   3844  H   GLY   293      20.378   4.054   1.130  1.00  0.00      A      
ATOM   3845  CA  GLY   293      22.076   3.457   2.182  1.00 35.82      A      
ATOM   3846  HA2 GLY   293      22.054   2.457   1.749  1.00  0.00      A      
ATOM   3847  HA3 GLY   293      22.127   3.286   3.257  1.00  0.00      A      
ATOM   3848  C   GLY   293      23.274   4.245   1.672  1.00 35.84      A      
ATOM   3849  O   GLY   293      24.381   3.991   2.007  1.00 35.47      A      
ATOM   3850  N   LEU   294      23.037   5.229   0.776  1.00 36.50      A      
ATOM   3851  H   LEU   294      22.108   5.420   0.430  1.00  0.00      A      
ATOM   3852  CA  LEU   294      24.071   6.166   0.418  1.00 37.39      A      
ATOM   3853  HA  LEU   294      25.029   5.653   0.335  1.00  0.00      A      
ATOM   3854  CB  LEU   294      23.642   7.011  -0.780  1.00 37.48      A      
ATOM   3855  HB2 LEU   294      24.321   7.858  -0.879  1.00  0.00      A      
ATOM   3856  HB3 LEU   294      22.653   7.392  -0.528  1.00  0.00      A      
ATOM   3857  CG  LEU   294      23.728   6.171  -2.079  1.00 37.65      A      
ATOM   3858  HG  LEU   294      23.252   5.219  -1.845  1.00  0.00      A      
ATOM   3859  CD1 LEU   294      22.880   6.887  -3.124  1.00 37.32      A      
ATOM   3860 HD11 LEU   294      21.830   7.109  -2.936  1.00  0.00      A      
ATOM   3861 HD12 LEU   294      22.759   6.137  -3.906  1.00  0.00      A      
ATOM   3862 HD13 LEU   294      23.416   7.781  -3.444  1.00  0.00      A      
ATOM   3863  CD2 LEU   294      25.155   5.800  -2.564  1.00 38.01      A      
ATOM   3864 HD21 LEU   294      25.551   6.771  -2.864  1.00  0.00      A      
ATOM   3865 HD22 LEU   294      25.123   5.106  -3.404  1.00  0.00      A      
ATOM   3866 HD23 LEU   294      25.745   5.294  -1.800  1.00  0.00      A      
ATOM   3867  C   LEU   294      24.314   7.142   1.584  1.00 38.03      A      
ATOM   3868  O   LEU   294      23.381   7.766   2.130  1.00 37.15      A      
ATOM   3869  N   ALA   295      25.602   7.313   1.939  1.00 39.29      A      
ATOM   3870  H   ALA   295      26.311   6.797   1.439  1.00  0.00      A      
ATOM   3871  CA  ALA   295      26.016   8.309   3.037  1.00 40.33      A      
ATOM   3872  HA  ALA   295      25.467   8.061   3.945  1.00  0.00      A      
ATOM   3873  CB  ALA   295      27.564   8.210   3.341  1.00 41.16      A      
ATOM   3874  HB1 ALA   295      27.969   8.806   4.158  1.00  0.00      A      
ATOM   3875  HB2 ALA   295      28.157   8.665   2.547  1.00  0.00      A      
ATOM   3876  HB3 ALA   295      27.873   7.169   3.437  1.00  0.00      A      
ATOM   3877  C   ALA   295      25.654   9.733   2.747  1.00 40.95      A      
ATOM   3878  O   ALA   295      25.645  10.524   3.733  1.00 41.68      A      
ATOM   3879  N   SER   296      25.400  10.026   1.492  1.00 41.05      A      
ATOM   3880  H   SER   296      25.393   9.308   0.782  1.00  0.00      A      
ATOM   3881  CA  SER   296      24.962  11.357   1.073  1.00 41.24      A      
ATOM   3882  HA  SER   296      25.642  12.119   1.455  1.00  0.00      A      
ATOM   3883  CB  SER   296      24.982  11.424  -0.434  1.00 41.34      A      
ATOM   3884  HB2 SER   296      26.040  11.519  -0.676  1.00  0.00      A      
ATOM   3885  HB3 SER   296      24.462  12.264  -0.896  1.00  0.00      A      
ATOM   3886  OG  SER   296      24.389  10.264  -1.021  1.00 42.10      A      
ATOM   3887  HG  SER   296      23.653  10.569  -1.557  1.00  0.00      A      
ATOM   3888  C   SER   296      23.538  11.817   1.469  1.00 40.93      A      
ATOM   3889  O   SER   296      23.205  13.015   1.289  1.00 41.53      A      
ATOM   3890  N   PHE   297      22.745  10.872   1.862  1.00 40.21      A      
ATOM   3891  H   PHE   297      23.178   9.971   2.007  1.00  0.00      A      
ATOM   3892  CA  PHE   297      21.296  10.973   2.136  1.00 38.90      A      
ATOM   3893  HA  PHE   297      20.903  11.310   1.177  1.00  0.00      A      
ATOM   3894  CB  PHE   297      20.784   9.584   2.380  1.00 37.97      A      
ATOM   3895  HB2 PHE   297      21.340   9.024   3.132  1.00  0.00      A      
ATOM   3896  HB3 PHE   297      20.955   9.023   1.462  1.00  0.00      A      
ATOM   3897  CG  PHE   297      19.239   9.471   2.667  1.00 37.58      A      
ATOM   3898  CD1 PHE   297      18.382   9.785   1.625  1.00 37.03      A      
ATOM   3899  HD1 PHE   297      18.712  10.203   0.685  1.00  0.00      A      
ATOM   3900  CE1 PHE   297      17.007   9.820   1.823  1.00 37.54      A      
ATOM   3901  HE1 PHE   297      16.354  10.136   1.023  1.00  0.00      A      
ATOM   3902  CZ  PHE   297      16.416   9.430   3.093  1.00 36.64      A      
ATOM   3903  HZ  PHE   297      15.347   9.484   3.232  1.00  0.00      A      
ATOM   3904  CE2 PHE   297      17.208   8.937   4.081  1.00 37.08      A      
ATOM   3905  HE2 PHE   297      16.758   8.558   4.987  1.00  0.00      A      
ATOM   3906  CD2 PHE   297      18.659   9.005   3.872  1.00 37.10      A      
ATOM   3907  HD2 PHE   297      19.406   8.662   4.573  1.00  0.00      A      
ATOM   3908  C   PHE   297      20.976  11.978   3.309  1.00 38.96      A      
ATOM   3909  O   PHE   297      21.659  11.888   4.300  1.00 38.55      A      
ATOM   3910  N   PRO   298      19.898  12.807   3.294  1.00 39.18      A      
ATOM   3911  CD  PRO   298      18.884  12.905   2.285  1.00 38.94      A      
ATOM   3912  HD2 PRO   298      17.984  12.352   2.552  1.00  0.00      A      
ATOM   3913  HD3 PRO   298      19.322  12.548   1.352  1.00  0.00      A      
ATOM   3914  CG  PRO   298      18.560  14.384   2.189  1.00 39.28      A      
ATOM   3915  HG2 PRO   298      17.527  14.569   1.894  1.00  0.00      A      
ATOM   3916  HG3 PRO   298      19.260  14.900   1.532  1.00  0.00      A      
ATOM   3917  CB  PRO   298      18.659  14.807   3.749  1.00 39.36      A      
ATOM   3918  HB2 PRO   298      17.688  14.703   4.234  1.00  0.00      A      
ATOM   3919  HB3 PRO   298      18.936  15.855   3.864  1.00  0.00      A      
ATOM   3920  CA  PRO   298      19.693  13.815   4.341  1.00 39.18      A      
ATOM   3921  HA  PRO   298      20.545  14.439   4.611  1.00  0.00      A      
ATOM   3922  C   PRO   298      19.160  13.238   5.693  1.00 39.20      A      
ATOM   3923  O   PRO   298      19.256  13.901   6.680  1.00 39.23      A      
ATOM   3924  N   GLN   299      18.756  11.974   5.782  1.00 39.09      A      
ATOM   3925  H   GLN   299      18.595  11.535   4.887  1.00  0.00      A      
ATOM   3926  CA  GLN   299      18.296  11.278   6.978  1.00 38.83      A      
ATOM   3927  HA  GLN   299      18.634  11.877   7.823  1.00  0.00      A      
ATOM   3928  CB  GLN   299      16.781  11.242   7.027  1.00 39.31      A      
ATOM   3929  HB2 GLN   299      16.482  10.682   7.913  1.00  0.00      A      
ATOM   3930  HB3 GLN   299      16.477  10.853   6.055  1.00  0.00      A      
ATOM   3931  CG  GLN   299      16.024  12.531   7.260  1.00 39.62      A      
ATOM   3932  HG2 GLN   299      16.448  13.193   6.505  1.00  0.00      A      
ATOM   3933  HG3 GLN   299      16.341  12.899   8.236  1.00  0.00      A      
ATOM   3934  CD  GLN   299      14.593  12.384   6.950  1.00 40.25      A      
ATOM   3935  OE1 GLN   299      14.105  12.042   5.873  1.00 40.57      A      
ATOM   3936  NE2 GLN   299      13.719  12.777   7.894  1.00 39.83      A      
ATOM   3937 HE21 GLN   299      12.718  12.771   7.755  1.00  0.00      A      
ATOM   3938 HE22 GLN   299      14.030  13.207   8.753  1.00  0.00      A      
ATOM   3939  C   GLN   299      19.006   9.897   7.161  1.00 38.92      A      
ATOM   3940  O   GLN   299      18.454   8.894   7.594  1.00 38.86      A      
ATOM   3941  N   TYR   300      20.274   9.808   6.734  1.00 38.78      A      
ATOM   3942  H   TYR   300      20.738  10.671   6.490  1.00  0.00      A      
ATOM   3943  CA  TYR   300      21.053   8.592   6.760  1.00 38.86      A      
ATOM   3944  HA  TYR   300      20.686   7.885   6.016  1.00  0.00      A      
ATOM   3945  CB  TYR   300      22.421   8.875   6.143  1.00 39.38      A      
ATOM   3946  HB2 TYR   300      22.882   9.741   6.618  1.00  0.00      A      
ATOM   3947  HB3 TYR   300      22.267   9.192   5.112  1.00  0.00      A      
ATOM   3948  CG  TYR   300      23.419   7.735   6.078  1.00 40.61      A      
ATOM   3949  CD1 TYR   300      23.266   6.663   5.203  1.00 40.88      A      
ATOM   3950  HD1 TYR   300      22.400   6.706   4.559  1.00  0.00      A      
ATOM   3951  CE1 TYR   300      24.153   5.567   5.181  1.00 41.55      A      
ATOM   3952  HE1 TYR   300      24.074   4.774   4.453  1.00  0.00      A      
ATOM   3953  CZ  TYR   300      25.278   5.532   6.039  1.00 42.04      A      
ATOM   3954  OH  TYR   300      26.181   4.585   6.100  1.00 43.12      A      
ATOM   3955  HH  TYR   300      26.140   3.990   5.348  1.00  0.00      A      
ATOM   3956  CE2 TYR   300      25.547   6.701   6.749  1.00 41.69      A      
ATOM   3957  HE2 TYR   300      26.453   6.712   7.337  1.00  0.00      A      
ATOM   3958  CD2 TYR   300      24.612   7.773   6.818  1.00 40.80      A      
ATOM   3959  HD2 TYR   300      24.811   8.631   7.443  1.00  0.00      A      
ATOM   3960  C   TYR   300      21.266   8.106   8.194  1.00 38.40      A      
ATOM   3961  O   TYR   300      21.042   6.954   8.539  1.00 38.13      A      
ATOM   3962  N   THR   301      21.620   8.999   9.165  1.00 37.98      A      
ATOM   3963  H   THR   301      21.890   9.954   8.980  1.00  0.00      A      
ATOM   3964  CA  THR   301      21.845   8.627  10.589  1.00 37.72      A      
ATOM   3965  HA  THR   301      22.746   8.021  10.494  1.00  0.00      A      
ATOM   3966  CB  THR   301      22.241   9.843  11.406  1.00 37.96      A      
ATOM   3967  HB  THR   301      21.378  10.482  11.592  1.00  0.00      A      
ATOM   3968  CG2 THR   301      22.814   9.495  12.785  1.00 37.60      A      
ATOM   3969 HG21 THR   301      23.146  10.440  13.216  1.00  0.00      A      
ATOM   3970 HG22 THR   301      23.731   8.908  12.831  1.00  0.00      A      
ATOM   3971 HG23 THR   301      22.100   8.990  13.436  1.00  0.00      A      
ATOM   3972  OG1 THR   301      23.217  10.617  10.845  1.00 38.22      A      
ATOM   3973  HG1 THR   301      23.154  11.488  11.242  1.00  0.00      A      
ATOM   3974  C   THR   301      20.707   7.912  11.271  1.00 37.66      A      
ATOM   3975  O   THR   301      20.934   6.955  12.021  1.00 37.64      A      
ATOM   3976  N   LEU   302      19.459   8.317  10.854  1.00 37.62      A      
ATOM   3977  H   LEU   302      19.423   9.152  10.287  1.00  0.00      A      
ATOM   3978  CA  LEU   302      18.200   7.716  11.323  1.00 37.17      A      
ATOM   3979  HA  LEU   302      18.253   7.517  12.393  1.00  0.00      A      
ATOM   3980  CB  LEU   302      17.059   8.765  11.181  1.00 37.53      A      
ATOM   3981  HB2 LEU   302      16.839   8.861  10.118  1.00  0.00      A      
ATOM   3982  HB3 LEU   302      17.337   9.697  11.673  1.00  0.00      A      
ATOM   3983  CG  LEU   302      15.767   8.314  11.866  1.00 38.31      A      
ATOM   3984  HG  LEU   302      15.630   7.292  11.513  1.00  0.00      A      
ATOM   3985  CD1 LEU   302      15.774   8.461  13.447  1.00 38.19      A      
ATOM   3986 HD11 LEU   302      14.955   7.909  13.908  1.00  0.00      A      
ATOM   3987 HD12 LEU   302      15.665   9.535  13.596  1.00  0.00      A      
ATOM   3988 HD13 LEU   302      16.728   8.163  13.880  1.00  0.00      A      
ATOM   3989  CD2 LEU   302      14.458   9.068  11.548  1.00 38.51      A      
ATOM   3990 HD21 LEU   302      14.498  10.072  11.971  1.00  0.00      A      
ATOM   3991 HD22 LEU   302      13.542   8.579  11.880  1.00  0.00      A      
ATOM   3992 HD23 LEU   302      14.361   9.192  10.469  1.00  0.00      A      
ATOM   3993  C   LEU   302      17.963   6.369  10.671  1.00 36.80      A      
ATOM   3994  O   LEU   302      17.526   5.398  11.309  1.00 36.00      A      
ATOM   3995  N   ALA   303      18.185   6.300   9.403  1.00 36.65      A      
ATOM   3996  H   ALA   303      18.606   7.116   8.984  1.00  0.00      A      
ATOM   3997  CA  ALA   303      18.076   5.105   8.587  1.00 36.96      A      
ATOM   3998  HA  ALA   303      17.069   4.701   8.694  1.00  0.00      A      
ATOM   3999  CB  ALA   303      18.260   5.506   7.115  1.00 36.14      A      
ATOM   4000  HB1 ALA   303      17.934   4.658   6.514  1.00  0.00      A      
ATOM   4001  HB2 ALA   303      19.253   5.743   6.730  1.00  0.00      A      
ATOM   4002  HB3 ALA   303      17.631   6.375   6.925  1.00  0.00      A      
ATOM   4003  C   ALA   303      19.032   4.017   9.067  1.00 37.26      A      
ATOM   4004  O   ALA   303      18.633   2.800   9.101  1.00 37.18      A      
ATOM   4005  N   ARG   304      20.278   4.362   9.413  1.00 37.98      A      
ATOM   4006  H   ARG   304      20.571   5.316   9.257  1.00  0.00      A      
ATOM   4007  CA  ARG   304      21.310   3.467   9.926  1.00 38.88      A      
ATOM   4008  HA  ARG   304      21.274   2.550   9.337  1.00  0.00      A      
ATOM   4009  CB  ARG   304      22.640   4.165   9.708  1.00 40.30      A      
ATOM   4010  HB2 ARG   304      22.831   4.771  10.594  1.00  0.00      A      
ATOM   4011  HB3 ARG   304      22.537   4.839   8.858  1.00  0.00      A      
ATOM   4012  CG  ARG   304      23.804   3.224   9.418  1.00 42.42      A      
ATOM   4013  HG2 ARG   304      23.745   2.907   8.377  1.00  0.00      A      
ATOM   4014  HG3 ARG   304      23.829   2.451  10.185  1.00  0.00      A      
ATOM   4015  CD  ARG   304      25.143   3.983   9.537  1.00 44.14      A      
ATOM   4016  HD2 ARG   304      25.183   4.201  10.604  1.00  0.00      A      
ATOM   4017  HD3 ARG   304      25.117   4.859   8.889  1.00  0.00      A      
ATOM   4018  NE  ARG   304      26.223   3.064   9.192  1.00 46.33      A      
ATOM   4019  HE  ARG   304      26.028   2.233   8.653  1.00  0.00      A      
ATOM   4020  CZ  ARG   304      27.519   3.219   9.531  1.00 47.22      A      
ATOM   4021  NH1 ARG   304      27.993   4.184  10.218  1.00 48.03      A      
ATOM   4022 HH11 ARG   304      27.422   5.013  10.312  1.00  0.00      A      
ATOM   4023 HH12 ARG   304      29.000   4.164  10.293  1.00  0.00      A      
ATOM   4024  NH2 ARG   304      28.317   2.295   9.135  1.00 47.87      A      
ATOM   4025 HH21 ARG   304      29.306   2.361   9.329  1.00  0.00      A      
ATOM   4026 HH22 ARG   304      27.978   1.455   8.690  1.00  0.00      A      
ATOM   4027  C   ARG   304      21.113   3.097  11.419  1.00 38.90      A      
ATOM   4028  O   ARG   304      21.960   2.453  11.996  1.00 39.09      A      
ATOM   4029  N   GLN   305      20.000   3.493  12.064  1.00 38.70      A      
ATOM   4030  H   GLN   305      19.246   3.876  11.513  1.00  0.00      A      
ATOM   4031  CA  GLN   305      19.671   3.233  13.526  1.00 38.35      A      
ATOM   4032  HA  GLN   305      20.207   2.338  13.841  1.00  0.00      A      
ATOM   4033  CB  GLN   305      20.148   4.368  14.397  1.00 39.71      A      
ATOM   4034  HB2 GLN   305      21.139   4.688  14.076  1.00  0.00      A      
ATOM   4035  HB3 GLN   305      20.233   3.893  15.375  1.00  0.00      A      
ATOM   4036  CG  GLN   305      19.216   5.648  14.434  1.00 41.22      A      
ATOM   4037  HG2 GLN   305      18.311   5.337  14.956  1.00  0.00      A      
ATOM   4038  HG3 GLN   305      18.916   5.870  13.409  1.00  0.00      A      
ATOM   4039  CD  GLN   305      19.727   6.904  15.114  1.00 42.33      A      
ATOM   4040  OE1 GLN   305      19.592   8.035  14.690  1.00 43.61      A      
ATOM   4041  NE2 GLN   305      20.304   6.747  16.279  1.00 43.35      A      
ATOM   4042 HE21 GLN   305      20.415   5.819  16.662  1.00  0.00      A      
ATOM   4043 HE22 GLN   305      20.475   7.606  16.781  1.00  0.00      A      
ATOM   4044  C   GLN   305      18.237   2.720  13.753  1.00 37.84      A      
ATOM   4045  O   GLN   305      17.979   2.010  14.696  1.00 38.20      A      
ATOM   4046  N   GLN   306      17.280   3.217  12.976  1.00 36.58      A      
ATOM   4047  H   GLN   306      17.561   3.987  12.387  1.00  0.00      A      
ATOM   4048  CA  GLN   306      15.849   2.795  12.927  1.00 36.22      A      
ATOM   4049  HA  GLN   306      15.440   2.540  13.905  1.00  0.00      A      
ATOM   4050  CB  GLN   306      14.896   3.940  12.561  1.00 36.55      A      
ATOM   4051  HB2 GLN   306      15.327   4.457  11.704  1.00  0.00      A      
ATOM   4052  HB3 GLN   306      14.906   4.625  13.409  1.00  0.00      A      
ATOM   4053  CG  GLN   306      13.378   3.600  12.303  1.00 37.21      A      
ATOM   4054  HG2 GLN   306      13.085   2.943  13.122  1.00  0.00      A      
ATOM   4055  HG3 GLN   306      13.318   3.129  11.322  1.00  0.00      A      
ATOM   4056  CD  GLN   306      12.441   4.806  12.430  1.00 38.07      A      
ATOM   4057  OE1 GLN   306      12.332   5.364  13.576  1.00 38.65      A      
ATOM   4058  NE2 GLN   306      11.838   5.381  11.366  1.00 37.55      A      
ATOM   4059 HE21 GLN   306      11.816   4.920  10.468  1.00  0.00      A      
ATOM   4060 HE22 GLN   306      11.203   6.159  11.467  1.00  0.00      A      
ATOM   4061  C   GLN   306      15.723   1.478  12.154  1.00 35.31      A      
ATOM   4062  O   GLN   306      14.836   0.699  12.510  1.00 34.88      A      
ATOM   4063  N   MET   307      16.491   1.298  11.074  1.00 34.30      A      
ATOM   4064  H   MET   307      17.304   1.841  10.821  1.00  0.00      A      
ATOM   4065  CA  MET   307      16.517   0.095  10.199  1.00 33.58      A      
ATOM   4066  HA  MET   307      15.691  -0.534  10.529  1.00  0.00      A      
ATOM   4067  CB  MET   307      16.176   0.515   8.749  1.00 33.30      A      
ATOM   4068  HB2 MET   307      16.163  -0.423   8.194  1.00  0.00      A      
ATOM   4069  HB3 MET   307      16.978   1.185   8.439  1.00  0.00      A      
ATOM   4070  CG  MET   307      14.869   1.171   8.565  1.00 34.03      A      
ATOM   4071  HG2 MET   307      14.650   1.678   9.504  1.00  0.00      A      
ATOM   4072  HG3 MET   307      14.193   0.318   8.517  1.00  0.00      A      
ATOM   4073  SD  MET   307      14.760   2.390   7.127  1.00 35.14      A      
ATOM   4074  CE  MET   307      15.145   1.252   5.736  1.00 35.23      A      
ATOM   4075  HE1 MET   307      16.136   0.811   5.848  1.00  0.00      A      
ATOM   4076  HE2 MET   307      15.078   1.677   4.734  1.00  0.00      A      
ATOM   4077  HE3 MET   307      14.415   0.445   5.788  1.00  0.00      A      
ATOM   4078  C   MET   307      17.879  -0.720  10.253  1.00 32.76      A      
ATOM   4079  O   MET   307      18.926  -0.103  10.196  1.00 32.30      A      
ATOM   4080  N   SER   308      17.869  -2.096  10.336  1.00 31.83      A      
ATOM   4081  H   SER   308      16.977  -2.555  10.446  1.00  0.00      A      
ATOM   4082  CA  SER   308      19.115  -2.956  10.292  1.00 31.00      A      
ATOM   4083  HA  SER   308      19.820  -2.728  11.091  1.00  0.00      A      
ATOM   4084  CB  SER   308      18.684  -4.436  10.610  1.00 30.84      A      
ATOM   4085  HB2 SER   308      18.160  -4.389  11.565  1.00  0.00      A      
ATOM   4086  HB3 SER   308      19.545  -5.061  10.849  1.00  0.00      A      
ATOM   4087  OG  SER   308      17.886  -5.031   9.663  1.00 29.80      A      
ATOM   4088  HG  SER   308      18.120  -5.960   9.718  1.00  0.00      A      
ATOM   4089  C   SER   308      19.705  -3.082   8.899  1.00 30.88      A      
ATOM   4090  O   SER   308      20.856  -3.552   8.773  1.00 30.21      A      
ATOM   4091  N   GLN   309      18.985  -2.628   7.851  1.00 30.92      A      
ATOM   4092  H   GLN   309      18.119  -2.194   8.136  1.00  0.00      A      
ATOM   4093  CA  GLN   309      19.421  -2.640   6.444  1.00 30.81      A      
ATOM   4094  HA  GLN   309      20.478  -2.373   6.432  1.00  0.00      A      
ATOM   4095  CB  GLN   309      19.272  -4.010   5.755  1.00 30.96      A      
ATOM   4096  HB2 GLN   309      19.655  -3.920   4.738  1.00  0.00      A      
ATOM   4097  HB3 GLN   309      18.195  -4.171   5.706  1.00  0.00      A      
ATOM   4098  CG  GLN   309      19.788  -5.286   6.468  1.00 31.49      A      
ATOM   4099  HG2 GLN   309      19.317  -5.465   7.434  1.00  0.00      A      
ATOM   4100  HG3 GLN   309      20.841  -5.113   6.691  1.00  0.00      A      
ATOM   4101  CD  GLN   309      19.702  -6.532   5.575  1.00 31.50      A      
ATOM   4102  OE1 GLN   309      20.162  -6.584   4.439  1.00 31.83      A      
ATOM   4103  NE2 GLN   309      19.187  -7.569   6.206  1.00 30.95      A      
ATOM   4104 HE21 GLN   309      18.919  -7.458   7.174  1.00  0.00      A      
ATOM   4105 HE22 GLN   309      19.090  -8.473   5.766  1.00  0.00      A      
ATOM   4106  C   GLN   309      18.674  -1.598   5.575  1.00 30.94      A      
ATOM   4107  O   GLN   309      17.489  -1.427   5.797  1.00 30.77      A      
ATOM   4108  N   PRO   310      19.211  -0.873   4.622  1.00 30.83      A      
ATOM   4109  CD  PRO   310      20.584  -0.995   4.175  1.00 30.80      A      
ATOM   4110  HD2 PRO   310      20.725  -1.584   3.268  1.00  0.00      A      
ATOM   4111  HD3 PRO   310      21.292  -1.325   4.935  1.00  0.00      A      
ATOM   4112  CG  PRO   310      21.002   0.422   3.926  1.00 31.32      A      
ATOM   4113  HG2 PRO   310      21.834   0.453   3.223  1.00  0.00      A      
ATOM   4114  HG3 PRO   310      21.169   0.894   4.895  1.00  0.00      A      
ATOM   4115  CB  PRO   310      19.770   0.954   3.251  1.00 30.85      A      
ATOM   4116  HB2 PRO   310      19.889   0.661   2.208  1.00  0.00      A      
ATOM   4117  HB3 PRO   310      19.761   2.041   3.331  1.00  0.00      A      
ATOM   4118  CA  PRO   310      18.659   0.348   4.053  1.00 30.58      A      
ATOM   4119  HA  PRO   310      18.516   1.101   4.828  1.00  0.00      A      
ATOM   4120  C   PRO   310      17.346   0.200   3.192  1.00 30.41      A      
ATOM   4121  O   PRO   310      17.043   1.235   2.572  1.00 30.22      A      
ATOM   4122  N   GLY   311      16.604  -0.947   3.188  1.00 29.94      A      
ATOM   4123  H   GLY   311      16.857  -1.717   3.791  1.00  0.00      A      
ATOM   4124  CA  GLY   311      15.400  -1.229   2.308  1.00 29.83      A      
ATOM   4125  HA2 GLY   311      14.778  -0.334   2.350  1.00  0.00      A      
ATOM   4126  HA3 GLY   311      14.920  -2.112   2.730  1.00  0.00      A      
ATOM   4127  C   GLY   311      15.691  -1.489   0.840  1.00 29.67      A      
ATOM   4128  O   GLY   311      16.777  -1.316   0.387  1.00 29.11      A      
ATOM   4129  N   GLY   312      14.668  -1.854   0.041  1.00 29.83      A      
ATOM   4130  H   GLY   312      13.767  -1.977   0.480  1.00  0.00      A      
ATOM   4131  CA  GLY   312      14.705  -2.298  -1.361  1.00 30.05      A      
ATOM   4132  HA2 GLY   312      14.102  -3.206  -1.360  1.00  0.00      A      
ATOM   4133  HA3 GLY   312      15.731  -2.495  -1.671  1.00  0.00      A      
ATOM   4134  C   GLY   312      14.146  -1.288  -2.314  1.00 30.38      A      
ATOM   4135  O   GLY   312      14.336  -1.388  -3.554  1.00 29.15      A      
ATOM   4136  N   MET   313      13.385  -0.337  -1.813  1.00 30.94      A      
ATOM   4137  H   MET   313      13.488  -0.133  -0.829  1.00  0.00      A      
ATOM   4138  CA  MET   313      12.794   0.774  -2.701  1.00 32.23      A      
ATOM   4139  HA  MET   313      12.397   0.326  -3.612  1.00  0.00      A      
ATOM   4140  CB  MET   313      11.601   1.439  -1.973  1.00 33.16      A      
ATOM   4141  HB2 MET   313      12.019   1.853  -1.056  1.00  0.00      A      
ATOM   4142  HB3 MET   313      10.811   0.718  -1.762  1.00  0.00      A      
ATOM   4143  CG  MET   313      10.803   2.463  -2.828  1.00 34.61      A      
ATOM   4144  HG2 MET   313      10.723   2.064  -3.840  1.00  0.00      A      
ATOM   4145  HG3 MET   313      11.376   3.356  -3.076  1.00  0.00      A      
ATOM   4146  SD  MET   313       9.200   2.982  -2.143  1.00 37.04      A      
ATOM   4147  CE  MET   313       9.800   3.876  -0.715  1.00 35.80      A      
ATOM   4148  HE1 MET   313      10.068   4.894  -0.998  1.00  0.00      A      
ATOM   4149  HE2 MET   313      10.701   3.374  -0.361  1.00  0.00      A      
ATOM   4150  HE3 MET   313       9.078   3.875   0.101  1.00  0.00      A      
ATOM   4151  C   MET   313      13.807   1.898  -3.033  1.00 32.75      A      
ATOM   4152  O   MET   313      14.614   2.211  -2.157  1.00 32.98      A      
ATOM   4153  N   ILE   314      13.783   2.382  -4.291  1.00 32.90      A      
ATOM   4154  H   ILE   314      13.195   2.008  -5.023  1.00  0.00      A      
ATOM   4155  CA  ILE   314      14.523   3.589  -4.705  1.00 33.05      A      
ATOM   4156  HA  ILE   314      14.766   4.165  -3.813  1.00  0.00      A      
ATOM   4157  CB  ILE   314      15.789   3.151  -5.551  1.00 32.48      A      
ATOM   4158  HB  ILE   314      15.445   2.535  -6.381  1.00  0.00      A      
ATOM   4159  CG2 ILE   314      16.363   4.389  -6.318  1.00 32.29      A      
ATOM   4160 HG21 ILE   314      17.149   4.059  -6.997  1.00  0.00      A      
ATOM   4161 HG22 ILE   314      16.797   5.167  -5.690  1.00  0.00      A      
ATOM   4162 HG23 ILE   314      15.655   4.876  -6.988  1.00  0.00      A      
ATOM   4163  CG1 ILE   314      16.953   2.459  -4.747  1.00 31.76      A      
ATOM   4164 HG12 ILE   314      16.501   1.669  -4.148  1.00  0.00      A      
ATOM   4165 HG13 ILE   314      17.461   3.225  -4.161  1.00  0.00      A      
ATOM   4166  CD1 ILE   314      18.024   1.733  -5.607  1.00 31.23      A      
ATOM   4167 HD11 ILE   314      17.543   0.960  -6.208  1.00  0.00      A      
ATOM   4168 HD12 ILE   314      18.720   1.313  -4.881  1.00  0.00      A      
ATOM   4169 HD13 ILE   314      18.609   2.481  -6.141  1.00  0.00      A      
ATOM   4170  C   ILE   314      13.708   4.614  -5.502  1.00 34.01      A      
ATOM   4171  O   ILE   314      12.890   4.177  -6.300  1.00 33.74      A      
ATOM   4172  N   ALA   315      14.028   5.870  -5.374  1.00 34.85      A      
ATOM   4173  H   ALA   315      14.756   6.096  -4.710  1.00  0.00      A      
ATOM   4174  CA  ALA   315      13.579   6.916  -6.256  1.00 36.45      A      
ATOM   4175  HA  ALA   315      13.189   6.380  -7.122  1.00  0.00      A      
ATOM   4176  CB  ALA   315      12.427   7.685  -5.567  1.00 36.16      A      
ATOM   4177  HB1 ALA   315      12.823   8.357  -4.807  1.00  0.00      A      
ATOM   4178  HB2 ALA   315      11.794   6.999  -5.003  1.00  0.00      A      
ATOM   4179  HB3 ALA   315      11.901   8.104  -6.425  1.00  0.00      A      
ATOM   4180  C   ALA   315      14.712   7.823  -6.680  1.00 37.11      A      
ATOM   4181  O   ALA   315      15.425   8.367  -5.811  1.00 37.24      A      
ATOM   4182  N   PHE   316      14.923   8.133  -8.001  1.00 38.26      A      
ATOM   4183  H   PHE   316      14.331   7.581  -8.605  1.00  0.00      A      
ATOM   4184  CA  PHE   316      16.002   9.015  -8.512  1.00 39.36      A      
ATOM   4185  HA  PHE   316      16.235   9.708  -7.703  1.00  0.00      A      
ATOM   4186  CB  PHE   316      17.240   8.254  -8.938  1.00 38.98      A      
ATOM   4187  HB2 PHE   316      17.614   7.695  -8.080  1.00  0.00      A      
ATOM   4188  HB3 PHE   316      17.977   8.989  -9.261  1.00  0.00      A      
ATOM   4189  CG  PHE   316      17.060   7.405 -10.216  1.00 38.88      A      
ATOM   4190  CD1 PHE   316      17.543   7.874 -11.456  1.00 38.30      A      
ATOM   4191  HD1 PHE   316      17.921   8.880 -11.566  1.00  0.00      A      
ATOM   4192  CE1 PHE   316      17.459   7.011 -12.541  1.00 38.65      A      
ATOM   4193  HE1 PHE   316      17.905   7.257 -13.493  1.00  0.00      A      
ATOM   4194  CZ  PHE   316      16.983   5.698 -12.387  1.00 38.75      A      
ATOM   4195  HZ  PHE   316      17.084   5.025 -13.226  1.00  0.00      A      
ATOM   4196  CE2 PHE   316      16.328   5.327 -11.199  1.00 38.61      A      
ATOM   4197  HE2 PHE   316      15.944   4.318 -11.172  1.00  0.00      A      
ATOM   4198  CD2 PHE   316      16.366   6.200 -10.085  1.00 38.82      A      
ATOM   4199  HD2 PHE   316      15.873   5.915  -9.167  1.00  0.00      A      
ATOM   4200  C   PHE   316      15.422   9.886  -9.632  1.00 40.62      A      
ATOM   4201  O   PHE   316      14.333   9.682 -10.154  1.00 40.24      A      
ATOM   4202  N   GLU   317      16.072  11.033  -9.961  1.00 42.35      A      
ATOM   4203  H   GLU   317      17.015  11.159  -9.622  1.00  0.00      A      
ATOM   4204  CA  GLU   317      15.636  12.073 -10.886  1.00 43.83      A      
ATOM   4205  HA  GLU   317      14.658  11.818 -11.293  1.00  0.00      A      
ATOM   4206  CB  GLU   317      15.537  13.469 -10.235  1.00 45.36      A      
ATOM   4207  HB2 GLU   317      15.068  14.111 -10.980  1.00  0.00      A      
ATOM   4208  HB3 GLU   317      16.573  13.779 -10.097  1.00  0.00      A      
ATOM   4209  CG  GLU   317      14.675  13.432  -8.969  1.00 47.71      A      
ATOM   4210  HG2 GLU   317      15.111  12.693  -8.296  1.00  0.00      A      
ATOM   4211  HG3 GLU   317      13.702  13.137  -9.362  1.00  0.00      A      
ATOM   4212  CD  GLU   317      14.653  14.758  -8.195  1.00 49.15      A      
ATOM   4213  OE1 GLU   317      14.647  15.888  -8.726  1.00 49.42      A      
ATOM   4214  OE2 GLU   317      14.312  14.523  -6.997  1.00 49.94      A      
ATOM   4215  C   GLU   317      16.651  12.002 -12.096  1.00 43.99      A      
ATOM   4216  O   GLU   317      17.862  12.128 -11.859  1.00 44.15      A      
ATOM   4217  N   LEU   318      16.174  11.973 -13.372  1.00 44.18      A      
ATOM   4218  H   LEU   318      15.180  11.946 -13.551  1.00  0.00      A      
ATOM   4219  CA  LEU   318      17.060  12.113 -14.536  1.00 44.96      A      
ATOM   4220  HA  LEU   318      18.032  11.621 -14.499  1.00  0.00      A      
ATOM   4221  CB  LEU   318      16.374  11.392 -15.768  1.00 44.79      A      
ATOM   4222  HB2 LEU   318      16.953  11.797 -16.598  1.00  0.00      A      
ATOM   4223  HB3 LEU   318      15.391  11.851 -15.867  1.00  0.00      A      
ATOM   4224  CG  LEU   318      16.273   9.862 -15.956  1.00 44.83      A      
ATOM   4225  HG  LEU   318      15.543   9.742 -16.756  1.00  0.00      A      
ATOM   4226  CD1 LEU   318      17.638   9.218 -16.281  1.00 44.84      A      
ATOM   4227 HD11 LEU   318      17.445   8.205 -16.634  1.00  0.00      A      
ATOM   4228 HD12 LEU   318      18.388   9.444 -15.522  1.00  0.00      A      
ATOM   4229 HD13 LEU   318      17.996   9.688 -17.197  1.00  0.00      A      
ATOM   4230  CD2 LEU   318      15.855   9.141 -14.726  1.00 45.30      A      
ATOM   4231 HD21 LEU   318      15.577   8.107 -14.926  1.00  0.00      A      
ATOM   4232 HD22 LEU   318      14.910   9.638 -14.509  1.00  0.00      A      
ATOM   4233 HD23 LEU   318      16.628   9.369 -13.992  1.00  0.00      A      
ATOM   4234  C   LEU   318      17.291  13.599 -14.826  1.00 45.69      A      
ATOM   4235  O   LEU   318      16.381  14.407 -14.609  1.00 45.72      A      
ATOM   4236  N   LYS   319      18.457  14.103 -15.262  1.00 46.33      A      
ATOM   4237  H   LYS   319      19.294  13.537 -15.275  1.00  0.00      A      
ATOM   4238  CA  LYS   319      18.762  15.434 -15.680  1.00 47.00      A      
ATOM   4239  HA  LYS   319      18.542  16.146 -14.884  1.00  0.00      A      
ATOM   4240  CB  LYS   319      20.222  15.640 -16.232  1.00 47.16      A      
ATOM   4241  HB2 LYS   319      20.290  16.600 -16.745  1.00  0.00      A      
ATOM   4242  HB3 LYS   319      20.600  14.899 -16.936  1.00  0.00      A      
ATOM   4243  CG  LYS   319      21.186  15.624 -14.986  1.00 47.59      A      
ATOM   4244  HG2 LYS   319      21.291  14.647 -14.514  1.00  0.00      A      
ATOM   4245  HG3 LYS   319      20.765  16.279 -14.224  1.00  0.00      A      
ATOM   4246  CD  LYS   319      22.628  16.163 -15.225  1.00 47.65      A      
ATOM   4247  HD2 LYS   319      22.465  17.225 -15.413  1.00  0.00      A      
ATOM   4248  HD3 LYS   319      23.171  15.774 -16.086  1.00  0.00      A      
ATOM   4249  CE  LYS   319      23.396  15.812 -13.927  1.00 47.68      A      
ATOM   4250  HE2 LYS   319      23.277  14.761 -13.665  1.00  0.00      A      
ATOM   4251  HE3 LYS   319      22.946  16.425 -13.146  1.00  0.00      A      
ATOM   4252  NZ  LYS   319      24.897  15.930 -14.033  1.00 48.36      A      
ATOM   4253  HZ1 LYS   319      25.386  15.304 -14.657  1.00  0.00      A      
ATOM   4254  HZ2 LYS   319      25.322  15.853 -13.120  1.00  0.00      A      
ATOM   4255  HZ3 LYS   319      25.138  16.840 -14.400  1.00  0.00      A      
ATOM   4256  C   LYS   319      17.834  15.901 -16.784  1.00 47.24      A      
ATOM   4257  O   LYS   319      17.419  17.003 -16.772  1.00 47.74      A      
ATOM   4258  N   GLY   321      15.016  14.715 -17.320  1.00 46.20      A      
ATOM   4259  H   GLY   321      15.341  14.364 -16.430  1.00  0.00      A      
ATOM   4260  CA  GLY   321      13.743  15.408 -17.297  1.00 45.77      A      
ATOM   4261  HA2 GLY   321      13.723  16.176 -18.071  1.00  0.00      A      
ATOM   4262  HA3 GLY   321      13.651  15.849 -16.304  1.00  0.00      A      
ATOM   4263  C   GLY   321      12.537  14.520 -17.379  1.00 45.64      A      
ATOM   4264  O   GLY   321      12.631  13.308 -17.130  1.00 45.64      A      
ATOM   4265  N   ILE   322      11.358  15.056 -17.787  1.00 45.03      A      
ATOM   4266  H   ILE   322      11.437  16.017 -18.090  1.00  0.00      A      
ATOM   4267  CA  ILE   322      10.081  14.258 -17.770  1.00 44.53      A      
ATOM   4268  HA  ILE   322      10.007  13.793 -16.787  1.00  0.00      A      
ATOM   4269  CB  ILE   322       8.919  15.167 -17.989  1.00 45.01      A      
ATOM   4270  HB  ILE   322       8.976  15.682 -18.947  1.00  0.00      A      
ATOM   4271  CG2 ILE   322       7.623  14.273 -17.961  1.00 45.21      A      
ATOM   4272 HG21 ILE   322       7.484  13.908 -16.944  1.00  0.00      A      
ATOM   4273 HG22 ILE   322       7.635  13.402 -18.616  1.00  0.00      A      
ATOM   4274 HG23 ILE   322       6.732  14.863 -18.180  1.00  0.00      A      
ATOM   4275  CG1 ILE   322       8.980  16.337 -16.970  1.00 45.85      A      
ATOM   4276 HG12 ILE   322       9.865  16.942 -17.171  1.00  0.00      A      
ATOM   4277 HG13 ILE   322       9.173  15.957 -15.967  1.00  0.00      A      
ATOM   4278  CD1 ILE   322       7.830  17.250 -16.986  1.00 46.34      A      
ATOM   4279 HD11 ILE   322       7.743  17.707 -17.972  1.00  0.00      A      
ATOM   4280 HD12 ILE   322       8.011  18.093 -16.318  1.00  0.00      A      
ATOM   4281 HD13 ILE   322       6.990  16.637 -16.659  1.00  0.00      A      
ATOM   4282  C   ILE   322      10.197  13.252 -18.899  1.00 43.77      A      
ATOM   4283  O   ILE   322       9.997  12.024 -18.690  1.00 43.98      A      
ATOM   4284  N   GLY   323      10.696  13.730 -20.085  1.00 42.57      A      
ATOM   4285  H   GLY   323      11.020  14.684 -20.009  1.00  0.00      A      
ATOM   4286  CA  GLY   323      10.989  12.942 -21.247  1.00 41.30      A      
ATOM   4287  HA2 GLY   323      11.322  13.461 -22.146  1.00  0.00      A      
ATOM   4288  HA3 GLY   323      10.091  12.350 -21.420  1.00  0.00      A      
ATOM   4289  C   GLY   323      12.104  11.850 -21.086  1.00 40.52      A      
ATOM   4290  O   GLY   323      12.033  10.682 -21.574  1.00 40.04      A      
ATOM   4291  N   ALA   324      13.080  12.125 -20.213  1.00 39.43      A      
ATOM   4292  H   ALA   324      13.038  13.029 -19.764  1.00  0.00      A      
ATOM   4293  CA  ALA   324      14.174  11.218 -19.987  1.00 38.34      A      
ATOM   4294  HA  ALA   324      14.496  10.916 -20.984  1.00  0.00      A      
ATOM   4295  CB  ALA   324      15.288  12.009 -19.290  1.00 38.34      A      
ATOM   4296  HB1 ALA   324      16.232  11.469 -19.234  1.00  0.00      A      
ATOM   4297  HB2 ALA   324      14.921  12.178 -18.278  1.00  0.00      A      
ATOM   4298  HB3 ALA   324      15.459  12.982 -19.752  1.00  0.00      A      
ATOM   4299  C   ALA   324      13.673  10.027 -19.182  1.00 37.57      A      
ATOM   4300  O   ALA   324      13.995   8.935 -19.573  1.00 36.67      A      
ATOM   4301  N   GLY   325      12.876  10.292 -18.142  1.00 36.85      A      
ATOM   4302  H   GLY   325      12.468  11.216 -18.124  1.00  0.00      A      
ATOM   4303  CA  GLY   325      12.257   9.247 -17.327  1.00 36.83      A      
ATOM   4304  HA2 GLY   325      11.611   9.770 -16.622  1.00  0.00      A      
ATOM   4305  HA3 GLY   325      13.056   8.663 -16.871  1.00  0.00      A      
ATOM   4306  C   GLY   325      11.375   8.292 -18.142  1.00 37.02      A      
ATOM   4307  O   GLY   325      11.466   7.064 -17.945  1.00 36.64      A      
ATOM   4308  N   ARG   326      10.655   8.832 -19.105  1.00 36.72      A      
ATOM   4309  H   ARG   326      10.726   9.832 -18.984  1.00  0.00      A      
ATOM   4310  CA  ARG   326       9.846   8.132 -20.063  1.00 36.59      A      
ATOM   4311  HA  ARG   326       9.140   7.443 -19.599  1.00  0.00      A      
ATOM   4312  CB  ARG   326       9.017   9.171 -20.786  1.00 37.23      A      
ATOM   4313  HB2 ARG   326       9.618  10.056 -20.998  1.00  0.00      A      
ATOM   4314  HB3 ARG   326       8.270   9.501 -20.064  1.00  0.00      A      
ATOM   4315  CG  ARG   326       8.350   8.583 -22.012  1.00 38.42      A      
ATOM   4316  HG2 ARG   326       7.955   7.580 -21.851  1.00  0.00      A      
ATOM   4317  HG3 ARG   326       9.184   8.579 -22.714  1.00  0.00      A      
ATOM   4318  CD  ARG   326       7.247   9.529 -22.471  1.00 39.66      A      
ATOM   4319  HD2 ARG   326       6.693   9.851 -21.589  1.00  0.00      A      
ATOM   4320  HD3 ARG   326       6.634   9.002 -23.201  1.00  0.00      A      
ATOM   4321  NE  ARG   326       7.770  10.748 -23.097  1.00 40.55      A      
ATOM   4322  HE  ARG   326       8.186  10.653 -24.013  1.00  0.00      A      
ATOM   4323  CZ  ARG   326       7.778  11.980 -22.706  1.00 41.20      A      
ATOM   4324  NH1 ARG   326       7.064  12.332 -21.664  1.00 41.58      A      
ATOM   4325 HH11 ARG   326       7.108  13.284 -21.327  1.00  0.00      A      
ATOM   4326 HH12 ARG   326       6.367  11.700 -21.298  1.00  0.00      A      
ATOM   4327  NH2 ARG   326       8.461  12.825 -23.359  1.00 41.78      A      
ATOM   4328 HH21 ARG   326       8.546  13.757 -22.979  1.00  0.00      A      
ATOM   4329 HH22 ARG   326       8.926  12.528 -24.204  1.00  0.00      A      
ATOM   4330  C   ARG   326      10.714   7.274 -21.004  1.00 35.80      A      
ATOM   4331  O   ARG   326      10.521   6.029 -21.009  1.00 35.84      A      
ATOM   4332  N   ARG   327      11.690   7.862 -21.686  1.00 35.34      A      
ATOM   4333  H   ARG   327      11.954   8.801 -21.424  1.00  0.00      A      
ATOM   4334  CA  ARG   327      12.496   7.036 -22.571  1.00 35.31      A      
ATOM   4335  HA  ARG   327      11.976   6.404 -23.290  1.00  0.00      A      
ATOM   4336  CB  ARG   327      13.452   7.914 -23.453  1.00 35.96      A      
ATOM   4337  HB2 ARG   327      14.049   7.267 -24.095  1.00  0.00      A      
ATOM   4338  HB3 ARG   327      14.038   8.409 -22.678  1.00  0.00      A      
ATOM   4339  CG  ARG   327      12.730   8.853 -24.384  1.00 38.72      A      
ATOM   4340  HG2 ARG   327      11.986   9.420 -23.825  1.00  0.00      A      
ATOM   4341  HG3 ARG   327      12.139   8.297 -25.112  1.00  0.00      A      
ATOM   4342  CD  ARG   327      13.737   9.714 -25.170  1.00 40.19      A      
ATOM   4343  HD2 ARG   327      13.343  10.049 -26.130  1.00  0.00      A      
ATOM   4344  HD3 ARG   327      14.461   8.962 -25.483  1.00  0.00      A      
ATOM   4345  NE  ARG   327      14.256  10.863 -24.432  1.00 42.92      A      
ATOM   4346  HE  ARG   327      13.683  11.234 -23.688  1.00  0.00      A      
ATOM   4347  CZ  ARG   327      15.462  11.330 -24.605  1.00 44.34      A      
ATOM   4348  NH1 ARG   327      15.833  12.474 -24.069  1.00 45.07      A      
ATOM   4349 HH11 ARG   327      16.682  12.990 -24.250  1.00  0.00      A      
ATOM   4350 HH12 ARG   327      15.150  12.920 -23.473  1.00  0.00      A      
ATOM   4351  NH2 ARG   327      16.334  10.743 -25.414  1.00 45.26      A      
ATOM   4352 HH21 ARG   327      17.245  11.163 -25.530  1.00  0.00      A      
ATOM   4353 HH22 ARG   327      16.163   9.818 -25.783  1.00  0.00      A      
ATOM   4354  C   ARG   327      13.364   5.945 -21.797  1.00 34.78      A      
ATOM   4355  O   ARG   327      13.690   4.883 -22.396  1.00 33.93      A      
ATOM   4356  N   PHE   328      13.792   6.241 -20.569  1.00 34.43      A      
ATOM   4357  H   PHE   328      13.644   7.135 -20.123  1.00  0.00      A      
ATOM   4358  CA  PHE   328      14.310   5.118 -19.699  1.00 34.19      A      
ATOM   4359  HA  PHE   328      15.229   4.775 -20.174  1.00  0.00      A      
ATOM   4360  CB  PHE   328      14.812   5.731 -18.374  1.00 33.62      A      
ATOM   4361  HB2 PHE   328      14.126   6.497 -18.013  1.00  0.00      A      
ATOM   4362  HB3 PHE   328      15.683   6.317 -18.666  1.00  0.00      A      
ATOM   4363  CG  PHE   328      15.042   4.757 -17.265  1.00 33.61      A      
ATOM   4364  CD1 PHE   328      16.260   4.062 -17.182  1.00 33.66      A      
ATOM   4365  HD1 PHE   328      16.868   4.119 -18.073  1.00  0.00      A      
ATOM   4366  CE1 PHE   328      16.611   3.226 -16.121  1.00 33.70      A      
ATOM   4367  HE1 PHE   328      17.635   2.883 -16.156  1.00  0.00      A      
ATOM   4368  CZ  PHE   328      15.721   2.987 -15.099  1.00 32.78      A      
ATOM   4369  HZ  PHE   328      15.996   2.291 -14.321  1.00  0.00      A      
ATOM   4370  CE2 PHE   328      14.417   3.620 -15.196  1.00 33.10      A      
ATOM   4371  HE2 PHE   328      13.679   3.420 -14.433  1.00  0.00      A      
ATOM   4372  CD2 PHE   328      14.159   4.561 -16.214  1.00 33.23      A      
ATOM   4373  HD2 PHE   328      13.171   4.991 -16.272  1.00  0.00      A      
ATOM   4374  C   PHE   328      13.313   3.969 -19.488  1.00 34.05      A      
ATOM   4375  O   PHE   328      13.641   2.839 -19.858  1.00 33.89      A      
ATOM   4376  N   MET   329      12.075   4.305 -18.998  1.00 34.27      A      
ATOM   4377  H   MET   329      12.004   5.221 -18.577  1.00  0.00      A      
ATOM   4378  CA  MET   329      11.056   3.322 -18.690  1.00 34.78      A      
ATOM   4379  HA  MET   329      11.442   2.799 -17.814  1.00  0.00      A      
ATOM   4380  CB  MET   329       9.724   4.088 -18.342  1.00 35.90      A      
ATOM   4381  HB2 MET   329       8.904   3.411 -18.583  1.00  0.00      A      
ATOM   4382  HB3 MET   329       9.691   4.886 -19.083  1.00  0.00      A      
ATOM   4383  CG  MET   329       9.631   4.643 -16.965  1.00 37.76      A      
ATOM   4384  HG2 MET   329       8.851   5.404 -16.959  1.00  0.00      A      
ATOM   4385  HG3 MET   329      10.603   5.087 -16.752  1.00  0.00      A      
ATOM   4386  SD  MET   329       9.282   3.401 -15.707  1.00 39.88      A      
ATOM   4387  CE  MET   329       7.538   3.109 -15.774  1.00 38.55      A      
ATOM   4388  HE1 MET   329       6.982   3.983 -15.436  1.00  0.00      A      
ATOM   4389  HE2 MET   329       7.495   2.261 -15.090  1.00  0.00      A      
ATOM   4390  HE3 MET   329       7.302   2.737 -16.771  1.00  0.00      A      
ATOM   4391  C   MET   329      10.732   2.355 -19.860  1.00 34.49      A      
ATOM   4392  O   MET   329      10.596   1.172 -19.581  1.00 34.07      A      
ATOM   4393  N   ASN   330      10.738   2.916 -21.102  1.00 34.19      A      
ATOM   4394  H   ASN   330      10.811   3.913 -21.240  1.00  0.00      A      
ATOM   4395  CA  ASN   330      10.361   2.166 -22.287  1.00 33.99      A      
ATOM   4396  HA  ASN   330       9.496   1.517 -22.148  1.00  0.00      A      
ATOM   4397  CB  ASN   330       9.895   3.136 -23.384  1.00 35.37      A      
ATOM   4398  HB2 ASN   330      10.047   2.633 -24.339  1.00  0.00      A      
ATOM   4399  HB3 ASN   330      10.638   3.933 -23.405  1.00  0.00      A      
ATOM   4400  CG  ASN   330       8.461   3.695 -23.250  1.00 36.84      A      
ATOM   4401  OD1 ASN   330       7.820   3.500 -22.240  1.00 38.24      A      
ATOM   4402  ND2 ASN   330       7.905   4.220 -24.282  1.00 37.53      A      
ATOM   4403 HD21 ASN   330       7.061   4.768 -24.192  1.00  0.00      A      
ATOM   4404 HD22 ASN   330       8.470   4.392 -25.102  1.00  0.00      A      
ATOM   4405  C   ASN   330      11.470   1.244 -22.722  1.00 33.59      A      
ATOM   4406  O   ASN   330      11.193   0.283 -23.510  1.00 34.15      A      
ATOM   4407  N   ALA   331      12.710   1.725 -22.483  1.00 32.37      A      
ATOM   4408  H   ALA   331      12.877   2.446 -21.796  1.00  0.00      A      
ATOM   4409  CA  ALA   331      13.875   1.097 -22.989  1.00 31.79      A      
ATOM   4410  HA  ALA   331      13.536   0.798 -23.981  1.00  0.00      A      
ATOM   4411  CB  ALA   331      15.083   2.102 -23.013  1.00 31.65      A      
ATOM   4412  HB1 ALA   331      15.015   3.012 -23.609  1.00  0.00      A      
ATOM   4413  HB2 ALA   331      15.892   1.478 -23.393  1.00  0.00      A      
ATOM   4414  HB3 ALA   331      15.310   2.538 -22.040  1.00  0.00      A      
ATOM   4415  C   ALA   331      14.200  -0.166 -22.185  1.00 31.39      A      
ATOM   4416  O   ALA   331      15.038  -0.968 -22.613  1.00 30.24      A      
ATOM   4417  N   LEU   332      13.676  -0.279 -20.973  1.00 31.11      A      
ATOM   4418  H   LEU   332      13.259   0.565 -20.605  1.00  0.00      A      
ATOM   4419  CA  LEU   332      13.863  -1.438 -20.126  1.00 31.36      A      
ATOM   4420  HA  LEU   332      14.930  -1.560 -19.939  1.00  0.00      A      
ATOM   4421  CB  LEU   332      13.190  -1.274 -18.732  1.00 31.38      A      
ATOM   4422  HB2 LEU   332      13.264  -2.259 -18.272  1.00  0.00      A      
ATOM   4423  HB3 LEU   332      12.123  -1.085 -18.855  1.00  0.00      A      
ATOM   4424  CG  LEU   332      13.916  -0.137 -17.871  1.00 31.14      A      
ATOM   4425  HG  LEU   332      14.106   0.717 -18.521  1.00  0.00      A      
ATOM   4426  CD1 LEU   332      13.018   0.378 -16.735  1.00 31.55      A      
ATOM   4427 HD11 LEU   332      12.788  -0.424 -16.034  1.00  0.00      A      
ATOM   4428 HD12 LEU   332      12.054   0.628 -17.177  1.00  0.00      A      
ATOM   4429 HD13 LEU   332      13.415   1.241 -16.200  1.00  0.00      A      
ATOM   4430  CD2 LEU   332      15.310  -0.536 -17.370  1.00 30.99      A      
ATOM   4431 HD21 LEU   332      15.884  -0.818 -18.253  1.00  0.00      A      
ATOM   4432 HD22 LEU   332      15.256  -1.403 -16.712  1.00  0.00      A      
ATOM   4433 HD23 LEU   332      15.774   0.303 -16.851  1.00  0.00      A      
ATOM   4434  C   LEU   332      13.287  -2.738 -20.772  1.00 31.44      A      
ATOM   4435  O   LEU   332      12.190  -2.762 -21.381  1.00 31.49      A      
ATOM   4436  N   GLN   333      14.063  -3.844 -20.586  1.00 31.48      A      
ATOM   4437  H   GLN   333      14.962  -3.787 -20.128  1.00  0.00      A      
ATOM   4438  CA  GLN   333      13.773  -5.227 -21.100  1.00 32.13      A      
ATOM   4439  HA  GLN   333      12.795  -5.119 -21.571  1.00  0.00      A      
ATOM   4440  CB  GLN   333      14.808  -5.692 -22.218  1.00 33.88      A      
ATOM   4441  HB2 GLN   333      14.417  -6.603 -22.671  1.00  0.00      A      
ATOM   4442  HB3 GLN   333      15.802  -5.926 -21.837  1.00  0.00      A      
ATOM   4443  CG  GLN   333      15.056  -4.622 -23.316  1.00 37.17      A      
ATOM   4444  HG2 GLN   333      15.631  -5.100 -24.109  1.00  0.00      A      
ATOM   4445  HG3 GLN   333      15.560  -3.743 -22.914  1.00  0.00      A      
ATOM   4446  CD  GLN   333      13.720  -4.196 -23.918  1.00 39.13      A      
ATOM   4447  OE1 GLN   333      12.910  -5.085 -24.230  1.00 41.01      A      
ATOM   4448  NE2 GLN   333      13.615  -2.933 -24.240  1.00 41.08      A      
ATOM   4449 HE21 GLN   333      12.870  -2.650 -24.861  1.00  0.00      A      
ATOM   4450 HE22 GLN   333      14.391  -2.355 -23.950  1.00  0.00      A      
ATOM   4451  C   GLN   333      13.773  -6.309 -20.050  1.00 31.46      A      
ATOM   4452  O   GLN   333      13.083  -7.354 -20.149  1.00 31.33      A      
ATOM   4453  N   LEU   334      14.484  -6.120 -18.942  1.00 29.92      A      
ATOM   4454  H   LEU   334      15.075  -5.300 -18.923  1.00  0.00      A      
ATOM   4455  CA  LEU   334      14.385  -6.962 -17.749  1.00 28.57      A      
ATOM   4456  HA  LEU   334      14.177  -8.004 -17.993  1.00  0.00      A      
ATOM   4457  CB  LEU   334      15.717  -6.992 -16.989  1.00 27.26      A      
ATOM   4458  HB2 LEU   334      16.089  -6.000 -16.734  1.00  0.00      A      
ATOM   4459  HB3 LEU   334      16.433  -7.201 -17.783  1.00  0.00      A      
ATOM   4460  CG  LEU   334      15.703  -7.922 -15.728  1.00 26.69      A      
ATOM   4461  HG  LEU   334      15.173  -7.312 -14.997  1.00  0.00      A      
ATOM   4462  CD1 LEU   334      15.019  -9.305 -15.898  1.00 26.43      A      
ATOM   4463 HD11 LEU   334      15.180  -9.992 -15.067  1.00  0.00      A      
ATOM   4464 HD12 LEU   334      15.365  -9.724 -16.843  1.00  0.00      A      
ATOM   4465 HD13 LEU   334      13.939  -9.156 -15.894  1.00  0.00      A      
ATOM   4466  CD2 LEU   334      17.098  -8.283 -15.164  1.00 25.26      A      
ATOM   4467 HD21 LEU   334      16.986  -8.972 -14.327  1.00  0.00      A      
ATOM   4468 HD22 LEU   334      17.607  -7.413 -14.749  1.00  0.00      A      
ATOM   4469 HD23 LEU   334      17.692  -8.748 -15.951  1.00  0.00      A      
ATOM   4470  C   LEU   334      13.274  -6.431 -16.825  1.00 28.64      A      
ATOM   4471  O   LEU   334      12.229  -7.072 -16.477  1.00 28.65      A      
ATOM   4472  N   PHE   335      13.346  -5.099 -16.589  1.00 28.28      A      
ATOM   4473  H   PHE   335      14.067  -4.578 -17.067  1.00  0.00      A      
ATOM   4474  CA  PHE   335      12.375  -4.442 -15.728  1.00 28.63      A      
ATOM   4475  HA  PHE   335      12.432  -5.142 -14.894  1.00  0.00      A      
ATOM   4476  CB  PHE   335      12.788  -3.032 -15.271  1.00 28.55      A      
ATOM   4477  HB2 PHE   335      11.877  -2.506 -14.988  1.00  0.00      A      
ATOM   4478  HB3 PHE   335      13.126  -2.534 -16.180  1.00  0.00      A      
ATOM   4479  CG  PHE   335      13.882  -2.930 -14.286  1.00 28.25      A      
ATOM   4480  CD1 PHE   335      15.192  -3.268 -14.598  1.00 27.97      A      
ATOM   4481  HD1 PHE   335      15.348  -3.671 -15.588  1.00  0.00      A      
ATOM   4482  CE1 PHE   335      16.182  -3.200 -13.636  1.00 28.47      A      
ATOM   4483  HE1 PHE   335      17.192  -3.503 -13.869  1.00  0.00      A      
ATOM   4484  CZ  PHE   335      15.851  -2.822 -12.356  1.00 28.71      A      
ATOM   4485  HZ  PHE   335      16.558  -2.832 -11.539  1.00  0.00      A      
ATOM   4486  CE2 PHE   335      14.572  -2.445 -12.002  1.00 28.32      A      
ATOM   4487  HE2 PHE   335      14.411  -2.208 -10.960  1.00  0.00      A      
ATOM   4488  CD2 PHE   335      13.546  -2.487 -12.977  1.00 28.54      A      
ATOM   4489  HD2 PHE   335      12.501  -2.326 -12.758  1.00  0.00      A      
ATOM   4490  C   PHE   335      10.936  -4.386 -16.338  1.00 29.13      A      
ATOM   4491  O   PHE   335      10.804  -4.141 -17.539  1.00 29.49      A      
ATOM   4492  N   SER   336       9.935  -4.626 -15.529  1.00 29.43      A      
ATOM   4493  H   SER   336      10.089  -4.899 -14.569  1.00  0.00      A      
ATOM   4494  CA  SER   336       8.543  -4.347 -15.845  1.00 29.60      A      
ATOM   4495  HA  SER   336       8.357  -4.453 -16.913  1.00  0.00      A      
ATOM   4496  CB  SER   336       7.612  -5.364 -15.183  1.00 30.29      A      
ATOM   4497  HB2 SER   336       6.596  -5.272 -15.566  1.00  0.00      A      
ATOM   4498  HB3 SER   336       7.537  -5.071 -14.136  1.00  0.00      A      
ATOM   4499  OG  SER   336       8.092  -6.653 -15.458  1.00 33.07      A      
ATOM   4500  HG  SER   336       8.895  -6.873 -14.980  1.00  0.00      A      
ATOM   4501  C   SER   336       8.237  -2.891 -15.588  1.00 29.23      A      
ATOM   4502  O   SER   336       8.989  -2.198 -14.870  1.00 29.06      A      
ATOM   4503  N   ARG   337       7.195  -2.351 -16.201  1.00 28.92      A      
ATOM   4504  H   ARG   337       6.586  -3.094 -16.513  1.00  0.00      A      
ATOM   4505  CA  ARG   337       6.667  -0.971 -16.062  1.00 29.38      A      
ATOM   4506  HA  ARG   337       7.397  -0.362 -15.529  1.00  0.00      A      
ATOM   4507  CB  ARG   337       6.431  -0.463 -17.491  1.00 29.80      A      
ATOM   4508  HB2 ARG   337       5.910   0.491 -17.411  1.00  0.00      A      
ATOM   4509  HB3 ARG   337       5.739  -1.062 -18.083  1.00  0.00      A      
ATOM   4510  CG  ARG   337       7.735  -0.250 -18.325  1.00 31.09      A      
ATOM   4511  HG2 ARG   337       8.371  -1.131 -18.416  1.00  0.00      A      
ATOM   4512  HG3 ARG   337       8.422   0.400 -17.783  1.00  0.00      A      
ATOM   4513  CD  ARG   337       7.449   0.235 -19.777  1.00 32.40      A      
ATOM   4514  HD2 ARG   337       8.134   1.020 -20.097  1.00  0.00      A      
ATOM   4515  HD3 ARG   337       6.403   0.532 -19.841  1.00  0.00      A      
ATOM   4516  NE  ARG   337       7.621  -0.906 -20.717  1.00 32.85      A      
ATOM   4517  HE  ARG   337       6.744  -1.224 -21.103  1.00  0.00      A      
ATOM   4518  CZ  ARG   337       8.647  -1.360 -21.398  1.00 33.04      A      
ATOM   4519  NH1 ARG   337       8.493  -2.226 -22.325  1.00 33.59      A      
ATOM   4520 HH11 ARG   337       7.576  -2.506 -22.643  1.00  0.00      A      
ATOM   4521 HH12 ARG   337       9.282  -2.789 -22.608  1.00  0.00      A      
ATOM   4522  NH2 ARG   337       9.833  -1.063 -20.970  1.00 32.69      A      
ATOM   4523 HH21 ARG   337       9.980  -0.371 -20.249  1.00  0.00      A      
ATOM   4524 HH22 ARG   337      10.661  -1.474 -21.377  1.00  0.00      A      
ATOM   4525  C   ARG   337       5.376  -0.913 -15.258  1.00 29.12      A      
ATOM   4526  O   ARG   337       4.288  -0.614 -15.797  1.00 28.29      A      
ATOM   4527  N   ALA   338       5.508  -1.505 -14.019  1.00 29.77      A      
ATOM   4528  H   ALA   338       6.426  -1.632 -13.616  1.00  0.00      A      
ATOM   4529  CA  ALA   338       4.367  -2.107 -13.316  1.00 30.98      A      
ATOM   4530  HA  ALA   338       3.487  -2.070 -13.958  1.00  0.00      A      
ATOM   4531  CB  ALA   338       4.800  -3.562 -12.844  1.00 30.65      A      
ATOM   4532  HB1 ALA   338       5.352  -3.576 -11.905  1.00  0.00      A      
ATOM   4533  HB2 ALA   338       5.359  -4.006 -13.668  1.00  0.00      A      
ATOM   4534  HB3 ALA   338       3.911  -4.147 -12.610  1.00  0.00      A      
ATOM   4535  C   ALA   338       4.237  -1.251 -12.026  1.00 31.67      A      
ATOM   4536  O   ALA   338       5.214  -0.727 -11.482  1.00 31.88      A      
ATOM   4537  N   VAL   339       3.042  -1.212 -11.426  1.00 32.38      A      
ATOM   4538  H   VAL   339       2.256  -1.567 -11.951  1.00  0.00      A      
ATOM   4539  CA  VAL   339       2.719  -0.223 -10.402  1.00 34.35      A      
ATOM   4540  HA  VAL   339       3.204   0.717 -10.663  1.00  0.00      A      
ATOM   4541  CB  VAL   339       1.245   0.191 -10.430  1.00 34.46      A      
ATOM   4542  HB  VAL   339       1.224   0.735  -9.486  1.00  0.00      A      
ATOM   4543  CG1 VAL   339       0.782   1.048 -11.648  1.00 35.81      A      
ATOM   4544 HG11 VAL   339      -0.256   1.263 -11.395  1.00  0.00      A      
ATOM   4545 HG12 VAL   339       0.743   0.528 -12.605  1.00  0.00      A      
ATOM   4546 HG13 VAL   339       1.281   2.017 -11.660  1.00  0.00      A      
ATOM   4547  CG2 VAL   339       0.227  -0.927 -10.165  1.00 36.37      A      
ATOM   4548 HG21 VAL   339       0.248  -1.546 -11.062  1.00  0.00      A      
ATOM   4549 HG22 VAL   339      -0.771  -0.492 -10.217  1.00  0.00      A      
ATOM   4550 HG23 VAL   339       0.490  -1.440  -9.240  1.00  0.00      A      
ATOM   4551  C   VAL   339       3.051  -0.732  -8.981  1.00 34.62      A      
ATOM   4552  O   VAL   339       3.250   0.048  -7.993  1.00 36.26      A      
ATOM   4553  N   SER   340       3.115  -2.038  -8.783  1.00 33.87      A      
ATOM   4554  H   SER   340       2.758  -2.588  -9.551  1.00  0.00      A      
ATOM   4555  CA  SER   340       3.347  -2.675  -7.471  1.00 33.21      A      
ATOM   4556  HA  SER   340       2.535  -2.318  -6.838  1.00  0.00      A      
ATOM   4557  CB  SER   340       3.229  -4.245  -7.764  1.00 32.79      A      
ATOM   4558  HB2 SER   340       4.037  -4.568  -8.420  1.00  0.00      A      
ATOM   4559  HB3 SER   340       2.234  -4.466  -8.152  1.00  0.00      A      
ATOM   4560  OG  SER   340       3.167  -5.086  -6.648  1.00 34.33      A      
ATOM   4561  HG  SER   340       3.932  -5.664  -6.701  1.00  0.00      A      
ATOM   4562  C   SER   340       4.665  -2.297  -6.702  1.00 32.31      A      
ATOM   4563  O   SER   340       5.513  -1.575  -7.234  1.00 32.12      A      
ATOM   4564  N   LEU   341       4.898  -2.693  -5.488  1.00 31.54      A      
ATOM   4565  H   LEU   341       4.199  -3.346  -5.164  1.00  0.00      A      
ATOM   4566  CA  LEU   341       6.137  -2.760  -4.787  1.00 31.47      A      
ATOM   4567  HA  LEU   341       6.959  -2.506  -5.457  1.00  0.00      A      
ATOM   4568  CB  LEU   341       6.140  -1.786  -3.604  1.00 32.25      A      
ATOM   4569  HB2 LEU   341       7.028  -1.880  -2.978  1.00  0.00      A      
ATOM   4570  HB3 LEU   341       5.319  -2.096  -2.957  1.00  0.00      A      
ATOM   4571  CG  LEU   341       6.001  -0.226  -3.920  1.00 33.20      A      
ATOM   4572  HG  LEU   341       5.488   0.025  -4.848  1.00  0.00      A      
ATOM   4573  CD1 LEU   341       5.094   0.317  -2.865  1.00 34.69      A      
ATOM   4574 HD11 LEU   341       4.193  -0.297  -2.877  1.00  0.00      A      
ATOM   4575 HD12 LEU   341       4.936   1.376  -3.068  1.00  0.00      A      
ATOM   4576 HD13 LEU   341       5.454   0.178  -1.846  1.00  0.00      A      
ATOM   4577  CD2 LEU   341       7.439   0.357  -3.913  1.00 34.02      A      
ATOM   4578 HD21 LEU   341       7.482   1.444  -3.858  1.00  0.00      A      
ATOM   4579 HD22 LEU   341       7.962   0.089  -4.832  1.00  0.00      A      
ATOM   4580 HD23 LEU   341       8.036   0.036  -3.059  1.00  0.00      A      
ATOM   4581  C   LEU   341       6.313  -4.239  -4.275  1.00 31.21      A      
ATOM   4582  O   LEU   341       5.253  -4.962  -4.129  1.00 31.08      A      
ATOM   4583  N   GLY   342       7.542  -4.563  -3.813  1.00 30.92      A      
ATOM   4584  H   GLY   342       8.310  -3.915  -3.919  1.00  0.00      A      
ATOM   4585  CA  GLY   342       7.966  -5.768  -3.163  1.00 30.73      A      
ATOM   4586  HA2 GLY   342       7.416  -5.797  -2.223  1.00  0.00      A      
ATOM   4587  HA3 GLY   342       9.007  -5.579  -2.900  1.00  0.00      A      
ATOM   4588  C   GLY   342       8.061  -7.117  -3.868  1.00 30.87      A      
ATOM   4589  O   GLY   342       8.250  -8.113  -3.243  1.00 31.09      A      
ATOM   4590  N   ASP   343       7.743  -7.166  -5.182  1.00 30.62      A      
ATOM   4591  H   ASP   343       7.352  -6.351  -5.632  1.00  0.00      A      
ATOM   4592  CA  ASP   343       7.840  -8.344  -5.980  1.00 30.68      A      
ATOM   4593  HA  ASP   343       7.071  -9.045  -5.656  1.00  0.00      A      
ATOM   4594  CB  ASP   343       7.278  -7.937  -7.358  1.00 33.51      A      
ATOM   4595  HB2 ASP   343       7.651  -8.539  -8.187  1.00  0.00      A      
ATOM   4596  HB3 ASP   343       7.701  -6.967  -7.623  1.00  0.00      A      
ATOM   4597  CG  ASP   343       5.757  -7.793  -7.519  1.00 36.34      A      
ATOM   4598  OD1 ASP   343       5.097  -8.692  -7.981  1.00 37.99      A      
ATOM   4599  OD2 ASP   343       5.191  -6.759  -7.174  1.00 38.19      A      
ATOM   4600  C   ASP   343       9.275  -8.950  -5.852  1.00 30.13      A      
ATOM   4601  O   ASP   343      10.306  -8.246  -5.770  1.00 29.53      A      
ATOM   4602  N   ALA   344       9.297 -10.228  -6.137  1.00 28.93      A      
ATOM   4603  H   ALA   344       8.438 -10.667  -6.438  1.00  0.00      A      
ATOM   4604  CA  ALA   344      10.525 -10.912  -6.486  1.00 28.22      A      
ATOM   4605  HA  ALA   344      11.332 -10.618  -5.815  1.00  0.00      A      
ATOM   4606  CB  ALA   344      10.241 -12.457  -6.380  1.00 28.57      A      
ATOM   4607  HB1 ALA   344      10.105 -12.687  -5.323  1.00  0.00      A      
ATOM   4608  HB2 ALA   344      11.048 -13.085  -6.758  1.00  0.00      A      
ATOM   4609  HB3 ALA   344       9.265 -12.704  -6.797  1.00  0.00      A      
ATOM   4610  C   ALA   344      11.122 -10.314  -7.846  1.00 27.91      A      
ATOM   4611  O   ALA   344      12.322 -10.190  -7.912  1.00 27.98      A      
ATOM   4612  N   GLU   345      10.275 -10.031  -8.802  1.00 27.19      A      
ATOM   4613  H   GLU   345       9.291 -10.178  -8.630  1.00  0.00      A      
ATOM   4614  CA  GLU   345      10.735  -9.295  -9.998  1.00 27.37      A      
ATOM   4615  HA  GLU   345      11.677  -9.714 -10.352  1.00  0.00      A      
ATOM   4616  CB  GLU   345       9.814  -9.306 -11.146  1.00 28.31      A      
ATOM   4617  HB2 GLU   345      10.316  -8.840 -11.994  1.00  0.00      A      
ATOM   4618  HB3 GLU   345       8.913  -8.762 -10.861  1.00  0.00      A      
ATOM   4619  CG  GLU   345       9.401 -10.735 -11.662  1.00 31.37      A      
ATOM   4620  HG2 GLU   345      10.318 -11.303 -11.820  1.00  0.00      A      
ATOM   4621  HG3 GLU   345       8.901 -10.509 -12.604  1.00  0.00      A      
ATOM   4622  CD  GLU   345       8.327 -11.495 -10.812  1.00 32.78      A      
ATOM   4623  OE1 GLU   345       8.086 -12.656 -11.195  1.00 34.28      A      
ATOM   4624  OE2 GLU   345       7.797 -11.106  -9.761  1.00 34.10      A      
ATOM   4625  C   GLU   345      11.053  -7.812  -9.635  1.00 27.01      A      
ATOM   4626  O   GLU   345      10.246  -7.200  -8.914  1.00 26.07      A      
ATOM   4627  N   SER   346      12.042  -7.247 -10.293  1.00 26.03      A      
ATOM   4628  H   SER   346      12.710  -7.863 -10.735  1.00  0.00      A      
ATOM   4629  CA  SER   346      12.339  -5.815 -10.254  1.00 25.92      A      
ATOM   4630  HA  SER   346      12.252  -5.495  -9.216  1.00  0.00      A      
ATOM   4631  CB  SER   346      13.853  -5.651 -10.627  1.00 25.47      A      
ATOM   4632  HB2 SER   346      14.075  -4.604 -10.836  1.00  0.00      A      
ATOM   4633  HB3 SER   346      14.139  -6.205 -11.521  1.00  0.00      A      
ATOM   4634  OG  SER   346      14.814  -6.146  -9.665  1.00 25.71      A      
ATOM   4635  HG  SER   346      14.952  -7.092  -9.750  1.00  0.00      A      
ATOM   4636  C   SER   346      11.483  -4.843 -11.118  1.00 26.46      A      
ATOM   4637  O   SER   346      11.410  -4.994 -12.339  1.00 25.97      A      
ATOM   4638  N   LEU   347      10.867  -3.830 -10.537  1.00 26.34      A      
ATOM   4639  H   LEU   347      11.001  -3.710  -9.543  1.00  0.00      A      
ATOM   4640  CA  LEU   347       9.828  -3.009 -11.185  1.00 27.42      A      
ATOM   4641  HA  LEU   347       9.653  -3.351 -12.205  1.00  0.00      A      
ATOM   4642  CB  LEU   347       8.492  -3.140 -10.464  1.00 27.16      A      
ATOM   4643  HB2 LEU   347       7.758  -2.649 -11.103  1.00  0.00      A      
ATOM   4644  HB3 LEU   347       8.484  -2.639  -9.496  1.00  0.00      A      
ATOM   4645  CG  LEU   347       8.180  -4.604 -10.173  1.00 27.86      A      
ATOM   4646  HG  LEU   347       8.963  -5.080  -9.583  1.00  0.00      A      
ATOM   4647  CD1 LEU   347       6.851  -4.775  -9.452  1.00 27.73      A      
ATOM   4648 HD11 LEU   347       6.172  -4.009  -9.825  1.00  0.00      A      
ATOM   4649 HD12 LEU   347       6.913  -4.637  -8.372  1.00  0.00      A      
ATOM   4650 HD13 LEU   347       6.408  -5.760  -9.600  1.00  0.00      A      
ATOM   4651  CD2 LEU   347       7.940  -5.333 -11.588  1.00 27.42      A      
ATOM   4652 HD21 LEU   347       7.136  -4.796 -12.091  1.00  0.00      A      
ATOM   4653 HD22 LEU   347       7.619  -6.369 -11.476  1.00  0.00      A      
ATOM   4654 HD23 LEU   347       8.838  -5.198 -12.192  1.00  0.00      A      
ATOM   4655  C   LEU   347      10.144  -1.493 -11.212  1.00 28.15      A      
ATOM   4656  O   LEU   347      10.407  -0.938 -10.149  1.00 27.99      A      
ATOM   4657  N   ALA   348      10.135  -0.854 -12.402  1.00 29.38      A      
ATOM   4658  H   ALA   348      10.001  -1.382 -13.252  1.00  0.00      A      
ATOM   4659  CA  ALA   348      10.221   0.606 -12.639  1.00 31.41      A      
ATOM   4660  HA  ALA   348      10.593   0.974 -11.683  1.00  0.00      A      
ATOM   4661  CB  ALA   348      11.179   0.985 -13.807  1.00 30.57      A      
ATOM   4662  HB1 ALA   348      12.206   0.621 -13.765  1.00  0.00      A      
ATOM   4663  HB2 ALA   348      11.220   2.072 -13.884  1.00  0.00      A      
ATOM   4664  HB3 ALA   348      10.700   0.583 -14.700  1.00  0.00      A      
ATOM   4665  C   ALA   348       8.873   1.281 -12.806  1.00 33.08      A      
ATOM   4666  O   ALA   348       7.913   0.751 -13.403  1.00 32.81      A      
ATOM   4667  N   GLN   349       8.808   2.513 -12.367  1.00 35.50      A      
ATOM   4668  H   GLN   349       9.610   2.995 -11.986  1.00  0.00      A      
ATOM   4669  CA  GLN   349       7.626   3.347 -12.248  1.00 38.25      A      
ATOM   4670  HA  GLN   349       6.903   3.108 -13.028  1.00  0.00      A      
ATOM   4671  CB  GLN   349       6.909   2.938 -10.950  1.00 39.12      A      
ATOM   4672  HB2 GLN   349       7.639   3.147 -10.167  1.00  0.00      A      
ATOM   4673  HB3 GLN   349       6.644   1.883 -10.880  1.00  0.00      A      
ATOM   4674  CG  GLN   349       5.542   3.695 -10.687  1.00 40.87      A      
ATOM   4675  HG2 GLN   349       4.831   3.015 -10.218  1.00  0.00      A      
ATOM   4676  HG3 GLN   349       5.187   4.088 -11.639  1.00  0.00      A      
ATOM   4677  CD  GLN   349       5.585   4.969  -9.816  1.00 42.09      A      
ATOM   4678  OE1 GLN   349       6.644   5.561  -9.580  1.00 42.50      A      
ATOM   4679  NE2 GLN   349       4.504   5.533  -9.323  1.00 42.78      A      
ATOM   4680 HE21 GLN   349       4.692   6.252  -8.639  1.00  0.00      A      
ATOM   4681 HE22 GLN   349       3.577   5.145  -9.427  1.00  0.00      A      
ATOM   4682  C   GLN   349       8.039   4.834 -12.445  1.00 39.84      A      
ATOM   4683  O   GLN   349       9.206   5.211 -12.146  1.00 39.17      A      
ATOM   4684  N   HIP   350       7.128   5.600 -13.011  1.00 42.12      A      
ATOM   4685  H   HIP   350       6.323   5.168 -13.442  1.00  0.00      A      
ATOM   4686  CA  HIP   350       7.153   7.045 -13.228  1.00 44.38      A      
ATOM   4687  HA  HIP   350       8.083   7.439 -12.817  1.00  0.00      A      
ATOM   4688  CB  HIP   350       7.134   7.313 -14.863  1.00 44.79      A      
ATOM   4689  HB2 HIP   350       6.195   7.022 -15.334  1.00  0.00      A      
ATOM   4690  HB3 HIP   350       7.946   6.736 -15.306  1.00  0.00      A      
ATOM   4691  CG  HIP   350       7.343   8.752 -15.343  1.00 45.77      A      
ATOM   4692  ND1 HIP   350       6.809   9.355 -16.453  1.00 45.91      A      
ATOM   4693  HD1 HIP   350       6.001   9.050 -16.977  1.00  0.00      A      
ATOM   4694  CE1 HIP   350       7.540  10.410 -16.715  1.00 46.12      A      
ATOM   4695  HE1 HIP   350       7.332  11.168 -17.456  1.00  0.00      A      
ATOM   4696  NE2 HIP   350       8.600  10.453 -15.898  1.00 46.05      A      
ATOM   4697  HE2 HIP   350       9.371  11.104 -15.934  1.00  0.00      A      
ATOM   4698  CD2 HIP   350       8.496   9.396 -15.034  1.00 45.88      A      
ATOM   4699  HD2 HIP   350       9.196   9.163 -14.245  1.00  0.00      A      
ATOM   4700  C   HIP   350       5.944   7.737 -12.577  1.00 45.70      A      
ATOM   4701  O   HIP   350       4.815   7.534 -13.060  1.00 45.54      A      
ATOM   4702  N   PRO   351       6.221   8.512 -11.523  1.00 47.22      A      
ATOM   4703  CD  PRO   351       7.442   8.543 -10.730  1.00 47.48      A      
ATOM   4704  HD2 PRO   351       8.150   9.224 -11.204  1.00  0.00      A      
ATOM   4705  HD3 PRO   351       7.887   7.562 -10.561  1.00  0.00      A      
ATOM   4706  CG  PRO   351       7.033   9.105  -9.370  1.00 47.96      A      
ATOM   4707  HG2 PRO   351       7.726   9.709  -8.784  1.00  0.00      A      
ATOM   4708  HG3 PRO   351       6.622   8.318  -8.737  1.00  0.00      A      
ATOM   4709  CB  PRO   351       5.815   9.947  -9.699  1.00 48.17      A      
ATOM   4710  HB2 PRO   351       6.265  10.883 -10.029  1.00  0.00      A      
ATOM   4711  HB3 PRO   351       5.139  10.045  -8.849  1.00  0.00      A      
ATOM   4712  CA  PRO   351       5.118   9.113 -10.838  1.00 48.46      A      
ATOM   4713  HA  PRO   351       4.550   8.296 -10.393  1.00  0.00      A      
ATOM   4714  C   PRO   351       4.245   9.958 -11.685  1.00 49.79      A      
ATOM   4715  O   PRO   351       2.985   9.816 -11.675  1.00 50.01      A      
ATOM   4716  N   ALA   352       4.856  10.717 -12.595  1.00 51.04      A      
ATOM   4717  H   ALA   352       5.858  10.845 -12.568  1.00  0.00      A      
ATOM   4718  CA  ALA   352       4.124  11.625 -13.526  1.00 52.67      A      
ATOM   4719  HA  ALA   352       3.391  12.235 -12.998  1.00  0.00      A      
ATOM   4720  CB  ALA   352       5.105  12.570 -14.194  1.00 52.26      A      
ATOM   4721  HB1 ALA   352       4.668  13.122 -15.026  1.00  0.00      A      
ATOM   4722  HB2 ALA   352       5.781  11.885 -14.705  1.00  0.00      A      
ATOM   4723  HB3 ALA   352       5.709  13.150 -13.495  1.00  0.00      A      
ATOM   4724  C   ALA   352       3.238  10.954 -14.562  1.00 53.77      A      
ATOM   4725  O   ALA   352       2.699  11.594 -15.446  1.00 53.82      A      
ATOM   4726  N   SER   353       3.049   9.583 -14.487  1.00 54.84      A      
ATOM   4727  H   SER   353       3.500   9.079 -13.737  1.00  0.00      A      
ATOM   4728  CA  SER   353       2.292   8.722 -15.363  1.00 56.09      A      
ATOM   4729  HA  SER   353       1.709   9.303 -16.078  1.00  0.00      A      
ATOM   4730  CB  SER   353       3.226   8.018 -16.374  1.00 56.18      A      
ATOM   4731  HB2 SER   353       2.696   7.516 -17.183  1.00  0.00      A      
ATOM   4732  HB3 SER   353       3.735   7.220 -15.833  1.00  0.00      A      
ATOM   4733  OG  SER   353       4.124   8.963 -16.888  1.00 56.47      A      
ATOM   4734  HG  SER   353       3.683   9.337 -17.654  1.00  0.00      A      
ATOM   4735  C   SER   353       1.475   7.627 -14.609  1.00 57.13      A      
ATOM   4736  O   SER   353       0.765   6.882 -15.317  1.00 57.05      A      
ATOM   4737  N   MET   354       1.756   7.378 -13.378  1.00 58.48      A      
ATOM   4738  H   MET   354       2.469   7.971 -12.979  1.00  0.00      A      
ATOM   4739  CA  MET   354       1.302   6.179 -12.595  1.00 60.01      A      
ATOM   4740  HA  MET   354       0.523   5.661 -13.155  1.00  0.00      A      
ATOM   4741  CB  MET   354       2.457   5.164 -12.461  1.00 59.74      A      
ATOM   4742  HB2 MET   354       2.171   4.405 -11.733  1.00  0.00      A      
ATOM   4743  HB3 MET   354       3.394   5.627 -12.151  1.00  0.00      A      
ATOM   4744  CG  MET   354       2.709   4.550 -13.926  1.00 59.58      A      
ATOM   4745  HG2 MET   354       2.710   5.312 -14.705  1.00  0.00      A      
ATOM   4746  HG3 MET   354       1.883   3.846 -14.020  1.00  0.00      A      
ATOM   4747  SD  MET   354       4.243   3.694 -14.116  1.00 59.34      A      
ATOM   4748  CE  MET   354       3.985   1.975 -13.569  1.00 59.21      A      
ATOM   4749  HE1 MET   354       3.561   1.923 -12.566  1.00  0.00      A      
ATOM   4750  HE2 MET   354       4.925   1.436 -13.690  1.00  0.00      A      
ATOM   4751  HE3 MET   354       3.186   1.619 -14.219  1.00  0.00      A      
ATOM   4752  C   MET   354       0.810   6.583 -11.155  1.00 61.20      A      
ATOM   4753  O   MET   354       0.170   5.699 -10.549  1.00 61.28      A      
ATOM   4754  N   THR   355       1.052   7.821 -10.652  1.00 62.67      A      
ATOM   4755  H   THR   355       1.563   8.495 -11.203  1.00  0.00      A      
ATOM   4756  CA  THR   355       0.484   8.353  -9.385  1.00 64.40      A      
ATOM   4757  HA  THR   355      -0.442   7.817  -9.177  1.00  0.00      A      
ATOM   4758  CB  THR   355       1.466   8.007  -8.244  1.00 64.15      A      
ATOM   4759  HB  THR   355       1.063   8.498  -7.358  1.00  0.00      A      
ATOM   4760  CG2 THR   355       1.607   6.518  -7.925  1.00 64.11      A      
ATOM   4761 HG21 THR   355       1.898   6.028  -8.854  1.00  0.00      A      
ATOM   4762 HG22 THR   355       0.694   6.072  -7.531  1.00  0.00      A      
ATOM   4763 HG23 THR   355       2.433   6.325  -7.240  1.00  0.00      A      
ATOM   4764  OG1 THR   355       2.701   8.507  -8.511  1.00 64.13      A      
ATOM   4765  HG1 THR   355       3.251   8.415  -7.730  1.00  0.00      A      
ATOM   4766  C   THR   355       0.064   9.853  -9.434  1.00 65.81      A      
ATOM   4767  O   THR   355      -0.773  10.272  -8.641  1.00 65.82      A      
ATOM   4768  N   HID   356       0.514  10.724 -10.372  1.00 67.64      A      
ATOM   4769  H   HID   356       1.116  10.371 -11.102  1.00  0.00      A      
ATOM   4770  CA  HID   356       0.390  12.198 -10.435  1.00 69.64      A      
ATOM   4771  HA  HID   356      -0.529  12.451  -9.908  1.00  0.00      A      
ATOM   4772  CB  HID   356       1.659  12.769  -9.678  1.00 69.87      A      
ATOM   4773  HB2 HID   356       1.612  13.830  -9.924  1.00  0.00      A      
ATOM   4774  HB3 HID   356       2.605  12.404 -10.077  1.00  0.00      A      
ATOM   4775  CG  HID   356       1.610  12.483  -8.272  1.00 70.36      A      
ATOM   4776  ND1 HID   356       0.736  13.010  -7.312  1.00 70.60      A      
ATOM   4777  HD1 HID   356      -0.025  13.655  -7.473  1.00  0.00      A      
ATOM   4778  CE1 HID   356       1.050  12.537  -6.132  1.00 70.62      A      
ATOM   4779  HE1 HID   356       0.595  12.889  -5.218  1.00  0.00      A      
ATOM   4780  NE2 HID   356       2.015  11.620  -6.211  1.00 70.60      A      
ATOM   4781  CD2 HID   356       2.536  11.692  -7.591  1.00 70.62      A      
ATOM   4782  HD2 HID   356       3.250  11.014  -8.035  1.00  0.00      A      
ATOM   4783  C   HID   356       0.259  12.606 -11.930  1.00 70.95      A      
ATOM   4784  O   HID   356       0.717  13.689 -12.328  1.00 71.05      A      
ATOM   4785  N   SER   357      -0.347  11.837 -12.816  1.00 72.59      A      
ATOM   4786  H   SER   357      -0.788  11.079 -12.314  1.00  0.00      A      
ATOM   4787  CA  SER   357      -0.539  12.073 -14.244  1.00 74.23      A      
ATOM   4788  HA  SER   357       0.357  12.507 -14.687  1.00  0.00      A      
ATOM   4789  CB  SER   357      -0.938  10.713 -14.916  1.00 74.05      A      
ATOM   4790  HB2 SER   357      -0.132  10.009 -14.710  1.00  0.00      A      
ATOM   4791  HB3 SER   357      -1.051  10.813 -15.995  1.00  0.00      A      
ATOM   4792  OG  SER   357      -2.163  10.137 -14.476  1.00 74.39      A      
ATOM   4793  HG  SER   357      -1.930   9.483 -13.813  1.00  0.00      A      
ATOM   4794  C   SER   357      -1.661  13.051 -14.660  1.00 75.41      A      
ATOM   4795  O   SER   357      -1.583  13.593 -15.763  1.00 75.55      A      
ATOM   4796  N   SER   358      -2.706  13.149 -13.875  1.00 76.83      A      
ATOM   4797  H   SER   358      -2.689  12.625 -13.012  1.00  0.00      A      
ATOM   4798  CA  SER   358      -3.894  13.927 -14.159  1.00 78.30      A      
ATOM   4799  HA  SER   358      -4.175  13.652 -15.175  1.00  0.00      A      
ATOM   4800  CB  SER   358      -5.029  13.383 -13.196  1.00 78.15      A      
ATOM   4801  HB2 SER   358      -5.030  12.312 -13.395  1.00  0.00      A      
ATOM   4802  HB3 SER   358      -5.971  13.752 -13.602  1.00  0.00      A      
ATOM   4803  OG  SER   358      -4.908  13.710 -11.778  1.00 78.44      A      
ATOM   4804  HG  SER   358      -5.540  14.427 -11.689  1.00  0.00      A      
ATOM   4805  C   SER   358      -3.785  15.398 -14.099  1.00 79.40      A      
ATOM   4806  O   SER   358      -4.776  16.097 -14.168  1.00 79.50      A      
ATOM   4807  N   TYR   359      -2.643  16.008 -13.811  1.00 80.73      A      
ATOM   4808  H   TYR   359      -1.836  15.441 -13.593  1.00  0.00      A      
ATOM   4809  CA  TYR   359      -2.418  17.461 -13.879  1.00 82.14      A      
ATOM   4810  HA  TYR   359      -3.074  17.974 -14.583  1.00  0.00      A      
ATOM   4811  CB  TYR   359      -2.641  18.163 -12.485  1.00 82.36      A      
ATOM   4812  HB2 TYR   359      -3.704  18.389 -12.394  1.00  0.00      A      
ATOM   4813  HB3 TYR   359      -2.143  19.132 -12.451  1.00  0.00      A      
ATOM   4814  CG  TYR   359      -2.256  17.311 -11.352  1.00 82.87      A      
ATOM   4815  CD1 TYR   359      -0.929  17.255 -10.866  1.00 83.14      A      
ATOM   4816  HD1 TYR   359      -0.127  17.899 -11.195  1.00  0.00      A      
ATOM   4817  CE1 TYR   359      -0.627  16.486  -9.713  1.00 83.35      A      
ATOM   4818  HE1 TYR   359       0.362  16.632  -9.304  1.00  0.00      A      
ATOM   4819  CZ  TYR   359      -1.592  15.532  -9.268  1.00 83.40      A      
ATOM   4820  OH  TYR   359      -1.313  14.624  -8.275  1.00 83.55      A      
ATOM   4821  HH  TYR   359      -1.963  13.921  -8.213  1.00  0.00      A      
ATOM   4822  CE2 TYR   359      -2.890  15.462  -9.879  1.00 83.27      A      
ATOM   4823  HE2 TYR   359      -3.727  14.892  -9.503  1.00  0.00      A      
ATOM   4824  CD2 TYR   359      -3.207  16.466 -10.818  1.00 83.14      A      
ATOM   4825  HD2 TYR   359      -4.248  16.628 -11.054  1.00  0.00      A      
ATOM   4826  C   TYR   359      -1.071  17.697 -14.436  1.00 82.90      A      
ATOM   4827  O   TYR   359      -0.243  16.823 -14.519  1.00 83.14      A      
ATOM   4828  N   THR   360      -0.829  18.938 -14.823  1.00 83.71      A      
ATOM   4829  H   THR   360      -1.508  19.678 -14.723  1.00  0.00      A      
ATOM   4830  CA  THR   360       0.460  19.444 -15.450  1.00 84.51      A      
ATOM   4831  HA  THR   360       0.708  18.846 -16.327  1.00  0.00      A      
ATOM   4832  CB  THR   360       0.202  20.890 -15.933  1.00 84.56      A      
ATOM   4833  HB  THR   360       1.093  21.403 -16.292  1.00  0.00      A      
ATOM   4834  CG2 THR   360      -0.775  20.798 -17.135  1.00 84.59      A      
ATOM   4835 HG21 THR   360      -0.847  21.783 -17.597  1.00  0.00      A      
ATOM   4836 HG22 THR   360      -1.798  20.497 -16.910  1.00  0.00      A      
ATOM   4837 HG23 THR   360      -0.362  20.147 -17.905  1.00  0.00      A      
ATOM   4838  OG1 THR   360      -0.478  21.643 -14.974  1.00 84.61      A      
ATOM   4839  HG1 THR   360       0.169  22.269 -14.641  1.00  0.00      A      
ATOM   4840  C   THR   360       1.647  19.420 -14.490  1.00 84.99      A      
ATOM   4841  O   THR   360       1.523  19.353 -13.269  1.00 85.00      A      
ATOM   4842  N   PRO   361       2.915  19.499 -14.994  1.00 85.46      A      
ATOM   4843  CD  PRO   361       3.091  19.808 -16.399  1.00 85.57      A      
ATOM   4844  HD2 PRO   361       2.926  20.866 -16.605  1.00  0.00      A      
ATOM   4845  HD3 PRO   361       2.555  19.157 -17.090  1.00  0.00      A      
ATOM   4846  CG  PRO   361       4.551  19.576 -16.639  1.00 85.63      A      
ATOM   4847  HG2 PRO   361       4.940  20.135 -17.490  1.00  0.00      A      
ATOM   4848  HG3 PRO   361       4.642  18.504 -16.812  1.00  0.00      A      
ATOM   4849  CB  PRO   361       5.207  19.974 -15.282  1.00 85.74      A      
ATOM   4850  HB2 PRO   361       5.357  21.052 -15.346  1.00  0.00      A      
ATOM   4851  HB3 PRO   361       6.162  19.461 -15.169  1.00  0.00      A      
ATOM   4852  CA  PRO   361       4.191  19.491 -14.213  1.00 85.87      A      
ATOM   4853  HA  PRO   361       4.482  18.474 -13.950  1.00  0.00      A      
ATOM   4854  C   PRO   361       4.205  20.365 -13.015  1.00 86.38      A      
ATOM   4855  O   PRO   361       4.941  20.028 -12.086  1.00 86.47      A      
ATOM   4856  N   GLU   362       3.824  21.666 -13.119  1.00 86.87      A      
ATOM   4857  H   GLU   362       3.371  22.033 -13.944  1.00  0.00      A      
ATOM   4858  CA  GLU   362       3.959  22.533 -11.972  1.00 87.37      A      
ATOM   4859  HA  GLU   362       4.977  22.418 -11.601  1.00  0.00      A      
ATOM   4860  CB  GLU   362       3.770  24.022 -12.316  1.00 87.85      A      
ATOM   4861  HB2 GLU   362       4.367  24.261 -13.197  1.00  0.00      A      
ATOM   4862  HB3 GLU   362       4.159  24.643 -11.510  1.00  0.00      A      
ATOM   4863  CG  GLU   362       2.378  24.547 -12.524  1.00 88.41      A      
ATOM   4864  HG2 GLU   362       2.368  25.521 -13.013  1.00  0.00      A      
ATOM   4865  HG3 GLU   362       2.057  24.755 -11.503  1.00  0.00      A      
ATOM   4866  CD  GLU   362       1.450  23.552 -13.339  1.00 88.81      A      
ATOM   4867  OE1 GLU   362       0.313  23.323 -12.869  1.00 88.91      A      
ATOM   4868  OE2 GLU   362       1.669  23.168 -14.489  1.00 89.12      A      
ATOM   4869  C   GLU   362       3.034  22.222 -10.856  1.00 87.38      A      
ATOM   4870  O   GLU   362       3.450  22.400  -9.756  1.00 87.35      A      
ATOM   4871  N   GLU   363       1.834  21.702 -11.101  1.00 87.46      A      
ATOM   4872  H   GLU   363       1.674  21.508 -12.079  1.00  0.00      A      
ATOM   4873  CA  GLU   363       0.968  21.075 -10.043  1.00 87.58      A      
ATOM   4874  HA  GLU   363       0.848  21.853  -9.289  1.00  0.00      A      
ATOM   4875  CB  GLU   363      -0.375  20.844 -10.691  1.00 87.92      A      
ATOM   4876  HB2 GLU   363      -0.346  20.137 -11.519  1.00  0.00      A      
ATOM   4877  HB3 GLU   363      -0.674  21.805 -11.109  1.00  0.00      A      
ATOM   4878  CG  GLU   363      -1.401  20.445  -9.638  1.00 88.49      A      
ATOM   4879  HG2 GLU   363      -1.136  19.488  -9.190  1.00  0.00      A      
ATOM   4880  HG3 GLU   363      -2.341  20.209 -10.137  1.00  0.00      A      
ATOM   4881  CD  GLU   363      -1.827  21.510  -8.625  1.00 88.74      A      
ATOM   4882  OE1 GLU   363      -1.505  22.726  -8.753  1.00 88.98      A      
ATOM   4883  OE2 GLU   363      -2.339  21.095  -7.558  1.00 89.02      A      
ATOM   4884  C   GLU   363       1.514  19.816  -9.436  1.00 87.44      A      
ATOM   4885  O   GLU   363       1.274  19.575  -8.253  1.00 87.41      A      
ATOM   4886  N   ARG   364       2.343  19.087 -10.196  1.00 87.30      A      
ATOM   4887  H   ARG   364       2.368  19.317 -11.179  1.00  0.00      A      
ATOM   4888  CA  ARG   364       3.097  17.999  -9.615  1.00 87.15      A      
ATOM   4889  HA  ARG   364       2.354  17.414  -9.074  1.00  0.00      A      
ATOM   4890  CB  ARG   364       3.859  17.169 -10.624  1.00 87.09      A      
ATOM   4891  HB2 ARG   364       4.460  16.444 -10.074  1.00  0.00      A      
ATOM   4892  HB3 ARG   364       4.551  17.849 -11.121  1.00  0.00      A      
ATOM   4893  CG  ARG   364       2.881  16.445 -11.642  1.00 86.90      A      
ATOM   4894  HG2 ARG   364       2.109  17.124 -12.003  1.00  0.00      A      
ATOM   4895  HG3 ARG   364       2.229  15.771 -11.087  1.00  0.00      A      
ATOM   4896  CD  ARG   364       3.485  15.704 -12.770  1.00 86.89      A      
ATOM   4897  HD2 ARG   364       3.775  14.725 -12.388  1.00  0.00      A      
ATOM   4898  HD3 ARG   364       4.313  16.376 -12.997  1.00  0.00      A      
ATOM   4899  NE  ARG   364       2.589  15.754 -13.930  1.00 86.52      A      
ATOM   4900  HE  ARG   364       1.596  15.728 -13.748  1.00  0.00      A      
ATOM   4901  CZ  ARG   364       2.909  15.639 -15.209  1.00 86.38      A      
ATOM   4902  NH1 ARG   364       4.169  15.591 -15.702  1.00 86.44      A      
ATOM   4903 HH11 ARG   364       4.342  15.689 -16.692  1.00  0.00      A      
ATOM   4904 HH12 ARG   364       5.003  15.550 -15.133  1.00  0.00      A      
ATOM   4905  NH2 ARG   364       2.007  15.717 -16.106  1.00 86.15      A      
ATOM   4906 HH21 ARG   364       2.223  15.186 -16.938  1.00  0.00      A      
ATOM   4907 HH22 ARG   364       1.131  16.146 -15.845  1.00  0.00      A      
ATOM   4908  C   ARG   364       4.106  18.442  -8.532  1.00 86.97      A      
ATOM   4909  O   ARG   364       4.204  17.712  -7.527  1.00 87.13      A      
ATOM   4910  N   ALA   365       4.813  19.585  -8.791  1.00 86.65      A      
ATOM   4911  H   ALA   365       4.764  19.998  -9.712  1.00  0.00      A      
ATOM   4912  CA  ALA   365       5.597  20.247  -7.816  1.00 86.26      A      
ATOM   4913  HA  ALA   365       6.323  19.648  -7.267  1.00  0.00      A      
ATOM   4914  CB  ALA   365       6.330  21.414  -8.536  1.00 86.26      A      
ATOM   4915  HB1 ALA   365       7.278  21.628  -8.042  1.00  0.00      A      
ATOM   4916  HB2 ALA   365       5.736  22.327  -8.517  1.00  0.00      A      
ATOM   4917  HB3 ALA   365       6.418  21.159  -9.593  1.00  0.00      A      
ATOM   4918  C   ALA   365       4.922  20.841  -6.611  1.00 85.98      A      
ATOM   4919  O   ALA   365       5.653  21.097  -5.611  1.00 85.93      A      
ATOM   4920  N   HID   366       3.610  20.995  -6.536  1.00 85.59      A      
ATOM   4921  H   HID   366       3.106  20.860  -7.400  1.00  0.00      A      
ATOM   4922  CA  HID   366       2.842  21.330  -5.338  1.00 85.12      A      
ATOM   4923  HA  HID   366       3.432  22.046  -4.766  1.00  0.00      A      
ATOM   4924  CB  HID   366       1.493  21.955  -5.676  1.00 85.55      A      
ATOM   4925  HB2 HID   366       0.986  22.017  -4.713  1.00  0.00      A      
ATOM   4926  HB3 HID   366       0.846  21.375  -6.335  1.00  0.00      A      
ATOM   4927  CG  HID   366       1.528  23.317  -6.397  1.00 86.09      A      
ATOM   4928  ND1 HID   366       0.741  23.704  -7.458  1.00 86.25      A      
ATOM   4929  HD1 HID   366      -0.016  23.160  -7.846  1.00  0.00      A      
ATOM   4930  CE1 HID   366       1.210  24.900  -7.818  1.00 86.27      A      
ATOM   4931  HE1 HID   366       0.889  25.516  -8.645  1.00  0.00      A      
ATOM   4932  NE2 HID   366       2.329  25.235  -7.100  1.00 86.39      A      
ATOM   4933  CD2 HID   366       2.563  24.170  -6.187  1.00 86.27      A      
ATOM   4934  HD2 HID   366       3.413  24.145  -5.522  1.00  0.00      A      
ATOM   4935  C   HID   366       2.696  20.028  -4.557  1.00 84.48      A      
ATOM   4936  O   HID   366       2.876  20.068  -3.344  1.00 84.55      A      
ATOM   4937  N   TYR   367       2.591  18.871  -5.192  1.00 83.47      A      
ATOM   4938  H   TYR   367       2.683  18.822  -6.197  1.00  0.00      A      
ATOM   4939  CA  TYR   367       2.729  17.587  -4.453  1.00 82.36      A      
ATOM   4940  HA  TYR   367       2.304  17.753  -3.463  1.00  0.00      A      
ATOM   4941  CB  TYR   367       1.929  16.531  -5.173  1.00 83.19      A      
ATOM   4942  HB2 TYR   367       2.239  15.579  -4.741  1.00  0.00      A      
ATOM   4943  HB3 TYR   367       2.230  16.556  -6.220  1.00  0.00      A      
ATOM   4944  CG  TYR   367       0.400  16.788  -5.125  1.00 83.87      A      
ATOM   4945  CD1 TYR   367      -0.331  17.068  -6.332  1.00 84.24      A      
ATOM   4946  HD1 TYR   367       0.140  17.105  -7.303  1.00  0.00      A      
ATOM   4947  CE1 TYR   367      -1.780  17.183  -6.275  1.00 84.60      A      
ATOM   4948  HE1 TYR   367      -2.225  17.285  -7.253  1.00  0.00      A      
ATOM   4949  CZ  TYR   367      -2.408  17.137  -5.041  1.00 84.64      A      
ATOM   4950  OH  TYR   367      -3.761  17.262  -5.017  1.00 84.72      A      
ATOM   4951  HH  TYR   367      -4.104  17.874  -4.361  1.00  0.00      A      
ATOM   4952  CE2 TYR   367      -1.696  16.927  -3.832  1.00 84.44      A      
ATOM   4953  HE2 TYR   367      -2.157  16.912  -2.856  1.00  0.00      A      
ATOM   4954  CD2 TYR   367      -0.272  16.811  -3.848  1.00 84.11      A      
ATOM   4955  HD2 TYR   367       0.255  16.599  -2.930  1.00  0.00      A      
ATOM   4956  C   TYR   367       4.213  17.087  -4.128  1.00 81.12      A      
ATOM   4957  O   TYR   367       4.495  16.001  -3.671  1.00 81.18      A      
ATOM   4958  N   GLY   368       5.162  18.041  -4.364  1.00 79.55      A      
ATOM   4959  H   GLY   368       4.967  19.015  -4.547  1.00  0.00      A      
ATOM   4960  CA  GLY   368       6.646  17.776  -4.144  1.00 77.32      A      
ATOM   4961  HA2 GLY   368       6.688  17.297  -3.166  1.00  0.00      A      
ATOM   4962  HA3 GLY   368       7.052  18.787  -4.137  1.00  0.00      A      
ATOM   4963  C   GLY   368       7.481  16.924  -5.149  1.00 75.71      A      
ATOM   4964  O   GLY   368       8.681  16.803  -4.979  1.00 75.68      A      
ATOM   4965  N   ILE   369       6.828  16.300  -6.091  1.00 73.82      A      
ATOM   4966  H   ILE   369       5.828  16.380  -6.207  1.00  0.00      A      
ATOM   4967  CA  ILE   369       7.387  15.578  -7.211  1.00 71.87      A      
ATOM   4968  HA  ILE   369       8.189  14.880  -6.969  1.00  0.00      A      
ATOM   4969  CB  ILE   369       6.282  14.785  -8.017  1.00 72.02      A      
ATOM   4970  HB  ILE   369       5.429  15.430  -8.228  1.00  0.00      A      
ATOM   4971  CG2 ILE   369       6.832  14.366  -9.376  1.00 71.86      A      
ATOM   4972 HG21 ILE   369       7.788  13.875  -9.194  1.00  0.00      A      
ATOM   4973 HG22 ILE   369       6.963  15.234 -10.022  1.00  0.00      A      
ATOM   4974 HG23 ILE   369       6.168  13.662  -9.880  1.00  0.00      A      
ATOM   4975  CG1 ILE   369       5.784  13.495  -7.292  1.00 71.88      A      
ATOM   4976 HG12 ILE   369       6.590  13.216  -6.614  1.00  0.00      A      
ATOM   4977 HG13 ILE   369       5.582  12.668  -7.972  1.00  0.00      A      
ATOM   4978  CD1 ILE   369       4.687  13.658  -6.233  1.00 71.76      A      
ATOM   4979 HD11 ILE   369       4.449  12.654  -5.881  1.00  0.00      A      
ATOM   4980 HD12 ILE   369       3.776  14.092  -6.645  1.00  0.00      A      
ATOM   4981 HD13 ILE   369       4.955  14.224  -5.340  1.00  0.00      A      
ATOM   4982  C   ILE   369       8.187  16.504  -8.116  1.00 70.34      A      
ATOM   4983  O   ILE   369       7.606  17.367  -8.826  1.00 70.20      A      
ATOM   4984  N   SER   370       9.526  16.301  -8.305  1.00 68.53      A      
ATOM   4985  H   SER   370      10.015  15.647  -7.711  1.00  0.00      A      
ATOM   4986  CA  SER   370      10.391  16.946  -9.333  1.00 66.59      A      
ATOM   4987  HA  SER   370      10.211  18.019  -9.398  1.00  0.00      A      
ATOM   4988  CB  SER   370      11.829  16.754  -8.826  1.00 66.89      A      
ATOM   4989  HB2 SER   370      11.995  15.681  -8.920  1.00  0.00      A      
ATOM   4990  HB3 SER   370      11.945  16.960  -7.762  1.00  0.00      A      
ATOM   4991  OG  SER   370      12.798  17.422  -9.557  1.00 66.87      A      
ATOM   4992  HG  SER   370      13.598  16.911  -9.417  1.00  0.00      A      
ATOM   4993  C   SER   370      10.238  16.292 -10.713  1.00 65.20      A      
ATOM   4994  O   SER   370       9.918  15.135 -10.864  1.00 65.00      A      
ATOM   4995  N   GLU   371      10.543  17.056 -11.792  1.00 63.27      A      
ATOM   4996  H   GLU   371      10.860  18.002 -11.636  1.00  0.00      A      
ATOM   4997  CA  GLU   371      10.403  16.747 -13.221  1.00 61.30      A      
ATOM   4998  HA  GLU   371       9.361  16.578 -13.494  1.00  0.00      A      
ATOM   4999  CB  GLU   371      10.902  17.829 -14.130  1.00 62.27      A
[truncated: 2,326,645 more chars]
