# Supplementary material for: A Computational Model for the PLP-Dependent Enzyme Methionine γ-Lyase
Source: Front Mol Biosci. 2022 Apr 26;9:886358. doi: 10.3389/fmolb.2022.886358 (PMC9087591; doi:10.3389/fmolb.2022.886358)
Supplement: Supplementary file 2 [file DataSheet2.zip › N2_600ns.vel]

REMARK  FINAL VELOCITIES WRITTEN BY NAMD AT TIMESTEP 300000000
ATOM      1  N   LEU     7      -0.775  -7.526  -7.871  1.00 40.08      A      
ATOM      2  H   LEU     7     -15.426  21.751   0.906  1.00  0.00      A      
ATOM      3  CA  LEU     7       6.785  -4.070   6.013  1.00 39.32      A      
ATOM      4  HA  LEU     7      -2.594   8.078   1.674  1.00  0.00      A      
ATOM      5  CB  LEU     7       2.485   3.430   2.931  1.00 40.79      A      
ATOM      6  HB2 LEU     7      -8.340  16.218  -7.261  1.00  0.00      A      
ATOM      7  HB3 LEU     7       4.997  23.086  -4.151  1.00  0.00      A      
ATOM      8  CG  LEU     7       1.615   0.396   8.332  1.00 41.31      A      
ATOM      9  HG  LEU     7      -1.378   8.794   2.544  1.00  0.00      A      
ATOM     10  CD1 LEU     7       1.914   2.125   5.388  1.00 42.25      A      
ATOM     11 HD11 LEU     7      -4.849  -4.191 -23.109  1.00  0.00      A      
ATOM     12 HD12 LEU     7       8.791  -9.260  -1.525  1.00  0.00      A      
ATOM     13 HD13 LEU     7      -6.840  -5.879  10.670  1.00  0.00      A      
ATOM     14  CD2 LEU     7      -6.639  -2.117  -3.927  1.00 42.69      A      
ATOM     15 HD21 LEU     7      -8.567   0.317 -15.877  1.00  0.00      A      
ATOM     16 HD22 LEU     7       1.873   2.039  -3.164  1.00  0.00      A      
ATOM     17 HD23 LEU     7      15.155   5.331 -15.769  1.00  0.00      A      
ATOM     18  C   LEU     7       0.891  -2.319   5.310  1.00 37.63      A      
ATOM     19  O   LEU     7      -9.346   0.024   4.535  1.00 38.19      A      
ATOM     20  N   PRO     8      -4.470   0.116   0.654  1.00 36.02      A      
ATOM     21  CD  PRO     8      -3.917  -0.152  -1.187  1.00 35.18      A      
ATOM     22  HD2 PRO     8     -10.348 -12.241   9.169  1.00  0.00      A      
ATOM     23  HD3 PRO     8      -6.748   0.069  -0.152  1.00  0.00      A      
ATOM     24  CG  PRO     8       7.872   7.179   2.251  1.00 35.19      A      
ATOM     25  HG2 PRO     8     -19.656 -11.059  13.099  1.00  0.00      A      
ATOM     26  HG3 PRO     8       2.873   3.210 -21.340  1.00  0.00      A      
ATOM     27  CB  PRO     8      -4.087  -0.049  -0.387  1.00 34.44      A      
ATOM     28  HB2 PRO     8       2.178   0.219  -1.288  1.00  0.00      A      
ATOM     29  HB3 PRO     8     -25.438 -10.456 -19.017  1.00  0.00      A      
ATOM     30  CA  PRO     8      -1.329   0.539   2.059  1.00 33.92      A      
ATOM     31  HA  PRO     8      -5.757  -5.142 -17.473  1.00  0.00      A      
ATOM     32  C   PRO     8       0.702  -1.495  -0.088  1.00 32.47      A      
ATOM     33  O   PRO     8      -0.684  -4.346  -1.184  1.00 32.02      A      
ATOM     34  N   GLY     9       1.707   5.608  -0.208  1.00 31.32      A      
ATOM     35  H   GLY     9      -6.711   2.570 -20.215  1.00  0.00      A      
ATOM     36  CA  GLY     9     -11.784  -3.326   1.337  1.00 29.33      A      
ATOM     37  HA2 GLY     9      -5.191   1.829   8.902  1.00  0.00      A      
ATOM     38  HA3 GLY     9       6.193  -7.030  -1.874  1.00  0.00      A      
ATOM     39  C   GLY     9     -10.452   3.333   4.814  1.00 28.43      A      
ATOM     40  O   GLY     9       4.303  -2.591   1.325  1.00 27.46      A      
ATOM     41  N   PHE    10      -4.187  -0.618   6.465  1.00 27.86      A      
ATOM     42  H   PHE    10      -6.397   3.898  14.305  1.00  0.00      A      
ATOM     43  CA  PHE    10       2.133   3.851   2.539  1.00 26.72      A      
ATOM     44  HA  PHE    10     -24.625  -2.863 -28.383  1.00  0.00      A      
ATOM     45  CB  PHE    10      -8.620  -0.206  -5.284  1.00 27.00      A      
ATOM     46  HB2 PHE    10      11.243  25.267   5.382  1.00  0.00      A      
ATOM     47  HB3 PHE    10     -21.485  -6.065   6.990  1.00  0.00      A      
ATOM     48  CG  PHE    10       0.814  -8.671  -1.590  1.00 27.01      A      
ATOM     49  CD1 PHE    10      -3.182   2.371   5.733  1.00 26.29      A      
ATOM     50  HD1 PHE    10      18.961  -5.415  -6.033  1.00  0.00      A      
ATOM     51  CE1 PHE    10       4.828  -2.566   6.825  1.00 26.65      A      
ATOM     52  HE1 PHE    10      10.240 -17.959  26.253  1.00  0.00      A      
ATOM     53  CZ  PHE    10       4.112  -4.070   0.328  1.00 25.75      A      
ATOM     54  HZ  PHE    10     -10.814 -24.439  -6.006  1.00  0.00      A      
ATOM     55  CE2 PHE    10      -1.543   3.048  -0.945  1.00 25.59      A      
ATOM     56  HE2 PHE    10      -3.315  -8.838   0.264  1.00  0.00      A      
ATOM     57  CD2 PHE    10       4.294  -4.915   5.019  1.00 26.52      A      
ATOM     58  HD2 PHE    10     -16.490 -10.121   5.240  1.00  0.00      A      
ATOM     59  C   PHE    10      -4.504   1.359  -0.743  1.00 26.16      A      
ATOM     60  O   PHE    10       3.135   4.628   2.821  1.00 25.29      A      
ATOM     61  N   ALA    11      -0.959  -0.299  -0.591  1.00 25.60      A      
ATOM     62  H   ALA    11      -3.216   2.447   5.841  1.00  0.00      A      
ATOM     63  CA  ALA    11      -5.578  -2.321  -7.864  1.00 25.90      A      
ATOM     64  HA  ALA    11      24.789  -8.103 -26.610  1.00  0.00      A      
ATOM     65  CB  ALA    11       5.692  -0.492   2.026  1.00 26.41      A      
ATOM     66  HB1 ALA    11      15.189  -2.285   1.255  1.00  0.00      A      
ATOM     67  HB2 ALA    11      16.033  -5.097  -6.147  1.00  0.00      A      
ATOM     68  HB3 ALA    11      -0.614  18.475  31.833  1.00  0.00      A      
ATOM     69  C   ALA    11       5.453  -0.987  -0.423  1.00 26.00      A      
ATOM     70  O   ALA    11       0.270   1.236  -5.431  1.00 26.33      A      
ATOM     71  N   THR    12       2.397   1.739  -0.312  1.00 25.92      A      
ATOM     72  H   THR    12       4.036  18.774 -24.120  1.00  0.00      A      
ATOM     73  CA  THR    12      -3.073   1.150  -3.609  1.00 25.79      A      
ATOM     74  HA  THR    12     -16.177  -0.589   0.158  1.00  0.00      A      
ATOM     75  CB  THR    12      11.474  -6.040   2.485  1.00 25.65      A      
ATOM     76  HB  THR    12      27.084   2.100  -3.979  1.00  0.00      A      
ATOM     77  CG2 THR    12      -0.096  -4.441  -1.841  1.00 25.93      A      
ATOM     78 HG21 THR    12      -5.983 -25.911 -19.708  1.00  0.00      A      
ATOM     79 HG22 THR    12       3.174  28.474   4.821  1.00  0.00      A      
ATOM     80 HG23 THR    12      -5.318  -5.185  -1.862  1.00  0.00      A      
ATOM     81  OG1 THR    12       2.431   1.228  -6.038  1.00 25.03      A      
ATOM     82  HG1 THR    12      16.836  -0.418   6.111  1.00  0.00      A      
ATOM     83  C   THR    12       6.712  -4.442   0.933  1.00 25.57      A      
ATOM     84  O   THR    12      -4.278   2.977  -1.856  1.00 25.58      A      
ATOM     85  N   ARG    13      -4.804  -0.505  -3.340  1.00 25.58      A      
ATOM     86  H   ARG    13      -8.968  -6.078  10.244  1.00  0.00      A      
ATOM     87  CA  ARG    13      -2.237   1.519  -2.100  1.00 25.38      A      
ATOM     88  HA  ARG    13       9.332  -9.229 -10.015  1.00  0.00      A      
ATOM     89  CB  ARG    13      -7.280  -1.853  -1.904  1.00 25.88      A      
ATOM     90  HB2 ARG    13       2.043  22.995   7.354  1.00  0.00      A      
ATOM     91  HB3 ARG    13      -5.252  -0.317   4.177  1.00  0.00      A      
ATOM     92  CG  ARG    13      -7.551   2.053  -6.498  1.00 25.64      A      
ATOM     93  HG2 ARG    13      -9.899  -3.606   1.192  1.00  0.00      A      
ATOM     94  HG3 ARG    13       7.344  -2.716  14.435  1.00  0.00      A      
ATOM     95  CD  ARG    13     -11.811   0.469  -0.621  1.00 25.42      A      
ATOM     96  HD2 ARG    13      -5.990  31.452   5.257  1.00  0.00      A      
ATOM     97  HD3 ARG    13      -9.532   5.985   9.555  1.00  0.00      A      
ATOM     98  NE  ARG    13       3.541   5.482   0.899  1.00 26.69      A      
ATOM     99  HE  ARG    13       6.559  22.332  12.948  1.00  0.00      A      
ATOM    100  CZ  ARG    13      -5.018   3.835   2.188  1.00 26.26      A      
ATOM    101  NH1 ARG    13       0.782  -6.821   5.053  1.00 27.81      A      
ATOM    102 HH11 ARG    13      22.268  -1.861  10.828  1.00  0.00      A      
ATOM    103 HH12 ARG    13       3.170 -23.018 -12.743  1.00  0.00      A      
ATOM    104  NH2 ARG    13       3.066   2.400   7.424  1.00 28.14      A      
ATOM    105 HH21 ARG    13       9.237  21.969  -2.233  1.00  0.00      A      
ATOM    106 HH22 ARG    13       8.321   3.922 -24.231  1.00  0.00      A      
ATOM    107  C   ARG    13       8.371   1.109  -4.454  1.00 25.04      A      
ATOM    108  O   ARG    13       4.169  -5.365   5.294  1.00 24.94      A      
ATOM    109  N   ALA    14       1.273   1.725  -5.138  1.00 24.47      A      
ATOM    110  H   ALA    14       4.647 -10.086  34.887  1.00  0.00      A      
ATOM    111  CA  ALA    14       8.283  -5.141   4.010  1.00 24.73      A      
ATOM    112  HA  ALA    14      17.126  23.920 -14.547  1.00  0.00      A      
ATOM    113  CB  ALA    14      -2.841   2.163   5.501  1.00 24.45      A      
ATOM    114  HB1 ALA    14      -8.446  -6.295  22.796  1.00  0.00      A      
ATOM    115  HB2 ALA    14      -3.957   2.586   6.444  1.00  0.00      A      
ATOM    116  HB3 ALA    14       0.180   8.375   5.981  1.00  0.00      A      
ATOM    117  C   ALA    14       7.523  -8.390   0.602  1.00 24.92      A      
ATOM    118  O   ALA    14       6.017  -0.644  -1.949  1.00 25.10      A      
ATOM    119  N   ILE    15      -3.972  -0.694  -2.467  1.00 24.95      A      
ATOM    120  H   ILE    15      -7.120 -19.156   3.324  1.00  0.00      A      
ATOM    121  CA  ILE    15      -0.754   5.779  -1.580  1.00 24.94      A      
ATOM    122  HA  ILE    15      -7.510  31.582   2.898  1.00  0.00      A      
ATOM    123  CB  ILE    15       3.860   1.656  -1.650  1.00 24.78      A      
ATOM    124  HB  ILE    15      -1.748 -43.620   3.343  1.00  0.00      A      
ATOM    125  CG2 ILE    15      -1.074 -10.580  -6.163  1.00 24.83      A      
ATOM    126 HG21 ILE    15       8.325  -4.887  10.420  1.00  0.00      A      
ATOM    127 HG22 ILE    15      -4.286 -20.548  -3.103  1.00  0.00      A      
ATOM    128 HG23 ILE    15      -6.507  -5.117  -4.789  1.00  0.00      A      
ATOM    129  CG1 ILE    15      -4.294   3.982   1.377  1.00 24.32      A      
ATOM    130 HG12 ILE    15     -24.306   3.569  -4.585  1.00  0.00      A      
ATOM    131 HG13 ILE    15      -8.852  24.180  -5.084  1.00  0.00      A      
ATOM    132  CD1 ILE    15      -6.356  -5.829  -5.658  1.00 25.15      A      
ATOM    133 HD11 ILE    15     -22.426  16.638  -7.123  1.00  0.00      A      
ATOM    134 HD12 ILE    15       5.962  -0.258   8.070  1.00  0.00      A      
ATOM    135 HD13 ILE    15       3.729  -5.642  10.216  1.00  0.00      A      
ATOM    136  C   ILE    15       1.563  -7.117  -4.217  1.00 25.68      A      
ATOM    137  O   ILE    15       1.850  -1.122   2.479  1.00 25.90      A      
ATOM    138  N   HIE    16      10.751   3.064  -4.936  1.00 25.62      A      
ATOM    139  H   HIE    16      -0.823   1.492  24.090  1.00  0.00      A      
ATOM    140  CA  HIE    16       0.688  -5.533  -2.287  1.00 26.80      A      
ATOM    141  HA  HIE    16      -8.510  -5.420   4.970  1.00  0.00      A      
ATOM    142  CB  HIE    16       3.783  -1.406  -0.263  1.00 26.49      A      
ATOM    143  HB2 HIE    16      -5.559  49.339  19.215  1.00  0.00      A      
ATOM    144  HB3 HIE    16     -28.346  35.003 -23.597  1.00  0.00      A      
ATOM    145  CG  HIE    16       2.720   8.098  -1.425  1.00 26.47      A      
ATOM    146  ND1 HIE    16       7.936   1.885  -5.484  1.00 26.08      A      
ATOM    147  CE1 HIE    16       5.696   0.820   6.395  1.00 26.46      A      
ATOM    148  HE1 HIE    16       2.882  17.287 -15.480  1.00  0.00      A      
ATOM    149  NE2 HIE    16       1.490  -1.557   3.464  1.00 27.26      A      
ATOM    150  HE2 HIE    16      -5.204 -16.582   2.946  1.00  0.00      A      
ATOM    151  CD2 HIE    16       6.063   2.606  -0.466  1.00 26.17      A      
ATOM    152  HD2 HIE    16       1.752   8.596  -3.289  1.00  0.00      A      
ATOM    153  C   HIE    16       1.258  -2.629  -4.358  1.00 27.44      A      
ATOM    154  O   HIE    16       5.579   7.125  -0.626  1.00 27.69      A      
ATOM    155  N   HID    17       4.248   1.311   2.126  1.00 28.21      A      
ATOM    156  H   HID    17      17.040 -15.127  -1.849  1.00  0.00      A      
ATOM    157  CA  HID    17       6.277  -2.562  -0.153  1.00 28.85      A      
ATOM    158  HA  HID    17      14.072   8.158   3.565  1.00  0.00      A      
ATOM    159  CB  HID    17      -4.843   3.866   9.700  1.00 29.31      A      
ATOM    160  HB2 HID    17       3.693  -1.001   2.770  1.00  0.00      A      
ATOM    161  HB3 HID    17       0.837  -7.397 -39.230  1.00  0.00      A      
ATOM    162  CG  HID    17       0.809   5.913  -4.329  1.00 30.46      A      
ATOM    163  ND1 HID    17       4.579   4.240  -1.064  1.00 30.45      A      
ATOM    164  HD1 HID    17      14.048  13.993 -11.815  1.00  0.00      A      
ATOM    165  CE1 HID    17       0.492  -1.739   4.477  1.00 31.22      A      
ATOM    166  HE1 HID    17      23.079   7.631  -1.437  1.00  0.00      A      
ATOM    167  NE2 HID    17       0.431   0.131   3.402  1.00 30.94      A      
ATOM    168  CD2 HID    17      -0.810   0.296  -0.747  1.00 30.42      A      
ATOM    169  HD2 HID    17      23.553  -2.581 -25.207  1.00  0.00      A      
ATOM    170  C   HID    17       2.167  -1.615   2.169  1.00 29.27      A      
ATOM    171  O   HID    17       3.112  -3.009  -2.659  1.00 27.44      A      
ATOM    172  N   GLY    18      -6.698  -0.165  -1.348  1.00 29.53      A      
ATOM    173  H   GLY    18     -13.835  23.017   5.515  1.00  0.00      A      
ATOM    174  CA  GLY    18      -0.894   6.637  -3.321  1.00 30.18      A      
ATOM    175  HA2 GLY    18     -23.467 -20.262 -14.136  1.00  0.00      A      
ATOM    176  HA3 GLY    18      -6.887  -3.725  -3.516  1.00  0.00      A      
ATOM    177  C   GLY    18      -6.210  -3.183  -0.322  1.00 30.75      A      
ATOM    178  O   GLY    18      -1.574  -3.799  -4.272  1.00 30.30      A      
ATOM    179  N   TYR    19       0.864  -1.845  -4.819  1.00 31.37      A      
ATOM    180  H   TYR    19       2.557  -7.083  -9.438  1.00  0.00      A      
ATOM    181  CA  TYR    19       4.741  -9.058   4.744  1.00 32.59      A      
ATOM    182  HA  TYR    19      -5.425   0.756 -11.399  1.00  0.00      A      
ATOM    183  CB  TYR    19       0.604  -5.412   4.317  1.00 31.55      A      
ATOM    184  HB2 TYR    19       5.486 -21.768   6.625  1.00  0.00      A      
ATOM    185  HB3 TYR    19      23.378  19.602  10.032  1.00  0.00      A      
ATOM    186  CG  TYR    19      -3.665  -3.839  -8.339  1.00 30.85      A      
ATOM    187  CD1 TYR    19      -4.110  -2.187  -4.245  1.00 30.87      A      
ATOM    188  HD1 TYR    19      11.974  18.994  -9.260  1.00  0.00      A      
ATOM    189  CE1 TYR    19      -4.046  -0.172   1.880  1.00 31.18      A      
ATOM    190  HE1 TYR    19      -2.531  -2.528 -13.396  1.00  0.00      A      
ATOM    191  CZ  TYR    19       0.382   0.498   4.860  1.00 30.98      A      
ATOM    192  OH  TYR    19       6.814   3.658  -1.664  1.00 31.27      A      
ATOM    193  HH  TYR    19       3.364   1.855  -4.652  1.00  0.00      A      
ATOM    194  CE2 TYR    19      -0.725  -9.285   2.886  1.00 30.61      A      
ATOM    195  HE2 TYR    19      20.471  22.045 -11.082  1.00  0.00      A      
ATOM    196  CD2 TYR    19      11.836   2.319   4.533  1.00 30.37      A      
ATOM    197  HD2 TYR    19       9.869  22.037 -21.835  1.00  0.00      A      
ATOM    198  C   TYR    19      -0.378   0.839  -0.619  1.00 34.12      A      
ATOM    199  O   TYR    19       2.156  -2.515  -4.859  1.00 34.15      A      
ATOM    200  N   VAL    29      -6.242   2.440  -2.314  1.00 27.09      A      
ATOM    201  H   VAL    29      12.465   4.387   3.286  1.00  0.00      A      
ATOM    202  CA  VAL    29      -1.119   4.886  -4.982  1.00 26.97      A      
ATOM    203  HA  VAL    29     -19.354  17.555  -4.745  1.00  0.00      A      
ATOM    204  CB  VAL    29     -11.079  -7.154   6.519  1.00 27.28      A      
ATOM    205  HB  VAL    29      -0.109 -18.063  10.532  1.00  0.00      A      
ATOM    206  CG1 VAL    29      -9.283   0.479   4.599  1.00 27.14      A      
ATOM    207 HG11 VAL    29     -11.168  -4.079  -3.993  1.00  0.00      A      
ATOM    208 HG12 VAL    29      -7.455 -12.664   3.150  1.00  0.00      A      
ATOM    209 HG13 VAL    29     -14.844   0.741   9.571  1.00  0.00      A      
ATOM    210  CG2 VAL    29      -0.893  -5.613  -4.408  1.00 27.32      A      
ATOM    211 HG21 VAL    29      -9.078 -37.205  -2.222  1.00  0.00      A      
ATOM    212 HG22 VAL    29     -17.735 -18.682 -25.144  1.00  0.00      A      
ATOM    213 HG23 VAL    29      -4.321  -3.309   3.248  1.00  0.00      A      
ATOM    214  C   VAL    29      -4.145   3.053  -4.342  1.00 26.24      A      
ATOM    215  O   VAL    29      -4.639  -2.478   1.952  1.00 26.28      A      
ATOM    216  N   PRO    30       8.742   5.940   2.121  1.00 26.08      A      
ATOM    217  CD  PRO    30      -0.202   6.572  -0.148  1.00 26.64      A      
ATOM    218  HD2 PRO    30     -10.649  10.807   3.868  1.00  0.00      A      
ATOM    219  HD3 PRO    30       0.949  19.210   5.180  1.00  0.00      A      
ATOM    220  CG  PRO    30      -3.073   0.755   0.185  1.00 26.87      A      
ATOM    221  HG2 PRO    30       2.713   0.210  -4.819  1.00  0.00      A      
ATOM    222  HG3 PRO    30      18.303   4.410  -6.141  1.00  0.00      A      
ATOM    223  CB  PRO    30      -3.668  -9.398   2.792  1.00 26.96      A      
ATOM    224  HB2 PRO    30      27.361   1.383 -10.072  1.00  0.00      A      
ATOM    225  HB3 PRO    30      10.518  60.243  15.071  1.00  0.00      A      
ATOM    226  CA  PRO    30       3.143   2.662  -9.678  1.00 26.05      A      
ATOM    227  HA  PRO    30      -1.336  -2.654 -16.757  1.00  0.00      A      
ATOM    228  C   PRO    30       0.839  -4.267   6.753  1.00 25.77      A      
ATOM    229  O   PRO    30      -3.363   0.757   1.691  1.00 25.36      A      
ATOM    230  N   PRO    31       0.828   7.145   1.302  1.00 25.44      A      
ATOM    231  CD  PRO    31      -6.204  -1.341  -2.552  1.00 24.98      A      
ATOM    232  HD2 PRO    31       0.381  -1.564  -3.759  1.00  0.00      A      
ATOM    233  HD3 PRO    31       3.465   4.413  12.726  1.00  0.00      A      
ATOM    234  CG  PRO    31      -4.543   4.904   3.759  1.00 25.03      A      
ATOM    235  HG2 PRO    31       2.466   0.611  20.534  1.00  0.00      A      
ATOM    236  HG3 PRO    31      -1.153  -1.425 -11.179  1.00  0.00      A      
ATOM    237  CB  PRO    31      -3.554  -9.152   3.324  1.00 25.10      A      
ATOM    238  HB2 PRO    31     -10.068   3.274  28.685  1.00  0.00      A      
ATOM    239  HB3 PRO    31     -13.377  -1.929 -14.965  1.00  0.00      A      
ATOM    240  CA  PRO    31       7.006   1.453   1.229  1.00 24.84      A      
ATOM    241  HA  PRO    31      19.157 -19.906  11.088  1.00  0.00      A      
ATOM    242  C   PRO    31      -4.932  -3.750   2.852  1.00 24.65      A      
ATOM    243  O   PRO    31     -11.033  -3.911   0.741  1.00 24.07      A      
ATOM    244  N   VAL    32      -4.132  -2.965  -4.748  1.00 23.89      A      
ATOM    245  H   VAL    32      -4.438   0.304  -6.607  1.00  0.00      A      
ATOM    246  CA  VAL    32       0.377   4.788  -0.626  1.00 23.08      A      
ATOM    247  HA  VAL    32      27.870 -12.191   2.817  1.00  0.00      A      
ATOM    248  CB  VAL    32      -0.215   8.584   3.769  1.00 23.25      A      
ATOM    249  HB  VAL    32      16.910   5.609  -8.823  1.00  0.00      A      
ATOM    250  CG1 VAL    32       2.592  -4.792   6.507  1.00 21.81      A      
ATOM    251 HG11 VAL    32       2.651 -21.056   6.588  1.00  0.00      A      
ATOM    252 HG12 VAL    32     -14.880   0.096   6.961  1.00  0.00      A      
ATOM    253 HG13 VAL    32       5.736   7.245 -12.368  1.00  0.00      A      
ATOM    254  CG2 VAL    32      -1.929   2.335  -3.047  1.00 22.14      A      
ATOM    255 HG21 VAL    32      -4.923   1.291 -14.079  1.00  0.00      A      
ATOM    256 HG22 VAL    32      -3.200 -28.105  30.334  1.00  0.00      A      
ATOM    257 HG23 VAL    32     -10.274  12.807   0.181  1.00  0.00      A      
ATOM    258  C   VAL    32       3.846   5.883  -2.819  1.00 24.05      A      
ATOM    259  O   VAL    32      -1.642   0.383   2.770  1.00 23.20      A      
ATOM    260  N   TYR    33       6.699   1.846   2.241  1.00 24.14      A      
ATOM    261  H   TYR    33       9.118  17.080 -16.085  1.00  0.00      A      
ATOM    262  CA  TYR    33       5.732   6.340  -4.797  1.00 26.09      A      
ATOM    263  HA  TYR    33      11.963   1.863  -7.793  1.00  0.00      A      
ATOM    264  CB  TYR    33      -0.481   3.017   2.984  1.00 26.59      A      
ATOM    265  HB2 TYR    33      -5.567  -6.237 -11.110  1.00  0.00      A      
ATOM    266  HB3 TYR    33      22.332 -12.477   1.855  1.00  0.00      A      
ATOM    267  CG  TYR    33      -2.077  -7.022  -3.498  1.00 27.99      A      
ATOM    268  CD1 TYR    33      -6.541   1.978  -0.085  1.00 28.69      A      
ATOM    269  HD1 TYR    33       4.740  -5.971  10.691  1.00  0.00      A      
ATOM    270  CE1 TYR    33      -1.687  -4.306  -3.302  1.00 29.96      A      
ATOM    271  HE1 TYR    33      -1.398  -7.597 -11.058  1.00  0.00      A      
ATOM    272  CZ  TYR    33       4.698   5.368  -0.480  1.00 30.26      A      
ATOM    273  OH  TYR    33       0.424   4.826   3.756  1.00 33.20      A      
ATOM    274  HH  TYR    33      -1.241   9.998 -11.956  1.00  0.00      A      
ATOM    275  CE2 TYR    33       0.326  -6.832  -4.061  1.00 29.87      A      
ATOM    276  HE2 TYR    33       2.875   3.451  11.825  1.00  0.00      A      
ATOM    277  CD2 TYR    33      -8.333   1.682   0.254  1.00 28.85      A      
ATOM    278  HD2 TYR    33     -14.104 -17.635   3.222  1.00  0.00      A      
ATOM    279  C   TYR    33       4.987  -0.926   2.071  1.00 26.59      A      
ATOM    280  O   TYR    33       3.980   3.017   2.392  1.00 25.58      A      
ATOM    281  N   GLN    34       2.779   1.239   2.934  1.00 27.55      A      
ATOM    282  H   GLN    34      -4.079  -3.984  13.959  1.00  0.00      A      
ATOM    283  CA  GLN    34       4.873  -5.136   0.579  1.00 28.45      A      
ATOM    284  HA  GLN    34      -4.314  -0.405  28.263  1.00  0.00      A      
ATOM    285  CB  GLN    34      -4.479  -4.939   0.841  1.00 29.94      A      
ATOM    286  HB2 GLN    34      -5.769  -4.733  14.841  1.00  0.00      A      
ATOM    287  HB3 GLN    34      -5.683  17.107  -8.943  1.00  0.00      A      
ATOM    288  CG  GLN    34      -5.991  -3.841  -5.057  1.00 32.43      A      
ATOM    289  HG2 GLN    34      -5.434  33.095 -38.470  1.00  0.00      A      
ATOM    290  HG3 GLN    34       0.287   3.767  -7.409  1.00  0.00      A      
ATOM    291  CD  GLN    34      -4.677  -5.004   0.823  1.00 34.33      A      
ATOM    292  OE1 GLN    34       0.181   1.442  -2.879  1.00 36.22      A      
ATOM    293  NE2 GLN    34       2.244  -5.317  -9.776  1.00 34.96      A      
ATOM    294 HE21 GLN    34      19.246 -13.316  -8.058  1.00  0.00      A      
ATOM    295 HE22 GLN    34       4.211 -13.524 -18.310  1.00  0.00      A      
ATOM    296  C   GLN    34      -0.704  -0.341   3.343  1.00 28.42      A      
ATOM    297  O   GLN    34       3.641   5.301  -1.808  1.00 28.40      A      
ATOM    298  N   THR    35       0.213   0.500   0.734  1.00 28.60      A      
ATOM    299  H   THR    35       7.871   5.801 -15.367  1.00  0.00      A      
ATOM    300  CA  THR    35       4.414  -4.944  -0.927  1.00 28.95      A      
ATOM    301  HA  THR    35      14.683  10.228 -13.361  1.00  0.00      A      
ATOM    302  CB  THR    35       2.677  -3.450  -0.207  1.00 28.92      A      
ATOM    303  HB  THR    35       7.730  -3.339   0.548  1.00  0.00      A      
ATOM    304  CG2 THR    35      -2.438  -5.583   0.390  1.00 29.16      A      
ATOM    305 HG21 THR    35       0.139  -5.526   0.239  1.00  0.00      A      
ATOM    306 HG22 THR    35      -1.650  -6.648   1.651  1.00  0.00      A      
ATOM    307 HG23 THR    35      -0.546   1.912   9.045  1.00  0.00      A      
ATOM    308  OG1 THR    35       2.231  -0.284  -6.623  1.00 28.30      A      
ATOM    309  HG1 THR    35      -7.016  -4.499   1.490  1.00  0.00      A      
ATOM    310  C   THR    35       3.675  -4.937   4.336  1.00 29.83      A      
ATOM    311  O   THR    35       4.380   0.067  -5.466  1.00 29.01      A      
ATOM    312  N   ALA    36      -5.856   2.663  -5.730  1.00 30.75      A      
ATOM    313  H   ALA    36       8.504 -11.086  -5.191  1.00  0.00      A      
ATOM    314  CA  ALA    36      -0.938   1.195 -11.213  1.00 33.25      A      
ATOM    315  HA  ALA    36       5.631  -1.623  -0.801  1.00  0.00      A      
ATOM    316  CB  ALA    36       6.668   5.080  -2.514  1.00 32.53      A      
ATOM    317  HB1 ALA    36       4.022  33.385   2.890  1.00  0.00      A      
ATOM    318  HB2 ALA    36       4.864  -0.431   7.676  1.00  0.00      A      
ATOM    319  HB3 ALA    36      15.439  -2.315  -4.639  1.00  0.00      A      
ATOM    320  C   ALA    36       3.299   6.694   5.711  1.00 34.64      A      
ATOM    321  O   ALA    36       2.394  -3.449  -3.283  1.00 35.79      A      
ATOM    322  N   PHE    38       4.259  -2.283  -0.353  1.00 39.07      A      
ATOM    323  H   PHE    38       9.404  -1.559  -1.859  1.00  0.00      A      
ATOM    324  CA  PHE    38      -0.931   0.943   0.594  1.00 40.44      A      
ATOM    325  HA  PHE    38      14.704  -9.472  45.821  1.00  0.00      A      
ATOM    326  CB  PHE    38      -0.218   9.123  -3.645  1.00 40.13      A      
ATOM    327  HB2 PHE    38       8.046   2.183 -11.771  1.00  0.00      A      
ATOM    328  HB3 PHE    38      -4.836   2.818   4.408  1.00  0.00      A      
ATOM    329  CG  PHE    38       1.354   6.980   8.983  1.00 39.66      A      
ATOM    330  CD1 PHE    38      -1.553  -5.562  -1.815  1.00 39.94      A      
ATOM    331  HD1 PHE    38      -8.108 -11.463  31.324  1.00  0.00      A      
ATOM    332  CE1 PHE    38      -2.599   1.706   4.608  1.00 40.25      A      
ATOM    333  HE1 PHE    38      -3.858   6.087  11.578  1.00  0.00      A      
ATOM    334  CZ  PHE    38      -4.911   4.409   0.395  1.00 39.65      A      
ATOM    335  HZ  PHE    38      -2.230   3.990   3.387  1.00  0.00      A      
ATOM    336  CE2 PHE    38       4.150  -0.181  -5.416  1.00 39.87      A      
ATOM    337  HE2 PHE    38      10.534   4.897  20.273  1.00  0.00      A      
ATOM    338  CD2 PHE    38      -0.123  -3.699  -4.596  1.00 39.63      A      
ATOM    339  HD2 PHE    38      25.301  -5.719  -7.128  1.00  0.00      A      
ATOM    340  C   PHE    38       3.993   1.802  -3.745  1.00 41.85      A      
ATOM    341  O   PHE    38      -6.490  -4.353  -5.467  1.00 41.74      A      
ATOM    342  N   HID    57      -6.808   7.153  -1.705  1.00 25.18      A      
ATOM    343  H   HID    57      -6.551   5.541   9.013  1.00  0.00      A      
ATOM    344  CA  HID    57      -0.504  -2.157   1.388  1.00 21.19      A      
ATOM    345  HA  HID    57      17.540   1.088 -30.393  1.00  0.00      A      
ATOM    346  CB  HID    57       6.628   2.587   4.872  1.00 18.78      A      
ATOM    347  HB2 HID    57     -20.114   0.424  12.157  1.00  0.00      A      
ATOM    348  HB3 HID    57     -37.676  13.834   8.261  1.00  0.00      A      
ATOM    349  CG  HID    57       3.930  -6.087  -8.120  1.00 18.72      A      
ATOM    350  ND1 HID    57       2.398  -2.719   1.940  1.00 16.35      A      
ATOM    351  HD1 HID    57      -6.081  -2.426  -2.443  1.00  0.00      A      
ATOM    352  CE1 HID    57       2.100   0.241  -3.823  1.00 15.65      A      
ATOM    353  HE1 HID    57      -9.038 -12.784   9.872  1.00  0.00      A      
ATOM    354  NE2 HID    57       4.404   3.803  -2.342  1.00 15.00      A      
ATOM    355  CD2 HID    57      -2.581   4.503  -4.407  1.00 17.39      A      
ATOM    356  HD2 HID    57     -18.728  -2.459  -4.608  1.00  0.00      A      
ATOM    357  C   HID    57      -4.276  -2.301   0.118  1.00 19.99      A      
ATOM    358  O   HID    57       0.600   1.637   1.908  1.00 18.58      A      
ATOM    359  N   TYR    59      -3.219  -0.590   2.950  1.00 19.31      A      
ATOM    360  H   TYR    59       7.833 -14.007  15.279  1.00  0.00      A      
ATOM    361  CA  TYR    59       0.589   0.816   1.131  1.00 18.02      A      
ATOM    362  HA  TYR    59      12.254  -4.622   6.422  1.00  0.00      A      
ATOM    363  CB  TYR    59      -1.980  -9.534   2.132  1.00 17.06      A      
ATOM    364  HB2 TYR    59      -0.415 -18.695  13.149  1.00  0.00      A      
ATOM    365  HB3 TYR    59      -8.581  -1.113   3.358  1.00  0.00      A      
ATOM    366  CG  TYR    59      -3.830  -4.828   6.986  1.00 14.00      A      
ATOM    367  CD1 TYR    59       5.844  -3.395   9.070  1.00 15.69      A      
ATOM    368  HD1 TYR    59     -10.615  -3.164  -5.039  1.00  0.00      A      
ATOM    369  CE1 TYR    59       1.864  -1.496   2.165  1.00 14.24      A      
ATOM    370  HE1 TYR    59     -16.127 -27.192  46.414  1.00  0.00      A      
ATOM    371  CZ  TYR    59      -2.456  -1.664  -3.916  1.00 15.13      A      
ATOM    372  OH  TYR    59      -0.471   1.958  -5.040  1.00 17.08      A      
ATOM    373  HH  TYR    59      12.868 -10.271 -23.474  1.00  0.00      A      
ATOM    374  CE2 TYR    59       0.707  -0.328  -0.916  1.00 14.02      A      
ATOM    375  HE2 TYR    59       9.466  -2.045   0.456  1.00  0.00      A      
ATOM    376  CD2 TYR    59       5.195  -3.481   3.821  1.00 12.17      A      
ATOM    377  HD2 TYR    59       7.415   5.832  -6.597  1.00  0.00      A      
ATOM    378  C   TYR    59      -4.278   4.612   9.976  1.00 19.36      A      
ATOM    379  O   TYR    59      -3.944   0.152   2.954  1.00 20.33      A      
ATOM    380  N   SER    60      10.907  -0.202  -8.079  1.00 17.61      A      
ATOM    381  H   SER    60     -13.232  17.264   1.831  1.00  0.00      A      
ATOM    382  CA  SER    60      -6.202   7.253   5.382  1.00 14.98      A      
ATOM    383  HA  SER    60     -12.120  11.904  20.132  1.00  0.00      A      
ATOM    384  CB  SER    60      -1.288  -0.398   5.144  1.00 15.90      A      
ATOM    385  HB2 SER    60      -1.609 -24.706  -7.454  1.00  0.00      A      
ATOM    386  HB3 SER    60     -12.661  30.685  32.673  1.00  0.00      A      
ATOM    387  OG  SER    60       1.720   2.399  -2.528  1.00 13.89      A      
ATOM    388  HG  SER    60      13.046   7.526  -2.638  1.00  0.00      A      
ATOM    389  C   SER    60      -0.353   1.351  -0.562  1.00 17.56      A      
ATOM    390  O   SER    60       6.377  -1.620  -1.535  1.00 17.21      A      
ATOM    391  N   ARG    61       1.141  -2.328  -0.775  1.00 16.71      A      
ATOM    392  H   ARG    61      -1.028  -5.097  12.142  1.00  0.00      A      
ATOM    393  CA  ARG    61     -10.025  -1.873  -1.746  1.00 16.69      A      
ATOM    394  HA  ARG    61     -15.461   6.071  -7.301  1.00  0.00      A      
ATOM    395  CB  ARG    61      -5.382   4.366   1.795  1.00 14.59      A      
ATOM    396  HB2 ARG    61      -1.022   3.990  10.694  1.00  0.00      A      
ATOM    397  HB3 ARG    61      15.841  19.721   0.617  1.00  0.00      A      
ATOM    398  CG  ARG    61       2.058  -0.232  -1.529  1.00 14.11      A      
ATOM    399  HG2 ARG    61       2.245  -1.323  -7.979  1.00  0.00      A      
ATOM    400  HG3 ARG    61      11.196  -3.371   3.559  1.00  0.00      A      
ATOM    401  CD  ARG    61       1.166  -2.137   3.786  1.00 16.49      A      
ATOM    402  HD2 ARG    61      -6.225   4.985  -0.831  1.00  0.00      A      
ATOM    403  HD3 ARG    61      -3.858   0.246  -7.260  1.00  0.00      A      
ATOM    404  NE  ARG    61       1.551   1.957  -1.268  1.00 17.24      A      
ATOM    405  HE  ARG    61      10.728  20.462 -21.563  1.00  0.00      A      
ATOM    406  CZ  ARG    61       2.865   0.075   3.106  1.00 19.86      A      
ATOM    407  NH1 ARG    61       2.362   2.332   2.884  1.00 14.85      A      
ATOM    408 HH11 ARG    61      -1.347   1.735  16.011  1.00  0.00      A      
ATOM    409 HH12 ARG    61     -12.000  17.500  -5.115  1.00  0.00      A      
ATOM    410  NH2 ARG    61      -2.105   5.201   1.472  1.00 16.36      A      
ATOM    411 HH21 ARG    61      19.212  14.269  -6.254  1.00  0.00      A      
ATOM    412 HH22 ARG    61       2.865  20.512   9.565  1.00  0.00      A      
ATOM    413  C   ARG    61      -1.997   1.143  -6.951  1.00 16.78      A      
ATOM    414  O   ARG    61       6.441   1.115  -6.223  1.00 16.57      A      
ATOM    415  N   ILE    62       1.188   0.357   0.537  1.00 18.06      A      
ATOM    416  H   ILE    62     -13.250   3.422  -4.257  1.00  0.00      A      
ATOM    417  CA  ILE    62      -6.888  -2.555   3.095  1.00 20.49      A      
ATOM    418  HA  ILE    62     -28.811   4.870  -6.526  1.00  0.00      A      
ATOM    419  CB  ILE    62      -5.681   5.140  -4.958  1.00 18.66      A      
ATOM    420  HB  ILE    62      -0.463   2.376   3.153  1.00  0.00      A      
ATOM    421  CG2 ILE    62       0.932   0.998   2.385  1.00 16.06      A      
ATOM    422 HG21 ILE    62       6.349  27.886   7.879  1.00  0.00      A      
ATOM    423 HG22 ILE    62      -6.782   8.413 -19.748  1.00  0.00      A      
ATOM    424 HG23 ILE    62     -15.386 -13.021  -0.883  1.00  0.00      A      
ATOM    425  CG1 ILE    62      -1.098   1.975  -2.439  1.00 21.04      A      
ATOM    426 HG12 ILE    62     -14.360   4.190  -8.531  1.00  0.00      A      
ATOM    427 HG13 ILE    62      -2.297 -33.614   6.908  1.00  0.00      A      
ATOM    428  CD1 ILE    62      -2.267  -7.727  -6.684  1.00 20.03      A      
ATOM    429 HD11 ILE    62     -16.941  -1.715  -4.631  1.00  0.00      A      
ATOM    430 HD12 ILE    62      -6.358 -12.982  -6.214  1.00  0.00      A      
ATOM    431 HD13 ILE    62      -8.398 -15.506  10.176  1.00  0.00      A      
ATOM    432  C   ILE    62      -0.567  -0.337  -8.859  1.00 20.33      A      
ATOM    433  O   ILE    62      -1.157  -1.412  -1.068  1.00 21.62      A      
ATOM    434  N   SER    63       0.462   0.624   1.706  1.00 21.76      A      
ATOM    435  H   SER    63      -6.882  11.049   3.284  1.00  0.00      A      
ATOM    436  CA  SER    63       8.638  -1.068  -5.391  1.00 18.77      A      
ATOM    437  HA  SER    63      -2.477  17.197   3.159  1.00  0.00      A      
ATOM    438  CB  SER    63      -7.694   7.872  -0.641  1.00 16.98      A      
ATOM    439  HB2 SER    63      -6.883 -13.955 -13.213  1.00  0.00      A      
ATOM    440  HB3 SER    63      -3.627   0.355  12.592  1.00  0.00      A      
ATOM    441  OG  SER    63       0.044  -5.384   2.384  1.00 21.29      A      
ATOM    442  HG  SER    63      16.694   7.291  35.842  1.00  0.00      A      
ATOM    443  C   SER    63       1.637   4.198   3.631  1.00 18.79      A      
ATOM    444  O   SER    63      -0.904   0.744  -3.675  1.00 15.77      A      
ATOM    445  N   ASN    64      -1.705   1.323  -2.669  1.00 17.50      A      
ATOM    446  H   ASN    64       2.028   0.515 -21.147  1.00  0.00      A      
ATOM    447  CA  ASN    64      -5.036   3.144  -0.497  1.00 15.49      A      
ATOM    448  HA  ASN    64      -3.740   3.040   3.057  1.00  0.00      A      
ATOM    449  CB  ASN    64      -6.326 -10.463   1.199  1.00 13.06      A      
ATOM    450  HB2 ASN    64      -5.738 -17.425 -13.103  1.00  0.00      A      
ATOM    451  HB3 ASN    64      -3.975  23.661  -9.396  1.00  0.00      A      
ATOM    452  CG  ASN    64      -0.450   3.914   2.875  1.00 19.06      A      
ATOM    453  OD1 ASN    64       0.633   0.869  -0.613  1.00 16.73      A      
ATOM    454  ND2 ASN    64       0.074  -1.851  -4.438  1.00 17.24      A      
ATOM    455 HD21 ASN    64       2.202   0.493 -19.308  1.00  0.00      A      
ATOM    456 HD22 ASN    64       7.044  28.686 -36.392  1.00  0.00      A      
ATOM    457  C   ASN    64      -7.938  -2.974  -2.987  1.00 14.00      A      
ATOM    458  O   ASN    64      -1.827  -0.490  -3.283  1.00 14.09      A      
ATOM    459  N   PRO    65      -3.737  -2.097   0.857  1.00 14.59      A      
ATOM    460  CD  PRO    65      -2.810   3.224  11.894  1.00 13.15      A      
ATOM    461  HD2 PRO    65      33.393  -2.040   7.686  1.00  0.00      A      
ATOM    462  HD3 PRO    65      -8.904  -2.926   3.363  1.00  0.00      A      
ATOM    463  CG  PRO    65       9.506  -4.439   0.679  1.00 12.89      A      
ATOM    464  HG2 PRO    65       1.525  -3.350   2.968  1.00  0.00      A      
ATOM    465  HG3 PRO    65      -1.829  30.411  -3.511  1.00  0.00      A      
ATOM    466  CB  PRO    65      -1.419  -6.195  -3.289  1.00 13.38      A      
ATOM    467  HB2 PRO    65       9.132  -1.356  -0.905  1.00  0.00      A      
ATOM    468  HB3 PRO    65     -12.759  -0.538   5.973  1.00  0.00      A      
ATOM    469  CA  PRO    65      -5.333  -2.779 -10.863  1.00 14.14      A      
ATOM    470  HA  PRO    65       6.698  21.372 -22.131  1.00  0.00      A      
ATOM    471  C   PRO    65       2.796   3.834   3.932  1.00 16.98      A      
ATOM    472  O   PRO    65       0.320  -5.365   1.965  1.00 18.05      A      
ATOM    473  N   THR    66       2.276   0.618  11.814  1.00 16.01      A      
ATOM    474  H   THR    66       3.741 -17.072  14.155  1.00  0.00      A      
ATOM    475  CA  THR    66      -1.527   8.143   5.504  1.00 15.68      A      
ATOM    476  HA  THR    66     -19.879 -20.484   9.607  1.00  0.00      A      
ATOM    477  CB  THR    66      -2.180   2.682  -5.612  1.00 17.56      A      
ATOM    478  HB  THR    66      -5.865  13.859  14.334  1.00  0.00      A      
ATOM    479  CG2 THR    66       0.374  -0.885  -2.524  1.00 13.34      A      
ATOM    480 HG21 THR    66      24.538  -2.840   6.726  1.00  0.00      A      
ATOM    481 HG22 THR    66      -2.067   3.669  -2.917  1.00  0.00      A      
ATOM    482 HG23 THR    66       0.006  -1.328  -2.799  1.00  0.00      A      
ATOM    483  OG1 THR    66      -1.079   1.492  -3.860  1.00 22.63      A      
ATOM    484  HG1 THR    66       2.915  17.354   3.932  1.00  0.00      A      
ATOM    485  C   THR    66      -6.121  -3.033  -9.010  1.00 14.53      A      
ATOM    486  O   THR    66      -4.050  -6.982   1.937  1.00 15.42      A      
ATOM    487  N   LEU    67       3.615  -4.354  -3.981  1.00 25.46      A      
ATOM    488  H   LEU    67       3.622  10.117 -30.357  1.00  0.00      A      
ATOM    489  CA  LEU    67       0.681  -1.982  -6.513  1.00 26.21      A      
ATOM    490  HA  LEU    67      18.006  -9.167  12.225  1.00  0.00      A      
ATOM    491  CB  LEU    67       0.832   4.839  -7.054  1.00 27.48      A      
ATOM    492  HB2 LEU    67      10.711  -2.635   4.713  1.00  0.00      A      
ATOM    493  HB3 LEU    67       5.594  -4.332  -6.905  1.00  0.00      A      
ATOM    494  CG  LEU    67      -0.471   2.096   3.389  1.00 28.54      A      
ATOM    495  HG  LEU    67     -15.358  17.134   4.716  1.00  0.00      A      
ATOM    496  CD1 LEU    67       4.962 -10.978   6.191  1.00 29.33      A      
ATOM    497 HD11 LEU    67       8.759  -1.870  13.117  1.00  0.00      A      
ATOM    498 HD12 LEU    67      36.082  12.341   2.150  1.00  0.00      A      
ATOM    499 HD13 LEU    67       1.743  -2.187  18.011  1.00  0.00      A      
ATOM    500  CD2 LEU    67      -2.846  -2.490  -8.930  1.00 28.96      A      
ATOM    501 HD21 LEU    67       1.402   0.101 -16.507  1.00  0.00      A      
ATOM    502 HD22 LEU    67      17.810  -2.757  15.655  1.00  0.00      A      
ATOM    503 HD23 LEU    67      18.476  -7.122 -17.962  1.00  0.00      A      
ATOM    504  C   LEU    67      -1.643   3.683   3.283  1.00 25.90      A      
ATOM    505  O   LEU    67       0.146  -2.183 -11.027  1.00 25.15      A      
ATOM    506  N   ASN    68      -4.843  -3.007   2.660  1.00 26.35      A      
ATOM    507  H   ASN    68       2.513 -14.475  -6.966  1.00  0.00      A      
ATOM    508  CA  ASN    68      -1.203   3.882  -6.569  1.00 26.54      A      
ATOM    509  HA  ASN    68       3.410   4.539 -10.937  1.00  0.00      A      
ATOM    510  CB  ASN    68       2.646  -2.062  -5.862  1.00 27.76      A      
ATOM    511  HB2 ASN    68      -6.840  -6.604   7.582  1.00  0.00      A      
ATOM    512  HB3 ASN    68       2.438   0.247   7.429  1.00  0.00      A      
ATOM    513  CG  ASN    68       0.128   2.055   3.056  1.00 29.49      A      
ATOM    514  OD1 ASN    68      -3.970  -2.233   3.187  1.00 31.29      A      
ATOM    515  ND2 ASN    68       4.429  -4.346  -2.269  1.00 30.29      A      
ATOM    516 HD21 ASN    68     -23.058  -5.964  -9.230  1.00  0.00      A      
ATOM    517 HD22 ASN    68      20.629  -3.799  -7.701  1.00  0.00      A      
ATOM    518  C   ASN    68      -0.123   1.525  -3.627  1.00 25.93      A      
ATOM    519  O   ASN    68      -3.130  -4.214  -3.055  1.00 25.94      A      
ATOM    520  N   LEU    69      -6.606   0.133   1.750  1.00 25.01      A      
ATOM    521  H   LEU    69     -17.787  13.286   0.263  1.00  0.00      A      
ATOM    522  CA  LEU    69      -4.937  -0.458   1.307  1.00 23.77      A      
ATOM    523  HA  LEU    69       6.819 -17.159  -5.744  1.00  0.00      A      
ATOM    524  CB  LEU    69       2.963   0.954  -0.054  1.00 23.86      A      
ATOM    525  HB2 LEU    69      -4.938 -10.626   1.047  1.00  0.00      A      
ATOM    526  HB3 LEU    69       0.093   0.497  -5.454  1.00  0.00      A      
ATOM    527  CG  LEU    69       1.374   5.258  -2.319  1.00 23.75      A      
ATOM    528  HG  LEU    69      -1.296  18.499   8.565  1.00  0.00      A      
ATOM    529  CD1 LEU    69       0.563   5.564   1.496  1.00 24.01      A      
ATOM    530 HD11 LEU    69      -3.026  -0.556  -2.065  1.00  0.00      A      
ATOM    531 HD12 LEU    69      -2.275  -5.585  -7.404  1.00  0.00      A      
ATOM    532 HD13 LEU    69      16.035  14.674 -30.172  1.00  0.00      A      
ATOM    533  CD2 LEU    69       0.583  -5.945  -5.318  1.00 23.67      A      
ATOM    534 HD21 LEU    69      -1.153 -12.311  -0.214  1.00  0.00      A      
ATOM    535 HD22 LEU    69     -14.248   2.077   1.019  1.00  0.00      A      
ATOM    536 HD23 LEU    69      14.399   4.650  21.099  1.00  0.00      A      
ATOM    537  C   LEU    69       2.576   1.816  -0.628  1.00 23.82      A      
ATOM    538  O   LEU    69       5.361   2.217  -1.379  1.00 23.69      A      
ATOM    539  N   LEU    70       5.551   4.798  -2.961  1.00 23.45      A      
ATOM    540  H   LEU    70       4.954  28.638 -19.053  1.00  0.00      A      
ATOM    541  CA  LEU    70      -7.572  -3.209   4.045  1.00 23.30      A      
ATOM    542  HA  LEU    70     -13.009  -7.300  -8.519  1.00  0.00      A      
ATOM    543  CB  LEU    70       7.598  -0.352   1.247  1.00 22.42      A      
ATOM    544  HB2 LEU    70       6.469  39.558  -5.126  1.00  0.00      A      
ATOM    545  HB3 LEU    70      20.612 -11.199  18.192  1.00  0.00      A      
ATOM    546  CG  LEU    70      -1.007   0.617   2.618  1.00 22.44      A      
ATOM    547  HG  LEU    70      16.828   2.488   4.687  1.00  0.00      A      
ATOM    548  CD1 LEU    70       4.258   0.532   2.786  1.00 21.39      A      
ATOM    549 HD11 LEU    70      -9.397 -10.513   8.622  1.00  0.00      A      
ATOM    550 HD12 LEU    70       4.168  35.376   5.558  1.00  0.00      A      
ATOM    551 HD13 LEU    70     -34.765   5.308  -0.022  1.00  0.00      A      
ATOM    552  CD2 LEU    70       1.099  -3.487   2.965  1.00 22.07      A      
ATOM    553 HD21 LEU    70      -1.450   6.334  -3.339  1.00  0.00      A      
ATOM    554 HD22 LEU    70       1.712  -0.171  -2.873  1.00  0.00      A      
ATOM    555 HD23 LEU    70      10.538   8.059  24.427  1.00  0.00      A      
ATOM    556  C   LEU    70       1.735   2.732   1.077  1.00 23.48      A      
ATOM    557  O   LEU    70       0.780  10.136  -3.224  1.00 23.04      A      
ATOM    558  N   GLU    71       5.240  -0.908  -4.012  1.00 24.26      A      
ATOM    559  H   GLU    71      19.364 -22.708   1.954  1.00  0.00      A      
ATOM    560  CA  GLU    71       1.511   2.575   2.691  1.00 24.85      A      
ATOM    561  HA  GLU    71     -18.931   9.641   6.487  1.00  0.00      A      
ATOM    562  CB  GLU    71       3.958  -2.708  -2.908  1.00 25.24      A      
ATOM    563  HB2 GLU    71      30.411  10.049  -9.894  1.00  0.00      A      
ATOM    564  HB3 GLU    71       3.281  -5.759 -12.948  1.00  0.00      A      
ATOM    565  CG  GLU    71      -7.430  -1.302  -2.675  1.00 26.12      A      
ATOM    566  HG2 GLU    71     -13.319 -12.914   0.053  1.00  0.00      A      
ATOM    567  HG3 GLU    71      30.970  -4.044  25.890  1.00  0.00      A      
ATOM    568  CD  GLU    71       0.641   0.485   2.427  1.00 27.53      A      
ATOM    569  OE1 GLU    71       5.935   1.436   2.423  1.00 29.20      A      
ATOM    570  OE2 GLU    71       1.791   1.352   1.122  1.00 27.65      A      
ATOM    571  C   GLU    71      -1.717   1.821   9.921  1.00 24.94      A      
ATOM    572  O   GLU    71      -6.669  -0.214   4.251  1.00 25.07      A      
ATOM    573  N   ALA    72      10.132  -6.001   1.458  1.00 24.96      A      
ATOM    574  H   ALA    72      14.387  -8.797  -2.632  1.00  0.00      A      
ATOM    575  CA  ALA    72      -9.482   7.209  -1.421  1.00 25.51      A      
ATOM    576  HA  ALA    72       4.036   9.400  -2.963  1.00  0.00      A      
ATOM    577  CB  ALA    72      -6.015   5.718   1.601  1.00 24.18      A      
ATOM    578  HB1 ALA    72      20.541  15.868  -3.551  1.00  0.00      A      
ATOM    579  HB2 ALA    72      -5.818 -14.510  18.130  1.00  0.00      A      
ATOM    580  HB3 ALA    72      15.073  25.825  -1.648  1.00  0.00      A      
ATOM    581  C   ALA    72       1.068  -2.443  -2.051  1.00 25.59      A      
ATOM    582  O   ALA    72      -3.244  -3.988  -0.196  1.00 25.49      A      
ATOM    583  N   ARG    73       2.386   2.966   2.639  1.00 25.77      A      
ATOM    584  H   ARG    73      -9.731  16.305  11.446  1.00  0.00      A      
ATOM    585  CA  ARG    73       1.721  -5.788  -4.470  1.00 26.09      A      
ATOM    586  HA  ARG    73     -11.494  -3.514  12.967  1.00  0.00      A      
ATOM    587  CB  ARG    73       0.633   6.071   1.677  1.00 26.64      A      
ATOM    588  HB2 ARG    73      -1.953 -22.514 -13.263  1.00  0.00      A      
ATOM    589  HB3 ARG    73     -20.639  10.879   3.876  1.00  0.00      A      
ATOM    590  CG  ARG    73      -0.510  -5.582  -3.667  1.00 26.81      A      
ATOM    591  HG2 ARG    73      -1.846   3.454  -1.542  1.00  0.00      A      
ATOM    592  HG3 ARG    73      19.255   4.966  17.394  1.00  0.00      A      
ATOM    593  CD  ARG    73      -0.908   2.752  -3.666  1.00 26.65      A      
ATOM    594  HD2 ARG    73      -4.692  -1.273 -18.097  1.00  0.00      A      
ATOM    595  HD3 ARG    73      11.885  -2.657 -15.089  1.00  0.00      A      
ATOM    596  NE  ARG    73       2.150   5.648  -5.367  1.00 25.98      A      
ATOM    597  HE  ARG    73      -1.859  15.979  -4.744  1.00  0.00      A      
ATOM    598  CZ  ARG    73       2.780  10.414  -6.537  1.00 26.06      A      
ATOM    599  NH1 ARG    73       0.805   0.795  -8.858  1.00 24.99      A      
ATOM    600 HH11 ARG    73      24.763 -11.135  -5.527  1.00  0.00      A      
ATOM    601 HH12 ARG    73     -10.425   8.733 -12.898  1.00  0.00      A      
ATOM    602  NH2 ARG    73      -0.897  -0.118   1.044  1.00 23.93      A      
ATOM    603 HH21 ARG    73      28.248  -1.505   2.655  1.00  0.00      A      
ATOM    604 HH22 ARG    73       2.715 -23.129   4.845  1.00  0.00      A      
ATOM    605  C   ARG    73       6.966   0.328  -1.669  1.00 26.31      A      
ATOM    606  O   ARG    73       0.402   3.263  -2.830  1.00 26.14      A      
ATOM    607  N   MET    74      -1.393  -4.239   3.164  1.00 26.05      A      
ATOM    608  H   MET    74      -4.921   3.259   6.441  1.00  0.00      A      
ATOM    609  CA  MET    74      -5.203  -5.884   1.956  1.00 26.57      A      
ATOM    610  HA  MET    74       0.614   2.081  13.576  1.00  0.00      A      
ATOM    611  CB  MET    74       1.814  -8.359  -1.032  1.00 26.86      A      
ATOM    612  HB2 MET    74      13.943 -11.758  -4.031  1.00  0.00      A      
ATOM    613  HB3 MET    74       2.855 -22.341   2.987  1.00  0.00      A      
ATOM    614  CG  MET    74       6.540  -0.081   0.464  1.00 27.25      A      
ATOM    615  HG2 MET    74      27.765   7.593 -14.860  1.00  0.00      A      
ATOM    616  HG3 MET    74     -10.192   4.430   5.723  1.00  0.00      A      
ATOM    617  SD  MET    74      -1.610   2.106  -0.881  1.00 29.45      A      
ATOM    618  CE  MET    74      -1.908  -0.410  -1.469  1.00 27.75      A      
ATOM    619  HE1 MET    74      10.432  17.706  -8.807  1.00  0.00      A      
ATOM    620  HE2 MET    74     -11.135 -15.946  -4.964  1.00  0.00      A      
ATOM    621  HE3 MET    74       7.113   6.674  20.856  1.00  0.00      A      
ATOM    622  C   MET    74       9.890   2.314  -5.209  1.00 26.61      A      
ATOM    623  O   MET    74       2.125   9.978   5.584  1.00 26.51      A      
ATOM    624  N   ALA    75      -4.345  -3.046   2.231  1.00 27.12      A      
ATOM    625  H   ALA    75       0.678  -9.611   7.585  1.00  0.00      A      
ATOM    626  CA  ALA    75      11.122  -3.422   5.396  1.00 27.49      A      
ATOM    627  HA  ALA    75     -19.341  -9.446  -0.917  1.00  0.00      A      
ATOM    628  CB  ALA    75       0.704   2.369   1.481  1.00 26.67      A      
ATOM    629  HB1 ALA    75       2.940   4.513  -4.743  1.00  0.00      A      
ATOM    630  HB2 ALA    75      10.698   3.010  -0.407  1.00  0.00      A      
ATOM    631  HB3 ALA    75      -2.587   2.751  -0.674  1.00  0.00      A      
ATOM    632  C   ALA    75      -3.814  -6.663  -7.673  1.00 27.92      A      
ATOM    633  O   ALA    75      -0.440   6.401  -1.627  1.00 27.94      A      
ATOM    634  N   SER    76       2.018  -5.019  -3.666  1.00 28.50      A      
ATOM    635  H   SER    76      -0.609 -12.016   5.150  1.00  0.00      A      
ATOM    636  CA  SER    76       0.844   1.549  -0.013  1.00 29.07      A      
ATOM    637  HA  SER    76      19.389 -20.686   2.298  1.00  0.00      A      
ATOM    638  CB  SER    76      -0.784   4.096   1.203  1.00 29.23      A      
ATOM    639  HB2 SER    76      21.348   3.185   9.643  1.00  0.00      A      
ATOM    640  HB3 SER    76       7.315  -1.873  11.307  1.00  0.00      A      
ATOM    641  OG  SER    76      -0.734  -2.656  -2.719  1.00 29.10      A      
ATOM    642  HG  SER    76      24.025  11.883  14.395  1.00  0.00      A      
ATOM    643  C   SER    76       1.545   4.431   2.032  1.00 29.80      A      
ATOM    644  O   SER    76       4.181   3.963   4.656  1.00 30.08      A      
ATOM    645  N   LEU    77      12.616  -3.713  -0.959  1.00 29.43      A      
ATOM    646  H   LEU    77      17.655  -2.279 -14.450  1.00  0.00      A      
ATOM    647  CA  LEU    77      -7.289   2.026  -0.882  1.00 30.06      A      
ATOM    648  HA  LEU    77     -16.920 -15.383  12.890  1.00  0.00      A      
ATOM    649  CB  LEU    77       4.984   2.365   3.464  1.00 29.70      A      
ATOM    650  HB2 LEU    77      18.479 -32.781 -13.579  1.00  0.00      A      
ATOM    651  HB3 LEU    77       3.459   9.688  23.094  1.00  0.00      A      
ATOM    652  CG  LEU    77       3.701  -2.902  -3.997  1.00 29.55      A      
ATOM    653  HG  LEU    77      -2.446  10.853  -4.421  1.00  0.00      A      
ATOM    654  CD1 LEU    77       2.176   5.669  -1.440  1.00 28.97      A      
ATOM    655 HD11 LEU    77       2.338  13.944 -20.188  1.00  0.00      A      
ATOM    656 HD12 LEU    77      -4.987  15.574 -11.450  1.00  0.00      A      
ATOM    657 HD13 LEU    77     -16.702 -12.916   4.049  1.00  0.00      A      
ATOM    658  CD2 LEU    77     -10.452  -1.490   3.368  1.00 29.31      A      
ATOM    659 HD21 LEU    77     -24.125  19.351   0.874  1.00  0.00      A      
ATOM    660 HD22 LEU    77     -14.103   8.843  -2.041  1.00  0.00      A      
ATOM    661 HD23 LEU    77       8.049   0.551   1.190  1.00  0.00      A      
ATOM    662  C   LEU    77       3.836  -2.679  -5.341  1.00 30.76      A      
ATOM    663  O   LEU    77      -2.243   2.940  -2.559  1.00 30.16      A      
ATOM    664  N   GLU    78      -8.660   6.994   1.674  1.00 31.25      A      
ATOM    665  H   GLU    78      11.291 -36.752  34.550  1.00  0.00      A      
ATOM    666  CA  GLU    78      -3.812  -6.534   7.210  1.00 32.03      A      
ATOM    667  HA  GLU    78       3.855  15.767  35.499  1.00  0.00      A      
ATOM    668  CB  GLU    78       7.369  -0.832  -0.537  1.00 32.50      A      
ATOM    669  HB2 GLU    78     -13.405  -3.273  -4.606  1.00  0.00      A      
ATOM    670  HB3 GLU    78       9.554  -0.357   6.224  1.00  0.00      A      
ATOM    671  CG  GLU    78       2.183   9.987   7.495  1.00 34.88      A      
ATOM    672  HG2 GLU    78       3.555 -34.862 -30.468  1.00  0.00      A      
ATOM    673  HG3 GLU    78       1.865   4.601  15.424  1.00  0.00      A      
ATOM    674  CD  GLU    78       6.368   4.265  -0.780  1.00 34.79      A      
ATOM    675  OE1 GLU    78       7.494   7.210  -0.246  1.00 35.40      A      
ATOM    676  OE2 GLU    78      -2.457  -2.335  -2.059  1.00 35.11      A      
ATOM    677  C   GLU    78       5.566   0.155  -4.088  1.00 31.90      A      
ATOM    678  O   GLU    78      -6.173  -0.877  -5.170  1.00 32.19      A      
ATOM    679  N   GLY    79      -2.226   0.190  -1.613  1.00 31.80      A      
ATOM    680  H   GLY    79       7.049  -0.231  -9.177  1.00  0.00      A      
ATOM    681  CA  GLY    79       4.619   0.387  -7.283  1.00 32.04      A      
ATOM    682  HA2 GLY    79      11.556  -6.652 -13.649  1.00  0.00      A      
ATOM    683  HA3 GLY    79       7.019  -8.861 -32.249  1.00  0.00      A      
ATOM    684  C   GLY    79      -5.514  -0.103  -2.437  1.00 32.44      A      
ATOM    685  O   GLY    79      -1.612   0.558  -1.932  1.00 32.36      A      
ATOM    686  N   GLY    80      -0.329   3.112  -4.206  1.00 32.10      A      
ATOM    687  H   GLY    80       4.593  -9.593  21.653  1.00  0.00      A      
ATOM    688  CA  GLY    80       3.463  -0.992   0.594  1.00 31.60      A      
ATOM    689  HA2 GLY    80       0.416   9.221   3.263  1.00  0.00      A      
ATOM    690  HA3 GLY    80      19.038 -11.484  23.574  1.00  0.00      A      
ATOM    691  C   GLY    80       4.828  -4.773   0.766  1.00 31.71      A      
ATOM    692  O   GLY    80       7.416   0.524   2.975  1.00 32.20      A      
ATOM    693  N   GLU    81       1.457   1.898  -0.116  1.00 31.72      A      
ATOM    694  H   GLU    81      -9.206   2.722  24.025  1.00  0.00      A      
ATOM    695  CA  GLU    81       1.673  -3.214   0.098  1.00 31.83      A      
ATOM    696  HA  GLU    81     -20.374  -0.678  18.977  1.00  0.00      A      
ATOM    697  CB  GLU    81       3.012  -0.736 -10.232  1.00 33.28      A      
ATOM    698  HB2 GLU    81      -3.573 -10.882 -24.434  1.00  0.00      A      
ATOM    699  HB3 GLU    81     -20.949  -4.285   8.735  1.00  0.00      A      
ATOM    700  CG  GLU    81      -4.499  -4.196  -1.507  1.00 34.94      A      
ATOM    701  HG2 GLU    81     -10.467 -20.500 -22.914  1.00  0.00      A      
ATOM    702  HG3 GLU    81     -14.889 -10.755   2.918  1.00  0.00      A      
ATOM    703  CD  GLU    81      -4.991   2.823   1.045  1.00 36.14      A      
ATOM    704  OE1 GLU    81      -0.644   3.608  -3.052  1.00 37.50      A      
ATOM    705  OE2 GLU    81       4.468  -3.788  -1.775  1.00 35.28      A      
ATOM    706  C   GLU    81       2.141  -0.341   2.090  1.00 31.38      A      
ATOM    707  O   GLU    81      -3.920  -8.991  -1.069  1.00 30.78      A      
ATOM    708  N   ALA    82       0.700   5.357   1.431  1.00 30.34      A      
ATOM    709  H   ALA    82      12.056  13.031  25.733  1.00  0.00      A      
ATOM    710  CA  ALA    82       8.928  -3.669   3.283  1.00 29.77      A      
ATOM    711  HA  ALA    82      13.732  -2.467   8.054  1.00  0.00      A      
ATOM    712  CB  ALA    82      -2.516  -4.588   5.323  1.00 29.54      A      
ATOM    713  HB1 ALA    82       4.979  -4.788   5.584  1.00  0.00      A      
ATOM    714  HB2 ALA    82      -4.591  22.111  -2.013  1.00  0.00      A      
ATOM    715  HB3 ALA    82      -0.957 -10.973  21.936  1.00  0.00      A      
ATOM    716  C   ALA    82      -4.790   5.235 -10.696  1.00 28.96      A      
ATOM    717  O   ALA    82      -4.513   0.590  -2.425  1.00 28.82      A      
ATOM    718  N   GLY    83       3.882   0.642   3.863  1.00 28.95      A      
ATOM    719  H   GLY    83     -15.547   9.073 -10.956  1.00  0.00      A      
ATOM    720  CA  GLY    83       2.581   2.866   9.434  1.00 27.76      A      
ATOM    721  HA2 GLY    83       8.173   6.365  11.372  1.00  0.00      A      
ATOM    722  HA3 GLY    83     -16.884   6.336 -12.775  1.00  0.00      A      
ATOM    723  C   GLY    83      -4.970  -2.646  -6.736  1.00 27.69      A      
ATOM    724  O   GLY    83       2.461   1.003   3.121  1.00 27.08      A      
ATOM    725  N   LEU    84      -2.528  -4.556  -2.346  1.00 26.82      A      
ATOM    726  H   LEU    84      -5.697   0.901  12.910  1.00  0.00      A      
ATOM    727  CA  LEU    84      -4.866  -1.034  -7.502  1.00 26.51      A      
ATOM    728  HA  LEU    84      17.986  -3.968  27.318  1.00  0.00      A      
ATOM    729  CB  LEU    84      -6.597   3.217  -5.454  1.00 26.12      A      
ATOM    730  HB2 LEU    84      -8.619   8.051   9.614  1.00  0.00      A      
ATOM    731  HB3 LEU    84      -7.468  14.597  -5.352  1.00  0.00      A      
ATOM    732  CG  LEU    84       6.937  -1.177  -3.234  1.00 26.37      A      
ATOM    733  HG  LEU    84      29.462  -5.969   2.976  1.00  0.00      A      
ATOM    734  CD1 LEU    84       9.395  -4.609  -0.422  1.00 26.62      A      
ATOM    735 HD11 LEU    84       3.730 -21.309   1.989  1.00  0.00      A      
ATOM    736 HD12 LEU    84      -8.279  14.337  -7.564  1.00  0.00      A      
ATOM    737 HD13 LEU    84      -3.492 -15.549  11.771  1.00  0.00      A      
ATOM    738  CD2 LEU    84      -5.802   0.074  -0.130  1.00 26.15      A      
ATOM    739 HD21 LEU    84      -7.374 -27.140  -1.205  1.00  0.00      A      
ATOM    740 HD22 LEU    84     -22.692  14.498  10.883  1.00  0.00      A      
ATOM    741 HD23 LEU    84       1.916 -10.486   4.187  1.00  0.00      A      
ATOM    742  C   LEU    84       0.021   5.355   5.731  1.00 26.03      A      
ATOM    743  O   LEU    84       0.594   4.103   0.456  1.00 25.62      A      
ATOM    744  N   ALA    85      -0.493   2.281   0.082  1.00 25.63      A      
ATOM    745  H   ALA    85      -2.828   0.070  -4.660  1.00  0.00      A      
ATOM    746  CA  ALA    85       3.827   1.204  -2.386  1.00 25.77      A      
ATOM    747  HA  ALA    85       7.515  -7.601  -6.857  1.00  0.00      A      
ATOM    748  CB  ALA    85      -2.453  -4.127   0.032  1.00 24.80      A      
ATOM    749  HB1 ALA    85      -6.833   3.375  11.003  1.00  0.00      A      
ATOM    750  HB2 ALA    85     -18.440   6.730  18.045  1.00  0.00      A      
ATOM    751  HB3 ALA    85       0.697  -2.954   1.747  1.00  0.00      A      
ATOM    752  C   ALA    85      -5.766   9.610   0.078  1.00 25.10      A      
ATOM    753  O   ALA    85       1.564   2.019  -4.124  1.00 25.62      A      
ATOM    754  N   LEU    86       4.016   2.177  -2.010  1.00 24.94      A      
ATOM    755  H   LEU    86       2.298   7.349  -4.397  1.00  0.00      A      
ATOM    756  CA  LEU    86       4.926  -3.737   2.467  1.00 24.73      A      
ATOM    757  HA  LEU    86      -4.624   6.787 -17.012  1.00  0.00      A      
ATOM    758  CB  LEU    86       1.402   6.667  -5.535  1.00 24.80      A      
ATOM    759  HB2 LEU    86       3.555 -17.019 -17.315  1.00  0.00      A      
ATOM    760  HB3 LEU    86       6.998  -2.074   2.939  1.00  0.00      A      
ATOM    761  CG  LEU    86      -0.671  -2.326   1.401  1.00 25.27      A      
ATOM    762  HG  LEU    86      21.712 -21.120 -12.669  1.00  0.00      A      
ATOM    763  CD1 LEU    86       2.902   0.106  -9.047  1.00 24.96      A      
ATOM    764 HD11 LEU    86     -14.231  18.406  18.270  1.00  0.00      A      
ATOM    765 HD12 LEU    86      -8.133  -8.902   3.243  1.00  0.00      A      
ATOM    766 HD13 LEU    86       2.576 -25.686  -3.017  1.00  0.00      A      
ATOM    767  CD2 LEU    86       0.543  -4.999  -0.738  1.00 25.99      A      
ATOM    768 HD21 LEU    86      13.407 -14.474   8.351  1.00  0.00      A      
ATOM    769 HD22 LEU    86     -17.331  14.585   4.459  1.00  0.00      A      
ATOM    770 HD23 LEU    86      -7.202  -4.255  12.602  1.00  0.00      A      
ATOM    771  C   LEU    86       6.235  -7.733  -5.154  1.00 24.64      A      
ATOM    772  O   LEU    86      -1.255   1.986   0.309  1.00 23.97      A      
ATOM    773  N   ALA    87      -7.939   2.174  -4.529  1.00 24.07      A      
ATOM    774  H   ALA    87      -7.283   1.670   0.890  1.00  0.00      A      
ATOM    775  CA  ALA    87      -3.304  -0.994   4.518  1.00 24.63      A      
ATOM    776  HA  ALA    87      16.811   9.968  -5.397  1.00  0.00      A      
ATOM    777  CB  ALA    87       1.152  -6.172 -13.618  1.00 24.71      A      
ATOM    778  HB1 ALA    87      -0.713   3.052 -14.204  1.00  0.00      A      
ATOM    779  HB2 ALA    87      15.152   3.968  -8.746  1.00  0.00      A      
ATOM    780  HB3 ALA    87     -14.126  16.735  21.920  1.00  0.00      A      
ATOM    781  C   ALA    87       2.572  -4.635  -1.239  1.00 25.04      A      
ATOM    782  O   ALA    87       0.201  -9.700   2.956  1.00 24.64      A      
ATOM    783  N   SER    88       5.510  -2.822  -2.833  1.00 24.32      A      
ATOM    784  H   SER    88       3.912   4.106  -4.382  1.00  0.00      A      
ATOM    785  CA  SER    88       0.466   0.804  -0.704  1.00 24.58      A      
ATOM    786  HA  SER    88       8.866   7.917  12.138  1.00  0.00      A      
ATOM    787  CB  SER    88       2.477  -9.695   4.272  1.00 24.92      A      
ATOM    788  HB2 SER    88      -9.600  19.489 -19.398  1.00  0.00      A      
ATOM    789  HB3 SER    88       2.490 -10.559   4.595  1.00  0.00      A      
ATOM    790  OG  SER    88      -0.828  -5.728  -1.602  1.00 25.54      A      
ATOM    791  HG  SER    88      -4.259   8.025  -7.208  1.00  0.00      A      
ATOM    792  C   SER    88       1.206  -1.630   0.963  1.00 24.95      A      
ATOM    793  O   SER    88      -3.439   3.147   1.106  1.00 24.91      A      
ATOM    794  N   GLY    89       2.293   0.477   1.891  1.00 24.86      A      
ATOM    795  H   GLY    89       3.610  -4.111   3.630  1.00  0.00      A      
ATOM    796  CA  GLY    89       2.901  -4.836   5.523  1.00 25.57      A      
ATOM    797  HA2 GLY    89      13.205   6.977  29.655  1.00  0.00      A      
ATOM    798  HA3 GLY    89      -8.773  -6.298   9.002  1.00  0.00      A      
ATOM    799  C   GLY    89      -0.229   2.333   3.218  1.00 26.61      A      
ATOM    800  O   GLY    89      -1.063  -9.827   6.148  1.00 25.99      A      
ATOM    801  N   MET    90       4.901  -1.975   3.554  1.00 26.62      A      
ATOM    802  H   MET    90       5.193  -3.811   4.402  1.00  0.00      A      
ATOM    803  CA  MET    90      -5.327  11.154  -7.564  1.00 27.91      A      
ATOM    804  HA  MET    90      14.754   1.215 -11.980  1.00  0.00      A      
ATOM    805  CB  MET    90      -3.168   1.624   4.406  1.00 28.72      A      
ATOM    806  HB2 MET    90       8.088  26.357 -10.000  1.00  0.00      A      
ATOM    807  HB3 MET    90      -3.059   8.558  -4.496  1.00  0.00      A      
ATOM    808  CG  MET    90       1.454   2.206   0.735  1.00 30.95      A      
ATOM    809  HG2 MET    90       5.844   6.916  -0.022  1.00  0.00      A      
ATOM    810  HG3 MET    90      -4.281  -1.638 -23.563  1.00  0.00      A      
ATOM    811  SD  MET    90      -1.925  -1.306   1.119  1.00 33.91      A      
ATOM    812  CE  MET    90      -1.601   5.111   1.181  1.00 31.61      A      
ATOM    813  HE1 MET    90     -15.211   8.602   5.703  1.00  0.00      A      
ATOM    814  HE2 MET    90      -7.123  22.078 -19.871  1.00  0.00      A      
ATOM    815  HE3 MET    90       7.413 -17.731 -14.736  1.00  0.00      A      
ATOM    816  C   MET    90       4.666  -3.079   0.824  1.00 27.53      A      
ATOM    817  O   MET    90      -3.214   0.512  -7.504  1.00 27.82      A      
ATOM    818  N   GLY    91       1.836  -7.434   9.075  1.00 27.11      A      
ATOM    819  H   GLY    91      -5.593  -5.512   2.200  1.00  0.00      A      
ATOM    820  CA  GLY    91      -6.672   5.018   2.896  1.00 27.03      A      
ATOM    821  HA2 GLY    91      -8.947   8.445 -19.515  1.00  0.00      A      
ATOM    822  HA3 GLY    91      -4.269  14.551  21.690  1.00  0.00      A      
ATOM    823  C   GLY    91       0.626   2.879  -2.245  1.00 26.88      A      
ATOM    824  O   GLY    91      -3.003   5.580   0.463  1.00 26.94      A      
ATOM    825  N   ALA    92       2.556   7.401  -1.240  1.00 26.84      A      
ATOM    826  H   ALA    92     -15.056  -1.520 -10.929  1.00  0.00      A      
ATOM    827  CA  ALA    92      -5.798  -0.306   1.564  1.00 26.77      A      
ATOM    828  HA  ALA    92     -12.527 -20.057 -16.449  1.00  0.00      A      
ATOM    829  CB  ALA    92       7.718  -5.737  -3.416  1.00 26.71      A      
ATOM    830  HB1 ALA    92      -7.690   3.093  25.675  1.00  0.00      A      
ATOM    831  HB2 ALA    92       3.675  10.256  -7.182  1.00  0.00      A      
ATOM    832  HB3 ALA    92       1.107   1.971  -6.294  1.00  0.00      A      
ATOM    833  C   ALA    92      -3.941  -4.348  -4.621  1.00 26.98      A      
ATOM    834  O   ALA    92      10.710  -0.724   0.230  1.00 27.43      A      
ATOM    835  N   ILE    93      -0.043   2.572   0.719  1.00 26.57      A      
ATOM    836  H   ILE    93     -14.817 -29.380  12.888  1.00  0.00      A      
ATOM    837  CA  ILE    93       1.602   8.974  -3.327  1.00 26.92      A      
ATOM    838  HA  ILE    93      -0.348 -13.826   7.184  1.00  0.00      A      
ATOM    839  CB  ILE    93      -2.506   3.133   6.389  1.00 26.75      A      
ATOM    840  HB  ILE    93       8.456  -0.062   1.937  1.00  0.00      A      
ATOM    841  CG2 ILE    93      -1.954  -2.859  -0.078  1.00 28.04      A      
ATOM    842 HG21 ILE    93      -0.589 -14.458 -15.416  1.00  0.00      A      
ATOM    843 HG22 ILE    93     -13.752  26.392   3.057  1.00  0.00      A      
ATOM    844 HG23 ILE    93      36.720  23.769 -22.518  1.00  0.00      A      
ATOM    845  CG1 ILE    93      -2.188  -9.052  -1.797  1.00 27.82      A      
ATOM    846 HG12 ILE    93     -18.396 -11.868  -9.479  1.00  0.00      A      
ATOM    847 HG13 ILE    93       5.001 -10.402  -6.559  1.00  0.00      A      
ATOM    848  CD1 ILE    93      -6.599  -2.119   3.613  1.00 27.07      A      
ATOM    849 HD11 ILE    93       0.523   3.814  -7.682  1.00  0.00      A      
ATOM    850 HD12 ILE    93      -5.309   5.097 -36.971  1.00  0.00      A      
ATOM    851 HD13 ILE    93       0.119   3.146  22.540  1.00  0.00      A      
ATOM    852  C   ILE    93      -0.481   5.624   3.770  1.00 26.89      A      
ATOM    853  O   ILE    93       2.043  -4.446  -6.476  1.00 26.41      A      
ATOM    854  N   THR    94      -2.856  -5.728  -0.168  1.00 26.04      A      
ATOM    855  H   THR    94      -0.425 -25.954  14.382  1.00  0.00      A      
ATOM    856  CA  THR    94       7.385   0.172   1.542  1.00 25.90      A      
ATOM    857  HA  THR    94       7.997  -1.251  10.420  1.00  0.00      A      
ATOM    858  CB  THR    94       2.155   0.515   0.303  1.00 25.62      A      
ATOM    859  HB  THR    94       1.895  -3.529   8.179  1.00  0.00      A      
ATOM    860  CG2 THR    94      -1.553   2.599   2.070  1.00 24.69      A      
ATOM    861 HG21 THR    94      -3.255  -9.791  -3.800  1.00  0.00      A      
ATOM    862 HG22 THR    94       8.799   5.150   3.615  1.00  0.00      A      
ATOM    863 HG23 THR    94     -10.030  -9.889  12.619  1.00  0.00      A      
ATOM    864  OG1 THR    94      -1.437  -0.445   4.129  1.00 24.20      A      
ATOM    865  HG1 THR    94     -14.533 -17.025  -6.804  1.00  0.00      A      
ATOM    866  C   THR    94       1.821  -1.883  -2.699  1.00 26.25      A      
ATOM    867  O   THR    94       1.586  -6.258   4.805  1.00 26.35      A      
ATOM    868  N   SER    95       1.214  -6.490  -1.896  1.00 26.34      A      
ATOM    869  H   SER    95      11.083 -11.670   7.348  1.00  0.00      A      
ATOM    870  CA  SER    95      -0.774  -2.566  -4.913  1.00 27.20      A      
ATOM    871  HA  SER    95      -0.534  14.251  -3.537  1.00  0.00      A      
ATOM    872  CB  SER    95       4.124  -2.590   1.781  1.00 27.10      A      
ATOM    873  HB2 SER    95      13.941  -5.418  -1.191  1.00  0.00      A      
ATOM    874  HB3 SER    95      -3.345   2.400  -0.488  1.00  0.00      A      
ATOM    875  OG  SER    95       0.154  -5.124  -9.025  1.00 28.71      A      
ATOM    876  HG  SER    95       7.502  -6.997  -6.420  1.00  0.00      A      
ATOM    877  C   SER    95       1.959  -0.125  -4.688  1.00 27.43      A      
ATOM    878  O   SER    95       0.416  -5.595  -0.903  1.00 27.28      A      
ATOM    879  N   THR    96      -5.874  -0.321  -6.583  1.00 27.49      A      
ATOM    880  H   THR    96       6.889   1.446   2.172  1.00  0.00      A      
ATOM    881  CA  THR    96       1.944  10.813   4.247  1.00 28.29      A      
ATOM    882  HA  THR    96      15.030   6.033   4.570  1.00  0.00      A      
ATOM    883  CB  THR    96       4.195  -1.346   0.995  1.00 27.71      A      
ATOM    884  HB  THR    96       1.280 -19.258  -5.909  1.00  0.00      A      
ATOM    885  CG2 THR    96     -10.578  -0.962   0.707  1.00 28.00      A      
ATOM    886 HG21 THR    96     -24.019  -1.127   5.671  1.00  0.00      A      
ATOM    887 HG22 THR    96     -14.714  10.405 -22.255  1.00  0.00      A      
ATOM    888 HG23 THR    96     -15.926 -24.407  -4.528  1.00  0.00      A      
ATOM    889  OG1 THR    96      -2.291   2.804  -6.347  1.00 26.39      A      
ATOM    890  HG1 THR    96       1.060  16.218 -12.053  1.00  0.00      A      
ATOM    891  C   THR    96       2.032   3.382   2.369  1.00 28.77      A      
ATOM    892  O   THR    96      -1.322   1.747   2.724  1.00 28.96      A      
ATOM    893  N   LEU    97      -0.868   2.894   5.190  1.00 29.27      A      
ATOM    894  H   LEU    97       2.358  14.083   1.788  1.00  0.00      A      
ATOM    895  CA  LEU    97      -3.710  -3.101   7.173  1.00 30.40      A      
ATOM    896  HA  LEU    97      -2.555   6.045   1.688  1.00  0.00      A      
ATOM    897  CB  LEU    97       4.042  -4.055   8.251  1.00 30.02      A      
ATOM    898  HB2 LEU    97      13.410  -1.918 -15.758  1.00  0.00      A      
ATOM    899  HB3 LEU    97      -9.332  42.294 -13.330  1.00  0.00      A      
ATOM    900  CG  LEU    97       2.625   3.060   6.090  1.00 29.37      A      
ATOM    901  HG  LEU    97       9.646   1.644 -24.990  1.00  0.00      A      
ATOM    902  CD1 LEU    97      -1.102   0.216   2.487  1.00 29.47      A      
ATOM    903 HD11 LEU    97      -0.663   0.754   0.741  1.00  0.00      A      
ATOM    904 HD12 LEU    97       1.512   0.692 -12.327  1.00  0.00      A      
ATOM    905 HD13 LEU    97     -18.641  16.189   8.032  1.00  0.00      A      
ATOM    906  CD2 LEU    97      -4.448  -2.974   1.148  1.00 29.34      A      
ATOM    907 HD21 LEU    97     -30.741 -25.335 -13.178  1.00  0.00      A      
ATOM    908 HD22 LEU    97       7.727   3.989   5.823  1.00  0.00      A      
ATOM    909 HD23 LEU    97      -5.276  -0.199   3.140  1.00  0.00      A      
ATOM    910  C   LEU    97      -6.189   0.600   6.117  1.00 31.10      A      
ATOM    911  O   LEU    97      -5.356  -5.505  -2.453  1.00 31.86      A      
ATOM    912  N   TRP    98       5.143   0.260  -1.341  1.00 30.98      A      
ATOM    913  H   TRP    98      20.909   1.914   8.273  1.00  0.00      A      
ATOM    914  CA  TRP    98       8.316  -1.395  -1.936  1.00 31.34      A      
ATOM    915  HA  TRP    98      -2.543  -7.869 -28.698  1.00  0.00      A      
ATOM    916  CB  TRP    98      -0.216  -2.008   8.563  1.00 31.32      A      
ATOM    917  HB2 TRP    98       3.035  -1.516  15.752  1.00  0.00      A      
ATOM    918  HB3 TRP    98     -23.582 -13.578  16.008  1.00  0.00      A      
ATOM    919  CG  TRP    98       3.716 -10.494  -2.101  1.00 32.26      A      
ATOM    920  CD1 TRP    98       5.385   0.194   8.375  1.00 31.91      A      
ATOM    921  HD1 TRP    98     -19.072  -4.576  10.984  1.00  0.00      A      
ATOM    922  NE1 TRP    98       1.898  -1.732   5.942  1.00 31.81      A      
ATOM    923  HE1 TRP    98      -2.303  25.116 -10.770  1.00  0.00      A      
ATOM    924  CE2 TRP    98       1.068   2.621  -2.576  1.00 32.22      A      
ATOM    925  CZ2 TRP    98       1.087  -0.462   9.315  1.00 32.24      A      
ATOM    926  HZ2 TRP    98      -0.173  23.987   1.815  1.00  0.00      A      
ATOM    927  CH2 TRP    98       1.293  -0.768   1.611  1.00 33.00      A      
ATOM    928  HH2 TRP    98       5.788   5.242   5.104  1.00  0.00      A      
ATOM    929  CZ3 TRP    98      -3.025   4.034  -5.455  1.00 32.40      A      
ATOM    930  HZ3 TRP    98      15.094   5.084  16.775  1.00  0.00      A      
ATOM    931  CE3 TRP    98      -1.339  -0.187  -3.440  1.00 32.27      A      
ATOM    932  HE3 TRP    98      -9.245   8.318  -6.599  1.00  0.00      A      
ATOM    933  CD2 TRP    98      12.634  -0.543   4.311  1.00 32.04      A      
ATOM    934  C   TRP    98      -0.978  -6.682   0.231  1.00 31.00      A      
ATOM    935  O   TRP    98      -1.018   0.610  -0.179  1.00 30.63      A      
ATOM    936  N   THR    99       7.048   5.302   3.610  1.00 30.91      A      
ATOM    937  H   THR    99       6.926 -12.158  17.334  1.00  0.00      A      
ATOM    938  CA  THR    99       2.830  -1.106  -4.636  1.00 31.33      A      
ATOM    939  HA  THR    99      -0.441   9.194 -18.715  1.00  0.00      A      
ATOM    940  CB  THR    99       6.707   1.807  -8.068  1.00 31.35      A      
ATOM    941  HB  THR    99       6.141   9.178  -5.310  1.00  0.00      A      
ATOM    942  CG2 THR    99      -3.111  -3.837  -2.338  1.00 31.32      A      
ATOM    943 HG21 THR    99       7.107  -2.495  -8.647  1.00  0.00      A      
ATOM    944 HG22 THR    99      10.725   5.675  24.502  1.00  0.00      A      
ATOM    945 HG23 THR    99      -6.262  -7.869 -16.661  1.00  0.00      A      
ATOM    946  OG1 THR    99      -2.685  -0.118  -0.460  1.00 31.59      A      
ATOM    947  HG1 THR    99     -13.495  12.148  -6.226  1.00  0.00      A      
ATOM    948  C   THR    99       2.867  -4.611   3.960  1.00 31.93      A      
ATOM    949  O   THR    99      -7.610  -0.659   2.848  1.00 32.38      A      
ATOM    950  N   LEU   100      -3.163  -3.416   1.055  1.00 32.40      A      
ATOM    951  H   LEU   100      22.707  12.913  13.383  1.00  0.00      A      
ATOM    952  CA  LEU   100      -8.722   7.391  -6.475  1.00 33.41      A      
ATOM    953  HA  LEU   100      22.230   1.737  -4.489  1.00  0.00      A      
ATOM    954  CB  LEU   100      -3.648  -1.567  -0.822  1.00 34.18      A      
ATOM    955  HB2 LEU   100      -6.265   9.267 -11.853  1.00  0.00      A      
ATOM    956  HB3 LEU   100      -7.623  19.863   5.678  1.00  0.00      A      
ATOM    957  CG  LEU   100      -6.805  10.606   5.650  1.00 35.58      A      
ATOM    958  HG  LEU   100      -1.040   0.580  17.115  1.00  0.00      A      
ATOM    959  CD1 LEU   100       3.956   4.276   0.858  1.00 35.88      A      
ATOM    960 HD11 LEU   100     -12.062  16.590  -1.065  1.00  0.00      A      
ATOM    961 HD12 LEU   100      13.566   7.673  -0.208  1.00  0.00      A      
ATOM    962 HD13 LEU   100      18.355   8.966 -28.802  1.00  0.00      A      
ATOM    963  CD2 LEU   100      -2.368  -2.149  -6.327  1.00 35.31      A      
ATOM    964 HD21 LEU   100      -1.666 -26.724  32.747  1.00  0.00      A      
ATOM    965 HD22 LEU   100      -6.027  -4.258  -8.835  1.00  0.00      A      
ATOM    966 HD23 LEU   100       4.644  -0.145  13.814  1.00  0.00      A      
ATOM    967  C   LEU   100       8.016   1.001   0.991  1.00 33.19      A      
ATOM    968  O   LEU   100       1.044  -2.536  -0.779  1.00 33.13      A      
ATOM    969  N   LEU   101      -0.278  -0.871  -2.995  1.00 33.20      A      
ATOM    970  H   LEU   101      -5.633  37.684 -24.653  1.00  0.00      A      
ATOM    971  CA  LEU   101      -0.071  -4.861  -4.077  1.00 32.72      A      
ATOM    972  HA  LEU   101     -17.252  -2.278   1.613  1.00  0.00      A      
ATOM    973  CB  LEU   101       5.123   5.931  14.008  1.00 31.80      A      
ATOM    974  HB2 LEU   101      -8.683  -4.377  -6.716  1.00  0.00      A      
ATOM    975  HB3 LEU   101      20.665 -14.454  24.361  1.00  0.00      A      
ATOM    976  CG  LEU   101       3.012  -1.818  -2.627  1.00 31.92      A      
ATOM    977  HG  LEU   101       2.162  14.274  18.156  1.00  0.00      A      
ATOM    978  CD1 LEU   101       7.263   0.089  -0.160  1.00 30.79      A      
ATOM    979 HD11 LEU   101      -0.396 -16.582 -20.542  1.00  0.00      A      
ATOM    980 HD12 LEU   101     -11.937  13.449  -8.062  1.00  0.00      A      
ATOM    981 HD13 LEU   101      13.130  14.245  -5.891  1.00  0.00      A      
ATOM    982  CD2 LEU   101      -2.042   4.349  -1.694  1.00 31.06      A      
ATOM    983 HD21 LEU   101       2.432  12.163 -17.252  1.00  0.00      A      
ATOM    984 HD22 LEU   101       4.752 -16.012   3.379  1.00  0.00      A      
ATOM    985 HD23 LEU   101     -18.840  -1.416  -4.781  1.00  0.00      A      
ATOM    986  C   LEU   101      -3.839   1.419  -4.165  1.00 33.12      A      
ATOM    987  O   LEU   101       6.421   3.706   2.571  1.00 32.91      A      
ATOM    988  N   ARG   102       1.652  -5.511   5.593  1.00 33.51      A      
ATOM    989  H   ARG   102     -19.182  17.098   3.166  1.00  0.00      A      
ATOM    990  CA  ARG   102       4.174  -7.081  -5.585  1.00 33.33      A      
ATOM    991  HA  ARG   102      -6.942  -4.353  -3.563  1.00  0.00      A      
ATOM    992  CB  ARG   102      -1.356   1.696   5.929  1.00 33.23      A      
ATOM    993  HB2 ARG   102       1.995   5.203  -5.377  1.00  0.00      A      
ATOM    994  HB3 ARG   102      12.296 -25.990  10.634  1.00  0.00      A      
ATOM    995  CG  ARG   102       0.277  -7.360   0.839  1.00 32.55      A      
ATOM    996  HG2 ARG   102       1.610  18.523   4.967  1.00  0.00      A      
ATOM    997  HG3 ARG   102      14.864   9.289  -2.998  1.00  0.00      A      
ATOM    998  CD  ARG   102      -4.287   2.767   0.874  1.00 32.41      A      
ATOM    999  HD2 ARG   102       1.253  15.524   6.092  1.00  0.00      A      
ATOM   1000  HD3 ARG   102     -17.613 -10.319  24.644  1.00  0.00      A      
ATOM   1001  NE  ARG   102      -2.190   4.366  -1.028  1.00 31.41      A      
ATOM   1002  HE  ARG   102      -1.568 -23.834 -10.679  1.00  0.00      A      
ATOM   1003  CZ  ARG   102       4.129  -0.377  -4.054  1.00 31.73      A      
ATOM   1004  NH1 ARG   102      -3.120  -3.949   1.703  1.00 31.22      A      
ATOM   1005 HH11 ARG   102      -7.095   2.746 -16.809  1.00  0.00      A      
ATOM   1006 HH12 ARG   102       7.911   0.140  20.278  1.00  0.00      A      
ATOM   1007  NH2 ARG   102      -3.139  -5.103   2.320  1.00 30.57      A      
ATOM   1008 HH21 ARG   102     -14.800 -15.245   7.729  1.00  0.00      A      
ATOM   1009 HH22 ARG   102       0.060  -4.804  11.770  1.00  0.00      A      
ATOM   1010  C   ARG   102       6.143   2.477   1.963  1.00 33.59      A      
ATOM   1011  O   ARG   102      -0.146  -1.840  -0.157  1.00 33.19      A      
ATOM   1012  N   PRO   103      -1.289   1.171   0.703  1.00 34.23      A      
ATOM   1013  CD  PRO   103       0.349  -4.662   2.463  1.00 33.93      A      
ATOM   1014  HD2 PRO   103      -7.805  16.304  -4.655  1.00  0.00      A      
ATOM   1015  HD3 PRO   103     -15.244 -11.235  19.244  1.00  0.00      A      
ATOM   1016  CG  PRO   103       0.110   3.027  -3.999  1.00 34.58      A      
ATOM   1017  HG2 PRO   103      -0.848  16.062  36.112  1.00  0.00      A      
ATOM   1018  HG3 PRO   103      11.056  -6.491   5.238  1.00  0.00      A      
ATOM   1019  CB  PRO   103      -1.889   4.401  -1.101  1.00 35.16      A      
ATOM   1020  HB2 PRO   103       7.070  -4.338  10.966  1.00  0.00      A      
ATOM   1021  HB3 PRO   103       2.582   7.978   1.854  1.00  0.00      A      
ATOM   1022  CA  PRO   103       4.540   2.539   1.556  1.00 34.92      A      
ATOM   1023  HA  PRO   103      -3.009  -4.822  -2.998  1.00  0.00      A      
ATOM   1024  C   PRO   103       0.512   1.029   3.412  1.00 35.49      A      
ATOM   1025  O   PRO   103       3.788  -0.453   2.604  1.00 35.60      A      
ATOM   1026  N   GLY   104      -5.113  -6.564  10.923  1.00 36.37      A      
ATOM   1027  H   GLY   104      -9.834 -11.206   8.960  1.00  0.00      A      
ATOM   1028  CA  GLY   104      -3.773   3.575   2.089  1.00 37.38      A      
ATOM   1029  HA2 GLY   104      -2.879  -0.718   3.742  1.00  0.00      A      
ATOM   1030  HA3 GLY   104     -21.519   1.634  -4.923  1.00  0.00      A      
ATOM   1031  C   GLY   104       3.302   8.203   1.932  1.00 38.04      A      
ATOM   1032  O   GLY   104       3.150  -1.371   3.443  1.00 37.96      A      
ATOM   1033  N   ASP   105      -2.762   0.459   2.173  1.00 38.05      A      
ATOM   1034  H   ASP   105      23.115 -28.149  20.392  1.00  0.00      A      
ATOM   1035  CA  ASP   105      -4.634  -2.208  -4.687  1.00 38.33      A      
ATOM   1036  HA  ASP   105      -3.460 -16.046   0.976  1.00  0.00      A      
ATOM   1037  CB  ASP   105      -1.754   2.263   2.958  1.00 38.12      A      
ATOM   1038  HB2 ASP   105      -5.842  -0.207  12.074  1.00  0.00      A      
ATOM   1039  HB3 ASP   105      20.156 -11.116   6.887  1.00  0.00      A      
ATOM   1040  CG  ASP   105      -4.837  -5.387   0.144  1.00 38.72      A      
ATOM   1041  OD1 ASP   105      -3.471  -3.790   3.938  1.00 38.00      A      
ATOM   1042  OD2 ASP   105      -2.047   0.711   4.752  1.00 39.38      A      
ATOM   1043  C   ASP   105      -1.238   4.860   5.218  1.00 38.24      A      
ATOM   1044  O   ASP   105      -3.904  -4.307   8.304  1.00 37.93      A      
ATOM   1045  N   GLU   106      -0.975   0.921  -0.748  1.00 39.00      A      
ATOM   1046  H   GLU   106      14.828   6.462  -3.488  1.00  0.00      A      
ATOM   1047  CA  GLU   106       1.193  -3.826   3.241  1.00 39.87      A      
ATOM   1048  HA  GLU   106     -20.649 -20.621   7.650  1.00  0.00      A      
ATOM   1049  CB  GLU   106       1.191   0.865   9.658  1.00 40.90      A      
ATOM   1050  HB2 GLU   106       4.527  -6.243   7.039  1.00  0.00      A      
ATOM   1051  HB3 GLU   106      -4.668  -4.275   4.412  1.00  0.00      A      
ATOM   1052  CG  GLU   106       4.858  -3.081  -6.031  1.00 42.55      A      
ATOM   1053  HG2 GLU   106      -6.615  -3.663  -1.596  1.00  0.00      A      
ATOM   1054  HG3 GLU   106      11.267   5.234   0.891  1.00  0.00      A      
ATOM   1055  CD  GLU   106       0.161   0.075  -0.041  1.00 43.78      A      
ATOM   1056  OE1 GLU   106       0.799   1.186  -1.647  1.00 44.46      A      
ATOM   1057  OE2 GLU   106      -0.155   0.768  -2.985  1.00 44.24      A      
ATOM   1058  C   GLU   106      -7.010   4.123  -4.078  1.00 39.46      A      
ATOM   1059  O   GLU   106       2.664  -3.028   7.630  1.00 39.46      A      
ATOM   1060  N   VAL   107       2.578  -2.182  -7.820  1.00 39.06      A      
ATOM   1061  H   VAL   107     -20.969  -5.866  -2.408  1.00  0.00      A      
ATOM   1062  CA  VAL   107      -2.586  -0.072   6.626  1.00 38.71      A      
ATOM   1063  HA  VAL   107     -21.723  -4.599  14.252  1.00  0.00      A      
ATOM   1064  CB  VAL   107       1.583   1.209  -0.534  1.00 39.00      A      
ATOM   1065  HB  VAL   107       6.480  -9.982  -5.705  1.00  0.00      A      
ATOM   1066  CG1 VAL   107      -0.661  -3.487  -3.608  1.00 38.73      A      
ATOM   1067 HG11 VAL   107      19.231 -12.230   9.976  1.00  0.00      A      
ATOM   1068 HG12 VAL   107      14.204  -2.153  12.590  1.00  0.00      A      
ATOM   1069 HG13 VAL   107       0.935 -33.015   8.588  1.00  0.00      A      
ATOM   1070  CG2 VAL   107      -1.694  -2.068   2.753  1.00 38.66      A      
ATOM   1071 HG21 VAL   107      -7.691   5.980 -17.301  1.00  0.00      A      
ATOM   1072 HG22 VAL   107      -0.171  23.022   2.258  1.00  0.00      A      
ATOM   1073 HG23 VAL   107      14.605   7.803  22.186  1.00  0.00      A      
ATOM   1074  C   VAL   107      -3.131  -2.334   5.164  1.00 38.64      A      
ATOM   1075  O   VAL   107      -2.865   0.834   4.675  1.00 38.79      A      
ATOM   1076  N   LEU   108      -2.263   2.885   0.922  1.00 38.46      A      
ATOM   1077  H   LEU   108     -21.365 -12.165  -7.612  1.00  0.00      A      
ATOM   1078  CA  LEU   108       2.428   1.532   5.332  1.00 38.09      A      
ATOM   1079  HA  LEU   108     -21.271  -6.734   6.612  1.00  0.00      A      
ATOM   1080  CB  LEU   108      -2.112  -6.019  -4.174  1.00 38.23      A      
ATOM   1081  HB2 LEU   108      -0.444  -3.881   0.368  1.00  0.00      A      
ATOM   1082  HB3 LEU   108      -1.622  14.676  16.439  1.00  0.00      A      
ATOM   1083  CG  LEU   108      -5.401   2.757  -5.537  1.00 39.50      A      
ATOM   1084  HG  LEU   108      -0.273  -1.497   1.006  1.00  0.00      A      
ATOM   1085  CD1 LEU   108      -4.528 -10.155  -2.631  1.00 39.67      A      
ATOM   1086 HD11 LEU   108     -10.908   5.634  21.895  1.00  0.00      A      
ATOM   1087 HD12 LEU   108      -6.789  -9.502  -5.425  1.00  0.00      A      
ATOM   1088 HD13 LEU   108      -7.749   3.664  -1.645  1.00  0.00      A      
ATOM   1089  CD2 LEU   108       1.625  -3.117   3.216  1.00 39.39      A      
ATOM   1090 HD21 LEU   108       7.920  11.237 -22.437  1.00  0.00      A      
ATOM   1091 HD22 LEU   108      11.532   6.990  11.751  1.00  0.00      A      
ATOM   1092 HD23 LEU   108      -6.550   1.118  -3.836  1.00  0.00      A      
ATOM   1093  C   LEU   108       3.148   1.776   1.744  1.00 37.47      A      
ATOM   1094  O   LEU   108      -2.348   1.246   3.050  1.00 37.25      A      
ATOM   1095  N   LEU   109       2.210  -3.057   5.857  1.00 37.09      A      
ATOM   1096  H   LEU   109      -5.552  -1.484 -16.388  1.00  0.00      A      
ATOM   1097  CA  LEU   109       2.233  -2.632  -2.149  1.00 37.24      A      
ATOM   1098  HA  LEU   109     -40.680  -2.111 -10.630  1.00  0.00      A      
ATOM   1099  CB  LEU   109       0.436   0.777   5.885  1.00 36.74      A      
ATOM   1100  HB2 LEU   109      -4.618  27.844  -8.018  1.00  0.00      A      
ATOM   1101  HB3 LEU   109      14.681   0.783   1.163  1.00  0.00      A      
ATOM   1102  CG  LEU   109       1.065  -1.392  -4.247  1.00 36.27      A      
ATOM   1103  HG  LEU   109      -5.344  -8.962  -5.997  1.00  0.00      A      
ATOM   1104  CD1 LEU   109       1.619  -4.138  -2.465  1.00 35.38      A      
ATOM   1105 HD11 LEU   109     -17.865  23.242  19.714  1.00  0.00      A      
ATOM   1106 HD12 LEU   109       1.598   8.764  -4.870  1.00  0.00      A      
ATOM   1107 HD13 LEU   109      17.965  -0.393  -7.495  1.00  0.00      A      
ATOM   1108  CD2 LEU   109      11.804   0.935   5.652  1.00 36.07      A      
ATOM   1109 HD21 LEU   109       7.130   7.870  -1.229  1.00  0.00      A      
ATOM   1110 HD22 LEU   109       9.351   6.744 -10.153  1.00  0.00      A      
ATOM   1111 HD23 LEU   109       6.996  34.811  20.309  1.00  0.00      A      
ATOM   1112  C   LEU   109       2.633  -7.749  -3.142  1.00 37.65      A      
ATOM   1113  O   LEU   109      -1.903   0.403   2.176  1.00 37.43      A      
ATOM   1114  N   GLY   110      -3.222   4.727  -3.494  1.00 38.11      A      
ATOM   1115  H   GLY   110      11.832  -1.833  26.188  1.00  0.00      A      
ATOM   1116  CA  GLY   110      -4.414  -4.499   5.890  1.00 39.00      A      
ATOM   1117  HA2 GLY   110     -27.982 -14.695  -5.534  1.00  0.00      A      
ATOM   1118  HA3 GLY   110       4.341 -13.177   2.044  1.00  0.00      A      
ATOM   1119  C   GLY   110      -0.885   1.755   2.440  1.00 40.03      A      
ATOM   1120  O   GLY   110      -1.799   4.990   3.029  1.00 39.96      A      
ATOM   1121  N   ASN   111       8.755  -5.975  -4.211  1.00 41.33      A      
ATOM   1122  H   ASN   111      -0.023   2.107   3.334  1.00  0.00      A      
ATOM   1123  CA  ASN   111       5.233  -2.745   3.433  1.00 42.73      A      
ATOM   1124  HA  ASN   111       7.011  -2.938  24.863  1.00  0.00      A      
ATOM   1125  CB  ASN   111       3.099  -2.046   2.017  1.00 43.54      A      
ATOM   1126  HB2 ASN   111      -2.224  -4.878  24.567  1.00  0.00      A      
ATOM   1127  HB3 ASN   111     -26.688 -17.628  14.622  1.00  0.00      A      
ATOM   1128  CG  ASN   111      -7.722   0.201  -0.110  1.00 44.80      A      
ATOM   1129  OD1 ASN   111      -3.895  -0.877  -4.200  1.00 45.46      A      
ATOM   1130  ND2 ASN   111       1.662   1.562  -1.085  1.00 45.12      A      
ATOM   1131 HD21 ASN   111      -8.919 -13.075  -0.645  1.00  0.00      A      
ATOM   1132 HD22 ASN   111      25.018  -2.052   0.608  1.00  0.00      A      
ATOM   1133  C   ASN   111      -3.101  -5.513   3.756  1.00 43.36      A      
ATOM   1134  O   ASN   111       1.312  -2.052  -2.724  1.00 43.76      A      
ATOM   1135  N   THR   112       1.148   1.213  -3.379  1.00 43.34      A      
ATOM   1136  H   THR   112     -21.024 -20.140  11.781  1.00  0.00      A      
ATOM   1137  CA  THR   112      -1.600   3.907  -6.354  1.00 43.61      A      
ATOM   1138  HA  THR   112      -8.203  -9.994  -7.949  1.00  0.00      A      
ATOM   1139  CB  THR   112       2.932   6.373   3.357  1.00 43.79      A      
ATOM   1140  HB  THR   112     -12.531   9.686  -6.377  1.00  0.00      A      
ATOM   1141  CG2 THR   112       0.427   4.467   2.049  1.00 43.84      A      
ATOM   1142 HG21 THR   112      17.398  12.313  -8.822  1.00  0.00      A      
ATOM   1143 HG22 THR   112       6.372   8.564   8.861  1.00  0.00      A      
ATOM   1144 HG23 THR   112     -25.138   6.848 -18.443  1.00  0.00      A      
ATOM   1145  OG1 THR   112      -3.691  -2.031   4.181  1.00 45.19      A      
ATOM   1146  HG1 THR   112       7.341 -14.979 -10.028  1.00  0.00      A      
ATOM   1147  C   THR   112       0.508   0.800   8.100  1.00 43.20      A      
ATOM   1148  O   THR   112       1.026   1.035   2.009  1.00 43.66      A      
ATOM   1149  N   LEU   113       2.815   9.903  -3.684  1.00 42.44      A      
ATOM   1150  H   LEU   113      12.044   9.921  -8.930  1.00  0.00      A      
ATOM   1151  CA  LEU   113      -0.575   9.477  -0.500  1.00 41.64      A      
ATOM   1152  HA  LEU   113       5.266  22.533   3.047  1.00  0.00      A      
ATOM   1153  CB  LEU   113      -3.431  -2.633  -5.732  1.00 41.81      A      
ATOM   1154  HB2 LEU   113      -5.094  -0.085 -11.537  1.00  0.00      A      
ATOM   1155  HB3 LEU   113      15.939  30.955  14.631  1.00  0.00      A      
ATOM   1156  CG  LEU   113      -5.297  -0.620   5.903  1.00 41.90      A      
ATOM   1157  HG  LEU   113      -6.540 -27.061   7.476  1.00  0.00      A      
ATOM   1158  CD1 LEU   113       1.625  -4.571   0.828  1.00 41.57      A      
ATOM   1159 HD11 LEU   113       0.916  -1.140  13.991  1.00  0.00      A      
ATOM   1160 HD12 LEU   113       9.669   2.751  17.055  1.00  0.00      A      
ATOM   1161 HD13 LEU   113       9.308  13.758  -4.144  1.00  0.00      A      
ATOM   1162  CD2 LEU   113      -4.112  -3.744  -3.715  1.00 41.75      A      
ATOM   1163 HD21 LEU   113       2.489 -26.247  -7.758  1.00  0.00      A      
ATOM   1164 HD22 LEU   113       3.607   4.028 -12.853  1.00  0.00      A      
ATOM   1165 HD23 LEU   113      -4.078 -15.501   3.394  1.00  0.00      A      
ATOM   1166  C   LEU   113       2.646   2.846   2.198  1.00 40.91      A      
ATOM   1167  O   LEU   113       1.178  -4.799  -1.823  1.00 40.66      A      
ATOM   1168  N   TYR   114     -15.093  -2.877  -5.787  1.00 40.29      A      
ATOM   1169  H   TYR   114      14.382   7.136 -17.182  1.00  0.00      A      
ATOM   1170  CA  TYR   114      -0.736   3.427  -2.435  1.00 39.54      A      
ATOM   1171  HA  TYR   114      21.904  -3.124  16.019  1.00  0.00      A      
ATOM   1172  CB  TYR   114       3.340  -2.160  -2.783  1.00 39.15      A      
ATOM   1173  HB2 TYR   114      -0.117  28.323  -1.368  1.00  0.00      A      
ATOM   1174  HB3 TYR   114       1.842  -7.261  -2.449  1.00  0.00      A      
ATOM   1175  CG  TYR   114      -0.589   6.682  -5.028  1.00 38.83      A      
ATOM   1176  CD1 TYR   114      -6.542   0.102  -1.511  1.00 38.52      A      
ATOM   1177  HD1 TYR   114      -0.717   8.543   4.131  1.00  0.00      A      
ATOM   1178  CE1 TYR   114      -5.891  -3.814   7.407  1.00 38.45      A      
ATOM   1179  HE1 TYR   114      -5.103   2.346 -12.620  1.00  0.00      A      
ATOM   1180  CZ  TYR   114       4.777  -7.166  -0.573  1.00 38.58      A      
ATOM   1181  OH  TYR   114       4.141   1.398   1.476  1.00 39.03      A      
ATOM   1182  HH  TYR   114      14.547 -27.730   6.329  1.00  0.00      A      
ATOM   1183  CE2 TYR   114      -4.687   7.193  -4.136  1.00 38.83      A      
ATOM   1184  HE2 TYR   114      -6.657  10.048  -6.663  1.00  0.00      A      
ATOM   1185  CD2 TYR   114       4.053   0.727  -4.892  1.00 38.67      A      
ATOM   1186  HD2 TYR   114     -13.055  23.702  -0.556  1.00  0.00      A      
ATOM   1187  C   TYR   114      -0.654  -7.556  -7.729  1.00 39.72      A      
ATOM   1188  O   TYR   114       0.118   7.162  -4.689  1.00 39.77      A      
ATOM   1189  N   GLY   115      -2.395  -1.195   2.183  1.00 39.28      A      
ATOM   1190  H   GLY   115     -12.375  -7.945  -7.312  1.00  0.00      A      
ATOM   1191  CA  GLY   115      -1.680  -0.073   2.710  1.00 38.96      A      
ATOM   1192  HA2 GLY   115       4.489  23.273  -5.141  1.00  0.00      A      
ATOM   1193  HA3 GLY   115      29.654  -2.567  -8.297  1.00  0.00      A      
ATOM   1194  C   GLY   115      -1.202  -5.966   2.807  1.00 38.88      A      
ATOM   1195  O   GLY   115      -3.021   0.563   3.102  1.00 38.79      A      
ATOM   1196  N   CYS   116       2.272  -2.868  -1.373  1.00 38.83      A      
ATOM   1197  H   CYS   116       3.609  -1.418   7.401  1.00  0.00      A      
ATOM   1198  CA  CYS   116      -5.569   4.899  -3.365  1.00 38.80      A      
ATOM   1199  HA  CYS   116      13.399  15.182 -26.936  1.00  0.00      A      
ATOM   1200  CB  CYS   116       1.356   0.974  -2.267  1.00 40.06      A      
ATOM   1201  HB2 CYS   116      15.133  -6.972   0.796  1.00  0.00      A      
ATOM   1202  HB3 CYS   116       8.154 -17.094   4.865  1.00  0.00      A      
ATOM   1203  SG  CYS   116       4.367   2.129  -1.290  1.00 43.84      A      
ATOM   1204  HG  CYS   116     -23.714  -0.152  -6.780  1.00  0.00      A      
ATOM   1205  C   CYS   116       3.225   5.280   0.596  1.00 37.83      A      
ATOM   1206  O   CYS   116       1.667  -2.507  -2.768  1.00 37.65      A      
ATOM   1207  N   THR   117       1.646   4.161  -2.839  1.00 37.16      A      
ATOM   1208  H   THR   117      14.004   9.934  24.043  1.00  0.00      A      
ATOM   1209  CA  THR   117      -5.039  -7.829   0.496  1.00 36.48      A      
ATOM   1210  HA  THR   117       3.737   1.815  23.999  1.00  0.00      A      
ATOM   1211  CB  THR   117       4.767  -2.086  -1.970  1.00 36.55      A      
ATOM   1212  HB  THR   117       0.850  12.168   6.173  1.00  0.00      A      
ATOM   1213  CG2 THR   117      -4.151  -0.183   1.382  1.00 35.92      A      
ATOM   1214 HG21 THR   117       4.815  -3.214  16.798  1.00  0.00      A      
ATOM   1215 HG22 THR   117      14.292   3.721 -12.402  1.00  0.00      A      
ATOM   1216 HG23 THR   117     -12.465  11.058  26.527  1.00  0.00      A      
ATOM   1217  OG1 THR   117      -1.781   2.594   0.540  1.00 35.56      A      
ATOM   1218  HG1 THR   117      -4.890  -2.610  13.976  1.00  0.00      A      
ATOM   1219  C   THR   117      -6.119  -3.339  -3.657  1.00 36.70      A      
ATOM   1220  O   THR   117       0.847  -0.344   4.377  1.00 36.12      A      
ATOM   1221  N   PHE   118       1.850   3.783  -2.360  1.00 36.56      A      
ATOM   1222  H   PHE   118      -3.344  -4.315  -6.436  1.00  0.00      A      
ATOM   1223  CA  PHE   118      -3.141  -5.293   3.715  1.00 37.12      A      
ATOM   1224  HA  PHE   118     -15.404   7.811  -2.148  1.00  0.00      A      
ATOM   1225  CB  PHE   118      -0.721  -4.061   1.923  1.00 37.83      A      
ATOM   1226  HB2 PHE   118     -11.925  11.211 -16.725  1.00  0.00      A      
ATOM   1227  HB3 PHE   118      19.310  10.182 -33.483  1.00  0.00      A      
ATOM   1228  CG  PHE   118       4.022  -1.473   4.368  1.00 38.60      A      
ATOM   1229  CD1 PHE   118       1.938  -6.098  -3.621  1.00 38.93      A      
ATOM   1230  HD1 PHE   118     -19.221  -7.271  -5.345  1.00  0.00      A      
ATOM   1231  CE1 PHE   118       0.193   6.048  -5.513  1.00 39.85      A      
ATOM   1232  HE1 PHE   118       6.653   8.641  -3.010  1.00  0.00      A      
ATOM   1233  CZ  PHE   118       0.668   4.577   1.623  1.00 39.04      A      
ATOM   1234  HZ  PHE   118      -1.674   5.470   3.591  1.00  0.00      A      
ATOM   1235  CE2 PHE   118       7.423  -5.230  -5.682  1.00 38.92      A      
ATOM   1236  HE2 PHE   118      -2.402 -12.752  -6.864  1.00  0.00      A      
ATOM   1237  CD2 PHE   118      -1.646  -2.713  -3.201  1.00 39.56      A      
ATOM   1238  HD2 PHE   118       1.994  -6.615   9.772  1.00  0.00      A      
ATOM   1239  C   PHE   118      10.958  -3.278   4.858  1.00 37.01      A      
ATOM   1240  O   PHE   118      -3.351   4.302   3.376  1.00 37.09      A      
ATOM   1241  N   ALA   119      -4.882   0.340   3.141  1.00 36.60      A      
ATOM   1242  H   ALA   119     -10.158   1.802 -26.487  1.00  0.00      A      
ATOM   1243  CA  ALA   119       0.368  -0.892   2.187  1.00 35.58      A      
ATOM   1244  HA  ALA   119       0.175  -8.562  -9.638  1.00  0.00      A      
ATOM   1245  CB  ALA   119       7.749   0.338   6.334  1.00 35.50      A      
ATOM   1246  HB1 ALA   119     -23.745  -5.785  -1.735  1.00  0.00      A      
ATOM   1247  HB2 ALA   119       5.773  22.438   4.712  1.00  0.00      A      
ATOM   1248  HB3 ALA   119       5.046  17.742  17.001  1.00  0.00      A      
ATOM   1249  C   ALA   119      -1.632   5.183   1.023  1.00 35.01      A      
ATOM   1250  O   ALA   119       1.318 -13.168  -1.739  1.00 35.08      A      
ATOM   1251  N   PHE   120      -2.765  -4.634   6.144  1.00 34.19      A      
ATOM   1252  H   PHE   120      -3.679  -6.363  10.486  1.00  0.00      A      
ATOM   1253  CA  PHE   120      -1.301  -2.062   0.321  1.00 33.54      A      
ATOM   1254  HA  PHE   120       0.051  -0.266  -6.155  1.00  0.00      A      
ATOM   1255  CB  PHE   120       1.023  -1.556  -4.238  1.00 32.09      A      
ATOM   1256  HB2 PHE   120      -3.031 -16.714  15.990  1.00  0.00      A      
ATOM   1257  HB3 PHE   120      -1.329   3.540  -9.539  1.00  0.00      A      
ATOM   1258  CG  PHE   120       2.040   2.332   9.451  1.00 30.93      A      
ATOM   1259  CD1 PHE   120       7.169   2.147   1.276  1.00 30.65      A      
ATOM   1260  HD1 PHE   120       0.887  15.930  12.998  1.00  0.00      A      
ATOM   1261  CE1 PHE   120      -6.974   1.472   7.150  1.00 29.72      A      
ATOM   1262  HE1 PHE   120      14.457   2.455   0.614  1.00  0.00      A      
ATOM   1263  CZ  PHE   120       5.089  -2.807  -7.019  1.00 29.51      A      
ATOM   1264  HZ  PHE   120     -14.419 -12.014 -20.900  1.00  0.00      A      
ATOM   1265  CE2 PHE   120       5.838  -4.388  -1.399  1.00 29.75      A      
ATOM   1266  HE2 PHE   120      -0.643  15.588   6.157  1.00  0.00      A      
ATOM   1267  CD2 PHE   120      -8.746  -0.027   2.513  1.00 30.66      A      
ATOM   1268  HD2 PHE   120     -23.651  -1.327   8.457  1.00  0.00      A      
ATOM   1269  C   PHE   120       2.135   0.757   4.333  1.00 33.96      A      
ATOM   1270  O   PHE   120      -0.538  -1.210   0.136  1.00 33.28      A      
ATOM   1271  N   LEU   121      -2.693  -4.178  -1.656  1.00 34.08      A      
ATOM   1272  H   LEU   121     -10.127 -29.850   7.106  1.00  0.00      A      
ATOM   1273  CA  LEU   121       4.186   1.737  -0.080  1.00 35.00      A      
ATOM   1274  HA  LEU   121      -1.558 -31.688  -6.430  1.00  0.00      A      
ATOM   1275  CB  LEU   121      -2.606   0.612   5.235  1.00 34.81      A      
ATOM   1276  HB2 LEU   121     -27.500   7.509   5.414  1.00  0.00      A      
ATOM   1277  HB3 LEU   121      41.963  15.163  31.755  1.00  0.00      A      
ATOM   1278  CG  LEU   121      -5.297   3.939 -10.212  1.00 35.18      A      
ATOM   1279  HG  LEU   121       7.362  -6.139  -3.517  1.00  0.00      A      
ATOM   1280  CD1 LEU   121      -0.647  -4.843   6.360  1.00 35.45      A      
ATOM   1281 HD11 LEU   121       7.749   9.827   8.906  1.00  0.00      A      
ATOM   1282 HD12 LEU   121      -6.176  -2.993 -20.075  1.00  0.00      A      
ATOM   1283 HD13 LEU   121     -17.705  10.644 -10.581  1.00  0.00      A      
ATOM   1284  CD2 LEU   121      -2.049  -2.938   6.100  1.00 35.00      A      
ATOM   1285 HD21 LEU   121      -8.939  10.089  -9.135  1.00  0.00      A      
ATOM   1286 HD22 LEU   121     -26.790 -10.876  12.398  1.00  0.00      A      
ATOM   1287 HD23 LEU   121      -1.696  -5.215   2.351  1.00  0.00      A      
ATOM   1288  C   LEU   121      -0.003  -5.150  -0.229  1.00 35.26      A      
ATOM   1289  O   LEU   121      -3.936  -1.243   1.181  1.00 35.35      A      
ATOM   1290  N   HID   122       4.339   0.069   2.794  1.00 35.56      A      
ATOM   1291  H   HID   122      -7.753 -31.738  29.722  1.00  0.00      A      
ATOM   1292  CA  HID   122      -1.014   2.564  -5.251  1.00 35.95      A      
ATOM   1293  HA  HID   122     -11.284   6.163  -2.344  1.00  0.00      A      
ATOM   1294  CB  HID   122       4.481  -0.572   6.496  1.00 35.71      A      
ATOM   1295  HB2 HID   122       8.300   5.015  -8.851  1.00  0.00      A      
ATOM   1296  HB3 HID   122       0.639  23.821  11.253  1.00  0.00      A      
ATOM   1297  CG  HID   122       4.379   7.670  -5.711  1.00 36.41      A      
ATOM   1298  ND1 HID   122       0.910  -1.518  -0.611  1.00 36.70      A      
ATOM   1299  HD1 HID   122       0.846  -3.021   4.490  1.00  0.00      A      
ATOM   1300  CE1 HID   122       8.120  -2.674  -0.809  1.00 36.83      A      
ATOM   1301  HE1 HID   122      15.335  -0.671  -5.628  1.00  0.00      A      
ATOM   1302  NE2 HID   122      -8.608   3.731  -0.413  1.00 36.96      A      
ATOM   1303  CD2 HID   122      -3.429  -1.737   4.825  1.00 36.46      A      
ATOM   1304  HD2 HID   122     -19.177  36.694  -2.152  1.00  0.00      A      
ATOM   1305  C   HID   122      -1.952   0.829   1.992  1.00 35.96      A      
ATOM   1306  O   HID   122      -1.779   1.808   0.788  1.00 35.67      A      
ATOM   1307  N   HID   123       5.267  -4.531  -0.466  1.00 36.07      A      
ATOM   1308  H   HID   123       6.318  -4.059  -4.229  1.00  0.00      A      
ATOM   1309  CA  HID   123      -9.725   4.819  -8.469  1.00 36.42      A      
ATOM   1310  HA  HID   123      11.582  10.255   5.671  1.00  0.00      A      
ATOM   1311  CB  HID   123       1.051  -2.895  -3.076  1.00 37.63      A      
ATOM   1312  HB2 HID   123      38.225  13.526  30.234  1.00  0.00      A      
ATOM   1313  HB3 HID   123      26.170  -9.020  -5.309  1.00  0.00      A      
ATOM   1314  CG  HID   123       5.160   2.240   4.675  1.00 39.55      A      
ATOM   1315  ND1 HID   123      -0.916   5.109   5.615  1.00 40.44      A      
ATOM   1316  HD1 HID   123       3.255   2.724   7.160  1.00  0.00      A      
ATOM   1317  CE1 HID   123       2.684  -2.851   3.206  1.00 40.51      A      
ATOM   1318  HE1 HID   123      -4.293   0.317 -29.439  1.00  0.00      A      
ATOM   1319  NE2 HID   123       0.659   0.668   3.112  1.00 40.66      A      
ATOM   1320  CD2 HID   123       0.070   4.681  -3.334  1.00 40.24      A      
ATOM   1321  HD2 HID   123     -13.306   1.453 -31.355  1.00  0.00      A      
ATOM   1322  C   HID   123       0.600 -10.179   7.348  1.00 35.82      A      
ATOM   1323  O   HID   123       7.234  -0.431  -2.472  1.00 35.70      A      
ATOM   1324  N   GLY   124      -3.746   4.142  -3.292  1.00 35.02      A      
ATOM   1325  H   GLY   124      17.088   7.764  10.529  1.00  0.00      A      
ATOM   1326  CA  GLY   124      -6.550  -3.527  -0.583  1.00 34.53      A      
ATOM   1327  HA2 GLY   124       1.817   8.108 -44.897  1.00  0.00      A      
ATOM   1328  HA3 GLY   124     -10.982   0.348  -0.449  1.00  0.00      A      
ATOM   1329  C   GLY   124      -2.245  -0.695   2.549  1.00 35.26      A      
ATOM   1330  O   GLY   124       1.384   2.841  -4.307  1.00 34.80      A      
ATOM   1331  N   ILE   125       3.298  -7.054   3.232  1.00 35.08      A      
ATOM   1332  H   ILE   125      16.671  17.240  10.625  1.00  0.00      A      
ATOM   1333  CA  ILE   125       7.988   2.093  -3.400  1.00 35.57      A      
ATOM   1334  HA  ILE   125       7.565   7.660   7.966  1.00  0.00      A      
ATOM   1335  CB  ILE   125      -2.483   1.175   0.155  1.00 35.36      A      
ATOM   1336  HB  ILE   125      -1.070   6.640 -12.941  1.00  0.00      A      
ATOM   1337  CG2 ILE   125      -1.086  -2.762  -4.758  1.00 35.06      A      
ATOM   1338 HG21 ILE   125      -2.589   0.135 -24.760  1.00  0.00      A      
ATOM   1339 HG22 ILE   125      -4.602  -1.182  -6.367  1.00  0.00      A      
ATOM   1340 HG23 ILE   125      -8.089 -16.949  -4.306  1.00  0.00      A      
ATOM   1341  CG1 ILE   125      -2.488   1.259   6.877  1.00 35.25      A      
ATOM   1342 HG12 ILE   125      -3.355  10.785 -30.157  1.00  0.00      A      
ATOM   1343 HG13 ILE   125      -8.682  18.326 -18.679  1.00  0.00      A      
ATOM   1344  CD1 ILE   125      -4.022  -4.551   9.226  1.00 36.16      A      
ATOM   1345 HD11 ILE   125      -2.697  -9.536  17.304  1.00  0.00      A      
ATOM   1346 HD12 ILE   125       0.084   7.545  10.788  1.00  0.00      A      
ATOM   1347 HD13 ILE   125       6.107 -34.772  11.595  1.00  0.00      A      
ATOM   1348  C   ILE   125      -1.685  -2.183  -2.216  1.00 35.67      A      
ATOM   1349  O   ILE   125      -4.639   1.458  -4.747  1.00 35.45      A      
ATOM   1350  N   GLY   126       1.234   3.647   5.867  1.00 35.95      A      
ATOM   1351  H   GLY   126       6.979  15.694   8.114  1.00  0.00      A      
ATOM   1352  CA  GLY   126       3.198   2.586  -6.250  1.00 35.91      A      
ATOM   1353  HA2 GLY   126       4.528   0.092  -6.387  1.00  0.00      A      
ATOM   1354  HA3 GLY   126       4.010   4.496  -7.195  1.00  0.00      A      
ATOM   1355  C   GLY   126       6.853  -3.087  -6.846  1.00 36.47      A      
ATOM   1356  O   GLY   126      -4.374   1.273  -5.561  1.00 36.42      A      
ATOM   1357  N   GLU   127       2.801  -6.104   4.248  1.00 36.21      A      
ATOM   1358  H   GLU   127       5.975   2.446 -20.221  1.00  0.00      A      
ATOM   1359  CA  GLU   127      -4.066   0.900  -1.097  1.00 36.03      A      
ATOM   1360  HA  GLU   127      11.347   1.190  -1.278  1.00  0.00      A      
ATOM   1361  CB  GLU   127       4.147   4.048  -4.853  1.00 35.72      A      
ATOM   1362  HB2 GLU   127       3.874   2.038 -14.490  1.00  0.00      A      
ATOM   1363  HB3 GLU   127      -5.448  -4.288 -52.461  1.00  0.00      A      
ATOM   1364  CG  GLU   127      -1.741  -1.686  -5.521  1.00 36.01      A      
ATOM   1365  HG2 GLU   127     -14.971  16.117  -3.386  1.00  0.00      A      
ATOM   1366  HG3 GLU   127      10.300  15.313  15.223  1.00  0.00      A      
ATOM   1367  CD  GLU   127       0.609  -0.368  -4.541  1.00 36.42      A      
ATOM   1368  OE1 GLU   127      -7.808  -1.078   1.647  1.00 37.05      A      
ATOM   1369  OE2 GLU   127       0.967  -3.515   1.639  1.00 36.15      A      
ATOM   1370  C   GLU   127      -4.880  -4.872   2.598  1.00 35.70      A      
ATOM   1371  O   GLU   127      -0.064  -3.580  -6.339  1.00 35.82      A      
ATOM   1372  N   PHE   128       1.211  -5.836   2.678  1.00 35.46      A      
ATOM   1373  H   PHE   128       8.120   7.106   0.842  1.00  0.00      A      
ATOM   1374  CA  PHE   128       6.073   6.749  -0.798  1.00 35.25      A      
ATOM   1375  HA  PHE   128      -7.345 -23.575  13.116  1.00  0.00      A      
ATOM   1376  CB  PHE   128      -2.148   0.171   2.658  1.00 34.45      A      
ATOM   1377  HB2 PHE   128       0.230  -7.531   3.494  1.00  0.00      A      
ATOM   1378  HB3 PHE   128      -4.428  -7.170  -3.693  1.00  0.00      A      
ATOM   1379  CG  PHE   128       0.610   2.094  -5.912  1.00 34.11      A      
ATOM   1380  CD1 PHE   128       1.754  -7.293   1.375  1.00 33.59      A      
ATOM   1381  HD1 PHE   128      -4.003   1.732  -8.696  1.00  0.00      A      
ATOM   1382  CE1 PHE   128      -3.087   0.501   6.003  1.00 33.21      A      
ATOM   1383  HE1 PHE   128      -7.064  -1.971   3.844  1.00  0.00      A      
ATOM   1384  CZ  PHE   128       7.316   3.027   2.369  1.00 33.60      A      
ATOM   1385  HZ  PHE   128      -7.264   5.689   7.196  1.00  0.00      A      
ATOM   1386  CE2 PHE   128       3.842   2.513  -6.369  1.00 33.68      A      
ATOM   1387  HE2 PHE   128      -0.835  17.838   3.641  1.00  0.00      A      
ATOM   1388  CD2 PHE   128      -4.688  -2.596  -7.511  1.00 33.89      A      
ATOM   1389  HD2 PHE   128       7.162 -21.531   5.736  1.00  0.00      A      
ATOM   1390  C   PHE   128      -0.149  -1.398  -3.894  1.00 35.72      A      
ATOM   1391  O   PHE   128       4.251   0.591  -5.126  1.00 36.31      A      
ATOM   1392  N   GLY   129       8.541   0.923  -2.794  1.00 36.30      A      
ATOM   1393  H   GLY   129      10.679   0.985  -2.514  1.00  0.00      A      
ATOM   1394  CA  GLY   129      -4.581   0.037   3.396  1.00 37.18      A      
ATOM   1395  HA2 GLY   129       0.016 -13.345  11.909  1.00  0.00      A      
ATOM   1396  HA3 GLY   129      -9.718  -6.433 -13.207  1.00  0.00      A      
ATOM   1397  C   GLY   129       6.463   5.968   0.356  1.00 37.82      A      
ATOM   1398  O   GLY   129       0.011  -0.051  -3.499  1.00 37.85      A      
ATOM   1399  N   VAL   130      -4.856   3.885  -1.656  1.00 38.12      A      
ATOM   1400  H   VAL   130     -11.763  -4.928   5.222  1.00  0.00      A      
ATOM   1401  CA  VAL   130       0.265   0.718   4.774  1.00 38.23      A      
ATOM   1402  HA  VAL   130     -16.092  10.755   2.199  1.00  0.00      A      
ATOM   1403  CB  VAL   130       3.144   2.093  -8.926  1.00 38.16      A      
ATOM   1404  HB  VAL   130       0.210   4.146  -8.816  1.00  0.00      A      
ATOM   1405  CG1 VAL   130      -0.137   4.890  -1.292  1.00 37.44      A      
ATOM   1406 HG11 VAL   130      22.983   3.232  11.324  1.00  0.00      A      
ATOM   1407 HG12 VAL   130     -12.846  -3.460   5.577  1.00  0.00      A      
ATOM   1408 HG13 VAL   130      -8.163   1.561 -10.825  1.00  0.00      A      
ATOM   1409  CG2 VAL   130      -0.061  -0.282  -0.909  1.00 37.20      A      
ATOM   1410 HG21 VAL   130      -9.817  10.061   0.316  1.00  0.00      A      
ATOM   1411 HG22 VAL   130      14.818   0.081   4.605  1.00  0.00      A      
ATOM   1412 HG23 VAL   130      -1.588 -19.917 -26.893  1.00  0.00      A      
ATOM   1413  C   VAL   130       3.570   2.273   3.588  1.00 38.74      A      
ATOM   1414  O   VAL   130       0.230  -4.795  -9.022  1.00 38.83      A      
ATOM   1415  N   LYS   131      -7.253   3.969  -4.384  1.00 39.29      A      
ATOM   1416  H   LYS   131       8.911  -1.638  -4.266  1.00  0.00      A      
ATOM   1417  CA  LYS   131      -1.088  -0.676   7.372  1.00 40.39      A      
ATOM   1418  HA  LYS   131      -8.034  -8.962   6.386  1.00  0.00      A      
ATOM   1419  CB  LYS   131      -3.983  -4.136   4.614  1.00 41.10      A      
ATOM   1420  HB2 LYS   131      -2.894 -20.319 -20.146  1.00  0.00      A      
ATOM   1421  HB3 LYS   131      15.189  -5.691  -0.579  1.00  0.00      A      
ATOM   1422  CG  LYS   131       2.514  -0.152  -3.138  1.00 43.19      A      
ATOM   1423  HG2 LYS   131     -21.569 -16.455  -6.132  1.00  0.00      A      
ATOM   1424  HG3 LYS   131       9.109   5.748 -15.411  1.00  0.00      A      
ATOM   1425  CD  LYS   131      -1.321   4.285   3.132  1.00 44.63      A      
ATOM   1426  HD2 LYS   131     -18.740 -14.155  -3.577  1.00  0.00      A      
ATOM   1427  HD3 LYS   131     -10.309  14.475   0.543  1.00  0.00      A      
ATOM   1428  CE  LYS   131       2.230  -3.404  -7.746  1.00 45.43      A      
ATOM   1429  HE2 LYS   131       0.911 -21.609 -33.290  1.00  0.00      A      
ATOM   1430  HE3 LYS   131      -9.820 -18.279 -16.585  1.00  0.00      A      
ATOM   1431  NZ  LYS   131      -5.363   0.064  -4.772  1.00 46.13      A      
ATOM   1432  HZ1 LYS   131       2.887  17.320   8.589  1.00  0.00      A      
ATOM   1433  HZ2 LYS   131       3.278   2.872  19.911  1.00  0.00      A      
ATOM   1434  HZ3 LYS   131      -5.471  -3.878 -23.009  1.00  0.00      A      
ATOM   1435  C   LYS   131       0.104  -6.755   2.718  1.00 40.27      A      
ATOM   1436  O   LYS   131      -0.838  -6.253   5.732  1.00 40.13      A      
ATOM   1437  N   LEU   132      -3.236  -0.684  -2.421  1.00 40.25      A      
ATOM   1438  H   LEU   132      38.490  10.679 -17.403  1.00  0.00      A      
ATOM   1439  CA  LEU   132      -4.161   1.842   0.015  1.00 41.01      A      
ATOM   1440  HA  LEU   132      15.767   7.872 -10.008  1.00  0.00      A      
ATOM   1441  CB  LEU   132      11.423   1.018  -3.689  1.00 41.14      A      
ATOM   1442  HB2 LEU   132      15.673  -3.753   6.323  1.00  0.00      A      
ATOM   1443  HB3 LEU   132       0.010  -6.140  -0.723  1.00  0.00      A      
ATOM   1444  CG  LEU   132      -4.977   7.356  -6.788  1.00 41.64      A      
ATOM   1445  HG  LEU   132      -8.679 -13.878 -10.940  1.00  0.00      A      
ATOM   1446  CD1 LEU   132      -3.917   2.964   1.064  1.00 41.52      A      
ATOM   1447 HD11 LEU   132      -0.255  10.132  22.891  1.00  0.00      A      
ATOM   1448 HD12 LEU   132     -22.611   9.364   5.052  1.00  0.00      A      
ATOM   1449 HD13 LEU   132       1.897  -6.312  23.111  1.00  0.00      A      
ATOM   1450  CD2 LEU   132       2.718  -3.583   5.552  1.00 41.26      A      
ATOM   1451 HD21 LEU   132       7.077  21.032  15.348  1.00  0.00      A      
ATOM   1452 HD22 LEU   132      26.613 -22.824   9.383  1.00  0.00      A      
ATOM   1453 HD23 LEU   132      11.712  21.696  -4.406  1.00  0.00      A      
ATOM   1454  C   LEU   132     -11.358  -5.376   3.703  1.00 41.45      A      
ATOM   1455  O   LEU   132       3.485  -5.193   5.997  1.00 40.86      A      
ATOM   1456  N   ARG   133       4.671  -0.848   0.562  1.00 42.35      A      
ATOM   1457  H   ARG   133      23.447 -12.199 -13.503  1.00  0.00      A      
ATOM   1458  CA  ARG   133      -1.729   0.140  -6.729  1.00 43.29      A      
ATOM   1459  HA  ARG   133     -12.578  -2.293  -5.552  1.00  0.00      A      
ATOM   1460  CB  ARG   133       2.842  -2.210  -5.865  1.00 44.29      A      
ATOM   1461  HB2 ARG   133      -0.429   5.665  -0.386  1.00  0.00      A      
ATOM   1462  HB3 ARG   133      28.050  10.441   1.099  1.00  0.00      A      
ATOM   1463  CG  ARG   133       0.872   2.048   7.818  1.00 46.41      A      
ATOM   1464  HG2 ARG   133       7.328  -7.338  10.738  1.00  0.00      A      
ATOM   1465  HG3 ARG   133      16.860  11.739   7.547  1.00  0.00      A      
ATOM   1466  CD  ARG   133       0.662  -0.770  -3.716  1.00 48.40      A      
ATOM   1467  HD2 ARG   133       6.327   4.233  -9.624  1.00  0.00      A      
ATOM   1468  HD3 ARG   133       2.876  -8.782  -9.436  1.00  0.00      A      
ATOM   1469  NE  ARG   133       2.161  -0.090  -2.454  1.00 50.44      A      
ATOM   1470  HE  ARG   133      14.646 -14.156  15.670  1.00  0.00      A      
ATOM   1471  CZ  ARG   133       4.386  -3.114   3.071  1.00 51.78      A      
ATOM   1472  NH1 ARG   133       1.472  -1.312  -4.477  1.00 51.94      A      
ATOM   1473 HH11 ARG   133      52.134  19.645  15.143  1.00  0.00      A      
ATOM   1474 HH12 ARG   133     -12.966   6.952  -3.259  1.00  0.00      A      
ATOM   1475  NH2 ARG   133      -0.282   4.164   1.848  1.00 52.68      A      
ATOM   1476 HH21 ARG   133      -9.311  10.956  13.577  1.00  0.00      A      
ATOM   1477 HH22 ARG   133      -8.907  -7.465  14.102  1.00  0.00      A      
ATOM   1478  C   ARG   133       1.129   1.796 -11.044  1.00 43.24      A      
ATOM   1479  O   ARG   133       5.672  -4.029   3.042  1.00 43.26      A      
ATOM   1480  N   HIE   134      -4.168   1.003  -2.537  1.00 43.26      A      
ATOM   1481  H   HIE   134       0.086   2.179  -1.654  1.00  0.00      A      
ATOM   1482  CA  HIE   134       3.443   0.994  -5.350  1.00 43.65      A      
ATOM   1483  HA  HIE   134       6.770  -0.984 -11.714  1.00  0.00      A      
ATOM   1484  CB  HIE   134      -2.048  -5.933  -6.232  1.00 43.70      A      
ATOM   1485  HB2 HIE   134       8.570  -4.630  19.176  1.00  0.00      A      
ATOM   1486  HB3 HIE   134       4.606  -4.271  -1.813  1.00  0.00      A      
ATOM   1487  CG  HIE   134      -5.797   1.175  -6.233  1.00 44.28      A      
ATOM   1488  ND1 HIE   134      -5.435 -10.559  -8.812  1.00 44.22      A      
ATOM   1489  CE1 HIE   134       4.387  -0.951   2.727  1.00 44.22      A      
ATOM   1490  HE1 HIE   134     -15.493  12.027  -3.898  1.00  0.00      A      
ATOM   1491  NE2 HIE   134       4.458   2.236  -1.891  1.00 44.38      A      
ATOM   1492  HE2 HIE   134       5.265  -7.377  -0.075  1.00  0.00      A      
ATOM   1493  CD2 HIE   134      -3.487   0.563   9.529  1.00 44.51      A      
ATOM   1494  HD2 HIE   134     -18.158  -4.791   7.036  1.00  0.00      A      
ATOM   1495  C   HIE   134      -1.671   2.757   0.736  1.00 43.61      A      
ATOM   1496  O   HIE   134       4.915   4.440  10.668  1.00 43.91      A      
ATOM   1497  N   VAL   135       3.927   0.413   0.357  1.00 43.47      A      
ATOM   1498  H   VAL   135     -21.594  -2.487   5.476  1.00  0.00      A      
ATOM   1499  CA  VAL   135      -0.805   1.637  -0.239  1.00 43.32      A      
ATOM   1500  HA  VAL   135      -3.758   3.507   1.581  1.00  0.00      A      
ATOM   1501  CB  VAL   135       1.927  -0.592  -4.730  1.00 43.44      A      
ATOM   1502  HB  VAL   135      -2.644  -9.357 -18.841  1.00  0.00      A      
ATOM   1503  CG1 VAL   135       0.015   4.307  -5.082  1.00 43.53      A      
ATOM   1504 HG11 VAL   135      13.333   4.315  -1.303  1.00  0.00      A      
ATOM   1505 HG12 VAL   135      -8.191 -11.012  -3.634  1.00  0.00      A      
ATOM   1506 HG13 VAL   135     -13.800  11.877  16.414  1.00  0.00      A      
ATOM   1507  CG2 VAL   135      -1.427   5.679   1.428  1.00 43.43      A      
ATOM   1508 HG21 VAL   135       2.112  15.536  -3.449  1.00  0.00      A      
ATOM   1509 HG22 VAL   135       9.803  -0.601   7.039  1.00  0.00      A      
ATOM   1510 HG23 VAL   135      -0.019   0.324  -7.464  1.00  0.00      A      
ATOM   1511  C   VAL   135       1.347  -1.793  -4.939  1.00 43.47      A      
ATOM   1512  O   VAL   135      -4.132   2.128   5.584  1.00 43.44      A      
ATOM   1513  N   ASP   136      -3.406   1.022  -6.156  1.00 42.85      A      
ATOM   1514  H   ASP   136     -34.022  -0.930   3.803  1.00  0.00      A      
ATOM   1515  CA  ASP   136       0.955  -1.649  -0.463  1.00 42.88      A      
ATOM   1516  HA  ASP   136      23.414  -9.253   7.416  1.00  0.00      A      
ATOM   1517  CB  ASP   136       5.615   1.612  -3.880  1.00 43.51      A      
ATOM   1518  HB2 ASP   136       7.521  -7.759  14.037  1.00  0.00      A      
ATOM   1519  HB3 ASP   136      24.527   7.302 -13.239  1.00  0.00      A      
ATOM   1520  CG  ASP   136      -3.395  -1.907  -3.253  1.00 44.29      A      
ATOM   1521  OD1 ASP   136       0.362  -6.613   2.244  1.00 44.40      A      
ATOM   1522  OD2 ASP   136      -4.238   6.670   3.322  1.00 44.43      A      
ATOM   1523  C   ASP   136       0.275   2.106  -3.944  1.00 42.34      A      
ATOM   1524  O   ASP   136      -4.561   4.112  -0.416  1.00 42.31      A      
ATOM   1525  N   MET   137       0.156   1.015  -1.602  1.00 41.37      A      
ATOM   1526  H   MET   137       1.552  13.395 -15.506  1.00  0.00      A      
ATOM   1527  CA  MET   137       0.572   1.140   5.425  1.00 40.71      A      
ATOM   1528  HA  MET   137       8.037  -1.846  10.111  1.00  0.00      A      
ATOM   1529  CB  MET   137       1.160  -4.898   0.831  1.00 40.69      A      
ATOM   1530  HB2 MET   137      13.237  23.576  12.006  1.00  0.00      A      
ATOM   1531  HB3 MET   137       7.974  -5.566   1.083  1.00  0.00      A      
ATOM   1532  CG  MET   137       4.954  -0.040   1.018  1.00 40.77      A      
ATOM   1533  HG2 MET   137       1.714 -16.537 -11.963  1.00  0.00      A      
ATOM   1534  HG3 MET   137     -10.359   3.051   2.154  1.00  0.00      A      
ATOM   1535  SD  MET   137      -2.414   1.297  -2.967  1.00 41.13      A      
ATOM   1536  CE  MET   137      10.711   2.712   5.051  1.00 40.23      A      
ATOM   1537  HE1 MET   137      -0.763  13.166  25.795  1.00  0.00      A      
ATOM   1538  HE2 MET   137     -20.694  12.801   3.963  1.00  0.00      A      
ATOM   1539  HE3 MET   137       3.076   0.522   2.838  1.00  0.00      A      
ATOM   1540  C   MET   137       6.110  -6.232   2.021  1.00 40.47      A      
ATOM   1541  O   MET   137      -5.233   1.328   7.537  1.00 40.18      A      
ATOM   1542  N   ALA   138      -0.289  -5.161  -1.251  1.00 40.32      A      
ATOM   1543  H   ALA   138      -3.537  -8.770  -1.320  1.00  0.00      A      
ATOM   1544  CA  ALA   138      -0.059   1.136  -1.656  1.00 40.65      A      
ATOM   1545  HA  ALA   138     -34.517  -6.066  14.246  1.00  0.00      A      
ATOM   1546  CB  ALA   138       5.844  -3.796   5.697  1.00 40.11      A      
ATOM   1547  HB1 ALA   138      -6.575  -7.949  20.882  1.00  0.00      A      
ATOM   1548  HB2 ALA   138       9.909  -2.938 -31.830  1.00  0.00      A      
ATOM   1549  HB3 ALA   138      -8.779  -4.576   9.649  1.00  0.00      A      
ATOM   1550  C   ALA   138       3.028   0.954  -3.173  1.00 41.02      A      
ATOM   1551  O   ALA   138       3.340  -1.377  -2.920  1.00 40.80      A      
ATOM   1552  N   ASP   139      -6.844  -0.912   3.736  1.00 41.39      A      
ATOM   1553  H   ASP   139      -8.417   6.173   6.306  1.00  0.00      A      
ATOM   1554  CA  ASP   139       0.576  -8.271  -4.821  1.00 41.96      A      
ATOM   1555  HA  ASP   139      14.174   1.882 -39.199  1.00  0.00      A      
ATOM   1556  CB  ASP   139       5.105  -8.047  -2.021  1.00 41.68      A      
ATOM   1557  HB2 ASP   139      13.616  -2.376  -5.897  1.00  0.00      A      
ATOM   1558  HB3 ASP   139      -1.580  -1.914  14.879  1.00  0.00      A      
ATOM   1559  CG  ASP   139      -2.186  -0.501  -8.217  1.00 42.10      A      
ATOM   1560  OD1 ASP   139      -0.131   5.963  -9.324  1.00 41.28      A      
ATOM   1561  OD2 ASP   139      -1.849  -1.084  -3.592  1.00 42.49      A      
ATOM   1562  C   ASP   139      11.578   4.120   4.855  1.00 42.61      A      
ATOM   1563  O   ASP   139      -1.790   0.267   4.885  1.00 42.72      A      
ATOM   1564  N   LEU   140      -5.540   1.325   3.162  1.00 43.29      A      
ATOM   1565  H   LEU   140      -5.567   8.483  25.262  1.00  0.00      A      
ATOM   1566  CA  LEU   140      -3.828  -9.739  -1.966  1.00 44.54      A      
ATOM   1567  HA  LEU   140      -4.160  -8.062  -4.562  1.00  0.00      A      
ATOM   1568  CB  LEU   140       7.515  -3.602   6.998  1.00 44.28      A      
ATOM   1569  HB2 LEU   140       7.686  -4.218   6.655  1.00  0.00      A      
ATOM   1570  HB3 LEU   140       9.712  -4.508   3.374  1.00  0.00      A      
ATOM   1571  CG  LEU   140      -7.207  -4.425   0.784  1.00 44.31      A      
ATOM   1572  HG  LEU   140      -7.243   2.052   1.628  1.00  0.00      A      
ATOM   1573  CD1 LEU   140      -2.032  -1.920  -5.479  1.00 43.80      A      
ATOM   1574 HD11 LEU   140      -1.178  -9.334  -7.883  1.00  0.00      A      
ATOM   1575 HD12 LEU   140     -14.705  10.928   1.798  1.00  0.00      A      
ATOM   1576 HD13 LEU   140      -6.025  -1.950 -10.950  1.00  0.00      A      
ATOM   1577  CD2 LEU   140       1.502   2.700  -7.739  1.00 43.65      A      
ATOM   1578 HD21 LEU   140       5.263  16.505  -2.471  1.00  0.00      A      
ATOM   1579 HD22 LEU   140     -17.637  -2.371 -15.993  1.00  0.00      A      
ATOM   1580 HD23 LEU   140       2.371 -31.244 -34.070  1.00  0.00      A      
ATOM   1581  C   LEU   140       1.284  -6.082   1.537  1.00 45.87      A      
ATOM   1582  O   LEU   140       7.801   3.354  -2.210  1.00 45.98      A      
ATOM   1583  N   GLN   141      -2.559  -2.855   0.877  1.00 46.99      A      
ATOM   1584  H   GLN   141      -6.273 -22.859  -0.544  1.00  0.00      A      
ATOM   1585  CA  GLN   141       7.176  -4.041   6.328  1.00 47.98      A      
ATOM   1586  HA  GLN   141     -10.083   2.687   3.468  1.00  0.00      A      
ATOM   1587  CB  GLN   141       0.896  -2.574  -2.580  1.00 49.22      A      
ATOM   1588  HB2 GLN   141      -8.982 -16.439  12.968  1.00  0.00      A      
ATOM   1589  HB3 GLN   141      -6.559 -25.920 -10.011  1.00  0.00      A      
ATOM   1590  CG  GLN   141      -4.156  -2.800  -0.721  1.00 51.15      A      
ATOM   1591  HG2 GLN   141      11.523  -5.706  -3.398  1.00  0.00      A      
ATOM   1592  HG3 GLN   141       0.423  -3.743 -18.681  1.00  0.00      A      
ATOM   1593  CD  GLN   141      -6.876  -4.067   9.142  1.00 52.30      A      
ATOM   1594  OE1 GLN   141       4.765  -7.830   5.480  1.00 53.07      A      
ATOM   1595  NE2 GLN   141       7.058  -4.016  -0.274  1.00 52.61      A      
ATOM   1596 HE21 GLN   141      -3.516  -5.688   2.305  1.00  0.00      A      
ATOM   1597 HE22 GLN   141       2.090  -3.675  -4.229  1.00  0.00      A      
ATOM   1598  C   GLN   141       4.707   5.311   5.030  1.00 48.02      A      
ATOM   1599  O   GLN   141      -0.989   2.813  -8.503  1.00 47.81      A      
ATOM   1600  N   ALA   142       0.687   3.495   2.916  1.00 47.87      A      
ATOM   1601  H   ALA   142       2.410   2.627   8.291  1.00  0.00      A      
ATOM   1602  CA  ALA   142       9.168   3.099  -3.633  1.00 48.07      A      
ATOM   1603  HA  ALA   142      -3.640  -0.397  -8.431  1.00  0.00      A      
ATOM   1604  CB  ALA   142       1.643   0.308  13.015  1.00 47.58      A      
ATOM   1605  HB1 ALA   142      -2.556  -4.111  22.195  1.00  0.00      A      
ATOM   1606  HB2 ALA   142     -14.008   8.571 -31.781  1.00  0.00      A      
ATOM   1607  HB3 ALA   142      -0.841  -4.118  12.122  1.00  0.00      A      
ATOM   1608  C   ALA   142      -3.422   3.357   4.130  1.00 48.19      A      
ATOM   1609  O   ALA   142       5.438   2.746  -1.196  1.00 48.44      A      
ATOM   1610  N   LEU   143       0.298  -0.668   1.893  1.00 48.40      A      
ATOM   1611  H   LEU   143       0.715   2.575  -8.696  1.00  0.00      A      
ATOM   1612  CA  LEU   143       0.503   3.099  -1.902  1.00 48.61      A      
ATOM   1613  HA  LEU   143       4.051  30.210  -5.856  1.00  0.00      A      
ATOM   1614  CB  LEU   143      -3.382   5.297   6.175  1.00 48.84      A      
ATOM   1615  HB2 LEU   143       9.558  14.535  -9.942  1.00  0.00      A      
ATOM   1616  HB3 LEU   143      -3.196 -17.511  13.643  1.00  0.00      A      
ATOM   1617  CG  LEU   143       5.414   6.198  -2.542  1.00 49.17      A      
ATOM   1618  HG  LEU   143      -7.731  10.250  -8.846  1.00  0.00      A      
ATOM   1619  CD1 LEU   143      -7.586   2.840  -3.126  1.00 49.45      A      
ATOM   1620 HD11 LEU   143       3.880  -4.536  -1.795  1.00  0.00      A      
ATOM   1621 HD12 LEU   143       4.098  -1.214  -0.508  1.00  0.00      A      
ATOM   1622 HD13 LEU   143     -12.409   2.489 -11.049  1.00  0.00      A      
ATOM   1623  CD2 LEU   143      -2.872   0.077 -12.936  1.00 49.16      A      
ATOM   1624 HD21 LEU   143       0.480 -18.410 -17.039  1.00  0.00      A      
ATOM   1625 HD22 LEU   143     -32.290 -26.691 -11.458  1.00  0.00      A      
ATOM   1626 HD23 LEU   143       1.077   9.659   7.366  1.00  0.00      A      
ATOM   1627  C   LEU   143       2.386   0.223  -6.546  1.00 48.68      A      
ATOM   1628  O   LEU   143      -0.318  -3.437   3.164  1.00 48.62      A      
ATOM   1629  N   GLU   144       7.289   3.107   0.921  1.00 48.85      A      
ATOM   1630  H   GLU   144       7.932 -10.682   6.364  1.00  0.00      A      
ATOM   1631  CA  GLU   144      -1.530   0.955  -1.531  1.00 48.91      A      
ATOM   1632  HA  GLU   144       7.279 -23.701 -22.798  1.00  0.00      A      
ATOM   1633  CB  GLU   144       0.618   2.908   3.294  1.00 49.11      A      
ATOM   1634  HB2 GLU   144     -11.611 -20.812 -32.195  1.00  0.00      A      
ATOM   1635  HB3 GLU   144      17.857  17.492  11.297  1.00  0.00      A      
ATOM   1636  CG  GLU   144      -2.076   0.073   4.355  1.00 49.56      A      
ATOM   1637  HG2 GLU   144      10.647  -2.560 -42.909  1.00  0.00      A      
ATOM   1638  HG3 GLU   144      -3.090   9.091   4.213  1.00  0.00      A      
ATOM   1639  CD  GLU   144       3.033   9.335   7.501  1.00 50.04      A      
ATOM   1640  OE1 GLU   144       1.454   4.403  -4.525  1.00 50.17      A      
ATOM   1641  OE2 GLU   144      -3.984   8.294  -2.445  1.00 50.59      A      
ATOM   1642  C   GLU   144       5.326   2.958  -3.429  1.00 48.76      A      
ATOM   1643  O   GLU   144       2.490  -4.679  -2.979  1.00 48.82      A      
ATOM   1644  N   ALA   145      10.062   1.008   9.678  1.00 48.40      A      
ATOM   1645  H   ALA   145      15.509  14.626  11.064  1.00  0.00      A      
ATOM   1646  CA  ALA   145      -3.783   1.151  -1.562  1.00 48.53      A      
ATOM   1647  HA  ALA   145     -10.580   8.816  -8.591  1.00  0.00      A      
ATOM   1648  CB  ALA   145       3.590   2.190  -2.152  1.00 48.28      A      
ATOM   1649  HB1 ALA   145       3.007  -6.841   2.935  1.00  0.00      A      
ATOM   1650  HB2 ALA   145      -2.037   0.966  13.245  1.00  0.00      A      
ATOM   1651  HB3 ALA   145     -12.883 -15.987   2.036  1.00  0.00      A      
ATOM   1652  C   ALA   145       0.069   2.195   0.763  1.00 48.59      A      
ATOM   1653  O   ALA   145      -2.785   6.240  -2.173  1.00 48.69      A      
ATOM   1654  N   ALA   146       2.151  -3.315  -0.411  1.00 48.25      A      
ATOM   1655  H   ALA   146       1.278  -5.917   5.538  1.00  0.00      A      
ATOM   1656  CA  ALA   146      -2.650  -3.433  -6.490  1.00 47.73      A      
ATOM   1657  HA  ALA   146       4.257   9.028  11.580  1.00  0.00      A      
ATOM   1658  CB  ALA   146      -4.612  -1.917   3.580  1.00 47.57      A      
ATOM   1659  HB1 ALA   146      -8.993   6.040   4.764  1.00  0.00      A      
ATOM   1660  HB2 ALA   146      -9.929 -10.683  -9.220  1.00  0.00      A      
ATOM   1661  HB3 ALA   146       2.617  -4.907   4.643  1.00  0.00      A      
ATOM   1662  C   ALA   146      -0.305  -2.637   0.709  1.00 47.33      A      
ATOM   1663  O   ALA   146       4.901   0.659  -4.564  1.00 47.08      A      
ATOM   1664  N   MET   147       1.087   4.472  -0.753  1.00 47.18      A      
ATOM   1665  H   MET   147       2.213   9.279 -30.892  1.00  0.00      A      
ATOM   1666  CA  MET   147       3.455  -1.925  -7.272  1.00 47.37      A      
ATOM   1667  HA  MET   147       0.492 -13.262  18.389  1.00  0.00      A      
ATOM   1668  CB  MET   147       2.994  -1.909   0.031  1.00 47.06      A      
ATOM   1669  HB2 MET   147     -21.387   9.025 -18.099  1.00  0.00      A      
ATOM   1670  HB3 MET   147     -16.850  18.563 -17.072  1.00  0.00      A      
ATOM   1671  CG  MET   147      -2.656  -6.615   3.618  1.00 47.37      A      
ATOM   1672  HG2 MET   147      -1.118  15.533  16.111  1.00  0.00      A      
ATOM   1673  HG3 MET   147     -20.799  18.618  -3.277  1.00  0.00      A      
ATOM   1674  SD  MET   147       0.311  -1.558   1.084  1.00 47.05      A      
ATOM   1675  CE  MET   147       2.442   2.520  -3.533  1.00 46.96      A      
ATOM   1676  HE1 MET   147     -29.213   4.237  12.668  1.00  0.00      A      
ATOM   1677  HE2 MET   147      -3.453 -10.004  -1.850  1.00  0.00      A      
ATOM   1678  HE3 MET   147      14.698  21.542 -11.501  1.00  0.00      A      
ATOM   1679  C   MET   147       7.302   1.352  -1.351  1.00 47.69      A      
ATOM   1680  O   MET   147       0.138   6.776  -8.923  1.00 47.49      A      
ATOM   1681  N   THR   148      -0.265   1.591  -0.407  1.00 47.80      A      
ATOM   1682  H   THR   148      22.090   2.484 -21.099  1.00  0.00      A      
ATOM   1683  CA  THR   148      -0.209  -0.336 -10.307  1.00 47.63      A      
ATOM   1684  HA  THR   148       0.003  14.046 -31.937  1.00  0.00      A      
ATOM   1685  CB  THR   148       3.628  -7.024  -2.155  1.00 47.53      A      
ATOM   1686  HB  THR   148       5.669  -1.483  -2.055  1.00  0.00      A      
ATOM   1687  CG2 THR   148       3.601   4.551  -4.041  1.00 47.50      A      
ATOM   1688 HG21 THR   148     -23.374 -33.031 -20.954  1.00  0.00      A      
ATOM   1689 HG22 THR   148     -40.514  29.414  -4.298  1.00  0.00      A      
ATOM   1690 HG23 THR   148       3.676 -27.075 -25.344  1.00  0.00      A      
ATOM   1691  OG1 THR   148       3.796   2.723   6.596  1.00 48.31      A      
ATOM   1692  HG1 THR   148       5.279  10.877 -16.407  1.00  0.00      A      
ATOM   1693  C   THR   148      -1.408  -0.622  -7.922  1.00 47.54      A      
ATOM   1694  O   THR   148       0.714  -2.820   0.407  1.00 47.88      A      
ATOM   1695  N   ALA   150      -6.035   2.629  -0.615  1.00 45.18      A      
ATOM   1696  H   ALA   150      21.425  30.939   1.117  1.00  0.00      A      
ATOM   1697  CA  ALA   150      -2.573   0.868  -5.341  1.00 44.35      A      
ATOM   1698  HA  ALA   150       7.493  -2.501  10.605  1.00  0.00      A      
ATOM   1699  CB  ALA   150       0.896  -6.275  -2.998  1.00 44.58      A      
ATOM   1700  HB1 ALA   150      -7.561 -10.033  -6.016  1.00  0.00      A      
ATOM   1701  HB2 ALA   150     -41.545  18.824  28.321  1.00  0.00      A      
ATOM   1702  HB3 ALA   150       6.875 -10.750   4.790  1.00  0.00      A      
ATOM   1703  C   ALA   150      -3.485   3.219   4.306  1.00 43.68      A      
ATOM   1704  O   ALA   150      -5.359   1.198  -6.217  1.00 43.26      A      
ATOM   1705  N   THR   151       4.711   5.934  -8.320  1.00 42.95      A      
ATOM   1706  H   THR   151      -9.220   5.475   0.418  1.00  0.00      A      
ATOM   1707  CA  THR   151      -3.079  -2.801  -4.637  1.00 42.23      A      
ATOM   1708  HA  THR   151      -8.828   9.608  -6.070  1.00  0.00      A      
ATOM   1709  CB  THR   151       7.131  -3.155   0.407  1.00 42.62      A      
ATOM   1710  HB  THR   151      -2.713 -25.374   6.065  1.00  0.00      A      
ATOM   1711  CG2 THR   151      -3.550   5.482  -0.866  1.00 42.44      A      
ATOM   1712 HG21 THR   151      10.198  -5.803 -34.875  1.00  0.00      A      
ATOM   1713 HG22 THR   151      -0.711   1.494  -5.742  1.00  0.00      A      
ATOM   1714 HG23 THR   151     -16.148  15.225   3.989  1.00  0.00      A      
ATOM   1715  OG1 THR   151      -2.409   1.937   1.618  1.00 42.67      A      
ATOM   1716  HG1 THR   151      16.737  -8.029   0.049  1.00  0.00      A      
ATOM   1717  C   THR   151      -0.296  10.711  -3.615  1.00 41.41      A      
ATOM   1718  O   THR   151      -3.065   4.871  -0.623  1.00 41.06      A      
ATOM   1719  N   ARG   152       5.180  -0.168   8.723  1.00 40.43      A      
ATOM   1720  H   ARG   152       2.557 -25.860  -1.465  1.00  0.00      A      
ATOM   1721  CA  ARG   152       7.090  -6.615   0.636  1.00 39.99      A      
ATOM   1722  HA  ARG   152      23.316 -15.625  -1.057  1.00  0.00      A      
ATOM   1723  CB  ARG   152      -1.231   6.282  -2.754  1.00 41.72      A      
ATOM   1724  HB2 ARG   152     -20.533  -8.204  -6.200  1.00  0.00      A      
ATOM   1725  HB3 ARG   152     -17.993  -6.681  -8.606  1.00  0.00      A      
ATOM   1726  CG  ARG   152       9.456   2.895   0.795  1.00 43.68      A      
ATOM   1727  HG2 ARG   152      -1.632   1.325  -7.501  1.00  0.00      A      
ATOM   1728  HG3 ARG   152      -9.099   4.454  38.155  1.00  0.00      A      
ATOM   1729  CD  ARG   152      -2.299  -4.509  -4.582  1.00 45.58      A      
ATOM   1730  HD2 ARG   152       4.694  -3.530   8.127  1.00  0.00      A      
ATOM   1731  HD3 ARG   152      -5.262  -9.300   3.518  1.00  0.00      A      
ATOM   1732  NE  ARG   152       6.460   4.864   0.275  1.00 47.31      A      
ATOM   1733  HE  ARG   152       9.011   6.999  23.512  1.00  0.00      A      
ATOM   1734  CZ  ARG   152       4.523  -2.816   2.519  1.00 47.92      A      
ATOM   1735  NH1 ARG   152      -2.980  -5.164  -4.314  1.00 48.34      A      
ATOM   1736 HH11 ARG   152      23.050   2.435  12.362  1.00  0.00      A      
ATOM   1737 HH12 ARG   152      18.031  23.761  10.881  1.00  0.00      A      
ATOM   1738  NH2 ARG   152      -0.537   5.641   1.512  1.00 48.03      A      
ATOM   1739 HH21 ARG   152      -6.739 -13.700  -2.713  1.00  0.00      A      
ATOM   1740 HH22 ARG   152      -6.847 -11.768 -16.677  1.00  0.00      A      
ATOM   1741  C   ARG   152       4.851   6.304  -1.582  1.00 38.66      A      
ATOM   1742  O   ARG   152       4.743  -0.953  -0.179  1.00 38.56      A      
ATOM   1743  N   VAL   153      -1.549   4.910  -5.261  1.00 37.29      A      
ATOM   1744  H   VAL   153     -28.222  -8.262 -21.275  1.00  0.00      A      
ATOM   1745  CA  VAL   153       3.335  -6.179   0.911  1.00 35.47      A      
ATOM   1746  HA  VAL   153      -2.257   1.203  12.594  1.00  0.00      A      
ATOM   1747  CB  VAL   153       0.133   3.301   6.491  1.00 35.15      A      
ATOM   1748  HB  VAL   153      19.203  17.832   9.550  1.00  0.00      A      
ATOM   1749  CG1 VAL   153      -1.098  -6.082   3.802  1.00 34.66      A      
ATOM   1750 HG11 VAL   153     -25.680 -14.294 -29.069  1.00  0.00      A      
ATOM   1751 HG12 VAL   153      -3.105  10.906 -10.184  1.00  0.00      A      
ATOM   1752 HG13 VAL   153       6.938  -2.294   1.593  1.00  0.00      A      
ATOM   1753  CG2 VAL   153      -0.260   4.532   1.689  1.00 33.92      A      
ATOM   1754 HG21 VAL   153      -1.612 -17.198 -14.811  1.00  0.00      A      
ATOM   1755 HG22 VAL   153     -13.731   7.156   8.776  1.00  0.00      A      
ATOM   1756 HG23 VAL   153       0.319  11.159 -10.051  1.00  0.00      A      
ATOM   1757  C   VAL   153      -6.420   0.476   8.066  1.00 34.88      A      
ATOM   1758  O   VAL   153      -4.008   3.024   6.149  1.00 35.16      A      
ATOM   1759  N   ILE   154       6.162   0.815  -0.115  1.00 34.38      A      
ATOM   1760  H   ILE   154      21.770  -1.187  -2.051  1.00  0.00      A      
ATOM   1761  CA  ILE   154       0.351  -4.147   5.745  1.00 33.76      A      
ATOM   1762  HA  ILE   154      21.258   8.579  16.455  1.00  0.00      A      
ATOM   1763  CB  ILE   154      -1.232   2.108   1.938  1.00 34.15      A      
ATOM   1764  HB  ILE   154      22.299  11.446   6.389  1.00  0.00      A      
ATOM   1765  CG2 ILE   154      -6.050   4.825  -0.250  1.00 33.39      A      
ATOM   1766 HG21 ILE   154       8.856  -3.372 -11.870  1.00  0.00      A      
ATOM   1767 HG22 ILE   154      26.793  23.883 -16.058  1.00  0.00      A      
ATOM   1768 HG23 ILE   154      -6.451  -5.797  11.393  1.00  0.00      A      
ATOM   1769  CG1 ILE   154      -1.304 -10.259  -2.997  1.00 34.03      A      
ATOM   1770 HG12 ILE   154      -1.108  -1.948  -6.908  1.00  0.00      A      
ATOM   1771 HG13 ILE   154      -4.666  -3.532   6.143  1.00  0.00      A      
ATOM   1772  CD1 ILE   154      -1.458  -0.809   2.620  1.00 34.23      A      
ATOM   1773 HD11 ILE   154     -16.320  -7.178   4.526  1.00  0.00      A      
ATOM   1774 HD12 ILE   154      -6.680   4.854 -14.082  1.00  0.00      A      
ATOM   1775 HD13 ILE   154      15.010  -1.999   4.278  1.00  0.00      A      
ATOM   1776  C   ILE   154      -2.518   0.505  -3.790  1.00 33.42      A      
ATOM   1777  O   ILE   154       1.596   0.345  -9.183  1.00 33.32      A      
ATOM   1778  N   TYR   155       5.660   3.693   6.219  1.00 33.12      A      
ATOM   1779  H   TYR   155     -13.985  -3.940  -7.766  1.00  0.00      A      
ATOM   1780  CA  TYR   155       1.539  -1.554  -5.103  1.00 33.12      A      
ATOM   1781  HA  TYR   155       0.535   4.107   2.563  1.00  0.00      A      
ATOM   1782  CB  TYR   155      -3.338  -2.504   2.532  1.00 33.55      A      
ATOM   1783  HB2 TYR   155       2.384   7.556  14.323  1.00  0.00      A      
ATOM   1784  HB3 TYR   155      13.716 -19.057   6.922  1.00  0.00      A      
ATOM   1785  CG  TYR   155      -1.406  -2.861   4.548  1.00 33.45      A      
ATOM   1786  CD1 TYR   155       2.489  -1.769  -0.719  1.00 34.03      A      
ATOM   1787  HD1 TYR   155      11.297 -13.285  -8.799  1.00  0.00      A      
ATOM   1788  CE1 TYR   155      -5.399  -4.806   0.369  1.00 34.36      A      
ATOM   1789  HE1 TYR   155      15.477  16.202 -18.966  1.00  0.00      A      
ATOM   1790  CZ  TYR   155       4.525  -3.319   0.156  1.00 33.59      A      
ATOM   1791  OH  TYR   155       9.237   1.962   0.418  1.00 33.04      A      
ATOM   1792  HH  TYR   155       7.049  -1.506   7.828  1.00  0.00      A      
ATOM   1793  CE2 TYR   155       0.298  -8.137  -1.354  1.00 33.25      A      
ATOM   1794  HE2 TYR   155      14.057  18.288 -15.852  1.00  0.00      A      
ATOM   1795  CD2 TYR   155      -8.026   3.575  10.038  1.00 33.73      A      
ATOM   1796  HD2 TYR   155      -4.414   5.710  -0.856  1.00  0.00      A      
ATOM   1797  C   TYR   155       0.470  -3.929  -3.992  1.00 33.00      A      
ATOM   1798  O   TYR   155       1.336  -0.597   1.321  1.00 32.40      A      
ATOM   1799  N   PHE   156       0.769  -2.881   7.584  1.00 32.85      A      
ATOM   1800  H   PHE   156      28.761  -7.297  -5.722  1.00  0.00      A      
ATOM   1801  CA  PHE   156      -0.945  -9.586  -1.106  1.00 33.35      A      
ATOM   1802  HA  PHE   156      12.313  15.513   7.823  1.00  0.00      A      
ATOM   1803  CB  PHE   156       2.358  -3.289   6.132  1.00 33.08      A      
ATOM   1804  HB2 PHE   156     -11.580  -5.812  -3.984  1.00  0.00      A      
ATOM   1805  HB3 PHE   156     -13.846  11.593  -2.252  1.00  0.00      A      
ATOM   1806  CG  PHE   156       1.260  -0.829   0.108  1.00 34.04      A      
ATOM   1807  CD1 PHE   156      -1.351   0.687  -4.176  1.00 33.62      A      
ATOM   1808  HD1 PHE   156       7.920   1.680  -0.364  1.00  0.00      A      
ATOM   1809  CE1 PHE   156      -0.073  -3.164  -2.003  1.00 33.55      A      
ATOM   1810  HE1 PHE   156       2.866   7.092  -1.941  1.00  0.00      A      
ATOM   1811  CZ  PHE   156       2.204  -3.944   3.696  1.00 33.25      A      
ATOM   1812  HZ  PHE   156      -3.543   9.264  14.670  1.00  0.00      A      
ATOM   1813  CE2 PHE   156       2.971   5.839  -2.255  1.00 33.40      A      
ATOM   1814  HE2 PHE   156       5.565  -1.834  -1.518  1.00  0.00      A      
ATOM   1815  CD2 PHE   156      -5.151   6.582  -8.814  1.00 33.48      A      
ATOM   1816  HD2 PHE   156     -16.005 -25.102  -0.337  1.00  0.00      A      
ATOM   1817  C   PHE   156      -0.002   2.579  -1.098  1.00 33.76      A      
ATOM   1818  O   PHE   156       0.119   2.775   2.560  1.00 33.48      A      
ATOM   1819  N   GLU   157      -5.692   0.884   2.941  1.00 34.19      A      
ATOM   1820  H   GLU   157      -7.454   3.643   7.273  1.00  0.00      A      
ATOM   1821  CA  GLU   157       0.117   1.193  -2.756  1.00 35.07      A      
ATOM   1822  HA  GLU   157       3.670  -5.049 -10.878  1.00  0.00      A      
ATOM   1823  CB  GLU   157       0.524  -3.410  -2.538  1.00 36.06      A      
ATOM   1824  HB2 GLU   157       3.757 -33.464  -1.766  1.00  0.00      A      
ATOM   1825  HB3 GLU   157       6.754  -0.701  -4.313  1.00  0.00      A      
ATOM   1826  CG  GLU   157       0.942  -2.317   1.505  1.00 38.13      A      
ATOM   1827  HG2 GLU   157      -0.492 -11.832 -10.600  1.00  0.00      A      
ATOM   1828  HG3 GLU   157      -4.354   0.166 -14.687  1.00  0.00      A      
ATOM   1829  CD  GLU   157       1.280   6.155  -3.625  1.00 39.34      A      
ATOM   1830  OE1 GLU   157       3.485   3.744  -3.844  1.00 40.59      A      
ATOM   1831  OE2 GLU   157       6.885  -1.141   2.463  1.00 40.24      A      
ATOM   1832  C   GLU   157      -0.166  -7.168  -2.843  1.00 35.15      A      
ATOM   1833  O   GLU   157       2.923  -7.756  -5.378  1.00 34.98      A      
ATOM   1834  N   SER   158      -1.643   3.874  -4.767  1.00 35.45      A      
ATOM   1835  H   SER   158      18.584  -0.207  -2.108  1.00  0.00      A      
ATOM   1836  CA  SER   158       2.394  -1.264  -8.854  1.00 36.66      A      
ATOM   1837  HA  SER   158       7.285  -7.358 -14.181  1.00  0.00      A      
ATOM   1838  CB  SER   158      -1.979   0.368   0.491  1.00 36.53      A      
ATOM   1839  HB2 SER   158      -6.288  24.452  21.521  1.00  0.00      A      
ATOM   1840  HB3 SER   158      -3.063  13.917 -30.781  1.00  0.00      A      
ATOM   1841  OG  SER   158      -1.389   1.436  -2.042  1.00 36.48      A      
ATOM   1842  HG  SER   158     -23.461  -5.040   6.857  1.00  0.00      A      
ATOM   1843  C   SER   158      -3.118   5.595  -0.277  1.00 37.48      A      
ATOM   1844  O   SER   158      -1.877  -1.820  -3.596  1.00 37.50      A      
ATOM   1845  N   PRO   159       3.301  -1.037   1.964  1.00 38.56      A      
ATOM   1846  CD  PRO   159       8.678   0.208  -0.809  1.00 38.75      A      
ATOM   1847  HD2 PRO   159      -9.699   9.486  -0.979  1.00  0.00      A      
ATOM   1848  HD3 PRO   159      -3.870   3.626  10.763  1.00  0.00      A      
ATOM   1849  CG  PRO   159       0.575   2.826  -6.757  1.00 39.07      A      
ATOM   1850  HG2 PRO   159      -9.275 -14.182   5.748  1.00  0.00      A      
ATOM   1851  HG3 PRO   159       5.838  12.823   5.684  1.00  0.00      A      
ATOM   1852  CB  PRO   159      10.068  -4.485  -9.430  1.00 39.22      A      
ATOM   1853  HB2 PRO   159      -2.393  15.348   0.751  1.00  0.00      A      
ATOM   1854  HB3 PRO   159      -6.898  11.001  11.079  1.00  0.00      A      
ATOM   1855  CA  PRO   159       2.236   4.357   1.758  1.00 39.76      A      
ATOM   1856  HA  PRO   159       1.161  10.439  -6.324  1.00  0.00      A      
ATOM   1857  C   PRO   159       0.739   1.281  -1.559  1.00 41.35      A      
ATOM   1858  O   PRO   159      -0.378   6.128  -3.528  1.00 40.81      A      
ATOM   1859  N   ALA   160       3.916  -1.309  -6.358  1.00 43.15      A      
ATOM   1860  H   ALA   160      11.106  -4.459 -12.232  1.00  0.00      A      
ATOM   1861  CA  ALA   160       0.186  -2.590  -2.073  1.00 45.67      A      
ATOM   1862  HA  ALA   160      -9.068  14.003 -17.098  1.00  0.00      A      
ATOM   1863  CB  ALA   160      -0.828   1.120   0.132  1.00 44.88      A      
ATOM   1864  HB1 ALA   160     -14.123   6.657 -26.943  1.00  0.00      A      
ATOM   1865  HB2 ALA   160      -0.076  -5.558   3.157  1.00  0.00      A      
ATOM   1866  HB3 ALA   160     -31.015 -21.832  15.996  1.00  0.00      A      
ATOM   1867  C   ALA   160      10.676   2.563   2.420  1.00 47.70      A      
ATOM   1868  O   ALA   160      -2.093  -2.479  -5.598  1.00 48.10      A      
ATOM   1869  N   ASN   161       4.859   3.524  -0.236  1.00 50.31      A      
ATOM   1870  H   ASN   161      10.039   0.024   5.534  1.00  0.00      A      
ATOM   1871  CA  ASN   161      -5.392  -1.489  -0.548  1.00 52.54      A      
ATOM   1872  HA  ASN   161      22.949  15.738 -26.370  1.00  0.00      A      
ATOM   1873  CB  ASN   161      -3.078   4.414   2.052  1.00 53.80      A      
ATOM   1874  HB2 ASN   161      12.026  10.527  -2.078  1.00  0.00      A      
ATOM   1875  HB3 ASN   161      -2.577  -5.072  -2.215  1.00  0.00      A      
ATOM   1876  CG  ASN   161       0.154  -3.889  -0.506  1.00 55.14      A      
ATOM   1877  OD1 ASN   161       1.452   0.840   4.248  1.00 55.64      A      
ATOM   1878  ND2 ASN   161       1.484  14.781  -0.356  1.00 55.71      A      
ATOM   1879 HD21 ASN   161       3.707  27.735 -14.396  1.00  0.00      A      
ATOM   1880 HD22 ASN   161     -13.558  23.334   3.644  1.00  0.00      A      
ATOM   1881  C   ASN   161       3.096  11.015   1.263  1.00 53.11      A      
ATOM   1882  O   ASN   161       4.294   3.880   5.336  1.00 53.90      A      
ATOM   1883  N   PRO   162       0.180   1.926   0.089  1.00 53.27      A      
ATOM   1884  CD  PRO   162       2.296   3.342   5.351  1.00 53.28      A      
ATOM   1885  HD2 PRO   162       4.925   2.530   5.161  1.00  0.00      A      
ATOM   1886  HD3 PRO   162      -6.291   5.446  32.176  1.00  0.00      A      
ATOM   1887  CG  PRO   162       3.543  -6.491  -1.557  1.00 53.56      A      
ATOM   1888  HG2 PRO   162      -1.854  -1.531  -1.355  1.00  0.00      A      
ATOM   1889  HG3 PRO   162       7.808   0.953  -9.928  1.00  0.00      A      
ATOM   1890  CB  PRO   162       0.286   0.600   4.773  1.00 53.23      A      
ATOM   1891  HB2 PRO   162      -7.402  11.914  24.369  1.00  0.00      A      
ATOM   1892  HB3 PRO   162       6.658  -9.238   1.080  1.00  0.00      A      
ATOM   1893  CA  PRO   162      -0.786   1.263   0.612  1.00 53.11      A      
ATOM   1894  HA  PRO   162       1.302 -10.569   6.677  1.00  0.00      A      
ATOM   1895  C   PRO   162      -1.023   8.244  -0.876  1.00 52.83      A      
ATOM   1896  O   PRO   162      -0.791   1.185   2.587  1.00 53.16      A      
ATOM   1897  N   ASN   163       7.042   7.906  -0.185  1.00 52.11      A      
ATOM   1898  H   ASN   163      -5.507  12.900 -10.518  1.00  0.00      A      
ATOM   1899  CA  ASN   163      -5.115  -1.772   5.167  1.00 51.44      A      
ATOM   1900  HA  ASN   163       5.343  30.842  17.215  1.00  0.00      A      
ATOM   1901  CB  ASN   163      -0.637  -4.898  -1.688  1.00 52.98      A      
ATOM   1902  HB2 ASN   163       7.032  14.315   2.328  1.00  0.00      A      
ATOM   1903  HB3 ASN   163       8.710  -9.996 -18.646  1.00  0.00      A      
ATOM   1904  CG  ASN   163      -3.306   1.323  -4.759  1.00 54.17      A      
ATOM   1905  OD1 ASN   163       0.479  -6.760   8.908  1.00 55.26      A      
ATOM   1906  ND2 ASN   163      -3.005   4.925  -1.278  1.00 55.03      A      
ATOM   1907 HD21 ASN   163     -12.608  10.593 -14.045  1.00  0.00      A      
ATOM   1908 HD22 ASN   163       3.167  -7.701 -20.482  1.00  0.00      A      
ATOM   1909  C   ASN   163       0.336  -2.499  10.218  1.00 49.94      A      
ATOM   1910  O   ASN   163      -3.798  -5.724   2.842  1.00 49.67      A      
ATOM   1911  N   MET   164      -1.248  -0.520   2.757  1.00 48.82      A      
ATOM   1912  H   MET   164      19.001 -11.000 -30.818  1.00  0.00      A      
ATOM   1913  CA  MET   164       1.178   3.737  -2.091  1.00 47.72      A      
ATOM   1914  HA  MET   164       3.375   1.606  -5.682  1.00  0.00      A      
ATOM   1915  CB  MET   164       3.554  -1.154  -1.578  1.00 49.14      A      
ATOM   1916  HB2 MET   164       9.830 -10.532 -11.621  1.00  0.00      A      
ATOM   1917  HB3 MET   164     -13.272  12.279 -21.517  1.00  0.00      A      
ATOM   1918  CG  MET   164       7.361   2.680  -0.540  1.00 51.59      A      
ATOM   1919  HG2 MET   164       3.284  -7.606  -3.882  1.00  0.00      A      
ATOM   1920  HG3 MET   164     -10.142  -6.170  -6.714  1.00  0.00      A      
ATOM   1921  SD  MET   164      -0.971   5.320  -3.174  1.00 54.07      A      
ATOM   1922  CE  MET   164       6.045   1.095   1.149  1.00 52.38      A      
ATOM   1923  HE1 MET   164       7.708 -10.078   6.049  1.00  0.00      A      
ATOM   1924  HE2 MET   164     -11.706  -3.643   8.633  1.00  0.00      A      
ATOM   1925  HE3 MET   164      -9.015  10.915  32.191  1.00  0.00      A      
ATOM   1926  C   MET   164       4.000   1.482  -1.827  1.00 45.97      A      
ATOM   1927  O   MET   164      -0.625  -4.956  -1.350  1.00 44.99      A      
ATOM   1928  N   HIP   165       5.005   3.215   0.730  1.00 44.12      A      
ATOM   1929  H   HIP   165     -11.365 -20.679   4.771  1.00  0.00      A      
ATOM   1930  CA  HIP   165       0.528   3.635   7.490  1.00 42.78      A      
ATOM   1931  HA  HIP   165      -3.388  33.525   1.993  1.00  0.00      A      
ATOM   1932  CB  HIP   165      -4.364   5.058   2.771  1.00 42.93      A      
ATOM   1933  HB2 HIP   165       0.430 -17.584   4.012  1.00  0.00      A      
ATOM   1934  HB3 HIP   165      -3.063  -0.607   0.798  1.00  0.00      A      
ATOM   1935  CG  HIP   165      -2.997   6.021   8.335  1.00 43.33      A      
ATOM   1936  ND1 HIP   165      -7.126   2.365   5.461  1.00 43.52      A      
ATOM   1937  HD1 HIP   165     -19.653 -26.045 -30.053  1.00  0.00      A      
ATOM   1938  CE1 HIP   165      -1.928  -0.234  -8.599  1.00 43.56      A      
ATOM   1939  HE1 HIP   165      -6.287  -3.167   3.334  1.00  0.00      A      
ATOM   1940  NE2 HIP   165       2.451  -1.698 -12.359  1.00 43.47      A      
ATOM   1941  HE2 HIP   165      15.363   2.156  -2.408  1.00  0.00      A      
ATOM   1942  CD2 HIP   165       6.165   7.442  -4.691  1.00 43.70      A      
ATOM   1943  HD2 HIP   165       1.576   6.126  14.424  1.00  0.00      A      
ATOM   1944  C   HIP   165      -4.549  -5.079   4.512  1.00 41.74      A      
ATOM   1945  O   HIP   165       1.131  -4.326   2.561  1.00 41.28      A      
ATOM   1946  N   MET   166      -3.268   2.565   1.831  1.00 40.57      A      
ATOM   1947  H   MET   166       6.347 -18.187  -9.818  1.00  0.00      A      
ATOM   1948  CA  MET   166       2.072   1.798  -1.870  1.00 39.87      A      
ATOM   1949  HA  MET   166       9.877  -9.260  10.907  1.00  0.00      A      
ATOM   1950  CB  MET   166      -3.905   3.185  -2.767  1.00 39.87      A      
ATOM   1951  HB2 MET   166       1.413  16.419   6.455  1.00  0.00      A      
ATOM   1952  HB3 MET   166       1.857   0.157 -24.005  1.00  0.00      A      
ATOM   1953  CG  MET   166      -7.000  -0.087  -1.377  1.00 39.82      A      
ATOM   1954  HG2 MET   166      -6.227  -2.186  -1.930  1.00  0.00      A      
ATOM   1955  HG3 MET   166     -13.040   4.690   7.200  1.00  0.00      A      
ATOM   1956  SD  MET   166      -2.717  -3.444   3.552  1.00 40.09      A      
ATOM   1957  CE  MET   166      -0.898   0.641  -7.994  1.00 39.31      A      
ATOM   1958  HE1 MET   166       5.687   8.734 -20.637  1.00  0.00      A      
ATOM   1959  HE2 MET   166      -8.694   1.614  -6.891  1.00  0.00      A      
ATOM   1960  HE3 MET   166      -8.017   5.518   7.992  1.00  0.00      A      
ATOM   1961  C   MET   166      -1.532   2.964   5.248  1.00 39.65      A      
ATOM   1962  O   MET   166      -5.137  -1.473   0.011  1.00 39.22      A      
ATOM   1963  N   ALA   167       3.157   3.984  -2.444  1.00 39.41      A      
ATOM   1964  H   ALA   167      13.366   1.813 -35.875  1.00  0.00      A      
ATOM   1965  CA  ALA   167       0.721   6.398  -3.230  1.00 39.71      A      
ATOM   1966  HA  ALA   167      -6.038   6.553  32.919  1.00  0.00      A      
ATOM   1967  CB  ALA   167      -1.851   0.378   2.290  1.00 39.56      A      
ATOM   1968  HB1 ALA   167      -4.221 -11.579   6.478  1.00  0.00      A      
ATOM   1969  HB2 ALA   167      -1.770  12.741 -30.577  1.00  0.00      A      
ATOM   1970  HB3 ALA   167      20.159   3.663   2.252  1.00  0.00      A      
ATOM   1971  C   ALA   167      -1.019   4.159  -5.391  1.00 39.80      A      
ATOM   1972  O   ALA   167      -0.117   3.925   5.044  1.00 39.25      A      
ATOM   1973  N   ASP   168       3.504   8.056  -0.837  1.00 40.13      A      
ATOM   1974  H   ASP   168       3.776   9.198 -10.236  1.00  0.00      A      
ATOM   1975  CA  ASP   168      -5.937  -2.888  -2.667  1.00 40.03      A      
ATOM   1976  HA  ASP   168       3.485   0.929   7.893  1.00  0.00      A      
ATOM   1977  CB  ASP   168      -2.058   5.908  -0.986  1.00 41.10      A      
ATOM   1978  HB2 ASP   168     -10.869   0.244  -5.995  1.00  0.00      A      
ATOM   1979  HB3 ASP   168      14.288 -10.157  17.605  1.00  0.00      A      
ATOM   1980  CG  ASP   168      -7.869   2.181  -0.264  1.00 41.58      A      
ATOM   1981  OD1 ASP   168      -1.108  -1.311  -1.489  1.00 41.41      A      
ATOM   1982  OD2 ASP   168       6.142   2.268   5.948  1.00 43.06      A      
ATOM   1983  C   ASP   168      -6.433   3.524   0.880  1.00 39.68      A      
ATOM   1984  O   ASP   168       3.777   0.064  -3.433  1.00 39.84      A      
ATOM   1985  N   ILE   169       6.760   0.143  -3.059  1.00 39.13      A      
ATOM   1986  H   ILE   169     -37.694   7.741 -44.260  1.00  0.00      A      
ATOM   1987  CA  ILE   169      -5.163  -3.268   1.534  1.00 38.99      A      
ATOM   1988  HA  ILE   169     -12.868 -17.393   1.444  1.00  0.00      A      
ATOM   1989  CB  ILE   169       0.196   8.941   2.279  1.00 38.67      A      
ATOM   1990  HB  ILE   169       2.404  16.587   7.806  1.00  0.00      A      
ATOM   1991  CG2 ILE   169      -2.700  -1.053  -0.110  1.00 38.20      A      
ATOM   1992 HG21 ILE   169       8.357  -6.973  -1.564  1.00  0.00      A      
ATOM   1993 HG22 ILE   169       1.705  -7.578  16.788  1.00  0.00      A      
ATOM   1994 HG23 ILE   169       2.751   5.897 -14.184  1.00  0.00      A      
ATOM   1995  CG1 ILE   169       3.457   2.370   2.217  1.00 39.01      A      
ATOM   1996 HG12 ILE   169      -9.181  -1.388 -18.203  1.00  0.00      A      
ATOM   1997 HG13 ILE   169      -0.963  -8.432   6.810  1.00  0.00      A      
ATOM   1998  CD1 ILE   169      -0.077  -7.039   0.020  1.00 37.87      A      
ATOM   1999 HD11 ILE   169       1.009  13.861   0.200  1.00  0.00      A      
ATOM   2000 HD12 ILE   169      -8.343  -2.061  -7.268  1.00  0.00      A      
ATOM   2001 HD13 ILE   169       5.253   5.964   0.140  1.00  0.00      A      
ATOM   2002  C   ILE   169       1.893   0.088   2.681  1.00 39.09      A      
ATOM   2003  O   ILE   169       2.540   0.733  -2.524  1.00 38.97      A      
ATOM   2004  N   ALA   170       2.145   5.700   7.523  1.00 39.12      A      
ATOM   2005  H   ALA   170       3.954   1.197  14.482  1.00  0.00      A      
ATOM   2006  CA  ALA   170      -3.247  -8.256   7.963  1.00 39.28      A      
ATOM   2007  HA  ALA   170     -26.933  13.379  -6.551  1.00  0.00      A      
ATOM   2008  CB  ALA   170       7.492  -6.706  -3.785  1.00 38.86      A      
ATOM   2009  HB1 ALA   170      10.329  -2.368  12.294  1.00  0.00      A      
ATOM   2010  HB2 ALA   170      15.408  12.767 -21.749  1.00  0.00      A      
ATOM   2011  HB3 ALA   170      20.333  22.141  10.816  1.00  0.00      A      
ATOM   2012  C   ALA   170      -1.881   2.343  -5.338  1.00 39.22      A      
ATOM   2013  O   ALA   170      -2.040   0.298  -5.891  1.00 39.54      A      
ATOM   2014  N   GLY   171       4.475  12.092  -0.363  1.00 39.42      A      
ATOM   2015  H   GLY   171      -2.756 -14.863   1.141  1.00  0.00      A      
ATOM   2016  CA  GLY   171       2.763  -5.638  -3.580  1.00 39.49      A      
ATOM   2017  HA2 GLY   171      -3.508  18.798  10.335  1.00  0.00      A      
ATOM   2018  HA3 GLY   171      14.906  25.941 -10.170  1.00  0.00      A      
ATOM   2019  C   GLY   171      -4.049   6.149   7.733  1.00 39.63      A      
ATOM   2020  O   GLY   171      -5.322   5.021   2.296  1.00 40.20      A      
ATOM   2021  N   VAL   172      -1.314  -5.680  -3.248  1.00 39.10      A      
ATOM   2022  H   VAL   172      -5.493  -7.998  -5.049  1.00  0.00      A      
ATOM   2023  CA  VAL   172       5.027   5.723   4.125  1.00 38.32      A      
ATOM   2024  HA  VAL   172     -14.440   3.165   9.263  1.00  0.00      A      
ATOM   2025  CB  VAL   172      -3.609  -1.427  -3.703  1.00 37.96      A      
ATOM   2026  HB  VAL   172       4.835   0.712   6.631  1.00  0.00      A      
ATOM   2027  CG1 VAL   172      -2.402   3.188   4.924  1.00 37.29      A      
ATOM   2028 HG11 VAL   172     -11.485  -7.802  24.765  1.00  0.00      A      
ATOM   2029 HG12 VAL   172      -4.066  -3.904  -3.471  1.00  0.00      A      
ATOM   2030 HG13 VAL   172       9.974  -3.036   4.120  1.00  0.00      A      
ATOM   2031  CG2 VAL   172      -0.614   1.961   4.259  1.00 36.95      A      
ATOM   2032 HG21 VAL   172      -1.601  15.514   3.689  1.00  0.00      A      
ATOM   2033 HG22 VAL   172      36.481  14.750 -12.628  1.00  0.00      A      
ATOM   2034 HG23 VAL   172      22.285 -13.317  -4.393  1.00  0.00      A      
ATOM   2035  C   VAL   172       5.646   1.249   7.900  1.00 38.54      A      
ATOM   2036  O   VAL   172       0.230   8.411  -4.247  1.00 38.62      A      
ATOM   2037  N   ALA   173       2.076  -1.660   0.331  1.00 38.84      A      
ATOM   2038  H   ALA   173      -9.565  11.190 -32.449  1.00  0.00      A      
ATOM   2039  CA  ALA   173      -9.970  -6.685   2.309  1.00 39.97      A      
ATOM   2040  HA  ALA   173     -10.407   9.732   2.636  1.00  0.00      A      
ATOM   2041  CB  ALA   173       1.266  -2.785   0.320  1.00 40.03      A      
ATOM   2042  HB1 ALA   173       6.853  20.240 -29.563  1.00  0.00      A      
ATOM   2043  HB2 ALA   173     -39.182  -9.349   9.342  1.00  0.00      A      
ATOM   2044  HB3 ALA   173      -1.031   5.032   6.055  1.00  0.00      A      
ATOM   2045  C   ALA   173      14.141   3.214  -9.060  1.00 40.98      A      
ATOM   2046  O   ALA   173      -3.710  -5.082   6.219  1.00 40.48      A      
ATOM   2047  N   LYS   174       2.584  -1.866  -0.226  1.00 41.96      A      
ATOM   2048  H   LYS   174      19.842  -6.317  13.765  1.00  0.00      A      
ATOM   2049  CA  LYS   174       6.184   0.068  -6.473  1.00 43.33      A      
ATOM   2050  HA  LYS   174      -2.970  -7.099 -15.460  1.00  0.00      A      
ATOM   2051  CB  LYS   174       8.648  -4.332  -1.455  1.00 43.85      A      
ATOM   2052  HB2 LYS   174      11.888  -8.844  -4.203  1.00  0.00      A      
ATOM   2053  HB3 LYS   174      -0.134 -11.451 -10.468  1.00  0.00      A      
ATOM   2054  CG  LYS   174      -6.052  -2.442  -1.878  1.00 44.42      A      
ATOM   2055  HG2 LYS   174      -1.063  20.166  21.993  1.00  0.00      A      
ATOM   2056  HG3 LYS   174      29.354  20.663  11.412  1.00  0.00      A      
ATOM   2057  CD  LYS   174       1.734  -8.791  -3.073  1.00 45.57      A      
ATOM   2058  HD2 LYS   174       4.551   2.876   8.490  1.00  0.00      A      
ATOM   2059  HD3 LYS   174      -1.965 -10.519 -23.507  1.00  0.00      A      
ATOM   2060  CE  LYS   174       4.963  -0.461   3.557  1.00 46.35      A      
ATOM   2061  HE2 LYS   174      -1.352   5.625   8.439  1.00  0.00      A      
ATOM   2062  HE3 LYS   174      -1.707  -8.315   4.703  1.00  0.00      A      
ATOM   2063  NZ  LYS   174       1.012  -3.843  -0.065  1.00 46.51      A      
ATOM   2064  HZ1 LYS   174     -13.954 -28.621   5.577  1.00  0.00      A      
ATOM   2065  HZ2 LYS   174      19.050  -4.399  -7.387  1.00  0.00      A      
ATOM   2066  HZ3 LYS   174       0.528   7.948  -7.731  1.00  0.00      A      
ATOM   2067  C   LYS   174       0.376   5.691   7.417  1.00 43.64      A      
ATOM   2068  O   LYS   174      -1.160  -1.239   5.853  1.00 43.96      A      
ATOM   2069  N   ILE   175       1.390   3.835  -5.172  1.00 44.04      A      
ATOM   2070  H   ILE   175      -6.640  -3.806  -9.966  1.00  0.00      A      
ATOM   2071  CA  ILE   175       1.720   0.630   3.509  1.00 44.55      A      
ATOM   2072  HA  ILE   175     -19.144   7.247   1.612  1.00  0.00      A      
ATOM   2073  CB  ILE   175      -1.589   0.756   3.714  1.00 44.34      A      
ATOM   2074  HB  ILE   175      13.021   8.047  -1.789  1.00  0.00      A      
ATOM   2075  CG2 ILE   175       2.749  -3.446  -0.670  1.00 44.55      A      
ATOM   2076 HG21 ILE   175      17.500  -8.937  -0.347  1.00  0.00      A      
ATOM   2077 HG22 ILE   175      -5.670  -5.774   0.762  1.00  0.00      A      
ATOM   2078 HG23 ILE   175      10.177 -11.741 -13.220  1.00  0.00      A      
ATOM   2079  CG1 ILE   175      -6.964   6.104  -2.717  1.00 44.08      A      
ATOM   2080 HG12 ILE   175      12.775  19.751 -14.423  1.00  0.00      A      
ATOM   2081 HG13 ILE   175      -8.834   1.243   5.310  1.00  0.00      A      
ATOM   2082  CD1 ILE   175      -1.424   1.058   0.204  1.00 43.68      A      
ATOM   2083 HD11 ILE   175       9.300   4.803  -7.145  1.00  0.00      A      
ATOM   2084 HD12 ILE   175       5.291  14.562 -20.145  1.00  0.00      A      
ATOM   2085 HD13 ILE   175      -3.100   8.210 -17.192  1.00  0.00      A      
ATOM   2086  C   ILE   175      -0.134   6.694  -1.440  1.00 45.25      A      
ATOM   2087  O   ILE   175       7.250  -0.559   0.758  1.00 45.25      A      
ATOM   2088  N   ALA   176      -2.904  -4.899   5.015  1.00 45.54      A      
ATOM   2089  H   ALA   176      -0.992  14.832  -5.007  1.00  0.00      A      
ATOM   2090  CA  ALA   176       3.158   6.692  -1.748  1.00 45.89      A      
ATOM   2091  HA  ALA   176      10.583  19.997   6.341  1.00  0.00      A      
ATOM   2092  CB  ALA   176      -2.012  -6.104   2.111  1.00 45.40      A      
ATOM   2093  HB1 ALA   176      -2.371  -8.819   4.269  1.00  0.00      A      
ATOM   2094  HB2 ALA   176      -8.348  -6.613   5.462  1.00  0.00      A      
ATOM   2095  HB3 ALA   176      11.142   0.821  13.274  1.00  0.00      A      
ATOM   2096  C   ALA   176       4.155  -7.105   0.656  1.00 46.43      A      
ATOM   2097  O   ALA   176       1.228  -0.885  -1.949  1.00 46.35      A      
ATOM   2098  N   ARG   177       3.490  -4.622   4.181  1.00 47.35      A      
ATOM   2099  H   ARG   177      -2.151  -5.798  -6.070  1.00  0.00      A      
ATOM   2100  CA  ARG   177     -11.026   2.851   5.729  1.00 48.45      A      
ATOM   2101  HA  ARG   177     -18.620  10.242   4.471  1.00  0.00      A      
ATOM   2102  CB  ARG   177      -3.134   0.738   1.764  1.00 49.25      A      
ATOM   2103  HB2 ARG   177       3.276  -1.898  -7.939  1.00  0.00      A      
ATOM   2104  HB3 ARG   177      24.182  23.694  -3.851  1.00  0.00      A      
ATOM   2105  CG  ARG   177       3.666   6.412  -5.210  1.00 50.54      A      
ATOM   2106  HG2 ARG   177       5.813   0.967   4.979  1.00  0.00      A      
ATOM   2107  HG3 ARG   177      12.615 -10.638  14.056  1.00  0.00      A      
ATOM   2108  CD  ARG   177      -2.583   0.985   1.821  1.00 50.97      A      
ATOM   2109  HD2 ARG   177     -21.656   7.696   0.491  1.00  0.00      A      
ATOM   2110  HD3 ARG   177       1.010   5.928  -9.553  1.00  0.00      A      
ATOM   2111  NE  ARG   177       0.167   0.622  -0.488  1.00 51.40      A      
ATOM   2112  HE  ARG   177     -28.790  10.198   6.193  1.00  0.00      A      
ATOM   2113  CZ  ARG   177      -3.012  -0.750   0.377  1.00 51.53      A      
ATOM   2114  NH1 ARG   177       0.333   0.712  -2.586  1.00 50.97      A      
ATOM   2115 HH11 ARG   177       5.519   4.165  13.954  1.00  0.00      A      
ATOM   2116 HH12 ARG   177      -3.553 -12.159  14.478  1.00  0.00      A      
ATOM   2117  NH2 ARG   177       2.179  -6.539  12.536  1.00 51.54      A      
ATOM   2118 HH21 ARG   177     -11.902  23.800  -1.121  1.00  0.00      A      
ATOM   2119 HH22 ARG   177     -40.388 -13.945  -5.875  1.00  0.00      A      
ATOM   2120  C   ARG   177      -0.550   1.696   1.084  1.00 48.83      A      
ATOM   2121  O   ARG   177       3.332  -2.296   8.407  1.00 48.83      A      
ATOM   2122  N   LYS   178       7.435   0.961  -5.837  1.00 49.16      A      
ATOM   2123  H   LYS   178      12.146   7.717   2.891  1.00  0.00      A      
ATOM   2124  CA  LYS   178      -3.344  -9.611   3.518  1.00 49.49      A      
ATOM   2125  HA  LYS   178      20.443 -29.780  -3.461  1.00  0.00      A      
ATOM   2126  CB  LYS   178      -2.841   1.954  -0.006  1.00 50.42      A      
ATOM   2127  HB2 LYS   178      -5.910  12.559   7.168  1.00  0.00      A      
ATOM   2128  HB3 LYS   178      -6.674  -3.030  -2.525  1.00  0.00      A      
ATOM   2129  CG  LYS   178      -6.096  -8.161   4.458  1.00 52.07      A      
ATOM   2130  HG2 LYS   178     -13.418  -5.295  -3.023  1.00  0.00      A      
ATOM   2131  HG3 LYS   178      -4.011 -28.484 -12.229  1.00  0.00      A      
ATOM   2132  CD  LYS   178      -0.346  -0.878   5.637  1.00 53.06      A      
ATOM   2133  HD2 LYS   178     -10.291   3.660   6.952  1.00  0.00      A      
ATOM   2134  HD3 LYS   178      -2.607   9.451  17.327  1.00  0.00      A      
ATOM   2135  CE  LYS   178       0.064  10.657  -7.066  1.00 53.99      A      
ATOM   2136  HE2 LYS   178      -0.563 -12.527  11.974  1.00  0.00      A      
ATOM   2137  HE3 LYS   178      -0.807  -4.564   0.861  1.00  0.00      A      
ATOM   2138  NZ  LYS   178       3.582  -6.018  -0.732  1.00 53.88      A      
ATOM   2139  HZ1 LYS   178       2.128  -5.426  -2.584  1.00  0.00      A      
ATOM   2140  HZ2 LYS   178      -1.935 -10.672   5.484  1.00  0.00      A      
ATOM   2141  HZ3 LYS   178      14.323  -3.537  -7.717  1.00  0.00      A      
ATOM   2142  C   LYS   178       1.484   9.457  -2.838  1.00 48.91      A      
ATOM   2143  O   LYS   178      -5.046   4.604   3.705  1.00 48.72      A      
ATOM   2144  N   HID   179      -1.662  -0.518  -2.276  1.00 48.34      A      
ATOM   2145  H   HID   179      13.934  16.158  13.709  1.00  0.00      A      
ATOM   2146  CA  HID   179       2.937  -0.607   0.013  1.00 47.41      A      
ATOM   2147  HA  HID   179      21.618  26.441 -14.199  1.00  0.00      A      
ATOM   2148  CB  HID   179      -5.585  -1.117   5.508  1.00 48.19      A      
ATOM   2149  HB2 HID   179      -1.106  -0.685 -14.303  1.00  0.00      A      
ATOM   2150  HB3 HID   179      19.374   2.660  10.581  1.00  0.00      A      
ATOM   2151  CG  HID   179       5.476   0.626   0.689  1.00 49.04      A      
ATOM   2152  ND1 HID   179       3.955   3.384  -1.773  1.00 49.69      A      
ATOM   2153  HD1 HID   179      -3.611   0.835 -25.259  1.00  0.00      A      
ATOM   2154  CE1 HID   179      -3.175  -3.245  -2.049  1.00 49.62      A      
ATOM   2155  HE1 HID   179      -5.092   2.134   6.508  1.00  0.00      A      
ATOM   2156  NE2 HID   179       1.279   1.725  -6.226  1.00 49.53      A      
ATOM   2157  CD2 HID   179      -1.638   2.798  -0.572  1.00 49.25      A      
ATOM   2158  HD2 HID   179       1.474   8.519   3.354  1.00  0.00      A      
ATOM   2159  C   HID   179       1.682   7.321  -3.034  1.00 46.51      A      
ATOM   2160  O   HID   179      -3.866   2.338   4.481  1.00 46.69      A      
ATOM   2161  N   GLY   180       5.848   1.744  -1.856  1.00 45.17      A      
ATOM   2162  H   GLY   180      -2.110  15.001   9.842  1.00  0.00      A      
ATOM   2163  CA  GLY   180       1.025  -2.383   7.844  1.00 43.46      A      
ATOM   2164  HA2 GLY   180      -1.440 -31.628  10.347  1.00  0.00      A      
ATOM   2165  HA3 GLY   180     -11.713  -7.391  18.682  1.00  0.00      A      
ATOM   2166  C   GLY   180      -3.474   0.502  -0.067  1.00 42.37      A      
ATOM   2167  O   GLY   180      -3.838   0.519  -2.422  1.00 42.20      A      
ATOM   2168  N   ALA   181      -2.742   0.789   7.297  1.00 40.55      A      
ATOM   2169  H   ALA   181       4.934  -5.777 -26.154  1.00  0.00      A      
ATOM   2170  CA  ALA   181      -4.925   4.232  -4.747  1.00 39.03      A      
ATOM   2171  HA  ALA   181     -11.055  33.462  -2.999  1.00  0.00      A      
ATOM   2172  CB  ALA   181      -0.815  -1.942  -1.268  1.00 38.65      A      
ATOM   2173  HB1 ALA   181      -5.663   6.591 -17.190  1.00  0.00      A      
ATOM   2174  HB2 ALA   181      28.162 -10.020  24.054  1.00  0.00      A      
ATOM   2175  HB3 ALA   181       0.098  -0.877  -1.584  1.00  0.00      A      
ATOM   2176  C   ALA   181      -4.978   3.997   4.241  1.00 37.83      A      
ATOM   2177  O   ALA   181      -3.524   4.198   0.766  1.00 37.95      A      
ATOM   2178  N   THR   182       1.453   1.885  -4.832  1.00 36.26      A      
ATOM   2179  H   THR   182      -0.266  -8.704  -6.012  1.00  0.00      A      
ATOM   2180  CA  THR   182       1.280   4.376   7.043  1.00 34.61      A      
ATOM   2181  HA  THR   182      20.910   7.939  -3.173  1.00  0.00      A      
ATOM   2182  CB  THR   182       0.994  -2.943  -6.850  1.00 34.67      A      
ATOM   2183  HB  THR   182       7.961  18.012   1.619  1.00  0.00      A      
ATOM   2184  CG2 THR   182       0.889  -0.259   5.309  1.00 34.67      A      
ATOM   2185 HG21 THR   182      17.298   5.172  13.933  1.00  0.00      A      
ATOM   2186 HG22 THR   182      -2.210   6.401  -2.868  1.00  0.00      A      
ATOM   2187 HG23 THR   182      21.799   3.328 -11.997  1.00  0.00      A      
ATOM   2188  OG1 THR   182       4.654  -0.145   0.604  1.00 34.64      A      
ATOM   2189  HG1 THR   182      21.275  -4.730  -7.435  1.00  0.00      A      
ATOM   2190  C   THR   182      -4.619  -1.450  -1.935  1.00 33.42      A      
ATOM   2191  O   THR   182       1.839  -3.210   4.872  1.00 32.26      A      
ATOM   2192  N   VAL   183       7.178   7.968   1.282  1.00 32.28      A      
ATOM   2193  H   VAL   183      10.082   1.530  -3.717  1.00  0.00      A      
ATOM   2194  CA  VAL   183      -5.309  -0.220  -5.802  1.00 31.40      A      
ATOM   2195  HA  VAL   183     -11.584   0.134  -1.948  1.00  0.00      A      
ATOM   2196  CB  VAL   183       5.086  -1.680   2.327  1.00 31.08      A      
ATOM   2197  HB  VAL   183      15.567   4.942  -5.324  1.00  0.00      A      
ATOM   2198  CG1 VAL   183       5.128   8.847  -3.049  1.00 30.10      A      
ATOM   2199 HG11 VAL   183      -4.646  14.099   9.280  1.00  0.00      A      
ATOM   2200 HG12 VAL   183      -3.527   4.563   4.173  1.00  0.00      A      
ATOM   2201 HG13 VAL   183      -6.186 -10.075 -17.891  1.00  0.00      A      
ATOM   2202  CG2 VAL   183       4.258   0.478   2.415  1.00 30.51      A      
ATOM   2203 HG21 VAL   183      13.189   9.384 -30.845  1.00  0.00      A      
ATOM   2204 HG22 VAL   183      -0.735  -3.666  20.640  1.00  0.00      A      
ATOM   2205 HG23 VAL   183       6.762 -38.909 -15.995  1.00  0.00      A      
ATOM   2206  C   VAL   183      -1.781   8.227  -2.719  1.00 31.15      A      
ATOM   2207  O   VAL   183       2.413  -0.093  -0.094  1.00 30.86      A      
ATOM   2208  N   VAL   184      -2.167  -6.984  -3.953  1.00 30.50      A      
ATOM   2209  H   VAL   184       8.068 -10.721 -15.005  1.00  0.00      A      
ATOM   2210  CA  VAL   184       2.171   7.061   0.660  1.00 30.49      A      
ATOM   2211  HA  VAL   184      -7.322   8.405   5.488  1.00  0.00      A      
ATOM   2212  CB  VAL   184       0.190   2.661   0.845  1.00 30.50      A      
ATOM   2213  HB  VAL   184      -2.393   0.105  -2.693  1.00  0.00      A      
ATOM   2214  CG1 VAL   184      -1.181   0.868  -0.220  1.00 29.69      A      
ATOM   2215 HG11 VAL   184      -4.507 -13.359 -30.624  1.00  0.00      A      
ATOM   2216 HG12 VAL   184      -4.670  23.308   0.691  1.00  0.00      A      
ATOM   2217 HG13 VAL   184      -0.894 -15.448  -2.365  1.00  0.00      A      
ATOM   2218  CG2 VAL   184       7.112   5.024   1.288  1.00 29.76      A      
ATOM   2219 HG21 VAL   184     -25.448  -8.750  10.243  1.00  0.00      A      
ATOM   2220 HG22 VAL   184      -1.386  15.494  -8.174  1.00  0.00      A      
ATOM   2221 HG23 VAL   184     -27.883 -16.300   6.057  1.00  0.00      A      
ATOM   2222  C   VAL   184      -9.296   1.448   7.252  1.00 30.24      A      
ATOM   2223  O   VAL   184       8.983  -1.034  -7.113  1.00 30.56      A      
ATOM   2224  N   VAL   185      -2.014   3.310   6.576  1.00 30.13      A      
ATOM   2225  H   VAL   185     -14.136   4.683   1.311  1.00  0.00      A      
ATOM   2226  CA  VAL   185       0.911  -1.565   5.295  1.00 29.57      A      
ATOM   2227  HA  VAL   185     -11.569  -8.759 -15.565  1.00  0.00      A      
ATOM   2228  CB  VAL   185       3.032  -6.669  -4.118  1.00 29.70      A      
ATOM   2229  HB  VAL   185      -9.322  -0.577   2.180  1.00  0.00      A      
ATOM   2230  CG1 VAL   185      -1.843   0.796  -4.995  1.00 29.74      A      
ATOM   2231 HG11 VAL   185       5.127   3.167   1.196  1.00  0.00      A      
ATOM   2232 HG12 VAL   185       5.748  -8.659   6.793  1.00  0.00      A      
ATOM   2233 HG13 VAL   185     -10.191  -0.444   6.577  1.00  0.00      A      
ATOM   2234  CG2 VAL   185       4.613   3.652  -0.035  1.00 30.06      A      
ATOM   2235 HG21 VAL   185       0.159  -6.217   6.148  1.00  0.00      A      
ATOM   2236 HG22 VAL   185      30.747  10.040  21.878  1.00  0.00      A      
ATOM   2237 HG23 VAL   185      -1.610  -1.905  -9.558  1.00  0.00      A      
ATOM   2238  C   VAL   185      -6.246   3.955   3.231  1.00 29.32      A      
ATOM   2239  O   VAL   185      -1.187  -1.344  -1.777  1.00 28.49      A      
ATOM   2240  N   ASP   186       5.109  -7.941  -0.755  1.00 28.70      A      
ATOM   2241  H   ASP   186      20.469 -11.596  -9.357  1.00  0.00      A      
ATOM   2242  CA  ASP   186       0.270   4.719  -1.311  1.00 28.87      A      
ATOM   2243  HA  ASP   186      12.776  -3.289   4.111  1.00  0.00      A      
ATOM   2244  CB  ASP   186      -3.952   0.921   3.561  1.00 29.87      A      
ATOM   2245  HB2 ASP   186     -15.524   9.216  19.117  1.00  0.00      A      
ATOM   2246  HB3 ASP   186       2.717  22.876  12.041  1.00  0.00      A      
ATOM   2247  CG  ASP   186       0.701  -5.857   4.311  1.00 30.50      A      
ATOM   2248  OD1 ASP   186      -0.293  -2.723   0.907  1.00 30.86      A      
ATOM   2249  OD2 ASP   186      -2.998   0.485  -3.175  1.00 31.91      A      
ATOM   2250  C   ASP   186      -3.861  -0.444  -6.519  1.00 28.15      A      
ATOM   2251  O   ASP   186       1.537  -6.904   4.137  1.00 28.75      A      
ATOM   2252  N   ASN   187      -6.154   2.953   1.481  1.00 27.43      A      
ATOM   2253  H   ASN   187       5.556 -24.030   0.460  1.00  0.00      A      
ATOM   2254  CA  ASN   187       4.232  -7.874   3.340  1.00 26.63      A      
ATOM   2255  HA  ASN   187       0.196  -2.342  17.644  1.00  0.00      A      
ATOM   2256  CB  ASN   187       0.745   0.659  -3.406  1.00 26.07      A      
ATOM   2257  HB2 ASN   187      21.868  -8.574 -11.636  1.00  0.00      A      
ATOM   2258  HB3 ASN   187      -6.073   2.526  -7.524  1.00  0.00      A      
ATOM   2259  CG  ASN   187      -3.994  -7.959   4.542  1.00 25.92      A      
ATOM   2260  OD1 ASN   187       2.457  -0.920  -6.271  1.00 26.95      A      
ATOM   2261  ND2 ASN   187       5.549  -2.199  -0.609  1.00 25.61      A      
ATOM   2262 HD21 ASN   187       5.349   8.834   7.774  1.00  0.00      A      
ATOM   2263 HD22 ASN   187       5.221 -15.931 -10.051  1.00  0.00      A      
ATOM   2264  C   ASN   187       4.489   4.054  -3.601  1.00 26.82      A      
ATOM   2265  O   ASN   187      -3.495   9.875   0.238  1.00 25.75      A      
ATOM   2266  N   THR   188       7.291   2.134  -5.226  1.00 26.92      A      
ATOM   2267  H   THR   188      15.754   7.666   6.081  1.00  0.00      A      
ATOM   2268  CA  THR   188      -7.984   1.631   2.123  1.00 26.55      A      
ATOM   2269  HA  THR   188     -34.384  10.858 -11.259  1.00  0.00      A      
ATOM   2270  CB  THR   188       0.622   6.532   1.623  1.00 26.11      A      
ATOM   2271  HB  THR   188       8.777  -9.035 -37.757  1.00  0.00      A      
ATOM   2272  CG2 THR   188       3.110   1.960   0.676  1.00 24.89      A      
ATOM   2273 HG21 THR   188       6.272  -0.300   7.942  1.00  0.00      A      
ATOM   2274 HG22 THR   188      -9.601   5.129  15.634  1.00  0.00      A      
ATOM   2275 HG23 THR   188       1.869   3.285   3.515  1.00  0.00      A      
ATOM   2276  OG1 THR   188      -5.670  -5.543   7.876  1.00 24.70      A      
ATOM   2277  HG1 THR   188       1.705  -9.848  15.854  1.00  0.00      A      
ATOM   2278  C   THR   188       1.100   0.234  -2.105  1.00 27.58      A      
ATOM   2279  O   THR   188      -8.321  -2.781   2.497  1.00 26.56      A      
ATOM   2280  N   TYR   189       9.000  -1.064   1.264  1.00 28.58      A      
ATOM   2281  H   TYR   189     -24.032   7.507 -34.300  1.00  0.00      A      
ATOM   2282  CA  TYR   189       0.812  -5.212   5.538  1.00 30.56      A      
ATOM   2283  HA  TYR   189       8.120   6.000  -3.237  1.00  0.00      A      
ATOM   2284  CB  TYR   189     -10.167  -1.859  -0.776  1.00 33.68      A      
ATOM   2285  HB2 TYR   189     -13.625   3.329  -5.055  1.00  0.00      A      
ATOM   2286  HB3 TYR   189       1.516  -1.975  -3.064  1.00  0.00      A      
ATOM   2287  CG  TYR   189      -7.719  -7.934   1.296  1.00 37.27      A      
ATOM   2288  CD1 TYR   189      -1.208  -6.821   5.617  1.00 38.35      A      
ATOM   2289  HD1 TYR   189       2.736   5.775   1.651  1.00  0.00      A      
ATOM   2290  CE1 TYR   189       2.425  -4.917  -5.270  1.00 39.97      A      
ATOM   2291  HE1 TYR   189      25.449  -8.304  15.200  1.00  0.00      A      
ATOM   2292  CZ  TYR   189       1.182   0.520  -6.636  1.00 40.67      A      
ATOM   2293  OH  TYR   189      -3.012  -3.326   5.139  1.00 42.65      A      
ATOM   2294  HH  TYR   189     -15.410  -5.161   1.355  1.00  0.00      A      
ATOM   2295  CE2 TYR   189      -1.993  -3.204   4.712  1.00 40.11      A      
ATOM   2296  HE2 TYR   189       1.231  -7.337   4.982  1.00  0.00      A      
ATOM   2297  CD2 TYR   189       0.965  -2.506   3.747  1.00 38.26      A      
ATOM   2298  HD2 TYR   189     -11.433 -14.287   9.653  1.00  0.00      A      
ATOM   2299  C   TYR   189      -1.829  -2.659   1.449  1.00 30.34      A      
ATOM   2300  O   TYR   189      -0.322  -3.557   3.983  1.00 29.80      A      
ATOM   2301  N   CYS   190       4.736  -7.009   3.347  1.00 29.66      A      
ATOM   2302  H   CYS   190      -5.238   6.579 -28.085  1.00  0.00      A      
ATOM   2303  CA  CYS   190       4.783  -1.214   0.518  1.00 29.02      A      
ATOM   2304  HA  CYS   190       1.015  -5.862  -5.222  1.00  0.00      A      
ATOM   2305  CB  CYS   190      -3.161  -8.210  -4.822  1.00 29.17      A      
ATOM   2306  HB2 CYS   190      10.106  22.137   0.377  1.00  0.00      A      
ATOM   2307  HB3 CYS   190     -10.609   9.989 -20.333  1.00  0.00      A      
ATOM   2308  SG  CYS   190      -5.656   0.954  -5.320  1.00 30.94      A      
ATOM   2309  HG  CYS   190     -18.878  -6.808  -3.672  1.00  0.00      A      
ATOM   2310  C   CYS   190      -5.107  -9.571  -0.821  1.00 28.21      A      
ATOM   2311  O   CYS   190       4.773   1.682   0.040  1.00 28.43      A      
ATOM   2312  N   THR   191       3.399  -1.539   8.768  1.00 26.52      A      
ATOM   2313  H   THR   191       8.593   2.209   2.800  1.00  0.00      A      
ATOM   2314  CA  THR   191      -0.010   6.949  -4.435  1.00 25.94      A      
ATOM   2315  HA  THR   191      -2.581 -16.042   2.003  1.00  0.00      A      
ATOM   2316  CB  THR   191       3.215   0.861  -4.486  1.00 26.63      A      
ATOM   2317  HB  THR   191      11.104  -5.466   5.901  1.00  0.00      A      
ATOM   2318  CG2 THR   191       0.972  -7.356   8.588  1.00 25.79      A      
ATOM   2319 HG21 THR   191      26.059   6.674 -18.246  1.00  0.00      A      
ATOM   2320 HG22 THR   191     -15.368 -10.696  20.300  1.00  0.00      A      
ATOM   2321 HG23 THR   191      -4.393  -8.696  -6.652  1.00  0.00      A      
ATOM   2322  OG1 THR   191      -0.206  -1.200   3.926  1.00 26.18      A      
ATOM   2323  HG1 THR   191       2.521  -2.511   9.338  1.00  0.00      A      
ATOM   2324  C   THR   191      -3.673   7.703   6.603  1.00 26.02      A      
ATOM   2325  O   THR   191       4.829  -6.770  -3.937  1.00 25.06      A      
ATOM   2326  N   PRO   192      -4.934   7.417   2.573  1.00 26.25      A      
ATOM   2327  CD  PRO   192       6.848  -9.138  -1.343  1.00 25.87      A      
ATOM   2328  HD2 PRO   192     -15.012  33.993  -8.174  1.00  0.00      A      
ATOM   2329  HD3 PRO   192      11.281  -5.400   1.259  1.00  0.00      A      
ATOM   2330  CG  PRO   192      -0.713  12.202   1.394  1.00 27.66      A      
ATOM   2331  HG2 PRO   192     -12.016  12.039  -8.247  1.00  0.00      A      
ATOM   2332  HG3 PRO   192       1.811   6.525   2.539  1.00  0.00      A      
ATOM   2333  CB  PRO   192      -4.717   2.315  -2.233  1.00 26.43      A      
ATOM   2334  HB2 PRO   192      10.976  10.116  -2.665  1.00  0.00      A      
ATOM   2335  HB3 PRO   192     -14.911  -0.310 -11.870  1.00  0.00      A      
ATOM   2336  CA  PRO   192      -4.522  -5.034  -4.381  1.00 26.60      A      
ATOM   2337  HA  PRO   192       7.075 -20.633  22.945  1.00  0.00      A      
ATOM   2338  C   PRO   192     -12.954   5.733  -1.963  1.00 26.74      A      
ATOM   2339  O   PRO   192      -5.443  -1.530  -5.591  1.00 26.51      A      
ATOM   2340  N   TYR   193      -1.999  -5.066  10.584  1.00 26.46      A      
ATOM   2341  H   TYR   193      18.960  -2.526  -8.082  1.00  0.00      A      
ATOM   2342  CA  TYR   193       3.535   1.260  -0.243  1.00 26.51      A      
ATOM   2343  HA  TYR   193     -13.147  -0.449   3.435  1.00  0.00      A      
ATOM   2344  CB  TYR   193     -10.659   3.803  -3.105  1.00 26.29      A      
ATOM   2345  HB2 TYR   193       5.268  24.165   3.026  1.00  0.00      A      
ATOM   2346  HB3 TYR   193     -12.844   5.632  19.654  1.00  0.00      A      
ATOM   2347  CG  TYR   193      -4.612   0.667  -1.791  1.00 26.07      A      
ATOM   2348  CD1 TYR   193      -0.351   0.053   6.235  1.00 26.34      A      
ATOM   2349  HD1 TYR   193       2.722  -6.213   6.731  1.00  0.00      A      
ATOM   2350  CE1 TYR   193      -8.467   1.103   2.585  1.00 26.80      A      
ATOM   2351  HE1 TYR   193     -11.653 -14.212 -13.944  1.00  0.00      A      
ATOM   2352  CZ  TYR   193      -6.321  -9.996  -0.536  1.00 26.36      A      
ATOM   2353  OH  TYR   193      -1.015  -1.008   0.400  1.00 28.35      A      
ATOM   2354  HH  TYR   193      30.618  14.485  16.206  1.00  0.00      A      
ATOM   2355  CE2 TYR   193       4.152   1.010  -3.244  1.00 26.62      A      
ATOM   2356  HE2 TYR   193       5.756 -23.320 -19.986  1.00  0.00      A      
ATOM   2357  CD2 TYR   193       2.597  -2.792   6.704  1.00 25.77      A      
ATOM   2358  HD2 TYR   193      14.241   0.119   5.218  1.00  0.00      A      
ATOM   2359  C   TYR   193       6.789  -0.479  -7.849  1.00 27.02      A      
ATOM   2360  O   TYR   193       3.071  -0.228  -1.301  1.00 26.94      A      
ATOM   2361  N   LEU   194      -2.211   4.203   5.685  1.00 27.23      A      
ATOM   2362  H   LEU   194      -3.047 -13.306   2.135  1.00  0.00      A      
ATOM   2363  CA  LEU   194      -1.182   6.505   4.371  1.00 27.33      A      
ATOM   2364  HA  LEU   194       6.793  37.951  16.047  1.00  0.00      A      
ATOM   2365  CB  LEU   194      -3.808  -6.426  -0.550  1.00 26.09      A      
ATOM   2366  HB2 LEU   194      -2.375  -6.692  -1.725  1.00  0.00      A      
ATOM   2367  HB3 LEU   194       5.152  31.111   7.864  1.00  0.00      A      
ATOM   2368  CG  LEU   194      -2.794  -6.109   6.258  1.00 25.80      A      
ATOM   2369  HG  LEU   194     -13.667   1.780  18.986  1.00  0.00      A      
ATOM   2370  CD1 LEU   194       0.951  -3.534   1.370  1.00 25.40      A      
ATOM   2371 HD11 LEU   194      -1.791  -1.205   4.109  1.00  0.00      A      
ATOM   2372 HD12 LEU   194      15.558  16.394 -14.072  1.00  0.00      A      
ATOM   2373 HD13 LEU   194     -21.616   8.422 -13.049  1.00  0.00      A      
ATOM   2374  CD2 LEU   194      -4.920   1.843  -7.777  1.00 25.21      A      
ATOM   2375 HD21 LEU   194       9.141  10.872 -10.142  1.00  0.00      A      
ATOM   2376 HD22 LEU   194      10.025 -12.234 -17.496  1.00  0.00      A      
ATOM   2377 HD23 LEU   194      11.452 -14.969 -11.175  1.00  0.00      A      
ATOM   2378  C   LEU   194      -6.023  -4.240   2.241  1.00 27.67      A      
ATOM   2379  O   LEU   194      -3.119   8.449   0.327  1.00 28.41      A      
ATOM   2380  N   GLN   195      -1.917   2.744   6.245  1.00 28.32      A      
ATOM   2381  H   GLN   195      25.024 -12.422 -12.345  1.00  0.00      A      
ATOM   2382  CA  GLN   195       1.888  -2.274   6.227  1.00 28.30      A      
ATOM   2383  HA  GLN   195       2.770  24.588  -5.666  1.00  0.00      A      
ATOM   2384  CB  GLN   195       3.008   1.565   0.461  1.00 27.96      A      
ATOM   2385  HB2 GLN   195     -10.121  -3.977  14.973  1.00  0.00      A      
ATOM   2386  HB3 GLN   195       7.013 -11.419  -2.765  1.00  0.00      A      
ATOM   2387  CG  GLN   195       0.679   0.879   1.810  1.00 28.78      A      
ATOM   2388  HG2 GLN   195       0.700   1.651   1.255  1.00  0.00      A      
ATOM   2389  HG3 GLN   195      -7.899 -14.676 -19.923  1.00  0.00      A      
ATOM   2390  CD  GLN   195      -6.271  -7.153   6.632  1.00 28.78      A      
ATOM   2391  OE1 GLN   195      -1.235   2.557  -4.576  1.00 29.08      A      
ATOM   2392  NE2 GLN   195      -0.747   2.366   4.221  1.00 28.91      A      
ATOM   2393 HE21 GLN   195     -13.464   2.450 -33.644  1.00  0.00      A      
ATOM   2394 HE22 GLN   195      15.265  -5.229 -15.196  1.00  0.00      A      
ATOM   2395  C   GLN   195       5.116  -0.105   1.733  1.00 29.00      A      
ATOM   2396  O   GLN   195       2.538   1.089  -1.751  1.00 28.66      A      
ATOM   2397  N   ARG   196       5.280   2.129  -8.354  1.00 29.48      A      
ATOM   2398  H   ARG   196       0.362   5.239  -4.958  1.00  0.00      A      
ATOM   2399  CA  ARG   196       0.620  -1.320   1.520  1.00 30.45      A      
ATOM   2400  HA  ARG   196      -9.352   6.306   7.566  1.00  0.00      A      
ATOM   2401  CB  ARG   196      -4.183   1.276   0.840  1.00 31.27      A      
ATOM   2402  HB2 ARG   196       4.096  -4.824   7.718  1.00  0.00      A      
ATOM   2403  HB3 ARG   196       8.214  29.065 -27.117  1.00  0.00      A      
ATOM   2404  CG  ARG   196       0.785   3.499  -1.864  1.00 33.09      A      
ATOM   2405  HG2 ARG   196      11.518  13.674  12.671  1.00  0.00      A      
ATOM   2406  HG3 ARG   196      -2.776  -5.427   6.529  1.00  0.00      A      
ATOM   2407  CD  ARG   196       3.440  -3.220  -4.252  1.00 33.94      A      
ATOM   2408  HD2 ARG   196      -0.127  22.752 -42.220  1.00  0.00      A      
ATOM   2409  HD3 ARG   196      18.790   1.333  10.887  1.00  0.00      A      
ATOM   2410  NE  ARG   196       0.641   2.288  -0.969  1.00 35.83      A      
ATOM   2411  HE  ARG   196     -20.313  13.118  -2.404  1.00  0.00      A      
ATOM   2412  CZ  ARG   196       6.269   4.436  -3.130  1.00 37.31      A      
ATOM   2413  NH1 ARG   196       2.296   0.729   0.353  1.00 37.69      A      
ATOM   2414 HH11 ARG   196       1.183   5.795  -2.323  1.00  0.00      A      
ATOM   2415 HH12 ARG   196     -16.597  -8.899  30.567  1.00  0.00      A      
ATOM   2416  NH2 ARG   196       5.040   2.737  -0.355  1.00 38.16      A      
ATOM   2417 HH21 ARG   196      11.779  14.191  11.643  1.00  0.00      A      
ATOM   2418 HH22 ARG   196      -3.416   6.183  -2.679  1.00  0.00      A      
ATOM   2419  C   ARG   196      -6.614  -1.377   5.606  1.00 30.97      A      
ATOM   2420  O   ARG   196      -2.438   3.680  -4.297  1.00 30.08      A      
ATOM   2421  N   PRO   197       5.594   1.559   3.337  1.00 31.37      A      
ATOM   2422  CD  PRO   197       5.625  -0.363  -1.914  1.00 31.68      A      
ATOM   2423  HD2 PRO   197      -7.357  12.504  -2.393  1.00  0.00      A      
ATOM   2424  HD3 PRO   197      -2.761  -7.968  -8.566  1.00  0.00      A      
ATOM   2425  CG  PRO   197      -0.847   3.636  -7.976  1.00 31.91      A      
ATOM   2426  HG2 PRO   197       9.347  36.253 -20.300  1.00  0.00      A      
ATOM   2427  HG3 PRO   197      -5.184  11.318  -4.131  1.00  0.00      A      
ATOM   2428  CB  PRO   197      -1.172   3.388  -0.194  1.00 31.65      A      
ATOM   2429  HB2 PRO   197      -0.200   5.303  10.435  1.00  0.00      A      
ATOM   2430  HB3 PRO   197      23.593   8.875   6.106  1.00  0.00      A      
ATOM   2431  CA  PRO   197      13.400   2.918   1.168  1.00 31.99      A      
ATOM   2432  HA  PRO   197       9.231   6.088  -1.128  1.00  0.00      A      
ATOM   2433  C   PRO   197      -0.977  -8.159  -7.052  1.00 32.44      A      
ATOM   2434  O   PRO   197       2.451  -9.218   3.949  1.00 32.48      A      
ATOM   2435  N   LEU   198      -4.322   4.311   3.178  1.00 32.93      A      
ATOM   2436  H   LEU   198       6.089   3.995   1.346  1.00  0.00      A      
ATOM   2437  CA  LEU   198       5.703  -4.184   6.392  1.00 34.40      A      
ATOM   2438  HA  LEU   198      -1.233  -8.500   4.567  1.00  0.00      A      
ATOM   2439  CB  LEU   198      -4.211 -10.222  -0.488  1.00 33.99      A      
ATOM   2440  HB2 LEU   198      11.998  -4.243   6.024  1.00  0.00      A      
ATOM   2441  HB3 LEU   198      -5.897 -12.688   3.674  1.00  0.00      A      
ATOM   2442  CG  LEU   198      -1.654  -5.450   2.888  1.00 34.09      A      
ATOM   2443  HG  LEU   198      14.500  13.532  12.247  1.00  0.00      A      
ATOM   2444  CD1 LEU   198      -0.610 -10.077   2.801  1.00 33.51      A      
ATOM   2445 HD11 LEU   198      15.256  11.990  20.589  1.00  0.00      A      
ATOM   2446 HD12 LEU   198       4.513  -5.489 -10.460  1.00  0.00      A      
ATOM   2447 HD13 LEU   198      -0.159   6.534   0.800  1.00  0.00      A      
ATOM   2448  CD2 LEU   198       4.986   0.093   5.175  1.00 33.88      A      
ATOM   2449 HD21 LEU   198     -20.223  22.526  36.252  1.00  0.00      A      
ATOM   2450 HD22 LEU   198     -24.900  12.694  -8.315  1.00  0.00      A      
ATOM   2451 HD23 LEU   198      -4.578  13.200   3.480  1.00  0.00      A      
ATOM   2452  C   LEU   198     -10.772   3.737  -1.422  1.00 35.62      A      
ATOM   2453  O   LEU   198      -6.296 -11.619  -2.074  1.00 35.56      A      
ATOM   2454  N   GLU   199       3.872   0.271   1.172  1.00 36.66      A      
ATOM   2455  H   GLU   199      30.942  13.962  -2.501  1.00  0.00      A      
ATOM   2456  CA  GLU   199      -2.094   4.539   2.466  1.00 37.92      A      
ATOM   2457  HA  GLU   199      -5.048   4.975   1.896  1.00  0.00      A      
ATOM   2458  CB  GLU   199       3.590   0.468   2.503  1.00 38.76      A      
ATOM   2459  HB2 GLU   199     -24.935   3.772  -5.456  1.00  0.00      A      
ATOM   2460  HB3 GLU   199       9.265  -6.916  12.109  1.00  0.00      A      
ATOM   2461  CG  GLU   199       7.129  -0.542  -1.624  1.00 39.16      A      
ATOM   2462  HG2 GLU   199      34.419  12.013  18.192  1.00  0.00      A      
ATOM   2463  HG3 GLU   199     -18.112  24.981 -20.444  1.00  0.00      A      
ATOM   2464  CD  GLU   199       1.249  11.435   2.673  1.00 39.76      A      
ATOM   2465  OE1 GLU   199      -0.821   3.659  -0.163  1.00 39.12      A      
ATOM   2466  OE2 GLU   199      -1.100  -2.859  -0.030  1.00 39.13      A      
ATOM   2467  C   GLU   199      -1.634   2.100  -1.301  1.00 38.19      A      
ATOM   2468  O   GLU   199       0.785  -1.815   8.633  1.00 38.88      A      
ATOM   2469  N   LEU   200       5.168   6.633  -5.333  1.00 38.05      A      
ATOM   2470  H   LEU   200      -0.707  -5.089   3.165  1.00  0.00      A      
ATOM   2471  CA  LEU   200       4.215   4.882   7.064  1.00 37.56      A      
ATOM   2472  HA  LEU   200       8.143   4.560   0.746  1.00  0.00      A      
ATOM   2473  CB  LEU   200       1.186  -1.901  -0.356  1.00 37.60      A      
ATOM   2474  HB2 LEU   200      28.676  -7.724  -7.248  1.00  0.00      A      
ATOM   2475  HB3 LEU   200       6.037  18.426  -6.677  1.00  0.00      A      
ATOM   2476  CG  LEU   200      -4.254   1.499  -4.136  1.00 38.13      A      
ATOM   2477  HG  LEU   200      14.310  -2.359  -4.992  1.00  0.00      A      
ATOM   2478  CD1 LEU   200       3.078  -7.215   9.861  1.00 37.84      A      
ATOM   2479 HD11 LEU   200       1.857  -5.453 -24.496  1.00  0.00      A      
ATOM   2480 HD12 LEU   200       9.060 -11.507   1.715  1.00  0.00      A      
ATOM   2481 HD13 LEU   200      10.588   4.140  10.839  1.00  0.00      A      
ATOM   2482  CD2 LEU   200      -3.151  -3.121   8.304  1.00 38.01      A      
ATOM   2483 HD21 LEU   200     -13.229   4.522  12.148  1.00  0.00      A      
ATOM   2484 HD22 LEU   200      -0.974  -2.133 -12.245  1.00  0.00      A      
ATOM   2485 HD23 LEU   200      -3.736   6.155  -1.562  1.00  0.00      A      
ATOM   2486  C   LEU   200      -0.673   1.067   2.144  1.00 37.43      A      
ATOM   2487  O   LEU   200      -2.232  -2.169  -3.598  1.00 37.56      A      
ATOM   2488  N   GLY   201      -1.648   1.848   7.821  1.00 37.40      A      
ATOM   2489  H   GLY   201      15.222  -0.255   5.781  1.00  0.00      A      
ATOM   2490  CA  GLY   201       3.179   1.031  -6.642  1.00 36.76      A      
ATOM   2491  HA2 GLY   201      -7.204  13.465 -25.468  1.00  0.00      A      
ATOM   2492  HA3 GLY   201     -19.692  -8.649 -16.617  1.00  0.00      A      
ATOM   2493  C   GLY   201      -0.412   3.790  -5.454  1.00 36.33      A      
ATOM   2494  O   GLY   201       1.456  -3.699  -8.624  1.00 36.06      A      
ATOM   2495  N   ALA   202      -3.732   2.866   5.286  1.00 34.75      A      
ATOM   2496  H   ALA   202      -9.833   6.403  -6.410  1.00  0.00      A      
ATOM   2497  CA  ALA   202      -2.189   5.387  -0.356  1.00 33.15      A      
ATOM   2498  HA  ALA   202      -6.915   9.208 -23.230  1.00  0.00      A      
ATOM   2499  CB  ALA   202       8.430   0.917   5.760  1.00 33.17      A      
ATOM   2500  HB1 ALA   202      21.848  10.158 -19.690  1.00  0.00      A      
ATOM   2501  HB2 ALA   202      -4.730  -0.599   0.044  1.00  0.00      A      
ATOM   2502  HB3 ALA   202      22.342 -31.190 -16.052  1.00  0.00      A      
ATOM   2503  C   ALA   202       3.481   3.107  -0.983  1.00 32.23      A      
ATOM   2504  O   ALA   202      -4.348   4.682   0.306  1.00 31.60      A      
ATOM   2505  N   ASP   203      -3.385  -2.232  -1.658  1.00 30.97      A      
ATOM   2506  H   ASP   203       5.266 -12.913 -15.192  1.00  0.00      A      
ATOM   2507  CA  ASP   203       0.553  -3.888   2.713  1.00 30.13      A      
ATOM   2508  HA  ASP   203      -2.656 -38.122 -19.495  1.00  0.00      A      
ATOM   2509  CB  ASP   203       7.493  -1.416  -3.156  1.00 30.67      A      
ATOM   2510  HB2 ASP   203       0.396  17.900   0.561  1.00  0.00      A      
ATOM   2511  HB3 ASP   203       1.771  -0.825  -2.387  1.00  0.00      A      
ATOM   2512  CG  ASP   203      -4.793  -3.363  -0.714  1.00 31.27      A      
ATOM   2513  OD1 ASP   203      -2.967   6.890   7.744  1.00 32.24      A      
ATOM   2514  OD2 ASP   203      -1.849  -5.851   1.669  1.00 30.48      A      
ATOM   2515  C   ASP   203      -3.591  -6.356  -5.298  1.00 29.64      A      
ATOM   2516  O   ASP   203       3.713  -4.256   4.243  1.00 28.59      A      
ATOM   2517  N   LEU   204      -9.105  -1.927  -4.150  1.00 28.84      A      
ATOM   2518  H   LEU   204       0.247 -11.766 -26.505  1.00  0.00      A      
ATOM   2519  CA  LEU   204       3.359  -7.017  -7.876  1.00 28.81      A      
ATOM   2520  HA  LEU   204      -6.459  -7.423 -10.206  1.00  0.00      A      
ATOM   2521  CB  LEU   204       0.686  -4.559   6.375  1.00 28.79      A      
ATOM   2522  HB2 LEU   204       8.689  -4.174   4.503  1.00  0.00      A      
ATOM   2523  HB3 LEU   204      28.526  -4.977  13.593  1.00  0.00      A      
ATOM   2524  CG  LEU   204      -1.618   3.549  -7.220  1.00 28.95      A      
ATOM   2525  HG  LEU   204      20.927   2.226  -9.383  1.00  0.00      A      
ATOM   2526  CD1 LEU   204      -3.452   0.710   2.250  1.00 29.00      A      
ATOM   2527 HD11 LEU   204      10.664 -10.701  21.444  1.00  0.00      A      
ATOM   2528 HD12 LEU   204      35.939   3.930  -8.817  1.00  0.00      A      
ATOM   2529 HD13 LEU   204      -2.998   0.497   0.850  1.00  0.00      A      
ATOM   2530  CD2 LEU   204      -4.762  -4.412   0.959  1.00 28.36      A      
ATOM   2531 HD21 LEU   204       3.933  11.295   0.721  1.00  0.00      A      
ATOM   2532 HD22 LEU   204     -15.455 -14.981   6.227  1.00  0.00      A      
ATOM   2533 HD23 LEU   204      -5.019 -18.731  -4.144  1.00  0.00      A      
ATOM   2534  C   LEU   204      -2.537  -6.732   5.183  1.00 28.40      A      
ATOM   2535  O   LEU   204      -2.560   2.337  -1.625  1.00 28.10      A      
ATOM   2536  N   VAL   205       0.135   0.705  -6.221  1.00 28.23      A      
ATOM   2537  H   VAL   205      -4.313   3.624 -11.850  1.00  0.00      A      
ATOM   2538  CA  VAL   205      -2.602  -1.906   1.291  1.00 28.28      A      
ATOM   2539  HA  VAL   205       0.376 -10.495 -21.539  1.00  0.00      A      
ATOM   2540  CB  VAL   205      -2.265  -4.915  -2.876  1.00 29.36      A      
ATOM   2541  HB  VAL   205       5.169  -1.758 -14.082  1.00  0.00      A      
ATOM   2542  CG1 VAL   205      -1.739   0.479   0.336  1.00 30.38      A      
ATOM   2543 HG11 VAL   205      -3.466  19.167  12.582  1.00  0.00      A      
ATOM   2544 HG12 VAL   205       3.184  21.735 -21.888  1.00  0.00      A      
ATOM   2545 HG13 VAL   205     -16.839  31.587 -13.259  1.00  0.00      A      
ATOM   2546  CG2 VAL   205      -6.252   7.455  -2.910  1.00 28.83      A      
ATOM   2547 HG21 VAL   205      19.934  -1.939  -0.877  1.00  0.00      A      
ATOM   2548 HG22 VAL   205     -30.667  15.323   7.372  1.00  0.00      A      
ATOM   2549 HG23 VAL   205      -6.268  -2.511 -27.311  1.00  0.00      A      
ATOM   2550  C   VAL   205       9.117  -2.742  -4.133  1.00 27.70      A      
ATOM   2551  O   VAL   205       2.213   1.961  -4.374  1.00 27.47      A      
ATOM   2552  N   VAL   206       0.747  -3.823   0.230  1.00 26.86      A      
ATOM   2553  H   VAL   206       0.355  -7.674 -20.187  1.00  0.00      A      
ATOM   2554  CA  VAL   206       0.119   4.299   2.890  1.00 26.67      A      
ATOM   2555  HA  VAL   206      -6.358   5.917  -2.633  1.00  0.00      A      
ATOM   2556  CB  VAL   206      -2.719  -2.929   2.088  1.00 27.79      A      
ATOM   2557  HB  VAL   206     -17.479   6.000   7.314  1.00  0.00      A      
ATOM   2558  CG1 VAL   206       5.105  -4.507  -3.207  1.00 29.55      A      
ATOM   2559 HG11 VAL   206     -13.504   2.430   1.892  1.00  0.00      A      
ATOM   2560 HG12 VAL   206     -50.132  -2.196 -37.902  1.00  0.00      A      
ATOM   2561 HG13 VAL   206      -5.617 -14.058  10.662  1.00  0.00      A      
ATOM   2562  CG2 VAL   206       1.881   4.913  -4.248  1.00 27.57      A      
ATOM   2563 HG21 VAL   206      12.232  -3.013   1.496  1.00  0.00      A      
ATOM   2564 HG22 VAL   206       5.842 -11.135   0.239  1.00  0.00      A      
ATOM   2565 HG23 VAL   206     -11.427  -8.138  25.132  1.00  0.00      A      
ATOM   2566  C   VAL   206      -5.832  -2.697  -3.868  1.00 25.89      A      
ATOM   2567  O   VAL   206       0.299   1.528   0.714  1.00 25.50      A      
ATOM   2568  N   HID   207      -0.375  -2.179  -0.791  1.00 25.60      A      
ATOM   2569  H   HID   207      -0.936  13.895  38.257  1.00  0.00      A      
ATOM   2570  CA  HID   207      -1.067  -2.032   0.930  1.00 25.21      A      
ATOM   2571  HA  HID   207       2.996  -9.055 -18.820  1.00  0.00      A      
ATOM   2572  CB  HID   207      -6.308   4.858   1.270  1.00 26.08      A      
ATOM   2573  HB2 HID   207      -5.996  -2.797  13.257  1.00  0.00      A      
ATOM   2574  HB3 HID   207      -9.137  14.247  -1.754  1.00  0.00      A      
ATOM   2575  CG  HID   207      -4.276   2.198  -1.069  1.00 26.25      A      
ATOM   2576  ND1 HID   207       4.671   2.532   2.576  1.00 27.37      A      
ATOM   2577  HD1 HID   207      18.801 -16.834  15.889  1.00  0.00      A      
ATOM   2578  CE1 HID   207      -0.420   0.250  -0.071  1.00 26.73      A      
ATOM   2579  HE1 HID   207     -10.742 -12.642   0.752  1.00  0.00      A      
ATOM   2580  NE2 HID   207       0.479   0.235   3.674  1.00 27.40      A      
ATOM   2581  CD2 HID   207      -2.960  10.824   5.077  1.00 26.05      A      
ATOM   2582  HD2 HID   207      23.560  -1.420  -6.821  1.00  0.00      A      
ATOM   2583  C   HID   207      -3.548   3.031  -3.248  1.00 24.58      A      
ATOM   2584  O   HID   207       2.032  -1.407   5.149  1.00 24.35      A      
ATOM   2585  N   SER   208       4.856   2.578  -1.035  1.00 24.83      A      
ATOM   2586  H   SER   208      15.086 -10.731  -0.753  1.00  0.00      A      
ATOM   2587  CA  SER   208      -3.466  -0.674  -2.976  1.00 24.11      A      
ATOM   2588  HA  SER   208      -7.043  20.145  -0.767  1.00  0.00      A      
ATOM   2589  CB  SER   208      -5.935  -1.203  -1.089  1.00 23.92      A      
ATOM   2590  HB2 SER   208      -5.442  -9.149  -8.435  1.00  0.00      A      
ATOM   2591  HB3 SER   208     -14.099  -7.779   5.168  1.00  0.00      A      
ATOM   2592  OG  SER   208       2.556  -7.032  -4.586  1.00 22.75      A      
ATOM   2593  HG  SER   208      -0.533   0.888   8.152  1.00  0.00      A      
ATOM   2594  C   SER   208      -7.159   2.230   5.577  1.00 23.94      A      
ATOM   2595  O   SER   208      -5.191   0.085  -4.455  1.00 24.41      A      
ATOM   2596  N   ALA   209      -3.246  -2.142  -5.681  1.00 24.13      A      
ATOM   2597  H   ALA   209      -0.469 -18.452  -0.279  1.00  0.00      A      
ATOM   2598  CA  ALA   209      -3.672   3.476   1.051  1.00 23.68      A      
ATOM   2599  HA  ALA   209      -8.641   0.213  21.286  1.00  0.00      A      
ATOM   2600  CB  ALA   209      -2.286  -2.015  -0.301  1.00 22.21      A      
ATOM   2601  HB1 ALA   209       0.344 -16.618   3.955  1.00  0.00      A      
ATOM   2602  HB2 ALA   209     -22.117 -22.570   9.428  1.00  0.00      A      
ATOM   2603  HB3 ALA   209       2.819   1.372   9.355  1.00  0.00      A      
ATOM   2604  C   ALA   209      -1.590  -0.343  -2.036  1.00 24.07      A      
ATOM   2605  O   ALA   209      -3.837  -5.199  -2.628  1.00 23.83      A      
ATOM   2606  N   THR   210       0.857   1.616  -5.966  1.00 24.85      A      
ATOM   2607  H   THR   210       7.947  -1.154  13.233  1.00  0.00      A      
ATOM   2608  CA  THR   210      -7.125  -5.183   2.059  1.00 24.44      A      
ATOM   2609  HA  THR   210      -0.659  -4.246  -5.232  1.00  0.00      A      
ATOM   2610  CB  THR   210      -1.536   3.247  -1.311  1.00 24.88      A      
ATOM   2611  HB  THR   210      -8.196   9.817  -6.907  1.00  0.00      A      
ATOM   2612  CG2 THR   210       0.257  -0.075   6.906  1.00 24.74      A      
ATOM   2613 HG21 THR   210     -21.716 -12.639   3.648  1.00  0.00      A      
ATOM   2614 HG22 THR   210      -5.185  22.839 -21.192  1.00  0.00      A      
ATOM   2615 HG23 THR   210      -2.038   4.139  -0.301  1.00  0.00      A      
ATOM   2616  OG1 THR   210       6.201  -5.016   2.604  1.00 24.10      A      
ATOM   2617  HG1 THR   210       6.485  -3.543  -3.150  1.00  0.00      A      
ATOM   2618  C   THR   210       3.916   0.290   3.126  1.00 25.01      A      
ATOM   2619  O   THR   210      -4.052   0.520  -4.780  1.00 24.36      A      
ATOM   2620  N   LYN   211       2.336  -3.120   5.114  1.00 24.98      A      
ATOM   2621  H   LYN   211      15.467  12.899   2.091  1.00  0.00      A      
ATOM   2622  CA  LYN   211       2.813  -6.966  -3.405  1.00 25.21      A      
ATOM   2623  HA  LYN   211      -4.423  -4.357  -4.687  1.00  0.00      A      
ATOM   2624  CB  LYN   211      -4.215  -2.829   4.276  1.00 25.51      A      
ATOM   2625  HB2 LYN   211     -26.911  17.492 -41.890  1.00  0.00      A      
ATOM   2626  HB3 LYN   211       6.590   3.888   4.328  1.00  0.00      A      
ATOM   2627  CG  LYN   211       1.198   1.681 -10.512  1.00 27.41      A      
ATOM   2628  HG2 LYN   211       8.540  -9.371  13.846  1.00  0.00      A      
ATOM   2629  HG3 LYN   211       6.418 -19.859 -18.392  1.00  0.00      A      
ATOM   2630  CD  LYN   211       8.021   0.283  -1.469  1.00 29.44      A      
ATOM   2631  HD2 LYN   211      22.903   0.349  -9.895  1.00  0.00      A      
ATOM   2632  HD3 LYN   211       1.788  10.367  -8.224  1.00  0.00      A      
ATOM   2633  CE  LYN   211      -0.791   5.936   0.604  1.00 31.34      A      
ATOM   2634  HE2 LYN   211       2.998  -0.381   2.570  1.00  0.00      A      
ATOM   2635  HE3 LYN   211      -7.326  -2.543  -3.026  1.00  0.00      A      
ATOM   2636  NZ  LYN   211      -2.520  -3.841   2.133  1.00 33.90      A      
ATOM   2637  C   LYN   211       1.752  -0.187 -10.154  1.00 24.84      A      
ATOM   2638  O   LYN   211       0.645   7.794  -0.301  1.00 24.44      A      
ATOM   2639  N   TYR   212       6.069   1.905  -8.710  1.00 24.37      A      
ATOM   2640  H   TYR   212      -6.145  12.467  31.593  1.00  0.00      A      
ATOM   2641  CA  TYR   212      -0.218  -5.481   0.174  1.00 24.78      A      
ATOM   2642  HA  TYR   212     -18.956  -4.099 -12.828  1.00  0.00      A      
ATOM   2643  CB  TYR   212       3.285  -1.702  -1.073  1.00 24.52      A      
ATOM   2644  HB2 TYR   212      -7.983 -23.193  -1.272  1.00  0.00      A      
ATOM   2645  HB3 TYR   212       8.304  -0.835   2.236  1.00  0.00      A      
ATOM   2646  CG  TYR   212       0.899   1.081   7.231  1.00 25.33      A      
ATOM   2647  CD1 TYR   212       6.891  -1.317   5.628  1.00 25.54      A      
ATOM   2648  HD1 TYR   212       6.722 -10.355   6.800  1.00  0.00      A      
ATOM   2649  CE1 TYR   212       5.780   6.877   0.340  1.00 25.17      A      
ATOM   2650  HE1 TYR   212     -18.412  -5.128  15.908  1.00  0.00      A      
ATOM   2651  CZ  TYR   212      -8.328  -3.782  -9.854  1.00 25.53      A      
ATOM   2652  OH  TYR   212      -0.814  -2.597  -1.205  1.00 25.07      A      
ATOM   2653  HH  TYR   212      19.442  -4.487  22.399  1.00  0.00      A      
ATOM   2654  CE2 TYR   212     -11.367   4.192   3.244  1.00 25.30      A      
ATOM   2655  HE2 TYR   212     -10.410  16.872   2.961  1.00  0.00      A      
ATOM   2656  CD2 TYR   212      -5.468   1.577  -6.290  1.00 25.18      A      
ATOM   2657  HD2 TYR   212      -1.080  13.775  41.108  1.00  0.00      A      
ATOM   2658  C   TYR   212       1.076  -4.981  -1.185  1.00 24.04      A      
ATOM   2659  O   TYR   212       1.301   3.455  -3.636  1.00 24.52      A      
ATOM   2660  N   LEU   213      -0.850   1.673  -1.731  1.00 23.49      A      
ATOM   2661  H   LEU   213     -17.309 -11.062  -5.345  1.00  0.00      A      
ATOM   2662  CA  LEU   213       2.694   0.862   8.484  1.00 22.54      A      
ATOM   2663  HA  LEU   213      -0.015 -15.655   9.404  1.00  0.00      A      
ATOM   2664  CB  LEU   213       4.288  -1.241  -0.956  1.00 22.09      A      
ATOM   2665  HB2 LEU   213      -1.469  -1.282  -2.626  1.00  0.00      A      
ATOM   2666  HB3 LEU   213       4.402 -11.099  -4.526  1.00  0.00      A      
ATOM   2667  CG  LEU   213       7.070  -5.831  -1.163  1.00 23.90      A      
ATOM   2668  HG  LEU   213      10.673   4.211   1.640  1.00  0.00      A      
ATOM   2669  CD1 LEU   213       2.280   7.153  -0.956  1.00 22.52      A      
ATOM   2670 HD11 LEU   213      -9.340   7.385  -0.009  1.00  0.00      A      
ATOM   2671 HD12 LEU   213      -1.968 -21.039  -2.819  1.00  0.00      A      
ATOM   2672 HD13 LEU   213      -0.632  16.007  15.314  1.00  0.00      A      
ATOM   2673  CD2 LEU   213       1.621  -3.187   3.593  1.00 23.67      A      
ATOM   2674 HD21 LEU   213       2.211   5.961   5.230  1.00  0.00      A      
ATOM   2675 HD22 LEU   213     -10.102   9.917 -10.735  1.00  0.00      A      
ATOM   2676 HD23 LEU   213      -7.236  14.160  17.232  1.00  0.00      A      
ATOM   2677  C   LEU   213       3.969   2.104   3.872  1.00 22.06      A      
ATOM   2678  O   LEU   213      -1.123   1.727  -2.826  1.00 21.57      A      
ATOM   2679  N   SER   214      -2.653   4.674   0.576  1.00 21.39      A      
ATOM   2680  H   SER   214     -35.593 -17.042   0.648  1.00  0.00      A      
ATOM   2681  CA  SER   214       3.518 -10.949   4.138  1.00 20.88      A      
ATOM   2682  HA  SER   214      15.061  -2.858  13.888  1.00  0.00      A      
ATOM   2683  CB  SER   214       0.020  -0.820   4.940  1.00 21.90      A      
ATOM   2684  HB2 SER   214     -10.894  -5.618  -0.595  1.00  0.00      A      
ATOM   2685  HB3 SER   214       0.484  17.201   2.784  1.00  0.00      A      
ATOM   2686  OG  SER   214      -2.470  -5.174   1.810  1.00 23.73      A      
ATOM   2687  HG  SER   214      -4.692   2.158   2.993  1.00  0.00      A      
ATOM   2688  C   SER   214       3.196  -8.940   3.952  1.00 20.93      A      
ATOM   2689  O   SER   214      -2.554   4.220   1.937  1.00 19.49      A      
ATOM   2690  N   GLY   215      -6.617   0.480   3.438  1.00 20.78      A      
ATOM   2691  H   GLY   215      11.684  21.534  -3.278  1.00  0.00      A      
ATOM   2692  CA  GLY   215      -0.771  -0.338  -3.902  1.00 21.99      A      
ATOM   2693  HA2 GLY   215      -0.057   1.464  -3.922  1.00  0.00      A      
ATOM   2694  HA3 GLY   215      17.417   2.743   6.525  1.00  0.00      A      
ATOM   2695  C   GLY   215      -0.620  -0.737   1.398  1.00 22.35      A      
ATOM   2696  O   GLY   215      -4.835   5.148  -4.018  1.00 21.94      A      
ATOM   2697  N   HID   216      -2.058  -3.386  -4.557  1.00 23.11      A      
ATOM   2698  H   HID   216      -3.869   2.890  -8.868  1.00  0.00      A      
ATOM   2699  CA  HID   216       0.290   2.937  -4.805  1.00 24.36      A      
ATOM   2700  HA  HID   216      -3.673   6.026 -11.021  1.00  0.00      A      
ATOM   2701  CB  HID   216       1.291  -4.044   0.079  1.00 23.49      A      
ATOM   2702  HB2 HID   216      -6.753 -12.877  11.735  1.00  0.00      A      
ATOM   2703  HB3 HID   216       6.625  -9.181   4.526  1.00  0.00      A      
ATOM   2704  CG  HID   216     -14.380  -3.565   0.825  1.00 24.90      A      
ATOM   2705  ND1 HID   216       0.168  -1.463   1.689  1.00 25.09      A      
ATOM   2706  HD1 HID   216     -16.956   0.486 -12.152  1.00  0.00      A      
ATOM   2707  CE1 HID   216       0.125  -2.773  -6.266  1.00 25.94      A      
ATOM   2708  HE1 HID   216      -4.188 -20.598  -2.338  1.00  0.00      A      
ATOM   2709  NE2 HID   216      -7.156   4.965  -1.028  1.00 26.13      A      
ATOM   2710  CD2 HID   216      -2.136  -5.689   2.457  1.00 24.79      A      
ATOM   2711  HD2 HID   216      10.574 -10.257   3.986  1.00  0.00      A      
ATOM   2712  C   HID   216      -8.301   0.248  -2.520  1.00 24.69      A      
ATOM   2713  O   HID   216       6.088  -0.219  -0.315  1.00 24.86      A      
ATOM   2714  N   GLY   217      -4.049  -1.551   5.165  1.00 24.93      A      
ATOM   2715  H   GLY   217      21.396   8.029 -10.005  1.00  0.00      A      
ATOM   2716  CA  GLY   217      -0.522   1.280  -2.584  1.00 25.27      A      
ATOM   2717  HA2 GLY   217      15.051 -16.557   6.388  1.00  0.00      A      
ATOM   2718  HA3 GLY   217     -12.943   1.774 -11.229  1.00  0.00      A      
ATOM   2719  C   GLY   217      -3.559  -0.631   4.507  1.00 25.84      A      
ATOM   2720  O   GLY   217      -0.283   4.644  -4.027  1.00 26.88      A      
ATOM   2721  N   ASP   218      -1.327   6.100  -8.025  1.00 25.85      A      
ATOM   2722  H   ASP   218      -5.719  10.233  -1.347  1.00  0.00      A      
ATOM   2723  CA  ASP   218       1.843  -0.846  -1.532  1.00 26.27      A      
ATOM   2724  HA  ASP   218      -6.479  13.163   5.009  1.00  0.00      A      
ATOM   2725  CB  ASP   218       2.728   9.116  -4.456  1.00 25.55      A      
ATOM   2726  HB2 ASP   218       4.393 -10.818  -2.068  1.00  0.00      A      
ATOM   2727  HB3 ASP   218       9.502  -1.040   1.900  1.00  0.00      A      
ATOM   2728  CG  ASP   218       4.154   0.340   9.169  1.00 26.19      A      
ATOM   2729  OD1 ASP   218      -1.330   2.178  -3.825  1.00 26.05      A      
ATOM   2730  OD2 ASP   218      -0.698   3.112   2.425  1.00 25.09      A      
ATOM   2731  C   ASP   218      -0.537  -2.823  -4.918  1.00 26.63      A      
ATOM   2732  O   ASP   218      -0.262  -0.814  -1.108  1.00 28.08      A      
ATOM   2733  N   ILE   219      -5.922   1.961   2.803  1.00 26.25      A      
ATOM   2734  H   ILE   219     -19.274  38.094 -28.955  1.00  0.00      A      
ATOM   2735  CA  ILE   219      -2.319  -3.347  -3.002  1.00 26.00      A      
ATOM   2736  HA  ILE   219      14.688 -36.278 -10.917  1.00  0.00      A      
ATOM   2737  CB  ILE   219       1.675  -0.208  -2.707  1.00 27.35      A      
ATOM   2738  HB  ILE   219     -12.988  -3.690 -23.433  1.00  0.00      A      
ATOM   2739  CG2 ILE   219       5.597   6.865  -3.277  1.00 27.80      A      
ATOM   2740 HG21 ILE   219       3.772  10.697  -3.444  1.00  0.00      A      
ATOM   2741 HG22 ILE   219       1.667 -16.422 -17.861  1.00  0.00      A      
ATOM   2742 HG23 ILE   219       5.197   4.415  -4.332  1.00  0.00      A      
ATOM   2743  CG1 ILE   219      -0.810  -3.334  -0.171  1.00 27.72      A      
ATOM   2744 HG12 ILE   219       6.451   1.322  -2.911  1.00  0.00      A      
ATOM   2745 HG13 ILE   219      -2.171 -17.603  -7.850  1.00  0.00      A      
ATOM   2746  CD1 ILE   219      -5.634   3.003  -4.748  1.00 30.32      A      
ATOM   2747 HD11 ILE   219     -36.314 -18.823  -2.771  1.00  0.00      A      
ATOM   2748 HD12 ILE   219     -19.515   0.332 -25.926  1.00  0.00      A      
ATOM   2749 HD13 ILE   219      -5.889  -0.301  -0.077  1.00  0.00      A      
ATOM   2750  C   ILE   219       0.096   3.306   8.650  1.00 25.39      A      
ATOM   2751  O   ILE   219      -5.581   0.984  -1.183  1.00 24.87      A      
ATOM   2752  N   THR   220       0.129  -5.246   1.137  1.00 25.18      A      
ATOM   2753  H   THR   220      15.492 -21.230  16.615  1.00  0.00      A      
ATOM   2754  CA  THR   220      -4.522   1.353   0.511  1.00 24.56      A      
ATOM   2755  HA  THR   220       0.215  -6.213  -1.478  1.00  0.00      A      
ATOM   2756  CB  THR   220       4.981  -1.531   3.305  1.00 25.37      A      
ATOM   2757  HB  THR   220     -17.113  -7.684  10.710  1.00  0.00      A      
ATOM   2758  CG2 THR   220       4.026   6.900   3.549  1.00 24.76      A      
ATOM   2759 HG21 THR   220     -20.511  -8.011  17.750  1.00  0.00      A      
ATOM   2760 HG22 THR   220       4.608   2.386  14.876  1.00  0.00      A      
ATOM   2761 HG23 THR   220     -14.224  14.258  32.482  1.00  0.00      A      
ATOM   2762  OG1 THR   220      -1.270   1.929  -1.857  1.00 25.17      A      
ATOM   2763  HG1 THR   220     -12.330   4.138  -7.665  1.00  0.00      A      
ATOM   2764  C   THR   220       1.704 -10.857  -1.504  1.00 24.13      A      
ATOM   2765  O   THR   220       2.582   1.889  -3.152  1.00 23.22      A      
ATOM   2766  N   ALA   221      -0.218   3.026  -5.452  1.00 24.33      A      
ATOM   2767  H   ALA   221      -8.480  17.569   7.913  1.00  0.00      A      
ATOM   2768  CA  ALA   221      -3.494  -1.633   0.294  1.00 23.75      A      
ATOM   2769  HA  ALA   221       2.283 -19.414  17.001  1.00  0.00      A      
ATOM   2770  CB  ALA   221       0.368  -2.768  -4.985  1.00 22.95      A      
ATOM   2771  HB1 ALA   221      20.470  -9.875 -20.081  1.00  0.00      A      
ATOM   2772  HB2 ALA   221       1.383   2.245  -4.639  1.00  0.00      A      
ATOM   2773  HB3 ALA   221      -1.164  -3.942  -8.019  1.00  0.00      A      
ATOM   2774  C   ALA   221       2.527   4.107  -8.068  1.00 23.72      A      
ATOM   2775  O   ALA   221       0.664   5.506  -0.079  1.00 23.49      A      
ATOM   2776  N   GLY   222      -3.153  -7.348  -0.599  1.00 23.55      A      
ATOM   2777  H   GLY   222     -10.281 -16.750 -24.919  1.00  0.00      A      
ATOM   2778  CA  GLY   222       1.902  -1.460  -0.373  1.00 23.94      A      
ATOM   2779  HA2 GLY   222      21.427  16.546  -6.544  1.00  0.00      A      
ATOM   2780  HA3 GLY   222       3.254  10.476  14.591  1.00  0.00      A      
ATOM   2781  C   GLY   222      11.243   1.583  -2.973  1.00 24.35      A      
ATOM   2782  O   GLY   222       1.129   2.694  -0.076  1.00 24.15      A      
ATOM   2783  N   ILE   223      -0.776  -2.251   3.249  1.00 25.19      A      
ATOM   2784  H   ILE   223      10.135   1.494  25.072  1.00  0.00      A      
ATOM   2785  CA  ILE   223      -2.497  -4.440   0.569  1.00 25.67      A      
ATOM   2786  HA  ILE   223      17.455 -13.003  23.749  1.00  0.00      A      
ATOM   2787  CB  ILE   223       0.077  -1.856  -0.412  1.00 25.52      A      
ATOM   2788  HB  ILE   223       5.861  -4.732   5.868  1.00  0.00      A      
ATOM   2789  CG2 ILE   223       5.818  -5.906  -2.004  1.00 26.00      A      
ATOM   2790 HG21 ILE   223     -15.494 -36.460  12.044  1.00  0.00      A      
ATOM   2791 HG22 ILE   223       3.232  11.281  13.511  1.00  0.00      A      
ATOM   2792 HG23 ILE   223     -32.021  -3.786   1.341  1.00  0.00      A      
ATOM   2793  CG1 ILE   223      -2.522 -11.251  -5.958  1.00 25.54      A      
ATOM   2794 HG12 ILE   223       9.239  16.481 -34.042  1.00  0.00      A      
ATOM   2795 HG13 ILE   223       2.369  33.916  -7.055  1.00  0.00      A      
ATOM   2796  CD1 ILE   223       2.044   3.956  -2.686  1.00 25.21      A      
ATOM   2797 HD11 ILE   223     -27.183  -1.403  13.771  1.00  0.00      A      
ATOM   2798 HD12 ILE   223       4.100  -1.164   4.766  1.00  0.00      A      
ATOM   2799 HD13 ILE   223      -0.726 -34.489  24.797  1.00  0.00      A      
ATOM   2800  C   ILE   223       1.923  -3.092  -5.949  1.00 25.95      A      
ATOM   2801  O   ILE   223      11.319  -1.220   0.380  1.00 25.45      A      
ATOM   2802  N   VAL   224      -3.270   5.695   4.422  1.00 25.98      A      
ATOM   2803  H   VAL   224      10.296  -4.185  -5.699  1.00  0.00      A      
ATOM   2804  CA  VAL   224      -4.600  -4.009   0.597  1.00 25.98      A      
ATOM   2805  HA  VAL   224      -6.069  -2.705   2.359  1.00  0.00      A      
ATOM   2806  CB  VAL   224       3.434  -4.607   4.676  1.00 26.53      A      
ATOM   2807  HB  VAL   224     -16.422  10.312   2.866  1.00  0.00      A      
ATOM   2808  CG1 VAL   224       2.057  -4.367  -3.182  1.00 26.60      A      
ATOM   2809 HG11 VAL   224       5.733  14.506   2.374  1.00  0.00      A      
ATOM   2810 HG12 VAL   224       8.485  -0.227   6.649  1.00  0.00      A      
ATOM   2811 HG13 VAL   224      -3.748   1.695  10.568  1.00  0.00      A      
ATOM   2812  CG2 VAL   224      -3.677   1.822  -2.521  1.00 25.48      A      
ATOM   2813 HG21 VAL   224     -15.623   1.530   0.738  1.00  0.00      A      
ATOM   2814 HG22 VAL   224     -42.192  19.687 -12.531  1.00  0.00      A      
ATOM   2815 HG23 VAL   224      -6.893 -10.968  -1.692  1.00  0.00      A      
ATOM   2816  C   VAL   224      -1.537  -1.362  -2.453  1.00 26.17      A      
ATOM   2817  O   VAL   224       1.930  -3.803  -0.179  1.00 26.73      A      
ATOM   2818  N   VAL   225       0.313  -7.483  -8.553  1.00 26.16      A      
ATOM   2819  H   VAL   225     -31.276  15.272  20.913  1.00  0.00      A      
ATOM   2820  CA  VAL   225      -7.479   2.414  -2.610  1.00 26.58      A      
ATOM   2821  HA  VAL   225     -13.712  19.067  13.629  1.00  0.00      A      
ATOM   2822  CB  VAL   225      -0.285   1.465  -4.088  1.00 26.95      A      
ATOM   2823  HB  VAL   225       9.140  -9.320 -18.364  1.00  0.00      A      
ATOM   2824  CG1 VAL   225      -0.508   9.903  -8.201  1.00 27.29      A      
ATOM   2825 HG11 VAL   225       7.947   3.063   3.585  1.00  0.00      A      
ATOM   2826 HG12 VAL   225      19.902  11.738  -1.699  1.00  0.00      A      
ATOM   2827 HG13 VAL   225      -2.431  -5.595  -5.560  1.00  0.00      A      
ATOM   2828  CG2 VAL   225      -3.261   3.594  -7.951  1.00 27.39      A      
ATOM   2829 HG21 VAL   225       6.239  -8.921  -1.065  1.00  0.00      A      
ATOM   2830 HG22 VAL   225     -14.539 -16.952  13.413  1.00  0.00      A      
ATOM   2831 HG23 VAL   225      -8.724   9.005  -3.392  1.00  0.00      A      
ATOM   2832  C   VAL   225      -2.979  -4.935   0.768  1.00 26.35      A      
ATOM   2833  O   VAL   225      -1.166  -0.777  -5.810  1.00 25.45      A      
ATOM   2834  N   GLY   226       2.540   3.586   5.068  1.00 27.11      A      
ATOM   2835  H   GLY   226       6.376   3.072   2.736  1.00  0.00      A      
ATOM   2836  CA  GLY   226      -8.323 -11.589  -5.628  1.00 27.54      A      
ATOM   2837  HA2 GLY   226      26.371  -3.379  -4.644  1.00  0.00      A      
ATOM   2838  HA3 GLY   226      -7.034  14.491 -35.532  1.00  0.00      A      
ATOM   2839  C   GLY   226      -1.338  -0.260  -2.922  1.00 27.92      A      
ATOM   2840  O   GLY   226       7.581  -3.685  -1.111  1.00 28.03      A      
ATOM   2841  N   SER   227       0.573  -2.250  -8.622  1.00 28.37      A      
ATOM   2842  H   SER   227      -3.551  -6.671 -33.423  1.00  0.00      A      
ATOM   2843  CA  SER   227       0.484   8.683  -6.609  1.00 28.73      A      
ATOM   2844  HA  SER   227      10.766  17.762  -8.821  1.00  0.00      A      
ATOM   2845  CB  SER   227       0.963   3.206  -9.745  1.00 28.60      A      
ATOM   2846  HB2 SER   227       7.655   4.987 -19.102  1.00  0.00      A      
ATOM   2847  HB3 SER   227      -5.698  10.292   1.498  1.00  0.00      A      
ATOM   2848  OG  SER   227      -3.142   4.524  -1.736  1.00 27.44      A      
ATOM   2849  HG  SER   227      -6.484   7.139   2.453  1.00  0.00      A      
ATOM   2850  C   SER   227      -4.031   8.603  -2.984  1.00 29.25      A      
ATOM   2851  O   SER   227       2.469   1.401  -1.642  1.00 28.69      A      
ATOM   2852  N   GLN   228       4.198  -3.232  -3.309  1.00 29.95      A      
ATOM   2853  H   GLN   228       4.234  24.368   2.395  1.00  0.00      A      
ATOM   2854  CA  GLN   228       0.947   3.156  -4.789  1.00 30.59      A      
ATOM   2855  HA  GLN   228       0.792   2.788  -3.925  1.00  0.00      A      
ATOM   2856  CB  GLN   228       5.471   6.702  -1.222  1.00 31.37      A      
ATOM   2857  HB2 GLN   228      14.059   0.785  -2.560  1.00  0.00      A      
ATOM   2858  HB3 GLN   228     -18.018 -26.093  12.566  1.00  0.00      A      
ATOM   2859  CG  GLN   228      -2.762   9.267  -0.290  1.00 32.83      A      
ATOM   2860  HG2 GLN   228      -1.504  10.176   7.887  1.00  0.00      A      
ATOM   2861  HG3 GLN   228     -15.218  -8.756   8.570  1.00  0.00      A      
ATOM   2862  CD  GLN   228       5.245  -0.084  -0.154  1.00 34.02      A      
ATOM   2863  OE1 GLN   228      -0.217  -3.156   6.135  1.00 35.40      A      
ATOM   2864  NE2 GLN   228       4.405  -0.632   0.987  1.00 33.62      A      
ATOM   2865 HE21 GLN   228      -1.686 -11.187   2.568  1.00  0.00      A      
ATOM   2866 HE22 GLN   228       1.709  -7.381   5.887  1.00  0.00      A      
ATOM   2867  C   GLN   228      -4.644  -0.193  -1.530  1.00 30.80      A      
ATOM   2868  O   GLN   228       0.898   3.671   1.454  1.00 30.81      A      
ATOM   2869  N   ALA   229      -0.700  -0.850   3.291  1.00 31.33      A      
ATOM   2870  H   ALA   229       4.302  11.024  -9.044  1.00  0.00      A      
ATOM   2871  CA  ALA   229      -1.207   0.092   2.083  1.00 31.27      A      
ATOM   2872  HA  ALA   229     -18.052  23.300   4.389  1.00  0.00      A      
ATOM   2873  CB  ALA   229       1.953  -2.219  -2.790  1.00 31.17      A      
ATOM   2874  HB1 ALA   229      18.045  15.057  19.380  1.00  0.00      A      
ATOM   2875  HB2 ALA   229       6.376 -19.000 -23.224  1.00  0.00      A      
ATOM   2876  HB3 ALA   229      -0.519  28.858  11.856  1.00  0.00      A      
ATOM   2877  C   ALA   229       6.490  -4.458   7.183  1.00 30.94      A      
ATOM   2878  O   ALA   229       4.222  -2.031  -2.067  1.00 31.27      A      
ATOM   2879  N   LEU   230      -0.144   6.423   4.614  1.00 30.68      A      
ATOM   2880  H   LEU   230      -6.641 -18.368  -0.552  1.00  0.00      A      
ATOM   2881  CA  LEU   230      -1.035  -1.210   3.399  1.00 30.72      A      
ATOM   2882  HA  LEU   230      -4.980  -5.060  -3.990  1.00  0.00      A      
ATOM   2883  CB  LEU   230       5.615   5.409  -3.933  1.00 31.02      A      
ATOM   2884  HB2 LEU   230      10.267   9.960  -2.577  1.00  0.00      A      
ATOM   2885  HB3 LEU   230     -16.464 -12.315 -21.531  1.00  0.00      A      
ATOM   2886  CG  LEU   230      -3.838   4.592  -1.421  1.00 31.71      A      
ATOM   2887  HG  LEU   230      -1.759   2.270  -3.396  1.00  0.00      A      
ATOM   2888  CD1 LEU   230      -8.470  -2.429   5.139  1.00 31.44      A      
ATOM   2889 HD11 LEU   230      29.219   9.204 -17.215  1.00  0.00      A      
ATOM   2890 HD12 LEU   230      -0.721  -0.717   5.920  1.00  0.00      A      
ATOM   2891 HD13 LEU   230      -4.160  10.145 -22.509  1.00  0.00      A      
ATOM   2892  CD2 LEU   230      -4.873   1.938   0.037  1.00 32.13      A      
ATOM   2893 HD21 LEU   230       3.680 -12.379   9.247  1.00  0.00      A      
ATOM   2894 HD22 LEU   230      -6.560  31.919  24.941  1.00  0.00      A      
ATOM   2895 HD23 LEU   230      -1.809   4.164   0.876  1.00  0.00      A      
ATOM   2896  C   LEU   230      -1.793  -4.922   0.096  1.00 30.78      A      
ATOM   2897  O   LEU   230       0.953  -2.349   6.913  1.00 30.65      A      
ATOM   2898  N   VAL   231       2.114   3.911 -14.757  1.00 30.54      A      
ATOM   2899  H   VAL   231     -11.700  10.801  11.972  1.00  0.00      A      
ATOM   2900  CA  VAL   231       1.084  -0.888  -3.245  1.00 30.46      A      
ATOM   2901  HA  VAL   231     -15.141  21.123  11.128  1.00  0.00      A      
ATOM   2902  CB  VAL   231      -2.533   0.269  -2.156  1.00 30.70      A      
ATOM   2903  HB  VAL   231       5.169  -8.200  -6.901  1.00  0.00      A      
ATOM   2904  CG1 VAL   231       5.030   6.328  -4.731  1.00 30.17      A      
ATOM   2905 HG11 VAL   231     -13.825  -6.655  -6.541  1.00  0.00      A      
ATOM   2906 HG12 VAL   231     -14.758  19.354 -15.548  1.00  0.00      A      
ATOM   2907 HG13 VAL   231       3.901   5.545 -11.026  1.00  0.00      A      
ATOM   2908  CG2 VAL   231      -5.215  -0.442   0.302  1.00 29.86      A      
ATOM   2909 HG21 VAL   231     -11.335  -3.703   6.346  1.00  0.00      A      
ATOM   2910 HG22 VAL   231      14.943  37.281  12.524  1.00  0.00      A      
ATOM   2911 HG23 VAL   231     -14.350  -4.680  34.738  1.00  0.00      A      
ATOM   2912  C   VAL   231       8.157  -1.867  -1.761  1.00 30.83      A      
ATOM   2913  O   VAL   231      -4.370   0.449  -0.398  1.00 29.52      A      
ATOM   2914  N   ASP   232      -0.442   1.537   0.356  1.00 31.33      A      
ATOM   2915  H   ASP   232      -2.359   9.626  -1.216  1.00  0.00      A      
ATOM   2916  CA  ASP   232      -1.644   5.380  -1.198  1.00 32.24      A      
ATOM   2917  HA  ASP   232       0.859  10.608  -8.502  1.00  0.00      A      
ATOM   2918  CB  ASP   232     -10.757   1.225  -0.682  1.00 33.62      A      
ATOM   2919  HB2 ASP   232      -5.925  -8.430  12.622  1.00  0.00      A      
ATOM   2920  HB3 ASP   232     -12.228   7.324  -9.787  1.00  0.00      A      
ATOM   2921  CG  ASP   232       1.429  -5.766   1.474  1.00 35.11      A      
ATOM   2922  OD1 ASP   232       2.582   2.762  -0.490  1.00 35.99      A      
ATOM   2923  OD2 ASP   232       1.475  -3.762   1.540  1.00 34.70      A      
ATOM   2924  C   ASP   232      -3.513   3.925   1.867  1.00 32.07      A      
ATOM   2925  O   ASP   232       6.250   5.879  -3.721  1.00 32.27      A      
ATOM   2926  N   ARG   233      -0.459  -1.839   3.276  1.00 32.25      A      
ATOM   2927  H   ARG   233     -15.066  16.502  12.402  1.00  0.00      A      
ATOM   2928  CA  ARG   233      -1.399  -3.587  -7.194  1.00 32.12      A      
ATOM   2929  HA  ARG   233      -2.869   3.342  10.705  1.00  0.00      A      
ATOM   2930  CB  ARG   233      -5.455   3.090  -3.914  1.00 32.73      A      
ATOM   2931  HB2 ARG   233       0.756  10.794  16.100  1.00  0.00      A      
ATOM   2932  HB3 ARG   233     -14.038  -5.917  -2.350  1.00  0.00      A      
ATOM   2933  CG  ARG   233       2.078   2.917   3.653  1.00 33.73      A      
ATOM   2934  HG2 ARG   233      13.720   2.402   1.480  1.00  0.00      A      
ATOM   2935  HG3 ARG   233      11.241   6.528 -15.422  1.00  0.00      A      
ATOM   2936  CD  ARG   233       2.591   0.799   3.307  1.00 34.29      A      
ATOM   2937  HD2 ARG   233       2.199  14.544 -10.429  1.00  0.00      A      
ATOM   2938  HD3 ARG   233      -2.552  -4.764   6.708  1.00  0.00      A      
ATOM   2939  NE  ARG   233       7.622   0.511   0.617  1.00 34.50      A      
ATOM   2940  HE  ARG   233      16.771  -0.799 -10.957  1.00  0.00      A      
ATOM   2941  CZ  ARG   233      -1.783  -3.624  -8.230  1.00 34.48      A      
ATOM   2942  NH1 ARG   233      -3.654  -1.943  -9.029  1.00 35.59      A      
ATOM   2943 HH11 ARG   233       9.995  -3.736  -2.110  1.00  0.00      A      
ATOM   2944 HH12 ARG   233      -1.156  -2.734 -17.749  1.00  0.00      A      
ATOM   2945  NH2 ARG   233      -4.088  -2.417  -0.307  1.00 34.77      A      
ATOM   2946 HH21 ARG   233      10.115  10.570   0.622  1.00  0.00      A      
ATOM   2947 HH22 ARG   233     -21.714   6.048  -1.226  1.00  0.00      A      
ATOM   2948  C   ARG   233      -1.988   0.429  -0.440  1.00 31.64      A      
ATOM   2949  O   ARG   233       2.720   1.141  -1.466  1.00 32.05      A      
ATOM   2950  N   ILE   234       5.002   1.252   3.652  1.00 30.42      A      
ATOM   2951  H   ILE   234      11.435  -9.543  -1.637  1.00  0.00      A      
ATOM   2952  CA  ILE   234      -1.848   2.476   8.355  1.00 29.27      A      
ATOM   2953  HA  ILE   234       5.523  13.842  16.030  1.00  0.00      A      
ATOM   2954  CB  ILE   234       3.246  -0.457   4.660  1.00 29.00      A      
ATOM   2955  HB  ILE   234     -15.487 -18.618  -3.704  1.00  0.00      A      
ATOM   2956  CG2 ILE   234      -5.014   7.506  -6.690  1.00 28.57      A      
ATOM   2957 HG21 ILE   234       3.719   1.065   3.581  1.00  0.00      A      
ATOM   2958 HG22 ILE   234      -3.677   2.321  -6.931  1.00  0.00      A      
ATOM   2959 HG23 ILE   234      -8.996  10.675   1.271  1.00  0.00      A      
ATOM   2960  CG1 ILE   234      -3.584  10.915  -3.984  1.00 28.41      A      
ATOM   2961 HG12 ILE   234       8.063 -11.146  -5.437  1.00  0.00      A      
ATOM   2962 HG13 ILE   234     -12.136  13.517  22.859  1.00  0.00      A      
ATOM   2963  CD1 ILE   234       3.904   7.055   2.111  1.00 27.32      A      
ATOM   2964 HD11 ILE   234      -8.422   1.788  11.161  1.00  0.00      A      
ATOM   2965 HD12 ILE   234      22.998   6.411  -1.017  1.00  0.00      A      
ATOM   2966 HD13 ILE   234      33.996   5.714  13.183  1.00  0.00      A      
ATOM   2967  C   ILE   234       1.256   3.196  -3.778  1.00 28.91      A      
ATOM   2968  O   ILE   234      -5.854  -8.217  -6.225  1.00 29.01      A      
ATOM   2969  N   ARG   235       4.273   0.200  -7.180  1.00 28.63      A      
ATOM   2970  H   ARG   235       6.125  33.677 -10.531  1.00  0.00      A      
ATOM   2971  CA  ARG   235      -0.369  -0.629   2.620  1.00 29.12      A      
ATOM   2972  HA  ARG   235       3.059  10.550   0.680  1.00  0.00      A      
ATOM   2973  CB  ARG   235      -1.482   0.531  -4.507  1.00 28.89      A      
ATOM   2974  HB2 ARG   235     -11.676   0.778  -9.967  1.00  0.00      A      
ATOM   2975  HB3 ARG   235      -2.016 -20.473  12.310  1.00  0.00      A      
ATOM   2976  CG  ARG   235       2.825   0.660   1.170  1.00 28.42      A      
ATOM   2977  HG2 ARG   235     -16.558  12.889  -7.722  1.00  0.00      A      
ATOM   2978  HG3 ARG   235       3.220  -6.148   8.831  1.00  0.00      A      
ATOM   2979  CD  ARG   235      -0.371   0.310  -3.028  1.00 28.78      A      
ATOM   2980  HD2 ARG   235       5.068  -1.267  -6.979  1.00  0.00      A      
ATOM   2981  HD3 ARG   235     -17.693 -15.640  -5.738  1.00  0.00      A      
ATOM   2982  NE  ARG   235      -5.154   6.133   2.417  1.00 28.30      A      
ATOM   2983  HE  ARG   235       5.116   6.526  -8.340  1.00  0.00      A      
ATOM   2984  CZ  ARG   235      -2.791  -3.532   5.346  1.00 28.86      A      
ATOM   2985  NH1 ARG   235       3.265   5.875   7.663  1.00 27.70      A      
ATOM   2986 HH11 ARG   235      18.082 -16.206  13.443  1.00  0.00      A      
ATOM   2987 HH12 ARG   235     -32.325 -22.280   9.788  1.00  0.00      A      
ATOM   2988  NH2 ARG   235      -5.080   8.768   0.129  1.00 27.29      A      
ATOM   2989 HH21 ARG   235     -11.314   9.713  -4.363  1.00  0.00      A      
ATOM   2990 HH22 ARG   235      -7.488 -12.715   3.619  1.00  0.00      A      
ATOM   2991  C   ARG   235      -1.303   0.615   3.820  1.00 29.96      A      
ATOM   2992  O   ARG   235      -0.381  -4.231   1.683  1.00 29.10      A      
ATOM   2993  N   LEU   236       1.645   1.975  -0.987  1.00 30.57      A      
ATOM   2994  H   LEU   236     -12.163   8.465  11.414  1.00  0.00      A      
ATOM   2995  CA  LEU   236      -7.519  -5.300  11.896  1.00 31.82      A      
ATOM   2996  HA  LEU   236     -27.531  22.516 -12.772  1.00  0.00      A      
ATOM   2997  CB  LEU   236       5.523   4.946  -1.825  1.00 32.25      A      
ATOM   2998  HB2 LEU   236       5.018  -7.294   3.442  1.00  0.00      A      
ATOM   2999  HB3 LEU   236      -3.403  13.657  -0.265  1.00  0.00      A      
ATOM   3000  CG  LEU   236      -7.133   5.181  -6.004  1.00 32.66      A      
ATOM   3001  HG  LEU   236      -4.198  -0.656   4.659  1.00  0.00      A      
ATOM   3002  CD1 LEU   236      -0.788   0.401  -2.685  1.00 33.98      A      
ATOM   3003 HD11 LEU   236       9.822 -15.454  -6.880  1.00  0.00      A      
ATOM   3004 HD12 LEU   236     -30.113  -2.733 -14.280  1.00  0.00      A      
ATOM   3005 HD13 LEU   236       8.991   2.817   7.701  1.00  0.00      A      
ATOM   3006  CD2 LEU   236       0.506   2.495   0.488  1.00 33.77      A      
ATOM   3007 HD21 LEU   236     -20.073  -0.574   0.598  1.00  0.00      A      
ATOM   3008 HD22 LEU   236       4.062   7.817   5.670  1.00  0.00      A      
ATOM   3009 HD23 LEU   236     -10.525  -2.049  -6.676  1.00  0.00      A      
ATOM   3010  C   LEU   236      -5.840  -1.398  -8.340  1.00 32.27      A      
ATOM   3011  O   LEU   236      -3.553   2.921  -3.196  1.00 32.97      A      
ATOM   3012  N   GLN   237       0.648  -1.112   5.509  1.00 32.72      A      
ATOM   3013  H   GLN   237       9.975 -18.344 -25.687  1.00  0.00      A      
ATOM   3014  CA  GLN   237      -1.672   5.196   5.601  1.00 33.30      A      
ATOM   3015  HA  GLN   237      -1.655  14.557 -12.506  1.00  0.00      A      
ATOM   3016  CB  GLN   237       0.556  -2.063  -4.129  1.00 33.81      A      
ATOM   3017  HB2 GLN   237     -12.238   7.315   9.608  1.00  0.00      A      
ATOM   3018  HB3 GLN   237       6.561  -4.515   1.776  1.00  0.00      A      
ATOM   3019  CG  GLN   237       3.436   1.107   0.982  1.00 34.39      A      
ATOM   3020  HG2 GLN   237      -8.906  10.089  12.189  1.00  0.00      A      
ATOM   3021  HG3 GLN   237      15.861  -8.684  13.602  1.00  0.00      A      
ATOM   3022  CD  GLN   237       8.635  -3.174   6.835  1.00 35.28      A      
ATOM   3023  OE1 GLN   237      -1.968 -10.995   0.647  1.00 35.56      A      
ATOM   3024  NE2 GLN   237      -6.789  -8.874  -3.246  1.00 35.66      A      
ATOM   3025 HE21 GLN   237     -16.956 -12.868  -3.216  1.00  0.00      A      
ATOM   3026 HE22 GLN   237      -5.948 -10.262  -1.788  1.00  0.00      A      
ATOM   3027  C   GLN   237       1.576  -1.785  -6.370  1.00 33.37      A      
ATOM   3028  O   GLN   237       7.700  -2.914  -0.369  1.00 33.60      A      
ATOM   3029  N   GLY   238       2.183  -0.993  -4.635  1.00 33.04      A      
ATOM   3030  H   GLY   238     -13.868 -12.528   5.938  1.00  0.00      A      
ATOM   3031  CA  GLY   238      -2.347   1.767   2.877  1.00 32.90      A      
ATOM   3032  HA2 GLY   238      -6.976   0.917  21.008  1.00  0.00      A      
ATOM   3033  HA3 GLY   238      -2.729  -5.422 -15.314  1.00  0.00      A      
ATOM   3034  C   GLY   238       2.646   4.248   1.121  1.00 32.48      A      
ATOM   3035  O   GLY   238      -2.398  -4.331  -1.025  1.00 32.70      A      
ATOM   3036  N   LEU   239      -3.687  -4.087  -1.955  1.00 32.35      A      
ATOM   3037  H   LEU   239      -7.777  18.517   2.946  1.00  0.00      A      
ATOM   3038  CA  LEU   239       0.591  -3.873   6.116  1.00 32.31      A      
ATOM   3039  HA  LEU   239     -20.027   8.391   5.533  1.00  0.00      A      
ATOM   3040  CB  LEU   239      -6.504  -9.589  -0.952  1.00 31.49      A      
ATOM   3041  HB2 LEU   239       2.114   7.141   4.480  1.00  0.00      A      
ATOM   3042  HB3 LEU   239      -5.970  -9.046   1.261  1.00  0.00      A      
ATOM   3043  CG  LEU   239      -0.018 -11.358   5.820  1.00 31.56      A      
ATOM   3044  HG  LEU   239       5.671 -29.020  17.172  1.00  0.00      A      
ATOM   3045  CD1 LEU   239      -0.874  -0.505  -3.187  1.00 30.73      A      
ATOM   3046 HD11 LEU   239      11.499  -6.097   3.448  1.00  0.00      A      
ATOM   3047 HD12 LEU   239       1.570   1.023  12.458  1.00  0.00      A      
ATOM   3048 HD13 LEU   239      18.043  -2.130 -24.274  1.00  0.00      A      
ATOM   3049  CD2 LEU   239       4.714  -7.099  -0.981  1.00 31.63      A      
ATOM   3050 HD21 LEU   239      12.627 -19.907  16.908  1.00  0.00      A      
ATOM   3051 HD22 LEU   239       7.160  -5.270   0.659  1.00  0.00      A      
ATOM   3052 HD23 LEU   239      -3.048  13.539  13.695  1.00  0.00      A      
ATOM   3053  C   LEU   239      -5.156  -2.104   4.487  1.00 32.70      A      
ATOM   3054  O   LEU   239       0.227   1.616  -6.530  1.00 32.96      A      
ATOM   3055  N   LYS   240       1.994   2.707   5.442  1.00 32.72      A      
ATOM   3056  H   LYS   240     -13.598  -4.639  16.468  1.00  0.00      A      
ATOM   3057  CA  LYS   240      -0.584   4.605   1.348  1.00 33.50      A      
ATOM   3058  HA  LYS   240      11.942   4.989  -5.195  1.00  0.00      A      
ATOM   3059  CB  LYS   240      -6.097   3.407  -1.485  1.00 34.32      A      
ATOM   3060  HB2 LYS   240      13.101   4.117  -0.198  1.00  0.00      A      
ATOM   3061  HB3 LYS   240       1.261   7.103  -6.777  1.00  0.00      A      
ATOM   3062  CG  LYS   240       0.337 -14.072  -1.464  1.00 36.06      A      
ATOM   3063  HG2 LYS   240      -8.572  -5.575 -26.817  1.00  0.00      A      
ATOM   3064  HG3 LYS   240       2.541 -10.794  -2.175  1.00  0.00      A      
ATOM   3065  CD  LYS   240      -4.693   9.810  -2.169  1.00 37.07      A      
ATOM   3066  HD2 LYS   240       0.319   9.456  -5.088  1.00  0.00      A      
ATOM   3067  HD3 LYS   240       7.249  10.211 -13.625  1.00  0.00      A      
ATOM   3068  CE  LYS   240      -5.817  -4.117  -3.326  1.00 38.73      A      
ATOM   3069  HE2 LYS   240       4.831   5.869  -0.409  1.00  0.00      A      
ATOM   3070  HE3 LYS   240     -19.261  -8.527  10.823  1.00  0.00      A      
ATOM   3071  NZ  LYS   240       2.355   7.647  -1.898  1.00 39.11      A      
ATOM   3072  HZ1 LYS   240       6.888  -4.612  13.915  1.00  0.00      A      
ATOM   3073  HZ2 LYS   240       7.923  -6.543  20.136  1.00  0.00      A      
ATOM   3074  HZ3 LYS   240      19.489   5.243   0.994  1.00  0.00      A      
ATOM   3075  C   LYS   240      -2.428   4.168  -7.163  1.00 33.39      A      
ATOM   3076  O   LYS   240       2.104   3.219  -3.679  1.00 32.98      A      
ATOM   3077  N   ASP   241      -3.867   5.298   1.673  1.00 33.25      A      
ATOM   3078  H   ASP   241      16.692 -11.220 -16.694  1.00  0.00      A      
ATOM   3079  CA  ASP   241       2.841  -2.865  -6.434  1.00 32.99      A      
ATOM   3080  HA  ASP   241     -18.975  15.695   1.649  1.00  0.00      A      
ATOM   3081  CB  ASP   241       2.634   2.791  -0.434  1.00 34.54      A      
ATOM   3082  HB2 ASP   241      -7.771  -3.834  11.089  1.00  0.00      A      
ATOM   3083  HB3 ASP   241      -2.357  13.751 -16.644  1.00  0.00      A      
ATOM   3084  CG  ASP   241       9.490  -0.556  -0.749  1.00 36.22      A      
ATOM   3085  OD1 ASP   241      -0.103   4.285   0.307  1.00 38.24      A      
ATOM   3086  OD2 ASP   241      -1.573  -6.919   1.097  1.00 37.61      A      
ATOM   3087  C   ASP   241       1.629   0.801  -3.805  1.00 31.93      A      
ATOM   3088  O   ASP   241       0.773   5.870  -2.601  1.00 31.69      A      
ATOM   3089  N   MET   242      -2.148  -3.812  -2.871  1.00 30.97      A      
ATOM   3090  H   MET   242      -1.598 -29.932  -0.924  1.00  0.00      A      
ATOM   3091  CA  MET   242      -4.198  -6.543   6.514  1.00 30.77      A      
ATOM   3092  HA  MET   242      10.164   8.173 -21.814  1.00  0.00      A      
ATOM   3093  CB  MET   242     -10.347  -1.868   2.076  1.00 32.80      A      
ATOM   3094  HB2 MET   242       2.683 -14.733 -20.910  1.00  0.00      A      
ATOM   3095  HB3 MET   242      -6.860   6.798   1.967  1.00  0.00      A      
ATOM   3096  CG  MET   242       2.746  -3.685   6.740  1.00 35.31      A      
ATOM   3097  HG2 MET   242      31.934 -24.146 -12.581  1.00  0.00      A      
ATOM   3098  HG3 MET   242      18.744  -3.646  14.189  1.00  0.00      A      
ATOM   3099  SD  MET   242      -0.804   1.134   3.695  1.00 39.88      A      
ATOM   3100  CE  MET   242      -0.100  -3.152  -6.185  1.00 36.37      A      
ATOM   3101  HE1 MET   242      17.238  23.173 -13.301  1.00  0.00      A      
ATOM   3102  HE2 MET   242      10.117   6.196   1.466  1.00  0.00      A      
ATOM   3103  HE3 MET   242      -0.462   1.134  -4.603  1.00  0.00      A      
ATOM   3104  C   MET   242      -2.169   7.254 -10.449  1.00 29.95      A      
ATOM   3105  O   MET   242      -1.702   1.708   2.614  1.00 29.35      A      
ATOM   3106  N   THR   243       3.922  -0.028   5.947  1.00 28.47      A      
ATOM   3107  H   THR   243      -7.206  -9.876 -10.947  1.00  0.00      A      
ATOM   3108  CA  THR   243      -6.501  -0.781   5.038  1.00 27.08      A      
ATOM   3109  HA  THR   243      -1.374   4.008   8.156  1.00  0.00      A      
ATOM   3110  CB  THR   243       2.235  -3.965  -7.965  1.00 26.82      A      
ATOM   3111  HB  THR   243       9.181   2.854  -7.200  1.00  0.00      A      
ATOM   3112  CG2 THR   243       2.543   0.457  -2.613  1.00 26.46      A      
ATOM   3113 HG21 THR   243      13.093  -3.953  -1.064  1.00  0.00      A      
ATOM   3114 HG22 THR   243       9.102   3.280  -4.939  1.00  0.00      A      
ATOM   3115 HG23 THR   243       2.002   0.435  -5.138  1.00  0.00      A      
ATOM   3116  OG1 THR   243      -2.608  -0.633   5.172  1.00 26.88      A      
ATOM   3117  HG1 THR   243       7.279 -13.353   8.938  1.00  0.00      A      
ATOM   3118  C   THR   243      -0.120   3.496  -0.353  1.00 26.53      A      
ATOM   3119  O   THR   243      -3.680  -5.709  -5.500  1.00 26.58      A      
ATOM   3120  N   GLY   244       6.757   5.630   1.115  1.00 26.04      A      
ATOM   3121  H   GLY   244      13.199 -13.302   3.949  1.00  0.00      A      
ATOM   3122  CA  GLY   244      -5.585  -4.248   2.153  1.00 25.02      A      
ATOM   3123  HA2 GLY   244      11.438   3.927 -20.377  1.00  0.00      A      
ATOM   3124  HA3 GLY   244      -3.393   6.827  10.528  1.00  0.00      A      
ATOM   3125  C   GLY   244       0.113   3.171   1.147  1.00 25.49      A      
ATOM   3126  O   GLY   244      -4.916   5.261  -1.633  1.00 24.87      A      
ATOM   3127  N   ALA   245      -2.594  -0.473   1.082  1.00 25.10      A      
ATOM   3128  H   ALA   245       0.547   9.195 -18.064  1.00  0.00      A      
ATOM   3129  CA  ALA   245      -5.592  -4.618  -2.827  1.00 25.84      A      
ATOM   3130  HA  ALA   245     -14.184 -11.821   3.956  1.00  0.00      A      
ATOM   3131  CB  ALA   245      -8.600   3.456  -3.133  1.00 24.82      A      
ATOM   3132  HB1 ALA   245      14.346  -3.949  -9.649  1.00  0.00      A      
ATOM   3133  HB2 ALA   245     -29.682  -5.397   0.793  1.00  0.00      A      
ATOM   3134  HB3 ALA   245       5.835   6.759  15.743  1.00  0.00      A      
ATOM   3135  C   ALA   245       2.806  -3.942   2.744  1.00 25.53      A      
ATOM   3136  O   ALA   245       1.488  -1.625  -0.747  1.00 26.32      A      
ATOM   3137  N   VAL   246      -8.076   0.427  -4.449  1.00 25.53      A      
ATOM   3138  H   VAL   246      -7.853   6.059  -2.404  1.00  0.00      A      
ATOM   3139  CA  VAL   246       5.833   3.880   3.918  1.00 25.48      A      
ATOM   3140  HA  VAL   246      17.031   8.158  -4.795  1.00  0.00      A      
ATOM   3141  CB  VAL   246      -2.534   7.913   0.869  1.00 25.84      A      
ATOM   3142  HB  VAL   246      26.913  11.741 -13.443  1.00  0.00      A      
ATOM   3143  CG1 VAL   246      -0.116  -2.773  -0.339  1.00 26.53      A      
ATOM   3144 HG11 VAL   246      -2.144 -13.873   8.957  1.00  0.00      A      
ATOM   3145 HG12 VAL   246      -4.703   7.536   8.397  1.00  0.00      A      
ATOM   3146 HG13 VAL   246     -18.751  -9.810  12.392  1.00  0.00      A      
ATOM   3147  CG2 VAL   246      -5.234  -6.005  -0.883  1.00 26.78      A      
ATOM   3148 HG21 VAL   246      -9.429  17.691 -11.809  1.00  0.00      A      
ATOM   3149 HG22 VAL   246      -2.906  -4.553  18.111  1.00  0.00      A      
ATOM   3150 HG23 VAL   246      -4.083 -13.339 -12.578  1.00  0.00      A      
ATOM   3151  C   VAL   246      -7.869   0.987  -5.763  1.00 25.41      A      
ATOM   3152  O   VAL   246      -4.252  -4.206   2.383  1.00 25.97      A      
ATOM   3153  N   LEU   247       0.323  -3.193  -8.452  1.00 24.76      A      
ATOM   3154  H   LEU   247      -3.159  21.663 -10.805  1.00  0.00      A      
ATOM   3155  CA  LEU   247       0.653  -2.648   0.152  1.00 24.37      A      
ATOM   3156  HA  LEU   247     -11.543  -0.140  -2.170  1.00  0.00      A      
ATOM   3157  CB  LEU   247       3.785   6.791   3.803  1.00 23.02      A      
ATOM   3158  HB2 LEU   247      18.198   1.060   5.405  1.00  0.00      A      
ATOM   3159  HB3 LEU   247      -9.879   9.073  22.200  1.00  0.00      A      
ATOM   3160  CG  LEU   247       4.970  -2.448  -2.644  1.00 23.98      A      
ATOM   3161  HG  LEU   247       5.071  -4.550  33.740  1.00  0.00      A      
ATOM   3162  CD1 LEU   247      -1.697  -1.829   1.521  1.00 22.12      A      
ATOM   3163 HD11 LEU   247     -11.473   0.815  -6.541  1.00  0.00      A      
ATOM   3164 HD12 LEU   247       2.741  12.825  -3.569  1.00  0.00      A      
ATOM   3165 HD13 LEU   247       1.251   8.790  -5.910  1.00  0.00      A      
ATOM   3166  CD2 LEU   247      -7.713  -2.207  -2.849  1.00 20.23      A      
ATOM   3167 HD21 LEU   247      -3.812   4.906  -4.606  1.00  0.00      A      
ATOM   3168 HD22 LEU   247     -11.922 -21.090  -9.391  1.00  0.00      A      
ATOM   3169 HD23 LEU   247       5.761  -4.609  -9.572  1.00  0.00      A      
ATOM   3170  C   LEU   247      -2.748  -6.095   4.521  1.00 23.91      A      
ATOM   3171  O   LEU   247      -1.020   2.675  -3.826  1.00 24.63      A      
ATOM   3172  N   SER   248      -0.837  -1.566  -2.539  1.00 23.52      A      
ATOM   3173  H   SER   248       9.955  -0.861   4.051  1.00  0.00      A      
ATOM   3174  CA  SER   248       9.795   2.039   9.633  1.00 23.93      A      
ATOM   3175  HA  SER   248      -8.949  41.120 -30.337  1.00  0.00      A      
ATOM   3176  CB  SER   248       9.151  -1.269  -4.880  1.00 25.34      A      
ATOM   3177  HB2 SER   248      16.592 -14.291  11.038  1.00  0.00      A      
ATOM   3178  HB3 SER   248      13.978 -16.617 -31.445  1.00  0.00      A      
ATOM   3179  OG  SER   248      -2.895  -0.230  -2.928  1.00 25.54      A      
ATOM   3180  HG  SER   248       1.873  20.761 -17.845  1.00  0.00      A      
ATOM   3181  C   SER   248      -0.395   0.190   0.162  1.00 23.68      A      
ATOM   3182  O   SER   248      -1.456  -0.968  -3.985  1.00 23.35      A      
ATOM   3183  N   PRO   249       6.474  -2.245   1.689  1.00 23.81      A      
ATOM   3184  CD  PRO   249       3.230   1.910   0.580  1.00 23.47      A      
ATOM   3185  HD2 PRO   249      13.110 -21.386  11.891  1.00  0.00      A      
ATOM   3186  HD3 PRO   249       6.354   6.215  -6.509  1.00  0.00      A      
ATOM   3187  CG  PRO   249       5.829  -2.818  -0.668  1.00 24.07      A      
ATOM   3188  HG2 PRO   249      12.589 -11.345  -4.596  1.00  0.00      A      
ATOM   3189  HG3 PRO   249      15.586 -33.895  20.138  1.00  0.00      A      
ATOM   3190  CB  PRO   249       5.437  -7.769   0.195  1.00 23.57      A      
ATOM   3191  HB2 PRO   249     -12.772   1.938  -0.940  1.00  0.00      A      
ATOM   3192  HB3 PRO   249       6.601  10.094  13.040  1.00  0.00      A      
ATOM   3193  CA  PRO   249      -5.977   4.626   2.745  1.00 24.05      A      
ATOM   3194  HA  PRO   249     -15.830  16.724   1.332  1.00  0.00      A      
ATOM   3195  C   PRO   249      -1.578   2.178  -0.005  1.00 24.54      A      
ATOM   3196  O   PRO   249       0.466  -5.304   3.224  1.00 24.27      A      
ATOM   3197  N   HID   250       1.014   5.452   4.773  1.00 25.37      A      
ATOM   3198  H   HID   250      -7.580 -11.908  19.972  1.00  0.00      A      
ATOM   3199  CA  HID   250      -2.494  -0.814   2.660  1.00 25.66      A      
ATOM   3200  HA  HID   250       2.982   2.103   1.193  1.00  0.00      A      
ATOM   3201  CB  HID   250       7.726   0.774   1.453  1.00 26.91      A      
ATOM   3202  HB2 HID   250      -7.092  -8.703  11.775  1.00  0.00      A      
ATOM   3203  HB3 HID   250     -11.352  13.212 -23.940  1.00  0.00      A      
ATOM   3204  CG  HID   250       7.142  -3.434   0.925  1.00 28.36      A      
ATOM   3205  ND1 HID   250      -1.344  -3.564  -2.880  1.00 29.44      A      
ATOM   3206  HD1 HID   250      -9.595  -0.803 -16.963  1.00  0.00      A      
ATOM   3207  CE1 HID   250       4.122  -1.596  -6.139  1.00 30.03      A      
ATOM   3208  HE1 HID   250      -1.242   3.072  -5.679  1.00  0.00      A      
ATOM   3209  NE2 HID   250       7.852   1.523   1.014  1.00 31.08      A      
ATOM   3210  CD2 HID   250       6.748   7.038  -0.546  1.00 29.22      A      
ATOM   3211  HD2 HID   250       5.859   7.859   1.330  1.00  0.00      A      
ATOM   3212  C   HID   250       0.433  -3.443  -0.449  1.00 25.24      A      
ATOM   3213  O   HID   250       3.198  -1.156  -1.783  1.00 24.53      A      
ATOM   3214  N   ASP   251       5.166  -0.570   0.150  1.00 24.23      A      
ATOM   3215  H   ASP   251      11.813   7.704 -22.155  1.00  0.00      A      
ATOM   3216  CA  ASP   251       2.182  -0.844   4.505  1.00 23.83      A      
ATOM   3217  HA  ASP   251      -3.171   4.703  -2.463  1.00  0.00      A      
ATOM   3218  CB  ASP   251       4.184  10.119  -3.988  1.00 25.66      A      
ATOM   3219  HB2 ASP   251       0.531  12.988 -21.114  1.00  0.00      A      
ATOM   3220  HB3 ASP   251      15.884  -9.440   8.619  1.00  0.00      A      
ATOM   3221  CG  ASP   251       6.454  -5.372  -2.183  1.00 27.53      A      
ATOM   3222  OD1 ASP   251      -4.640  -6.870  -2.561  1.00 29.44      A      
ATOM   3223  OD2 ASP   251      -2.617   0.367  -1.598  1.00 29.96      A      
ATOM   3224  C   ASP   251      -1.019  10.473   2.447  1.00 23.45      A      
ATOM   3225  O   ASP   251       3.937   8.026   0.875  1.00 21.89      A      
ATOM   3226  N   ALA   252       0.566  -4.110  -2.277  1.00 22.59      A      
ATOM   3227  H   ALA   252      -0.624 -12.225  34.181  1.00  0.00      A      
ATOM   3228  CA  ALA   252       3.308  -1.758   0.642  1.00 22.77      A      
ATOM   3229  HA  ALA   252      -8.501   7.856 -12.041  1.00  0.00      A      
ATOM   3230  CB  ALA   252       0.659   5.414   1.979  1.00 22.59      A      
ATOM   3231  HB1 ALA   252      -6.626 -22.324   6.623  1.00  0.00      A      
ATOM   3232  HB2 ALA   252      30.141  -7.162  -7.776  1.00  0.00      A      
ATOM   3233  HB3 ALA   252     -23.727 -22.226 -10.459  1.00  0.00      A      
ATOM   3234  C   ALA   252      -3.040   6.129  -1.614  1.00 22.69      A      
ATOM   3235  O   ALA   252       1.990   1.785  -3.322  1.00 22.90      A      
ATOM   3236  N   ALA   253       3.643   1.898  -0.503  1.00 22.40      A      
ATOM   3237  H   ALA   253       7.215  14.752 -10.979  1.00  0.00      A      
ATOM   3238  CA  ALA   253      -2.954   4.097  -0.763  1.00 22.72      A      
ATOM   3239  HA  ALA   253      17.711  -9.666  -8.832  1.00  0.00      A      
ATOM   3240  CB  ALA   253       2.662   2.780   9.364  1.00 22.77      A      
ATOM   3241  HB1 ALA   253      -4.885 -14.483  14.556  1.00  0.00      A      
ATOM   3242  HB2 ALA   253     -13.426 -20.280 -14.114  1.00  0.00      A      
ATOM   3243  HB3 ALA   253      10.896   6.865  -0.001  1.00  0.00      A      
ATOM   3244  C   ALA   253      -0.470   6.657  -7.864  1.00 22.71      A      
ATOM   3245  O   ALA   253       8.127   0.158  -0.545  1.00 23.03      A      
ATOM   3246  N   LEU   254       1.358  -4.666  -6.557  1.00 22.51      A      
ATOM   3247  H   LEU   254      -6.449  -1.178  17.245  1.00  0.00      A      
ATOM   3248  CA  LEU   254       2.758   1.769   5.077  1.00 23.08      A      
ATOM   3249  HA  LEU   254       8.126   0.166  27.067  1.00  0.00      A      
ATOM   3250  CB  LEU   254      -2.173 -10.983  -3.596  1.00 23.60      A      
ATOM   3251  HB2 LEU   254       6.490  -7.434  10.332  1.00  0.00      A      
ATOM   3252  HB3 LEU   254       0.921 -11.238   5.811  1.00  0.00      A      
ATOM   3253  CG  LEU   254       2.029  -6.243  -0.285  1.00 24.67      A      
ATOM   3254  HG  LEU   254      -8.960  -7.693 -18.399  1.00  0.00      A      
ATOM   3255  CD1 LEU   254      -0.669   1.676   3.463  1.00 24.74      A      
ATOM   3256 HD11 LEU   254       8.595   9.992  16.824  1.00  0.00      A      
ATOM   3257 HD12 LEU   254      -9.642   4.441   4.904  1.00  0.00      A      
ATOM   3258 HD13 LEU   254      -5.779   2.245  -2.391  1.00  0.00      A      
ATOM   3259  CD2 LEU   254      -3.258  -1.833   1.035  1.00 24.82      A      
ATOM   3260 HD21 LEU   254       3.984  -4.121   7.806  1.00  0.00      A      
ATOM   3261 HD22 LEU   254     -23.231 -12.591  16.271  1.00  0.00      A      
ATOM   3262 HD23 LEU   254      14.163  -9.967 -14.682  1.00  0.00      A      
ATOM   3263  C   LEU   254       2.631   5.218   8.164  1.00 22.59      A      
ATOM   3264  O   LEU   254      -2.149   4.592  -4.624  1.00 22.59      A      
ATOM   3265  N   LEU   255       2.559   6.833  10.802  1.00 21.84      A      
ATOM   3266  H   LEU   255       1.320 -16.173   8.577  1.00  0.00      A      
ATOM   3267  CA  LEU   255      -4.321  -3.799  -0.117  1.00 21.57      A      
ATOM   3268  HA  LEU   255       3.044  -1.427   7.606  1.00  0.00      A      
ATOM   3269  CB  LEU   255       2.760   5.983   7.995  1.00 21.08      A      
ATOM   3270  HB2 LEU   255      -0.027  15.373  15.021  1.00  0.00      A      
ATOM   3271  HB3 LEU   255       8.124 -33.356 -22.723  1.00  0.00      A      
ATOM   3272  CG  LEU   255       8.166   0.570  -0.221  1.00 21.81      A      
ATOM   3273  HG  LEU   255      23.016  10.310   0.091  1.00  0.00      A      
ATOM   3274  CD1 LEU   255       2.439   1.480   0.052  1.00 21.58      A      
ATOM   3275 HD11 LEU   255      38.679   3.776 -14.102  1.00  0.00      A      
ATOM   3276 HD12 LEU   255       3.036   7.654 -14.199  1.00  0.00      A      
ATOM   3277 HD13 LEU   255       0.655  -1.251   3.627  1.00  0.00      A      
ATOM   3278  CD2 LEU   255      -1.464   2.821   1.825  1.00 21.98      A      
ATOM   3279 HD21 LEU   255       0.958   0.001  20.289  1.00  0.00      A      
ATOM   3280 HD22 LEU   255      24.459 -15.376 -20.600  1.00  0.00      A      
ATOM   3281 HD23 LEU   255     -17.744  18.134  -3.072  1.00  0.00      A      
ATOM   3282  C   LEU   255      -9.945   1.584   2.347  1.00 21.01      A      
ATOM   3283  O   LEU   255      -0.575  -7.712  -0.813  1.00 21.39      A      
ATOM   3284  N   MET   256       3.364  -5.540  -4.057  1.00 21.59      A      
ATOM   3285  H   MET   256     -14.895  25.316  14.741  1.00  0.00      A      
ATOM   3286  CA  MET   256      -5.191   5.593   4.546  1.00 22.33      A      
ATOM   3287  HA  MET   256       0.149   5.302   1.635  1.00  0.00      A      
ATOM   3288  CB  MET   256      -4.098   0.229   0.417  1.00 23.02      A      
ATOM   3289  HB2 MET   256       5.257   5.707  -4.903  1.00  0.00      A      
ATOM   3290  HB3 MET   256      -0.351 -10.987   5.528  1.00  0.00      A      
ATOM   3291  CG  MET   256      -7.547   7.780 -10.868  1.00 24.08      A      
ATOM   3292  HG2 MET   256     -16.887   5.127   1.923  1.00  0.00      A      
ATOM   3293  HG3 MET   256       9.149 -18.388  -7.551  1.00  0.00      A      
ATOM   3294  SD  MET   256      -2.690  -2.193  -0.559  1.00 26.60      A      
ATOM   3295  CE  MET   256       1.728  -9.713  -0.537  1.00 24.48      A      
ATOM   3296  HE1 MET   256      -5.762 -16.038 -14.857  1.00  0.00      A      
ATOM   3297  HE2 MET   256      -2.179  -4.034   3.325  1.00  0.00      A      
ATOM   3298  HE3 MET   256      24.134 -22.293   9.336  1.00  0.00      A      
ATOM   3299  C   MET   256      -6.829   3.631   2.673  1.00 22.04      A      
ATOM   3300  O   MET   256       1.984   4.822   2.335  1.00 21.68      A      
ATOM   3301  N   ARG   257      -2.072   5.918   0.888  1.00 22.11      A      
ATOM   3302  H   ARG   257       2.896   9.157 -21.021  1.00  0.00      A      
ATOM   3303  CA  ARG   257      -6.644  -0.631   0.666  1.00 22.40      A      
ATOM   3304  HA  ARG   257     -18.458   9.980  27.021  1.00  0.00      A      
ATOM   3305  CB  ARG   257       2.379   5.776  -4.329  1.00 22.99      A      
ATOM   3306  HB2 ARG   257      13.417   9.748  -3.795  1.00  0.00      A      
ATOM   3307  HB3 ARG   257      11.067 -13.078 -13.973  1.00  0.00      A      
ATOM   3308  CG  ARG   257       8.728   2.365   5.027  1.00 22.36      A      
ATOM   3309  HG2 ARG   257       2.440   1.823   4.171  1.00  0.00      A      
ATOM   3310  HG3 ARG   257       0.975  24.041  -9.610  1.00  0.00      A      
ATOM   3311  CD  ARG   257       3.628  -3.974  -5.947  1.00 23.93      A      
ATOM   3312  HD2 ARG   257       8.066  -6.105  -3.834  1.00  0.00      A      
ATOM   3313  HD3 ARG   257      -3.819  -1.030  32.947  1.00  0.00      A      
ATOM   3314  NE  ARG   257       1.577   6.418   4.832  1.00 23.21      A      
ATOM   3315  HE  ARG   257       5.871  -1.106   0.483  1.00  0.00      A      
ATOM   3316  CZ  ARG   257       0.795   5.075   3.078  1.00 24.67      A      
ATOM   3317  NH1 ARG   257       2.335   0.992   2.992  1.00 25.15      A      
ATOM   3318 HH11 ARG   257       6.540  12.272  -1.065  1.00  0.00      A      
ATOM   3319 HH12 ARG   257       3.565  -0.568   7.149  1.00  0.00      A      
ATOM   3320  NH2 ARG   257      -1.610  -5.685  -1.586  1.00 24.07      A      
ATOM   3321 HH21 ARG   257      16.654  -5.078  24.757  1.00  0.00      A      
ATOM   3322 HH22 ARG   257      -0.380  -5.152  -2.672  1.00  0.00      A      
ATOM   3323  C   ARG   257       2.154   2.333   0.990  1.00 22.41      A      
ATOM   3324  O   ARG   257      -1.214  -1.034  -2.264  1.00 22.77      A      
ATOM   3325  N   GLY   258       1.055  -5.369  -4.154  1.00 22.60      A      
ATOM   3326  H   GLY   258       3.685  10.452   9.591  1.00  0.00      A      
ATOM   3327  CA  GLY   258      -7.569  -8.433   0.040  1.00 22.55      A      
ATOM   3328  HA2 GLY   258      12.559   5.593  -2.056  1.00  0.00      A      
ATOM   3329  HA3 GLY   258      33.874   1.647  35.342  1.00  0.00      A      
ATOM   3330  C   GLY   258      -1.786  -1.795  -1.971  1.00 22.96      A      
ATOM   3331  O   GLY   258       2.625  -0.594  -4.833  1.00 22.76      A      
ATOM   3332  N   ILE   259       3.457   4.336   9.947  1.00 22.95      A      
ATOM   3333  H   ILE   259       5.306 -13.612   9.369  1.00  0.00      A      
ATOM   3334  CA  ILE   259       3.337   0.457   2.739  1.00 23.55      A      
ATOM   3335  HA  ILE   259       7.353   0.504   9.572  1.00  0.00      A      
ATOM   3336  CB  ILE   259       2.586   3.215  -0.192  1.00 23.99      A      
ATOM   3337  HB  ILE   259      22.081 -11.696  -9.082  1.00  0.00      A      
ATOM   3338  CG2 ILE   259       2.142  -4.763  -2.277  1.00 24.57      A      
ATOM   3339 HG21 ILE   259      -7.991  -0.117 -14.985  1.00  0.00      A      
ATOM   3340 HG22 ILE   259       9.884   0.388 -19.601  1.00  0.00      A      
ATOM   3341 HG23 ILE   259     -11.955  -9.960 -12.557  1.00  0.00      A      
ATOM   3342  CG1 ILE   259      -2.620  -6.150  -1.196  1.00 24.54      A      
ATOM   3343 HG12 ILE   259       4.371 -14.718  -3.584  1.00  0.00      A      
ATOM   3344 HG13 ILE   259      11.968 -14.196   0.035  1.00  0.00      A      
ATOM   3345  CD1 ILE   259       3.845  -8.533   1.142  1.00 24.95      A      
ATOM   3346 HD11 ILE   259     -11.146  -3.723   7.867  1.00  0.00      A      
ATOM   3347 HD12 ILE   259      14.805  -2.235   4.818  1.00  0.00      A      
ATOM   3348 HD13 ILE   259      21.539   8.740   0.701  1.00  0.00      A      
ATOM   3349  C   ILE   259      -0.207   3.287   4.020  1.00 23.03      A      
ATOM   3350  O   ILE   259      -0.446   1.145  -4.644  1.00 23.92      A      
ATOM   3351  N   LYS   260       1.427  -4.180  -1.997  1.00 23.44      A      
ATOM   3352  H   LYS   260     -12.146  16.439   7.016  1.00  0.00      A      
ATOM   3353  CA  LYS   260      -1.276   0.274  -2.287  1.00 23.26      A      
ATOM   3354  HA  LYS   260      13.317 -18.221  -6.668  1.00  0.00      A      
ATOM   3355  CB  LYS   260      -2.659  -8.976  -3.456  1.00 23.94      A      
ATOM   3356  HB2 LYS   260      13.550   0.287  34.519  1.00  0.00      A      
ATOM   3357  HB3 LYS   260      13.788 -15.347 -14.539  1.00  0.00      A      
ATOM   3358  CG  LYS   260      -2.981   3.604   6.339  1.00 24.50      A      
ATOM   3359  HG2 LYS   260      -3.504   4.776 -13.463  1.00  0.00      A      
ATOM   3360  HG3 LYS   260      23.471  -4.222  -7.517  1.00  0.00      A      
ATOM   3361  CD  LYS   260      -0.006   2.292  -0.996  1.00 25.98      A      
ATOM   3362  HD2 LYS   260     -12.931  -8.453  -7.823  1.00  0.00      A      
ATOM   3363  HD3 LYS   260     -14.530   4.043   8.433  1.00  0.00      A      
ATOM   3364  CE  LYS   260      -3.925   7.542  -3.819  1.00 26.76      A      
ATOM   3365  HE2 LYS   260      -7.109   0.266  11.149  1.00  0.00      A      
ATOM   3366  HE3 LYS   260      -6.637  -9.714  -2.094  1.00  0.00      A      
ATOM   3367  NZ  LYS   260      -3.160  -0.004  -3.560  1.00 29.83      A      
ATOM   3368  HZ1 LYS   260       0.236   3.339  -5.507  1.00  0.00      A      
ATOM   3369  HZ2 LYS   260      -7.845  -9.638 -14.334  1.00  0.00      A      
ATOM   3370  HZ3 LYS   260      -4.089  -0.460  12.045  1.00  0.00      A      
ATOM   3371  C   LYS   260       1.723  -4.791  -8.641  1.00 23.14      A      
ATOM   3372  O   LYS   260       0.036   2.166   0.936  1.00 23.08      A      
ATOM   3373  N   THR   261       2.245  -8.411   3.255  1.00 22.66      A      
ATOM   3374  H   THR   261       6.621  14.743   5.039  1.00  0.00      A      
ATOM   3375  CA  THR   261       1.723   5.776  -5.640  1.00 22.89      A      
ATOM   3376  HA  THR   261      -4.127  -0.936  -1.818  1.00  0.00      A      
ATOM   3377  CB  THR   261       3.501  -2.891  -0.337  1.00 23.17      A      
ATOM   3378  HB  THR   261       4.360  11.637  23.127  1.00  0.00      A      
ATOM   3379  CG2 THR   261       5.471   6.660   1.606  1.00 21.33      A      
ATOM   3380 HG21 THR   261       5.173  -9.772  -7.887  1.00  0.00      A      
ATOM   3381 HG22 THR   261       0.272  24.585  -1.352  1.00  0.00      A      
ATOM   3382 HG23 THR   261       4.127  10.381   7.947  1.00  0.00      A      
ATOM   3383  OG1 THR   261       7.421  -3.537   6.404  1.00 22.69      A      
ATOM   3384  HG1 THR   261      11.133  -7.306  12.121  1.00  0.00      A      
ATOM   3385  C   THR   261      -4.093  -7.975  -2.305  1.00 22.68      A      
ATOM   3386  O   THR   261       2.676   3.837   3.881  1.00 23.14      A      
ATOM   3387  N   LEU   262       0.167   0.748  -1.871  1.00 22.71      A      
ATOM   3388  H   LEU   262      13.994  16.447  32.047  1.00  0.00      A      
ATOM   3389  CA  LEU   262      -2.957   2.325  -4.580  1.00 22.41      A      
ATOM   3390  HA  LEU   262     -19.559   9.911   5.113  1.00  0.00      A      
ATOM   3391  CB  LEU   262      10.570   2.424   5.011  1.00 21.92      A      
ATOM   3392  HB2 LEU   262      -5.981 -17.298   6.207  1.00  0.00      A      
ATOM   3393  HB3 LEU   262      14.860  -0.400  -5.537  1.00  0.00      A      
ATOM   3394  CG  LEU   262       3.042   2.970  -4.059  1.00 21.72      A      
ATOM   3395  HG  LEU   262      -2.363  13.531 -14.307  1.00  0.00      A      
ATOM   3396  CD1 LEU   262       2.425   2.318  -6.534  1.00 21.14      A      
ATOM   3397 HD11 LEU   262       5.469  -1.447  -3.341  1.00  0.00      A      
ATOM   3398 HD12 LEU   262       5.717   5.909 -21.828  1.00  0.00      A      
ATOM   3399 HD13 LEU   262       5.250  -2.566  -1.743  1.00  0.00      A      
ATOM   3400  CD2 LEU   262       0.824   2.854   3.124  1.00 21.39      A      
ATOM   3401 HD21 LEU   262      10.552 -15.379   4.942  1.00  0.00      A      
ATOM   3402 HD22 LEU   262     -39.051  -0.390  13.983  1.00  0.00      A      
ATOM   3403 HD23 LEU   262      -6.172  12.679  11.255  1.00  0.00      A      
ATOM   3404  C   LEU   262       0.154 -10.144  -0.097  1.00 22.14      A      
ATOM   3405  O   LEU   262      -1.208  -3.483  -1.215  1.00 22.35      A      
ATOM   3406  N   ASN   263       3.596   1.234   5.780  1.00 22.10      A      
ATOM   3407  H   ASN   263     -15.071  -5.088 -17.433  1.00  0.00      A      
ATOM   3408  CA  ASN   263      -3.433   3.005   6.347  1.00 22.28      A      
ATOM   3409  HA  ASN   263     -13.587  -1.597  19.650  1.00  0.00      A      
ATOM   3410  CB  ASN   263      -0.750   4.255  -9.673  1.00 23.12      A      
ATOM   3411  HB2 ASN   263       7.297 -15.266  -1.781  1.00  0.00      A      
ATOM   3412  HB3 ASN   263       7.817 -27.322  -1.908  1.00  0.00      A      
ATOM   3413  CG  ASN   263       0.329   0.975  -2.442  1.00 23.56      A      
ATOM   3414  OD1 ASN   263      12.268   4.049  -0.150  1.00 26.05      A      
ATOM   3415  ND2 ASN   263      -4.595   4.394   2.038  1.00 23.89      A      
ATOM   3416 HD21 ASN   263     -25.639  12.132  12.470  1.00  0.00      A      
ATOM   3417 HD22 ASN   263      -5.628   1.307  14.326  1.00  0.00      A      
ATOM   3418  C   ASN   263       1.691  -4.908  -2.432  1.00 22.35      A      
ATOM   3419  O   ASN   263      -4.034   3.226  -5.536  1.00 22.80      A      
ATOM   3420  N   LEU   264       5.589   4.073  -2.338  1.00 21.93      A      
ATOM   3421  H   LEU   264       1.705  14.150  18.596  1.00  0.00      A      
ATOM   3422  CA  LEU   264      -1.345   1.710   5.724  1.00 22.81      A      
ATOM   3423  HA  LEU   264       1.902 -35.445  15.668  1.00  0.00      A      
ATOM   3424  CB  LEU   264      -0.660  -2.267   1.941  1.00 22.66      A      
ATOM   3425  HB2 LEU   264     -32.328   4.298 -14.040  1.00  0.00      A      
ATOM   3426  HB3 LEU   264      -0.268  -0.685  -3.701  1.00  0.00      A      
ATOM   3427  CG  LEU   264      -1.898   1.829   0.379  1.00 23.70      A      
ATOM   3428  HG  LEU   264     -13.579  31.043  -5.832  1.00  0.00      A      
ATOM   3429  CD1 LEU   264       6.022 -10.466   4.621  1.00 23.34      A      
ATOM   3430 HD11 LEU   264      13.297 -14.382  -2.182  1.00  0.00      A      
ATOM   3431 HD12 LEU   264      -1.902 -11.180  -0.163  1.00  0.00      A      
ATOM   3432 HD13 LEU   264      -0.019  15.875   6.289  1.00  0.00      A      
ATOM   3433  CD2 LEU   264      -5.961  -0.910  -0.566  1.00 23.84      A      
ATOM   3434 HD21 LEU   264      15.475 -10.940   6.280  1.00  0.00      A      
ATOM   3435 HD22 LEU   264       5.267 -54.643   3.306  1.00  0.00      A      
ATOM   3436 HD23 LEU   264      -7.126   8.352  10.929  1.00  0.00      A      
ATOM   3437  C   LEU   264      -5.313  -1.281   2.891  1.00 22.31      A      
ATOM   3438  O   LEU   264       1.148  -0.171  -3.386  1.00 22.78      A      
ATOM   3439  N   ARG   265       6.469  -1.300  -0.788  1.00 22.55      A      
ATOM   3440  H   ARG   265     -19.497  31.365  -3.760  1.00  0.00      A      
ATOM   3441  CA  ARG   265      -3.706   3.800  -0.177  1.00 21.84      A      
ATOM   3442  HA  ARG   265     -15.325   4.904  -5.194  1.00  0.00      A      
ATOM   3443  CB  ARG   265       3.834   5.626  -4.666  1.00 21.30      A      
ATOM   3444  HB2 ARG   265      19.914   5.259 -17.529  1.00  0.00      A      
ATOM   3445  HB3 ARG   265       1.382   7.156  -5.922  1.00  0.00      A      
ATOM   3446  CG  ARG   265      -6.864   2.864  -1.217  1.00 21.01      A      
ATOM   3447  HG2 ARG   265      23.889  20.119   2.796  1.00  0.00      A      
ATOM   3448  HG3 ARG   265       7.260  -8.697   9.281  1.00  0.00      A      
ATOM   3449  CD  ARG   265       1.388   3.478  -2.847  1.00 20.65      A      
ATOM   3450  HD2 ARG   265       7.573  -0.919   3.855  1.00  0.00      A      
ATOM   3451  HD3 ARG   265       0.687  12.254   5.348  1.00  0.00      A      
ATOM   3452  NE  ARG   265       5.253  -4.376  -1.162  1.00 21.70      A      
ATOM   3453  HE  ARG   265     -23.606  -5.866  -4.280  1.00  0.00      A      
ATOM   3454  CZ  ARG   265      -1.433   8.083  -0.235  1.00 20.91      A      
ATOM   3455  NH1 ARG   265      -4.665   2.717  -7.053  1.00 19.75      A      
ATOM   3456 HH11 ARG   265      14.327   0.521   3.598  1.00  0.00      A      
ATOM   3457 HH12 ARG   265     -16.870 -21.648  15.054  1.00  0.00      A      
ATOM   3458  NH2 ARG   265      -2.368   3.544   0.958  1.00 20.75      A      
ATOM   3459 HH21 ARG   265      -1.511  -7.411 -27.029  1.00  0.00      A      
ATOM   3460 HH22 ARG   265     -14.275  -9.358   3.713  1.00  0.00      A      
ATOM   3461  C   ARG   265       0.794  -2.841  -3.173  1.00 21.73      A      
ATOM   3462  O   ARG   265      -2.936   3.151   4.617  1.00 22.52      A      
ATOM   3463  N   MET   266       1.507   5.029  -3.666  1.00 21.54      A      
ATOM   3464  H   MET   266      27.330  -2.995   4.100  1.00  0.00      A      
ATOM   3465  CA  MET   266       2.163  -1.413   1.756  1.00 22.32      A      
ATOM   3466  HA  MET   266      -9.419 -18.482  -8.978  1.00  0.00      A      
ATOM   3467  CB  MET   266       3.716  -0.957  -3.945  1.00 22.44      A      
ATOM   3468  HB2 MET   266      -5.250   3.863  -2.690  1.00  0.00      A      
ATOM   3469  HB3 MET   266      11.213  -8.230 -14.883  1.00  0.00      A      
ATOM   3470  CG  MET   266       6.300  -4.313  -4.368  1.00 23.57      A      
ATOM   3471  HG2 MET   266     -10.700   1.402 -12.238  1.00  0.00      A      
ATOM   3472  HG3 MET   266     -31.598  13.031   8.153  1.00  0.00      A      
ATOM   3473  SD  MET   266       3.104   3.544   2.601  1.00 24.73      A      
ATOM   3474  CE  MET   266      -4.528  -2.058  -1.875  1.00 23.22      A      
ATOM   3475  HE1 MET   266       0.716 -16.444   6.977  1.00  0.00      A      
ATOM   3476  HE2 MET   266     -20.700  -0.815   7.377  1.00  0.00      A      
ATOM   3477  HE3 MET   266      -5.855   2.901 -14.216  1.00  0.00      A      
ATOM   3478  C   MET   266      -1.799   5.162   0.592  1.00 21.99      A      
ATOM   3479  O   MET   266      -1.160   0.302  -5.290  1.00 21.64      A      
ATOM   3480  N   ASP   267      -1.642  -4.680   2.203  1.00 22.15      A      
ATOM   3481  H   ASP   267     -11.653  -1.367  -4.599  1.00  0.00      A      
ATOM   3482  CA  ASP   267      -2.255   2.342   3.587  1.00 22.48      A      
ATOM   3483  HA  ASP   267       3.803   3.126  -5.345  1.00  0.00      A      
ATOM   3484  CB  ASP   267      -3.295  -5.342  -8.344  1.00 21.94      A      
ATOM   3485  HB2 ASP   267      -4.882  -6.730 -10.569  1.00  0.00      A      
ATOM   3486  HB3 ASP   267      12.953 -22.865   2.585  1.00  0.00      A      
ATOM   3487  CG  ASP   267       4.423   9.524   2.345  1.00 23.67      A      
ATOM   3488  OD1 ASP   267      -6.319   0.781  -1.676  1.00 23.91      A      
ATOM   3489  OD2 ASP   267      -6.772   6.407   0.884  1.00 24.22      A      
ATOM   3490  C   ASP   267      -4.751   0.020   0.487  1.00 22.37      A      
ATOM   3491  O   ASP   267       7.125  -3.953   3.334  1.00 22.19      A      
ATOM   3492  N   ARG   268       7.727   2.846   1.938  1.00 22.72      A      
ATOM   3493  H   ARG   268       6.301  -4.095 -13.927  1.00  0.00      A      
ATOM   3494  CA  ARG   268      -1.906   6.831  -7.253  1.00 23.24      A      
ATOM   3495  HA  ARG   268      -0.170  -7.915   3.481  1.00  0.00      A      
ATOM   3496  CB  ARG   268      -3.206   8.185   0.046  1.00 23.27      A      
ATOM   3497  HB2 ARG   268      -0.805 -16.579   1.302  1.00  0.00      A      
ATOM   3498  HB3 ARG   268       0.020   9.726   1.828  1.00  0.00      A      
ATOM   3499  CG  ARG   268      -1.130   4.446  -5.096  1.00 24.34      A      
ATOM   3500  HG2 ARG   268      -2.719   4.769  -2.180  1.00  0.00      A      
ATOM   3501  HG3 ARG   268      -2.015  -1.191   7.311  1.00  0.00      A      
ATOM   3502  CD  ARG   268       0.700  -5.022  -1.106  1.00 25.52      A      
ATOM   3503  HD2 ARG   268      13.183 -11.567  -5.496  1.00  0.00      A      
ATOM   3504  HD3 ARG   268      -3.218 -10.684  -2.224  1.00  0.00      A      
ATOM   3505  NE  ARG   268       4.075   7.642   6.222  1.00 26.45      A      
ATOM   3506  HE  ARG   268      15.035 -23.400  -5.851  1.00  0.00      A      
ATOM   3507  CZ  ARG   268       1.808  -0.568   0.537  1.00 27.57      A      
ATOM   3508  NH1 ARG   268      -3.266   1.954   0.884  1.00 26.99      A      
ATOM   3509 HH11 ARG   268       3.638   8.891   0.917  1.00  0.00      A      
ATOM   3510 HH12 ARG   268       3.487 -11.523  32.481  1.00  0.00      A      
ATOM   3511  NH2 ARG   268       4.010  -1.279  -1.054  1.00 27.74      A      
ATOM   3512 HH21 ARG   268     -11.775   6.003   9.459  1.00  0.00      A      
ATOM   3513 HH22 ARG   268     -18.168  -7.347  15.012  1.00  0.00      A      
ATOM   3514  C   ARG   268      -1.327   2.200   0.278  1.00 23.40      A      
ATOM   3515  O   ARG   268       5.658  -9.571   7.291  1.00 23.54      A      
ATOM   3516  N   HID   269       1.163  -2.333  -5.894  1.00 24.15      A      
ATOM   3517  H   HID   269       3.191  -2.742  -4.987  1.00  0.00      A      
ATOM   3518  CA  HID   269       6.407   7.304  -4.443  1.00 24.97      A      
ATOM   3519  HA  HID   269       2.307  -1.879  -5.230  1.00  0.00      A      
ATOM   3520  CB  HID   269       5.249  -1.516  -2.017  1.00 25.01      A      
ATOM   3521  HB2 HID   269       4.233  -8.621 -24.434  1.00  0.00      A      
ATOM   3522  HB3 HID   269      11.473  12.598  -2.714  1.00  0.00      A      
ATOM   3523  CG  HID   269      -2.595   5.706  -3.822  1.00 24.00      A      
ATOM   3524  ND1 HID   269      -2.541  -2.833   3.517  1.00 24.08      A      
ATOM   3525  HD1 HID   269     -11.452   7.628   4.460  1.00  0.00      A      
ATOM   3526  CE1 HID   269      -3.502  -4.416  -0.636  1.00 24.05      A      
ATOM   3527  HE1 HID   269     -10.327  -0.851   2.572  1.00  0.00      A      
ATOM   3528  NE2 HID   269       2.532   0.082   3.537  1.00 24.62      A      
ATOM   3529  CD2 HID   269      -6.011   2.438  -3.281  1.00 24.33      A      
ATOM   3530  HD2 HID   269      40.340  12.573  -4.031  1.00  0.00      A      
ATOM   3531  C   HID   269       1.493  -6.936  -4.297  1.00 25.80      A      
ATOM   3532  O   HID   269      -2.712  -6.648   3.172  1.00 25.23      A      
ATOM   3533  N   CYS   270      -6.618   6.787  -1.178  1.00 26.32      A      
ATOM   3534  H   CYS   270       7.924  -1.684   2.472  1.00  0.00      A      
ATOM   3535  CA  CYS   270      -0.553   1.188   1.332  1.00 26.76      A      
ATOM   3536  HA  CYS   270      19.518   9.277  10.306  1.00  0.00      A      
ATOM   3537  CB  CYS   270      -4.037  10.278   3.245  1.00 27.77      A      
ATOM   3538  HB2 CYS   270      -5.317  23.235 -21.757  1.00  0.00      A      
ATOM   3539  HB3 CYS   270     -10.899   2.474 -14.429  1.00  0.00      A      
ATOM   3540  SG  CYS   270      -2.465   3.812   6.320  1.00 29.76      A      
ATOM   3541  HG  CYS   270       7.271  -0.592  -0.281  1.00  0.00      A      
ATOM   3542  C   CYS   270      -3.040   3.516   3.851  1.00 26.81      A      
ATOM   3543  O   CYS   270      -0.797  -3.286   7.488  1.00 26.33      A      
ATOM   3544  N   ALA   271       7.515  -1.703   4.406  1.00 26.64      A      
ATOM   3545  H   ALA   271       7.860  -3.312  -4.009  1.00  0.00      A      
ATOM   3546  CA  ALA   271      -0.190   0.527  -2.526  1.00 26.13      A      
ATOM   3547  HA  ALA   271     -17.986  19.905   9.872  1.00  0.00      A      
ATOM   3548  CB  ALA   271      -7.347  11.872   0.025  1.00 25.95      A      
ATOM   3549  HB1 ALA   271      -9.163  14.560  -9.831  1.00  0.00      A      
ATOM   3550  HB2 ALA   271      -1.088  -0.752   4.760  1.00  0.00      A      
ATOM   3551  HB3 ALA   271     -16.972   6.655  -3.766  1.00  0.00      A      
ATOM   3552  C   ALA   271       4.000  -4.647   3.777  1.00 26.23      A      
ATOM   3553  O   ALA   271      -2.958  -3.486   1.371  1.00 26.28      A      
ATOM   3554  N   ASN   272       3.506  -3.858   9.988  1.00 26.62      A      
ATOM   3555  H   ASN   272      29.515 -10.023  35.115  1.00  0.00      A      
ATOM   3556  CA  ASN   272       0.657  -7.317  -2.084  1.00 26.97      A      
ATOM   3557  HA  ASN   272      10.312  21.655  -6.363  1.00  0.00      A      
ATOM   3558  CB  ASN   272       2.022   3.920  -0.149  1.00 26.21      A      
ATOM   3559  HB2 ASN   272      11.452  -5.789  -7.131  1.00  0.00      A      
ATOM   3560  HB3 ASN   272      -7.454  -4.546 -10.610  1.00  0.00      A      
ATOM   3561  CG  ASN   272       6.293  -0.961  -2.911  1.00 26.52      A      
ATOM   3562  OD1 ASN   272     -10.463  -3.055   4.584  1.00 25.96      A      
ATOM   3563  ND2 ASN   272       1.693   4.717  -4.117  1.00 23.95      A      
ATOM   3564 HD21 ASN   272       4.599   6.436   6.879  1.00  0.00      A      
ATOM   3565 HD22 ASN   272       5.173   6.627  -6.005  1.00  0.00      A      
ATOM   3566  C   ASN   272       0.961  -2.647  -2.371  1.00 27.40      A      
ATOM   3567  O   ASN   272       3.656   1.488  -0.446  1.00 27.29      A      
ATOM   3568  N   ALA   273      -7.651   8.140   1.004  1.00 27.40      A      
ATOM   3569  H   ALA   273     -13.821  18.622   6.926  1.00  0.00      A      
ATOM   3570  CA  ALA   273      -5.023  -3.766   3.545  1.00 28.32      A      
ATOM   3571  HA  ALA   273      12.467   4.452  -1.129  1.00  0.00      A      
ATOM   3572  CB  ALA   273       1.497   3.374  -1.814  1.00 28.18      A      
ATOM   3573  HB1 ALA   273      33.336  14.897  -0.437  1.00  0.00      A      
ATOM   3574  HB2 ALA   273      -0.617 -12.310  -4.651  1.00  0.00      A      
ATOM   3575  HB3 ALA   273     -10.310  22.180 -25.415  1.00  0.00      A      
ATOM   3576  C   ALA   273       0.384  -9.110  -0.931  1.00 28.40      A      
ATOM   3577  O   ALA   273       7.391  -1.383  -3.574  1.00 28.80      A      
ATOM   3578  N   GLN   274      -2.622  -6.500  -6.456  1.00 28.59      A      
ATOM   3579  H   GLN   274       9.930  -0.279  10.315  1.00  0.00      A      
ATOM   3580  CA  GLN   274      -5.208 -10.590   6.240  1.00 28.53      A      
ATOM   3581  HA  GLN   274     -12.107  -9.656 -11.881  1.00  0.00      A      
ATOM   3582  CB  GLN   274       2.034  -1.908   0.673  1.00 29.17      A      
ATOM   3583  HB2 GLN   274      -9.399  -5.353  -3.552  1.00  0.00      A      
ATOM   3584  HB3 GLN   274      22.400 -11.802  16.910  1.00  0.00      A      
ATOM   3585  CG  GLN   274      -1.723   0.188  -3.952  1.00 30.58      A      
ATOM   3586  HG2 GLN   274      12.602   1.587   6.796  1.00  0.00      A      
ATOM   3587  HG3 GLN   274     -13.941 -21.799 -15.660  1.00  0.00      A      
ATOM   3588  CD  GLN   274       4.737   2.169   0.743  1.00 30.71      A      
ATOM   3589  OE1 GLN   274       4.960   0.310   4.635  1.00 31.96      A      
ATOM   3590  NE2 GLN   274       2.356   0.184   0.817  1.00 30.90      A      
ATOM   3591 HE21 GLN   274       1.665   9.183 -11.842  1.00  0.00      A      
ATOM   3592 HE22 GLN   274      11.298   9.605  13.375  1.00  0.00      A      
ATOM   3593  C   GLN   274       0.076  -0.112   2.657  1.00 28.56      A      
ATOM   3594  O   GLN   274      -5.462   2.943  -0.189  1.00 28.92      A      
ATOM   3595  N   VAL   275       5.645   0.134   2.274  1.00 28.57      A      
ATOM   3596  H   VAL   275      18.192  -9.121   0.004  1.00  0.00      A      
ATOM   3597  CA  VAL   275      -1.609   3.082   5.204  1.00 28.63      A      
ATOM   3598  HA  VAL   275       1.650  -6.366   5.208  1.00  0.00      A      
ATOM   3599  CB  VAL   275      -7.015  -9.499   0.199  1.00 27.75      A      
ATOM   3600  HB  VAL   275     -12.825 -12.237  40.044  1.00  0.00      A      
ATOM   3601  CG1 VAL   275      -6.625  -0.697   1.938  1.00 27.56      A      
ATOM   3602 HG11 VAL   275      -6.480   4.309  -7.507  1.00  0.00      A      
ATOM   3603 HG12 VAL   275      -9.343  -0.061   4.856  1.00  0.00      A      
ATOM   3604 HG13 VAL   275       9.026   3.473  -7.338  1.00  0.00      A      
ATOM   3605  CG2 VAL   275      -2.459  -0.791   5.455  1.00 27.97      A      
ATOM   3606 HG21 VAL   275     -13.344  12.504  24.374  1.00  0.00      A      
ATOM   3607 HG22 VAL   275      22.051  15.829 -14.293  1.00  0.00      A      
ATOM   3608 HG23 VAL   275      -9.384   3.170   1.565  1.00  0.00      A      
ATOM   3609  C   VAL   275       1.029  -1.370  -5.714  1.00 28.88      A      
ATOM   3610  O   VAL   275       1.522   3.229  -1.729  1.00 28.51      A      
ATOM   3611  N   LEU   276      -3.904  -2.395   3.859  1.00 29.33      A      
ATOM   3612  H   LEU   276     -15.624 -20.840 -31.853  1.00  0.00      A      
ATOM   3613  CA  LEU   276      -4.891   3.249   0.634  1.00 30.16      A      
ATOM   3614  HA  LEU   276      -9.871   7.254  -3.327  1.00  0.00      A      
ATOM   3615  CB  LEU   276      -7.987   1.000   1.569  1.00 30.57      A      
ATOM   3616  HB2 LEU   276      29.995 -18.892  28.984  1.00  0.00      A      
ATOM   3617  HB3 LEU   276       9.963   3.552   3.745  1.00  0.00      A      
ATOM   3618  CG  LEU   276       0.823  -3.187   6.220  1.00 32.38      A      
ATOM   3619  HG  LEU   276     -35.648 -16.038  -2.451  1.00  0.00      A      
ATOM   3620  CD1 LEU   276       3.875  -3.929  -2.767  1.00 32.86      A      
ATOM   3621 HD11 LEU   276      12.731  -2.607  23.364  1.00  0.00      A      
ATOM   3622 HD12 LEU   276      -4.542   5.377 -22.502  1.00  0.00      A      
ATOM   3623 HD13 LEU   276     -22.000 -11.606  17.327  1.00  0.00      A      
ATOM   3624  CD2 LEU   276       9.993   5.304  -0.553  1.00 32.73      A      
ATOM   3625 HD21 LEU   276      -0.444  -2.704   8.071  1.00  0.00      A      
ATOM   3626 HD22 LEU   276       0.901   4.929   4.996  1.00  0.00      A      
ATOM   3627 HD23 LEU   276       7.157   9.885  -1.739  1.00  0.00      A      
ATOM   3628  C   LEU   276      -3.457  -1.511   7.580  1.00 30.65      A      
ATOM   3629  O   LEU   276      -2.911  -2.674  -0.516  1.00 29.91      A      
ATOM   3630  N   ALA   277       3.977  -3.306  -7.473  1.00 30.85      A      
ATOM   3631  H   ALA   277     -40.512   7.587 -18.016  1.00  0.00      A      
ATOM   3632  CA  ALA   277       1.953  -0.335  -4.603  1.00 32.08      A      
ATOM   3633  HA  ALA   277      -0.830   9.917   6.575  1.00  0.00      A      
ATOM   3634  CB  ALA   277       3.452  -5.494   3.756  1.00 31.92      A      
ATOM   3635  HB1 ALA   277      31.394  28.326   0.886  1.00  0.00      A      
ATOM   3636  HB2 ALA   277       7.268 -16.700  -1.386  1.00  0.00      A      
ATOM   3637  HB3 ALA   277      -0.499  -0.469 -15.269  1.00  0.00      A      
ATOM   3638  C   ALA   277      11.692  -4.533   1.168  1.00 32.52      A      
ATOM   3639  O   ALA   277      -3.126   5.766   6.577  1.00 32.75      A      
ATOM   3640  N   GLU   278      13.620  -3.762   2.207  1.00 33.14      A      
ATOM   3641  H   GLU   278      -6.313  -3.027 -16.076  1.00  0.00      A      
ATOM   3642  CA  GLU   278      -6.603   0.634   3.360  1.00 33.88      A      
ATOM   3643  HA  GLU   278     -13.509   2.349   1.665  1.00  0.00      A      
ATOM   3644  CB  GLU   278      -1.429   1.821  -2.841  1.00 34.64      A      
ATOM   3645  HB2 GLU   278      -5.086   9.034  -9.402  1.00  0.00      A      
ATOM   3646  HB3 GLU   278     -10.144   2.526   3.046  1.00  0.00      A      
ATOM   3647  CG  GLU   278       0.463  -5.183   9.803  1.00 35.57      A      
ATOM   3648  HG2 GLU   278      -0.209   4.676   9.552  1.00  0.00      A      
ATOM   3649  HG3 GLU   278     -22.009   4.578   7.219  1.00  0.00      A      
ATOM   3650  CD  GLU   278       6.801   1.275   6.740  1.00 37.07      A      
ATOM   3651  OE1 GLU   278      -4.717   4.796   0.966  1.00 38.16      A      
ATOM   3652  OE2 GLU   278       5.583   2.515   4.089  1.00 38.44      A      
ATOM   3653  C   GLU   278      -6.180 -10.357   3.186  1.00 34.27      A      
ATOM   3654  O   GLU   278      -1.685   2.911   2.467  1.00 34.59      A      
ATOM   3655  N   PHE   279       0.418  -4.984  -0.273  1.00 34.19      A      
ATOM   3656  H   PHE   279      19.045 -17.322  12.617  1.00  0.00      A      
ATOM   3657  CA  PHE   279       5.274   3.869  -0.021  1.00 34.04      A      
ATOM   3658  HA  PHE   279       4.810  -9.716   1.822  1.00  0.00      A      
ATOM   3659  CB  PHE   279       0.574   4.926  -5.247  1.00 33.31      A      
ATOM   3660  HB2 PHE   279      -4.408  11.265 -19.771  1.00  0.00      A      
ATOM   3661  HB3 PHE   279      -4.026   4.864   2.291  1.00  0.00      A      
ATOM   3662  CG  PHE   279      -1.171  -2.725   0.393  1.00 32.83      A      
ATOM   3663  CD1 PHE   279      -0.479   1.601  -7.181  1.00 33.03      A      
ATOM   3664  HD1 PHE   279     -21.954 -16.111  12.329  1.00  0.00      A      
ATOM   3665  CE1 PHE   279      -1.040  -6.276   8.379  1.00 32.68      A      
ATOM   3666  HE1 PHE   279      -3.833   7.616  -6.061  1.00  0.00      A      
ATOM   3667  CZ  PHE   279      -5.056  -6.133   3.134  1.00 32.72      A      
ATOM   3668  HZ  PHE   279      -3.402  10.731   2.673  1.00  0.00      A      
ATOM   3669  CE2 PHE   279       1.949   2.224  -1.958  1.00 33.19      A      
ATOM   3670  HE2 PHE   279      -6.331   8.481  11.816  1.00  0.00      A      
ATOM   3671  CD2 PHE   279       0.856   1.189  -0.017  1.00 32.73      A      
ATOM   3672  HD2 PHE   279       1.732  12.860  -6.161  1.00  0.00      A      
ATOM   3673  C   PHE   279       6.074   2.736  -2.383  1.00 34.46      A      
ATOM   3674  O   PHE   279       3.072  -1.464  -3.686  1.00 33.62      A      
ATOM   3675  N   LEU   280       2.159   2.206   5.500  1.00 35.34      A      
ATOM   3676  H   LEU   280      -0.979 -12.291 -12.005  1.00  0.00      A      
ATOM   3677  CA  LEU   280       3.078   0.194  -5.127  1.00 36.91      A      
ATOM   3678  HA  LEU   280      -2.642  14.918  -2.495  1.00  0.00      A      
ATOM   3679  CB  LEU   280      -7.342   3.752   4.180  1.00 37.54      A      
ATOM   3680  HB2 LEU   280      -6.151   2.748  -4.648  1.00  0.00      A      
ATOM   3681  HB3 LEU   280      -4.638   3.122   3.781  1.00  0.00      A      
ATOM   3682  CG  LEU   280       8.431  -5.084   1.040  1.00 38.09      A      
ATOM   3683  HG  LEU   280       9.121  -4.223   2.846  1.00  0.00      A      
ATOM   3684  CD1 LEU   280       4.755  -1.232   2.947  1.00 39.65      A      
ATOM   3685 HD11 LEU   280     -22.021 -22.331  -6.186  1.00  0.00      A      
ATOM   3686 HD12 LEU   280      13.079  -2.200  -4.317  1.00  0.00      A      
ATOM   3687 HD13 LEU   280     -10.653  -6.792  -0.345  1.00  0.00      A      
ATOM   3688  CD2 LEU   280      -1.978  -1.200   0.671  1.00 38.53      A      
ATOM   3689 HD21 LEU   280      -1.430  -1.158   0.137  1.00  0.00      A      
ATOM   3690 HD22 LEU   280      -4.758 -25.348 -10.144  1.00  0.00      A      
ATOM   3691 HD23 LEU   280      -5.142  -1.914   3.956  1.00  0.00      A      
ATOM   3692  C   LEU   280       2.130   3.836   5.495  1.00 37.85      A      
ATOM   3693  O   LEU   280       7.851   0.359  -4.696  1.00 38.07      A      
ATOM   3694  N   ALA   281       2.070  -2.696   0.954  1.00 39.24      A      
ATOM   3695  H   ALA   281     -19.876   1.470  -3.975  1.00  0.00      A      
ATOM   3696  CA  ALA   281      -2.356  -3.357   2.877  1.00 40.70      A      
ATOM   3697  HA  ALA   281       6.594  -0.838  15.108  1.00  0.00      A      
ATOM   3698  CB  ALA   281      -1.955  -3.461   2.845  1.00 40.22      A      
ATOM   3699  HB1 ALA   281       2.426  -0.648  13.394  1.00  0.00      A      
ATOM   3700  HB2 ALA   281       2.599   5.239   8.816  1.00  0.00      A      
ATOM   3701  HB3 ALA   281      -4.223   6.264  -8.745  1.00  0.00      A      
ATOM   3702  C   ALA   281       3.009   2.645   5.470  1.00 41.86      A      
ATOM   3703  O   ALA   281      -4.450  -5.962   1.605  1.00 42.21      A      
ATOM   3704  N   GLN   283       0.902  -2.510  -0.840  1.00 44.98      A      
ATOM   3705  H   GLN   283       2.869  -8.440   5.404  1.00  0.00      A      
ATOM   3706  CA  GLN   283      -6.531  -2.695  -1.213  1.00 45.34      A      
ATOM   3707  HA  GLN   283      -6.589   5.331  -4.034  1.00  0.00      A      
ATOM   3708  CB  GLN   283       8.734   3.135  -2.868  1.00 45.57      A      
ATOM   3709  HB2 GLN   283       3.706  -4.441  -2.092  1.00  0.00      A      
ATOM   3710  HB3 GLN   283      19.391  -9.375   7.714  1.00  0.00      A      
ATOM   3711  CG  GLN   283       4.076  -0.253  -3.614  1.00 45.35      A      
ATOM   3712  HG2 GLN   283       8.542 -10.805  -3.558  1.00  0.00      A      
ATOM   3713  HG3 GLN   283     -10.092 -32.676  -8.428  1.00  0.00      A      
ATOM   3714  CD  GLN   283      -1.430  -2.281   4.612  1.00 45.61      A      
ATOM   3715  OE1 GLN   283      -1.875  -5.248  -0.067  1.00 45.63      A      
ATOM   3716  NE2 GLN   283      -4.631   8.314   3.057  1.00 44.89      A      
ATOM   3717 HE21 GLN   283       9.710  29.057   3.023  1.00  0.00      A      
ATOM   3718 HE22 GLN   283      -0.454  22.865  -6.740  1.00  0.00      A      
ATOM   3719  C   GLN   283      -5.031  -2.347   0.727  1.00 45.70      A      
ATOM   3720  O   GLN   283      -2.502  -1.059  -1.376  1.00 45.39      A      
ATOM   3721  N   VAL   286       3.786  -2.040  -3.088  1.00 46.87      A      
ATOM   3722  H   VAL   286       0.494  -0.756 -16.000  1.00  0.00      A      
ATOM   3723  CA  VAL   286       6.807   1.120  -0.668  1.00 47.10      A      
ATOM   3724  HA  VAL   286       3.584  -0.361  14.284  1.00  0.00      A      
ATOM   3725  CB  VAL   286       0.924   0.783  -1.760  1.00 46.59      A      
ATOM   3726  HB  VAL   286       0.235  -0.647  14.655  1.00  0.00      A      
ATOM   3727  CG1 VAL   286       1.016  -9.114  -5.556  1.00 46.35      A      
ATOM   3728 HG11 VAL   286       1.252   2.662  19.680  1.00  0.00      A      
ATOM   3729 HG12 VAL   286       6.031 -14.678  -2.386  1.00  0.00      A      
ATOM   3730 HG13 VAL   286      10.366  -0.618   5.330  1.00  0.00      A      
ATOM   3731  CG2 VAL   286      -9.197   1.925  10.099  1.00 46.02      A      
ATOM   3732 HG21 VAL   286       7.420  22.193  16.177  1.00  0.00      A      
ATOM   3733 HG22 VAL   286      -0.282   6.064  -8.029  1.00  0.00      A      
ATOM   3734 HG23 VAL   286     -16.749  17.141  29.986  1.00  0.00      A      
ATOM   3735  C   VAL   286       6.014  -3.035 -11.277  1.00 47.76      A      
ATOM   3736  O   VAL   286       2.055   2.063   3.704  1.00 47.74      A      
ATOM   3737  N   GLU   287       5.149  -2.671   5.371  1.00 48.33      A      
ATOM   3738  H   GLU   287      -5.576 -13.933  42.230  1.00  0.00      A      
ATOM   3739  CA  GLU   287      -4.445   0.949  -2.997  1.00 48.95      A      
ATOM   3740  HA  GLU   287       6.336  -3.860  26.732  1.00  0.00      A      
ATOM   3741  CB  GLU   287       5.239  -4.382   2.390  1.00 50.25      A      
ATOM   3742  HB2 GLU   287      -7.567   2.308 -19.859  1.00  0.00      A      
ATOM   3743  HB3 GLU   287       5.334  -5.202   2.009  1.00  0.00      A      
ATOM   3744  CG  GLU   287      -1.309  -5.142  -2.877  1.00 52.21      A      
ATOM   3745  HG2 GLU   287      -6.537 -15.333 -29.906  1.00  0.00      A      
ATOM   3746  HG3 GLU   287       0.825   1.339  -4.203  1.00  0.00      A      
ATOM   3747  CD  GLU   287      -7.762   0.323   2.583  1.00 53.54      A      
ATOM   3748  OE1 GLU   287       8.017   6.263  -4.967  1.00 54.43      A      
ATOM   3749  OE2 GLU   287      -3.402   4.969   6.041  1.00 53.86      A      
ATOM   3750  C   GLU   287       8.316   3.485  -3.438  1.00 48.62      A      
ATOM   3751  O   GLU   287       1.722  -4.406   0.124  1.00 48.70      A      
ATOM   3752  N   LEU   288       1.011   2.431   6.375  1.00 47.87      A      
ATOM   3753  H   LEU   288     -11.254  -3.154  19.515  1.00  0.00      A      
ATOM   3754  CA  LEU   288       3.179   0.223  -0.857  1.00 47.53      A      
ATOM   3755  HA  LEU   288      -1.898   1.658   8.683  1.00  0.00      A      
ATOM   3756  CB  LEU   288      -0.603   1.039  -0.965  1.00 48.09      A      
ATOM   3757  HB2 LEU   288      -0.917  -1.632  -1.613  1.00  0.00      A      
ATOM   3758  HB3 LEU   288     -21.109   9.412   1.324  1.00  0.00      A      
ATOM   3759  CG  LEU   288      -1.446   2.759  -4.980  1.00 48.96      A      
ATOM   3760  HG  LEU   288       2.164   0.804  -5.134  1.00  0.00      A      
ATOM   3761  CD1 LEU   288       5.179  -6.137   3.854  1.00 49.45      A      
ATOM   3762 HD11 LEU   288     -24.142  12.850  20.377  1.00  0.00      A      
ATOM   3763 HD12 LEU   288      -5.560 -16.435   5.784  1.00  0.00      A      
ATOM   3764 HD13 LEU   288       3.548   6.438   4.124  1.00  0.00      A      
ATOM   3765  CD2 LEU   288      -0.879   2.131  -4.201  1.00 49.19      A      
ATOM   3766 HD21 LEU   288      -4.641   2.546  -5.474  1.00  0.00      A      
ATOM   3767 HD22 LEU   288       4.543  23.644  -8.402  1.00  0.00      A      
ATOM   3768 HD23 LEU   288       7.717  -4.880  -7.053  1.00  0.00      A      
ATOM   3769  C   LEU   288      -3.381  -5.523  -3.081  1.00 46.72      A      
ATOM   3770  O   LEU   288      -0.387  -3.072   2.123  1.00 46.60      A      
ATOM   3771  N   ILE   289       0.537   2.423   5.705  1.00 45.75      A      
ATOM   3772  H   ILE   289       7.042  29.177 -22.020  1.00  0.00      A      
ATOM   3773  CA  ILE   289      -3.623  10.336  -2.740  1.00 44.74      A      
ATOM   3774  HA  ILE   289      21.798  -1.405 -29.963  1.00  0.00      A      
ATOM   3775  CB  ILE   289       5.783   4.134  -0.509  1.00 45.23      A      
ATOM   3776  HB  ILE   289      41.431  -4.807   6.568  1.00  0.00      A      
ATOM   3777  CG2 ILE   289       3.266  -0.171  -1.302  1.00 45.27      A      
ATOM   3778 HG21 ILE   289       0.834  14.885  11.939  1.00  0.00      A      
ATOM   3779 HG22 ILE   289      10.024   4.365  -1.384  1.00  0.00      A      
ATOM   3780 HG23 ILE   289     -24.524   1.168  -2.539  1.00  0.00      A      
ATOM   3781  CG1 ILE   289      -4.026  -9.328  -4.466  1.00 45.67      A      
ATOM   3782 HG12 ILE   289      -7.412  10.575   8.104  1.00  0.00      A      
ATOM   3783 HG13 ILE   289      27.989 -14.778  -8.780  1.00  0.00      A      
ATOM   3784  CD1 ILE   289      -0.392   2.051  -2.092  1.00 46.63      A      
ATOM   3785 HD11 ILE   289       6.833  -0.467  -2.801  1.00  0.00      A      
ATOM   3786 HD12 ILE   289      -0.744  -6.273  14.846  1.00  0.00      A      
ATOM   3787 HD13 ILE   289      23.789  -1.504  -9.494  1.00  0.00      A      
ATOM   3788  C   ILE   289      -6.741   8.944  -1.292  1.00 43.82      A      
ATOM   3789  O   ILE   289       2.343  -3.448   2.734  1.00 43.94      A      
ATOM   3790  N   HIP   290      -3.284   3.938  -6.391  1.00 42.54      A      
ATOM   3791  H   HIP   290      10.573   8.466 -20.387  1.00  0.00      A      
ATOM   3792  CA  HIP   290       1.324  -8.939   0.530  1.00 41.38      A      
ATOM   3793  HA  HIP   290       2.504 -34.363  15.986  1.00  0.00      A      
ATOM   3794  CB  HIP   290      -5.581  -1.784   4.411  1.00 42.25      A      
ATOM   3795  HB2 HIP   290     -17.983   4.016   1.262  1.00  0.00      A      
ATOM   3796  HB3 HIP   290     -12.968   3.120  11.391  1.00  0.00      A      
ATOM   3797  CG  HIP   290      -6.824   0.933   2.938  1.00 43.25      A      
ATOM   3798  ND1 HIP   290      -5.205  -1.748   0.352  1.00 43.76      A      
ATOM   3799  HD1 HIP   290     -11.491  31.145  -2.379  1.00  0.00      A      
ATOM   3800  CE1 HIP   290       6.091   1.188  -2.371  1.00 44.06      A      
ATOM   3801  HE1 HIP   290     -15.269   6.556  -5.675  1.00  0.00      A      
ATOM   3802  NE2 HIP   290       8.745   2.894   2.598  1.00 44.35      A      
ATOM   3803  HE2 HIP   290      11.607  14.056   9.230  1.00  0.00      A      
ATOM   3804  CD2 HIP   290      -1.615   2.505   1.054  1.00 43.90      A      
ATOM   3805  HD2 HIP   290     -14.830  10.941  10.993  1.00  0.00      A      
ATOM   3806  C   HIP   290       3.200   6.269  -6.218  1.00 40.16      A      
ATOM   3807  O   HIP   290      -3.199   2.088   7.672  1.00 39.87      A      
ATOM   3808  N   TYR   291      -0.711   0.940  -2.581  1.00 38.12      A      
ATOM   3809  H   TYR   291      -6.166  11.280 -10.959  1.00  0.00      A      
ATOM   3810  CA  TYR   291      -7.812   0.854   2.863  1.00 36.27      A      
ATOM   3811  HA  TYR   291      -9.730   4.354  -2.004  1.00  0.00      A      
ATOM   3812  CB  TYR   291       5.465   4.891   2.504  1.00 34.77      A      
ATOM   3813  HB2 TYR   291      -0.499  17.153   3.250  1.00  0.00      A      
ATOM   3814  HB3 TYR   291      -1.536   8.977   6.318  1.00  0.00      A      
ATOM   3815  CG  TYR   291       0.564   4.797   8.210  1.00 33.00      A      
ATOM   3816  CD1 TYR   291      -1.275   7.013   3.294  1.00 31.85      A      
ATOM   3817  HD1 TYR   291      -2.639   8.728  10.614  1.00  0.00      A      
ATOM   3818  CE1 TYR   291       0.331  -2.580  -3.915  1.00 31.86      A      
ATOM   3819  HE1 TYR   291      -0.289  -2.280   3.141  1.00  0.00      A      
ATOM   3820  CZ  TYR   291       3.847   5.294  -4.531  1.00 31.67      A      
ATOM   3821  OH  TYR   291       4.097  -0.589  -3.392  1.00 31.93      A      
ATOM   3822  HH  TYR   291       1.379   3.465  12.030  1.00  0.00      A      
ATOM   3823  CE2 TYR   291      -4.833   0.211  -4.355  1.00 31.90      A      
ATOM   3824  HE2 TYR   291      -5.015  20.036  32.147  1.00  0.00      A      
ATOM   3825  CD2 TYR   291       3.725  -7.160   6.976  1.00 32.51      A      
ATOM   3826  HD2 TYR   291      -7.571   2.239 -11.456  1.00  0.00      A      
ATOM   3827  C   TYR   291      -4.019   4.514  -8.498  1.00 35.72      A      
ATOM   3828  O   TYR   291      -5.419  -4.925  -5.312  1.00 35.82      A      
ATOM   3829  N   PRO   292      -1.321   0.942   3.918  1.00 35.51      A      
ATOM   3830  CD  PRO   292       6.319  -6.844   4.777  1.00 35.25      A      
ATOM   3831  HD2 PRO   292     -25.201 -11.665 -17.876  1.00  0.00      A      
ATOM   3832  HD3 PRO   292     -13.636 -40.885  15.333  1.00  0.00      A      
ATOM   3833  CG  PRO   292      -0.279   0.893  11.518  1.00 34.97      A      
ATOM   3834  HG2 PRO   292     -15.860   0.824 -12.034  1.00  0.00      A      
ATOM   3835  HG3 PRO   292       9.773   1.499   0.952  1.00  0.00      A      
ATOM   3836  CB  PRO   292       1.175  -1.427   3.462  1.00 35.50      A      
ATOM   3837  HB2 PRO   292     -14.548  -4.418   3.350  1.00  0.00      A      
ATOM   3838  HB3 PRO   292     -30.996  10.359  -6.525  1.00  0.00      A      
ATOM   3839  CA  PRO   292       3.377  -4.528  -8.619  1.00 35.30      A      
ATOM   3840  HA  PRO   292      16.972  -7.170  26.484  1.00  0.00      A      
ATOM   3841  C   PRO   292       0.250   3.608   0.501  1.00 35.53      A      
ATOM   3842  O   PRO   292      -3.587   1.085   0.282  1.00 35.54      A      
ATOM   3843  N   GLY   293       2.987   1.918   0.974  1.00 35.28      A      
ATOM   3844  H   GLY   293       2.260  -9.290   3.156  1.00  0.00      A      
ATOM   3845  CA  GLY   293       5.187   2.947   1.022  1.00 35.82      A      
ATOM   3846  HA2 GLY   293      18.824  13.783 -24.957  1.00  0.00      A      
ATOM   3847  HA3 GLY   293      13.503   0.643   0.711  1.00  0.00      A      
ATOM   3848  C   GLY   293     -13.818  -2.850  -5.028  1.00 35.84      A      
ATOM   3849  O   GLY   293      -0.353   2.537   1.187  1.00 35.47      A      
ATOM   3850  N   LEU   294       2.430   2.235   3.219  1.00 36.50      A      
ATOM   3851  H   LEU   294       0.900  20.421  17.560  1.00  0.00      A      
ATOM   3852  CA  LEU   294       0.571  -2.539   5.190  1.00 37.39      A      
ATOM   3853  HA  LEU   294       4.666   9.189 -18.606  1.00  0.00      A      
ATOM   3854  CB  LEU   294      11.540  -1.087   5.667  1.00 37.48      A      
ATOM   3855  HB2 LEU   294       3.701   5.499  10.554  1.00  0.00      A      
ATOM   3856  HB3 LEU   294      16.932  14.749   7.234  1.00  0.00      A      
ATOM   3857  CG  LEU   294      -2.437  -5.041  -6.825  1.00 37.65      A      
ATOM   3858  HG  LEU   294       7.691  -2.739  21.621  1.00  0.00      A      
ATOM   3859  CD1 LEU   294      -8.903   0.551  -5.233  1.00 37.32      A      
ATOM   3860 HD11 LEU   294     -10.033   0.557 -10.420  1.00  0.00      A      
ATOM   3861 HD12 LEU   294       1.089  -1.746  -4.399  1.00  0.00      A      
ATOM   3862 HD13 LEU   294      -4.969  -0.927  -2.254  1.00  0.00      A      
ATOM   3863  CD2 LEU   294       5.318  -0.618  -0.812  1.00 38.01      A      
ATOM   3864 HD21 LEU   294      26.001  -7.908   5.227  1.00  0.00      A      
ATOM   3865 HD22 LEU   294     -16.591  10.982  -9.826  1.00  0.00      A      
ATOM   3866 HD23 LEU   294     -15.522  -1.654  15.214  1.00  0.00      A      
ATOM   3867  C   LEU   294      -0.597   2.890   3.020  1.00 38.03      A      
ATOM   3868  O   LEU   294      -1.008   5.315  -7.728  1.00 37.15      A      
ATOM   3869  N   ALA   295       2.335   1.927   3.586  1.00 39.29      A      
ATOM   3870  H   ALA   295       2.254  19.441 -15.819  1.00  0.00      A      
ATOM   3871  CA  ALA   295       1.195   3.018   2.658  1.00 40.33      A      
ATOM   3872  HA  ALA   295      25.603   5.517  17.830  1.00  0.00      A      
ATOM   3873  CB  ALA   295      -8.918   9.613  -8.316  1.00 41.16      A      
ATOM   3874  HB1 ALA   295     -11.605   3.713  -2.712  1.00  0.00      A      
ATOM   3875  HB2 ALA   295       5.268  21.038   8.502  1.00  0.00      A      
ATOM   3876  HB3 ALA   295     -15.809   8.692   5.579  1.00  0.00      A      
ATOM   3877  C   ALA   295       3.127  -5.037   4.772  1.00 40.95      A      
ATOM   3878  O   ALA   295      -3.169  -4.999  -2.911  1.00 41.68      A      
ATOM   3879  N   SER   296      -0.413  -0.686   2.084  1.00 41.05      A      
ATOM   3880  H   SER   296      -6.016  15.338 -13.674  1.00  0.00      A      
ATOM   3881  CA  SER   296      -5.158  -2.813  -6.202  1.00 41.24      A      
ATOM   3882  HA  SER   296      -2.851  -6.528  -1.712  1.00  0.00      A      
ATOM   3883  CB  SER   296      -0.959   2.998  -3.038  1.00 41.34      A      
ATOM   3884  HB2 SER   296       8.334   0.987  34.929  1.00  0.00      A      
ATOM   3885  HB3 SER   296     -39.870 -25.924 -12.966  1.00  0.00      A      
ATOM   3886  OG  SER   296       1.603  -3.567  -1.899  1.00 42.10      A      
ATOM   3887  HG  SER   296       0.068 -22.193 -10.038  1.00  0.00      A      
ATOM   3888  C   SER   296       0.795  -2.105  -0.014  1.00 40.93      A      
ATOM   3889  O   SER   296       3.354  -3.708  -4.222  1.00 41.53      A      
ATOM   3890  N   PHE   297       7.149  -0.889  -4.014  1.00 40.21      A      
ATOM   3891  H   PHE   297     -17.464 -11.899   0.147  1.00  0.00      A      
ATOM   3892  CA  PHE   297      -6.215   0.683   0.185  1.00 38.90      A      
ATOM   3893  HA  PHE   297     -11.895  -8.672  -0.284  1.00  0.00      A      
ATOM   3894  CB  PHE   297       4.982   3.538  -4.590  1.00 37.97      A      
ATOM   3895  HB2 PHE   297       5.700  -9.917 -15.327  1.00  0.00      A      
ATOM   3896  HB3 PHE   297      49.834  -1.490   7.150  1.00  0.00      A      
ATOM   3897  CG  PHE   297      -9.077  -3.156  -0.701  1.00 37.58      A      
ATOM   3898  CD1 PHE   297      -9.760   3.726  -0.328  1.00 37.03      A      
ATOM   3899  HD1 PHE   297     -36.370  18.261  -3.822  1.00  0.00      A      
ATOM   3900  CE1 PHE   297       5.105   1.419  -1.759  1.00 37.54      A      
ATOM   3901  HE1 PHE   297      -3.536  -1.801   4.015  1.00  0.00      A      
ATOM   3902  CZ  PHE   297       0.680  -3.380  -4.922  1.00 36.64      A      
ATOM   3903  HZ  PHE   297       1.167 -19.080   7.305  1.00  0.00      A      
ATOM   3904  CE2 PHE   297       7.376   5.080   0.952  1.00 37.08      A      
ATOM   3905  HE2 PHE   297       7.252   5.565   1.240  1.00  0.00      A      
ATOM   3906  CD2 PHE   297      -4.523   0.073  -0.069  1.00 37.10      A      
ATOM   3907  HD2 PHE   297      -0.182  -3.361  -5.775  1.00  0.00      A      
ATOM   3908  C   PHE   297       4.645   1.707  -1.659  1.00 38.96      A      
ATOM   3909  O   PHE   297       1.128   5.912  -1.018  1.00 38.55      A      
ATOM   3910  N   PRO   298      -8.997   9.213  -0.137  1.00 39.18      A      
ATOM   3911  CD  PRO   298       3.209   3.935   4.484  1.00 38.94      A      
ATOM   3912  HD2 PRO   298       3.524  -4.520 -13.053  1.00  0.00      A      
ATOM   3913  HD3 PRO   298      -6.728 -30.481  13.384  1.00  0.00      A      
ATOM   3914  CG  PRO   298       3.015  -3.625  -1.888  1.00 39.28      A      
ATOM   3915  HG2 PRO   298      -0.667 -22.616  -0.232  1.00  0.00      A      
ATOM   3916  HG3 PRO   298     -10.808  25.311   5.688  1.00  0.00      A      
ATOM   3917  CB  PRO   298       5.518  -7.867   5.080  1.00 39.36      A      
ATOM   3918  HB2 PRO   298      -4.417  19.281  -9.003  1.00  0.00      A      
ATOM   3919  HB3 PRO   298       7.924  -7.852  -4.750  1.00  0.00      A      
ATOM   3920  CA  PRO   298       4.865   0.934  -5.952  1.00 39.18      A      
ATOM   3921  HA  PRO   298      -7.062  13.453   3.655  1.00  0.00      A      
ATOM   3922  C   PRO   298      -0.694  -2.641  -6.906  1.00 39.20      A      
ATOM   3923  O   PRO   298      -5.801  -1.809  -0.186  1.00 39.23      A      
ATOM   3924  N   GLN   299      -0.331  -2.018   2.760  1.00 39.09      A      
ATOM   3925  H   GLN   299      18.691  17.984 -10.588  1.00  0.00      A      
ATOM   3926  CA  GLN   299       1.933   7.126   5.727  1.00 38.83      A      
ATOM   3927  HA  GLN   299     -36.380   9.315  19.616  1.00  0.00      A      
ATOM   3928  CB  GLN   299       0.396  -4.966   2.910  1.00 39.31      A      
ATOM   3929  HB2 GLN   299       2.743   5.825  10.620  1.00  0.00      A      
ATOM   3930  HB3 GLN   299       4.946  22.381  -9.747  1.00  0.00      A      
ATOM   3931  CG  GLN   299       0.004  -4.644  -0.031  1.00 39.62      A      
ATOM   3932  HG2 GLN   299      24.638 -12.329   6.031  1.00  0.00      A      
ATOM   3933  HG3 GLN   299      -8.977 -20.850   8.438  1.00  0.00      A      
ATOM   3934  CD  GLN   299      -7.824  -5.091  -0.411  1.00 40.25      A      
ATOM   3935  OE1 GLN   299      -3.979  -3.031  -0.164  1.00 40.57      A      
ATOM   3936  NE2 GLN   299       3.229  -0.834  -2.984  1.00 39.83      A      
ATOM   3937 HE21 GLN   299       2.665   6.006  -0.205  1.00  0.00      A      
ATOM   3938 HE22 GLN   299       2.655 -17.979   5.373  1.00  0.00      A      
ATOM   3939  C   GLN   299       1.945   0.371  -6.076  1.00 38.92      A      
ATOM   3940  O   GLN   299       2.510  -1.451   3.332  1.00 38.86      A      
ATOM   3941  N   TYR   300      -0.761  -1.689  -1.948  1.00 38.78      A      
ATOM   3942  H   TYR   300      -0.804  -3.333  -8.060  1.00  0.00      A      
ATOM   3943  CA  TYR   300       2.923  -3.182   2.940  1.00 38.86      A      
ATOM   3944  HA  TYR   300      19.829 -15.617   5.763  1.00  0.00      A      
ATOM   3945  CB  TYR   300       0.498   1.716  -2.023  1.00 39.38      A      
ATOM   3946  HB2 TYR   300      -3.724  10.247 -13.128  1.00  0.00      A      
ATOM   3947  HB3 TYR   300      -8.536  -2.390  -1.517  1.00  0.00      A      
ATOM   3948  CG  TYR   300      -5.145  -2.087   1.977  1.00 40.61      A      
ATOM   3949  CD1 TYR   300      -2.776  -3.252   1.621  1.00 40.88      A      
ATOM   3950  HD1 TYR   300      -0.781  13.012  -0.463  1.00  0.00      A      
ATOM   3951  CE1 TYR   300       3.294   6.928  -1.013  1.00 41.55      A      
ATOM   3952  HE1 TYR   300      23.564  -4.352   8.807  1.00  0.00      A      
ATOM   3953  CZ  TYR   300       0.841  -0.108  -9.278  1.00 42.04      A      
ATOM   3954  OH  TYR   300       2.788   0.223  -0.696  1.00 43.12      A      
ATOM   3955  HH  TYR   300      16.781   6.756  -6.154  1.00  0.00      A      
ATOM   3956  CE2 TYR   300       1.808   2.653  -0.382  1.00 41.69      A      
ATOM   3957  HE2 TYR   300      -6.162  14.230  11.379  1.00  0.00      A      
ATOM   3958  CD2 TYR   300       5.712  -0.006   4.211  1.00 40.80      A      
ATOM   3959  HD2 TYR   300       8.023  -2.201   7.753  1.00  0.00      A      
ATOM   3960  C   TYR   300       2.332 -10.940  -0.541  1.00 38.40      A      
ATOM   3961  O   TYR   300       9.367  -0.376   4.731  1.00 38.13      A      
ATOM   3962  N   THR   301      -6.020   0.462   5.695  1.00 37.98      A      
ATOM   3963  H   THR   301      10.240  -4.151   4.087  1.00  0.00      A      
ATOM   3964  CA  THR   301       3.184   1.180  -8.484  1.00 37.72      A      
ATOM   3965  HA  THR   301      -2.120 -11.030  36.878  1.00  0.00      A      
ATOM   3966  CB  THR   301      -4.240  -5.344  -0.620  1.00 37.96      A      
ATOM   3967  HB  THR   301      -0.472   0.744  -4.576  1.00  0.00      A      
ATOM   3968  CG2 THR   301       2.132  -4.742  -0.084  1.00 37.60      A      
ATOM   3969 HG21 THR   301      -4.246   0.462  -6.272  1.00  0.00      A      
ATOM   3970 HG22 THR   301      13.125  12.906  10.905  1.00  0.00      A      
ATOM   3971 HG23 THR   301     -24.253  10.398 -18.611  1.00  0.00      A      
ATOM   3972  OG1 THR   301      -4.932   3.411   2.214  1.00 38.22      A      
ATOM   3973  HG1 THR   301     -11.779   0.673   8.396  1.00  0.00      A      
ATOM   3974  C   THR   301       0.051  -3.189  11.738  1.00 37.66      A      
ATOM   3975  O   THR   301      -1.261  -2.168   3.251  1.00 37.64      A      
ATOM   3976  N   LEU   302      -0.608   6.662   3.115  1.00 37.62      A      
ATOM   3977  H   LEU   302     -13.900  -1.711  -8.317  1.00  0.00      A      
ATOM   3978  CA  LEU   302      -1.361  -3.018  10.147  1.00 37.17      A      
ATOM   3979  HA  LEU   302      39.707  13.505  11.241  1.00  0.00      A      
ATOM   3980  CB  LEU   302      -2.453  -0.516  -6.672  1.00 37.53      A      
ATOM   3981  HB2 LEU   302      24.668 -19.132 -14.088  1.00  0.00      A      
ATOM   3982  HB3 LEU   302      18.613  -4.412 -11.466  1.00  0.00      A      
ATOM   3983  CG  LEU   302      -5.153   1.385   2.585  1.00 38.31      A      
ATOM   3984  HG  LEU   302      -1.154   0.250   5.704  1.00  0.00      A      
ATOM   3985  CD1 LEU   302      -2.436   7.720  -3.526  1.00 38.19      A      
ATOM   3986 HD11 LEU   302      -4.109  12.840   0.176  1.00  0.00      A      
ATOM   3987 HD12 LEU   302       7.544   6.399   8.485  1.00  0.00      A      
ATOM   3988 HD13 LEU   302       3.057  19.010  -7.879  1.00  0.00      A      
ATOM   3989  CD2 LEU   302       4.242   2.381   3.447  1.00 38.51      A      
ATOM   3990 HD21 LEU   302       3.998   0.941   6.606  1.00  0.00      A      
ATOM   3991 HD22 LEU   302      15.459 -24.121  -5.089  1.00  0.00      A      
ATOM   3992 HD23 LEU   302     -13.828  -5.642   4.354  1.00  0.00      A      
ATOM   3993  C   LEU   302       0.029  -4.367   6.402  1.00 36.80      A      
ATOM   3994  O   LEU   302       1.473  -1.788   3.180  1.00 36.00      A      
ATOM   3995  N   ALA   303      -1.740  -6.655   1.661  1.00 36.65      A      
ATOM   3996  H   ALA   303      -6.988  -0.998   7.828  1.00  0.00      A      
ATOM   3997  CA  ALA   303       3.256  -3.440   2.418  1.00 36.96      A      
ATOM   3998  HA  ALA   303      -0.462   8.023   9.872  1.00  0.00      A      
ATOM   3999  CB  ALA   303      -1.265   3.720  -7.124  1.00 36.14      A      
ATOM   4000  HB1 ALA   303      -1.287   6.300 -11.396  1.00  0.00      A      
ATOM   4001  HB2 ALA   303      -4.192  -4.087 -19.262  1.00  0.00      A      
ATOM   4002  HB3 ALA   303      15.157  16.982   0.598  1.00  0.00      A      
ATOM   4003  C   ALA   303      11.934  -1.858   3.691  1.00 37.26      A      
ATOM   4004  O   ALA   303      -4.125   4.680  -0.790  1.00 37.18      A      
ATOM   4005  N   ARG   304       1.038  -0.371  -2.640  1.00 37.98      A      
ATOM   4006  H   ARG   304      -5.975   2.140  -0.933  1.00  0.00      A      
ATOM   4007  CA  ARG   304       2.854  -0.277  -5.952  1.00 38.88      A      
ATOM   4008  HA  ARG   304      15.538  18.796 -35.453  1.00  0.00      A      
ATOM   4009  CB  ARG   304       0.244   4.669  -1.451  1.00 40.30      A      
ATOM   4010  HB2 ARG   304     -21.894  32.836 -16.726  1.00  0.00      A      
ATOM   4011  HB3 ARG   304      -2.691 -10.042 -12.465  1.00  0.00      A      
ATOM   4012  CG  ARG   304       7.901 -10.519   0.264  1.00 42.42      A      
ATOM   4013  HG2 ARG   304     -13.826 -28.425   6.751  1.00  0.00      A      
ATOM   4014  HG3 ARG   304      -0.875 -27.904 -17.814  1.00  0.00      A      
ATOM   4015  CD  ARG   304      -2.948   6.844   1.579  1.00 44.14      A      
ATOM   4016  HD2 ARG   304       0.380   7.145   1.238  1.00  0.00      A      
ATOM   4017  HD3 ARG   304     -20.051   7.580   3.680  1.00  0.00      A      
ATOM   4018  NE  ARG   304       1.397  -6.055   3.622  1.00 46.33      A      
ATOM   4019  HE  ARG   304     -21.278 -15.858  26.713  1.00  0.00      A      
ATOM   4020  CZ  ARG   304      -2.176 -11.986   2.418  1.00 47.22      A      
ATOM   4021  NH1 ARG   304       5.892  -0.300   5.827  1.00 48.03      A      
ATOM   4022 HH11 ARG   304       3.836  -1.035   3.085  1.00  0.00      A      
ATOM   4023 HH12 ARG   304       8.413 -23.619 -30.153  1.00  0.00      A      
ATOM   4024  NH2 ARG   304      -2.391  -3.621  -0.271  1.00 47.87      A      
ATOM   4025 HH21 ARG   304       0.498   1.853 -15.567  1.00  0.00      A      
ATOM   4026 HH22 ARG   304     -11.430  -1.608   3.338  1.00  0.00      A      
ATOM   4027  C   ARG   304      -6.754   1.452  -2.252  1.00 38.90      A      
ATOM   4028  O   ARG   304       1.931  -0.592   0.761  1.00 39.09      A      
ATOM   4029  N   GLN   305      -5.820  -2.305  -0.710  1.00 38.70      A      
ATOM   4030  H   GLN   305      15.990  27.980  -9.368  1.00  0.00      A      
ATOM   4031  CA  GLN   305      -3.894  -0.603  -1.492  1.00 38.35      A      
ATOM   4032  HA  GLN   305     -28.842  -8.622  20.109  1.00  0.00      A      
ATOM   4033  CB  GLN   305       1.761   7.763   0.135  1.00 39.71      A      
ATOM   4034  HB2 GLN   305      -4.351  18.860  -8.078  1.00  0.00      A      
ATOM   4035  HB3 GLN   305      33.086  -3.614  -8.112  1.00  0.00      A      
ATOM   4036  CG  GLN   305      -9.720   2.403  -0.584  1.00 41.22      A      
ATOM   4037  HG2 GLN   305     -12.434   7.281  -2.617  1.00  0.00      A      
ATOM   4038  HG3 GLN   305      15.662   5.654  -6.897  1.00  0.00      A      
ATOM   4039  CD  GLN   305       1.667   1.017   2.268  1.00 42.33      A      
ATOM   4040  OE1 GLN   305       0.984  -1.267   7.278  1.00 43.61      A      
ATOM   4041  NE2 GLN   305       1.247  -2.834   1.334  1.00 43.35      A      
ATOM   4042 HE21 GLN   305      20.433  -8.206 -15.922  1.00  0.00      A      
ATOM   4043 HE22 GLN   305     -21.926   0.958   2.188  1.00  0.00      A      
ATOM   4044  C   GLN   305      -5.652  -4.498   0.524  1.00 37.84      A      
ATOM   4045  O   GLN   305      -0.003  -3.301   6.609  1.00 38.20      A      
ATOM   4046  N   GLN   306      -0.162  -1.404  -4.841  1.00 36.58      A      
ATOM   4047  H   GLN   306     -10.999  -2.518 -10.741  1.00  0.00      A      
ATOM   4048  CA  GLN   306      -1.233   0.568  -1.944  1.00 36.22      A      
ATOM   4049  HA  GLN   306       5.663 -25.047  -6.229  1.00  0.00      A      
ATOM   4050  CB  GLN   306      -6.003  -0.381  -7.226  1.00 36.55      A      
ATOM   4051  HB2 GLN   306     -29.997  -1.803 -19.428  1.00  0.00      A      
ATOM   4052  HB3 GLN   306     -39.516  -3.809  -4.035  1.00  0.00      A      
ATOM   4053  CG  GLN   306      -3.717  -1.492   3.070  1.00 37.21      A      
ATOM   4054  HG2 GLN   306       0.229  -0.763   5.749  1.00  0.00      A      
ATOM   4055  HG3 GLN   306      16.751  -2.577   2.399  1.00  0.00      A      
ATOM   4056  CD  GLN   306      -8.440  -2.929  -2.550  1.00 38.07      A      
ATOM   4057  OE1 GLN   306      -3.581  -2.999  -9.065  1.00 38.65      A      
ATOM   4058  NE2 GLN   306      -1.270  -0.784   1.754  1.00 37.55      A      
ATOM   4059 HE21 GLN   306       4.412   2.627   0.022  1.00  0.00      A      
ATOM   4060 HE22 GLN   306      11.450  12.790 -19.833  1.00  0.00      A      
ATOM   4061  C   GLN   306      -1.697   0.302   7.956  1.00 35.31      A      
ATOM   4062  O   GLN   306       5.022  -6.229  -1.314  1.00 34.88      A      
ATOM   4063  N   MET   307       2.736  -0.687  -0.530  1.00 34.30      A      
ATOM   4064  H   MET   307       6.624  -8.466  -6.227  1.00  0.00      A      
ATOM   4065  CA  MET   307       6.000   3.173  -5.020  1.00 33.58      A      
ATOM   4066  HA  MET   307      -6.423  13.738 -14.968  1.00  0.00      A      
ATOM   4067  CB  MET   307      -8.504   4.837   0.459  1.00 33.30      A      
ATOM   4068  HB2 MET   307     -20.528   3.109   3.360  1.00  0.00      A      
ATOM   4069  HB3 MET   307     -15.948  10.021  -9.434  1.00  0.00      A      
ATOM   4070  CG  MET   307      -5.931  -2.616  -0.137  1.00 34.03      A      
ATOM   4071  HG2 MET   307     -18.857   3.390  -6.491  1.00  0.00      A      
ATOM   4072  HG3 MET   307      -8.349  -2.110  20.866  1.00  0.00      A      
ATOM   4073  SD  MET   307      -3.376   1.726  -4.989  1.00 35.14      A      
ATOM   4074  CE  MET   307       0.314  -1.609  -2.796  1.00 35.23      A      
ATOM   4075  HE1 MET   307      -0.679   1.412  20.276  1.00  0.00      A      
ATOM   4076  HE2 MET   307     -18.052   5.146   1.147  1.00  0.00      A      
ATOM   4077  HE3 MET   307     -19.106  15.425  -3.833  1.00  0.00      A      
ATOM   4078  C   MET   307      -6.205   8.627   1.734  1.00 32.76      A      
ATOM   4079  O   MET   307       4.273  -0.964  -1.902  1.00 32.30      A      
ATOM   4080  N   SER   308       5.218   1.896  -1.480  1.00 31.83      A      
ATOM   4081  H   SER   308       1.576   4.168 -16.891  1.00  0.00      A      
ATOM   4082  CA  SER   308       5.525  -1.799   4.142  1.00 31.00      A      
ATOM   4083  HA  SER   308      -9.444  -5.258  18.951  1.00  0.00      A      
ATOM   4084  CB  SER   308      -1.486   7.800   2.318  1.00 30.84      A      
ATOM   4085  HB2 SER   308       4.504  29.875   4.704  1.00  0.00      A      
ATOM   4086  HB3 SER   308       0.790   9.651  -0.848  1.00  0.00      A      
ATOM   4087  OG  SER   308       0.071  -5.518  -0.361  1.00 29.80      A      
ATOM   4088  HG  SER   308     -18.248  -8.895  25.222  1.00  0.00      A      
ATOM   4089  C   SER   308      -4.131   1.620   3.656  1.00 30.88      A      
ATOM   4090  O   SER   308       4.028   0.786   1.348  1.00 30.21      A      
ATOM   4091  N   GLN   309      -2.289  -2.599  -2.002  1.00 30.92      A      
ATOM   4092  H   GLN   309      -3.870   0.942 -12.834  1.00  0.00      A      
ATOM   4093  CA  GLN   309      -3.837  -7.634  -3.190  1.00 30.81      A      
ATOM   4094  HA  GLN   309      -4.593  -2.554  43.264  1.00  0.00      A      
ATOM   4095  CB  GLN   309      -2.857   2.475   8.814  1.00 30.96      A      
ATOM   4096  HB2 GLN   309       7.653  36.541  15.533  1.00  0.00      A      
ATOM   4097  HB3 GLN   309       0.519 -19.376  11.489  1.00  0.00      A      
ATOM   4098  CG  GLN   309      -0.988  -5.518   0.200  1.00 31.49      A      
ATOM   4099  HG2 GLN   309      11.747   7.061   9.183  1.00  0.00      A      
ATOM   4100  HG3 GLN   309      -1.298  -0.938  -2.111  1.00  0.00      A      
ATOM   4101  CD  GLN   309      -2.808  -2.168 -12.488  1.00 31.50      A      
ATOM   4102  OE1 GLN   309      -4.681   1.961   0.437  1.00 31.83      A      
ATOM   4103  NE2 GLN   309       5.726   1.631  -2.579  1.00 30.95      A      
ATOM   4104 HE21 GLN   309      12.095 -12.295   0.679  1.00  0.00      A      
ATOM   4105 HE22 GLN   309      -2.269  -0.711   3.459  1.00  0.00      A      
ATOM   4106  C   GLN   309       6.676  -1.552  10.177  1.00 30.94      A      
ATOM   4107  O   GLN   309       6.212  -0.175  -5.273  1.00 30.77      A      
ATOM   4108  N   PRO   310       6.666  -3.095  -4.004  1.00 30.83      A      
ATOM   4109  CD  PRO   310       2.941  -5.820  -5.303  1.00 30.80      A      
ATOM   4110  HD2 PRO   310      -6.051  -9.054  -4.934  1.00  0.00      A      
ATOM   4111  HD3 PRO   310      13.022   4.367 -10.536  1.00  0.00      A      
ATOM   4112  CG  PRO   310       1.976  -4.451   3.229  1.00 31.32      A      
ATOM   4113  HG2 PRO   310     -15.231 -29.972 -18.597  1.00  0.00      A      
ATOM   4114  HG3 PRO   310      -2.134  -9.532   6.308  1.00  0.00      A      
ATOM   4115  CB  PRO   310       1.923   0.740  -4.821  1.00 30.85      A      
ATOM   4116  HB2 PRO   310      16.546 -15.259   0.843  1.00  0.00      A      
ATOM   4117  HB3 PRO   310       7.989  -0.810  13.227  1.00  0.00      A      
ATOM   4118  CA  PRO   310      -0.601  -2.664  -3.157  1.00 30.58      A      
ATOM   4119  HA  PRO   310     -20.191   9.277 -18.480  1.00  0.00      A      
ATOM   4120  C   PRO   310      12.511   9.478   3.351  1.00 30.41      A      
ATOM   4121  O   PRO   310      -1.277   3.180   1.525  1.00 30.22      A      
ATOM   4122  N   GLY   311      -6.325  -2.204   1.553  1.00 29.94      A      
ATOM   4123  H   GLY   311      18.938   4.649  -1.203  1.00  0.00      A      
ATOM   4124  CA  GLY   311       4.688  -1.609  -6.276  1.00 29.83      A      
ATOM   4125  HA2 GLY   311       1.276  -6.076  26.740  1.00  0.00      A      
ATOM   4126  HA3 GLY   311      -3.520  -1.025 -13.537  1.00  0.00      A      
ATOM   4127  C   GLY   311       8.859   2.665   4.332  1.00 29.67      A      
ATOM   4128  O   GLY   311      -5.007   7.149  -0.422  1.00 29.11      A      
ATOM   4129  N   GLY   312       0.645   3.016   9.111  1.00 29.83      A      
ATOM   4130  H   GLY   312      -2.744   2.717   2.854  1.00  0.00      A      
ATOM   4131  CA  GLY   312      -0.762  -1.796   3.204  1.00 30.05      A      
ATOM   4132  HA2 GLY   312      -5.718   0.101  22.413  1.00  0.00      A      
ATOM   4133  HA3 GLY   312      -1.968  -9.425   5.177  1.00  0.00      A      
ATOM   4134  C   GLY   312      -3.491  -1.278   0.718  1.00 30.38      A      
ATOM   4135  O   GLY   312      -2.403   0.527   7.449  1.00 29.15      A      
ATOM   4136  N   MET   313       1.178  -0.418   1.794  1.00 30.94      A      
ATOM   4137  H   MET   313     -21.804  -4.434   5.427  1.00  0.00      A      
ATOM   4138  CA  MET   313      -1.897   2.386   0.618  1.00 32.23      A      
ATOM   4139  HA  MET   313       2.188   9.540  -5.256  1.00  0.00      A      
ATOM   4140  CB  MET   313      -1.780   0.203  -8.050  1.00 33.16      A      
ATOM   4141  HB2 MET   313       5.153   4.490 -13.119  1.00  0.00      A      
ATOM   4142  HB3 MET   313       0.344   1.586   3.877  1.00  0.00      A      
ATOM   4143  CG  MET   313      -0.077  -2.025   1.524  1.00 34.61      A      
ATOM   4144  HG2 MET   313     -13.514 -12.624   6.499  1.00  0.00      A      
ATOM   4145  HG3 MET   313      -8.483  -3.281 -23.102  1.00  0.00      A      
ATOM   4146  SD  MET   313       2.924   0.191   0.993  1.00 37.04      A      
ATOM   4147  CE  MET   313      -1.839   6.882   6.573  1.00 35.80      A      
ATOM   4148  HE1 MET   313     -11.916  11.122  12.046  1.00  0.00      A      
ATOM   4149  HE2 MET   313     -29.143 -33.434  20.379  1.00  0.00      A      
ATOM   4150  HE3 MET   313       3.311   1.913  10.764  1.00  0.00      A      
ATOM   4151  C   MET   313       4.321   2.507   5.015  1.00 32.75      A      
ATOM   4152  O   MET   313       2.066  -0.417  -4.561  1.00 32.98      A      
ATOM   4153  N   ILE   314      -2.299   2.444   1.757  1.00 32.90      A      
ATOM   4154  H   ILE   314      26.392   5.447 -23.354  1.00  0.00      A      
ATOM   4155  CA  ILE   314       2.894   2.226   2.455  1.00 33.05      A      
ATOM   4156  HA  ILE   314       0.364  28.149 -13.178  1.00  0.00      A      
ATOM   4157  CB  ILE   314      -2.889 -13.205  10.928  1.00 32.48      A      
ATOM   4158  HB  ILE   314      -8.777 -15.956  15.362  1.00  0.00      A      
ATOM   4159  CG2 ILE   314      -0.927   5.670   2.513  1.00 32.29      A      
ATOM   4160 HG21 ILE   314      -7.663 -17.621   6.458  1.00  0.00      A      
ATOM   4161 HG22 ILE   314      -5.599  18.118  -8.393  1.00  0.00      A      
ATOM   4162 HG23 ILE   314     -10.539   6.582  13.768  1.00  0.00      A      
ATOM   4163  CG1 ILE   314      -3.173  -1.684  -0.708  1.00 31.76      A      
ATOM   4164 HG12 ILE   314       5.484 -21.520 -19.889  1.00  0.00      A      
ATOM   4165 HG13 ILE   314      20.240 -18.853   1.192  1.00  0.00      A      
ATOM   4166  CD1 ILE   314      -3.704   4.383   3.264  1.00 31.23      A      
ATOM   4167 HD11 ILE   314     -10.067  13.882  -4.338  1.00  0.00      A      
ATOM   4168 HD12 ILE   314      17.842  10.544 -14.734  1.00  0.00      A      
ATOM   4169 HD13 ILE   314       1.943  -4.640  -3.257  1.00  0.00      A      
ATOM   4170  C   ILE   314       2.987   8.427   3.298  1.00 34.01      A      
ATOM   4171  O   ILE   314       3.508  -5.698  -4.588  1.00 33.74      A      
ATOM   4172  N   ALA   315      -0.200  -2.540   1.672  1.00 34.85      A      
ATOM   4173  H   ALA   315      -4.687 -13.952  10.678  1.00  0.00      A      
ATOM   4174  CA  ALA   315      -0.775  -0.502  -3.290  1.00 36.45      A      
ATOM   4175  HA  ALA   315      -9.383  12.707  -7.333  1.00  0.00      A      
ATOM   4176  CB  ALA   315       0.523  -5.311   2.682  1.00 36.16      A      
ATOM   4177  HB1 ALA   315     -12.193   8.417  -2.884  1.00  0.00      A      
ATOM   4178  HB2 ALA   315      -3.860 -20.558 -21.428  1.00  0.00      A      
ATOM   4179  HB3 ALA   315      -1.469   6.457  10.124  1.00  0.00      A      
ATOM   4180  C   ALA   315       3.729   2.054   0.581  1.00 37.11      A      
ATOM   4181  O   ALA   315      -3.550  -4.740   0.277  1.00 37.24      A      
ATOM   4182  N   PHE   316      -2.206   3.030  -1.031  1.00 38.26      A      
ATOM   4183  H   PHE   316       3.532 -12.385   7.034  1.00  0.00      A      
ATOM   4184  CA  PHE   316       5.590   4.655   0.959  1.00 39.36      A      
ATOM   4185  HA  PHE   316     -16.732 -14.555  24.758  1.00  0.00      A      
ATOM   4186  CB  PHE   316       7.174  -1.449  -0.898  1.00 38.98      A      
ATOM   4187  HB2 PHE   316     -15.292 -14.748   0.263  1.00  0.00      A      
ATOM   4188  HB3 PHE   316      -4.457   9.347  -2.793  1.00  0.00      A      
ATOM   4189  CG  PHE   316       0.829  -4.880 -11.540  1.00 38.88      A      
ATOM   4190  CD1 PHE   316       7.290  -3.382   0.415  1.00 38.30      A      
ATOM   4191  HD1 PHE   316      14.946  -5.596   8.017  1.00  0.00      A      
ATOM   4192  CE1 PHE   316       5.380  -0.046   5.461  1.00 38.65      A      
ATOM   4193  HE1 PHE   316     -26.148 -15.396 -13.302  1.00  0.00      A      
ATOM   4194  CZ  PHE   316       5.096  -1.866  -4.709  1.00 38.75      A      
ATOM   4195  HZ  PHE   316      -5.902  -4.398  -3.926  1.00  0.00      A      
ATOM   4196  CE2 PHE   316      -7.643  -6.087  -0.319  1.00 38.61      A      
ATOM   4197  HE2 PHE   316     -10.874  -4.580  -3.484  1.00  0.00      A      
ATOM   4198  CD2 PHE   316       3.725  -2.387   4.908  1.00 38.82      A      
ATOM   4199  HD2 PHE   316      -5.264  -6.826  -0.931  1.00  0.00      A      
ATOM   4200  C   PHE   316       2.314  -2.913   0.039  1.00 40.62      A      
ATOM   4201  O   PHE   316      -1.223  -6.904   4.964  1.00 40.24      A      
ATOM   4202  N   GLU   317      -1.078   0.612  -4.130  1.00 42.35      A      
ATOM   4203  H   GLU   317      -3.060  12.092  -2.161  1.00  0.00      A      
ATOM   4204  CA  GLU   317      -0.307   4.773  -4.446  1.00 43.83      A      
ATOM   4205  HA  GLU   317      -3.915  -1.332   8.323  1.00  0.00      A      
ATOM   4206  CB  GLU   317       3.546   3.275   1.292  1.00 45.36      A      
ATOM   4207  HB2 GLU   317      -4.545   7.355   9.922  1.00  0.00      A      
ATOM   4208  HB3 GLU   317      -5.910  29.834  10.245  1.00  0.00      A      
ATOM   4209  CG  GLU   317      -3.075   0.575  -3.498  1.00 47.71      A      
ATOM   4210  HG2 GLU   317     -12.200 -21.250 -21.853  1.00  0.00      A      
ATOM   4211  HG3 GLU   317      -5.817  12.780  -4.501  1.00  0.00      A      
ATOM   4212  CD  GLU   317      -5.158   6.149   8.523  1.00 49.15      A      
ATOM   4213  OE1 GLU   317       6.825   4.887  -6.798  1.00 49.42      A      
ATOM   4214  OE2 GLU   317      10.091   6.534  -8.162  1.00 49.94      A      
ATOM   4215  C   GLU   317      -5.768   1.517  -1.359  1.00 43.99      A      
ATOM   4216  O   GLU   317       8.769  -1.155  -1.816  1.00 44.15      A      
ATOM   4217  N   LEU   318       4.966   8.019  -3.633  1.00 44.18      A      
ATOM   4218  H   LEU   318       5.924   7.214  -7.488  1.00  0.00      A      
ATOM   4219  CA  LEU   318       5.678   0.065  -2.011  1.00 44.96      A      
ATOM   4220  HA  LEU   318      15.157  17.848 -22.054  1.00  0.00      A      
ATOM   4221  CB  LEU   318       0.511   2.962   5.041  1.00 44.79      A      
ATOM   4222  HB2 LEU   318       8.824   1.146  10.231  1.00  0.00      A      
ATOM   4223  HB3 LEU   318       1.594   6.892  10.884  1.00  0.00      A      
ATOM   4224  CG  LEU   318       6.203   3.616  -1.596  1.00 44.83      A      
ATOM   4225  HG  LEU   318      -2.107  13.768   3.667  1.00  0.00      A      
ATOM   4226  CD1 LEU   318      -4.061  -4.822   5.059  1.00 44.84      A      
ATOM   4227 HD11 LEU   318       8.784  -6.673   5.091  1.00  0.00      A      
ATOM   4228 HD12 LEU   318       1.951  -4.566  -0.434  1.00  0.00      A      
ATOM   4229 HD13 LEU   318     -12.353  -0.586   3.879  1.00  0.00      A      
ATOM   4230  CD2 LEU   318       0.062  -6.293  -4.989  1.00 45.30      A      
ATOM   4231 HD21 LEU   318      -3.177  -3.214 -17.698  1.00  0.00      A      
ATOM   4232 HD22 LEU   318       4.784   1.558  -1.231  1.00  0.00      A      
ATOM   4233 HD23 LEU   318     -15.726  -7.420  10.894  1.00  0.00      A      
ATOM   4234  C   LEU   318      -2.680   4.347  -1.734  1.00 45.69      A      
ATOM   4235  O   LEU   318       5.550   2.479   1.118  1.00 45.72      A      
ATOM   4236  N   LYS   319      -2.931  -7.408   2.365  1.00 46.33      A      
ATOM   4237  H   LYS   319       7.036   7.676 -10.281  1.00  0.00      A      
ATOM   4238  CA  LYS   319       4.635  -5.404   0.408  1.00 47.00      A      
ATOM   4239  HA  LYS   319      -7.448  -2.840  -5.053  1.00  0.00      A      
ATOM   4240  CB  LYS   319      -3.113  -1.959  -1.697  1.00 47.16      A      
ATOM   4241  HB2 LYS   319     -16.596   3.466   6.021  1.00  0.00      A      
ATOM   4242  HB3 LYS   319     -11.469 -22.351  15.816  1.00  0.00      A      
ATOM   4243  CG  LYS   319      -0.685  -2.743   3.672  1.00 47.59      A      
ATOM   4244  HG2 LYS   319      28.769   4.720  12.861  1.00  0.00      A      
ATOM   4245  HG3 LYS   319     -23.616   7.972 -18.357  1.00  0.00      A      
ATOM   4246  CD  LYS   319       1.689   2.769  -0.605  1.00 47.65      A      
ATOM   4247  HD2 LYS   319      24.475   8.883  16.497  1.00  0.00      A      
ATOM   4248  HD3 LYS   319       7.188  22.388  -5.712  1.00  0.00      A      
ATOM   4249  CE  LYS   319      -1.964  -5.666  -1.667  1.00 47.68      A      
ATOM   4250  HE2 LYS   319      10.304  -5.038   7.569  1.00  0.00      A      
ATOM   4251  HE3 LYS   319      -3.238 -28.266  15.555  1.00  0.00      A      
ATOM   4252  NZ  LYS   319      -0.225   4.753   1.554  1.00 48.36      A      
ATOM   4253  HZ1 LYS   319       9.826   0.248  14.016  1.00  0.00      A      
ATOM   4254  HZ2 LYS   319       5.638  -4.643  -1.828  1.00  0.00      A      
ATOM   4255  HZ3 LYS   319       6.485  -2.736 -12.994  1.00  0.00      A      
ATOM   4256  C   LYS   319       6.947  -7.021  -2.236  1.00 47.24      A      
ATOM   4257  O   LYS   319       3.784   3.769  -3.913  1.00 47.74      A      
ATOM   4258  N   GLY   321       6.095   3.942  -0.127  1.00 46.20      A      
ATOM   4259  H   GLY   321     -36.660 -18.593   7.051  1.00  0.00      A      
ATOM   4260  CA  GLY   321      -5.541 -10.883  -1.717  1.00 45.77      A      
ATOM   4261  HA2 GLY   321       9.225 -18.829 -10.482  1.00  0.00      A      
ATOM   4262  HA3 GLY   321      -7.967 -29.101   6.188  1.00  0.00      A      
ATOM   4263  C   GLY   321       2.479   1.720  -2.689  1.00 45.64      A      
ATOM   4264  O   GLY   321       1.887  -6.468  -5.620  1.00 45.64      A      
ATOM   4265  N   ILE   322      -5.694  -8.116  -7.741  1.00 45.03      A      
ATOM   4266  H   ILE   322      -6.989  -6.662  -2.010  1.00  0.00      A      
ATOM   4267  CA  ILE   322      13.626  -3.535  -3.805  1.00 44.53      A      
ATOM   4268  HA  ILE   322     -11.316   2.534  -3.278  1.00  0.00      A      
ATOM   4269  CB  ILE   322      -4.140   2.597  -3.329  1.00 45.01      A      
ATOM   4270  HB  ILE   322      -7.018 -15.674 -13.444  1.00  0.00      A      
ATOM   4271  CG2 ILE   322      -4.327  -3.672  -6.685  1.00 45.21      A      
ATOM   4272 HG21 ILE   322     -21.115  18.923  -0.629  1.00  0.00      A      
ATOM   4273 HG22 ILE   322      -7.194 -18.811  13.330  1.00  0.00      A      
ATOM   4274 HG23 ILE   322       3.037  12.425   8.402  1.00  0.00      A      
ATOM   4275  CG1 ILE   322       1.216  -1.825   5.166  1.00 45.85      A      
ATOM   4276 HG12 ILE   322      -4.483  -9.731 -44.518  1.00  0.00      A      
ATOM   4277 HG13 ILE   322     -33.081  -1.299  11.518  1.00  0.00      A      
ATOM   4278  CD1 ILE   322      -2.276   2.337 -10.549  1.00 46.34      A      
ATOM   4279 HD11 ILE   322       4.301  19.259  -3.037  1.00  0.00      A      
ATOM   4280 HD12 ILE   322      -2.719  -7.823   3.108  1.00  0.00      A      
ATOM   4281 HD13 ILE   322      -4.897   1.641 -20.028  1.00  0.00      A      
ATOM   4282  C   ILE   322      -2.044   1.458   0.692  1.00 43.77      A      
ATOM   4283  O   ILE   322      -5.729   5.018  -5.667  1.00 43.98      A      
ATOM   4284  N   GLY   323     -14.344  -4.709  -3.311  1.00 42.57      A      
ATOM   4285  H   GLY   323      21.204 -17.025  -0.193  1.00  0.00      A      
ATOM   4286  CA  GLY   323      -4.969   3.306  -3.271  1.00 41.30      A      
ATOM   4287  HA2 GLY   323      -5.914  14.176   2.781  1.00  0.00      A      
ATOM   4288  HA3 GLY   323      -8.899   3.593  15.399  1.00  0.00      A      
ATOM   4289  C   GLY   323      -6.219  -2.848   5.935  1.00 40.52      A      
ATOM   4290  O   GLY   323       5.264   7.185   2.821  1.00 40.04      A      
ATOM   4291  N   ALA   324       3.949  -2.978  -6.583  1.00 39.43      A      
ATOM   4292  H   ALA   324       6.200  -2.634  -6.707  1.00  0.00      A      
ATOM   4293  CA  ALA   324       1.983  -5.064   1.649  1.00 38.34      A      
ATOM   4294  HA  ALA   324      20.918   4.867   4.700  1.00  0.00      A      
ATOM   4295  CB  ALA   324      -0.929  -8.106  -0.631  1.00 38.34      A      
ATOM   4296  HB1 ALA   324       1.310  -2.756  21.118  1.00  0.00      A      
ATOM   4297  HB2 ALA   324       5.615 -33.286   5.696  1.00  0.00      A      
ATOM   4298  HB3 ALA   324     -32.889  -8.527 -13.597  1.00  0.00      A      
ATOM   4299  C   ALA   324       1.172  -3.051  -1.227  1.00 37.57      A      
ATOM   4300  O   ALA   324      -3.374   5.344  -0.171  1.00 36.67      A      
ATOM   4301  N   GLY   325      -8.891   0.466   2.530  1.00 36.85      A      
ATOM   4302  H   GLY   325     -20.563  -5.112  19.965  1.00  0.00      A      
ATOM   4303  CA  GLY   325       0.644  -3.524  -4.010  1.00 36.83      A      
ATOM   4304  HA2 GLY   325       5.527 -16.579   9.736  1.00  0.00      A      
ATOM   4305  HA3 GLY   325      18.244  19.314  -5.795  1.00  0.00      A      
ATOM   4306  C   GLY   325      -7.709  -2.898  -4.345  1.00 37.02      A      
ATOM   4307  O   GLY   325       1.268   2.126  -4.836  1.00 36.64      A      
ATOM   4308  N   ARG   326       1.823   0.985  -0.962  1.00 36.72      A      
ATOM   4309  H   ARG   326      19.674   1.304 -17.585  1.00  0.00      A      
ATOM   4310  CA  ARG   326       0.394   0.817  -2.888  1.00 36.59      A      
ATOM   4311  HA  ARG   326       2.718  -0.349  -1.354  1.00  0.00      A      
ATOM   4312  CB  ARG   326       7.602   2.432   9.197  1.00 37.23      A      
ATOM   4313  HB2 ARG   326       7.745  -0.100   0.696  1.00  0.00      A      
ATOM   4314  HB3 ARG   326      -9.488   2.230  -8.373  1.00  0.00      A      
ATOM   4315  CG  ARG   326       1.240   2.269  -1.922  1.00 38.42      A      
ATOM   4316  HG2 ARG   326     -17.056   8.691  -9.452  1.00  0.00      A      
ATOM   4317  HG3 ARG   326       6.087 -18.857   3.381  1.00  0.00      A      
ATOM   4318  CD  ARG   326       4.116   1.055  -2.689  1.00 39.66      A      
ATOM   4319  HD2 ARG   326      14.681 -19.750  12.222  1.00  0.00      A      
ATOM   4320  HD3 ARG   326      30.975  -2.128 -22.244  1.00  0.00      A      
ATOM   4321  NE  ARG   326       1.476   7.251  -7.674  1.00 40.55      A      
ATOM   4322  HE  ARG   326       4.109 -17.528  -4.130  1.00  0.00      A      
ATOM   4323  CZ  ARG   326       2.700   1.248   1.348  1.00 41.20      A      
ATOM   4324  NH1 ARG   326       5.703  -3.808  -3.590  1.00 41.58      A      
ATOM   4325 HH11 ARG   326      29.100  -4.044  -7.462  1.00  0.00      A      
ATOM   4326 HH12 ARG   326      -8.025   6.161 -13.272  1.00  0.00      A      
ATOM   4327  NH2 ARG   326       0.653  -2.506   4.187  1.00 41.78      A      
ATOM   4328 HH21 ARG   326      -9.811  -2.813   7.044  1.00  0.00      A      
ATOM   4329 HH22 ARG   326      -3.691  -7.944   3.650  1.00  0.00      A      
ATOM   4330  C   ARG   326      -4.036   5.250   4.105  1.00 35.80      A      
ATOM   4331  O   ARG   326      -2.005  -0.151   1.481  1.00 35.84      A      
ATOM   4332  N   ARG   327      -1.326  -0.573  -5.059  1.00 35.34      A      
ATOM   4333  H   ARG   327      11.710  -4.283  -4.006  1.00  0.00      A      
ATOM   4334  CA  ARG   327       2.194  -6.160  -0.194  1.00 35.31      A      
ATOM   4335  HA  ARG   327       3.233   5.129 -10.212  1.00  0.00      A      
ATOM   4336  CB  ARG   327       4.542   3.627   1.523  1.00 35.96      A      
ATOM   4337  HB2 ARG   327     -15.795  -4.768 -10.099  1.00  0.00      A      
ATOM   4338  HB3 ARG   327      14.267  -1.698  -3.051  1.00  0.00      A      
ATOM   4339  CG  ARG   327      -2.641   1.263  -3.573  1.00 38.72      A      
ATOM   4340  HG2 ARG   327       0.416  10.226  -9.529  1.00  0.00      A      
ATOM   4341  HG3 ARG   327      13.229   6.567 -20.103  1.00  0.00      A      
ATOM   4342  CD  ARG   327       0.420  -5.382   2.061  1.00 40.19      A      
ATOM   4343  HD2 ARG   327      -0.668   4.065   6.202  1.00  0.00      A      
ATOM   4344  HD3 ARG   327      -3.573   3.791 -28.923  1.00  0.00      A      
ATOM   4345  NE  ARG   327       3.962  -5.028   1.486  1.00 42.92      A      
ATOM   4346  HE  ARG   327      -0.261 -14.549   2.765  1.00  0.00      A      
ATOM   4347  CZ  ARG   327      -4.068   6.454   4.106  1.00 44.34      A      
ATOM   4348  NH1 ARG   327      -0.088  -4.046  -0.143  1.00 45.07      A      
ATOM   4349 HH11 ARG   327      -5.494  -2.549 -22.192  1.00  0.00      A      
ATOM   4350 HH12 ARG   327      17.631  -8.788  23.695  1.00  0.00      A      
ATOM   4351  NH2 ARG   327       0.422   0.487   0.681  1.00 45.26      A      
ATOM   4352 HH21 ARG   327      12.436 -23.306   1.687  1.00  0.00      A      
ATOM   4353 HH22 ARG   327      19.132  -4.003   4.082  1.00  0.00      A      
ATOM   4354  C   ARG   327       2.080   4.014  -1.663  1.00 34.78      A      
ATOM   4355  O   ARG   327      -3.608  -0.909   3.026  1.00 33.93      A      
ATOM   4356  N   PHE   328      -6.821  -5.491  -1.412  1.00 34.43      A      
ATOM   4357  H   PHE   328     -23.005  -4.795  -7.847  1.00  0.00      A      
ATOM   4358  CA  PHE   328      -0.380  -3.550  -1.895  1.00 34.19      A      
ATOM   4359  HA  PHE   328     -18.984 -29.678 -18.353  1.00  0.00      A      
ATOM   4360  CB  PHE   328      -3.520  -0.335   6.753  1.00 33.62      A      
ATOM   4361  HB2 PHE   328       5.190   2.450  18.373  1.00  0.00      A      
ATOM   4362  HB3 PHE   328       2.016  -5.863  15.274  1.00  0.00      A      
ATOM   4363  CG  PHE   328       3.030  -2.780  -3.522  1.00 33.61      A      
ATOM   4364  CD1 PHE   328       3.732  -2.539   3.194  1.00 33.66      A      
ATOM   4365  HD1 PHE   328       4.027   3.334   3.492  1.00  0.00      A      
ATOM   4366  CE1 PHE   328      -4.136  -1.682   4.036  1.00 33.70      A      
ATOM   4367  HE1 PHE   328       5.917  26.586  19.502  1.00  0.00      A      
ATOM   4368  CZ  PHE   328      -1.688   0.765  10.713  1.00 32.78      A      
ATOM   4369  HZ  PHE   328     -12.081  -4.568   9.649  1.00  0.00      A      
ATOM   4370  CE2 PHE   328      -0.876   5.197   2.162  1.00 33.10      A      
ATOM   4371  HE2 PHE   328       7.143  -5.015   7.391  1.00  0.00      A      
ATOM   4372  CD2 PHE   328       0.293  -5.899  -2.995  1.00 33.23      A      
ATOM   4373  HD2 PHE   328      10.400  14.360 -17.490  1.00  0.00      A      
ATOM   4374  C   PHE   328       2.026  -4.405   3.245  1.00 34.05      A      
ATOM   4375  O   PHE   328      -4.394  -4.780   3.764  1.00 33.89      A      
ATOM   4376  N   MET   329       6.890  -8.736   8.353  1.00 34.27      A      
ATOM   4377  H   MET   329     -12.764 -12.677  13.251  1.00  0.00      A      
ATOM   4378  CA  MET   329       2.932  -3.143   0.362  1.00 34.78      A      
ATOM   4379  HA  MET   329     -35.915  -5.221  16.015  1.00  0.00      A      
ATOM   4380  CB  MET   329      -4.894   0.353  -2.290  1.00 35.90      A      
ATOM   4381  HB2 MET   329     -10.320   3.675   7.997  1.00  0.00      A      
ATOM   4382  HB3 MET   329      -0.380 -25.282 -30.239  1.00  0.00      A      
ATOM   4383  CG  MET   329       2.872   0.366   0.561  1.00 37.76      A      
ATOM   4384  HG2 MET   329      -2.612  -5.223 -16.516  1.00  0.00      A      
ATOM   4385  HG3 MET   329      -6.811  11.027  24.647  1.00  0.00      A      
ATOM   4386  SD  MET   329       0.659   0.521  -1.234  1.00 39.88      A      
ATOM   4387  CE  MET   329      -1.863   7.087  -1.965  1.00 38.55      A      
ATOM   4388  HE1 MET   329     -17.202   2.270 -14.439  1.00  0.00      A      
ATOM   4389  HE2 MET   329       6.274   4.208  -5.081  1.00  0.00      A      
ATOM   4390  HE3 MET   329     -11.178  -0.940   3.205  1.00  0.00      A      
ATOM   4391  C   MET   329      -1.346   0.668  -0.700  1.00 34.49      A      
ATOM   4392  O   MET   329       3.329  -3.294  -0.556  1.00 34.07      A      
ATOM   4393  N   ASN   330       3.658   3.401   1.213  1.00 34.19      A      
ATOM   4394  H   ASN   330      -0.478   4.838   9.654  1.00  0.00      A      
ATOM   4395  CA  ASN   330      -2.533   3.375  -3.702  1.00 33.99      A      
ATOM   4396  HA  ASN   330       9.240 -11.922  -4.144  1.00  0.00      A      
ATOM   4397  CB  ASN   330       2.048  -1.859  -0.164  1.00 35.37      A      
ATOM   4398  HB2 ASN   330      -8.803  -8.843   1.899  1.00  0.00      A      
ATOM   4399  HB3 ASN   330      -3.545   3.041   1.823  1.00  0.00      A      
ATOM   4400  CG  ASN   330       2.005  -7.533   1.957  1.00 36.84      A      
ATOM   4401  OD1 ASN   330       0.953  -3.378  -2.550  1.00 38.24      A      
ATOM   4402  ND2 ASN   330       1.105  10.849  -1.330  1.00 37.53      A      
ATOM   4403 HD21 ASN   330      12.410  21.293  35.303  1.00  0.00      A      
ATOM   4404 HD22 ASN   330       8.686 -22.325  -2.893  1.00  0.00      A      
ATOM   4405  C   ASN   330      -3.991   0.472  -2.753  1.00 33.59      A      
ATOM   4406  O   ASN   330       0.595   1.285   2.771  1.00 34.15      A      
ATOM   4407  N   ALA   331      -2.870   2.943   6.808  1.00 32.37      A      
ATOM   4408  H   ALA   331       1.665  17.320  -9.904  1.00  0.00      A      
ATOM   4409  CA  ALA   331       4.785  -2.433   0.154  1.00 31.79      A      
ATOM   4410  HA  ALA   331       4.113  -3.265   0.166  1.00  0.00      A      
ATOM   4411  CB  ALA   331       4.005   1.894   0.906  1.00 31.65      A      
ATOM   4412  HB1 ALA   331      -8.324   8.407  12.616  1.00  0.00      A      
ATOM   4413  HB2 ALA   331       3.597  -3.494   7.557  1.00  0.00      A      
ATOM   4414  HB3 ALA   331     -11.618   5.738   2.644  1.00  0.00      A      
ATOM   4415  C   ALA   331       5.796  -4.270   0.317  1.00 31.39      A      
ATOM   4416  O   ALA   331       1.899  -7.936   0.682  1.00 30.24      A      
ATOM   4417  N   LEU   332       2.871  -6.157  -4.248  1.00 31.11      A      
ATOM   4418  H   LEU   332      -4.347 -12.119   1.077  1.00  0.00      A      
ATOM   4419  CA  LEU   332      -6.816   1.365   3.104  1.00 31.36      A      
ATOM   4420  HA  LEU   332     -13.326 -29.346  20.606  1.00  0.00      A      
ATOM   4421  CB  LEU   332       1.928   0.662  -4.433  1.00 31.38      A      
ATOM   4422  HB2 LEU   332     -22.062  -3.317  -8.675  1.00  0.00      A      
ATOM   4423  HB3 LEU   332      -1.497 -13.227   3.004  1.00  0.00      A      
ATOM   4424  CG  LEU   332      -3.117   7.172  -0.510  1.00 31.14      A      
ATOM   4425  HG  LEU   332       5.094  -6.048 -15.927  1.00  0.00      A      
ATOM   4426  CD1 LEU   332       5.633   0.874   0.863  1.00 31.55      A      
ATOM   4427 HD11 LEU   332      16.034   9.249  13.998  1.00  0.00      A      
ATOM   4428 HD12 LEU   332       4.224  16.220  12.648  1.00  0.00      A      
ATOM   4429 HD13 LEU   332     -13.564  31.630 -34.807  1.00  0.00      A      
ATOM   4430  CD2 LEU   332      -3.771  -0.158  -2.443  1.00 30.99      A      
ATOM   4431 HD21 LEU   332      -0.403 -25.181   7.866  1.00  0.00      A      
ATOM   4432 HD22 LEU   332       0.358  -2.425  -4.747  1.00  0.00      A      
ATOM   4433 HD23 LEU   332     -18.278  10.338  -6.774  1.00  0.00      A      
ATOM   4434  C   LEU   332       0.031  -6.752  -5.771  1.00 31.44      A      
ATOM   4435  O   LEU   332       0.984   5.448   3.739  1.00 31.49      A      
ATOM   4436  N   GLN   333      -1.329   4.862  -3.841  1.00 31.48      A      
ATOM   4437  H   GLN   333     -12.033  -6.766  19.834  1.00  0.00      A      
ATOM   4438  CA  GLN   333      -6.328  10.998   4.251  1.00 32.13      A      
ATOM   4439  HA  GLN   333      -3.629   3.530  -2.173  1.00  0.00      A      
ATOM   4440  CB  GLN   333      -9.076  -5.501   3.547  1.00 33.88      A      
ATOM   4441  HB2 GLN   333     -22.582  -6.013  17.468  1.00  0.00      A      
ATOM   4442  HB3 GLN   333     -10.869 -14.738   3.721  1.00  0.00      A      
ATOM   4443  CG  GLN   333      -2.678  -2.708   2.122  1.00 37.17      A      
ATOM   4444  HG2 GLN   333      22.923   1.324  18.583  1.00  0.00      A      
ATOM   4445  HG3 GLN   333      21.337 -11.916  -7.523  1.00  0.00      A      
ATOM   4446  CD  GLN   333       1.966   5.345  -5.876  1.00 39.13      A      
ATOM   4447  OE1 GLN   333      -5.197   4.535  -1.143  1.00 41.01      A      
ATOM   4448  NE2 GLN   333      10.044  -7.045   0.795  1.00 41.08      A      
ATOM   4449 HE21 GLN   333     -11.464 -10.871  24.712  1.00  0.00      A      
ATOM   4450 HE22 GLN   333      -7.896   7.569  17.407  1.00  0.00      A      
ATOM   4451  C   GLN   333      -3.651   1.940   2.126  1.00 31.46      A      
ATOM   4452  O   GLN   333       0.286  -1.076  -1.076  1.00 31.33      A      
ATOM   4453  N   LEU   334       0.409   1.999  15.645  1.00 29.92      A      
ATOM   4454  H   LEU   334      -7.398   8.348  -3.386  1.00  0.00      A      
ATOM   4455  CA  LEU   334      -4.503  -1.758  -0.194  1.00 28.57      A      
ATOM   4456  HA  LEU   334     -13.800   0.389  -0.429  1.00  0.00      A      
ATOM   4457  CB  LEU   334      -3.230   4.260  10.205  1.00 27.26      A      
ATOM   4458  HB2 LEU   334      -6.392   6.475   7.557  1.00  0.00      A      
ATOM   4459  HB3 LEU   334      -6.295  10.071   5.901  1.00  0.00      A      
ATOM   4460  CG  LEU   334       2.584   0.371   5.781  1.00 26.69      A      
ATOM   4461  HG  LEU   334      11.185 -11.087  22.965  1.00  0.00      A      
ATOM   4462  CD1 LEU   334      -5.612  -6.085  -0.500  1.00 26.43      A      
ATOM   4463 HD11 LEU   334       6.231   8.494   9.145  1.00  0.00      A      
ATOM   4464 HD12 LEU   334      -6.820   3.321  -4.834  1.00  0.00      A      
ATOM   4465 HD13 LEU   334      -5.170  -4.163  -9.360  1.00  0.00      A      
ATOM   4466  CD2 LEU   334       4.948  -4.158   3.495  1.00 25.26      A      
ATOM   4467 HD21 LEU   334      13.923 -31.603 -17.994  1.00  0.00      A      
ATOM   4468 HD22 LEU   334     -15.220   5.265   7.394  1.00  0.00      A      
ATOM   4469 HD23 LEU   334      -5.137  -6.132  -3.071  1.00  0.00      A      
ATOM   4470  C   LEU   334      -3.194  -9.456  -9.837  1.00 28.64      A      
ATOM   4471  O   LEU   334       4.318   6.745   1.144  1.00 28.65      A      
ATOM   4472  N   PHE   335      -1.375   5.369   1.507  1.00 28.28      A      
ATOM   4473  H   PHE   335       4.839  -2.648   2.431  1.00  0.00      A      
ATOM   4474  CA  PHE   335      -0.812   1.547   1.197  1.00 28.63      A      
ATOM   4475  HA  PHE   335     -37.581  -8.268  -5.696  1.00  0.00      A      
ATOM   4476  CB  PHE   335       5.561  -0.772   3.564  1.00 28.55      A      
ATOM   4477  HB2 PHE   335      11.680  14.814  -6.974  1.00  0.00      A      
ATOM   4478  HB3 PHE   335       4.885   6.093   6.943  1.00  0.00      A      
ATOM   4479  CG  PHE   335      -4.116   8.608  -2.330  1.00 28.25      A      
ATOM   4480  CD1 PHE   335      -3.450  -2.641   2.816  1.00 27.97      A      
ATOM   4481  HD1 PHE   335     -16.611  13.648  -5.290  1.00  0.00      A      
ATOM   4482  CE1 PHE   335      -5.169  -2.229  -0.851  1.00 28.47      A      
ATOM   4483  HE1 PHE   335      -3.042 -13.875  22.996  1.00  0.00      A      
ATOM   4484  CZ  PHE   335       1.022   2.941  -4.220  1.00 28.71      A      
ATOM   4485  HZ  PHE   335       9.588 -20.048 -12.734  1.00  0.00      A      
ATOM   4486  CE2 PHE   335       6.668   7.432  -2.093  1.00 28.32      A      
ATOM   4487  HE2 PHE   335      33.386  -2.772   4.337  1.00  0.00      A      
ATOM   4488  CD2 PHE   335       4.499  -4.244   1.265  1.00 28.54      A      
ATOM   4489  HD2 PHE   335       4.636   8.822  -7.808  1.00  0.00      A      
ATOM   4490  C   PHE   335      -0.723  -4.647  -1.511  1.00 29.13      A      
ATOM   4491  O   PHE   335      -2.224   1.711  -1.192  1.00 29.49      A      
ATOM   4492  N   SER   336      -1.696  -3.813   5.720  1.00 29.43      A      
ATOM   4493  H   SER   336       5.701 -14.004   1.706  1.00  0.00      A      
ATOM   4494  CA  SER   336       0.198  -1.265  -0.150  1.00 29.60      A      
ATOM   4495  HA  SER   336      -6.833  -5.079   1.452  1.00  0.00      A      
ATOM   4496  CB  SER   336       0.778   2.362   7.207  1.00 30.29      A      
ATOM   4497  HB2 SER   336     -10.496  -2.856  34.246  1.00  0.00      A      
ATOM   4498  HB3 SER   336      -4.340  17.293   3.218  1.00  0.00      A      
ATOM   4499  OG  SER   336      -9.399  -0.487  -5.774  1.00 33.07      A      
ATOM   4500  HG  SER   336       0.021   1.368 -19.617  1.00  0.00      A      
ATOM   4501  C   SER   336      -6.390  13.121   4.159  1.00 29.23      A      
ATOM   4502  O   SER   336       3.306   3.438  -0.432  1.00 29.06      A      
ATOM   4503  N   ARG   337      -2.612  -2.327  -1.129  1.00 28.92      A      
ATOM   4504  H   ARG   337      19.021 -22.070   1.738  1.00  0.00      A      
ATOM   4505  CA  ARG   337      11.661  -2.995   5.938  1.00 29.38      A      
ATOM   4506  HA  ARG   337       6.520  11.230  -4.241  1.00  0.00      A      
ATOM   4507  CB  ARG   337       1.656  -4.324   5.362  1.00 29.80      A      
ATOM   4508  HB2 ARG   337       5.911  -3.114  16.501  1.00  0.00      A      
ATOM   4509  HB3 ARG   337     -12.276  25.980  -9.031  1.00  0.00      A      
ATOM   4510  CG  ARG   337       2.842  -9.693  -3.913  1.00 31.09      A      
ATOM   4511  HG2 ARG   337       6.197  -5.002 -27.784  1.00  0.00      A      
ATOM   4512  HG3 ARG   337      -4.333   9.489 -17.795  1.00  0.00      A      
ATOM   4513  CD  ARG   337       2.402   2.060  -3.564  1.00 32.40      A      
ATOM   4514  HD2 ARG   337       4.955   2.003   4.177  1.00  0.00      A      
ATOM   4515  HD3 ARG   337      -0.885  -4.184  21.572  1.00  0.00      A      
ATOM   4516  NE  ARG   337      -2.268   2.834   2.642  1.00 32.85      A      
ATOM   4517  HE  ARG   337       3.387  -8.958  -0.858  1.00  0.00      A      
ATOM   4518  CZ  ARG   337       1.833   5.675   3.994  1.00 33.04      A      
ATOM   4519  NH1 ARG   337      -1.934   3.082  -5.715  1.00 33.59      A      
ATOM   4520 HH11 ARG   337      -2.516 -18.709  16.041  1.00  0.00      A      
ATOM   4521 HH12 ARG   337     -16.455 -13.428 -12.440  1.00  0.00      A      
ATOM   4522  NH2 ARG   337      -0.103   4.121  -0.477  1.00 32.69      A      
ATOM   4523 HH21 ARG   337      -4.318  15.816 -10.097  1.00  0.00      A      
ATOM   4524 HH22 ARG   337      15.788  32.322   3.819  1.00  0.00      A      
ATOM   4525  C   ARG   337       2.060  -4.887   4.677  1.00 29.12      A      
ATOM   4526  O   ARG   337       4.484  -2.819   0.796  1.00 28.29      A      
ATOM   4527  N   ALA   338       3.295  -2.694  -5.365  1.00 29.77      A      
ATOM   4528  H   ALA   338      -4.600 -17.707   8.329  1.00  0.00      A      
ATOM   4529  CA  ALA   338       2.122   1.940   3.760  1.00 30.98      A      
ATOM   4530  HA  ALA   338      -5.043   1.994  14.201  1.00  0.00      A      
ATOM   4531  CB  ALA   338      -4.130  -6.742  -0.666  1.00 30.65      A      
ATOM   4532  HB1 ALA   338      -5.007   5.154   0.025  1.00  0.00      A      
ATOM   4533  HB2 ALA   338      17.182  25.544  -3.594  1.00  0.00      A      
ATOM   4534  HB3 ALA   338      15.320 -34.081   6.376  1.00  0.00      A      
ATOM   4535  C   ALA   338      -5.276  -3.422  -5.269  1.00 31.67      A      
ATOM   4536  O   ALA   338       3.421  -0.570  -4.212  1.00 31.88      A      
ATOM   4537  N   VAL   339      -8.715  -3.231  -4.640  1.00 32.38      A      
ATOM   4538  H   VAL   339       7.038 -21.465 -15.130  1.00  0.00      A      
ATOM   4539  CA  VAL   339       1.733  -1.940  -3.662  1.00 34.35      A      
ATOM   4540  HA  VAL   339       5.499  -1.447   5.251  1.00  0.00      A      
ATOM   4541  CB  VAL   339       6.651   2.437   0.030  1.00 34.46      A      
ATOM   4542  HB  VAL   339      10.498   0.594   0.635  1.00  0.00      A      
ATOM   4543  CG1 VAL   339       1.220   3.633  -2.020  1.00 35.81      A      
ATOM   4544 HG11 VAL   339      -2.903  -9.996  -6.019  1.00  0.00      A      
ATOM   4545 HG12 VAL   339      24.412  12.213  -7.168  1.00  0.00      A      
ATOM   4546 HG13 VAL   339      19.679  -6.249 -13.345  1.00  0.00      A      
ATOM   4547  CG2 VAL   339      -9.236  -5.383  -1.036  1.00 36.37      A      
ATOM   4548 HG21 VAL   339      -5.910  -6.491   0.017  1.00  0.00      A      
ATOM   4549 HG22 VAL   339      -1.772  12.274  10.885  1.00  0.00      A      
ATOM   4550 HG23 VAL   339       1.293  -0.250  -1.032  1.00  0.00      A      
ATOM   4551  C   VAL   339       4.959   3.693   0.189  1.00 34.62      A      
ATOM   4552  O   VAL   339      -1.442   2.907   1.642  1.00 36.26      A      
ATOM   4553  N   SER   340       2.644  -3.162   3.303  1.00 33.87      A      
ATOM   4554  H   SER   340      -1.710  -0.205   3.611  1.00  0.00      A      
ATOM   4555  CA  SER   340      -2.535   3.265  -4.424  1.00 33.21      A      
ATOM   4556  HA  SER   340     -16.835 -35.674  -1.651  1.00  0.00      A      
ATOM   4557  CB  SER   340       9.988  -1.231   6.102  1.00 32.79      A      
ATOM   4558  HB2 SER   340       8.961 -10.743   8.968  1.00  0.00      A      
ATOM   4559  HB3 SER   340       5.087  21.973   5.812  1.00  0.00      A      
ATOM   4560  OG  SER   340       4.160   1.944   1.887  1.00 34.33      A      
ATOM   4561  HG  SER   340      -3.413  -8.941  11.369  1.00  0.00      A      
ATOM   4562  C   SER   340       6.743  -6.177  10.032  1.00 32.31      A      
ATOM   4563  O   SER   340      -0.539  -3.769   4.788  1.00 32.12      A      
ATOM   4564  N   LEU   341       0.371   2.409  -0.573  1.00 31.54      A      
ATOM   4565  H   LEU   341     -16.123  12.809 -16.555  1.00  0.00      A      
ATOM   4566  CA  LEU   341       5.101   4.979   0.556  1.00 31.47      A      
ATOM   4567  HA  LEU   341       1.144   7.460  -3.698  1.00  0.00      A      
ATOM   4568  CB  LEU   341      -0.395   6.584  -5.263  1.00 32.25      A      
ATOM   4569  HB2 LEU   341     -10.758  23.922  12.533  1.00  0.00      A      
ATOM   4570  HB3 LEU   341       5.788  -9.403  -4.644  1.00  0.00      A      
ATOM   4571  CG  LEU   341       1.401  -1.546   3.693  1.00 33.20      A      
ATOM   4572  HG  LEU   341      24.928  -7.699 -10.236  1.00  0.00      A      
ATOM   4573  CD1 LEU   341       7.093   2.489  -4.007  1.00 34.69      A      
ATOM   4574 HD11 LEU   341      -1.291  15.397 -14.133  1.00  0.00      A      
ATOM   4575 HD12 LEU   341      -4.078   0.358  -3.861  1.00  0.00      A      
ATOM   4576 HD13 LEU   341      16.709  -0.451  -7.220  1.00  0.00      A      
ATOM   4577  CD2 LEU   341      -6.575  -6.022  -0.229  1.00 34.02      A      
ATOM   4578 HD21 LEU   341      10.004  -6.135   0.030  1.00  0.00      A      
ATOM   4579 HD22 LEU   341       9.139  36.702  -3.444  1.00  0.00      A      
ATOM   4580 HD23 LEU   341      12.836   3.713  -9.506  1.00  0.00      A      
ATOM   4581  C   LEU   341       8.946   6.401  -3.483  1.00 31.21      A      
ATOM   4582  O   LEU   341      -0.961  -3.034  -2.388  1.00 31.08      A      
ATOM   4583  N   GLY   342       3.159  -2.101   3.596  1.00 30.92      A      
ATOM   4584  H   GLY   342      -2.465   2.697  -8.413  1.00  0.00      A      
ATOM   4585  CA  GLY   342      -9.472  -0.800   0.274  1.00 30.73      A      
ATOM   4586  HA2 GLY   342     -24.068  13.724  -7.773  1.00  0.00      A      
ATOM   4587  HA3 GLY   342     -12.675  -7.415  15.764  1.00  0.00      A      
ATOM   4588  C   GLY   342      -2.275   5.164   2.887  1.00 30.87      A      
ATOM   4589  O   GLY   342      -1.690   4.071  -0.321  1.00 31.09      A      
ATOM   4590  N   ASP   343       5.024   2.966  -3.361  1.00 30.62      A      
ATOM   4591  H   ASP   343       9.411  -0.116 -13.392  1.00  0.00      A      
ATOM   4592  CA  ASP   343      -0.612  -6.064   4.386  1.00 30.68      A      
ATOM   4593  HA  ASP   343      -6.218  -2.569  -2.484  1.00  0.00      A      
ATOM   4594  CB  ASP   343      -1.248   7.966  -3.015  1.00 33.51      A      
ATOM   4595  HB2 ASP   343      -6.164   8.682  -7.098  1.00  0.00      A      
ATOM   4596  HB3 ASP   343      25.311   4.006  24.393  1.00  0.00      A      
ATOM   4597  CG  ASP   343      -6.395   0.585   0.956  1.00 36.34      A      
ATOM   4598  OD1 ASP   343       6.357  -0.685  -1.612  1.00 37.99      A      
ATOM   4599  OD2 ASP   343      -6.092  -1.609  -2.621  1.00 38.19      A      
ATOM   4600  C   ASP   343      -7.489   5.780   1.752  1.00 30.13      A      
ATOM   4601  O   ASP   343      -2.250   1.499  -2.766  1.00 29.53      A      
ATOM   4602  N   ALA   344       2.074   1.224   1.864  1.00 28.93      A      
ATOM   4603  H   ALA   344       4.397  -0.764  -0.786  1.00  0.00      A      
ATOM   4604  CA  ALA   344       7.097   2.214  -1.395  1.00 28.22      A      
ATOM   4605  HA  ALA   344      11.737   0.323  -5.349  1.00  0.00      A      
ATOM   4606  CB  ALA   344       5.367   3.253  -1.021  1.00 28.57      A      
ATOM   4607  HB1 ALA   344      25.511  -1.831   1.140  1.00  0.00      A      
ATOM   4608  HB2 ALA   344      11.466   9.280   3.228  1.00  0.00      A      
ATOM   4609  HB3 ALA   344       7.409   2.146  -5.350  1.00  0.00      A      
ATOM   4610  C   ALA   344       0.520  -4.286  -4.405  1.00 27.91      A      
ATOM   4611  O   ALA   344       5.210   3.089  -5.931  1.00 27.98      A      
ATOM   4612  N   GLU   345      -3.159  -0.354   5.028  1.00 27.19      A      
ATOM   4613  H   GLU   345      -3.692  -9.848  -5.722  1.00  0.00      A      
ATOM   4614  CA  GLU   345      -5.128  -1.051  -3.127  1.00 27.37      A      
ATOM   4615  HA  GLU   345      -6.360  -1.217  -6.035  1.00  0.00      A      
ATOM   4616  CB  GLU   345      -3.365   2.474   5.416  1.00 28.31      A      
ATOM   4617  HB2 GLU   345      -3.975  -1.194   2.396  1.00  0.00      A      
ATOM   4618  HB3 GLU   345       6.402  25.527  -8.328  1.00  0.00      A      
ATOM   4619  CG  GLU   345       1.659  -0.836  -0.186  1.00 31.37      A      
ATOM   4620  HG2 GLU   345       1.418   2.849 -13.820  1.00  0.00      A      
ATOM   4621  HG3 GLU   345      32.067   1.569 -15.659  1.00  0.00      A      
ATOM   4622  CD  GLU   345      -3.217  -2.488  -1.931  1.00 32.78      A      
ATOM   4623  OE1 GLU   345      -6.887   1.879   4.000  1.00 34.28      A      
ATOM   4624  OE2 GLU   345      -2.584   8.204   3.860  1.00 34.10      A      
ATOM   4625  C   GLU   345       4.896   1.002   1.297  1.00 27.01      A      
ATOM   4626  O   GLU   345      -0.809   7.806   9.140  1.00 26.07      A      
ATOM   4627  N   SER   346       5.275   6.410  -3.601  1.00 26.03      A      
ATOM   4628  H   SER   346      -4.088  -1.024  -6.799  1.00  0.00      A      
ATOM   4629  CA  SER   346      -1.977   1.019  -4.921  1.00 25.92      A      
ATOM   4630  HA  SER   346     -12.406  -5.345  -3.594  1.00  0.00      A      
ATOM   4631  CB  SER   346      -3.285   2.669  -4.294  1.00 25.47      A      
ATOM   4632  HB2 SER   346      -9.325   4.782  -1.323  1.00  0.00      A      
ATOM   4633  HB3 SER   346       2.440   9.185  -6.135  1.00  0.00      A      
ATOM   4634  OG  SER   346       1.420  -0.580   7.647  1.00 25.71      A      
ATOM   4635  HG  SER   346      12.516   1.644   2.199  1.00  0.00      A      
ATOM   4636  C   SER   346       2.184  -7.185  -1.460  1.00 26.46      A      
ATOM   4637  O   SER   346       6.460   4.805  -6.370  1.00 25.97      A      
ATOM   4638  N   LEU   347      -3.096  -4.930  -2.543  1.00 26.34      A      
ATOM   4639  H   LEU   347     -28.888  17.094  -1.537  1.00  0.00      A      
ATOM   4640  CA  LEU   347      -4.202  -3.219  -3.437  1.00 27.42      A      
ATOM   4641  HA  LEU   347     -20.784 -18.686   4.661  1.00  0.00      A      
ATOM   4642  CB  LEU   347      -6.436   5.879  -1.018  1.00 27.16      A      
ATOM   4643  HB2 LEU   347     -12.270 -21.839 -15.248  1.00  0.00      A      
ATOM   4644  HB3 LEU   347      -3.638  -5.014   4.340  1.00  0.00      A      
ATOM   4645  CG  LEU   347      -0.194   1.570   0.528  1.00 27.86      A      
ATOM   4646  HG  LEU   347     -18.738  -1.716  22.437  1.00  0.00      A      
ATOM   4647  CD1 LEU   347       0.779   5.081  -8.299  1.00 27.73      A      
ATOM   4648 HD11 LEU   347      -1.971  18.831  24.981  1.00  0.00      A      
ATOM   4649 HD12 LEU   347     -24.384   2.933  -6.381  1.00  0.00      A      
ATOM   4650 HD13 LEU   347       9.628  -1.878  11.038  1.00  0.00      A      
ATOM   4651  CD2 LEU   347       3.961  -3.702  -5.272  1.00 27.42      A      
ATOM   4652 HD21 LEU   347      13.883   0.283 -17.000  1.00  0.00      A      
ATOM   4653 HD22 LEU   347     -16.731   4.192  14.227  1.00  0.00      A      
ATOM   4654 HD23 LEU   347      12.220  -6.122   6.878  1.00  0.00      A      
ATOM   4655  C   LEU   347      -2.462  -8.058  -5.341  1.00 28.15      A      
ATOM   4656  O   LEU   347       7.129   1.906   6.951  1.00 27.99      A      
ATOM   4657  N   ALA   348      -2.196   3.538  -2.462  1.00 29.38      A      
ATOM   4658  H   ALA   348      -3.250  13.423  -8.710  1.00  0.00      A      
ATOM   4659  CA  ALA   348       1.217   4.767  -0.753  1.00 31.41      A      
ATOM   4660  HA  ALA   348      -9.797  -5.445   8.413  1.00  0.00      A      
ATOM   4661  CB  ALA   348      -8.164  -9.847   1.285  1.00 30.57      A      
ATOM   4662  HB1 ALA   348     -12.324 -17.220  25.673  1.00  0.00      A      
ATOM   4663  HB2 ALA   348       0.701 -10.017   1.392  1.00  0.00      A      
ATOM   4664  HB3 ALA   348      -5.547  -5.439  -1.697  1.00  0.00      A      
ATOM   4665  C   ALA   348      -0.102   6.262   0.631  1.00 33.08      A      
ATOM   4666  O   ALA   348       1.300   7.169  -5.172  1.00 32.81      A      
ATOM   4667  N   GLN   349       0.134  -0.200  -3.550  1.00 35.50      A      
ATOM   4668  H   GLN   349     -10.321   9.758   7.046  1.00  0.00      A      
ATOM   4669  CA  GLN   349       0.097   5.877  -4.609  1.00 38.25      A      
ATOM   4670  HA  GLN   349      15.474  -6.569 -15.182  1.00  0.00      A      
ATOM   4671  CB  GLN   349      -2.180  -0.893   0.711  1.00 39.12      A      
ATOM   4672  HB2 GLN   349     -19.129  20.461  11.019  1.00  0.00      A      
ATOM   4673  HB3 GLN   349       7.620  -2.897   1.212  1.00  0.00      A      
ATOM   4674  CG  GLN   349       3.722   3.347  -6.486  1.00 40.87      A      
ATOM   4675  HG2 GLN   349       0.097   2.868 -12.337  1.00  0.00      A      
ATOM   4676  HG3 GLN   349     -11.681  -7.375  -4.313  1.00  0.00      A      
ATOM   4677  CD  GLN   349       0.995  -2.157 -11.401  1.00 42.09      A      
ATOM   4678  OE1 GLN   349      -3.832   1.794  -2.184  1.00 42.50      A      
ATOM   4679  NE2 GLN   349       3.864  10.291   3.413  1.00 42.78      A      
ATOM   4680 HE21 GLN   349       7.875  14.371  -2.335  1.00  0.00      A      
ATOM   4681 HE22 GLN   349       6.725   2.123   8.576  1.00  0.00      A      
ATOM   4682  C   GLN   349       6.428   2.937   0.016  1.00 39.84      A      
ATOM   4683  O   GLN   349      -4.729   0.501   5.953  1.00 39.17      A      
ATOM   4684  N   HIP   350       2.185   7.986   4.405  1.00 42.12      A      
ATOM   4685  H   HIP   350      13.552 -12.651   5.059  1.00  0.00      A      
ATOM   4686  CA  HIP   350      -7.333   1.777  10.444  1.00 44.38      A      
ATOM   4687  HA  HIP   350       1.772  -7.483  -1.844  1.00  0.00      A      
ATOM   4688  CB  HIP   350      -0.729  -1.386  -2.926  1.00 44.79      A      
ATOM   4689  HB2 HIP   350      -4.361  16.999  -7.245  1.00  0.00      A      
ATOM   4690  HB3 HIP   350       3.014  -3.131   5.313  1.00  0.00      A      
ATOM   4691  CG  HIP   350       6.028   4.154  -3.707  1.00 45.77      A      
ATOM   4692  ND1 HIP   350      -2.606  -0.743   1.328  1.00 45.91      A      
ATOM   4693  HD1 HIP   350      17.598 -29.072 -14.569  1.00  0.00      A      
ATOM   4694  CE1 HIP   350      -4.356  -5.265  -5.869  1.00 46.12      A      
ATOM   4695  HE1 HIP   350      12.643  -9.673 -15.340  1.00  0.00      A      
ATOM   4696  NE2 HIP   350       5.149   3.922  -2.928  1.00 46.05      A      
ATOM   4697  HE2 HIP   350      11.156  -2.615   7.165  1.00  0.00      A      
ATOM   4698  CD2 HIP   350      -1.905   2.270   4.971  1.00 45.88      A      
ATOM   4699  HD2 HIP   350      -2.084  17.027   9.653  1.00  0.00      A      
ATOM   4700  C   HIP   350       5.297   2.998   2.811  1.00 45.70      A      
ATOM   4701  O   HIP   350      -2.688  -3.913   5.374  1.00 45.54      A      
ATOM   4702  N   PRO   351       2.898   5.803   0.654  1.00 47.22      A      
ATOM   4703  CD  PRO   351     -12.150  -3.079   2.493  1.00 47.48      A      
ATOM   4704  HD2 PRO   351       6.412 -16.774  10.226  1.00  0.00      A      
ATOM   4705  HD3 PRO   351       7.266   7.378  10.536  1.00  0.00      A      
ATOM   4706  CG  PRO   351       1.549   8.307  -3.974  1.00 47.96      A      
ATOM   4707  HG2 PRO   351     -29.655   3.697  39.112  1.00  0.00      A      
ATOM   4708  HG3 PRO   351      13.749   1.609  -5.414  1.00  0.00      A      
ATOM   4709  CB  PRO   351       0.750  -4.171   1.373  1.00 48.17      A      
ATOM   4710  HB2 PRO   351     -10.759   3.032   7.864  1.00  0.00      A      
ATOM   4711  HB3 PRO   351      11.654   7.162   8.984  1.00  0.00      A      
ATOM   4712  CA  PRO   351      -0.070   2.360   6.118  1.00 48.46      A      
ATOM   4713  HA  PRO   351      -7.343  -7.859 -23.292  1.00  0.00      A      
ATOM   4714  C   PRO   351       0.643  -7.039  -1.605  1.00 49.79      A      
ATOM   4715  O   PRO   351       2.766  -2.616  -0.482  1.00 50.01      A      
ATOM   4716  N   ALA   352      -4.634  -4.210  -2.031  1.00 51.04      A      
ATOM   4717  H   ALA   352      -4.253  -3.803 -16.458  1.00  0.00      A      
ATOM   4718  CA  ALA   352      -1.234   0.381  -6.870  1.00 52.67      A      
ATOM   4719  HA  ALA   352      13.976  -5.898  20.611  1.00  0.00      A      
ATOM   4720  CB  ALA   352       3.984   1.161  -1.401  1.00 52.26      A      
ATOM   4721  HB1 ALA   352     -19.724 -14.456  -0.005  1.00  0.00      A      
ATOM   4722  HB2 ALA   352      -0.162  10.716 -18.996  1.00  0.00      A      
ATOM   4723  HB3 ALA   352      12.573 -23.005  11.011  1.00  0.00      A      
ATOM   4724  C   ALA   352      -3.172  -4.108   3.099  1.00 53.77      A      
ATOM   4725  O   ALA   352       5.710  -2.043  -2.962  1.00 53.82      A      
ATOM   4726  N   SER   353      -2.003   3.552  -3.694  1.00 54.84      A      
ATOM   4727  H   SER   353      17.224  18.030  -5.508  1.00  0.00      A      
ATOM   4728  CA  SER   353      -5.516  -0.943   7.818  1.00 56.09      A      
ATOM   4729  HA  SER   353     -24.533 -15.883  11.760  1.00  0.00      A      
ATOM   4730  CB  SER   353      -0.761  -4.128  -3.405  1.00 56.18      A      
ATOM   4731  HB2 SER   353       8.533 -12.873  -4.094  1.00  0.00      A      
ATOM   4732  HB3 SER   353     -18.068  -8.230   6.089  1.00  0.00      A      
ATOM   4733  OG  SER   353      -4.038  -8.629   4.111  1.00 56.47      A      
ATOM   4734  HG  SER   353       2.343  12.720  11.217  1.00  0.00      A      
ATOM   4735  C   SER   353      -5.744  -5.671  -1.419  1.00 57.13      A      
ATOM   4736  O   SER   353      -2.777   0.365   0.117  1.00 57.05      A      
ATOM   4737  N   MET   354       1.427   5.009  -0.426  1.00 58.48      A      
ATOM   4738  H   MET   354       3.206  -0.706   5.340  1.00  0.00      A      
ATOM   4739  CA  MET   354       2.848  -1.809   1.541  1.00 60.01      A      
ATOM   4740  HA  MET   354       5.010   1.231  -4.969  1.00  0.00      A      
ATOM   4741  CB  MET   354     -11.683  12.415  -1.594  1.00 59.74      A      
ATOM   4742  HB2 MET   354     -16.181   9.887  -5.858  1.00  0.00      A      
ATOM   4743  HB3 MET   354       5.814 -30.836  11.436  1.00  0.00      A      
ATOM   4744  CG  MET   354      -1.204   4.565  -3.635  1.00 59.58      A      
ATOM   4745  HG2 MET   354       6.249  -0.724  -9.172  1.00  0.00      A      
ATOM   4746  HG3 MET   354       9.365  -7.053  -7.494  1.00  0.00      A      
ATOM   4747  SD  MET   354      -0.279  -2.973   0.333  1.00 59.34      A      
ATOM   4748  CE  MET   354      -4.448  -3.704  -1.560  1.00 59.21      A      
ATOM   4749  HE1 MET   354       9.993   3.544   4.876  1.00  0.00      A      
ATOM   4750  HE2 MET   354       0.068   2.808   4.688  1.00  0.00      A      
ATOM   4751  HE3 MET   354      -7.762 -12.663   7.415  1.00  0.00      A      
ATOM   4752  C   MET   354       0.216   3.241   2.465  1.00 61.20      A      
ATOM   4753  O   MET   354       2.931   7.432  -3.597  1.00 61.28      A      
ATOM   4754  N   THR   355       3.295  -1.505   6.445  1.00 62.67      A      
ATOM   4755  H   THR   355     -17.019  -4.752 -16.554  1.00  0.00      A      
ATOM   4756  CA  THR   355       5.933  -6.004   4.161  1.00 64.40      A      
ATOM   4757  HA  THR   355       7.117  -6.568   9.875  1.00  0.00      A      
ATOM   4758  CB  THR   355      -0.864  -4.037   7.512  1.00 64.15      A      
ATOM   4759  HB  THR   355      -4.683   8.402  -0.144  1.00  0.00      A      
ATOM   4760  CG2 THR   355      -0.323  -6.070  -2.819  1.00 64.11      A      
ATOM   4761 HG21 THR   355     -21.999  -3.034 -11.184  1.00  0.00      A      
ATOM   4762 HG22 THR   355      -0.668  -6.924  -3.950  1.00  0.00      A      
ATOM   4763 HG23 THR   355      -6.122  10.613   7.964  1.00  0.00      A      
ATOM   4764  OG1 THR   355      -6.639  -2.172   0.688  1.00 64.13      A      
ATOM   4765  HG1 THR   355     -18.585 -22.510   6.365  1.00  0.00      A      
ATOM   4766  C   THR   355       5.238  -6.024  -1.698  1.00 65.81      A      
ATOM   4767  O   THR   355       0.014   0.848   1.731  1.00 65.82      A      
ATOM   4768  N   HID   356       0.321  -4.116  -1.438  1.00 67.64      A      
ATOM   4769  H   HID   356      -7.662  -2.325  -9.755  1.00  0.00      A      
ATOM   4770  CA  HID   356       2.231  -9.508   1.602  1.00 69.64      A      
ATOM   4771  HA  HID   356      -2.655 -12.198  -5.839  1.00  0.00      A      
ATOM   4772  CB  HID   356       8.634   0.306  -0.017  1.00 69.87      A      
ATOM   4773  HB2 HID   356     -14.490  -4.184 -14.987  1.00  0.00      A      
ATOM   4774  HB3 HID   356      12.215  13.153  -3.565  1.00  0.00      A      
ATOM   4775  CG  HID   356       1.735   6.613   0.231  1.00 70.36      A      
ATOM   4776  ND1 HID   356       0.095   8.569   7.616  1.00 70.60      A      
ATOM   4777  HD1 HID   356     -10.983  -1.694  16.880  1.00  0.00      A      
ATOM   4778  CE1 HID   356       1.751   0.187  -1.832  1.00 70.62      A      
ATOM   4779  HE1 HID   356      13.959   2.350   3.172  1.00  0.00      A      
ATOM   4780  NE2 HID   356       2.233   6.450  -1.448  1.00 70.60      A      
ATOM   4781  CD2 HID   356      -3.258  -4.130   5.736  1.00 70.62      A      
ATOM   4782  HD2 HID   356       1.042  -3.982  11.005  1.00  0.00      A      
ATOM   4783  C   HID   356       1.601  -0.584  -3.192  1.00 70.95      A      
ATOM   4784  O   HID   356       7.728   4.566  -4.106  1.00 71.05      A      
ATOM   4785  N   SER   357      -1.684  -0.012  -9.892  1.00 72.59      A      
ATOM   4786  H   SER   357      -0.944  11.406   8.539  1.00  0.00      A      
ATOM   4787  CA  SER   357      -1.013   7.645  -8.044  1.00 74.23      A      
ATOM   4788  HA  SER   357      -5.559  15.310  -9.256  1.00  0.00      A      
ATOM   4789  CB  SER   357      -0.695  -4.746  -3.962  1.00 74.05      A      
ATOM   4790  HB2 SER   357      -5.746  -7.608   7.376  1.00  0.00      A      
ATOM   4791  HB3 SER   357      -5.952  -9.693  -3.888  1.00  0.00      A      
ATOM   4792  OG  SER   357       7.542   2.194  -4.848  1.00 74.39      A      
ATOM   4793  HG  SER   357      -5.834 -11.075 -13.247  1.00  0.00      A      
ATOM   4794  C   SER   357      -3.463  -8.855   0.691  1.00 75.41      A      
ATOM   4795  O   SER   357      -2.997  -3.898   3.842  1.00 75.55      A      
ATOM   4796  N   SER   358       2.841   6.490  -1.789  1.00 76.83      A      
ATOM   4797  H   SER   358       2.314  15.680   3.986  1.00  0.00      A      
ATOM   4798  CA  SER   358      11.516   1.671  -5.013  1.00 78.30      A      
ATOM   4799  HA  SER   358       1.096  16.542  -5.727  1.00  0.00      A      
ATOM   4800  CB  SER   358       9.168   1.011   1.872  1.00 78.15      A      
ATOM   4801  HB2 SER   358       0.513   6.702 -27.928  1.00  0.00      A      
ATOM   4802  HB3 SER   358       9.755 -10.614  -9.998  1.00  0.00      A      
ATOM   4803  OG  SER   358       2.200  -3.272   2.279  1.00 78.44      A      
ATOM   4804  HG  SER   358       0.616  -0.970 -20.558  1.00  0.00      A      
ATOM   4805  C   SER   358       3.702   2.705   9.395  1.00 79.40      A      
ATOM   4806  O   SER   358      -6.240  -2.563  -6.996  1.00 79.50      A      
ATOM   4807  N   TYR   359      -2.337   1.891   3.313  1.00 80.73      A      
ATOM   4808  H   TYR   359     -13.615 -11.754   7.245  1.00  0.00      A      
ATOM   4809  CA  TYR   359       6.499   5.222   0.076  1.00 82.14      A      
ATOM   4810  HA  TYR   359      18.483   9.280  -7.717  1.00  0.00      A      
ATOM   4811  CB  TYR   359       0.620  -7.137   2.702  1.00 82.36      A      
ATOM   4812  HB2 TYR   359      -0.251 -16.685  18.147  1.00  0.00      A      
ATOM   4813  HB3 TYR   359     -15.379   2.832 -31.675  1.00  0.00      A      
ATOM   4814  CG  TYR   359      -0.497   2.860  -1.667  1.00 82.87      A      
ATOM   4815  CD1 TYR   359       2.803  -0.487  -7.552  1.00 83.14      A      
ATOM   4816  HD1 TYR   359       5.428   1.345   1.729  1.00  0.00      A      
ATOM   4817  CE1 TYR   359      -1.667  17.134   5.246  1.00 83.35      A      
ATOM   4818  HE1 TYR   359       7.433  10.992 -14.375  1.00  0.00      A      
ATOM   4819  CZ  TYR   359       1.984   2.864  -2.826  1.00 83.40      A      
ATOM   4820  OH  TYR   359       1.904   1.654   1.848  1.00 83.55      A      
ATOM   4821  HH  TYR   359       8.816  -4.954   2.402  1.00  0.00      A      
ATOM   4822  CE2 TYR   359      -7.032   5.156  -4.747  1.00 83.27      A      
ATOM   4823  HE2 TYR   359      16.876 -22.318   4.286  1.00  0.00      A      
ATOM   4824  CD2 TYR   359       8.232  -0.911   3.300  1.00 83.14      A      
ATOM   4825  HD2 TYR   359      10.256   4.921  -1.233  1.00  0.00      A      
ATOM   4826  C   TYR   359      -8.830   6.481  -1.401  1.00 82.90      A      
ATOM   4827  O   TYR   359      -0.715   1.027  -1.767  1.00 83.14      A      
ATOM   4828  N   THR   360       4.150  -5.143  -0.783  1.00 83.71      A      
ATOM   4829  H   THR   360      17.109   8.671 -11.703  1.00  0.00      A      
ATOM   4830  CA  THR   360       2.886   5.666   1.314  1.00 84.51      A      
ATOM   4831  HA  THR   360      -5.823 -12.250  10.712  1.00  0.00      A      
ATOM   4832  CB  THR   360      -5.451   2.728   1.470  1.00 84.56      A      
ATOM   4833  HB  THR   360      -4.795 -19.085 -29.531  1.00  0.00      A      
ATOM   4834  CG2 THR   360      -0.161 -10.327   5.727  1.00 84.59      A      
ATOM   4835 HG21 THR   360      -9.128  -9.790   6.868  1.00  0.00      A      
ATOM   4836 HG22 THR   360      -6.756  -5.325 -17.577  1.00  0.00      A      
ATOM   4837 HG23 THR   360       0.918   5.243  -6.176  1.00  0.00      A      
ATOM   4838  OG1 THR   360      -4.108   1.077  -6.990  1.00 84.61      A      
ATOM   4839  HG1 THR   360       2.021 -18.369  17.409  1.00  0.00      A      
ATOM   4840  C   THR   360      -6.966  -5.270   1.050  1.00 84.99      A      
ATOM   4841  O   THR   360      -0.664   0.053  -1.988  1.00 85.00      A      
ATOM   4842  N   PRO   361      -5.172  -3.861   8.746  1.00 85.46      A      
ATOM   4843  CD  PRO   361      -0.051   5.119   6.842  1.00 85.57      A      
ATOM   4844  HD2 PRO   361     -20.085  -0.497  -7.113  1.00  0.00      A      
ATOM   4845  HD3 PRO   361      10.087  -9.701  11.908  1.00  0.00      A      
ATOM   4846  CG  PRO   361      -1.766  -5.105  -6.174  1.00 85.63      A      
ATOM   4847  HG2 PRO   361      15.058   7.169   9.273  1.00  0.00      A      
ATOM   4848  HG3 PRO   361      11.327  -2.856 -13.014  1.00  0.00      A      
ATOM   4849  CB  PRO   361       0.264   2.284  -2.698  1.00 85.74      A      
ATOM   4850  HB2 PRO   361      26.532  -1.733  -9.353  1.00  0.00      A      
ATOM   4851  HB3 PRO   361      -3.304  -3.178   6.529  1.00  0.00      A      
ATOM   4852  CA  PRO   361      -0.797  -6.705  -0.978  1.00 85.87      A      
ATOM   4853  HA  PRO   361      -0.341  -4.171   7.765  1.00  0.00      A      
ATOM   4854  C   PRO   361       1.585   1.234  -0.655  1.00 86.38      A      
ATOM   4855  O   PRO   361      -1.008   0.151  -3.558  1.00 86.47      A      
ATOM   4856  N   GLU   362      -9.227  -4.949  -1.020  1.00 86.87      A      
ATOM   4857  H   GLU   362      -7.544 -18.804  -7.702  1.00  0.00      A      
ATOM   4858  CA  GLU   362      -2.232  -4.462   7.692  1.00 87.37      A      
ATOM   4859  HA  GLU   362       8.713  -4.262 -21.639  1.00  0.00      A      
ATOM   4860  CB  GLU   362       1.493  -3.044 -12.236  1.00 87.85      A      
ATOM   4861  HB2 GLU   362     -10.837  -7.987 -21.523  1.00  0.00      A      
ATOM   4862  HB3 GLU   362     -12.810   8.288 -12.862  1.00  0.00      A      
ATOM   4863  CG  GLU   362      -7.520   8.115   4.766  1.00 88.41      A      
ATOM   4864  HG2 GLU   362      -4.559   5.185  -1.006  1.00  0.00      A      
ATOM   4865  HG3 GLU   362     -29.820   2.092  -1.115  1.00  0.00      A      
ATOM   4866  CD  GLU   362      -7.287  -3.350   0.096  1.00 88.81      A      
ATOM   4867  OE1 GLU   362      -3.639  -4.980  -2.176  1.00 88.91      A      
ATOM   4868  OE2 GLU   362       5.835   4.287   4.695  1.00 89.12      A      
ATOM   4869  C   GLU   362       5.117   7.009  -3.546  1.00 87.38      A      
ATOM   4870  O   GLU   362       0.032  -1.994   1.679  1.00 87.35      A      
ATOM   4871  N   GLU   363       1.871   1.147  -0.691  1.00 87.46      A      
ATOM   4872  H   GLU   363       0.905  -6.550   1.128  1.00  0.00      A      
ATOM   4873  CA  GLU   363      -7.921   2.136   1.570  1.00 87.58      A      
ATOM   4874  HA  GLU   363     -15.918   5.946  -4.014  1.00  0.00      A      
ATOM   4875  CB  GLU   363       8.656  -1.507  -3.874  1.00 87.92      A      
ATOM   4876  HB2 GLU   363     -20.207   5.752 -11.385  1.00  0.00      A      
ATOM   4877  HB3 GLU   363      33.314   9.177   1.880  1.00  0.00      A      
ATOM   4878  CG  GLU   363     -10.694  -8.729  -6.534  1.00 88.49      A      
ATOM   4879  HG2 GLU   363      11.279  -1.655  -4.657  1.00  0.00      A      
ATOM   4880  HG3 GLU   363     -20.557  22.682  -2.687  1.00  0.00      A      
ATOM   4881  CD  GLU   363       1.463   0.146   0.854  1.00 88.74      A      
ATOM   4882  OE1 GLU   363      -0.627   4.460  -2.044  1.00 88.98      A      
ATOM   4883  OE2 GLU   363      -1.764  -0.615   3.187  1.00 89.02      A      
ATOM   4884  C   GLU   363      -5.071   1.429   1.879  1.00 87.44      A      
ATOM   4885  O   GLU   363       0.822   0.851  -2.936  1.00 87.41      A      
ATOM   4886  N   ARG   364      -1.441  -5.769  -2.544  1.00 87.30      A      
ATOM   4887  H   ARG   364     -17.743   0.463  -1.500  1.00  0.00      A      
ATOM   4888  CA  ARG   364      -8.788   3.258   3.179  1.00 87.15      A      
ATOM   4889  HA  ARG   364      -9.905  -5.814  -8.109  1.00  0.00      A      
ATOM   4890  CB  ARG   364       5.538  -4.447  -6.840  1.00 87.09      A      
ATOM   4891  HB2 ARG   364      26.473  35.222  24.039  1.00  0.00      A      
ATOM   4892  HB3 ARG   364      33.712 -19.255  12.445  1.00  0.00      A      
ATOM   4893  CG  ARG   364       7.432   6.405   7.992  1.00 86.90      A      
ATOM   4894  HG2 ARG   364       1.560   1.212  11.652  1.00  0.00      A      
ATOM   4895  HG3 ARG   364       3.372  10.499   8.655  1.00  0.00      A      
ATOM   4896  CD  ARG   364       0.376   8.188   3.146  1.00 86.89      A      
ATOM   4897  HD2 ARG   364      -6.793  13.063  22.213  1.00  0.00      A      
ATOM   4898  HD3 ARG   364      10.382   2.268  22.658  1.00  0.00      A      
ATOM   4899  NE  ARG   364      -1.228  -7.907  -2.017  1.00 86.52      A      
ATOM   4900  HE  ARG   364      -0.921   0.917   2.579  1.00  0.00      A      
ATOM   4901  CZ  ARG   364       0.202  -4.907   6.285  1.00 86.38      A      
ATOM   4902  NH1 ARG   364       3.626  -4.118   7.920  1.00 86.44      A      
ATOM   4903 HH11 ARG   364      -0.919   7.965   8.226  1.00  0.00      A      
ATOM   4904 HH12 ARG   364       7.816  34.013   4.078  1.00  0.00      A      
ATOM   4905  NH2 ARG   364       8.890  -1.226   1.821  1.00 86.15      A      
ATOM   4906 HH21 ARG   364     -18.861  -7.388  -0.884  1.00  0.00      A      
ATOM   4907 HH22 ARG   364       9.909  -3.894  10.651  1.00  0.00      A      
ATOM   4908  C   ARG   364       3.137   0.131   4.744  1.00 86.97      A      
ATOM   4909  O   ARG   364       4.922  -2.168  -2.042  1.00 87.13      A      
ATOM   4910  N   ALA   365      -3.676  -4.828   6.056  1.00 86.65      A      
ATOM   4911  H   ALA   365       9.361 -10.063   2.935  1.00  0.00      A      
ATOM   4912  CA  ALA   365       4.559   4.447  -8.470  1.00 86.26      A      
ATOM   4913  HA  ALA   365       4.727   9.500  -3.492  1.00  0.00      A      
ATOM   4914  CB  ALA   365      -0.035   0.532   4.945  1.00 86.26      A      
ATOM   4915  HB1 ALA   365       2.146 -18.134   8.794  1.00  0.00      A      
ATOM   4916  HB2 ALA   365      21.119  15.308 -41.353  1.00  0.00      A      
ATOM   4917  HB3 ALA   365       7.946  10.165   3.518  1.00  0.00      A      
ATOM   4918  C   ALA   365       4.607  -2.128   1.502  1.00 85.98      A      
ATOM   4919  O   ALA   365       6.705  -3.162  -1.045  1.00 85.93      A      
ATOM   4920  N   HID   366      -4.080   2.201  -0.729  1.00 85.59      A      
ATOM   4921  H   HID   366      -3.011  17.905  -4.205  1.00  0.00      A      
ATOM   4922  CA  HID   366      -3.617 -13.493   1.214  1.00 85.12      A      
ATOM   4923  HA  HID   366     -12.434 -13.627  10.853  1.00  0.00      A      
ATOM   4924  CB  HID   366       2.925  -1.888  -3.166  1.00 85.55      A      
ATOM   4925  HB2 HID   366       3.255  -0.906  -2.400  1.00  0.00      A      
ATOM   4926  HB3 HID   366       6.685  19.890 -27.046  1.00  0.00      A      
ATOM   4927  CG  HID   366      -7.327  -0.619  -5.374  1.00 86.09      A      
ATOM   4928  ND1 HID   366      -4.973  -3.601   2.618  1.00 86.25      A      
ATOM   4929  HD1 HID   366      -7.657  -3.391   6.785  1.00  0.00      A      
ATOM   4930  CE1 HID   366      -5.180  -4.765  -2.747  1.00 86.27      A      
ATOM   4931  HE1 HID   366       0.396  25.235  17.107  1.00  0.00      A      
ATOM   4932  NE2 HID   366      -5.096  -4.790  -9.403  1.00 86.39      A      
ATOM   4933  CD2 HID   366      -2.452   4.088  -1.720  1.00 86.27      A      
ATOM   4934  HD2 HID   366     -14.477  -8.817  13.258  1.00  0.00      A      
ATOM   4935  C   HID   366       1.048  -8.071  -0.558  1.00 84.48      A      
ATOM   4936  O   HID   366      -3.932   6.614  10.693  1.00 84.55      A      
ATOM   4937  N   TYR   367      -2.615   2.315  -2.869  1.00 83.47      A      
ATOM   4938  H   TYR   367       4.976 -16.279  -1.501  1.00  0.00      A      
ATOM   4939  CA  TYR   367       2.790   5.356  -0.063  1.00 82.36      A      
ATOM   4940  HA  TYR   367       4.301  27.505  -2.875  1.00  0.00      A      
ATOM   4941  CB  TYR   367      -6.966  -0.939  -4.047  1.00 83.19      A      
ATOM   4942  HB2 TYR   367       2.008   2.608  -1.170  1.00  0.00      A      
ATOM   4943  HB3 TYR   367      23.948 -10.003   4.909  1.00  0.00      A      
ATOM   4944  CG  TYR   367       2.097   1.985   1.276  1.00 83.87      A      
ATOM   4945  CD1 TYR   367      -5.554  -2.945  -2.024  1.00 84.24      A      
ATOM   4946  HD1 TYR   367     -22.094  -1.728 -10.401  1.00  0.00      A      
ATOM   4947  CE1 TYR   367       4.445  -1.929  -1.553  1.00 84.60      A      
ATOM   4948  HE1 TYR   367       4.786  -5.650  -2.377  1.00  0.00      A      
ATOM   4949  CZ  TYR   367      -3.394   2.986  -4.637  1.00 84.64      A      
ATOM   4950  OH  TYR   367      -1.117  -0.557  -0.711  1.00 84.72      A      
ATOM   4951  HH  TYR   367      31.198   9.631   6.162  1.00  0.00      A      
ATOM   4952  CE2 TYR   367       0.743 -10.489   6.465  1.00 84.44      A      
ATOM   4953  HE2 TYR   367       3.070 -35.339   7.510  1.00  0.00      A      
ATOM   4954  CD2 TYR   367      -1.239  -5.450  -4.948  1.00 84.11      A      
ATOM   4955  HD2 TYR   367     -21.764  24.713  13.968  1.00  0.00      A      
ATOM   4956  C   TYR   367       3.503  -3.629   1.220  1.00 81.12      A      
ATOM   4957  O   TYR   367      -2.974   2.567   4.005  1.00 81.18      A      
ATOM   4958  N   GLY   368       4.346  -1.002  -2.833  1.00 79.55      A      
ATOM   4959  H   GLY   368      16.992   0.538 -10.479  1.00  0.00      A      
ATOM   4960  CA  GLY   368      -0.410   0.684  -0.186  1.00 77.32      A      
ATOM   4961  HA2 GLY   368     -18.177  19.506   9.697  1.00  0.00      A      
ATOM   4962  HA3 GLY   368      -2.969   1.355   0.869  1.00  0.00      A      
ATOM   4963  C   GLY   368      -1.014   8.359  -1.261  1.00 75.71      A      
ATOM   4964  O   GLY   368       0.575  -2.057  -2.251  1.00 75.68      A      
ATOM   4965  N   ILE   369      -4.296   3.823   0.492  1.00 73.82      A      
ATOM   4966  H   ILE   369       0.264  26.117 -27.330  1.00  0.00      A      
ATOM   4967  CA  ILE   369      -3.934  -0.515  -3.262  1.00 71.87      A      
ATOM   4968  HA  ILE   369      -5.325   3.992  14.364  1.00  0.00      A      
ATOM   4969  CB  ILE   369      -2.861  -1.150   1.937  1.00 72.02      A      
ATOM   4970  HB  ILE   369      12.095   5.597 -37.707  1.00  0.00      A      
ATOM   4971  CG2 ILE   369      -4.919  -5.520  -5.473  1.00 71.86      A      
ATOM   4972 HG21 ILE   369      -5.820  -6.964  -3.141  1.00  0.00      A      
ATOM   4973 HG22 ILE   369      10.212   4.569  11.117  1.00  0.00      A      
ATOM   4974 HG23 ILE   369     -25.358  15.026  -6.863  1.00  0.00      A      
ATOM   4975  CG1 ILE   369       0.036  -1.546   1.334  1.00 71.88      A      
ATOM   4976 HG12 ILE   369     -18.274 -16.812  17.053  1.00  0.00      A      
ATOM   4977 HG13 ILE   369      -4.751  -2.982   5.228  1.00  0.00      A      
ATOM   4978  CD1 ILE   369      -1.803   0.624  -1.810  1.00 71.76      A      
ATOM   4979 HD11 ILE   369      -7.467   2.520  -0.415  1.00  0.00      A      
ATOM   4980 HD12 ILE   369      -0.642   6.330   1.876  1.00  0.00      A      
ATOM   4981 HD13 ILE   369     -20.824   1.905   3.474  1.00  0.00      A      
ATOM   4982  C   ILE   369      -2.320  -3.518   1.776  1.00 70.34      A      
ATOM   4983  O   ILE   369      -1.204   5.866  -5.908  1.00 70.20      A      
ATOM   4984  N   SER   370      -1.558   4.769  -5.782  1.00 68.53      A      
ATOM   4985  H   SER   370      20.808  14.604 -13.003  1.00  0.00      A      
ATOM   4986  CA  SER   370       2.415  -5.498  -0.804  1.00 66.59      A      
ATOM   4987  HA  SER   370       6.212  -4.491  -3.034  1.00  0.00      A      
ATOM   4988  CB  SER   370      -4.521   1.515  -2.530  1.00 66.89      A      
ATOM   4989  HB2 SER   370      10.665   3.691   1.381  1.00  0.00      A      
ATOM   4990  HB3 SER   370      -2.091 -12.386  -0.498  1.00  0.00      A      
ATOM   4991  OG  SER   370       2.270  -0.147   0.855  1.00 66.87      A      
ATOM   4992  HG  SER   370       8.342   8.154  -3.514  1.00  0.00      A      
ATOM   4993  C   SER   370       6.115   1.761  -0.526  1.00 65.20      A      
ATOM   4994  O   SER   370      -1.843  -1.591  -2.954  1.00 65.00      A      
ATOM   4995  N   GLU   371       0.314   0.552  -4.829  1.00 63.27      A      
ATOM   4996  H   GLU   371      -1.929  -1.031   9.440  1.00  0.00      A      
ATOM   4997  CA  GLU   371       4.634  -0.966  -1.821  1.00 61.30      A      
ATOM   4998  HA  GLU   371       5.169   2.246  -4.481  1.00  0.00      A      
ATOM   4999  CB  GLU   371      -5.132   0.686  -1.689  1.00 62.27      A
[truncated: 2,326,645 more chars]
