# Supplementary material for: A Computational Model for the PLP-Dependent Enzyme Methionine γ-Lyase
Source: Front Mol Biosci. 2022 Apr 26;9:886358. doi: 10.3389/fmolb.2022.886358 (PMC9087591; doi:10.3389/fmolb.2022.886358)
Supplement: Supplementary file 2 [file DataSheet2.zip › Z2_600ns.pdb]

REMARK  FINAL COORDINATES WRITTEN BY NAMD AT TIMESTEP 300000000
ATOM      1  N   LEU     7      14.630 -16.410  23.258  1.00 40.08      A      
ATOM      2  H   LEU     7      15.470 -15.852  23.204  1.00  0.00      A      
ATOM      3  CA  LEU     7      13.688 -16.195  22.155  1.00 39.32      A      
ATOM      4  HA  LEU     7      12.733 -16.629  22.449  1.00  0.00      A      
ATOM      5  CB  LEU     7      13.537 -14.702  21.904  1.00 40.79      A      
ATOM      6  HB2 LEU     7      14.552 -14.365  21.694  1.00  0.00      A      
ATOM      7  HB3 LEU     7      13.176 -14.231  22.818  1.00  0.00      A      
ATOM      8  CG  LEU     7      12.492 -14.399  20.734  1.00 41.31      A      
ATOM      9  HG  LEU     7      12.990 -14.743  19.827  1.00  0.00      A      
ATOM     10  CD1 LEU     7      11.108 -14.963  20.974  1.00 42.25      A      
ATOM     11 HD11 LEU     7      11.048 -16.051  20.963  1.00  0.00      A      
ATOM     12 HD12 LEU     7      10.391 -14.645  20.217  1.00  0.00      A      
ATOM     13 HD13 LEU     7      10.749 -14.626  21.946  1.00  0.00      A      
ATOM     14  CD2 LEU     7      12.312 -12.890  20.535  1.00 42.69      A      
ATOM     15 HD21 LEU     7      13.270 -12.374  20.466  1.00  0.00      A      
ATOM     16 HD22 LEU     7      11.793 -12.407  21.363  1.00  0.00      A      
ATOM     17 HD23 LEU     7      11.844 -12.632  19.585  1.00  0.00      A      
ATOM     18  C   LEU     7      14.308 -16.827  20.884  1.00 37.63      A      
ATOM     19  O   LEU     7      15.456 -16.481  20.574  1.00 38.19      A      
ATOM     20  N   PRO     8      13.624 -17.738  20.157  1.00 36.02      A      
ATOM     21  CD  PRO     8      12.435 -18.471  20.517  1.00 35.18      A      
ATOM     22  HD2 PRO     8      11.750 -17.841  21.083  1.00  0.00      A      
ATOM     23  HD3 PRO     8      12.666 -19.231  21.263  1.00  0.00      A      
ATOM     24  CG  PRO     8      11.964 -19.071  19.224  1.00 35.19      A      
ATOM     25  HG2 PRO     8      11.351 -18.424  18.596  1.00  0.00      A      
ATOM     26  HG3 PRO     8      11.434 -20.018  19.322  1.00  0.00      A      
ATOM     27  CB  PRO     8      13.233 -19.387  18.513  1.00 34.44      A      
ATOM     28  HB2 PRO     8      13.032 -19.428  17.443  1.00  0.00      A      
ATOM     29  HB3 PRO     8      13.692 -20.279  18.941  1.00  0.00      A      
ATOM     30  CA  PRO     8      14.153 -18.194  18.864  1.00 33.92      A      
ATOM     31  HA  PRO     8      15.185 -18.537  18.942  1.00  0.00      A      
ATOM     32  C   PRO     8      14.110 -17.090  17.773  1.00 32.47      A      
ATOM     33  O   PRO     8      13.351 -16.173  17.761  1.00 32.02      A      
ATOM     34  N   GLY     9      15.011 -17.355  16.854  1.00 31.32      A      
ATOM     35  H   GLY     9      15.690 -18.065  17.089  1.00  0.00      A      
ATOM     36  CA  GLY     9      15.412 -16.348  15.833  1.00 29.33      A      
ATOM     37  HA2 GLY     9      16.227 -16.835  15.297  1.00  0.00      A      
ATOM     38  HA3 GLY     9      15.763 -15.428  16.301  1.00  0.00      A      
ATOM     39  C   GLY     9      14.387 -15.904  14.812  1.00 28.43      A      
ATOM     40  O   GLY     9      13.342 -16.626  14.732  1.00 27.46      A      
ATOM     41  N   PHE    10      14.642 -14.762  14.158  1.00 27.86      A      
ATOM     42  H   PHE    10      15.490 -14.226  14.276  1.00  0.00      A      
ATOM     43  CA  PHE    10      13.692 -14.241  13.131  1.00 26.72      A      
ATOM     44  HA  PHE    10      12.738 -14.021  13.610  1.00  0.00      A      
ATOM     45  CB  PHE    10      14.221 -12.912  12.522  1.00 27.00      A      
ATOM     46  HB2 PHE    10      15.068 -13.107  11.865  1.00  0.00      A      
ATOM     47  HB3 PHE    10      14.553 -12.227  13.302  1.00  0.00      A      
ATOM     48  CG  PHE    10      13.169 -12.227  11.606  1.00 27.01      A      
ATOM     49  CD1 PHE    10      12.521 -11.107  12.113  1.00 26.29      A      
ATOM     50  HD1 PHE    10      12.709 -10.620  13.058  1.00  0.00      A      
ATOM     51  CE1 PHE    10      11.436 -10.546  11.403  1.00 26.65      A      
ATOM     52  HE1 PHE    10      10.895  -9.743  11.880  1.00  0.00      A      
ATOM     53  CZ  PHE    10      11.043 -11.068  10.142  1.00 25.75      A      
ATOM     54  HZ  PHE    10      10.203 -10.622   9.630  1.00  0.00      A      
ATOM     55  CE2 PHE    10      11.922 -12.064   9.554  1.00 25.59      A      
ATOM     56  HE2 PHE    10      11.842 -12.335   8.512  1.00  0.00      A      
ATOM     57  CD2 PHE    10      12.929 -12.685  10.318  1.00 26.52      A      
ATOM     58  HD2 PHE    10      13.427 -13.561   9.931  1.00  0.00      A      
ATOM     59  C   PHE    10      13.301 -15.310  12.053  1.00 26.16      A      
ATOM     60  O   PHE    10      12.145 -15.600  11.873  1.00 25.29      A      
ATOM     61  N   ALA    11      14.244 -15.907  11.382  1.00 25.60      A      
ATOM     62  H   ALA    11      15.217 -15.666  11.511  1.00  0.00      A      
ATOM     63  CA  ALA    11      13.922 -16.881  10.350  1.00 25.90      A      
ATOM     64  HA  ALA    11      13.317 -16.313   9.643  1.00  0.00      A      
ATOM     65  CB  ALA    11      15.207 -17.363   9.676  1.00 26.41      A      
ATOM     66  HB1 ALA    11      16.023 -16.640   9.686  1.00  0.00      A      
ATOM     67  HB2 ALA    11      15.003 -17.579   8.627  1.00  0.00      A      
ATOM     68  HB3 ALA    11      15.506 -18.275  10.193  1.00  0.00      A      
ATOM     69  C   ALA    11      13.117 -18.040  10.937  1.00 26.00      A      
ATOM     70  O   ALA    11      12.236 -18.630  10.361  1.00 26.33      A      
ATOM     71  N   THR    12      13.479 -18.464  12.200  1.00 25.92      A      
ATOM     72  H   THR    12      14.342 -18.103  12.579  1.00  0.00      A      
ATOM     73  CA  THR    12      12.779 -19.558  12.979  1.00 25.79      A      
ATOM     74  HA  THR    12      12.785 -20.427  12.321  1.00  0.00      A      
ATOM     75  CB  THR    12      13.476 -19.880  14.239  1.00 25.65      A      
ATOM     76  HB  THR    12      13.344 -19.036  14.916  1.00  0.00      A      
ATOM     77  CG2 THR    12      12.847 -21.142  14.850  1.00 25.93      A      
ATOM     78 HG21 THR    12      13.420 -21.516  15.699  1.00  0.00      A      
ATOM     79 HG22 THR    12      12.709 -21.876  14.056  1.00  0.00      A      
ATOM     80 HG23 THR    12      11.830 -20.944  15.188  1.00  0.00      A      
ATOM     81  OG1 THR    12      14.883 -20.136  14.094  1.00 25.03      A      
ATOM     82  HG1 THR    12      15.299 -19.324  13.794  1.00  0.00      A      
ATOM     83  C   THR    12      11.340 -19.173  13.262  1.00 25.57      A      
ATOM     84  O   THR    12      10.413 -19.950  13.056  1.00 25.58      A      
ATOM     85  N   ARG    13      11.101 -17.962  13.767  1.00 25.58      A      
ATOM     86  H   ARG    13      11.839 -17.286  13.904  1.00  0.00      A      
ATOM     87  CA  ARG    13       9.799 -17.398  14.003  1.00 25.38      A      
ATOM     88  HA  ARG    13       9.190 -18.108  14.563  1.00  0.00      A      
ATOM     89  CB  ARG    13       9.913 -16.027  14.728  1.00 25.88      A      
ATOM     90  HB2 ARG    13       8.933 -15.562  14.622  1.00  0.00      A      
ATOM     91  HB3 ARG    13      10.784 -15.544  14.286  1.00  0.00      A      
ATOM     92  CG  ARG    13      10.241 -16.332  16.201  1.00 25.64      A      
ATOM     93  HG2 ARG    13      11.132 -16.944  16.340  1.00  0.00      A      
ATOM     94  HG3 ARG    13       9.455 -17.003  16.547  1.00  0.00      A      
ATOM     95  CD  ARG    13      10.305 -15.185  17.125  1.00 25.42      A      
ATOM     96  HD2 ARG    13      10.392 -15.533  18.154  1.00  0.00      A      
ATOM     97  HD3 ARG    13       9.380 -14.611  17.077  1.00  0.00      A      
ATOM     98  NE  ARG    13      11.414 -14.327  16.867  1.00 26.69      A      
ATOM     99  HE  ARG    13      12.293 -14.811  16.981  1.00  0.00      A      
ATOM    100  CZ  ARG    13      11.262 -13.049  16.578  1.00 26.26      A      
ATOM    101  NH1 ARG    13      10.124 -12.474  16.556  1.00 27.81      A      
ATOM    102 HH11 ARG    13      10.126 -11.547  16.156  1.00  0.00      A      
ATOM    103 HH12 ARG    13       9.297 -12.986  16.827  1.00  0.00      A      
ATOM    104  NH2 ARG    13      12.251 -12.334  16.326  1.00 28.14      A      
ATOM    105 HH21 ARG    13      13.159 -12.697  16.580  1.00  0.00      A      
ATOM    106 HH22 ARG    13      12.201 -11.358  16.072  1.00  0.00      A      
ATOM    107  C   ARG    13       8.957 -17.247  12.718  1.00 25.04      A      
ATOM    108  O   ARG    13       7.747 -17.500  12.760  1.00 24.94      A      
ATOM    109  N   ALA    14       9.561 -16.895  11.610  1.00 24.47      A      
ATOM    110  H   ALA    14      10.562 -16.791  11.684  1.00  0.00      A      
ATOM    111  CA  ALA    14       8.951 -16.841  10.320  1.00 24.73      A      
ATOM    112  HA  ALA    14       8.033 -16.265  10.438  1.00  0.00      A      
ATOM    113  CB  ALA    14       9.831 -15.903   9.395  1.00 24.45      A      
ATOM    114  HB1 ALA    14       9.386 -15.616   8.442  1.00  0.00      A      
ATOM    115  HB2 ALA    14      10.833 -16.325   9.314  1.00  0.00      A      
ATOM    116  HB3 ALA    14       9.885 -14.957   9.934  1.00  0.00      A      
ATOM    117  C   ALA    14       8.677 -18.261   9.679  1.00 24.92      A      
ATOM    118  O   ALA    14       8.062 -18.292   8.636  1.00 25.10      A      
ATOM    119  N   ILE    15       9.250 -19.294  10.252  1.00 24.95      A      
ATOM    120  H   ILE    15       9.732 -19.135  11.125  1.00  0.00      A      
ATOM    121  CA  ILE    15       8.967 -20.668   9.752  1.00 24.94      A      
ATOM    122  HA  ILE    15       8.510 -20.753   8.766  1.00  0.00      A      
ATOM    123  CB  ILE    15      10.308 -21.430   9.535  1.00 24.78      A      
ATOM    124  HB  ILE    15      10.821 -21.348  10.494  1.00  0.00      A      
ATOM    125  CG2 ILE    15       9.964 -22.905   9.308  1.00 24.83      A      
ATOM    126 HG21 ILE    15       9.264 -23.001   8.478  1.00  0.00      A      
ATOM    127 HG22 ILE    15       9.461 -23.297  10.192  1.00  0.00      A      
ATOM    128 HG23 ILE    15      10.916 -23.388   9.089  1.00  0.00      A      
ATOM    129  CG1 ILE    15      11.125 -20.921   8.311  1.00 24.32      A      
ATOM    130 HG12 ILE    15      10.995 -19.840   8.266  1.00  0.00      A      
ATOM    131 HG13 ILE    15      10.654 -21.248   7.385  1.00  0.00      A      
ATOM    132  CD1 ILE    15      12.570 -21.235   8.206  1.00 25.15      A      
ATOM    133 HD11 ILE    15      13.016 -21.149   9.196  1.00  0.00      A      
ATOM    134 HD12 ILE    15      13.028 -20.481   7.566  1.00  0.00      A      
ATOM    135 HD13 ILE    15      12.593 -22.205   7.709  1.00  0.00      A      
ATOM    136  C   ILE    15       8.019 -21.408  10.701  1.00 25.68      A      
ATOM    137  O   ILE    15       7.146 -22.082  10.173  1.00 25.90      A      
ATOM    138  N   HIE    16       8.065 -21.123  12.020  1.00 25.62      A      
ATOM    139  H   HIE    16       8.787 -20.505  12.363  1.00  0.00      A      
ATOM    140  CA  HIE    16       7.570 -21.997  13.089  1.00 26.80      A      
ATOM    141  HA  HIE    16       7.065 -22.871  12.679  1.00  0.00      A      
ATOM    142  CB  HIE    16       8.767 -22.606  13.833  1.00 26.49      A      
ATOM    143  HB2 HIE    16       8.350 -23.064  14.730  1.00  0.00      A      
ATOM    144  HB3 HIE    16       9.477 -21.836  14.132  1.00  0.00      A      
ATOM    145  CG  HIE    16       9.398 -23.687  13.088  1.00 26.47      A      
ATOM    146  ND1 HIE    16       8.962 -25.003  12.950  1.00 26.08      A      
ATOM    147  CE1 HIE    16      10.034 -25.670  12.544  1.00 26.46      A      
ATOM    148  HE1 HIE    16      10.031 -26.749  12.595  1.00  0.00      A      
ATOM    149  NE2 HIE    16      11.037 -24.823  12.307  1.00 27.26      A      
ATOM    150  HE2 HIE    16      11.955 -25.015  11.931  1.00  0.00      A      
ATOM    151  CD2 HIE    16      10.670 -23.568  12.572  1.00 26.17      A      
ATOM    152  HD2 HIE    16      11.275 -22.674  12.570  1.00  0.00      A      
ATOM    153  C   HIE    16       6.494 -21.331  13.982  1.00 27.44      A      
ATOM    154  O   HIE    16       5.577 -21.973  14.369  1.00 27.69      A      
ATOM    155  N   HID    17       6.462 -20.017  14.323  1.00 28.21      A      
ATOM    156  H   HID    17       7.204 -19.432  13.967  1.00  0.00      A      
ATOM    157  CA  HID    17       5.671 -19.405  15.396  1.00 28.85      A      
ATOM    158  HA  HID    17       6.049 -19.745  16.360  1.00  0.00      A      
ATOM    159  CB  HID    17       5.842 -17.895  15.345  1.00 29.31      A      
ATOM    160  HB2 HID    17       5.240 -17.444  14.556  1.00  0.00      A      
ATOM    161  HB3 HID    17       6.908 -17.668  15.320  1.00  0.00      A      
ATOM    162  CG  HID    17       5.279 -17.284  16.610  1.00 30.46      A      
ATOM    163  ND1 HID    17       5.930 -17.372  17.833  1.00 30.45      A      
ATOM    164  HD1 HID    17       6.766 -17.901  18.037  1.00  0.00      A      
ATOM    165  CE1 HID    17       5.100 -16.787  18.707  1.00 31.22      A      
ATOM    166  HE1 HID    17       5.273 -16.631  19.762  1.00  0.00      A      
ATOM    167  NE2 HID    17       3.954 -16.482  18.100  1.00 30.94      A      
ATOM    168  CD2 HID    17       4.041 -16.757  16.758  1.00 30.42      A      
ATOM    169  HD2 HID    17       3.287 -16.717  15.985  1.00  0.00      A      
ATOM    170  C   HID    17       4.130 -19.581  15.230  1.00 29.27      A      
ATOM    171  O   HID    17       3.579 -19.500  14.107  1.00 27.44      A      
ATOM    172  N   GLY    18       3.529 -19.911  16.337  1.00 29.53      A      
ATOM    173  H   GLY    18       4.098 -19.896  17.172  1.00  0.00      A      
ATOM    174  CA  GLY    18       2.194 -20.474  16.523  1.00 30.18      A      
ATOM    175  HA2 GLY    18       1.499 -19.867  15.943  1.00  0.00      A      
ATOM    176  HA3 GLY    18       1.940 -20.385  17.580  1.00  0.00      A      
ATOM    177  C   GLY    18       1.958 -21.915  16.135  1.00 30.75      A      
ATOM    178  O   GLY    18       0.804 -22.403  16.346  1.00 30.30      A      
ATOM    179  N   TYR    19       2.902 -22.593  15.381  1.00 31.37      A      
ATOM    180  H   TYR    19       3.808 -22.176  15.225  1.00  0.00      A      
ATOM    181  CA  TYR    19       2.594 -23.987  14.876  1.00 32.59      A      
ATOM    182  HA  TYR    19       1.567 -24.285  15.085  1.00  0.00      A      
ATOM    183  CB  TYR    19       2.617 -24.026  13.327  1.00 31.55      A      
ATOM    184  HB2 TYR    19       3.620 -24.157  12.919  1.00  0.00      A      
ATOM    185  HB3 TYR    19       2.227 -23.166  12.783  1.00  0.00      A      
ATOM    186  CG  TYR    19       1.929 -25.238  12.727  1.00 30.85      A      
ATOM    187  CD1 TYR    19       0.513 -25.399  12.839  1.00 30.87      A      
ATOM    188  HD1 TYR    19       0.012 -24.583  13.339  1.00  0.00      A      
ATOM    189  CE1 TYR    19      -0.183 -26.496  12.331  1.00 31.18      A      
ATOM    190  HE1 TYR    19      -1.254 -26.571  12.445  1.00  0.00      A      
ATOM    191  CZ  TYR    19       0.562 -27.468  11.606  1.00 30.98      A      
ATOM    192  OH  TYR    19      -0.046 -28.601  11.178  1.00 31.27      A      
ATOM    193  HH  TYR    19       0.540 -29.250  10.783  1.00  0.00      A      
ATOM    194  CE2 TYR    19       1.956 -27.390  11.447  1.00 30.61      A      
ATOM    195  HE2 TYR    19       2.463 -28.231  10.997  1.00  0.00      A      
ATOM    196  CD2 TYR    19       2.630 -26.244  11.993  1.00 30.37      A      
ATOM    197  HD2 TYR    19       3.699 -26.219  11.838  1.00  0.00      A      
ATOM    198  C   TYR    19       3.410 -25.036  15.577  1.00 34.12      A      
ATOM    199  O   TYR    19       4.620 -25.061  15.401  1.00 34.15      A      
ATOM    200  N   VAL    29       2.556 -29.143   7.496  1.00 27.09      A      
ATOM    201  H   VAL    29       3.000 -29.807   6.878  1.00  0.00      A      
ATOM    202  CA  VAL    29       2.110 -27.872   6.916  1.00 26.97      A      
ATOM    203  HA  VAL    29       2.730 -27.107   7.384  1.00  0.00      A      
ATOM    204  CB  VAL    29       2.301 -27.721   5.395  1.00 27.28      A      
ATOM    205  HB  VAL    29       1.671 -28.464   4.907  1.00  0.00      A      
ATOM    206  CG1 VAL    29       1.799 -26.342   4.995  1.00 27.14      A      
ATOM    207 HG11 VAL    29       0.719 -26.229   5.084  1.00  0.00      A      
ATOM    208 HG12 VAL    29       2.089 -26.212   3.952  1.00  0.00      A      
ATOM    209 HG13 VAL    29       2.386 -25.585   5.515  1.00  0.00      A      
ATOM    210  CG2 VAL    29       3.782 -27.863   5.035  1.00 27.32      A      
ATOM    211 HG21 VAL    29       4.223 -26.991   5.518  1.00  0.00      A      
ATOM    212 HG22 VAL    29       4.005 -27.718   3.978  1.00  0.00      A      
ATOM    213 HG23 VAL    29       4.124 -28.822   5.424  1.00  0.00      A      
ATOM    214  C   VAL    29       0.704 -27.569   7.458  1.00 26.24      A      
ATOM    215  O   VAL    29      -0.138 -28.410   7.165  1.00 26.28      A      
ATOM    216  N   PRO    30       0.394 -26.377   8.147  1.00 26.08      A      
ATOM    217  CD  PRO    30       1.322 -25.314   8.474  1.00 26.64      A      
ATOM    218  HD2 PRO    30       2.042 -25.008   7.716  1.00  0.00      A      
ATOM    219  HD3 PRO    30       1.862 -25.480   9.407  1.00  0.00      A      
ATOM    220  CG  PRO    30       0.338 -24.132   8.690  1.00 26.87      A      
ATOM    221  HG2 PRO    30       0.290 -23.600   7.740  1.00  0.00      A      
ATOM    222  HG3 PRO    30       0.844 -23.414   9.335  1.00  0.00      A      
ATOM    223  CB  PRO    30      -0.984 -24.768   9.191  1.00 26.96      A      
ATOM    224  HB2 PRO    30      -1.800 -24.204   8.739  1.00  0.00      A      
ATOM    225  HB3 PRO    30      -0.981 -24.715  10.280  1.00  0.00      A      
ATOM    226  CA  PRO    30      -0.963 -26.119   8.583  1.00 26.05      A      
ATOM    227  HA  PRO    30      -1.163 -26.815   9.398  1.00  0.00      A      
ATOM    228  C   PRO    30      -2.038 -26.344   7.470  1.00 25.77      A      
ATOM    229  O   PRO    30      -1.895 -25.831   6.340  1.00 25.36      A      
ATOM    230  N   PRO    31      -3.124 -27.214   7.724  1.00 25.44      A      
ATOM    231  CD  PRO    31      -3.537 -27.849   8.968  1.00 24.98      A      
ATOM    232  HD2 PRO    31      -3.486 -27.128   9.784  1.00  0.00      A      
ATOM    233  HD3 PRO    31      -2.792 -28.558   9.331  1.00  0.00      A      
ATOM    234  CG  PRO    31      -4.914 -28.315   8.771  1.00 25.03      A      
ATOM    235  HG2 PRO    31      -5.656 -27.648   9.211  1.00  0.00      A      
ATOM    236  HG3 PRO    31      -5.228 -29.158   9.386  1.00  0.00      A      
ATOM    237  CB  PRO    31      -5.143 -28.434   7.229  1.00 25.10      A      
ATOM    238  HB2 PRO    31      -6.146 -28.191   6.877  1.00  0.00      A      
ATOM    239  HB3 PRO    31      -4.923 -29.447   6.893  1.00  0.00      A      
ATOM    240  CA  PRO    31      -4.172 -27.423   6.702  1.00 24.84      A      
ATOM    241  HA  PRO    31      -3.743 -27.765   5.760  1.00  0.00      A      
ATOM    242  C   PRO    31      -4.889 -26.062   6.424  1.00 24.65      A      
ATOM    243  O   PRO    31      -5.178 -25.337   7.370  1.00 24.07      A      
ATOM    244  N   VAL    32      -5.145 -25.693   5.130  1.00 23.89      A      
ATOM    245  H   VAL    32      -5.156 -26.449   4.461  1.00  0.00      A      
ATOM    246  CA  VAL    32      -5.938 -24.492   4.863  1.00 23.08      A      
ATOM    247  HA  VAL    32      -5.556 -23.643   5.430  1.00  0.00      A      
ATOM    248  CB  VAL    32      -5.943 -24.049   3.409  1.00 23.25      A      
ATOM    249  HB  VAL    32      -6.657 -24.557   2.760  1.00  0.00      A      
ATOM    250  CG1 VAL    32      -6.378 -22.550   3.386  1.00 21.81      A      
ATOM    251 HG11 VAL    32      -5.586 -21.995   3.890  1.00  0.00      A      
ATOM    252 HG12 VAL    32      -7.295 -22.464   3.970  1.00  0.00      A      
ATOM    253 HG13 VAL    32      -6.454 -22.273   2.335  1.00  0.00      A      
ATOM    254  CG2 VAL    32      -4.524 -24.098   2.823  1.00 22.14      A      
ATOM    255 HG21 VAL    32      -3.868 -23.624   3.554  1.00  0.00      A      
ATOM    256 HG22 VAL    32      -4.520 -23.582   1.863  1.00  0.00      A      
ATOM    257 HG23 VAL    32      -4.124 -25.095   2.639  1.00  0.00      A      
ATOM    258  C   VAL    32      -7.384 -24.692   5.337  1.00 24.05      A      
ATOM    259  O   VAL    32      -8.037 -25.641   4.796  1.00 23.20      A      
ATOM    260  N   TYR    33      -7.881 -23.872   6.300  1.00 24.14      A      
ATOM    261  H   TYR    33      -7.283 -23.170   6.712  1.00  0.00      A      
ATOM    262  CA  TYR    33      -9.272 -23.715   6.659  1.00 26.09      A      
ATOM    263  HA  TYR    33      -9.677 -24.719   6.533  1.00  0.00      A      
ATOM    264  CB  TYR    33      -9.356 -23.179   8.154  1.00 26.59      A      
ATOM    265  HB2 TYR    33     -10.401 -22.870   8.197  1.00  0.00      A      
ATOM    266  HB3 TYR    33      -8.741 -22.303   8.360  1.00  0.00      A      
ATOM    267  CG  TYR    33      -9.176 -24.215   9.236  1.00 27.99      A      
ATOM    268  CD1 TYR    33      -7.851 -24.582   9.616  1.00 28.69      A      
ATOM    269  HD1 TYR    33      -6.974 -24.090   9.223  1.00  0.00      A      
ATOM    270  CE1 TYR    33      -7.659 -25.543  10.603  1.00 29.96      A      
ATOM    271  HE1 TYR    33      -6.688 -25.831  10.977  1.00  0.00      A      
ATOM    272  CZ  TYR    33      -8.797 -26.131  11.287  1.00 30.26      A      
ATOM    273  OH  TYR    33      -8.577 -27.038  12.250  1.00 33.20      A      
ATOM    274  HH  TYR    33      -7.643 -27.239  12.151  1.00  0.00      A      
ATOM    275  CE2 TYR    33     -10.080 -25.786  10.833  1.00 29.87      A      
ATOM    276  HE2 TYR    33     -10.920 -26.205  11.366  1.00  0.00      A      
ATOM    277  CD2 TYR    33     -10.279 -24.864   9.765  1.00 28.85      A      
ATOM    278  HD2 TYR    33     -11.267 -24.649   9.384  1.00  0.00      A      
ATOM    279  C   TYR    33     -10.056 -22.846   5.649  1.00 26.59      A      
ATOM    280  O   TYR    33     -10.571 -21.809   5.988  1.00 25.58      A      
ATOM    281  N   GLN    34     -10.023 -23.264   4.376  1.00 27.55      A      
ATOM    282  H   GLN    34      -9.674 -24.212   4.360  1.00  0.00      A      
ATOM    283  CA  GLN    34     -10.785 -22.675   3.305  1.00 28.45      A      
ATOM    284  HA  GLN    34     -10.668 -21.594   3.377  1.00  0.00      A      
ATOM    285  CB  GLN    34     -10.294 -23.194   1.961  1.00 29.94      A      
ATOM    286  HB2 GLN    34     -10.450 -24.272   2.004  1.00  0.00      A      
ATOM    287  HB3 GLN    34      -9.211 -23.072   1.933  1.00  0.00      A      
ATOM    288  CG  GLN    34     -10.833 -22.657   0.690  1.00 32.43      A      
ATOM    289  HG2 GLN    34     -11.921 -22.682   0.621  1.00  0.00      A      
ATOM    290  HG3 GLN    34     -10.407 -23.346  -0.039  1.00  0.00      A      
ATOM    291  CD  GLN    34     -10.502 -21.250   0.393  1.00 34.33      A      
ATOM    292  OE1 GLN    34      -9.682 -20.637   1.078  1.00 36.22      A      
ATOM    293  NE2 GLN    34     -11.123 -20.781  -0.634  1.00 34.96      A      
ATOM    294 HE21 GLN    34     -11.013 -19.799  -0.845  1.00  0.00      A      
ATOM    295 HE22 GLN    34     -11.908 -21.341  -0.932  1.00  0.00      A      
ATOM    296  C   GLN    34     -12.310 -22.938   3.493  1.00 28.42      A      
ATOM    297  O   GLN    34     -12.875 -23.803   2.820  1.00 28.40      A      
ATOM    298  N   THR    35     -12.933 -22.368   4.485  1.00 28.60      A      
ATOM    299  H   THR    35     -12.465 -21.626   4.984  1.00  0.00      A      
ATOM    300  CA  THR    35     -14.279 -22.514   5.031  1.00 28.95      A      
ATOM    301  HA  THR    35     -14.953 -22.673   4.190  1.00  0.00      A      
ATOM    302  CB  THR    35     -14.338 -23.689   5.993  1.00 28.92      A      
ATOM    303  HB  THR    35     -13.867 -24.529   5.481  1.00  0.00      A      
ATOM    304  CG2 THR    35     -13.608 -23.506   7.332  1.00 29.16      A      
ATOM    305 HG21 THR    35     -14.112 -22.759   7.945  1.00  0.00      A      
ATOM    306 HG22 THR    35     -12.529 -23.392   7.226  1.00  0.00      A      
ATOM    307 HG23 THR    35     -13.742 -24.404   7.936  1.00  0.00      A      
ATOM    308  OG1 THR    35     -15.655 -24.003   6.318  1.00 28.30      A      
ATOM    309  HG1 THR    35     -15.899 -24.633   5.636  1.00  0.00      A      
ATOM    310  C   THR    35     -14.789 -21.206   5.627  1.00 29.83      A      
ATOM    311  O   THR    35     -14.058 -20.457   6.189  1.00 29.01      A      
ATOM    312  N   ALA    36     -16.079 -20.937   5.485  1.00 30.75      A      
ATOM    313  H   ALA    36     -16.715 -21.602   5.068  1.00  0.00      A      
ATOM    314  CA  ALA    36     -16.761 -19.745   5.914  1.00 33.25      A      
ATOM    315  HA  ALA    36     -16.025 -18.958   5.747  1.00  0.00      A      
ATOM    316  CB  ALA    36     -17.829 -19.424   4.786  1.00 32.53      A      
ATOM    317  HB1 ALA    36     -18.427 -18.545   5.025  1.00  0.00      A      
ATOM    318  HB2 ALA    36     -18.451 -20.213   4.363  1.00  0.00      A      
ATOM    319  HB3 ALA    36     -17.208 -19.260   3.905  1.00  0.00      A      
ATOM    320  C   ALA    36     -17.269 -19.913   7.388  1.00 34.64      A      
ATOM    321  O   ALA    36     -17.264 -18.884   8.081  1.00 35.79      A      
ATOM    322  N   PHE    38     -17.991 -22.917  10.523  1.00 39.07      A      
ATOM    323  H   PHE    38     -18.973 -22.884  10.289  1.00  0.00      A      
ATOM    324  CA  PHE    38     -17.641 -23.695  11.748  1.00 40.44      A      
ATOM    325  HA  PHE    38     -17.121 -24.603  11.440  1.00  0.00      A      
ATOM    326  CB  PHE    38     -16.638 -22.945  12.632  1.00 40.13      A      
ATOM    327  HB2 PHE    38     -16.408 -23.695  13.389  1.00  0.00      A      
ATOM    328  HB3 PHE    38     -17.102 -22.070  13.085  1.00  0.00      A      
ATOM    329  CG  PHE    38     -15.364 -22.517  12.015  1.00 39.66      A      
ATOM    330  CD1 PHE    38     -15.312 -21.410  11.131  1.00 39.94      A      
ATOM    331  HD1 PHE    38     -16.171 -20.775  10.967  1.00  0.00      A      
ATOM    332  CE1 PHE    38     -14.177 -21.114  10.404  1.00 40.25      A      
ATOM    333  HE1 PHE    38     -14.031 -20.190   9.865  1.00  0.00      A      
ATOM    334  CZ  PHE    38     -13.055 -21.948  10.563  1.00 39.65      A      
ATOM    335  HZ  PHE    38     -12.156 -21.697  10.019  1.00  0.00      A      
ATOM    336  CE2 PHE    38     -13.048 -23.072  11.422  1.00 39.87      A      
ATOM    337  HE2 PHE    38     -12.170 -23.691  11.535  1.00  0.00      A      
ATOM    338  CD2 PHE    38     -14.207 -23.374  12.171  1.00 39.63      A      
ATOM    339  HD2 PHE    38     -14.316 -24.210  12.845  1.00  0.00      A      
ATOM    340  C   PHE    38     -18.867 -23.966  12.631  1.00 41.85      A      
ATOM    341  O   PHE    38     -19.595 -23.062  12.857  1.00 41.74      A      
ATOM    342  N   HID    57     -14.135 -20.599  16.848  1.00 25.18      A      
ATOM    343  H   HID    57     -13.308 -21.179  16.865  1.00  0.00      A      
ATOM    344  CA  HID    57     -14.474 -20.106  15.543  1.00 21.19      A      
ATOM    345  HA  HID    57     -14.381 -19.022  15.471  1.00  0.00      A      
ATOM    346  CB  HID    57     -13.641 -20.767  14.487  1.00 18.78      A      
ATOM    347  HB2 HID    57     -13.898 -20.326  13.524  1.00  0.00      A      
ATOM    348  HB3 HID    57     -13.785 -21.846  14.520  1.00  0.00      A      
ATOM    349  CG  HID    57     -12.157 -20.430  14.683  1.00 18.72      A      
ATOM    350  ND1 HID    57     -11.343 -21.066  15.555  1.00 16.35      A      
ATOM    351  HD1 HID    57     -11.495 -21.927  16.060  1.00  0.00      A      
ATOM    352  CE1 HID    57     -10.162 -20.423  15.487  1.00 15.65      A      
ATOM    353  HE1 HID    57      -9.330 -20.748  16.094  1.00  0.00      A      
ATOM    354  NE2 HID    57     -10.193 -19.299  14.745  1.00 15.00      A      
ATOM    355  CD2 HID    57     -11.515 -19.326  14.213  1.00 17.39      A      
ATOM    356  HD2 HID    57     -11.968 -18.560  13.601  1.00  0.00      A      
ATOM    357  C   HID    57     -15.983 -20.395  15.246  1.00 19.99      A      
ATOM    358  O   HID    57     -16.488 -21.455  15.622  1.00 18.58      A      
ATOM    359  N   PHE    58     -16.738 -19.516  14.619  1.00 19.10      A      
ATOM    360  H   PHE    58     -16.199 -18.717  14.315  1.00  0.00      A      
ATOM    361  CA  PHE    58     -18.132 -19.625  14.152  1.00 20.81      A      
ATOM    362  HA  PHE    58     -18.483 -20.649  14.024  1.00  0.00      A      
ATOM    363  CB  PHE    58     -19.059 -18.868  15.119  1.00 21.13      A      
ATOM    364  HB2 PHE    58     -19.291 -19.484  15.988  1.00  0.00      A      
ATOM    365  HB3 PHE    58     -20.046 -18.856  14.657  1.00  0.00      A      
ATOM    366  CG  PHE    58     -18.671 -17.481  15.517  1.00 23.33      A      
ATOM    367  CD1 PHE    58     -17.811 -17.317  16.601  1.00 24.84      A      
ATOM    368  HD1 PHE    58     -17.418 -18.066  17.273  1.00  0.00      A      
ATOM    369  CE1 PHE    58     -17.325 -16.038  16.962  1.00 25.89      A      
ATOM    370  HE1 PHE    58     -16.656 -15.989  17.809  1.00  0.00      A      
ATOM    371  CZ  PHE    58     -17.766 -14.872  16.290  1.00 27.96      A      
ATOM    372  HZ  PHE    58     -17.492 -13.885  16.631  1.00  0.00      A      
ATOM    373  CE2 PHE    58     -18.674 -15.039  15.215  1.00 26.27      A      
ATOM    374  HE2 PHE    58     -18.998 -14.081  14.836  1.00  0.00      A      
ATOM    375  CD2 PHE    58     -19.049 -16.359  14.780  1.00 25.37      A      
ATOM    376  HD2 PHE    58     -19.787 -16.501  14.004  1.00  0.00      A      
ATOM    377  C   PHE    58     -18.188 -19.068  12.713  1.00 19.41      A      
ATOM    378  O   PHE    58     -19.037 -19.584  11.939  1.00 20.19      A      
ATOM    379  N   TYR    59     -17.507 -17.954  12.398  1.00 19.31      A      
ATOM    380  H   TYR    59     -17.040 -17.449  13.137  1.00  0.00      A      
ATOM    381  CA  TYR    59     -17.755 -17.356  11.125  1.00 18.02      A      
ATOM    382  HA  TYR    59     -17.917 -18.078  10.325  1.00  0.00      A      
ATOM    383  CB  TYR    59     -18.951 -16.374  11.274  1.00 17.06      A      
ATOM    384  HB2 TYR    59     -18.586 -15.585  11.931  1.00  0.00      A      
ATOM    385  HB3 TYR    59     -19.722 -16.893  11.843  1.00  0.00      A      
ATOM    386  CG  TYR    59     -19.594 -15.844   9.962  1.00 14.00      A      
ATOM    387  CD1 TYR    59     -20.165 -16.798   9.040  1.00 15.69      A      
ATOM    388  HD1 TYR    59     -20.259 -17.842   9.299  1.00  0.00      A      
ATOM    389  CE1 TYR    59     -20.729 -16.325   7.828  1.00 14.24      A      
ATOM    390  HE1 TYR    59     -21.329 -16.922   7.157  1.00  0.00      A      
ATOM    391  CZ  TYR    59     -20.601 -14.931   7.539  1.00 15.13      A      
ATOM    392  OH  TYR    59     -21.068 -14.509   6.345  1.00 17.08      A      
ATOM    393  HH  TYR    59     -21.672 -15.233   6.165  1.00  0.00      A      
ATOM    394  CE2 TYR    59     -19.935 -14.060   8.381  1.00 14.02      A      
ATOM    395  HE2 TYR    59     -19.949 -13.011   8.122  1.00  0.00      A      
ATOM    396  CD2 TYR    59     -19.407 -14.482   9.643  1.00 12.17      A      
ATOM    397  HD2 TYR    59     -18.865 -13.793  10.274  1.00  0.00      A      
ATOM    398  C   TYR    59     -16.431 -16.499  10.863  1.00 19.36      A      
ATOM    399  O   TYR    59     -16.003 -15.547  11.539  1.00 20.33      A      
ATOM    400  N   SER    60     -15.866 -16.908   9.745  1.00 17.61      A      
ATOM    401  H   SER    60     -16.216 -17.711   9.240  1.00  0.00      A      
ATOM    402  CA  SER    60     -14.569 -16.384   9.140  1.00 14.98      A      
ATOM    403  HA  SER    60     -13.713 -16.735   9.717  1.00  0.00      A      
ATOM    404  CB  SER    60     -14.289 -16.958   7.789  1.00 15.90      A      
ATOM    405  HB2 SER    60     -13.368 -16.579   7.346  1.00  0.00      A      
ATOM    406  HB3 SER    60     -15.163 -16.787   7.162  1.00  0.00      A      
ATOM    407  OG  SER    60     -14.173 -18.321   8.100  1.00 13.89      A      
ATOM    408  HG  SER    60     -14.258 -18.772   7.258  1.00  0.00      A      
ATOM    409  C   SER    60     -14.448 -14.836   9.113  1.00 17.56      A      
ATOM    410  O   SER    60     -13.318 -14.349   9.117  1.00 17.21      A      
ATOM    411  N   ARG    61     -15.489 -14.032   8.942  1.00 16.71      A      
ATOM    412  H   ARG    61     -16.446 -14.348   8.874  1.00  0.00      A      
ATOM    413  CA  ARG    61     -15.436 -12.556   8.935  1.00 16.69      A      
ATOM    414  HA  ARG    61     -14.605 -12.335   8.265  1.00  0.00      A      
ATOM    415  CB  ARG    61     -16.710 -12.037   8.275  1.00 14.59      A      
ATOM    416  HB2 ARG    61     -17.563 -12.221   8.928  1.00  0.00      A      
ATOM    417  HB3 ARG    61     -16.926 -12.506   7.315  1.00  0.00      A      
ATOM    418  CG  ARG    61     -16.625 -10.515   8.057  1.00 14.11      A      
ATOM    419  HG2 ARG    61     -15.634 -10.257   7.685  1.00  0.00      A      
ATOM    420  HG3 ARG    61     -16.681  -9.964   8.996  1.00  0.00      A      
ATOM    421  CD  ARG    61     -17.676  -9.905   7.056  1.00 16.49      A      
ATOM    422  HD2 ARG    61     -17.629 -10.291   6.038  1.00  0.00      A      
ATOM    423  HD3 ARG    61     -17.558  -8.829   6.932  1.00  0.00      A      
ATOM    424  NE  ARG    61     -19.061 -10.267   7.429  1.00 17.24      A      
ATOM    425  HE  ARG    61     -19.417 -11.010   6.844  1.00  0.00      A      
ATOM    426  CZ  ARG    61     -19.632 -10.141   8.645  1.00 19.86      A      
ATOM    427  NH1 ARG    61     -19.271  -9.209   9.514  1.00 14.85      A      
ATOM    428 HH11 ARG    61     -18.440  -8.668   9.322  1.00  0.00      A      
ATOM    429 HH12 ARG    61     -19.932  -8.942  10.229  1.00  0.00      A      
ATOM    430  NH2 ARG    61     -20.701 -10.800   8.952  1.00 16.36      A      
ATOM    431 HH21 ARG    61     -21.213 -11.377   8.300  1.00  0.00      A      
ATOM    432 HH22 ARG    61     -21.195 -10.514   9.786  1.00  0.00      A      
ATOM    433  C   ARG    61     -15.064 -11.953  10.263  1.00 16.78      A      
ATOM    434  O   ARG    61     -14.702 -10.750  10.330  1.00 16.57      A      
ATOM    435  N   ILE    62     -15.137 -12.713  11.333  1.00 18.06      A      
ATOM    436  H   ILE    62     -15.438 -13.658  11.142  1.00  0.00      A      
ATOM    437  CA  ILE    62     -14.550 -12.337  12.613  1.00 20.49      A      
ATOM    438  HA  ILE    62     -14.481 -11.256  12.733  1.00  0.00      A      
ATOM    439  CB  ILE    62     -15.261 -12.932  13.785  1.00 18.66      A      
ATOM    440  HB  ILE    62     -15.410 -13.994  13.586  1.00  0.00      A      
ATOM    441  CG2 ILE    62     -14.554 -12.940  15.187  1.00 16.06      A      
ATOM    442 HG21 ILE    62     -13.598 -13.440  15.030  1.00  0.00      A      
ATOM    443 HG22 ILE    62     -15.162 -13.570  15.837  1.00  0.00      A      
ATOM    444 HG23 ILE    62     -14.423 -11.961  15.649  1.00  0.00      A      
ATOM    445  CG1 ILE    62     -16.599 -12.173  14.002  1.00 21.04      A      
ATOM    446 HG12 ILE    62     -16.377 -11.125  14.205  1.00  0.00      A      
ATOM    447 HG13 ILE    62     -17.041 -12.601  14.902  1.00  0.00      A      
ATOM    448  CD1 ILE    62     -17.519 -12.178  12.774  1.00 20.03      A      
ATOM    449 HD11 ILE    62     -18.439 -11.658  13.043  1.00  0.00      A      
ATOM    450 HD12 ILE    62     -17.709 -13.225  12.535  1.00  0.00      A      
ATOM    451 HD13 ILE    62     -17.151 -11.670  11.882  1.00  0.00      A      
ATOM    452  C   ILE    62     -13.145 -12.875  12.736  1.00 20.33      A      
ATOM    453  O   ILE    62     -12.183 -12.159  13.030  1.00 21.62      A      
ATOM    454  N   SER    63     -12.972 -14.154  12.487  1.00 21.76      A      
ATOM    455  H   SER    63     -13.757 -14.734  12.226  1.00  0.00      A      
ATOM    456  CA  SER    63     -11.716 -14.940  12.594  1.00 18.77      A      
ATOM    457  HA  SER    63     -10.945 -14.331  12.124  1.00  0.00      A      
ATOM    458  CB  SER    63     -11.203 -15.089  14.001  1.00 16.98      A      
ATOM    459  HB2 SER    63     -11.980 -15.532  14.625  1.00  0.00      A      
ATOM    460  HB3 SER    63     -11.073 -14.052  14.312  1.00  0.00      A      
ATOM    461  OG  SER    63      -9.974 -15.728  14.167  1.00 21.29      A      
ATOM    462  HG  SER    63      -9.360 -15.429  13.492  1.00  0.00      A      
ATOM    463  C   SER    63     -11.886 -16.361  11.977  1.00 18.79      A      
ATOM    464  O   SER    63     -12.942 -16.928  12.099  1.00 15.77      A      
ATOM    465  N   ASN    64     -10.828 -16.879  11.299  1.00 17.50      A      
ATOM    466  H   ASN    64     -10.096 -16.209  11.108  1.00  0.00      A      
ATOM    467  CA  ASN    64     -10.562 -18.164  10.621  1.00 15.49      A      
ATOM    468  HA  ASN    64     -11.295 -18.876  11.001  1.00  0.00      A      
ATOM    469  CB  ASN    64     -10.743 -18.083   9.143  1.00 13.06      A      
ATOM    470  HB2 ASN    64     -10.116 -17.251   8.822  1.00  0.00      A      
ATOM    471  HB3 ASN    64     -11.781 -17.922   8.851  1.00  0.00      A      
ATOM    472  CG  ASN    64     -10.295 -19.321   8.430  1.00 19.06      A      
ATOM    473  OD1 ASN    64      -9.119 -19.554   8.234  1.00 16.73      A      
ATOM    474  ND2 ASN    64     -11.230 -20.057   7.911  1.00 17.24      A      
ATOM    475 HD21 ASN    64     -12.179 -19.736   7.786  1.00  0.00      A      
ATOM    476 HD22 ASN    64     -10.916 -20.871   7.402  1.00  0.00      A      
ATOM    477  C   ASN    64      -9.132 -18.717  11.020  1.00 14.00      A      
ATOM    478  O   ASN    64      -8.169 -17.910  11.035  1.00 14.09      A      
ATOM    479  N   PRO    65      -8.950 -20.030  11.385  1.00 14.59      A      
ATOM    480  CD  PRO    65      -9.979 -21.127  11.372  1.00 13.15      A      
ATOM    481  HD2 PRO    65     -10.062 -21.487  10.346  1.00  0.00      A      
ATOM    482  HD3 PRO    65     -10.877 -20.697  11.815  1.00  0.00      A      
ATOM    483  CG  PRO    65      -9.490 -22.238  12.280  1.00 12.89      A      
ATOM    484  HG2 PRO    65      -9.675 -23.259  11.946  1.00  0.00      A      
ATOM    485  HG3 PRO    65      -9.732 -21.999  13.316  1.00  0.00      A      
ATOM    486  CB  PRO    65      -8.017 -21.992  12.191  1.00 13.38      A      
ATOM    487  HB2 PRO    65      -7.737 -22.595  11.327  1.00  0.00      A      
ATOM    488  HB3 PRO    65      -7.546 -22.458  13.056  1.00  0.00      A      
ATOM    489  CA  PRO    65      -7.712 -20.548  12.007  1.00 14.14      A      
ATOM    490  HA  PRO    65      -7.721 -20.160  13.026  1.00  0.00      A      
ATOM    491  C   PRO    65      -6.461 -20.351  11.224  1.00 16.98      A      
ATOM    492  O   PRO    65      -5.369 -20.019  11.721  1.00 18.05      A      
ATOM    493  N   THR    66      -6.657 -20.323   9.927  1.00 16.01      A      
ATOM    494  H   THR    66      -7.575 -20.466   9.531  1.00  0.00      A      
ATOM    495  CA  THR    66      -5.492 -20.025   9.021  1.00 15.68      A      
ATOM    496  HA  THR    66      -4.671 -20.693   9.282  1.00  0.00      A      
ATOM    497  CB  THR    66      -5.781 -20.292   7.514  1.00 17.56      A      
ATOM    498  HB  THR    66      -6.626 -19.670   7.220  1.00  0.00      A      
ATOM    499  CG2 THR    66      -4.559 -20.102   6.633  1.00 13.34      A      
ATOM    500 HG21 THR    66      -4.873 -20.231   5.597  1.00  0.00      A      
ATOM    501 HG22 THR    66      -3.723 -20.785   6.784  1.00  0.00      A      
ATOM    502 HG23 THR    66      -4.215 -19.080   6.789  1.00  0.00      A      
ATOM    503  OG1 THR    66      -6.297 -21.541   7.295  1.00 22.63      A      
ATOM    504  HG1 THR    66      -5.631 -22.193   7.523  1.00  0.00      A      
ATOM    505  C   THR    66      -4.981 -18.591   9.219  1.00 14.53      A      
ATOM    506  O   THR    66      -3.792 -18.342   9.344  1.00 15.42      A      
ATOM    507  N   LEU    67      -5.908 -17.640   9.284  1.00 25.46      A      
ATOM    508  H   LEU    67      -6.861 -17.917   9.097  1.00  0.00      A      
ATOM    509  CA  LEU    67      -5.555 -16.267   9.377  1.00 26.21      A      
ATOM    510  HA  LEU    67      -4.747 -16.012   8.692  1.00  0.00      A      
ATOM    511  CB  LEU    67      -6.831 -15.403   9.086  1.00 27.48      A      
ATOM    512  HB2 LEU    67      -6.637 -14.402   9.473  1.00  0.00      A      
ATOM    513  HB3 LEU    67      -7.739 -15.775   9.560  1.00  0.00      A      
ATOM    514  CG  LEU    67      -7.079 -15.292   7.548  1.00 28.54      A      
ATOM    515  HG  LEU    67      -6.157 -14.999   7.045  1.00  0.00      A      
ATOM    516  CD1 LEU    67      -7.647 -16.546   7.030  1.00 29.33      A      
ATOM    517 HD11 LEU    67      -8.321 -16.988   7.764  1.00  0.00      A      
ATOM    518 HD12 LEU    67      -6.872 -17.273   6.789  1.00  0.00      A      
ATOM    519 HD13 LEU    67      -8.078 -16.422   6.037  1.00  0.00      A      
ATOM    520  CD2 LEU    67      -8.230 -14.284   7.356  1.00 28.96      A      
ATOM    521 HD21 LEU    67      -9.092 -14.702   7.876  1.00  0.00      A      
ATOM    522 HD22 LEU    67      -8.323 -14.334   6.271  1.00  0.00      A      
ATOM    523 HD23 LEU    67      -7.947 -13.263   7.614  1.00  0.00      A      
ATOM    524  C   LEU    67      -5.159 -15.969  10.849  1.00 25.90      A      
ATOM    525  O   LEU    67      -4.342 -15.073  11.054  1.00 25.15      A      
ATOM    526  N   ASN    68      -5.724 -16.681  11.787  1.00 26.35      A      
ATOM    527  H   ASN    68      -6.359 -17.403  11.478  1.00  0.00      A      
ATOM    528  CA  ASN    68      -5.376 -16.517  13.175  1.00 26.54      A      
ATOM    529  HA  ASN    68      -5.278 -15.451  13.381  1.00  0.00      A      
ATOM    530  CB  ASN    68      -6.469 -17.187  14.033  1.00 27.76      A      
ATOM    531  HB2 ASN    68      -6.223 -18.246  14.111  1.00  0.00      A      
ATOM    532  HB3 ASN    68      -7.463 -17.166  13.587  1.00  0.00      A      
ATOM    533  CG  ASN    68      -6.593 -16.623  15.453  1.00 29.49      A      
ATOM    534  OD1 ASN    68      -6.591 -17.328  16.480  1.00 31.29      A      
ATOM    535  ND2 ASN    68      -6.482 -15.333  15.572  1.00 30.29      A      
ATOM    536 HD21 ASN    68      -6.414 -14.790  14.723  1.00  0.00      A      
ATOM    537 HD22 ASN    68      -6.695 -14.798  16.402  1.00  0.00      A      
ATOM    538  C   ASN    68      -3.986 -17.075  13.544  1.00 25.93      A      
ATOM    539  O   ASN    68      -3.395 -16.360  14.359  1.00 25.94      A      
ATOM    540  N   LEU    69      -3.481 -18.102  12.867  1.00 25.01      A      
ATOM    541  H   LEU    69      -4.099 -18.653  12.288  1.00  0.00      A      
ATOM    542  CA  LEU    69      -2.063 -18.427  12.814  1.00 23.77      A      
ATOM    543  HA  LEU    69      -1.762 -18.433  13.862  1.00  0.00      A      
ATOM    544  CB  LEU    69      -2.013 -19.889  12.293  1.00 23.86      A      
ATOM    545  HB2 LEU    69      -2.561 -19.952  11.353  1.00  0.00      A      
ATOM    546  HB3 LEU    69      -2.548 -20.560  12.964  1.00  0.00      A      
ATOM    547  CG  LEU    69      -0.583 -20.399  12.217  1.00 23.75      A      
ATOM    548  HG  LEU    69      -0.008 -19.750  11.557  1.00  0.00      A      
ATOM    549  CD1 LEU    69       0.105 -20.397  13.627  1.00 24.01      A      
ATOM    550 HD11 LEU    69       1.061 -20.919  13.568  1.00  0.00      A      
ATOM    551 HD12 LEU    69      -0.484 -20.907  14.390  1.00  0.00      A      
ATOM    552 HD13 LEU    69       0.430 -19.411  13.957  1.00  0.00      A      
ATOM    553  CD2 LEU    69      -0.614 -21.756  11.598  1.00 23.67      A      
ATOM    554 HD21 LEU    69      -1.232 -21.872  10.708  1.00  0.00      A      
ATOM    555 HD22 LEU    69      -0.956 -22.531  12.283  1.00  0.00      A      
ATOM    556 HD23 LEU    69       0.379 -22.038  11.249  1.00  0.00      A      
ATOM    557  C   LEU    69      -1.273 -17.326  12.155  1.00 23.82      A      
ATOM    558  O   LEU    69      -0.501 -16.716  12.935  1.00 23.69      A      
ATOM    559  N   LEU    70      -1.574 -16.847  10.891  1.00 23.45      A      
ATOM    560  H   LEU    70      -2.251 -17.350  10.336  1.00  0.00      A      
ATOM    561  CA  LEU    70      -0.854 -15.723  10.260  1.00 23.30      A      
ATOM    562  HA  LEU    70       0.119 -16.128   9.983  1.00  0.00      A      
ATOM    563  CB  LEU    70      -1.620 -15.524   8.947  1.00 22.42      A      
ATOM    564  HB2 LEU    70      -2.683 -15.587   9.182  1.00  0.00      A      
ATOM    565  HB3 LEU    70      -1.525 -16.409   8.318  1.00  0.00      A      
ATOM    566  CG  LEU    70      -1.307 -14.201   8.305  1.00 22.44      A      
ATOM    567  HG  LEU    70      -1.262 -13.360   8.998  1.00  0.00      A      
ATOM    568  CD1 LEU    70      -0.048 -14.321   7.578  1.00 21.39      A      
ATOM    569 HD11 LEU    70       0.741 -14.644   8.257  1.00  0.00      A      
ATOM    570 HD12 LEU    70       0.203 -13.375   7.098  1.00  0.00      A      
ATOM    571 HD13 LEU    70      -0.093 -15.113   6.831  1.00  0.00      A      
ATOM    572  CD2 LEU    70      -2.450 -13.951   7.225  1.00 22.07      A      
ATOM    573 HD21 LEU    70      -2.488 -14.721   6.454  1.00  0.00      A      
ATOM    574 HD22 LEU    70      -2.265 -12.978   6.771  1.00  0.00      A      
ATOM    575 HD23 LEU    70      -3.404 -13.873   7.745  1.00  0.00      A      
ATOM    576  C   LEU    70      -0.665 -14.566  11.200  1.00 23.48      A      
ATOM    577  O   LEU    70       0.461 -14.102  11.435  1.00 23.04      A      
ATOM    578  N   GLU    71      -1.736 -14.045  11.844  1.00 24.26      A      
ATOM    579  H   GLU    71      -2.602 -14.502  11.596  1.00  0.00      A      
ATOM    580  CA  GLU    71      -1.698 -13.044  12.856  1.00 24.85      A      
ATOM    581  HA  GLU    71      -1.449 -12.049  12.487  1.00  0.00      A      
ATOM    582  CB  GLU    71      -3.159 -12.878  13.371  1.00 25.24      A      
ATOM    583  HB2 GLU    71      -3.206 -12.220  14.238  1.00  0.00      A      
ATOM    584  HB3 GLU    71      -3.577 -13.860  13.592  1.00  0.00      A      
ATOM    585  CG  GLU    71      -4.175 -12.273  12.392  1.00 26.12      A      
ATOM    586  HG2 GLU    71      -4.017 -12.578  11.358  1.00  0.00      A      
ATOM    587  HG3 GLU    71      -4.002 -11.214  12.588  1.00  0.00      A      
ATOM    588  CD  GLU    71      -5.638 -12.563  12.745  1.00 27.53      A      
ATOM    589  OE1 GLU    71      -6.511 -12.149  11.955  1.00 29.20      A      
ATOM    590  OE2 GLU    71      -5.891 -13.225  13.784  1.00 27.65      A      
ATOM    591  C   GLU    71      -0.844 -13.315  14.127  1.00 24.94      A      
ATOM    592  O   GLU    71      -0.298 -12.353  14.730  1.00 25.07      A      
ATOM    593  N   ALA    72      -0.934 -14.522  14.676  1.00 24.96      A      
ATOM    594  H   ALA    72      -1.587 -15.135  14.211  1.00  0.00      A      
ATOM    595  CA  ALA    72      -0.067 -14.952  15.742  1.00 25.51      A      
ATOM    596  HA  ALA    72      -0.188 -14.274  16.587  1.00  0.00      A      
ATOM    597  CB  ALA    72      -0.410 -16.341  16.228  1.00 24.18      A      
ATOM    598  HB1 ALA    72      -0.256 -17.147  15.511  1.00  0.00      A      
ATOM    599  HB2 ALA    72      -1.434 -16.338  16.600  1.00  0.00      A      
ATOM    600  HB3 ALA    72       0.219 -16.544  17.095  1.00  0.00      A      
ATOM    601  C   ALA    72       1.471 -14.856  15.262  1.00 25.59      A      
ATOM    602  O   ALA    72       2.302 -14.393  15.978  1.00 25.49      A      
ATOM    603  N   ARG    73       1.789 -15.368  14.109  1.00 25.77      A      
ATOM    604  H   ARG    73       1.041 -15.883  13.666  1.00  0.00      A      
ATOM    605  CA  ARG    73       3.101 -15.248  13.485  1.00 26.09      A      
ATOM    606  HA  ARG    73       3.909 -15.630  14.109  1.00  0.00      A      
ATOM    607  CB  ARG    73       3.094 -16.059  12.183  1.00 26.64      A      
ATOM    608  HB2 ARG    73       2.589 -15.459  11.427  1.00  0.00      A      
ATOM    609  HB3 ARG    73       2.537 -16.984  12.331  1.00  0.00      A      
ATOM    610  CG  ARG    73       4.529 -16.364  11.589  1.00 26.81      A      
ATOM    611  HG2 ARG    73       5.197 -16.661  12.397  1.00  0.00      A      
ATOM    612  HG3 ARG    73       4.834 -15.475  11.035  1.00  0.00      A      
ATOM    613  CD  ARG    73       4.564 -17.615  10.707  1.00 26.65      A      
ATOM    614  HD2 ARG    73       5.527 -17.661  10.198  1.00  0.00      A      
ATOM    615  HD3 ARG    73       3.824 -17.438   9.927  1.00  0.00      A      
ATOM    616  NE  ARG    73       4.291 -18.889  11.479  1.00 25.98      A      
ATOM    617  HE  ARG    73       4.084 -18.683  12.446  1.00  0.00      A      
ATOM    618  CZ  ARG    73       4.234 -20.120  10.950  1.00 26.06      A      
ATOM    619  NH1 ARG    73       4.332 -20.301   9.719  1.00 24.99      A      
ATOM    620 HH11 ARG    73       4.686 -19.585   9.102  1.00  0.00      A      
ATOM    621 HH12 ARG    73       4.177 -21.210   9.308  1.00  0.00      A      
ATOM    622  NH2 ARG    73       3.966 -21.163  11.669  1.00 23.93      A      
ATOM    623 HH21 ARG    73       4.196 -22.052  11.247  1.00  0.00      A      
ATOM    624 HH22 ARG    73       3.915 -21.122  12.676  1.00  0.00      A      
ATOM    625  C   ARG    73       3.521 -13.756  13.333  1.00 26.31      A      
ATOM    626  O   ARG    73       4.508 -13.260  13.860  1.00 26.14      A      
ATOM    627  N   MET    74       2.640 -12.941  12.847  1.00 26.05      A      
ATOM    628  H   MET    74       1.794 -13.244  12.386  1.00  0.00      A      
ATOM    629  CA  MET    74       2.896 -11.501  12.635  1.00 26.57      A      
ATOM    630  HA  MET    74       3.891 -11.556  12.193  1.00  0.00      A      
ATOM    631  CB  MET    74       1.851 -10.886  11.721  1.00 26.86      A      
ATOM    632  HB2 MET    74       2.020  -9.824  11.540  1.00  0.00      A      
ATOM    633  HB3 MET    74       0.881 -10.989  12.209  1.00  0.00      A      
ATOM    634  CG  MET    74       1.785 -11.281  10.235  1.00 27.25      A      
ATOM    635  HG2 MET    74       1.110 -10.661   9.646  1.00  0.00      A      
ATOM    636  HG3 MET    74       1.472 -12.324  10.177  1.00  0.00      A      
ATOM    637  SD  MET    74       3.429 -11.339   9.409  1.00 29.45      A      
ATOM    638  CE  MET    74       3.957  -9.637   9.704  1.00 27.75      A      
ATOM    639  HE1 MET    74       4.022  -9.353  10.755  1.00  0.00      A      
ATOM    640  HE2 MET    74       3.191  -8.943   9.357  1.00  0.00      A      
ATOM    641  HE3 MET    74       4.920  -9.376   9.265  1.00  0.00      A      
ATOM    642  C   MET    74       2.943 -10.660  13.954  1.00 26.61      A      
ATOM    643  O   MET    74       3.753  -9.779  14.068  1.00 26.51      A      
ATOM    644  N   ALA    75       2.202 -11.030  15.001  1.00 27.12      A      
ATOM    645  H   ALA    75       1.536 -11.776  14.856  1.00  0.00      A      
ATOM    646  CA  ALA    75       2.340 -10.461  16.300  1.00 27.49      A      
ATOM    647  HA  ALA    75       2.246  -9.376  16.244  1.00  0.00      A      
ATOM    648  CB  ALA    75       1.266 -10.939  17.222  1.00 26.67      A      
ATOM    649  HB1 ALA    75       1.581 -11.034  18.261  1.00  0.00      A      
ATOM    650  HB2 ALA    75       0.972 -11.913  16.830  1.00  0.00      A      
ATOM    651  HB3 ALA    75       0.417 -10.263  17.123  1.00  0.00      A      
ATOM    652  C   ALA    75       3.723 -10.679  16.923  1.00 27.92      A      
ATOM    653  O   ALA    75       4.386  -9.798  17.498  1.00 27.94      A      
ATOM    654  N   SER    76       4.243 -11.915  16.835  1.00 28.50      A      
ATOM    655  H   SER    76       3.702 -12.638  16.382  1.00  0.00      A      
ATOM    656  CA  SER    76       5.663 -12.177  17.157  1.00 29.07      A      
ATOM    657  HA  SER    76       5.881 -11.828  18.166  1.00  0.00      A      
ATOM    658  CB  SER    76       5.960 -13.626  17.060  1.00 29.23      A      
ATOM    659  HB2 SER    76       5.630 -14.078  16.125  1.00  0.00      A      
ATOM    660  HB3 SER    76       5.321 -14.090  17.812  1.00  0.00      A      
ATOM    661  OG  SER    76       7.265 -13.884  17.369  1.00 29.10      A      
ATOM    662  HG  SER    76       7.251 -14.275  18.245  1.00  0.00      A      
ATOM    663  C   SER    76       6.647 -11.357  16.348  1.00 29.80      A      
ATOM    664  O   SER    76       7.590 -10.739  16.887  1.00 30.08      A      
ATOM    665  N   LEU    77       6.536 -11.330  15.037  1.00 29.43      A      
ATOM    666  H   LEU    77       5.716 -11.700  14.578  1.00  0.00      A      
ATOM    667  CA  LEU    77       7.501 -10.732  14.112  1.00 30.06      A      
ATOM    668  HA  LEU    77       8.498 -11.141  14.277  1.00  0.00      A      
ATOM    669  CB  LEU    77       7.144 -11.018  12.601  1.00 29.70      A      
ATOM    670  HB2 LEU    77       7.795 -10.424  11.960  1.00  0.00      A      
ATOM    671  HB3 LEU    77       6.117 -10.696  12.428  1.00  0.00      A      
ATOM    672  CG  LEU    77       7.231 -12.472  12.135  1.00 29.55      A      
ATOM    673  HG  LEU    77       6.623 -13.185  12.691  1.00  0.00      A      
ATOM    674  CD1 LEU    77       6.621 -12.542  10.737  1.00 28.97      A      
ATOM    675 HD11 LEU    77       6.487 -13.614  10.589  1.00  0.00      A      
ATOM    676 HD12 LEU    77       7.356 -12.133  10.044  1.00  0.00      A      
ATOM    677 HD13 LEU    77       5.650 -12.049  10.689  1.00  0.00      A      
ATOM    678  CD2 LEU    77       8.671 -13.147  12.269  1.00 29.31      A      
ATOM    679 HD21 LEU    77       9.292 -12.715  11.484  1.00  0.00      A      
ATOM    680 HD22 LEU    77       8.647 -14.224  12.099  1.00  0.00      A      
ATOM    681 HD23 LEU    77       8.979 -13.063  13.311  1.00  0.00      A      
ATOM    682  C   LEU    77       7.597  -9.161  14.327  1.00 30.76      A      
ATOM    683  O   LEU    77       8.716  -8.653  14.308  1.00 30.16      A      
ATOM    684  N   GLU    78       6.455  -8.483  14.412  1.00 31.25      A      
ATOM    685  H   GLU    78       5.567  -8.946  14.540  1.00  0.00      A      
ATOM    686  CA  GLU    78       6.473  -7.031  14.672  1.00 32.03      A      
ATOM    687  HA  GLU    78       7.336  -6.601  14.163  1.00  0.00      A      
ATOM    688  CB  GLU    78       5.139  -6.396  14.244  1.00 32.50      A      
ATOM    689  HB2 GLU    78       5.005  -5.452  14.773  1.00  0.00      A      
ATOM    690  HB3 GLU    78       4.334  -6.981  14.687  1.00  0.00      A      
ATOM    691  CG  GLU    78       4.922  -6.178  12.762  1.00 34.88      A      
ATOM    692  HG2 GLU    78       3.858  -6.023  12.583  1.00  0.00      A      
ATOM    693  HG3 GLU    78       5.206  -7.071  12.205  1.00  0.00      A      
ATOM    694  CD  GLU    78       5.726  -4.989  12.178  1.00 34.79      A      
ATOM    695  OE1 GLU    78       6.662  -4.567  12.915  1.00 35.40      A      
ATOM    696  OE2 GLU    78       5.506  -4.560  11.014  1.00 35.11      A      
ATOM    697  C   GLU    78       6.580  -6.638  16.149  1.00 31.90      A      
ATOM    698  O   GLU    78       6.814  -5.476  16.550  1.00 32.19      A      
ATOM    699  N   GLY    79       6.561  -7.652  16.996  1.00 31.80      A      
ATOM    700  H   GLY    79       6.213  -8.536  16.651  1.00  0.00      A      
ATOM    701  CA  GLY    79       6.822  -7.570  18.430  1.00 32.04      A      
ATOM    702  HA2 GLY    79       7.588  -6.838  18.686  1.00  0.00      A      
ATOM    703  HA3 GLY    79       7.231  -8.540  18.713  1.00  0.00      A      
ATOM    704  C   GLY    79       5.632  -7.169  19.293  1.00 32.44      A      
ATOM    705  O   GLY    79       5.811  -7.006  20.505  1.00 32.36      A      
ATOM    706  N   GLY    80       4.423  -7.122  18.836  1.00 32.10      A      
ATOM    707  H   GLY    80       4.271  -7.193  17.840  1.00  0.00      A      
ATOM    708  CA  GLY    80       3.218  -6.868  19.564  1.00 31.60      A      
ATOM    709  HA2 GLY    80       2.584  -6.605  18.717  1.00  0.00      A      
ATOM    710  HA3 GLY    80       3.328  -6.004  20.220  1.00  0.00      A      
ATOM    711  C   GLY    80       2.579  -8.014  20.260  1.00 31.71      A      
ATOM    712  O   GLY    80       3.041  -9.132  20.218  1.00 32.20      A      
ATOM    713  N   GLU    81       1.475  -7.707  20.933  1.00 31.72      A      
ATOM    714  H   GLU    81       1.086  -6.788  20.778  1.00  0.00      A      
ATOM    715  CA  GLU    81       0.829  -8.799  21.745  1.00 31.83      A      
ATOM    716  HA  GLU    81       1.663  -9.433  22.047  1.00  0.00      A      
ATOM    717  CB  GLU    81       0.117  -8.184  23.004  1.00 33.28      A      
ATOM    718  HB2 GLU    81      -0.267  -7.181  22.814  1.00  0.00      A      
ATOM    719  HB3 GLU    81       0.841  -8.063  23.811  1.00  0.00      A      
ATOM    720  CG  GLU    81      -1.021  -8.940  23.604  1.00 34.94      A      
ATOM    721  HG2 GLU    81      -0.780  -9.995  23.733  1.00  0.00      A      
ATOM    722  HG3 GLU    81      -1.823  -9.012  22.869  1.00  0.00      A      
ATOM    723  CD  GLU    81      -1.615  -8.439  24.953  1.00 36.14      A      
ATOM    724  OE1 GLU    81      -1.965  -7.242  24.989  1.00 37.50      A      
ATOM    725  OE2 GLU    81      -1.687  -9.207  25.930  1.00 35.28      A      
ATOM    726  C   GLU    81      -0.024  -9.635  20.760  1.00 31.38      A      
ATOM    727  O   GLU    81       0.079 -10.877  20.883  1.00 30.78      A      
ATOM    728  N   ALA    82      -0.843  -9.002  19.908  1.00 30.34      A      
ATOM    729  H   ALA    82      -0.854  -7.998  20.021  1.00  0.00      A      
ATOM    730  CA  ALA    82      -1.933  -9.547  19.059  1.00 29.77      A      
ATOM    731  HA  ALA    82      -1.529 -10.484  18.676  1.00  0.00      A      
ATOM    732  CB  ALA    82      -3.191  -9.697  19.957  1.00 29.54      A      
ATOM    733  HB1 ALA    82      -3.010 -10.163  20.925  1.00  0.00      A      
ATOM    734  HB2 ALA    82      -3.954 -10.247  19.407  1.00  0.00      A      
ATOM    735  HB3 ALA    82      -3.678  -8.722  19.976  1.00  0.00      A      
ATOM    736  C   ALA    82      -2.114  -8.733  17.757  1.00 28.96      A      
ATOM    737  O   ALA    82      -1.338  -7.784  17.485  1.00 28.82      A      
ATOM    738  N   GLY    83      -2.850  -9.288  16.823  1.00 28.95      A      
ATOM    739  H   GLY    83      -3.387 -10.115  17.044  1.00  0.00      A      
ATOM    740  CA  GLY    83      -2.995  -8.682  15.437  1.00 27.76      A      
ATOM    741  HA2 GLY    83      -2.141  -9.010  14.843  1.00  0.00      A      
ATOM    742  HA3 GLY    83      -2.833  -7.608  15.526  1.00  0.00      A      
ATOM    743  C   GLY    83      -4.241  -9.040  14.674  1.00 27.69      A      
ATOM    744  O   GLY    83      -5.170  -9.578  15.221  1.00 27.08      A      
ATOM    745  N   LEU    84      -4.153  -8.683  13.422  1.00 26.82      A      
ATOM    746  H   LEU    84      -3.373  -8.072  13.229  1.00  0.00      A      
ATOM    747  CA  LEU    84      -5.183  -8.752  12.434  1.00 26.51      A      
ATOM    748  HA  LEU    84      -5.546  -9.760  12.634  1.00  0.00      A      
ATOM    749  CB  LEU    84      -6.290  -7.673  12.704  1.00 26.12      A      
ATOM    750  HB2 LEU    84      -5.879  -6.690  12.475  1.00  0.00      A      
ATOM    751  HB3 LEU    84      -6.548  -7.740  13.761  1.00  0.00      A      
ATOM    752  CG  LEU    84      -7.573  -7.778  11.878  1.00 26.37      A      
ATOM    753  HG  LEU    84      -7.429  -7.787  10.797  1.00  0.00      A      
ATOM    754  CD1 LEU    84      -8.224  -9.108  12.342  1.00 26.62      A      
ATOM    755 HD11 LEU    84      -9.257  -9.164  12.001  1.00  0.00      A      
ATOM    756 HD12 LEU    84      -8.220  -9.102  13.432  1.00  0.00      A      
ATOM    757 HD13 LEU    84      -7.732 -10.020  12.002  1.00  0.00      A      
ATOM    758  CD2 LEU    84      -8.449  -6.635  12.158  1.00 26.15      A      
ATOM    759 HD21 LEU    84      -9.419  -6.804  11.690  1.00  0.00      A      
ATOM    760 HD22 LEU    84      -8.043  -5.690  11.798  1.00  0.00      A      
ATOM    761 HD23 LEU    84      -8.676  -6.608  13.223  1.00  0.00      A      
ATOM    762  C   LEU    84      -4.721  -8.801  10.980  1.00 26.03      A      
ATOM    763  O   LEU    84      -4.039  -7.881  10.457  1.00 25.62      A      
ATOM    764  N   ALA    85      -5.266  -9.781  10.226  1.00 25.63      A      
ATOM    765  H   ALA    85      -5.645 -10.550  10.759  1.00  0.00      A      
ATOM    766  CA  ALA    85      -5.164  -9.869   8.782  1.00 25.77      A      
ATOM    767  HA  ALA    85      -4.321  -9.217   8.555  1.00  0.00      A      
ATOM    768  CB  ALA    85      -4.718 -11.328   8.499  1.00 24.80      A      
ATOM    769  HB1 ALA    85      -4.341 -11.375   7.477  1.00  0.00      A      
ATOM    770  HB2 ALA    85      -5.647 -11.894   8.559  1.00  0.00      A      
ATOM    771  HB3 ALA    85      -3.884 -11.742   9.065  1.00  0.00      A      
ATOM    772  C   ALA    85      -6.487  -9.486   7.963  1.00 25.10      A      
ATOM    773  O   ALA    85      -7.539  -9.490   8.570  1.00 25.62      A      
ATOM    774  N   LEU    86      -6.245  -8.848   6.803  1.00 24.94      A      
ATOM    775  H   LEU    86      -5.258  -8.848   6.590  1.00  0.00      A      
ATOM    776  CA  LEU    86      -7.173  -8.237   5.899  1.00 24.73      A      
ATOM    777  HA  LEU    86      -8.147  -8.717   5.994  1.00  0.00      A      
ATOM    778  CB  LEU    86      -7.297  -6.753   6.275  1.00 24.80      A      
ATOM    779  HB2 LEU    86      -8.049  -6.372   5.585  1.00  0.00      A      
ATOM    780  HB3 LEU    86      -6.364  -6.212   6.116  1.00  0.00      A      
ATOM    781  CG  LEU    86      -7.744  -6.380   7.715  1.00 25.27      A      
ATOM    782  HG  LEU    86      -8.206  -7.300   8.072  1.00  0.00      A      
ATOM    783  CD1 LEU    86      -6.519  -5.962   8.682  1.00 24.96      A      
ATOM    784 HD11 LEU    86      -6.117  -4.978   8.441  1.00  0.00      A      
ATOM    785 HD12 LEU    86      -5.754  -6.736   8.612  1.00  0.00      A      
ATOM    786 HD13 LEU    86      -6.699  -5.980   9.756  1.00  0.00      A      
ATOM    787  CD2 LEU    86      -8.729  -5.242   7.881  1.00 25.99      A      
ATOM    788 HD21 LEU    86      -9.496  -5.293   7.109  1.00  0.00      A      
ATOM    789 HD22 LEU    86      -8.204  -4.288   7.831  1.00  0.00      A      
ATOM    790 HD23 LEU    86      -9.209  -5.224   8.860  1.00  0.00      A      
ATOM    791  C   LEU    86      -6.902  -8.421   4.358  1.00 24.64      A      
ATOM    792  O   LEU    86      -5.763  -8.700   3.965  1.00 23.97      A      
ATOM    793  N   ALA    87      -7.921  -8.119   3.545  1.00 24.07      A      
ATOM    794  H   ALA    87      -8.726  -7.851   4.092  1.00  0.00      A      
ATOM    795  CA  ALA    87      -7.984  -8.338   2.110  1.00 24.63      A      
ATOM    796  HA  ALA    87      -7.855  -9.398   1.889  1.00  0.00      A      
ATOM    797  CB  ALA    87      -9.250  -7.766   1.486  1.00 24.71      A      
ATOM    798  HB1 ALA    87      -9.326  -8.066   0.441  1.00  0.00      A      
ATOM    799  HB2 ALA    87      -9.100  -6.696   1.342  1.00  0.00      A      
ATOM    800  HB3 ALA    87     -10.197  -7.957   1.990  1.00  0.00      A      
ATOM    801  C   ALA    87      -6.837  -7.572   1.352  1.00 25.04      A      
ATOM    802  O   ALA    87      -6.472  -7.887   0.253  1.00 24.64      A      
ATOM    803  N   SER    88      -6.360  -6.472   1.959  1.00 24.32      A      
ATOM    804  H   SER    88      -6.696  -6.206   2.874  1.00  0.00      A      
ATOM    805  CA  SER    88      -5.304  -5.552   1.413  1.00 24.58      A      
ATOM    806  HA  SER    88      -4.401  -6.079   1.105  1.00  0.00      A      
ATOM    807  CB  SER    88      -5.773  -4.661   0.203  1.00 24.92      A      
ATOM    808  HB2 SER    88      -6.134  -5.407  -0.505  1.00  0.00      A      
ATOM    809  HB3 SER    88      -4.973  -4.088  -0.266  1.00  0.00      A      
ATOM    810  OG  SER    88      -6.855  -3.778   0.630  1.00 25.54      A      
ATOM    811  HG  SER    88      -7.571  -4.031   0.043  1.00  0.00      A      
ATOM    812  C   SER    88      -4.737  -4.519   2.379  1.00 24.95      A      
ATOM    813  O   SER    88      -5.315  -4.303   3.396  1.00 24.91      A      
ATOM    814  N   GLY    89      -3.620  -3.840   2.150  1.00 24.86      A      
ATOM    815  H   GLY    89      -3.177  -3.992   1.255  1.00  0.00      A      
ATOM    816  CA  GLY    89      -2.993  -2.796   2.968  1.00 25.57      A      
ATOM    817  HA2 GLY    89      -2.047  -2.500   2.513  1.00  0.00      A      
ATOM    818  HA3 GLY    89      -2.751  -3.209   3.947  1.00  0.00      A      
ATOM    819  C   GLY    89      -3.816  -1.586   3.170  1.00 26.61      A      
ATOM    820  O   GLY    89      -3.758  -1.098   4.272  1.00 25.99      A      
ATOM    821  N   MET    90      -4.562  -1.076   2.162  1.00 26.62      A      
ATOM    822  H   MET    90      -4.502  -1.596   1.298  1.00  0.00      A      
ATOM    823  CA  MET    90      -5.624  -0.117   2.315  1.00 27.91      A      
ATOM    824  HA  MET    90      -5.186   0.728   2.845  1.00  0.00      A      
ATOM    825  CB  MET    90      -6.227   0.383   0.970  1.00 28.72      A      
ATOM    826  HB2 MET    90      -7.192   0.858   1.152  1.00  0.00      A      
ATOM    827  HB3 MET    90      -6.483  -0.467   0.337  1.00  0.00      A      
ATOM    828  CG  MET    90      -5.276   1.419   0.279  1.00 30.95      A      
ATOM    829  HG2 MET    90      -5.721   1.691  -0.677  1.00  0.00      A      
ATOM    830  HG3 MET    90      -4.301   0.938   0.202  1.00  0.00      A      
ATOM    831  SD  MET    90      -5.134   2.972   1.167  1.00 33.91      A      
ATOM    832  CE  MET    90      -6.766   3.733   0.905  1.00 31.61      A      
ATOM    833  HE1 MET    90      -7.565   3.081   1.257  1.00  0.00      A      
ATOM    834  HE2 MET    90      -7.039   3.931  -0.131  1.00  0.00      A      
ATOM    835  HE3 MET    90      -6.775   4.674   1.455  1.00  0.00      A      
ATOM    836  C   MET    90      -6.797  -0.730   3.125  1.00 27.53      A      
ATOM    837  O   MET    90      -7.440  -0.042   3.887  1.00 27.82      A      
ATOM    838  N   GLY    91      -7.010  -2.020   3.088  1.00 27.11      A      
ATOM    839  H   GLY    91      -6.440  -2.589   2.479  1.00  0.00      A      
ATOM    840  CA  GLY    91      -7.899  -2.677   4.044  1.00 27.03      A      
ATOM    841  HA2 GLY    91      -7.893  -3.747   3.834  1.00  0.00      A      
ATOM    842  HA3 GLY    91      -8.913  -2.283   3.979  1.00  0.00      A      
ATOM    843  C   GLY    91      -7.432  -2.417   5.458  1.00 26.88      A      
ATOM    844  O   GLY    91      -8.271  -2.076   6.288  1.00 26.94      A      
ATOM    845  N   ALA    92      -6.159  -2.518   5.753  1.00 26.84      A      
ATOM    846  H   ALA    92      -5.499  -2.715   5.015  1.00  0.00      A      
ATOM    847  CA  ALA    92      -5.612  -2.342   7.091  1.00 26.77      A      
ATOM    848  HA  ALA    92      -6.285  -2.849   7.783  1.00  0.00      A      
ATOM    849  CB  ALA    92      -4.323  -3.097   7.173  1.00 26.71      A      
ATOM    850  HB1 ALA    92      -4.441  -4.046   6.650  1.00  0.00      A      
ATOM    851  HB2 ALA    92      -4.070  -3.262   8.220  1.00  0.00      A      
ATOM    852  HB3 ALA    92      -3.476  -2.550   6.757  1.00  0.00      A      
ATOM    853  C   ALA    92      -5.559  -0.817   7.439  1.00 26.98      A      
ATOM    854  O   ALA    92      -5.996  -0.448   8.524  1.00 27.43      A      
ATOM    855  N   ILE    93      -5.158   0.054   6.476  1.00 26.57      A      
ATOM    856  H   ILE    93      -4.716  -0.217   5.609  1.00  0.00      A      
ATOM    857  CA  ILE    93      -5.194   1.586   6.726  1.00 26.92      A      
ATOM    858  HA  ILE    93      -4.607   1.722   7.635  1.00  0.00      A      
ATOM    859  CB  ILE    93      -4.582   2.348   5.603  1.00 26.75      A      
ATOM    860  HB  ILE    93      -5.103   2.029   4.700  1.00  0.00      A      
ATOM    861  CG2 ILE    93      -4.995   3.853   5.609  1.00 28.04      A      
ATOM    862 HG21 ILE    93      -4.910   4.407   6.544  1.00  0.00      A      
ATOM    863 HG22 ILE    93      -6.037   3.921   5.295  1.00  0.00      A      
ATOM    864 HG23 ILE    93      -4.527   4.520   4.885  1.00  0.00      A      
ATOM    865  CG1 ILE    93      -3.060   2.067   5.479  1.00 27.82      A      
ATOM    866 HG12 ILE    93      -2.879   0.995   5.559  1.00  0.00      A      
ATOM    867 HG13 ILE    93      -2.452   2.658   6.164  1.00  0.00      A      
ATOM    868  CD1 ILE    93      -2.475   2.471   4.171  1.00 27.07      A      
ATOM    869 HD11 ILE    93      -1.407   2.256   4.145  1.00  0.00      A      
ATOM    870 HD12 ILE    93      -2.733   3.481   3.850  1.00  0.00      A      
ATOM    871 HD13 ILE    93      -2.951   1.890   3.381  1.00  0.00      A      
ATOM    872  C   ILE    93      -6.624   1.961   7.069  1.00 26.89      A      
ATOM    873  O   ILE    93      -6.955   2.454   8.178  1.00 26.41      A      
ATOM    874  N   THR    94      -7.563   1.679   6.165  1.00 26.04      A      
ATOM    875  H   THR    94      -7.343   1.105   5.364  1.00  0.00      A      
ATOM    876  CA  THR    94      -8.962   2.121   6.333  1.00 25.90      A      
ATOM    877  HA  THR    94      -8.876   3.194   6.504  1.00  0.00      A      
ATOM    878  CB  THR    94      -9.920   1.904   5.046  1.00 25.62      A      
ATOM    879  HB  THR    94     -10.966   2.095   5.284  1.00  0.00      A      
ATOM    880  CG2 THR    94      -9.568   2.802   3.889  1.00 24.69      A      
ATOM    881 HG21 THR    94      -9.680   3.868   4.085  1.00  0.00      A      
ATOM    882 HG22 THR    94     -10.277   2.653   3.075  1.00  0.00      A      
ATOM    883 HG23 THR    94      -8.524   2.693   3.598  1.00  0.00      A      
ATOM    884  OG1 THR    94      -9.952   0.567   4.639  1.00 24.20      A      
ATOM    885  HG1 THR    94      -9.082   0.437   4.256  1.00  0.00      A      
ATOM    886  C   THR    94      -9.672   1.510   7.480  1.00 26.25      A      
ATOM    887  O   THR    94     -10.383   2.253   8.228  1.00 26.35      A      
ATOM    888  N   SER    95      -9.511   0.262   7.919  1.00 26.34      A      
ATOM    889  H   SER    95      -8.972  -0.355   7.328  1.00  0.00      A      
ATOM    890  CA  SER    95     -10.179  -0.369   9.082  1.00 27.20      A      
ATOM    891  HA  SER    95     -11.265  -0.284   9.029  1.00  0.00      A      
ATOM    892  CB  SER    95      -9.818  -1.895   9.115  1.00 27.10      A      
ATOM    893  HB2 SER    95     -10.237  -2.380   8.233  1.00  0.00      A      
ATOM    894  HB3 SER    95     -10.257  -2.360   9.998  1.00  0.00      A      
ATOM    895  OG  SER    95      -8.394  -2.053   9.109  1.00 28.71      A      
ATOM    896  HG  SER    95      -8.171  -2.236   8.193  1.00  0.00      A      
ATOM    897  C   SER    95      -9.686   0.308  10.366  1.00 27.43      A      
ATOM    898  O   SER    95     -10.422   0.600  11.288  1.00 27.28      A      
ATOM    899  N   THR    96      -8.391   0.624  10.384  1.00 27.49      A      
ATOM    900  H   THR    96      -7.901   0.429   9.523  1.00  0.00      A      
ATOM    901  CA  THR    96      -7.641   1.287  11.479  1.00 28.29      A      
ATOM    902  HA  THR    96      -7.699   0.795  12.450  1.00  0.00      A      
ATOM    903  CB  THR    96      -6.140   1.112  11.255  1.00 27.71      A      
ATOM    904  HB  THR    96      -5.861   1.566  10.304  1.00  0.00      A      
ATOM    905  CG2 THR    96      -5.243   1.620  12.399  1.00 28.00      A      
ATOM    906 HG21 THR    96      -4.208   1.298  12.291  1.00  0.00      A      
ATOM    907 HG22 THR    96      -5.646   1.136  13.289  1.00  0.00      A      
ATOM    908 HG23 THR    96      -5.207   2.709  12.389  1.00  0.00      A      
ATOM    909  OG1 THR    96      -5.903  -0.251  11.155  1.00 26.39      A      
ATOM    910  HG1 THR    96      -5.860  -0.428  10.212  1.00  0.00      A      
ATOM    911  C   THR    96      -8.124   2.693  11.660  1.00 28.77      A      
ATOM    912  O   THR    96      -8.524   3.070  12.747  1.00 28.96      A      
ATOM    913  N   LEU    97      -8.170   3.510  10.650  1.00 29.27      A      
ATOM    914  H   LEU    97      -7.872   3.233   9.725  1.00  0.00      A      
ATOM    915  CA  LEU    97      -8.698   4.836  10.679  1.00 30.40      A      
ATOM    916  HA  LEU    97      -8.247   5.335  11.536  1.00  0.00      A      
ATOM    917  CB  LEU    97      -8.270   5.634   9.433  1.00 30.02      A      
ATOM    918  HB2 LEU    97      -8.692   6.636   9.512  1.00  0.00      A      
ATOM    919  HB3 LEU    97      -8.887   5.315   8.593  1.00  0.00      A      
ATOM    920  CG  LEU    97      -6.749   5.664   9.173  1.00 29.37      A      
ATOM    921  HG  LEU    97      -6.334   4.661   9.073  1.00  0.00      A      
ATOM    922  CD1 LEU    97      -6.507   6.478   7.872  1.00 29.47      A      
ATOM    923 HD11 LEU    97      -5.457   6.566   7.593  1.00  0.00      A      
ATOM    924 HD12 LEU    97      -7.011   7.439   7.978  1.00  0.00      A      
ATOM    925 HD13 LEU    97      -6.952   5.913   7.054  1.00  0.00      A      
ATOM    926  CD2 LEU    97      -5.989   6.192  10.357  1.00 29.34      A      
ATOM    927 HD21 LEU    97      -6.141   5.518  11.201  1.00  0.00      A      
ATOM    928 HD22 LEU    97      -6.324   7.167  10.712  1.00  0.00      A      
ATOM    929 HD23 LEU    97      -4.967   6.426  10.060  1.00  0.00      A      
ATOM    930  C   LEU    97     -10.165   4.830  10.980  1.00 31.10      A      
ATOM    931  O   LEU    97     -10.588   5.543  11.903  1.00 31.86      A      
ATOM    932  N   TRP    98     -11.042   4.048  10.323  1.00 30.98      A      
ATOM    933  H   TRP    98     -10.706   3.738   9.422  1.00  0.00      A      
ATOM    934  CA  TRP    98     -12.475   3.992  10.769  1.00 31.34      A      
ATOM    935  HA  TRP    98     -12.773   5.040  10.804  1.00  0.00      A      
ATOM    936  CB  TRP    98     -13.433   3.390   9.713  1.00 31.32      A      
ATOM    937  HB2 TRP    98     -14.466   3.453  10.055  1.00  0.00      A      
ATOM    938  HB3 TRP    98     -13.339   2.306   9.782  1.00  0.00      A      
ATOM    939  CG  TRP    98     -13.256   3.870   8.288  1.00 32.26      A      
ATOM    940  CD1 TRP    98     -13.056   3.019   7.214  1.00 31.91      A      
ATOM    941  HD1 TRP    98     -12.827   1.969   7.317  1.00  0.00      A      
ATOM    942  NE1 TRP    98     -13.110   3.741   6.068  1.00 31.81      A      
ATOM    943  HE1 TRP    98     -13.039   3.289   5.167  1.00  0.00      A      
ATOM    944  CE2 TRP    98     -13.373   5.079   6.313  1.00 32.22      A      
ATOM    945  CZ2 TRP    98     -13.598   6.149   5.446  1.00 32.24      A      
ATOM    946  HZ2 TRP    98     -13.660   5.911   4.395  1.00  0.00      A      
ATOM    947  CH2 TRP    98     -13.805   7.412   5.964  1.00 33.00      A      
ATOM    948  HH2 TRP    98     -13.969   8.238   5.287  1.00  0.00      A      
ATOM    949  CZ3 TRP    98     -13.896   7.606   7.364  1.00 32.40      A      
ATOM    950  HZ3 TRP    98     -13.974   8.595   7.791  1.00  0.00      A      
ATOM    951  CE3 TRP    98     -13.824   6.494   8.202  1.00 32.27      A      
ATOM    952  HE3 TRP    98     -13.856   6.534   9.281  1.00  0.00      A      
ATOM    953  CD2 TRP    98     -13.445   5.201   7.733  1.00 32.04      A      
ATOM    954  C   TRP    98     -12.750   3.407  12.113  1.00 31.00      A      
ATOM    955  O   TRP    98     -13.763   3.808  12.736  1.00 30.63      A      
ATOM    956  N   THR    99     -11.822   2.605  12.673  1.00 30.91      A      
ATOM    957  H   THR    99     -11.051   2.173  12.184  1.00  0.00      A      
ATOM    958  CA  THR    99     -11.900   2.245  14.083  1.00 31.33      A      
ATOM    959  HA  THR    99     -12.947   2.063  14.325  1.00  0.00      A      
ATOM    960  CB  THR    99     -11.000   1.050  14.528  1.00 31.35      A      
ATOM    961  HB  THR    99      -9.937   1.286  14.499  1.00  0.00      A      
ATOM    962  CG2 THR    99     -11.482   0.630  15.931  1.00 31.32      A      
ATOM    963 HG21 THR    99     -11.063  -0.327  16.241  1.00  0.00      A      
ATOM    964 HG22 THR    99     -12.562   0.662  16.075  1.00  0.00      A      
ATOM    965 HG23 THR    99     -11.190   1.332  16.712  1.00  0.00      A      
ATOM    966  OG1 THR    99     -11.314  -0.030  13.775  1.00 31.59      A      
ATOM    967  HG1 THR    99     -10.848   0.174  12.960  1.00  0.00      A      
ATOM    968  C   THR    99     -11.572   3.469  15.016  1.00 31.93      A      
ATOM    969  O   THR    99     -12.307   3.779  15.938  1.00 32.38      A      
ATOM    970  N   LEU   100     -10.449   4.182  14.767  1.00 32.40      A      
ATOM    971  H   LEU   100      -9.882   3.919  13.974  1.00  0.00      A      
ATOM    972  CA  LEU   100      -9.744   5.017  15.761  1.00 33.41      A      
ATOM    973  HA  LEU   100      -9.803   4.431  16.679  1.00  0.00      A      
ATOM    974  CB  LEU   100      -8.298   5.090  15.296  1.00 34.18      A      
ATOM    975  HB2 LEU   100      -7.711   5.885  15.756  1.00  0.00      A      
ATOM    976  HB3 LEU   100      -8.221   5.188  14.213  1.00  0.00      A      
ATOM    977  CG  LEU   100      -7.459   3.867  15.516  1.00 35.58      A      
ATOM    978  HG  LEU   100      -8.045   2.979  15.276  1.00  0.00      A      
ATOM    979  CD1 LEU   100      -6.126   3.959  14.863  1.00 35.88      A      
ATOM    980 HD11 LEU   100      -5.533   4.751  15.318  1.00  0.00      A      
ATOM    981 HD12 LEU   100      -6.181   4.118  13.786  1.00  0.00      A      
ATOM    982 HD13 LEU   100      -5.600   3.008  14.943  1.00  0.00      A      
ATOM    983  CD2 LEU   100      -7.156   3.742  16.986  1.00 35.31      A      
ATOM    984 HD21 LEU   100      -8.074   3.537  17.537  1.00  0.00      A      
ATOM    985 HD22 LEU   100      -6.857   4.686  17.441  1.00  0.00      A      
ATOM    986 HD23 LEU   100      -6.482   2.906  17.174  1.00  0.00      A      
ATOM    987  C   LEU   100     -10.414   6.422  15.904  1.00 33.19      A      
ATOM    988  O   LEU   100     -10.253   6.963  16.965  1.00 33.13      A      
ATOM    989  N   LEU   101     -10.968   6.946  14.832  1.00 33.20      A      
ATOM    990  H   LEU   101     -10.923   6.371  14.003  1.00  0.00      A      
ATOM    991  CA  LEU   101     -11.447   8.336  14.711  1.00 32.72      A      
ATOM    992  HA  LEU   101     -11.093   9.012  15.489  1.00  0.00      A      
ATOM    993  CB  LEU   101     -10.844   8.825  13.374  1.00 31.80      A      
ATOM    994  HB2 LEU   101     -11.348   9.722  13.014  1.00  0.00      A      
ATOM    995  HB3 LEU   101     -11.066   8.096  12.595  1.00  0.00      A      
ATOM    996  CG  LEU   101      -9.339   9.159  13.491  1.00 31.92      A      
ATOM    997  HG  LEU   101      -8.923   8.421  14.178  1.00  0.00      A      
ATOM    998  CD1 LEU   101      -8.714   8.889  12.078  1.00 30.79      A      
ATOM    999 HD11 LEU   101      -9.020   7.879  11.809  1.00  0.00      A      
ATOM   1000 HD12 LEU   101      -7.633   8.964  12.193  1.00  0.00      A      
ATOM   1001 HD13 LEU   101      -9.142   9.640  11.415  1.00  0.00      A      
ATOM   1002  CD2 LEU   101      -8.964  10.499  14.063  1.00 31.06      A      
ATOM   1003 HD21 LEU   101      -9.566  10.742  14.939  1.00  0.00      A      
ATOM   1004 HD22 LEU   101      -9.167  11.249  13.299  1.00  0.00      A      
ATOM   1005 HD23 LEU   101      -7.883  10.546  14.200  1.00  0.00      A      
ATOM   1006  C   LEU   101     -12.933   8.483  14.528  1.00 33.12      A      
ATOM   1007  O   LEU   101     -13.606   7.530  14.070  1.00 32.91      A      
ATOM   1008  N   ARG   102     -13.601   9.628  14.947  1.00 33.51      A      
ATOM   1009  H   ARG   102     -13.056  10.340  15.413  1.00  0.00      A      
ATOM   1010  CA  ARG   102     -15.020   9.963  14.743  1.00 33.33      A      
ATOM   1011  HA  ARG   102     -15.457   9.408  13.912  1.00  0.00      A      
ATOM   1012  CB  ARG   102     -15.853   9.605  16.048  1.00 33.23      A      
ATOM   1013  HB2 ARG   102     -16.788  10.165  16.021  1.00  0.00      A      
ATOM   1014  HB3 ARG   102     -15.292   9.799  16.962  1.00  0.00      A      
ATOM   1015  CG  ARG   102     -16.212   8.181  16.147  1.00 32.55      A      
ATOM   1016  HG2 ARG   102     -16.809   8.084  17.054  1.00  0.00      A      
ATOM   1017  HG3 ARG   102     -15.311   7.568  16.167  1.00  0.00      A      
ATOM   1018  CD  ARG   102     -17.154   7.658  15.029  1.00 32.41      A      
ATOM   1019  HD2 ARG   102     -16.644   7.991  14.125  1.00  0.00      A      
ATOM   1020  HD3 ARG   102     -18.078   8.230  15.110  1.00  0.00      A      
ATOM   1021  NE  ARG   102     -17.487   6.277  15.167  1.00 31.41      A      
ATOM   1022  HE  ARG   102     -18.424   6.091  15.495  1.00  0.00      A      
ATOM   1023  CZ  ARG   102     -16.740   5.229  14.738  1.00 31.73      A      
ATOM   1024  NH1 ARG   102     -17.275   4.025  14.547  1.00 31.22      A      
ATOM   1025 HH11 ARG   102     -18.246   3.923  14.805  1.00  0.00      A      
ATOM   1026 HH12 ARG   102     -16.626   3.260  14.662  1.00  0.00      A      
ATOM   1027  NH2 ARG   102     -15.490   5.288  14.461  1.00 30.57      A      
ATOM   1028 HH21 ARG   102     -15.058   4.591  13.872  1.00  0.00      A      
ATOM   1029 HH22 ARG   102     -15.063   6.196  14.572  1.00  0.00      A      
ATOM   1030  C   ARG   102     -15.160  11.507  14.434  1.00 33.59      A      
ATOM   1031  O   ARG   102     -14.250  12.252  14.572  1.00 33.19      A      
ATOM   1032  N   PRO   103     -16.322  12.009  14.001  1.00 34.23      A      
ATOM   1033  CD  PRO   103     -17.562  11.316  13.668  1.00 33.93      A      
ATOM   1034  HD2 PRO   103     -18.065  10.991  14.578  1.00  0.00      A      
ATOM   1035  HD3 PRO   103     -17.346  10.396  13.125  1.00  0.00      A      
ATOM   1036  CG  PRO   103     -18.391  12.382  12.870  1.00 34.58      A      
ATOM   1037  HG2 PRO   103     -19.467  12.219  12.928  1.00  0.00      A      
ATOM   1038  HG3 PRO   103     -18.138  12.345  11.811  1.00  0.00      A      
ATOM   1039  CB  PRO   103     -17.928  13.673  13.444  1.00 35.16      A      
ATOM   1040  HB2 PRO   103     -18.285  13.837  14.460  1.00  0.00      A      
ATOM   1041  HB3 PRO   103     -18.111  14.577  12.864  1.00  0.00      A      
ATOM   1042  CA  PRO   103     -16.463  13.458  13.652  1.00 34.92      A      
ATOM   1043  HA  PRO   103     -15.926  13.590  12.712  1.00  0.00      A      
ATOM   1044  C   PRO   103     -15.961  14.480  14.724  1.00 35.49      A      
ATOM   1045  O   PRO   103     -16.184  14.234  15.918  1.00 35.60      A      
ATOM   1046  N   GLY   104     -15.122  15.408  14.346  1.00 36.37      A      
ATOM   1047  H   GLY   104     -14.952  15.514  13.357  1.00  0.00      A      
ATOM   1048  CA  GLY   104     -14.475  16.415  15.229  1.00 37.38      A      
ATOM   1049  HA2 GLY   104     -15.075  16.457  16.139  1.00  0.00      A      
ATOM   1050  HA3 GLY   104     -14.242  17.281  14.609  1.00  0.00      A      
ATOM   1051  C   GLY   104     -13.088  16.028  15.802  1.00 38.04      A      
ATOM   1052  O   GLY   104     -12.392  16.881  16.353  1.00 37.96      A      
ATOM   1053  N   ASP   105     -12.613  14.762  15.648  1.00 38.05      A      
ATOM   1054  H   ASP   105     -13.263  14.082  15.278  1.00  0.00      A      
ATOM   1055  CA  ASP   105     -11.221  14.351  15.913  1.00 38.33      A      
ATOM   1056  HA  ASP   105     -10.970  14.791  16.878  1.00  0.00      A      
ATOM   1057  CB  ASP   105     -11.078  12.862  16.140  1.00 38.12      A      
ATOM   1058  HB2 ASP   105     -10.088  12.673  16.556  1.00  0.00      A      
ATOM   1059  HB3 ASP   105     -11.155  12.255  15.238  1.00  0.00      A      
ATOM   1060  CG  ASP   105     -12.130  12.429  17.183  1.00 38.72      A      
ATOM   1061  OD1 ASP   105     -12.505  11.255  17.083  1.00 38.00      A      
ATOM   1062  OD2 ASP   105     -12.514  13.102  18.164  1.00 39.38      A      
ATOM   1063  C   ASP   105     -10.234  14.831  14.842  1.00 38.24      A      
ATOM   1064  O   ASP   105     -10.656  15.203  13.723  1.00 37.93      A      
ATOM   1065  N   GLU   106      -8.944  14.875  15.192  1.00 39.00      A      
ATOM   1066  H   GLU   106      -8.694  14.670  16.149  1.00  0.00      A      
ATOM   1067  CA  GLU   106      -7.945  15.454  14.334  1.00 39.87      A      
ATOM   1068  HA  GLU   106      -8.397  15.678  13.368  1.00  0.00      A      
ATOM   1069  CB  GLU   106      -7.608  16.918  14.817  1.00 40.90      A      
ATOM   1070  HB2 GLU   106      -7.148  16.738  15.789  1.00  0.00      A      
ATOM   1071  HB3 GLU   106      -8.521  17.495  14.961  1.00  0.00      A      
ATOM   1072  CG  GLU   106      -6.658  17.580  13.817  1.00 42.55      A      
ATOM   1073  HG2 GLU   106      -6.991  17.320  12.812  1.00  0.00      A      
ATOM   1074  HG3 GLU   106      -5.645  17.215  13.985  1.00  0.00      A      
ATOM   1075  CD  GLU   106      -6.715  19.068  14.130  1.00 43.78      A      
ATOM   1076  OE1 GLU   106      -6.483  19.562  15.279  1.00 44.46      A      
ATOM   1077  OE2 GLU   106      -6.818  19.842  13.199  1.00 44.24      A      
ATOM   1078  C   GLU   106      -6.769  14.513  14.057  1.00 39.46      A      
ATOM   1079  O   GLU   106      -6.311  13.873  14.983  1.00 39.46      A      
ATOM   1080  N   VAL   107      -6.323  14.390  12.778  1.00 39.06      A      
ATOM   1081  H   VAL   107      -6.789  14.930  12.063  1.00  0.00      A      
ATOM   1082  CA  VAL   107      -5.261  13.456  12.308  1.00 38.71      A      
ATOM   1083  HA  VAL   107      -5.012  12.950  13.241  1.00  0.00      A      
ATOM   1084  CB  VAL   107      -5.839  12.602  11.088  1.00 39.00      A      
ATOM   1085  HB  VAL   107      -6.063  13.216  10.216  1.00  0.00      A      
ATOM   1086  CG1 VAL   107      -4.886  11.501  10.682  1.00 38.73      A      
ATOM   1087 HG11 VAL   107      -5.323  10.871   9.908  1.00  0.00      A      
ATOM   1088 HG12 VAL   107      -4.781  10.837  11.541  1.00  0.00      A      
ATOM   1089 HG13 VAL   107      -3.879  11.874  10.496  1.00  0.00      A      
ATOM   1090  CG2 VAL   107      -7.150  11.982  11.511  1.00 38.66      A      
ATOM   1091 HG21 VAL   107      -7.040  11.465  12.464  1.00  0.00      A      
ATOM   1092 HG22 VAL   107      -7.428  11.292  10.714  1.00  0.00      A      
ATOM   1093 HG23 VAL   107      -7.889  12.739  11.775  1.00  0.00      A      
ATOM   1094  C   VAL   107      -4.103  14.239  11.814  1.00 38.64      A      
ATOM   1095  O   VAL   107      -4.204  15.048  10.851  1.00 38.79      A      
ATOM   1096  N   LEU   108      -2.942  13.987  12.394  1.00 38.46      A      
ATOM   1097  H   LEU   108      -2.874  13.213  13.040  1.00  0.00      A      
ATOM   1098  CA  LEU   108      -1.701  14.481  11.873  1.00 38.09      A      
ATOM   1099  HA  LEU   108      -1.697  15.405  11.296  1.00  0.00      A      
ATOM   1100  CB  LEU   108      -0.811  14.720  13.066  1.00 38.23      A      
ATOM   1101  HB2 LEU   108       0.125  15.034  12.605  1.00  0.00      A      
ATOM   1102  HB3 LEU   108      -0.639  13.779  13.588  1.00  0.00      A      
ATOM   1103  CG  LEU   108      -1.280  15.831  14.074  1.00 39.50      A      
ATOM   1104  HG  LEU   108      -1.940  15.415  14.835  1.00  0.00      A      
ATOM   1105  CD1 LEU   108      -0.061  16.285  14.914  1.00 39.67      A      
ATOM   1106 HD11 LEU   108       0.581  16.905  14.288  1.00  0.00      A      
ATOM   1107 HD12 LEU   108       0.498  15.422  15.275  1.00  0.00      A      
ATOM   1108 HD13 LEU   108      -0.363  16.788  15.832  1.00  0.00      A      
ATOM   1109  CD2 LEU   108      -1.947  17.120  13.457  1.00 39.39      A      
ATOM   1110 HD21 LEU   108      -1.206  17.522  12.765  1.00  0.00      A      
ATOM   1111 HD22 LEU   108      -2.182  17.888  14.194  1.00  0.00      A      
ATOM   1112 HD23 LEU   108      -2.858  16.813  12.944  1.00  0.00      A      
ATOM   1113  C   LEU   108      -1.106  13.441  10.859  1.00 37.47      A      
ATOM   1114  O   LEU   108      -0.385  12.476  11.190  1.00 37.25      A      
ATOM   1115  N   LEU   109      -1.412  13.650   9.581  1.00 37.09      A      
ATOM   1116  H   LEU   109      -1.599  14.637   9.476  1.00  0.00      A      
ATOM   1117  CA  LEU   109      -0.903  12.957   8.466  1.00 37.24      A      
ATOM   1118  HA  LEU   109      -0.967  11.872   8.550  1.00  0.00      A      
ATOM   1119  CB  LEU   109      -1.815  13.392   7.244  1.00 36.74      A      
ATOM   1120  HB2 LEU   109      -1.349  13.131   6.294  1.00  0.00      A      
ATOM   1121  HB3 LEU   109      -1.726  14.474   7.339  1.00  0.00      A      
ATOM   1122  CG  LEU   109      -3.360  13.071   7.245  1.00 36.27      A      
ATOM   1123  HG  LEU   109      -3.791  13.410   8.187  1.00  0.00      A      
ATOM   1124  CD1 LEU   109      -4.077  13.852   6.071  1.00 35.38      A      
ATOM   1125 HD11 LEU   109      -3.816  14.903   6.193  1.00  0.00      A      
ATOM   1126 HD12 LEU   109      -5.147  13.646   6.037  1.00  0.00      A      
ATOM   1127 HD13 LEU   109      -3.519  13.617   5.165  1.00  0.00      A      
ATOM   1128  CD2 LEU   109      -3.653  11.625   7.055  1.00 36.07      A      
ATOM   1129 HD21 LEU   109      -3.142  11.084   7.851  1.00  0.00      A      
ATOM   1130 HD22 LEU   109      -3.285  11.267   6.094  1.00  0.00      A      
ATOM   1131 HD23 LEU   109      -4.707  11.441   7.263  1.00  0.00      A      
ATOM   1132  C   LEU   109       0.551  13.313   8.173  1.00 37.65      A      
ATOM   1133  O   LEU   109       0.967  14.426   8.198  1.00 37.43      A      
ATOM   1134  N   GLY   110       1.380  12.306   7.883  1.00 38.11      A      
ATOM   1135  H   GLY   110       1.065  11.349   7.814  1.00  0.00      A      
ATOM   1136  CA  GLY   110       2.680  12.542   7.346  1.00 39.00      A      
ATOM   1137  HA2 GLY   110       3.047  11.536   7.141  1.00  0.00      A      
ATOM   1138  HA3 GLY   110       3.316  13.036   8.080  1.00  0.00      A      
ATOM   1139  C   GLY   110       2.732  13.367   6.033  1.00 40.03      A      
ATOM   1140  O   GLY   110       1.868  13.172   5.184  1.00 39.96      A      
ATOM   1141  N   ASN   111       3.674  14.277   6.037  1.00 41.33      A      
ATOM   1142  H   ASN   111       4.408  14.343   6.728  1.00  0.00      A      
ATOM   1143  CA  ASN   111       3.814  15.217   4.896  1.00 42.73      A      
ATOM   1144  HA  ASN   111       2.798  15.597   4.792  1.00  0.00      A      
ATOM   1145  CB  ASN   111       4.718  16.411   5.207  1.00 43.54      A      
ATOM   1146  HB2 ASN   111       4.378  16.866   6.137  1.00  0.00      A      
ATOM   1147  HB3 ASN   111       4.573  17.146   4.415  1.00  0.00      A      
ATOM   1148  CG  ASN   111       6.222  16.160   5.157  1.00 44.80      A      
ATOM   1149  OD1 ASN   111       6.740  15.066   5.338  1.00 45.46      A      
ATOM   1150  ND2 ASN   111       6.992  17.238   4.783  1.00 45.12      A      
ATOM   1151 HD21 ASN   111       6.403  17.996   4.471  1.00  0.00      A      
ATOM   1152 HD22 ASN   111       7.994  17.188   4.666  1.00  0.00      A      
ATOM   1153  C   ASN   111       4.184  14.524   3.536  1.00 43.36      A      
ATOM   1154  O   ASN   111       4.140  15.140   2.457  1.00 43.76      A      
ATOM   1155  N   THR   112       4.484  13.239   3.575  1.00 43.34      A      
ATOM   1156  H   THR   112       4.279  12.752   4.435  1.00  0.00      A      
ATOM   1157  CA  THR   112       4.838  12.491   2.363  1.00 43.61      A      
ATOM   1158  HA  THR   112       4.502  12.984   1.451  1.00  0.00      A      
ATOM   1159  CB  THR   112       6.355  12.321   2.256  1.00 43.79      A      
ATOM   1160  HB  THR   112       6.603  11.405   2.791  1.00  0.00      A      
ATOM   1161  CG2 THR   112       6.836  12.205   0.753  1.00 43.84      A      
ATOM   1162 HG21 THR   112       6.534  13.095   0.201  1.00  0.00      A      
ATOM   1163 HG22 THR   112       6.404  11.326   0.273  1.00  0.00      A      
ATOM   1164 HG23 THR   112       7.918  12.085   0.803  1.00  0.00      A      
ATOM   1165  OG1 THR   112       7.229  13.354   2.875  1.00 45.19      A      
ATOM   1166  HG1 THR   112       6.952  13.485   3.785  1.00  0.00      A      
ATOM   1167  C   THR   112       4.117  11.154   2.198  1.00 43.20      A      
ATOM   1168  O   THR   112       4.680  10.239   1.670  1.00 43.66      A      
ATOM   1169  N   LEU   113       2.812  11.089   2.551  1.00 42.44      A      
ATOM   1170  H   LEU   113       2.391  11.903   2.977  1.00  0.00      A      
ATOM   1171  CA  LEU   113       1.930   9.911   2.281  1.00 41.64      A      
ATOM   1172  HA  LEU   113       2.466   9.064   2.710  1.00  0.00      A      
ATOM   1173  CB  LEU   113       0.594  10.060   2.951  1.00 41.81      A      
ATOM   1174  HB2 LEU   113      -0.016   9.254   2.541  1.00  0.00      A      
ATOM   1175  HB3 LEU   113       0.094  11.012   2.775  1.00  0.00      A      
ATOM   1176  CG  LEU   113       0.678   9.835   4.498  1.00 41.90      A      
ATOM   1177  HG  LEU   113       1.481  10.473   4.868  1.00  0.00      A      
ATOM   1178  CD1 LEU   113      -0.596  10.184   5.218  1.00 41.57      A      
ATOM   1179 HD11 LEU   113      -0.359  10.222   6.282  1.00  0.00      A      
ATOM   1180 HD12 LEU   113      -1.341   9.445   4.923  1.00  0.00      A      
ATOM   1181 HD13 LEU   113      -0.968  11.177   4.966  1.00  0.00      A      
ATOM   1182  CD2 LEU   113       1.167   8.450   4.810  1.00 41.75      A      
ATOM   1183 HD21 LEU   113       1.009   8.174   5.853  1.00  0.00      A      
ATOM   1184 HD22 LEU   113       2.244   8.334   4.691  1.00  0.00      A      
ATOM   1185 HD23 LEU   113       0.717   7.675   4.190  1.00  0.00      A      
ATOM   1186  C   LEU   113       1.661   9.646   0.749  1.00 40.91      A      
ATOM   1187  O   LEU   113       1.880  10.554  -0.035  1.00 40.66      A      
ATOM   1188  N   TYR   114       1.497   8.405   0.342  1.00 40.29      A      
ATOM   1189  H   TYR   114       1.525   7.675   1.040  1.00  0.00      A      
ATOM   1190  CA  TYR   114       1.523   7.899  -1.020  1.00 39.54      A      
ATOM   1191  HA  TYR   114       2.167   8.514  -1.648  1.00  0.00      A      
ATOM   1192  CB  TYR   114       2.095   6.502  -1.030  1.00 39.15      A      
ATOM   1193  HB2 TYR   114       1.511   5.933  -0.307  1.00  0.00      A      
ATOM   1194  HB3 TYR   114       3.140   6.598  -0.733  1.00  0.00      A      
ATOM   1195  CG  TYR   114       2.232   5.816  -2.386  1.00 38.83      A      
ATOM   1196  CD1 TYR   114       1.376   4.775  -2.668  1.00 38.52      A      
ATOM   1197  HD1 TYR   114       0.690   4.362  -1.943  1.00  0.00      A      
ATOM   1198  CE1 TYR   114       1.356   4.221  -3.957  1.00 38.45      A      
ATOM   1199  HE1 TYR   114       0.692   3.391  -4.149  1.00  0.00      A      
ATOM   1200  CZ  TYR   114       2.233   4.632  -4.960  1.00 38.58      A      
ATOM   1201  OH  TYR   114       2.283   4.021  -6.200  1.00 39.03      A      
ATOM   1202  HH  TYR   114       1.992   3.113  -6.086  1.00  0.00      A      
ATOM   1203  CE2 TYR   114       3.163   5.624  -4.625  1.00 38.83      A      
ATOM   1204  HE2 TYR   114       3.852   5.978  -5.377  1.00  0.00      A      
ATOM   1205  CD2 TYR   114       3.191   6.189  -3.357  1.00 38.67      A      
ATOM   1206  HD2 TYR   114       3.807   7.060  -3.189  1.00  0.00      A      
ATOM   1207  C   TYR   114       0.104   7.909  -1.671  1.00 39.72      A      
ATOM   1208  O   TYR   114      -0.847   8.314  -1.013  1.00 39.77      A      
ATOM   1209  N   GLY   115       0.043   7.677  -3.012  1.00 39.28      A      
ATOM   1210  H   GLY   115       0.929   7.601  -3.492  1.00  0.00      A      
ATOM   1211  CA  GLY   115      -1.141   7.828  -3.749  1.00 38.96      A      
ATOM   1212  HA2 GLY   115      -0.843   7.612  -4.775  1.00  0.00      A      
ATOM   1213  HA3 GLY   115      -1.419   8.875  -3.627  1.00  0.00      A      
ATOM   1214  C   GLY   115      -2.233   6.913  -3.302  1.00 38.88      A      
ATOM   1215  O   GLY   115      -3.421   7.285  -3.327  1.00 38.79      A      
ATOM   1216  N   CYS   116      -1.962   5.743  -2.724  1.00 38.83      A      
ATOM   1217  H   CYS   116      -1.020   5.386  -2.788  1.00  0.00      A      
ATOM   1218  CA  CYS   116      -2.959   4.754  -2.269  1.00 38.80      A      
ATOM   1219  HA  CYS   116      -3.532   4.282  -3.067  1.00  0.00      A      
ATOM   1220  CB  CYS   116      -2.164   3.614  -1.677  1.00 40.06      A      
ATOM   1221  HB2 CYS   116      -2.878   3.055  -1.073  1.00  0.00      A      
ATOM   1222  HB3 CYS   116      -1.454   4.103  -1.011  1.00  0.00      A      
ATOM   1223  SG  CYS   116      -1.435   2.550  -2.899  1.00 43.84      A      
ATOM   1224  HG  CYS   116      -2.096   3.119  -3.911  1.00  0.00      A      
ATOM   1225  C   CYS   116      -4.043   5.422  -1.304  1.00 37.83      A      
ATOM   1226  O   CYS   116      -5.194   5.011  -1.490  1.00 37.65      A      
ATOM   1227  N   THR   117      -3.588   6.384  -0.495  1.00 37.16      A      
ATOM   1228  H   THR   117      -2.598   6.583  -0.539  1.00  0.00      A      
ATOM   1229  CA  THR   117      -4.453   7.129   0.427  1.00 36.48      A      
ATOM   1230  HA  THR   117      -5.373   6.572   0.604  1.00  0.00      A      
ATOM   1231  CB  THR   117      -3.871   7.418   1.770  1.00 36.55      A      
ATOM   1232  HB  THR   117      -4.402   8.159   2.367  1.00  0.00      A      
ATOM   1233  CG2 THR   117      -3.970   6.167   2.616  1.00 35.92      A      
ATOM   1234 HG21 THR   117      -3.102   5.542   2.403  1.00  0.00      A      
ATOM   1235 HG22 THR   117      -4.919   5.640   2.522  1.00  0.00      A      
ATOM   1236 HG23 THR   117      -3.708   6.467   3.631  1.00  0.00      A      
ATOM   1237  OG1 THR   117      -2.601   8.069   1.634  1.00 35.56      A      
ATOM   1238  HG1 THR   117      -1.874   7.443   1.593  1.00  0.00      A      
ATOM   1239  C   THR   117      -4.890   8.492  -0.174  1.00 36.70      A      
ATOM   1240  O   THR   117      -5.817   9.059   0.380  1.00 36.12      A      
ATOM   1241  N   PHE   118      -4.308   9.042  -1.209  1.00 36.56      A      
ATOM   1242  H   PHE   118      -3.606   8.522  -1.716  1.00  0.00      A      
ATOM   1243  CA  PHE   118      -4.532  10.384  -1.692  1.00 37.12      A      
ATOM   1244  HA  PHE   118      -4.094  11.079  -0.976  1.00  0.00      A      
ATOM   1245  CB  PHE   118      -3.744  10.477  -3.011  1.00 37.83      A      
ATOM   1246  HB2 PHE   118      -3.883   9.653  -3.712  1.00  0.00      A      
ATOM   1247  HB3 PHE   118      -2.686  10.514  -2.751  1.00  0.00      A      
ATOM   1248  CG  PHE   118      -4.130  11.693  -3.827  1.00 38.60      A      
ATOM   1249  CD1 PHE   118      -5.105  11.509  -4.869  1.00 38.93      A      
ATOM   1250  HD1 PHE   118      -5.535  10.570  -5.185  1.00  0.00      A      
ATOM   1251  CE1 PHE   118      -5.579  12.680  -5.549  1.00 39.85      A      
ATOM   1252  HE1 PHE   118      -6.194  12.561  -6.428  1.00  0.00      A      
ATOM   1253  CZ  PHE   118      -5.025  13.947  -5.294  1.00 39.04      A      
ATOM   1254  HZ  PHE   118      -5.416  14.785  -5.852  1.00  0.00      A      
ATOM   1255  CE2 PHE   118      -4.104  14.096  -4.217  1.00 38.92      A      
ATOM   1256  HE2 PHE   118      -3.850  15.114  -3.958  1.00  0.00      A      
ATOM   1257  CD2 PHE   118      -3.677  12.998  -3.453  1.00 39.56      A      
ATOM   1258  HD2 PHE   118      -3.130  13.142  -2.534  1.00  0.00      A      
ATOM   1259  C   PHE   118      -6.025  10.661  -1.942  1.00 37.01      A      
ATOM   1260  O   PHE   118      -6.444  11.699  -1.421  1.00 37.09      A      
ATOM   1261  N   ALA   119      -6.761   9.791  -2.660  1.00 36.60      A      
ATOM   1262  H   ALA   119      -6.399   9.083  -3.283  1.00  0.00      A      
ATOM   1263  CA  ALA   119      -8.157  10.131  -2.989  1.00 35.58      A      
ATOM   1264  HA  ALA   119      -8.137  11.183  -3.273  1.00  0.00      A      
ATOM   1265  CB  ALA   119      -8.603   9.276  -4.215  1.00 35.50      A      
ATOM   1266  HB1 ALA   119      -9.636   9.505  -4.476  1.00  0.00      A      
ATOM   1267  HB2 ALA   119      -8.441   8.201  -4.132  1.00  0.00      A      
ATOM   1268  HB3 ALA   119      -7.916   9.644  -4.977  1.00  0.00      A      
ATOM   1269  C   ALA   119      -9.052   9.955  -1.737  1.00 35.01      A      
ATOM   1270  O   ALA   119     -10.094  10.652  -1.529  1.00 35.08      A      
ATOM   1271  N   PHE   120      -8.726   9.040  -0.831  1.00 34.19      A      
ATOM   1272  H   PHE   120      -7.891   8.505  -1.022  1.00  0.00      A      
ATOM   1273  CA  PHE   120      -9.404   8.791   0.421  1.00 33.54      A      
ATOM   1274  HA  PHE   120     -10.452   8.687   0.141  1.00  0.00      A      
ATOM   1275  CB  PHE   120      -8.756   7.553   0.975  1.00 32.09      A      
ATOM   1276  HB2 PHE   120      -7.749   7.380   0.594  1.00  0.00      A      
ATOM   1277  HB3 PHE   120      -9.250   6.691   0.526  1.00  0.00      A      
ATOM   1278  CG  PHE   120      -8.749   7.335   2.422  1.00 30.93      A      
ATOM   1279  CD1 PHE   120      -7.566   7.382   3.164  1.00 30.65      A      
ATOM   1280  HD1 PHE   120      -6.638   7.653   2.682  1.00  0.00      A      
ATOM   1281  CE1 PHE   120      -7.622   7.312   4.554  1.00 29.72      A      
ATOM   1282  HE1 PHE   120      -6.766   7.545   5.169  1.00  0.00      A      
ATOM   1283  CZ  PHE   120      -8.892   6.916   5.139  1.00 29.51      A      
ATOM   1284  HZ  PHE   120      -8.825   6.727   6.200  1.00  0.00      A      
ATOM   1285  CE2 PHE   120     -10.013   6.718   4.341  1.00 29.75      A      
ATOM   1286  HE2 PHE   120     -10.850   6.335   4.907  1.00  0.00      A      
ATOM   1287  CD2 PHE   120      -9.972   6.922   2.975  1.00 30.66      A      
ATOM   1288  HD2 PHE   120     -10.947   6.766   2.538  1.00  0.00      A      
ATOM   1289  C   PHE   120      -9.317   9.997   1.330  1.00 33.96      A      
ATOM   1290  O   PHE   120     -10.296  10.511   1.894  1.00 33.28      A      
ATOM   1291  N   LEU   121      -8.081  10.595   1.346  1.00 34.08      A      
ATOM   1292  H   LEU   121      -7.306  10.175   0.851  1.00  0.00      A      
ATOM   1293  CA  LEU   121      -7.762  11.854   2.110  1.00 35.00      A      
ATOM   1294  HA  LEU   121      -8.174  11.698   3.107  1.00  0.00      A      
ATOM   1295  CB  LEU   121      -6.230  12.052   2.267  1.00 34.81      A      
ATOM   1296  HB2 LEU   121      -6.057  13.029   2.718  1.00  0.00      A      
ATOM   1297  HB3 LEU   121      -5.861  12.097   1.242  1.00  0.00      A      
ATOM   1298  CG  LEU   121      -5.494  10.946   3.162  1.00 35.18      A      
ATOM   1299  HG  LEU   121      -5.863  10.030   2.702  1.00  0.00      A      
ATOM   1300  CD1 LEU   121      -3.988  11.076   2.985  1.00 35.45      A      
ATOM   1301 HD11 LEU   121      -3.764  11.229   1.929  1.00  0.00      A      
ATOM   1302 HD12 LEU   121      -3.560  10.168   3.410  1.00  0.00      A      
ATOM   1303 HD13 LEU   121      -3.669  11.920   3.596  1.00  0.00      A      
ATOM   1304  CD2 LEU   121      -5.844  10.968   4.617  1.00 35.00      A      
ATOM   1305 HD21 LEU   121      -5.273  10.294   5.257  1.00  0.00      A      
ATOM   1306 HD22 LEU   121      -6.907  10.916   4.852  1.00  0.00      A      
ATOM   1307 HD23 LEU   121      -5.570  11.972   4.941  1.00  0.00      A      
ATOM   1308  C   LEU   121      -8.440  13.152   1.624  1.00 35.26      A      
ATOM   1309  O   LEU   121      -8.737  14.051   2.399  1.00 35.35      A      
ATOM   1310  N   HID   122      -8.492  13.229   0.268  1.00 35.56      A      
ATOM   1311  H   HID   122      -7.915  12.643  -0.318  1.00  0.00      A      
ATOM   1312  CA  HID   122      -9.026  14.378  -0.427  1.00 35.95      A      
ATOM   1313  HA  HID   122      -9.033  15.230   0.252  1.00  0.00      A      
ATOM   1314  CB  HID   122      -8.192  14.786  -1.621  1.00 35.71      A      
ATOM   1315  HB2 HID   122      -8.720  15.681  -1.951  1.00  0.00      A      
ATOM   1316  HB3 HID   122      -8.223  13.946  -2.315  1.00  0.00      A      
ATOM   1317  CG  HID   122      -6.823  15.154  -1.272  1.00 36.41      A      
ATOM   1318  ND1 HID   122      -5.749  14.296  -1.022  1.00 36.70      A      
ATOM   1319  HD1 HID   122      -5.739  13.306  -1.220  1.00  0.00      A      
ATOM   1320  CE1 HID   122      -4.753  15.018  -0.532  1.00 36.83      A      
ATOM   1321  HE1 HID   122      -3.781  14.681  -0.203  1.00  0.00      A      
ATOM   1322  NE2 HID   122      -5.178  16.291  -0.244  1.00 36.96      A      
ATOM   1323  CD2 HID   122      -6.436  16.399  -0.834  1.00 36.46      A      
ATOM   1324  HD2 HID   122      -7.061  17.280  -0.838  1.00  0.00      A      
ATOM   1325  C   HID   122     -10.515  14.334  -0.873  1.00 35.96      A      
ATOM   1326  O   HID   122     -11.014  15.412  -1.059  1.00 35.67      A      
ATOM   1327  N   HID   123     -11.331  13.235  -0.798  1.00 36.07      A      
ATOM   1328  H   HID   123     -10.830  12.424  -0.466  1.00  0.00      A      
ATOM   1329  CA  HID   123     -12.726  13.122  -1.180  1.00 36.42      A      
ATOM   1330  HA  HID   123     -13.217  14.088  -1.058  1.00  0.00      A      
ATOM   1331  CB  HID   123     -12.861  12.872  -2.672  1.00 37.63      A      
ATOM   1332  HB2 HID   123     -13.763  13.424  -2.937  1.00  0.00      A      
ATOM   1333  HB3 HID   123     -13.129  11.857  -2.966  1.00  0.00      A      
ATOM   1334  CG  HID   123     -11.770  13.443  -3.611  1.00 39.55      A      
ATOM   1335  ND1 HID   123     -11.742  14.734  -4.079  1.00 40.44      A      
ATOM   1336  HD1 HID   123     -12.360  15.487  -3.814  1.00  0.00      A      
ATOM   1337  CE1 HID   123     -10.711  14.797  -4.973  1.00 40.51      A      
ATOM   1338  HE1 HID   123     -10.542  15.682  -5.568  1.00  0.00      A      
ATOM   1339  NE2 HID   123     -10.039  13.595  -5.062  1.00 40.66      A      
ATOM   1340  CD2 HID   123     -10.722  12.785  -4.168  1.00 40.24      A      
ATOM   1341  HD2 HID   123     -10.549  11.725  -4.054  1.00  0.00      A      
ATOM   1342  C   HID   123     -13.425  12.061  -0.409  1.00 35.82      A      
ATOM   1343  O   HID   123     -14.581  11.758  -0.830  1.00 35.70      A      
ATOM   1344  N   GLY   124     -12.881  11.510   0.698  1.00 35.02      A      
ATOM   1345  H   GLY   124     -12.151  12.073   1.111  1.00  0.00      A      
ATOM   1346  CA  GLY   124     -13.467  10.568   1.586  1.00 34.53      A      
ATOM   1347  HA2 GLY   124     -12.871   9.658   1.528  1.00  0.00      A      
ATOM   1348  HA3 GLY   124     -14.514  10.465   1.300  1.00  0.00      A      
ATOM   1349  C   GLY   124     -13.490  11.059   2.999  1.00 35.26      A      
ATOM   1350  O   GLY   124     -14.435  11.719   3.444  1.00 34.80      A      
ATOM   1351  N   ILE   125     -12.471  10.741   3.748  1.00 35.08      A      
ATOM   1352  H   ILE   125     -11.707  10.286   3.268  1.00  0.00      A      
ATOM   1353  CA  ILE   125     -12.448  10.902   5.181  1.00 35.57      A      
ATOM   1354  HA  ILE   125     -13.281  10.324   5.582  1.00  0.00      A      
ATOM   1355  CB  ILE   125     -11.233  10.209   5.781  1.00 35.36      A      
ATOM   1356  HB  ILE   125     -11.050   9.218   5.366  1.00  0.00      A      
ATOM   1357  CG2 ILE   125      -9.973  10.989   5.486  1.00 35.06      A      
ATOM   1358 HG21 ILE   125      -9.643  11.853   6.063  1.00  0.00      A      
ATOM   1359 HG22 ILE   125     -10.089  11.300   4.448  1.00  0.00      A      
ATOM   1360 HG23 ILE   125      -9.193  10.228   5.525  1.00  0.00      A      
ATOM   1361  CG1 ILE   125     -11.296  10.050   7.341  1.00 35.25      A      
ATOM   1362 HG12 ILE   125     -12.355   9.879   7.539  1.00  0.00      A      
ATOM   1363 HG13 ILE   125     -10.971  10.970   7.826  1.00  0.00      A      
ATOM   1364  CD1 ILE   125     -10.535   8.856   7.866  1.00 36.16      A      
ATOM   1365 HD11 ILE   125     -10.497   8.824   8.955  1.00  0.00      A      
ATOM   1366 HD12 ILE   125      -9.493   8.788   7.554  1.00  0.00      A      
ATOM   1367 HD13 ILE   125     -11.116   8.042   7.433  1.00  0.00      A      
ATOM   1368  C   ILE   125     -12.620  12.436   5.729  1.00 35.67      A      
ATOM   1369  O   ILE   125     -13.262  12.603   6.781  1.00 35.45      A      
ATOM   1370  N   GLY   126     -12.242  13.495   4.991  1.00 35.95      A      
ATOM   1371  H   GLY   126     -11.813  13.319   4.094  1.00  0.00      A      
ATOM   1372  CA  GLY   126     -12.689  14.896   5.318  1.00 35.91      A      
ATOM   1373  HA2 GLY   126     -12.016  15.601   4.830  1.00  0.00      A      
ATOM   1374  HA3 GLY   126     -12.687  14.951   6.407  1.00  0.00      A      
ATOM   1375  C   GLY   126     -14.081  15.236   4.893  1.00 36.47      A      
ATOM   1376  O   GLY   126     -14.695  15.998   5.644  1.00 36.42      A      
ATOM   1377  N   GLU   127     -14.687  14.573   3.836  1.00 36.21      A      
ATOM   1378  H   GLU   127     -14.190  13.802   3.413  1.00  0.00      A      
ATOM   1379  CA  GLU   127     -16.179  14.581   3.591  1.00 36.03      A      
ATOM   1380  HA  GLU   127     -16.496  15.623   3.607  1.00  0.00      A      
ATOM   1381  CB  GLU   127     -16.471  13.992   2.170  1.00 35.72      A      
ATOM   1382  HB2 GLU   127     -17.554  13.967   2.052  1.00  0.00      A      
ATOM   1383  HB3 GLU   127     -16.239  12.935   2.040  1.00  0.00      A      
ATOM   1384  CG  GLU   127     -15.752  14.624   0.981  1.00 36.01      A      
ATOM   1385  HG2 GLU   127     -16.099  14.231   0.026  1.00  0.00      A      
ATOM   1386  HG3 GLU   127     -14.749  14.204   1.048  1.00  0.00      A      
ATOM   1387  CD  GLU   127     -15.753  16.169   0.861  1.00 36.42      A      
ATOM   1388  OE1 GLU   127     -15.015  16.699  -0.025  1.00 37.05      A      
ATOM   1389  OE2 GLU   127     -16.459  16.831   1.659  1.00 36.15      A      
ATOM   1390  C   GLU   127     -17.013  13.856   4.648  1.00 35.70      A      
ATOM   1391  O   GLU   127     -18.240  13.941   4.654  1.00 35.82      A      
ATOM   1392  N   PHE   128     -16.374  13.062   5.622  1.00 35.46      A      
ATOM   1393  H   PHE   128     -15.423  12.855   5.352  1.00  0.00      A      
ATOM   1394  CA  PHE   128     -17.032  12.596   6.857  1.00 35.25      A      
ATOM   1395  HA  PHE   128     -18.076  12.758   6.589  1.00  0.00      A      
ATOM   1396  CB  PHE   128     -16.981  11.074   6.966  1.00 34.45      A      
ATOM   1397  HB2 PHE   128     -17.193  10.823   8.005  1.00  0.00      A      
ATOM   1398  HB3 PHE   128     -15.938  10.799   6.812  1.00  0.00      A      
ATOM   1399  CG  PHE   128     -17.838  10.279   6.021  1.00 34.11      A      
ATOM   1400  CD1 PHE   128     -17.273   9.711   4.854  1.00 33.59      A      
ATOM   1401  HD1 PHE   128     -16.213   9.790   4.662  1.00  0.00      A      
ATOM   1402  CE1 PHE   128     -18.070   8.916   4.044  1.00 33.21      A      
ATOM   1403  HE1 PHE   128     -17.637   8.451   3.171  1.00  0.00      A      
ATOM   1404  CZ  PHE   128     -19.434   8.795   4.296  1.00 33.60      A      
ATOM   1405  HZ  PHE   128     -20.087   8.192   3.682  1.00  0.00      A      
ATOM   1406  CE2 PHE   128     -19.990   9.422   5.446  1.00 33.68      A      
ATOM   1407  HE2 PHE   128     -21.035   9.302   5.687  1.00  0.00      A      
ATOM   1408  CD2 PHE   128     -19.229  10.181   6.288  1.00 33.89      A      
ATOM   1409  HD2 PHE   128     -19.684  10.561   7.191  1.00  0.00      A      
ATOM   1410  C   PHE   128     -16.660  13.394   8.175  1.00 35.72      A      
ATOM   1411  O   PHE   128     -16.829  12.867   9.294  1.00 36.31      A      
ATOM   1412  N   GLY   129     -16.182  14.621   8.081  1.00 36.30      A      
ATOM   1413  H   GLY   129     -16.080  14.958   7.135  1.00  0.00      A      
ATOM   1414  CA  GLY   129     -16.106  15.546   9.243  1.00 37.18      A      
ATOM   1415  HA2 GLY   129     -17.060  15.482   9.766  1.00  0.00      A      
ATOM   1416  HA3 GLY   129     -15.942  16.545   8.838  1.00  0.00      A      
ATOM   1417  C   GLY   129     -15.004  15.398  10.260  1.00 37.82      A      
ATOM   1418  O   GLY   129     -14.984  16.031  11.344  1.00 37.85      A      
ATOM   1419  N   VAL   130     -14.087  14.423   9.948  1.00 38.12      A      
ATOM   1420  H   VAL   130     -14.183  13.846   9.125  1.00  0.00      A      
ATOM   1421  CA  VAL   130     -12.795  14.371  10.667  1.00 38.23      A      
ATOM   1422  HA  VAL   130     -12.905  14.484  11.745  1.00  0.00      A      
ATOM   1423  CB  VAL   130     -12.087  12.986  10.437  1.00 38.16      A      
ATOM   1424  HB  VAL   130     -11.923  12.897   9.363  1.00  0.00      A      
ATOM   1425  CG1 VAL   130     -10.754  12.575  11.057  1.00 37.44      A      
ATOM   1426 HG11 VAL   130     -10.868  12.355  12.119  1.00  0.00      A      
ATOM   1427 HG12 VAL   130     -10.043  13.380  10.874  1.00  0.00      A      
ATOM   1428 HG13 VAL   130     -10.273  11.749  10.532  1.00  0.00      A      
ATOM   1429  CG2 VAL   130     -13.047  11.845  10.654  1.00 37.20      A      
ATOM   1430 HG21 VAL   130     -13.735  12.165  11.436  1.00  0.00      A      
ATOM   1431 HG22 VAL   130     -12.568  10.890  10.871  1.00  0.00      A      
ATOM   1432 HG23 VAL   130     -13.712  11.717   9.800  1.00  0.00      A      
ATOM   1433  C   VAL   130     -11.973  15.599  10.256  1.00 38.74      A      
ATOM   1434  O   VAL   130     -12.118  16.037   9.103  1.00 38.83      A      
ATOM   1435  N   LYS   131     -11.075  16.091  11.084  1.00 39.29      A      
ATOM   1436  H   LYS   131     -11.027  15.716  12.021  1.00  0.00      A      
ATOM   1437  CA  LYS   131     -10.137  17.177  10.775  1.00 40.39      A      
ATOM   1438  HA  LYS   131     -10.504  17.707   9.896  1.00  0.00      A      
ATOM   1439  CB  LYS   131      -9.955  17.993  12.020  1.00 41.10      A      
ATOM   1440  HB2 LYS   131      -9.080  18.634  11.911  1.00  0.00      A      
ATOM   1441  HB3 LYS   131      -9.732  17.322  12.850  1.00  0.00      A      
ATOM   1442  CG  LYS   131     -11.053  18.912  12.544  1.00 43.19      A      
ATOM   1443  HG2 LYS   131     -11.928  18.266  12.624  1.00  0.00      A      
ATOM   1444  HG3 LYS   131     -11.275  19.706  11.831  1.00  0.00      A      
ATOM   1445  CD  LYS   131     -10.711  19.650  13.893  1.00 44.63      A      
ATOM   1446  HD2 LYS   131      -9.920  20.391  13.780  1.00  0.00      A      
ATOM   1447  HD3 LYS   131     -10.432  18.893  14.626  1.00  0.00      A      
ATOM   1448  CE  LYS   131     -11.857  20.467  14.388  1.00 45.43      A      
ATOM   1449  HE2 LYS   131     -12.686  19.810  14.649  1.00  0.00      A      
ATOM   1450  HE3 LYS   131     -12.239  21.119  13.602  1.00  0.00      A      
ATOM   1451  NZ  LYS   131     -11.505  21.294  15.530  1.00 46.13      A      
ATOM   1452  HZ1 LYS   131     -11.885  20.885  16.372  1.00  0.00      A      
ATOM   1453  HZ2 LYS   131     -11.845  22.245  15.545  1.00  0.00      A      
ATOM   1454  HZ3 LYS   131     -10.511  21.384  15.684  1.00  0.00      A      
ATOM   1455  C   LYS   131      -8.813  16.551  10.426  1.00 40.27      A      
ATOM   1456  O   LYS   131      -8.321  15.605  11.105  1.00 40.13      A      
ATOM   1457  N   LEU   132      -8.131  17.088   9.453  1.00 40.25      A      
ATOM   1458  H   LEU   132      -8.461  17.972   9.095  1.00  0.00      A      
ATOM   1459  CA  LEU   132      -6.943  16.411   8.773  1.00 41.01      A      
ATOM   1460  HA  LEU   132      -6.417  15.876   9.563  1.00  0.00      A      
ATOM   1461  CB  LEU   132      -7.368  15.477   7.627  1.00 41.14      A      
ATOM   1462  HB2 LEU   132      -6.472  15.153   7.098  1.00  0.00      A      
ATOM   1463  HB3 LEU   132      -7.932  16.106   6.937  1.00  0.00      A      
ATOM   1464  CG  LEU   132      -8.238  14.180   8.046  1.00 41.64      A      
ATOM   1465  HG  LEU   132      -8.268  14.193   9.135  1.00  0.00      A      
ATOM   1466  CD1 LEU   132      -9.692  14.434   7.528  1.00 41.52      A      
ATOM   1467 HD11 LEU   132     -10.356  13.613   7.798  1.00  0.00      A      
ATOM   1468 HD12 LEU   132      -9.656  14.586   6.449  1.00  0.00      A      
ATOM   1469 HD13 LEU   132     -10.069  15.365   7.950  1.00  0.00      A      
ATOM   1470  CD2 LEU   132      -7.664  12.979   7.406  1.00 41.26      A      
ATOM   1471 HD21 LEU   132      -6.603  12.960   7.655  1.00  0.00      A      
ATOM   1472 HD22 LEU   132      -7.769  12.957   6.322  1.00  0.00      A      
ATOM   1473 HD23 LEU   132      -8.205  12.152   7.867  1.00  0.00      A      
ATOM   1474  C   LEU   132      -5.938  17.457   8.250  1.00 41.45      A      
ATOM   1475  O   LEU   132      -6.323  18.451   7.548  1.00 40.86      A      
ATOM   1476  N   ARG   133      -4.690  17.167   8.540  1.00 42.35      A      
ATOM   1477  H   ARG   133      -4.443  16.385   9.131  1.00  0.00      A      
ATOM   1478  CA  ARG   133      -3.550  18.080   8.444  1.00 43.29      A      
ATOM   1479  HA  ARG   133      -3.819  18.607   7.528  1.00  0.00      A      
ATOM   1480  CB  ARG   133      -3.338  19.141   9.602  1.00 44.29      A      
ATOM   1481  HB2 ARG   133      -2.422  19.705   9.427  1.00  0.00      A      
ATOM   1482  HB3 ARG   133      -3.294  18.590  10.542  1.00  0.00      A      
ATOM   1483  CG  ARG   133      -4.442  20.152   9.672  1.00 46.41      A      
ATOM   1484  HG2 ARG   133      -5.378  19.716  10.021  1.00  0.00      A      
ATOM   1485  HG3 ARG   133      -4.509  20.698   8.731  1.00  0.00      A      
ATOM   1486  CD  ARG   133      -4.072  21.165  10.785  1.00 48.40      A      
ATOM   1487  HD2 ARG   133      -4.707  22.040  10.647  1.00  0.00      A      
ATOM   1488  HD3 ARG   133      -3.020  21.432  10.685  1.00  0.00      A      
ATOM   1489  NE  ARG   133      -4.365  20.705  12.147  1.00 50.44      A      
ATOM   1490  HE  ARG   133      -5.336  20.581  12.395  1.00  0.00      A      
ATOM   1491  CZ  ARG   133      -3.470  20.541  13.132  1.00 51.78      A      
ATOM   1492  NH1 ARG   133      -2.179  20.625  13.044  1.00 51.94      A      
ATOM   1493 HH11 ARG   133      -1.747  20.914  12.179  1.00  0.00      A      
ATOM   1494 HH12 ARG   133      -1.617  20.488  13.872  1.00  0.00      A      
ATOM   1495  NH2 ARG   133      -3.910  20.292  14.349  1.00 52.68      A      
ATOM   1496 HH21 ARG   133      -4.906  20.137  14.414  1.00  0.00      A      
ATOM   1497 HH22 ARG   133      -3.361  20.151  15.184  1.00  0.00      A      
ATOM   1498  C   ARG   133      -2.181  17.344   8.168  1.00 43.24      A      
ATOM   1499  O   ARG   133      -1.854  16.469   8.928  1.00 43.26      A      
ATOM   1500  N   HIE   134      -1.394  17.771   7.171  1.00 43.26      A      
ATOM   1501  H   HIE   134      -1.659  18.567   6.608  1.00  0.00      A      
ATOM   1502  CA  HIE   134      -0.119  17.179   6.822  1.00 43.65      A      
ATOM   1503  HA  HIE   134      -0.076  16.126   7.097  1.00  0.00      A      
ATOM   1504  CB  HIE   134       0.101  17.313   5.306  1.00 43.70      A      
ATOM   1505  HB2 HIE   134       1.066  16.934   4.967  1.00  0.00      A      
ATOM   1506  HB3 HIE   134       0.153  18.354   4.987  1.00  0.00      A      
ATOM   1507  CG  HIE   134      -0.815  16.632   4.348  1.00 44.28      A      
ATOM   1508  ND1 HIE   134      -1.934  17.232   3.798  1.00 44.22      A      
ATOM   1509  CE1 HIE   134      -2.630  16.241   3.123  1.00 44.22      A      
ATOM   1510  HE1 HIE   134      -3.520  16.383   2.529  1.00  0.00      A      
ATOM   1511  NE2 HIE   134      -1.922  15.146   3.098  1.00 44.38      A      
ATOM   1512  HE2 HIE   134      -2.239  14.302   2.644  1.00  0.00      A      
ATOM   1513  CD2 HIE   134      -0.750  15.320   3.930  1.00 44.51      A      
ATOM   1514  HD2 HIE   134       0.129  14.698   4.016  1.00  0.00      A      
ATOM   1515  C   HIE   134       1.000  17.751   7.611  1.00 43.61      A      
ATOM   1516  O   HIE   134       1.164  18.982   7.558  1.00 43.91      A      
ATOM   1517  N   VAL   135       1.898  16.993   8.246  1.00 43.47      A      
ATOM   1518  H   VAL   135       1.789  15.995   8.137  1.00  0.00      A      
ATOM   1519  CA  VAL   135       3.120  17.547   8.975  1.00 43.32      A      
ATOM   1520  HA  VAL   135       3.412  18.464   8.465  1.00  0.00      A      
ATOM   1521  CB  VAL   135       2.755  17.988  10.414  1.00 43.44      A      
ATOM   1522  HB  VAL   135       1.877  18.632  10.367  1.00  0.00      A      
ATOM   1523  CG1 VAL   135       2.506  16.826  11.391  1.00 43.53      A      
ATOM   1524 HG11 VAL   135       2.150  17.093  12.387  1.00  0.00      A      
ATOM   1525 HG12 VAL   135       3.435  16.295  11.600  1.00  0.00      A      
ATOM   1526 HG13 VAL   135       1.807  16.117  10.946  1.00  0.00      A      
ATOM   1527  CG2 VAL   135       3.844  18.892  11.010  1.00 43.43      A      
ATOM   1528 HG21 VAL   135       4.716  18.284  11.252  1.00  0.00      A      
ATOM   1529 HG22 VAL   135       3.414  19.473  11.826  1.00  0.00      A      
ATOM   1530 HG23 VAL   135       4.111  19.638  10.262  1.00  0.00      A      
ATOM   1531  C   VAL   135       4.308  16.593   8.900  1.00 43.47      A      
ATOM   1532  O   VAL   135       4.078  15.394   8.731  1.00 43.44      A      
ATOM   1533  N   ASP   136       5.511  17.226   8.918  1.00 42.85      A      
ATOM   1534  H   ASP   136       5.510  18.228   8.795  1.00  0.00      A      
ATOM   1535  CA  ASP   136       6.805  16.471   8.695  1.00 42.88      A      
ATOM   1536  HA  ASP   136       6.507  15.745   7.939  1.00  0.00      A      
ATOM   1537  CB  ASP   136       7.825  17.432   8.118  1.00 43.51      A      
ATOM   1538  HB2 ASP   136       7.982  18.206   8.869  1.00  0.00      A      
ATOM   1539  HB3 ASP   136       7.428  17.985   7.267  1.00  0.00      A      
ATOM   1540  CG  ASP   136       9.193  16.766   7.827  1.00 44.29      A      
ATOM   1541  OD1 ASP   136      10.121  17.432   7.274  1.00 44.40      A      
ATOM   1542  OD2 ASP   136       9.317  15.521   8.172  1.00 44.43      A      
ATOM   1543  C   ASP   136       7.285  15.845   9.998  1.00 42.34      A      
ATOM   1544  O   ASP   136       7.663  16.566  10.887  1.00 42.31      A      
ATOM   1545  N   MET   137       7.224  14.490  10.012  1.00 41.37      A      
ATOM   1546  H   MET   137       6.786  14.003   9.243  1.00  0.00      A      
ATOM   1547  CA  MET   137       7.344  13.659  11.230  1.00 40.71      A      
ATOM   1548  HA  MET   137       6.894  14.225  12.046  1.00  0.00      A      
ATOM   1549  CB  MET   137       6.616  12.276  10.949  1.00 40.69      A      
ATOM   1550  HB2 MET   137       6.714  11.616  11.811  1.00  0.00      A      
ATOM   1551  HB3 MET   137       7.137  11.775  10.133  1.00  0.00      A      
ATOM   1552  CG  MET   137       5.058  12.304  10.682  1.00 40.77      A      
ATOM   1553  HG2 MET   137       4.673  11.287  10.605  1.00  0.00      A      
ATOM   1554  HG3 MET   137       4.884  12.863   9.763  1.00  0.00      A      
ATOM   1555  SD  MET   137       4.063  13.109  11.952  1.00 41.13      A      
ATOM   1556  CE  MET   137       2.517  13.282  10.979  1.00 40.23      A      
ATOM   1557  HE1 MET   137       2.728  14.011  10.196  1.00  0.00      A      
ATOM   1558  HE2 MET   137       1.730  13.659  11.632  1.00  0.00      A      
ATOM   1559  HE3 MET   137       2.298  12.311  10.535  1.00  0.00      A      
ATOM   1560  C   MET   137       8.794  13.515  11.780  1.00 40.47      A      
ATOM   1561  O   MET   137       9.041  12.713  12.703  1.00 40.18      A      
ATOM   1562  N   ALA   138       9.743  14.090  11.043  1.00 40.32      A      
ATOM   1563  H   ALA   138       9.436  14.731  10.325  1.00  0.00      A      
ATOM   1564  CA  ALA   138      11.122  14.287  11.494  1.00 40.65      A      
ATOM   1565  HA  ALA   138      11.423  13.483  12.166  1.00  0.00      A      
ATOM   1566  CB  ALA   138      11.954  14.291  10.223  1.00 40.11      A      
ATOM   1567  HB1 ALA   138      12.242  13.262  10.008  1.00  0.00      A      
ATOM   1568  HB2 ALA   138      12.868  14.883  10.266  1.00  0.00      A      
ATOM   1569  HB3 ALA   138      11.457  14.816   9.407  1.00  0.00      A      
ATOM   1570  C   ALA   138      11.299  15.673  12.151  1.00 41.02      A      
ATOM   1571  O   ALA   138      12.159  15.847  13.062  1.00 40.80      A      
ATOM   1572  N   ASP   139      10.522  16.641  11.757  1.00 41.39      A      
ATOM   1573  H   ASP   139       9.828  16.500  11.037  1.00  0.00      A      
ATOM   1574  CA  ASP   139      10.607  17.944  12.337  1.00 41.96      A      
ATOM   1575  HA  ASP   139      11.597  18.177  12.730  1.00  0.00      A      
ATOM   1576  CB  ASP   139      10.119  19.029  11.404  1.00 41.68      A      
ATOM   1577  HB2 ASP   139       9.801  19.917  11.949  1.00  0.00      A      
ATOM   1578  HB3 ASP   139       9.163  18.724  10.978  1.00  0.00      A      
ATOM   1579  CG  ASP   139      11.082  19.501  10.281  1.00 42.10      A      
ATOM   1580  OD1 ASP   139      10.707  20.419   9.508  1.00 41.28      A      
ATOM   1581  OD2 ASP   139      12.138  18.851  10.166  1.00 42.49      A      
ATOM   1582  C   ASP   139       9.690  17.961  13.609  1.00 42.61      A      
ATOM   1583  O   ASP   139       8.512  18.387  13.634  1.00 42.72      A      
ATOM   1584  N   LEU   140      10.197  17.316  14.652  1.00 43.29      A      
ATOM   1585  H   LEU   140      11.078  16.837  14.532  1.00  0.00      A      
ATOM   1586  CA  LEU   140       9.482  17.211  15.953  1.00 44.54      A      
ATOM   1587  HA  LEU   140       8.651  16.508  15.895  1.00  0.00      A      
ATOM   1588  CB  LEU   140      10.424  16.631  16.960  1.00 44.28      A      
ATOM   1589  HB2 LEU   140       9.852  16.517  17.881  1.00  0.00      A      
ATOM   1590  HB3 LEU   140      11.218  17.362  17.114  1.00  0.00      A      
ATOM   1591  CG  LEU   140      11.035  15.282  16.574  1.00 44.31      A      
ATOM   1592  HG  LEU   140      11.691  15.405  15.713  1.00  0.00      A      
ATOM   1593  CD1 LEU   140      11.930  14.861  17.818  1.00 43.80      A      
ATOM   1594 HD11 LEU   140      12.766  15.557  17.899  1.00  0.00      A      
ATOM   1595 HD12 LEU   140      12.291  13.851  17.626  1.00  0.00      A      
ATOM   1596 HD13 LEU   140      11.309  14.761  18.708  1.00  0.00      A      
ATOM   1597  CD2 LEU   140      10.155  14.053  16.289  1.00 43.65      A      
ATOM   1598 HD21 LEU   140      10.762  13.150  16.364  1.00  0.00      A      
ATOM   1599 HD22 LEU   140       9.721  14.187  15.299  1.00  0.00      A      
ATOM   1600 HD23 LEU   140       9.446  13.975  17.113  1.00  0.00      A      
ATOM   1601  C   LEU   140       8.952  18.592  16.464  1.00 45.87      A      
ATOM   1602  O   LEU   140       8.004  18.628  17.270  1.00 45.98      A      
ATOM   1603  N   GLN   141       9.602  19.687  16.063  1.00 46.99      A      
ATOM   1604  H   GLN   141      10.495  19.512  15.625  1.00  0.00      A      
ATOM   1605  CA  GLN   141       9.204  21.053  16.517  1.00 47.98      A      
ATOM   1606  HA  GLN   141       9.126  21.066  17.604  1.00  0.00      A      
ATOM   1607  CB  GLN   141      10.337  22.087  16.286  1.00 49.22      A      
ATOM   1608  HB2 GLN   141      10.097  22.941  16.920  1.00  0.00      A      
ATOM   1609  HB3 GLN   141      10.385  22.495  15.276  1.00  0.00      A      
ATOM   1610  CG  GLN   141      11.764  21.690  16.633  1.00 51.15      A      
ATOM   1611  HG2 GLN   141      11.668  21.009  17.478  1.00  0.00      A      
ATOM   1612  HG3 GLN   141      12.236  22.603  16.998  1.00  0.00      A      
ATOM   1613  CD  GLN   141      12.435  21.105  15.402  1.00 52.30      A      
ATOM   1614  OE1 GLN   141      12.278  19.922  15.254  1.00 53.07      A      
ATOM   1615  NE2 GLN   141      13.202  21.841  14.630  1.00 52.61      A      
ATOM   1616 HE21 GLN   141      13.168  22.843  14.748  1.00  0.00      A      
ATOM   1617 HE22 GLN   141      13.539  21.414  13.779  1.00  0.00      A      
ATOM   1618  C   GLN   141       7.872  21.575  15.915  1.00 48.02      A      
ATOM   1619  O   GLN   141       7.017  22.063  16.646  1.00 47.81      A      
ATOM   1620  N   ALA   142       7.714  21.254  14.602  1.00 47.87      A      
ATOM   1621  H   ALA   142       8.493  20.827  14.122  1.00  0.00      A      
ATOM   1622  CA  ALA   142       6.459  21.557  13.963  1.00 48.07      A      
ATOM   1623  HA  ALA   142       6.092  22.549  14.224  1.00  0.00      A      
ATOM   1624  CB  ALA   142       6.810  21.554  12.481  1.00 47.58      A      
ATOM   1625  HB1 ALA   142       7.324  20.624  12.237  1.00  0.00      A      
ATOM   1626  HB2 ALA   142       7.490  22.337  12.147  1.00  0.00      A      
ATOM   1627  HB3 ALA   142       5.878  21.522  11.918  1.00  0.00      A      
ATOM   1628  C   ALA   142       5.387  20.540  14.339  1.00 48.19      A      
ATOM   1629  O   ALA   142       4.221  20.758  14.539  1.00 48.44      A      
ATOM   1630  N   LEU   143       5.789  19.222  14.452  1.00 48.40      A      
ATOM   1631  H   LEU   143       6.753  18.987  14.263  1.00  0.00      A      
ATOM   1632  CA  LEU   143       4.932  18.170  15.079  1.00 48.61      A      
ATOM   1633  HA  LEU   143       4.081  18.101  14.400  1.00  0.00      A      
ATOM   1634  CB  LEU   143       5.728  16.817  14.994  1.00 48.84      A      
ATOM   1635  HB2 LEU   143       6.716  17.025  15.402  1.00  0.00      A      
ATOM   1636  HB3 LEU   143       5.636  16.548  13.941  1.00  0.00      A      
ATOM   1637  CG  LEU   143       5.043  15.758  15.828  1.00 49.17      A      
ATOM   1638  HG  LEU   143       4.699  16.061  16.817  1.00  0.00      A      
ATOM   1639  CD1 LEU   143       3.799  15.194  15.085  1.00 49.45      A      
ATOM   1640 HD11 LEU   143       3.255  14.419  15.625  1.00  0.00      A      
ATOM   1641 HD12 LEU   143       4.169  14.812  14.134  1.00  0.00      A      
ATOM   1642 HD13 LEU   143       3.062  15.985  14.945  1.00  0.00      A      
ATOM   1643  CD2 LEU   143       5.866  14.506  16.027  1.00 49.16      A      
ATOM   1644 HD21 LEU   143       6.862  14.625  16.452  1.00  0.00      A      
ATOM   1645 HD22 LEU   143       5.992  13.918  15.118  1.00  0.00      A      
ATOM   1646 HD23 LEU   143       5.271  13.876  16.688  1.00  0.00      A      
ATOM   1647  C   LEU   143       4.400  18.501  16.430  1.00 48.68      A      
ATOM   1648  O   LEU   143       3.216  18.312  16.657  1.00 48.62      A      
ATOM   1649  N   GLU   144       5.164  19.019  17.289  1.00 48.85      A      
ATOM   1650  H   GLU   144       6.129  19.108  17.007  1.00  0.00      A      
ATOM   1651  CA  GLU   144       4.699  19.429  18.651  1.00 48.91      A      
ATOM   1652  HA  GLU   144       4.291  18.593  19.219  1.00  0.00      A      
ATOM   1653  CB  GLU   144       5.953  19.895  19.401  1.00 49.11      A      
ATOM   1654  HB2 GLU   144       6.428  20.589  18.709  1.00  0.00      A      
ATOM   1655  HB3 GLU   144       6.614  19.033  19.496  1.00  0.00      A      
ATOM   1656  CG  GLU   144       5.581  20.519  20.757  1.00 49.56      A      
ATOM   1657  HG2 GLU   144       4.871  21.344  20.701  1.00  0.00      A      
ATOM   1658  HG3 GLU   144       6.545  20.823  21.163  1.00  0.00      A      
ATOM   1659  CD  GLU   144       5.095  19.617  21.888  1.00 50.04      A      
ATOM   1660  OE1 GLU   144       5.475  18.424  21.988  1.00 50.17      A      
ATOM   1661  OE2 GLU   144       4.389  20.183  22.738  1.00 50.59      A      
ATOM   1662  C   GLU   144       3.583  20.536  18.610  1.00 48.76      A      
ATOM   1663  O   GLU   144       2.508  20.497  19.145  1.00 48.82      A      
ATOM   1664  N   ALA   145       3.861  21.560  17.763  1.00 48.40      A      
ATOM   1665  H   ALA   145       4.718  21.659  17.238  1.00  0.00      A      
ATOM   1666  CA  ALA   145       2.916  22.661  17.445  1.00 48.53      A      
ATOM   1667  HA  ALA   145       2.519  23.218  18.293  1.00  0.00      A      
ATOM   1668  CB  ALA   145       3.742  23.646  16.584  1.00 48.28      A      
ATOM   1669  HB1 ALA   145       4.482  24.218  17.144  1.00  0.00      A      
ATOM   1670  HB2 ALA   145       3.214  24.474  16.112  1.00  0.00      A      
ATOM   1671  HB3 ALA   145       4.206  23.062  15.790  1.00  0.00      A      
ATOM   1672  C   ALA   145       1.556  22.261  16.780  1.00 48.59      A      
ATOM   1673  O   ALA   145       0.486  22.796  17.086  1.00 48.69      A      
ATOM   1674  N   ALA   146       1.544  21.149  16.030  1.00 48.25      A      
ATOM   1675  H   ALA   146       2.411  20.694  15.783  1.00  0.00      A      
ATOM   1676  CA  ALA   146       0.424  20.601  15.338  1.00 47.73      A      
ATOM   1677  HA  ALA   146      -0.018  21.443  14.805  1.00  0.00      A      
ATOM   1678  CB  ALA   146       0.901  19.613  14.259  1.00 47.57      A      
ATOM   1679  HB1 ALA   146       1.500  18.848  14.754  1.00  0.00      A      
ATOM   1680  HB2 ALA   146       1.692  20.034  13.640  1.00  0.00      A      
ATOM   1681  HB3 ALA   146      -0.028  19.190  13.877  1.00  0.00      A      
ATOM   1682  C   ALA   146      -0.560  19.923  16.263  1.00 47.33      A      
ATOM   1683  O   ALA   146      -1.703  19.681  15.882  1.00 47.08      A      
ATOM   1684  N   MET   147      -0.148  19.573  17.510  1.00 47.18      A      
ATOM   1685  H   MET   147       0.782  19.744  17.864  1.00  0.00      A      
ATOM   1686  CA  MET   147      -0.999  18.781  18.438  1.00 47.37      A      
ATOM   1687  HA  MET   147      -1.516  17.926  18.002  1.00  0.00      A      
ATOM   1688  CB  MET   147      -0.228  18.344  19.662  1.00 47.06      A      
ATOM   1689  HB2 MET   147      -0.841  17.658  20.247  1.00  0.00      A      
ATOM   1690  HB3 MET   147       0.005  19.295  20.141  1.00  0.00      A      
ATOM   1691  CG  MET   147       0.990  17.566  19.423  1.00 47.37      A      
ATOM   1692  HG2 MET   147       1.394  17.255  20.386  1.00  0.00      A      
ATOM   1693  HG3 MET   147       1.766  18.149  18.926  1.00  0.00      A      
ATOM   1694  SD  MET   147       0.668  16.059  18.563  1.00 47.05      A      
ATOM   1695  CE  MET   147       0.022  14.915  19.831  1.00 46.96      A      
ATOM   1696  HE1 MET   147      -0.913  15.334  20.203  1.00  0.00      A      
ATOM   1697  HE2 MET   147       0.773  14.686  20.587  1.00  0.00      A      
ATOM   1698  HE3 MET   147      -0.128  13.941  19.366  1.00  0.00      A      
ATOM   1699  C   MET   147      -2.134  19.754  18.981  1.00 47.69      A      
ATOM   1700  O   MET   147      -1.929  20.928  19.152  1.00 47.49      A      
ATOM   1701  N   THR   148      -3.256  19.117  19.303  1.00 47.80      A      
ATOM   1702  H   THR   148      -3.277  18.114  19.193  1.00  0.00      A      
ATOM   1703  CA  THR   148      -4.481  19.857  19.643  1.00 47.63      A      
ATOM   1704  HA  THR   148      -4.212  20.715  20.259  1.00  0.00      A      
ATOM   1705  CB  THR   148      -5.317  20.272  18.355  1.00 47.53      A      
ATOM   1706  HB  THR   148      -6.206  20.784  18.725  1.00  0.00      A      
ATOM   1707  CG2 THR   148      -4.680  21.335  17.489  1.00 47.50      A      
ATOM   1708 HG21 THR   148      -4.519  22.234  18.083  1.00  0.00      A      
ATOM   1709 HG22 THR   148      -5.356  21.579  16.669  1.00  0.00      A      
ATOM   1710 HG23 THR   148      -3.695  21.008  17.157  1.00  0.00      A      
ATOM   1711  OG1 THR   148      -5.694  19.094  17.645  1.00 48.31      A      
ATOM   1712  HG1 THR   148      -5.970  19.343  16.760  1.00  0.00      A      
ATOM   1713  C   THR   148      -5.227  18.966  20.555  1.00 47.54      A      
ATOM   1714  O   THR   148      -4.896  17.810  20.656  1.00 47.88      A      
ATOM   1715  N   ALA   150      -7.973  17.559  20.559  1.00 45.18      A      
ATOM   1716  H   ALA   150      -8.497  17.996  21.303  1.00  0.00      A      
ATOM   1717  CA  ALA   150      -8.634  17.016  19.329  1.00 44.35      A      
ATOM   1718  HA  ALA   150      -9.538  16.475  19.607  1.00  0.00      A      
ATOM   1719  CB  ALA   150      -9.030  18.189  18.410  1.00 44.58      A      
ATOM   1720  HB1 ALA   150      -8.231  18.847  18.067  1.00  0.00      A      
ATOM   1721  HB2 ALA   150      -9.727  18.828  18.953  1.00  0.00      A      
ATOM   1722  HB3 ALA   150      -9.615  17.813  17.571  1.00  0.00      A      
ATOM   1723  C   ALA   150      -7.755  15.951  18.572  1.00 43.68      A      
ATOM   1724  O   ALA   150      -8.266  15.086  17.861  1.00 43.26      A      
ATOM   1725  N   THR   151      -6.428  16.076  18.747  1.00 42.95      A      
ATOM   1726  H   THR   151      -6.129  16.844  19.331  1.00  0.00      A      
ATOM   1727  CA  THR   151      -5.378  15.256  18.056  1.00 42.23      A      
ATOM   1728  HA  THR   151      -5.685  15.235  17.010  1.00  0.00      A      
ATOM   1729  CB  THR   151      -3.996  15.908  18.033  1.00 42.62      A      
ATOM   1730  HB  THR   151      -3.804  16.365  19.004  1.00  0.00      A      
ATOM   1731  CG2 THR   151      -2.783  15.054  17.476  1.00 42.44      A      
ATOM   1732 HG21 THR   151      -3.093  14.548  16.561  1.00  0.00      A      
ATOM   1733 HG22 THR   151      -2.232  14.335  18.083  1.00  0.00      A      
ATOM   1734 HG23 THR   151      -2.008  15.773  17.208  1.00  0.00      A      
ATOM   1735  OG1 THR   151      -4.095  17.013  17.112  1.00 42.67      A      
ATOM   1736  HG1 THR   151      -4.723  17.685  17.387  1.00  0.00      A      
ATOM   1737  C   THR   151      -5.342  13.842  18.494  1.00 41.41      A      
ATOM   1738  O   THR   151      -4.947  13.593  19.638  1.00 41.06      A      
ATOM   1739  N   ARG   152      -5.895  12.929  17.629  1.00 40.43      A      
ATOM   1740  H   ARG   152      -6.171  13.260  16.716  1.00  0.00      A      
ATOM   1741  CA  ARG   152      -6.320  11.527  17.898  1.00 39.99      A      
ATOM   1742  HA  ARG   152      -6.099  11.391  18.957  1.00  0.00      A      
ATOM   1743  CB  ARG   152      -7.856  11.383  17.756  1.00 41.72      A      
ATOM   1744  HB2 ARG   152      -8.133  11.435  16.703  1.00  0.00      A      
ATOM   1745  HB3 ARG   152      -8.278  12.333  18.084  1.00  0.00      A      
ATOM   1746  CG  ARG   152      -8.490  10.155  18.467  1.00 43.68      A      
ATOM   1747  HG2 ARG   152      -8.160  10.116  19.505  1.00  0.00      A      
ATOM   1748  HG3 ARG   152      -8.192   9.219  17.997  1.00  0.00      A      
ATOM   1749  CD  ARG   152     -10.028  10.243  18.399  1.00 45.58      A      
ATOM   1750  HD2 ARG   152     -10.263  10.003  17.362  1.00  0.00      A      
ATOM   1751  HD3 ARG   152     -10.460  11.162  18.795  1.00  0.00      A      
ATOM   1752  NE  ARG   152     -10.469   9.187  19.354  1.00 47.31      A      
ATOM   1753  HE  ARG   152      -9.732   9.027  20.026  1.00  0.00      A      
ATOM   1754  CZ  ARG   152     -11.642   8.577  19.507  1.00 47.92      A      
ATOM   1755  NH1 ARG   152     -12.611   8.848  18.626  1.00 48.34      A      
ATOM   1756 HH11 ARG   152     -12.383   9.597  17.988  1.00  0.00      A      
ATOM   1757 HH12 ARG   152     -13.447   8.283  18.576  1.00  0.00      A      
ATOM   1758  NH2 ARG   152     -11.789   7.708  20.452  1.00 48.03      A      
ATOM   1759 HH21 ARG   152     -12.628   7.144  20.460  1.00  0.00      A      
ATOM   1760 HH22 ARG   152     -11.000   7.349  20.970  1.00  0.00      A      
ATOM   1761  C   ARG   152      -5.588  10.485  17.103  1.00 38.66      A      
ATOM   1762  O   ARG   152      -5.584   9.385  17.573  1.00 38.56      A      
ATOM   1763  N   VAL   153      -4.965  10.824  15.974  1.00 37.29      A      
ATOM   1764  H   VAL   153      -5.061  11.782  15.668  1.00  0.00      A      
ATOM   1765  CA  VAL   153      -4.196   9.780  15.186  1.00 35.47      A      
ATOM   1766  HA  VAL   153      -3.801   8.976  15.807  1.00  0.00      A      
ATOM   1767  CB  VAL   153      -5.043   9.070  14.132  1.00 35.15      A      
ATOM   1768  HB  VAL   153      -5.539   9.845  13.548  1.00  0.00      A      
ATOM   1769  CG1 VAL   153      -4.132   8.256  13.230  1.00 34.66      A      
ATOM   1770 HG11 VAL   153      -3.635   8.993  12.600  1.00  0.00      A      
ATOM   1771 HG12 VAL   153      -4.740   7.730  12.494  1.00  0.00      A      
ATOM   1772 HG13 VAL   153      -3.490   7.529  13.728  1.00  0.00      A      
ATOM   1773  CG2 VAL   153      -6.006   8.064  14.669  1.00 33.92      A      
ATOM   1774 HG21 VAL   153      -6.612   7.646  13.865  1.00  0.00      A      
ATOM   1775 HG22 VAL   153      -6.781   8.587  15.229  1.00  0.00      A      
ATOM   1776 HG23 VAL   153      -5.580   7.293  15.311  1.00  0.00      A      
ATOM   1777  C   VAL   153      -2.976  10.514  14.587  1.00 34.88      A      
ATOM   1778  O   VAL   153      -3.111  11.618  13.964  1.00 35.16      A      
ATOM   1779  N   ILE   154      -1.908   9.830  14.668  1.00 34.38      A      
ATOM   1780  H   ILE   154      -1.880   8.904  15.071  1.00  0.00      A      
ATOM   1781  CA  ILE   154      -0.663  10.199  13.993  1.00 33.76      A      
ATOM   1782  HA  ILE   154      -0.897  11.013  13.307  1.00  0.00      A      
ATOM   1783  CB  ILE   154       0.445  10.517  15.024  1.00 34.15      A      
ATOM   1784  HB  ILE   154       0.509   9.676  15.715  1.00  0.00      A      
ATOM   1785  CG2 ILE   154       1.773  10.698  14.289  1.00 33.39      A      
ATOM   1786 HG21 ILE   154       2.235   9.789  13.905  1.00  0.00      A      
ATOM   1787 HG22 ILE   154       2.576  11.187  14.841  1.00  0.00      A      
ATOM   1788 HG23 ILE   154       1.472  11.245  13.395  1.00  0.00      A      
ATOM   1789  CG1 ILE   154       0.200  11.765  15.820  1.00 34.03      A      
ATOM   1790 HG12 ILE   154      -0.826  11.777  16.189  1.00  0.00      A      
ATOM   1791 HG13 ILE   154       0.321  12.595  15.125  1.00  0.00      A      
ATOM   1792  CD1 ILE   154       1.083  11.840  17.090  1.00 34.23      A      
ATOM   1793 HD11 ILE   154       2.010  11.266  17.082  1.00  0.00      A      
ATOM   1794 HD12 ILE   154       0.583  11.457  17.979  1.00  0.00      A      
ATOM   1795 HD13 ILE   154       1.146  12.898  17.344  1.00  0.00      A      
ATOM   1796  C   ILE   154      -0.383   8.985  13.036  1.00 33.42      A      
ATOM   1797  O   ILE   154      -0.239   7.813  13.465  1.00 33.32      A      
ATOM   1798  N   TYR   155      -0.359   9.305  11.716  1.00 33.12      A      
ATOM   1799  H   TYR   155      -0.377  10.300  11.545  1.00  0.00      A      
ATOM   1800  CA  TYR   155      -0.350   8.268  10.619  1.00 33.12      A      
ATOM   1801  HA  TYR   155       0.000   7.319  11.025  1.00  0.00      A      
ATOM   1802  CB  TYR   155      -1.797   7.915  10.149  1.00 33.55      A      
ATOM   1803  HB2 TYR   155      -2.355   8.851  10.127  1.00  0.00      A      
ATOM   1804  HB3 TYR   155      -2.209   7.286  10.939  1.00  0.00      A      
ATOM   1805  CG  TYR   155      -1.818   7.280   8.735  1.00 33.45      A      
ATOM   1806  CD1 TYR   155      -1.083   6.067   8.506  1.00 34.03      A      
ATOM   1807  HD1 TYR   155      -0.449   5.661   9.280  1.00  0.00      A      
ATOM   1808  CE1 TYR   155      -1.107   5.509   7.193  1.00 34.36      A      
ATOM   1809  HE1 TYR   155      -0.537   4.626   6.944  1.00  0.00      A      
ATOM   1810  CZ  TYR   155      -1.776   6.187   6.129  1.00 33.59      A      
ATOM   1811  OH  TYR   155      -1.627   5.838   4.859  1.00 33.04      A      
ATOM   1812  HH  TYR   155      -0.854   5.297   4.681  1.00  0.00      A      
ATOM   1813  CE2 TYR   155      -2.578   7.307   6.432  1.00 33.25      A      
ATOM   1814  HE2 TYR   155      -3.121   7.739   5.605  1.00  0.00      A      
ATOM   1815  CD2 TYR   155      -2.556   7.889   7.711  1.00 33.73      A      
ATOM   1816  HD2 TYR   155      -3.151   8.765   7.922  1.00  0.00      A      
ATOM   1817  C   TYR   155       0.563   8.692   9.450  1.00 33.00      A      
ATOM   1818  O   TYR   155       0.271   9.808   8.867  1.00 32.40      A      
ATOM   1819  N   PHE   156       1.594   7.887   9.146  1.00 32.85      A      
ATOM   1820  H   PHE   156       1.782   7.030   9.646  1.00  0.00      A      
ATOM   1821  CA  PHE   156       2.686   8.370   8.317  1.00 33.35      A      
ATOM   1822  HA  PHE   156       2.242   8.963   7.518  1.00  0.00      A      
ATOM   1823  CB  PHE   156       3.600   9.263   9.171  1.00 33.08      A      
ATOM   1824  HB2 PHE   156       3.031  10.145   9.462  1.00  0.00      A      
ATOM   1825  HB3 PHE   156       4.409   9.568   8.507  1.00  0.00      A      
ATOM   1826  CG  PHE   156       4.383   8.577  10.339  1.00 34.04      A      
ATOM   1827  CD1 PHE   156       5.547   7.731  10.127  1.00 33.62      A      
ATOM   1828  HD1 PHE   156       5.913   7.634   9.116  1.00  0.00      A      
ATOM   1829  CE1 PHE   156       6.265   7.281  11.198  1.00 33.55      A      
ATOM   1830  HE1 PHE   156       7.105   6.630  11.006  1.00  0.00      A      
ATOM   1831  CZ  PHE   156       5.759   7.458  12.492  1.00 33.25      A      
ATOM   1832  HZ  PHE   156       6.259   6.954  13.306  1.00  0.00      A      
ATOM   1833  CE2 PHE   156       4.549   8.196  12.732  1.00 33.40      A      
ATOM   1834  HE2 PHE   156       4.208   8.299  13.752  1.00  0.00      A      
ATOM   1835  CD2 PHE   156       3.946   8.776  11.651  1.00 33.48      A      
ATOM   1836  HD2 PHE   156       3.137   9.462  11.856  1.00  0.00      A      
ATOM   1837  C   PHE   156       3.536   7.198   7.603  1.00 33.76      A      
ATOM   1838  O   PHE   156       3.596   6.060   8.059  1.00 33.48      A      
ATOM   1839  N   GLU   157       4.249   7.540   6.538  1.00 34.19      A      
ATOM   1840  H   GLU   157       4.116   8.472   6.172  1.00  0.00      A      
ATOM   1841  CA  GLU   157       5.130   6.615   5.863  1.00 35.07      A      
ATOM   1842  HA  GLU   157       5.148   5.606   6.275  1.00  0.00      A      
ATOM   1843  CB  GLU   157       4.752   6.724   4.359  1.00 36.06      A      
ATOM   1844  HB2 GLU   157       5.609   6.561   3.706  1.00  0.00      A      
ATOM   1845  HB3 GLU   157       4.444   7.764   4.250  1.00  0.00      A      
ATOM   1846  CG  GLU   157       3.685   5.745   3.922  1.00 38.13      A      
ATOM   1847  HG2 GLU   157       2.827   5.827   4.588  1.00  0.00      A      
ATOM   1848  HG3 GLU   157       4.143   4.759   3.846  1.00  0.00      A      
ATOM   1849  CD  GLU   157       3.179   6.252   2.580  1.00 39.34      A      
ATOM   1850  OE1 GLU   157       4.030   6.732   1.748  1.00 40.59      A      
ATOM   1851  OE2 GLU   157       1.914   6.338   2.367  1.00 40.24      A      
ATOM   1852  C   GLU   157       6.637   6.996   5.878  1.00 35.15      A      
ATOM   1853  O   GLU   157       7.016   8.177   5.747  1.00 34.98      A      
ATOM   1854  N   SER   158       7.461   5.958   6.014  1.00 35.45      A      
ATOM   1855  H   SER   158       7.055   5.076   6.294  1.00  0.00      A      
ATOM   1856  CA  SER   158       8.912   5.976   6.009  1.00 36.66      A      
ATOM   1857  HA  SER   158       9.181   6.803   5.352  1.00  0.00      A      
ATOM   1858  CB  SER   158       9.383   6.397   7.412  1.00 36.53      A      
ATOM   1859  HB2 SER   158       9.032   5.731   8.201  1.00  0.00      A      
ATOM   1860  HB3 SER   158       9.076   7.437   7.527  1.00  0.00      A      
ATOM   1861  OG  SER   158      10.772   6.453   7.488  1.00 36.48      A      
ATOM   1862  HG  SER   158      10.928   6.024   8.332  1.00  0.00      A      
ATOM   1863  C   SER   158       9.645   4.693   5.565  1.00 37.48      A      
ATOM   1864  O   SER   158       9.161   3.585   5.893  1.00 37.50      A      
ATOM   1865  N   PRO   159      10.761   4.750   4.802  1.00 38.56      A      
ATOM   1866  CD  PRO   159      11.740   3.664   4.707  1.00 38.75      A      
ATOM   1867  HD2 PRO   159      11.305   2.694   4.468  1.00  0.00      A      
ATOM   1868  HD3 PRO   159      12.337   3.728   5.617  1.00  0.00      A      
ATOM   1869  CG  PRO   159      12.685   4.021   3.482  1.00 39.07      A      
ATOM   1870  HG2 PRO   159      12.256   3.584   2.580  1.00  0.00      A      
ATOM   1871  HG3 PRO   159      13.662   3.578   3.674  1.00  0.00      A      
ATOM   1872  CB  PRO   159      12.589   5.508   3.440  1.00 39.22      A      
ATOM   1873  HB2 PRO   159      12.807   5.945   2.466  1.00  0.00      A      
ATOM   1874  HB3 PRO   159      13.270   5.839   4.224  1.00  0.00      A      
ATOM   1875  CA  PRO   159      11.182   5.830   3.934  1.00 39.76      A      
ATOM   1876  HA  PRO   159      11.243   6.718   4.563  1.00  0.00      A      
ATOM   1877  C   PRO   159      10.205   6.066   2.758  1.00 41.35      A      
ATOM   1878  O   PRO   159       9.914   5.181   1.961  1.00 40.81      A      
ATOM   1879  N   ALA   160       9.789   7.353   2.604  1.00 43.15      A      
ATOM   1880  H   ALA   160      10.100   8.151   3.138  1.00  0.00      A      
ATOM   1881  CA  ALA   160       8.621   7.738   1.765  1.00 45.67      A      
ATOM   1882  HA  ALA   160       7.904   6.928   1.894  1.00  0.00      A      
ATOM   1883  CB  ALA   160       8.132   9.140   2.242  1.00 44.88      A      
ATOM   1884  HB1 ALA   160       8.954   9.851   2.157  1.00  0.00      A      
ATOM   1885  HB2 ALA   160       7.920   9.035   3.306  1.00  0.00      A      
ATOM   1886  HB3 ALA   160       7.233   9.526   1.762  1.00  0.00      A      
ATOM   1887  C   ALA   160       8.937   7.742   0.234  1.00 47.70      A      
ATOM   1888  O   ALA   160      10.040   8.137  -0.203  1.00 48.10      A      
ATOM   1889  N   ASN   161       7.984   7.341  -0.615  1.00 50.31      A      
ATOM   1890  H   ASN   161       7.052   7.423  -0.234  1.00  0.00      A      
ATOM   1891  CA  ASN   161       8.127   6.919  -2.024  1.00 52.54      A      
ATOM   1892  HA  ASN   161       8.702   5.995  -1.968  1.00  0.00      A      
ATOM   1893  CB  ASN   161       6.725   6.672  -2.583  1.00 53.80      A      
ATOM   1894  HB2 ASN   161       6.066   7.521  -2.407  1.00  0.00      A      
ATOM   1895  HB3 ASN   161       6.344   5.764  -2.116  1.00  0.00      A      
ATOM   1896  CG  ASN   161       6.727   6.383  -4.072  1.00 55.14      A      
ATOM   1897  OD1 ASN   161       7.125   5.355  -4.483  1.00 55.64      A      
ATOM   1898  ND2 ASN   161       6.216   7.266  -4.870  1.00 55.71      A      
ATOM   1899 HD21 ASN   161       6.108   7.087  -5.858  1.00  0.00      A      
ATOM   1900 HD22 ASN   161       5.786   8.097  -4.488  1.00  0.00      A      
ATOM   1901  C   ASN   161       8.894   7.885  -2.926  1.00 53.11      A      
ATOM   1902  O   ASN   161       9.639   7.396  -3.765  1.00 53.90      A      
ATOM   1903  N   PRO   162       8.767   9.223  -2.890  1.00 53.27      A      
ATOM   1904  CD  PRO   162       7.984  10.069  -2.003  1.00 53.28      A      
ATOM   1905  HD2 PRO   162       8.419  10.012  -1.005  1.00  0.00      A      
ATOM   1906  HD3 PRO   162       6.974   9.666  -1.928  1.00  0.00      A      
ATOM   1907  CG  PRO   162       7.940  11.469  -2.680  1.00 53.56      A      
ATOM   1908  HG2 PRO   162       8.686  12.141  -2.256  1.00  0.00      A      
ATOM   1909  HG3 PRO   162       6.962  11.925  -2.521  1.00  0.00      A      
ATOM   1910  CB  PRO   162       8.398  11.255  -4.135  1.00 53.23      A      
ATOM   1911  HB2 PRO   162       8.992  12.099  -4.484  1.00  0.00      A      
ATOM   1912  HB3 PRO   162       7.521  11.115  -4.767  1.00  0.00      A      
ATOM   1913  CA  PRO   162       9.357  10.025  -4.005  1.00 53.11      A      
ATOM   1914  HA  PRO   162       9.132   9.492  -4.928  1.00  0.00      A      
ATOM   1915  C   PRO   162      10.775  10.498  -3.797  1.00 52.83      A      
ATOM   1916  O   PRO   162      11.374  11.029  -4.721  1.00 53.16      A      
ATOM   1917  N   ASN   163      11.308  10.271  -2.582  1.00 52.11      A      
ATOM   1918  H   ASN   163      10.736   9.859  -1.859  1.00  0.00      A      
ATOM   1919  CA  ASN   163      12.443  11.016  -2.052  1.00 51.44      A      
ATOM   1920  HA  ASN   163      13.170  11.084  -2.861  1.00  0.00      A      
ATOM   1921  CB  ASN   163      12.007  12.379  -1.520  1.00 52.98      A      
ATOM   1922  HB2 ASN   163      11.760  13.053  -2.340  1.00  0.00      A      
ATOM   1923  HB3 ASN   163      12.875  12.774  -0.992  1.00  0.00      A      
ATOM   1924  CG  ASN   163      10.910  12.345  -0.441  1.00 54.17      A      
ATOM   1925  OD1 ASN   163      10.575  11.310   0.157  1.00 55.26      A      
ATOM   1926  ND2 ASN   163      10.405  13.524  -0.065  1.00 55.03      A      
ATOM   1927 HD21 ASN   163       9.732  13.578   0.687  1.00  0.00      A      
ATOM   1928 HD22 ASN   163      10.680  14.360  -0.562  1.00  0.00      A      
ATOM   1929  C   ASN   163      13.233  10.334  -1.012  1.00 49.94      A      
ATOM   1930  O   ASN   163      14.241  10.814  -0.524  1.00 49.67      A      
ATOM   1931  N   MET   164      12.690   9.249  -0.427  1.00 48.82      A      
ATOM   1932  H   MET   164      11.730   9.031  -0.652  1.00  0.00      A      
ATOM   1933  CA  MET   164      13.288   8.414   0.647  1.00 47.72      A      
ATOM   1934  HA  MET   164      12.624   7.559   0.773  1.00  0.00      A      
ATOM   1935  CB  MET   164      14.587   7.713   0.250  1.00 49.14      A      
ATOM   1936  HB2 MET   164      14.671   7.018   1.086  1.00  0.00      A      
ATOM   1937  HB3 MET   164      15.398   8.440   0.226  1.00  0.00      A      
ATOM   1938  CG  MET   164      14.616   6.875  -1.075  1.00 51.59      A      
ATOM   1939  HG2 MET   164      15.651   6.589  -1.263  1.00  0.00      A      
ATOM   1940  HG3 MET   164      14.330   7.501  -1.921  1.00  0.00      A      
ATOM   1941  SD  MET   164      13.483   5.404  -0.993  1.00 54.07      A      
ATOM   1942  CE  MET   164      12.230   5.794  -2.240  1.00 52.38      A      
ATOM   1943  HE1 MET   164      11.290   5.308  -1.977  1.00  0.00      A      
ATOM   1944  HE2 MET   164      12.564   5.472  -3.226  1.00  0.00      A      
ATOM   1945  HE3 MET   164      12.078   6.874  -2.251  1.00  0.00      A      
ATOM   1946  C   MET   164      13.336   9.084   2.010  1.00 45.97      A      
ATOM   1947  O   MET   164      14.027   8.532   2.884  1.00 44.99      A      
ATOM   1948  N   HIP   165      12.528  10.142   2.214  1.00 44.12      A      
ATOM   1949  H   HIP   165      11.935  10.316   1.415  1.00  0.00      A      
ATOM   1950  CA  HIP   165      12.405  11.022   3.387  1.00 42.78      A      
ATOM   1951  HA  HIP   165      13.418  11.394   3.538  1.00  0.00      A      
ATOM   1952  CB  HIP   165      11.484  12.284   3.216  1.00 42.93      A      
ATOM   1953  HB2 HIP   165      10.480  12.035   2.872  1.00  0.00      A      
ATOM   1954  HB3 HIP   165      11.929  12.909   2.443  1.00  0.00      A      
ATOM   1955  CG  HIP   165      11.357  13.146   4.443  1.00 43.33      A      
ATOM   1956  ND1 HIP   165      12.434  13.637   5.086  1.00 43.52      A      
ATOM   1957  HD1 HIP   165      13.384  13.572   4.750  1.00  0.00      A      
ATOM   1958  CE1 HIP   165      12.024  14.435   6.060  1.00 43.56      A      
ATOM   1959  HE1 HIP   165      12.621  15.036   6.730  1.00  0.00      A      
ATOM   1960  NE2 HIP   165      10.684  14.473   6.014  1.00 43.47      A      
ATOM   1961  HE2 HIP   165      10.101  14.863   6.741  1.00  0.00      A      
ATOM   1962  CD2 HIP   165      10.234  13.555   5.062  1.00 43.70      A      
ATOM   1963  HD2 HIP   165       9.245  13.226   4.778  1.00  0.00      A      
ATOM   1964  C   HIP   165      12.031  10.119   4.510  1.00 41.74      A      
ATOM   1965  O   HIP   165      11.090   9.306   4.326  1.00 41.28      A      
ATOM   1966  N   MET   166      12.496  10.338   5.768  1.00 40.57      A      
ATOM   1967  H   MET   166      13.122  11.114   5.932  1.00  0.00      A      
ATOM   1968  CA  MET   166      12.324   9.507   6.970  1.00 39.87      A      
ATOM   1969  HA  MET   166      11.668   8.667   6.741  1.00  0.00      A      
ATOM   1970  CB  MET   166      13.659   8.927   7.277  1.00 39.87      A      
ATOM   1971  HB2 MET   166      13.566   8.317   8.175  1.00  0.00      A      
ATOM   1972  HB3 MET   166      14.378   9.735   7.412  1.00  0.00      A      
ATOM   1973  CG  MET   166      14.213   7.942   6.196  1.00 39.82      A      
ATOM   1974  HG2 MET   166      14.576   8.618   5.422  1.00  0.00      A      
ATOM   1975  HG3 MET   166      13.411   7.338   5.771  1.00  0.00      A      
ATOM   1976  SD  MET   166      15.504   6.876   6.852  1.00 40.09      A      
ATOM   1977  CE  MET   166      14.543   5.313   7.138  1.00 39.31      A      
ATOM   1978  HE1 MET   166      13.594   5.642   7.560  1.00  0.00      A      
ATOM   1979  HE2 MET   166      15.019   4.569   7.776  1.00  0.00      A      
ATOM   1980  HE3 MET   166      14.386   4.913   6.136  1.00  0.00      A      
ATOM   1981  C   MET   166      11.729  10.239   8.136  1.00 39.65      A      
ATOM   1982  O   MET   166      11.932  11.424   8.335  1.00 39.22      A      
ATOM   1983  N   ALA   167      11.070   9.452   9.038  1.00 39.41      A      
ATOM   1984  H   ALA   167      11.032   8.489   8.737  1.00  0.00      A      
ATOM   1985  CA  ALA   167      10.405   9.876  10.302  1.00 39.71      A      
ATOM   1986  HA  ALA   167      10.345  10.957  10.433  1.00  0.00      A      
ATOM   1987  CB  ALA   167       8.909   9.330  10.297  1.00 39.56      A      
ATOM   1988  HB1 ALA   167       8.269   9.654  11.117  1.00  0.00      A      
ATOM   1989  HB2 ALA   167       8.906   8.247  10.169  1.00  0.00      A      
ATOM   1990  HB3 ALA   167       8.407   9.703   9.405  1.00  0.00      A      
ATOM   1991  C   ALA   167      11.124   9.263  11.562  1.00 39.80      A      
ATOM   1992  O   ALA   167      11.635   8.143  11.528  1.00 39.25      A      
ATOM   1993  N   ASP   168      11.102  10.014  12.673  1.00 40.13      A      
ATOM   1994  H   ASP   168      10.476  10.806  12.640  1.00  0.00      A      
ATOM   1995  CA  ASP   168      11.604   9.662  13.996  1.00 40.03      A      
ATOM   1996  HA  ASP   168      12.465   9.000  13.902  1.00  0.00      A      
ATOM   1997  CB  ASP   168      12.337  10.863  14.660  1.00 41.10      A      
ATOM   1998  HB2 ASP   168      11.599  11.648  14.824  1.00  0.00      A      
ATOM   1999  HB3 ASP   168      13.037  11.285  13.938  1.00  0.00      A      
ATOM   2000  CG  ASP   168      12.949  10.667  16.008  1.00 41.58      A      
ATOM   2001  OD1 ASP   168      12.770   9.526  16.595  1.00 41.41      A      
ATOM   2002  OD2 ASP   168      13.760  11.548  16.464  1.00 43.06      A      
ATOM   2003  C   ASP   168      10.489   8.976  14.888  1.00 39.68      A      
ATOM   2004  O   ASP   168       9.981   9.560  15.859  1.00 39.84      A      
ATOM   2005  N   ILE   169      10.154   7.753  14.585  1.00 39.13      A      
ATOM   2006  H   ILE   169      10.722   7.255  13.914  1.00  0.00      A      
ATOM   2007  CA  ILE   169       9.039   7.091  15.207  1.00 38.99      A      
ATOM   2008  HA  ILE   169       8.121   7.540  14.828  1.00  0.00      A      
ATOM   2009  CB  ILE   169       9.135   5.590  14.854  1.00 38.67      A      
ATOM   2010  HB  ILE   169      10.195   5.354  14.939  1.00  0.00      A      
ATOM   2011  CG2 ILE   169       8.304   4.720  15.891  1.00 38.20      A      
ATOM   2012 HG21 ILE   169       8.695   4.439  16.869  1.00  0.00      A      
ATOM   2013 HG22 ILE   169       7.973   3.749  15.524  1.00  0.00      A      
ATOM   2014 HG23 ILE   169       7.309   5.101  16.120  1.00  0.00      A      
ATOM   2015  CG1 ILE   169       8.885   5.306  13.364  1.00 39.01      A      
ATOM   2016 HG12 ILE   169       9.430   5.977  12.699  1.00  0.00      A      
ATOM   2017 HG13 ILE   169       7.815   5.464  13.230  1.00  0.00      A      
ATOM   2018  CD1 ILE   169       9.252   3.921  12.834  1.00 37.87      A      
ATOM   2019 HD11 ILE   169       8.843   3.698  11.849  1.00  0.00      A      
ATOM   2020 HD12 ILE   169       8.867   3.233  13.587  1.00  0.00      A      
ATOM   2021 HD13 ILE   169      10.317   3.783  12.647  1.00  0.00      A      
ATOM   2022  C   ILE   169       9.097   7.267  16.786  1.00 39.09      A      
ATOM   2023  O   ILE   169       8.116   7.485  17.489  1.00 38.97      A      
ATOM   2024  N   ALA   170      10.333   7.124  17.387  1.00 39.12      A      
ATOM   2025  H   ALA   170      11.142   7.020  16.792  1.00  0.00      A      
ATOM   2026  CA  ALA   170      10.517   7.085  18.886  1.00 39.28      A      
ATOM   2027  HA  ALA   170       9.926   6.232  19.221  1.00  0.00      A      
ATOM   2028  CB  ALA   170      11.969   6.737  19.091  1.00 38.86      A      
ATOM   2029  HB1 ALA   170      12.688   7.497  18.783  1.00  0.00      A      
ATOM   2030  HB2 ALA   170      12.312   5.832  18.589  1.00  0.00      A      
ATOM   2031  HB3 ALA   170      12.164   6.557  20.149  1.00  0.00      A      
ATOM   2032  C   ALA   170      10.144   8.481  19.485  1.00 39.22      A      
ATOM   2033  O   ALA   170       9.463   8.633  20.496  1.00 39.54      A      
ATOM   2034  N   GLY   171      10.668   9.489  18.836  1.00 39.42      A      
ATOM   2035  H   GLY   171      11.210   9.289  18.007  1.00  0.00      A      
ATOM   2036  CA  GLY   171      10.307  10.920  19.112  1.00 39.49      A      
ATOM   2037  HA2 GLY   171      10.925  11.602  18.527  1.00  0.00      A      
ATOM   2038  HA3 GLY   171      10.521  11.117  20.162  1.00  0.00      A      
ATOM   2039  C   GLY   171       8.837  11.281  18.867  1.00 39.63      A      
ATOM   2040  O   GLY   171       8.282  11.896  19.770  1.00 40.20      A      
ATOM   2041  N   VAL   172       8.351  10.857  17.719  1.00 39.10      A      
ATOM   2042  H   VAL   172       8.955  10.399  17.052  1.00  0.00      A      
ATOM   2043  CA  VAL   172       6.970  11.027  17.316  1.00 38.32      A      
ATOM   2044  HA  VAL   172       6.696  12.082  17.293  1.00  0.00      A      
ATOM   2045  CB  VAL   172       6.667  10.339  15.938  1.00 37.96      A      
ATOM   2046  HB  VAL   172       7.039   9.320  16.049  1.00  0.00      A      
ATOM   2047  CG1 VAL   172       5.173  10.350  15.488  1.00 37.29      A      
ATOM   2048 HG11 VAL   172       4.563   9.599  15.991  1.00  0.00      A      
ATOM   2049 HG12 VAL   172       5.163  10.079  14.432  1.00  0.00      A      
ATOM   2050 HG13 VAL   172       4.782  11.363  15.581  1.00  0.00      A      
ATOM   2051  CG2 VAL   172       7.490  11.172  14.874  1.00 36.95      A      
ATOM   2052 HG21 VAL   172       7.029  12.154  14.767  1.00  0.00      A      
ATOM   2053 HG22 VAL   172       7.255  10.594  13.980  1.00  0.00      A      
ATOM   2054 HG23 VAL   172       8.574  11.229  14.977  1.00  0.00      A      
ATOM   2055  C   VAL   172       5.942  10.413  18.322  1.00 38.54      A      
ATOM   2056  O   VAL   172       5.119  11.133  18.920  1.00 38.62      A      
ATOM   2057  N   ALA   173       6.188   9.171  18.829  1.00 38.84      A      
ATOM   2058  H   ALA   173       6.907   8.662  18.335  1.00  0.00      A      
ATOM   2059  CA  ALA   173       5.518   8.506  19.927  1.00 39.97      A      
ATOM   2060  HA  ALA   173       4.478   8.255  19.717  1.00  0.00      A      
ATOM   2061  CB  ALA   173       6.251   7.135  20.243  1.00 40.03      A      
ATOM   2062  HB1 ALA   173       7.247   7.422  20.579  1.00  0.00      A      
ATOM   2063  HB2 ALA   173       6.333   6.670  19.261  1.00  0.00      A      
ATOM   2064  HB3 ALA   173       5.712   6.491  20.938  1.00  0.00      A      
ATOM   2065  C   ALA   173       5.555   9.310  21.198  1.00 40.98      A      
ATOM   2066  O   ALA   173       4.615   9.160  21.979  1.00 40.48      A      
ATOM   2067  N   LYS   174       6.714   9.977  21.556  1.00 41.96      A      
ATOM   2068  H   LYS   174       7.525   9.834  20.971  1.00  0.00      A      
ATOM   2069  CA  LYS   174       6.826  10.677  22.782  1.00 43.33      A      
ATOM   2070  HA  LYS   174       6.610   9.965  23.578  1.00  0.00      A      
ATOM   2071  CB  LYS   174       8.347  11.047  22.941  1.00 43.85      A      
ATOM   2072  HB2 LYS   174       8.602  11.848  22.247  1.00  0.00      A      
ATOM   2073  HB3 LYS   174       9.042  10.208  22.920  1.00  0.00      A      
ATOM   2074  CG  LYS   174       8.494  11.715  24.287  1.00 44.42      A      
ATOM   2075  HG2 LYS   174       8.250  10.974  25.048  1.00  0.00      A      
ATOM   2076  HG3 LYS   174       7.816  12.567  24.354  1.00  0.00      A      
ATOM   2077  CD  LYS   174       9.920  12.219  24.528  1.00 45.57      A      
ATOM   2078  HD2 LYS   174      10.066  13.078  23.874  1.00  0.00      A      
ATOM   2079  HD3 LYS   174      10.604  11.419  24.244  1.00  0.00      A      
ATOM   2080  CE  LYS   174      10.109  12.555  26.023  1.00 46.35      A      
ATOM   2081  HE2 LYS   174      10.187  11.651  26.627  1.00  0.00      A      
ATOM   2082  HE3 LYS   174       9.187  13.066  26.302  1.00  0.00      A      
ATOM   2083  NZ  LYS   174      11.272  13.370  26.200  1.00 46.51      A      
ATOM   2084  HZ1 LYS   174      12.134  12.968  25.862  1.00  0.00      A      
ATOM   2085  HZ2 LYS   174      11.320  13.503  27.201  1.00  0.00      A      
ATOM   2086  HZ3 LYS   174      11.120  14.293  25.820  1.00  0.00      A      
ATOM   2087  C   LYS   174       5.830  11.818  22.847  1.00 43.64      A      
ATOM   2088  O   LYS   174       5.147  12.010  23.804  1.00 43.96      A      
ATOM   2089  N   ILE   175       5.820  12.666  21.826  1.00 44.04      A      
ATOM   2090  H   ILE   175       6.617  12.652  21.205  1.00  0.00      A      
ATOM   2091  CA  ILE   175       4.810  13.689  21.558  1.00 44.55      A      
ATOM   2092  HA  ILE   175       4.991  14.419  22.348  1.00  0.00      A      
ATOM   2093  CB  ILE   175       5.148  14.432  20.189  1.00 44.34      A      
ATOM   2094  HB  ILE   175       5.386  13.702  19.415  1.00  0.00      A      
ATOM   2095  CG2 ILE   175       4.058  15.379  19.712  1.00 44.55      A      
ATOM   2096 HG21 ILE   175       3.775  16.086  20.492  1.00  0.00      A      
ATOM   2097 HG22 ILE   175       3.223  14.762  19.380  1.00  0.00      A      
ATOM   2098 HG23 ILE   175       4.430  15.837  18.796  1.00  0.00      A      
ATOM   2099  CG1 ILE   175       6.393  15.289  20.439  1.00 44.08      A      
ATOM   2100 HG12 ILE   175       7.087  14.815  21.133  1.00  0.00      A      
ATOM   2101 HG13 ILE   175       6.026  16.211  20.891  1.00  0.00      A      
ATOM   2102  CD1 ILE   175       7.205  15.508  19.125  1.00 43.68      A      
ATOM   2103 HD11 ILE   175       8.101  16.085  19.354  1.00  0.00      A      
ATOM   2104 HD12 ILE   175       6.603  16.163  18.495  1.00  0.00      A      
ATOM   2105 HD13 ILE   175       7.536  14.573  18.674  1.00  0.00      A      
ATOM   2106  C   ILE   175       3.405  13.195  21.577  1.00 45.25      A      
ATOM   2107  O   ILE   175       2.533  13.765  22.255  1.00 45.25      A      
ATOM   2108  N   ALA   176       3.200  12.135  20.811  1.00 45.54      A      
ATOM   2109  H   ALA   176       3.809  11.952  20.026  1.00  0.00      A      
ATOM   2110  CA  ALA   176       1.945  11.471  20.807  1.00 45.89      A      
ATOM   2111  HA  ALA   176       1.237  12.193  20.401  1.00  0.00      A      
ATOM   2112  CB  ALA   176       2.054  10.307  19.843  1.00 45.40      A      
ATOM   2113  HB1 ALA   176       2.514  10.678  18.926  1.00  0.00      A      
ATOM   2114  HB2 ALA   176       1.098   9.980  19.436  1.00  0.00      A      
ATOM   2115  HB3 ALA   176       2.485   9.426  20.318  1.00  0.00      A      
ATOM   2116  C   ALA   176       1.432  10.995  22.215  1.00 46.43      A      
ATOM   2117  O   ALA   176       0.402  11.477  22.735  1.00 46.35      A      
ATOM   2118  N   ARG   177       2.180  10.120  22.928  1.00 47.35      A      
ATOM   2119  H   ARG   177       3.038   9.876  22.453  1.00  0.00      A      
ATOM   2120  CA  ARG   177       2.015   9.579  24.228  1.00 48.45      A      
ATOM   2121  HA  ARG   177       1.134   8.939  24.277  1.00  0.00      A      
ATOM   2122  CB  ARG   177       3.361   8.830  24.602  1.00 49.25      A      
ATOM   2123  HB2 ARG   177       4.220   9.496  24.521  1.00  0.00      A      
ATOM   2124  HB3 ARG   177       3.465   7.995  23.910  1.00  0.00      A      
ATOM   2125  CG  ARG   177       3.450   8.114  26.007  1.00 50.54      A      
ATOM   2126  HG2 ARG   177       2.753   7.279  26.071  1.00  0.00      A      
ATOM   2127  HG3 ARG   177       3.136   8.791  26.801  1.00  0.00      A      
ATOM   2128  CD  ARG   177       4.843   7.571  26.173  1.00 50.97      A      
ATOM   2129  HD2 ARG   177       4.832   6.824  26.966  1.00  0.00      A      
ATOM   2130  HD3 ARG   177       5.556   8.288  26.578  1.00  0.00      A      
ATOM   2131  NE  ARG   177       5.357   6.865  24.983  1.00 51.40      A      
ATOM   2132  HE  ARG   177       4.765   6.209  24.493  1.00  0.00      A      
ATOM   2133  CZ  ARG   177       6.504   6.977  24.371  1.00 51.53      A      
ATOM   2134  NH1 ARG   177       6.825   6.064  23.511  1.00 50.97      A      
ATOM   2135 HH11 ARG   177       7.717   6.115  23.039  1.00  0.00      A      
ATOM   2136 HH12 ARG   177       6.192   5.359  23.160  1.00  0.00      A      
ATOM   2137  NH2 ARG   177       7.371   7.888  24.734  1.00 51.54      A      
ATOM   2138 HH21 ARG   177       8.317   7.794  24.394  1.00  0.00      A      
ATOM   2139 HH22 ARG   177       7.230   8.533  25.498  1.00  0.00      A      
ATOM   2140  C   ARG   177       1.849  10.746  25.320  1.00 48.83      A      
ATOM   2141  O   ARG   177       1.138  10.568  26.314  1.00 48.83      A      
ATOM   2142  N   LYS   178       2.490  11.934  25.179  1.00 49.16      A      
ATOM   2143  H   LYS   178       3.109  11.997  24.384  1.00  0.00      A      
ATOM   2144  CA  LYS   178       2.260  13.098  26.017  1.00 49.49      A      
ATOM   2145  HA  LYS   178       2.494  12.872  27.057  1.00  0.00      A      
ATOM   2146  CB  LYS   178       3.237  14.173  25.582  1.00 50.42      A      
ATOM   2147  HB2 LYS   178       2.905  14.783  24.741  1.00  0.00      A      
ATOM   2148  HB3 LYS   178       4.192  13.751  25.271  1.00  0.00      A      
ATOM   2149  CG  LYS   178       3.559  15.055  26.799  1.00 52.07      A      
ATOM   2150  HG2 LYS   178       4.478  15.593  26.567  1.00  0.00      A      
ATOM   2151  HG3 LYS   178       3.899  14.489  27.667  1.00  0.00      A      
ATOM   2152  CD  LYS   178       2.512  16.032  27.229  1.00 53.06      A      
ATOM   2153  HD2 LYS   178       2.886  16.633  28.058  1.00  0.00      A      
ATOM   2154  HD3 LYS   178       1.727  15.472  27.738  1.00  0.00      A      
ATOM   2155  CE  LYS   178       1.783  16.889  26.223  1.00 53.99      A      
ATOM   2156  HE2 LYS   178       0.972  17.422  26.719  1.00  0.00      A      
ATOM   2157  HE3 LYS   178       1.404  16.276  25.405  1.00  0.00      A      
ATOM   2158  NZ  LYS   178       2.679  17.930  25.685  1.00 53.88      A      
ATOM   2159  HZ1 LYS   178       3.357  17.540  25.046  1.00  0.00      A      
ATOM   2160  HZ2 LYS   178       3.189  18.459  26.378  1.00  0.00      A      
ATOM   2161  HZ3 LYS   178       2.228  18.664  25.157  1.00  0.00      A      
ATOM   2162  C   LYS   178       0.803  13.602  25.929  1.00 48.91      A      
ATOM   2163  O   LYS   178       0.143  13.797  26.935  1.00 48.72      A      
ATOM   2164  N   HID   179       0.259  13.735  24.747  1.00 48.34      A      
ATOM   2165  H   HID   179       0.825  13.425  23.970  1.00  0.00      A      
ATOM   2166  CA  HID   179      -1.121  14.051  24.487  1.00 47.41      A      
ATOM   2167  HA  HID   179      -1.506  14.704  25.270  1.00  0.00      A      
ATOM   2168  CB  HID   179      -1.141  14.777  23.124  1.00 48.19      A      
ATOM   2169  HB2 HID   179      -2.170  15.114  22.996  1.00  0.00      A      
ATOM   2170  HB3 HID   179      -0.846  14.137  22.293  1.00  0.00      A      
ATOM   2171  CG  HID   179      -0.294  16.046  23.094  1.00 49.04      A      
ATOM   2172  ND1 HID   179       1.057  16.083  22.822  1.00 49.69      A      
ATOM   2173  HD1 HID   179       1.583  15.330  22.401  1.00  0.00      A      
ATOM   2174  CE1 HID   179       1.422  17.348  22.813  1.00 49.62      A      
ATOM   2175  HE1 HID   179       2.400  17.737  22.572  1.00  0.00      A      
ATOM   2176  NE2 HID   179       0.394  18.138  23.249  1.00 49.53      A      
ATOM   2177  CD2 HID   179      -0.753  17.368  23.350  1.00 49.25      A      
ATOM   2178  HD2 HID   179      -1.792  17.656  23.407  1.00  0.00      A      
ATOM   2179  C   HID   179      -2.080  12.849  24.470  1.00 46.51      A      
ATOM   2180  O   HID   179      -3.331  12.969  24.348  1.00 46.69      A      
ATOM   2181  N   GLY   180      -1.551  11.616  24.602  1.00 45.17      A      
ATOM   2182  H   GLY   180      -0.560  11.453  24.706  1.00  0.00      A      
ATOM   2183  CA  GLY   180      -2.335  10.346  24.638  1.00 43.46      A      
ATOM   2184  HA2 GLY   180      -3.143  10.407  25.367  1.00  0.00      A      
ATOM   2185  HA3 GLY   180      -1.710   9.524  24.987  1.00  0.00      A      
ATOM   2186  C   GLY   180      -2.994  10.000  23.268  1.00 42.37      A      
ATOM   2187  O   GLY   180      -4.030   9.430  23.197  1.00 42.20      A      
ATOM   2188  N   ALA   181      -2.368  10.616  22.234  1.00 40.55      A      
ATOM   2189  H   ALA   181      -1.546  11.121  22.534  1.00  0.00      A      
ATOM   2190  CA  ALA   181      -2.635  10.430  20.827  1.00 39.03      A      
ATOM   2191  HA  ALA   181      -3.714  10.531  20.711  1.00  0.00      A      
ATOM   2192  CB  ALA   181      -2.103  11.611  20.017  1.00 38.65      A      
ATOM   2193  HB1 ALA   181      -1.067  11.823  20.283  1.00  0.00      A      
ATOM   2194  HB2 ALA   181      -2.653  12.551  19.987  1.00  0.00      A      
ATOM   2195  HB3 ALA   181      -2.045  11.291  18.977  1.00  0.00      A      
ATOM   2196  C   ALA   181      -2.161   9.021  20.290  1.00 37.83      A      
ATOM   2197  O   ALA   181      -0.997   8.666  20.582  1.00 37.95      A      
ATOM   2198  N   THR   182      -2.975   8.290  19.544  1.00 36.26      A      
ATOM   2199  H   THR   182      -3.794   8.800  19.246  1.00  0.00      A      
ATOM   2200  CA  THR   182      -2.579   6.983  18.950  1.00 34.61      A      
ATOM   2201  HA  THR   182      -2.146   6.381  19.749  1.00  0.00      A      
ATOM   2202  CB  THR   182      -3.839   6.231  18.449  1.00 34.67      A      
ATOM   2203  HB  THR   182      -4.379   6.778  17.676  1.00  0.00      A      
ATOM   2204  CG2 THR   182      -3.558   4.993  17.772  1.00 34.67      A      
ATOM   2205 HG21 THR   182      -2.968   5.193  16.877  1.00  0.00      A      
ATOM   2206 HG22 THR   182      -4.494   4.497  17.517  1.00  0.00      A      
ATOM   2207 HG23 THR   182      -2.914   4.392  18.414  1.00  0.00      A      
ATOM   2208  OG1 THR   182      -4.722   5.895  19.480  1.00 34.64      A      
ATOM   2209  HG1 THR   182      -4.938   6.735  19.891  1.00  0.00      A      
ATOM   2210  C   THR   182      -1.552   7.182  17.845  1.00 33.42      A      
ATOM   2211  O   THR   182      -1.898   7.852  16.891  1.00 32.26      A      
ATOM   2212  N   VAL   183      -0.393   6.548  17.836  1.00 32.28      A      
ATOM   2213  H   VAL   183      -0.195   5.955  18.629  1.00  0.00      A      
ATOM   2214  CA  VAL   183       0.448   6.432  16.674  1.00 31.40      A      
ATOM   2215  HA  VAL   183       0.392   7.362  16.108  1.00  0.00      A      
ATOM   2216  CB  VAL   183       1.936   6.237  17.087  1.00 31.08      A      
ATOM   2217  HB  VAL   183       1.956   5.326  17.686  1.00  0.00      A      
ATOM   2218  CG1 VAL   183       2.925   6.158  15.878  1.00 30.10      A      
ATOM   2219 HG11 VAL   183       3.962   6.005  16.179  1.00  0.00      A      
ATOM   2220 HG12 VAL   183       2.835   7.149  15.432  1.00  0.00      A      
ATOM   2221 HG13 VAL   183       2.631   5.528  15.039  1.00  0.00      A      
ATOM   2222  CG2 VAL   183       2.444   7.379  17.875  1.00 30.51      A      
ATOM   2223 HG21 VAL   183       2.076   7.222  18.889  1.00  0.00      A      
ATOM   2224 HG22 VAL   183       2.200   8.361  17.471  1.00  0.00      A      
ATOM   2225 HG23 VAL   183       3.529   7.399  17.982  1.00  0.00      A      
ATOM   2226  C   VAL   183       0.077   5.245  15.775  1.00 31.15      A      
ATOM   2227  O   VAL   183      -0.122   4.136  16.281  1.00 30.86      A      
ATOM   2228  N   VAL   184       0.112   5.375  14.461  1.00 30.50      A      
ATOM   2229  H   VAL   184       0.294   6.282  14.055  1.00  0.00      A      
ATOM   2230  CA  VAL   184      -0.009   4.294  13.435  1.00 30.49      A      
ATOM   2231  HA  VAL   184       0.057   3.291  13.857  1.00  0.00      A      
ATOM   2232  CB  VAL   184      -1.330   4.394  12.658  1.00 30.50      A      
ATOM   2233  HB  VAL   184      -1.424   5.418  12.298  1.00  0.00      A      
ATOM   2234  CG1 VAL   184      -1.431   3.365  11.545  1.00 29.69      A      
ATOM   2235 HG11 VAL   184      -0.765   3.659  10.733  1.00  0.00      A      
ATOM   2236 HG12 VAL   184      -2.404   3.265  11.064  1.00  0.00      A      
ATOM   2237 HG13 VAL   184      -1.061   2.391  11.865  1.00  0.00      A      
ATOM   2238  CG2 VAL   184      -2.636   4.281  13.390  1.00 29.76      A      
ATOM   2239 HG21 VAL   184      -2.827   3.233  13.620  1.00  0.00      A      
ATOM   2240 HG22 VAL   184      -3.391   4.700  12.725  1.00  0.00      A      
ATOM   2241 HG23 VAL   184      -2.626   4.835  14.329  1.00  0.00      A      
ATOM   2242  C   VAL   184       1.169   4.436  12.430  1.00 30.24      A      
ATOM   2243  O   VAL   184       1.166   5.366  11.619  1.00 30.56      A      
ATOM   2244  N   VAL   185       2.168   3.578  12.479  1.00 30.13      A      
ATOM   2245  H   VAL   185       2.147   2.883  13.212  1.00  0.00      A      
ATOM   2246  CA  VAL   185       3.321   3.478  11.614  1.00 29.57      A      
ATOM   2247  HA  VAL   185       3.499   4.443  11.138  1.00  0.00      A      
ATOM   2248  CB  VAL   185       4.693   3.174  12.276  1.00 29.70      A      
ATOM   2249  HB  VAL   185       4.757   2.117  12.536  1.00  0.00      A      
ATOM   2250  CG1 VAL   185       5.811   3.525  11.342  1.00 29.74      A      
ATOM   2251 HG11 VAL   185       5.821   4.557  10.991  1.00  0.00      A      
ATOM   2252 HG12 VAL   185       5.826   2.765  10.561  1.00  0.00      A      
ATOM   2253 HG13 VAL   185       6.768   3.329  11.826  1.00  0.00      A      
ATOM   2254  CG2 VAL   185       4.908   4.095  13.494  1.00 30.06      A      
ATOM   2255 HG21 VAL   185       4.192   3.760  14.244  1.00  0.00      A      
ATOM   2256 HG22 VAL   185       4.707   5.127  13.203  1.00  0.00      A      
ATOM   2257 HG23 VAL   185       5.860   4.050  14.023  1.00  0.00      A      
ATOM   2258  C   VAL   185       3.003   2.527  10.456  1.00 29.32      A      
ATOM   2259  O   VAL   185       2.814   1.343  10.697  1.00 28.49      A      
ATOM   2260  N   ASP   186       3.051   2.995   9.207  1.00 28.70      A      
ATOM   2261  H   ASP   186       3.314   3.945   8.986  1.00  0.00      A      
ATOM   2262  CA  ASP   186       3.043   2.143   8.046  1.00 28.87      A      
ATOM   2263  HA  ASP   186       2.367   1.308   8.226  1.00  0.00      A      
ATOM   2264  CB  ASP   186       2.403   2.837   6.897  1.00 29.87      A      
ATOM   2265  HB2 ASP   186       2.902   3.779   6.669  1.00  0.00      A      
ATOM   2266  HB3 ASP   186       1.415   3.156   7.228  1.00  0.00      A      
ATOM   2267  CG  ASP   186       2.276   2.010   5.574  1.00 30.50      A      
ATOM   2268  OD1 ASP   186       2.691   0.785   5.620  1.00 30.86      A      
ATOM   2269  OD2 ASP   186       1.672   2.547   4.594  1.00 31.91      A      
ATOM   2270  C   ASP   186       4.436   1.526   7.707  1.00 28.15      A      
ATOM   2271  O   ASP   186       5.351   2.249   7.292  1.00 28.75      A      
ATOM   2272  N   ASN   187       4.672   0.256   8.002  1.00 27.43      A      
ATOM   2273  H   ASN   187       3.927  -0.160   8.542  1.00  0.00      A      
ATOM   2274  CA  ASN   187       5.932  -0.576   7.945  1.00 26.63      A      
ATOM   2275  HA  ASN   187       6.781   0.082   8.130  1.00  0.00      A      
ATOM   2276  CB  ASN   187       6.013  -1.615   9.005  1.00 26.07      A      
ATOM   2277  HB2 ASN   187       5.639  -2.577   8.656  1.00  0.00      A      
ATOM   2278  HB3 ASN   187       5.259  -1.472   9.779  1.00  0.00      A      
ATOM   2279  CG  ASN   187       7.417  -1.830   9.557  1.00 25.92      A      
ATOM   2280  OD1 ASN   187       8.282  -0.980   9.485  1.00 26.95      A      
ATOM   2281  ND2 ASN   187       7.720  -2.924  10.215  1.00 25.61      A      
ATOM   2282 HD21 ASN   187       8.653  -3.036  10.586  1.00  0.00      A      
ATOM   2283 HD22 ASN   187       7.012  -3.606  10.448  1.00  0.00      A      
ATOM   2284  C   ASN   187       6.209  -1.202   6.537  1.00 26.82      A      
ATOM   2285  O   ASN   187       7.245  -1.847   6.304  1.00 25.75      A      
ATOM   2286  N   THR   188       5.287  -1.005   5.600  1.00 26.92      A      
ATOM   2287  H   THR   188       4.437  -0.518   5.844  1.00  0.00      A      
ATOM   2288  CA  THR   188       5.356  -1.618   4.269  1.00 26.55      A      
ATOM   2289  HA  THR   188       5.262  -2.698   4.380  1.00  0.00      A      
ATOM   2290  CB  THR   188       4.201  -1.139   3.365  1.00 26.11      A      
ATOM   2291  HB  THR   188       4.336  -0.095   3.082  1.00  0.00      A      
ATOM   2292  CG2 THR   188       4.131  -1.890   1.992  1.00 24.89      A      
ATOM   2293 HG21 THR   188       4.985  -1.630   1.366  1.00  0.00      A      
ATOM   2294 HG22 THR   188       3.303  -1.464   1.426  1.00  0.00      A      
ATOM   2295 HG23 THR   188       4.136  -2.958   2.209  1.00  0.00      A      
ATOM   2296  OG1 THR   188       2.938  -1.305   3.875  1.00 24.70      A      
ATOM   2297  HG1 THR   188       2.853  -0.646   4.567  1.00  0.00      A      
ATOM   2298  C   THR   188       6.633  -1.385   3.516  1.00 27.58      A      
ATOM   2299  O   THR   188       7.063  -2.327   2.827  1.00 26.56      A      
ATOM   2300  N   TYR   189       7.336  -0.209   3.550  1.00 28.58      A      
ATOM   2301  H   TYR   189       6.951   0.466   4.196  1.00  0.00      A      
ATOM   2302  CA  TYR   189       8.616  -0.081   2.891  1.00 30.56      A      
ATOM   2303  HA  TYR   189       8.501  -0.400   1.855  1.00  0.00      A      
ATOM   2304  CB  TYR   189       9.052   1.403   2.883  1.00 33.68      A      
ATOM   2305  HB2 TYR   189      10.026   1.499   2.405  1.00  0.00      A      
ATOM   2306  HB3 TYR   189       9.131   1.634   3.946  1.00  0.00      A      
ATOM   2307  CG  TYR   189       8.057   2.346   2.207  1.00 37.27      A      
ATOM   2308  CD1 TYR   189       7.770   2.038   0.822  1.00 38.35      A      
ATOM   2309  HD1 TYR   189       8.104   1.158   0.292  1.00  0.00      A      
ATOM   2310  CE1 TYR   189       6.950   2.876   0.070  1.00 39.97      A      
ATOM   2311  HE1 TYR   189       6.708   2.640  -0.955  1.00  0.00      A      
ATOM   2312  CZ  TYR   189       6.409   4.040   0.726  1.00 40.67      A      
ATOM   2313  OH  TYR   189       5.524   4.830   0.088  1.00 42.65      A      
ATOM   2314  HH  TYR   189       5.158   5.531   0.633  1.00  0.00      A      
ATOM   2315  CE2 TYR   189       6.717   4.258   2.096  1.00 40.11      A      
ATOM   2316  HE2 TYR   189       6.103   4.976   2.619  1.00  0.00      A      
ATOM   2317  CD2 TYR   189       7.480   3.425   2.864  1.00 38.26      A      
ATOM   2318  HD2 TYR   189       7.719   3.591   3.904  1.00  0.00      A      
ATOM   2319  C   TYR   189       9.660  -1.054   3.547  1.00 30.34      A      
ATOM   2320  O   TYR   189      10.611  -1.478   2.850  1.00 29.80      A      
ATOM   2321  N   CYS   190       9.602  -1.215   4.852  1.00 29.66      A      
ATOM   2322  H   CYS   190       8.806  -0.795   5.310  1.00  0.00      A      
ATOM   2323  CA  CYS   190      10.709  -1.789   5.643  1.00 29.02      A      
ATOM   2324  HA  CYS   190      11.621  -1.612   5.073  1.00  0.00      A      
ATOM   2325  CB  CYS   190      10.908  -0.992   6.911  1.00 29.17      A      
ATOM   2326  HB2 CYS   190      11.772  -1.365   7.461  1.00  0.00      A      
ATOM   2327  HB3 CYS   190      10.002  -1.130   7.501  1.00  0.00      A      
ATOM   2328  SG  CYS   190      11.241   0.761   6.619  1.00 30.94      A      
ATOM   2329  HG  CYS   190      10.018   1.157   6.256  1.00  0.00      A      
ATOM   2330  C   CYS   190      10.533  -3.305   5.977  1.00 28.21      A      
ATOM   2331  O   CYS   190      11.491  -4.042   5.788  1.00 28.43      A      
ATOM   2332  N   THR   191       9.289  -3.648   6.424  1.00 26.52      A      
ATOM   2333  H   THR   191       8.633  -2.900   6.594  1.00  0.00      A      
ATOM   2334  CA  THR   191       8.928  -5.036   7.031  1.00 25.94      A      
ATOM   2335  HA  THR   191       7.843  -4.994   7.131  1.00  0.00      A      
ATOM   2336  CB  THR   191       9.247  -6.175   6.084  1.00 26.63      A      
ATOM   2337  HB  THR   191       8.611  -7.022   6.341  1.00  0.00      A      
ATOM   2338  CG2 THR   191       8.932  -5.935   4.609  1.00 25.79      A      
ATOM   2339 HG21 THR   191       9.552  -5.211   4.081  1.00  0.00      A      
ATOM   2340 HG22 THR   191       7.936  -5.493   4.607  1.00  0.00      A      
ATOM   2341 HG23 THR   191       8.970  -6.950   4.214  1.00  0.00      A      
ATOM   2342  OG1 THR   191      10.564  -6.651   6.222  1.00 26.18      A      
ATOM   2343  HG1 THR   191      11.133  -5.980   5.839  1.00  0.00      A      
ATOM   2344  C   THR   191       9.485  -5.287   8.463  1.00 26.02      A      
ATOM   2345  O   THR   191      10.540  -4.657   8.744  1.00 25.06      A      
ATOM   2346  N   PRO   192       8.830  -6.141   9.335  1.00 26.25      A      
ATOM   2347  CD  PRO   192       7.619  -6.933   9.161  1.00 25.87      A      
ATOM   2348  HD2 PRO   192       7.538  -7.219   8.112  1.00  0.00      A      
ATOM   2349  HD3 PRO   192       6.715  -6.387   9.433  1.00  0.00      A      
ATOM   2350  CG  PRO   192       7.849  -8.113  10.026  1.00 27.66      A      
ATOM   2351  HG2 PRO   192       8.500  -8.816   9.505  1.00  0.00      A      
ATOM   2352  HG3 PRO   192       6.918  -8.465  10.471  1.00  0.00      A      
ATOM   2353  CB  PRO   192       8.526  -7.490  11.237  1.00 26.43      A      
ATOM   2354  HB2 PRO   192       9.096  -8.256  11.762  1.00  0.00      A      
ATOM   2355  HB3 PRO   192       7.775  -7.043  11.888  1.00  0.00      A      
ATOM   2356  CA  PRO   192       9.413  -6.279  10.673  1.00 26.60      A      
ATOM   2357  HA  PRO   192       9.318  -5.372  11.270  1.00  0.00      A      
ATOM   2358  C   PRO   192      10.862  -6.838  10.690  1.00 26.74      A      
ATOM   2359  O   PRO   192      11.578  -6.743  11.674  1.00 26.51      A      
ATOM   2360  N   TYR   193      11.302  -7.360   9.575  1.00 26.46      A      
ATOM   2361  H   TYR   193      10.799  -7.456   8.704  1.00  0.00      A      
ATOM   2362  CA  TYR   193      12.739  -7.688   9.461  1.00 26.51      A      
ATOM   2363  HA  TYR   193      12.953  -8.426  10.234  1.00  0.00      A      
ATOM   2364  CB  TYR   193      12.948  -8.363   8.054  1.00 26.29      A      
ATOM   2365  HB2 TYR   193      12.872  -7.537   7.347  1.00  0.00      A      
ATOM   2366  HB3 TYR   193      12.192  -9.137   7.929  1.00  0.00      A      
ATOM   2367  CG  TYR   193      14.323  -9.065   7.897  1.00 26.07      A      
ATOM   2368  CD1 TYR   193      14.823  -9.932   8.883  1.00 26.34      A      
ATOM   2369  HD1 TYR   193      14.318 -10.170   9.808  1.00  0.00      A      
ATOM   2370  CE1 TYR   193      16.141 -10.450   8.684  1.00 26.80      A      
ATOM   2371  HE1 TYR   193      16.480 -11.210   9.373  1.00  0.00      A      
ATOM   2372  CZ  TYR   193      16.820 -10.186   7.542  1.00 26.36      A      
ATOM   2373  OH  TYR   193      18.013 -10.782   7.403  1.00 28.35      A      
ATOM   2374  HH  TYR   193      18.358 -10.726   6.509  1.00  0.00      A      
ATOM   2375  CE2 TYR   193      16.245  -9.401   6.564  1.00 26.62      A      
ATOM   2376  HE2 TYR   193      16.744  -9.352   5.608  1.00  0.00      A      
ATOM   2377  CD2 TYR   193      15.001  -8.792   6.733  1.00 25.77      A      
ATOM   2378  HD2 TYR   193      14.623  -8.235   5.888  1.00  0.00      A      
ATOM   2379  C   TYR   193      13.820  -6.554   9.560  1.00 27.02      A      
ATOM   2380  O   TYR   193      14.708  -6.625  10.367  1.00 26.94      A      
ATOM   2381  N   LEU   194      13.656  -5.478   8.843  1.00 27.23      A      
ATOM   2382  H   LEU   194      12.770  -5.451   8.358  1.00  0.00      A      
ATOM   2383  CA  LEU   194      14.425  -4.280   8.831  1.00 27.33      A      
ATOM   2384  HA  LEU   194      15.429  -4.614   9.094  1.00  0.00      A      
ATOM   2385  CB  LEU   194      14.428  -3.536   7.502  1.00 26.09      A      
ATOM   2386  HB2 LEU   194      15.252  -2.824   7.477  1.00  0.00      A      
ATOM   2387  HB3 LEU   194      13.513  -2.968   7.334  1.00  0.00      A      
ATOM   2388  CG  LEU   194      14.714  -4.476   6.272  1.00 25.80      A      
ATOM   2389  HG  LEU   194      13.921  -5.203   6.100  1.00  0.00      A      
ATOM   2390  CD1 LEU   194      14.831  -3.589   4.961  1.00 25.40      A      
ATOM   2391 HD11 LEU   194      15.704  -2.945   5.056  1.00  0.00      A      
ATOM   2392 HD12 LEU   194      14.023  -2.858   4.986  1.00  0.00      A      
ATOM   2393 HD13 LEU   194      14.852  -4.198   4.057  1.00  0.00      A      
ATOM   2394  CD2 LEU   194      16.084  -5.222   6.353  1.00 25.21      A      
ATOM   2395 HD21 LEU   194      16.883  -4.552   6.671  1.00  0.00      A      
ATOM   2396 HD22 LEU   194      16.245  -5.730   5.402  1.00  0.00      A      
ATOM   2397 HD23 LEU   194      16.124  -5.903   7.204  1.00  0.00      A      
ATOM   2398  C   LEU   194      14.091  -3.299   9.946  1.00 27.67      A      
ATOM   2399  O   LEU   194      15.054  -2.676  10.492  1.00 28.41      A      
ATOM   2400  N   GLN   195      12.798  -3.059  10.235  1.00 28.32      A      
ATOM   2401  H   GLN   195      12.109  -3.608   9.743  1.00  0.00      A      
ATOM   2402  CA  GLN   195      12.347  -1.994  11.199  1.00 28.30      A      
ATOM   2403  HA  GLN   195      13.142  -1.727  11.894  1.00  0.00      A      
ATOM   2404  CB  GLN   195      11.906  -0.690  10.412  1.00 27.96      A      
ATOM   2405  HB2 GLN   195      11.076  -0.899   9.737  1.00  0.00      A      
ATOM   2406  HB3 GLN   195      12.736  -0.385   9.774  1.00  0.00      A      
ATOM   2407  CG  GLN   195      11.466   0.479  11.307  1.00 28.78      A      
ATOM   2408  HG2 GLN   195      12.300   0.669  11.983  1.00  0.00      A      
ATOM   2409  HG3 GLN   195      10.663   0.090  11.933  1.00  0.00      A      
ATOM   2410  CD  GLN   195      11.074   1.759  10.485  1.00 28.78      A      
ATOM   2411  OE1 GLN   195      11.858   2.700  10.457  1.00 29.08      A      
ATOM   2412  NE2 GLN   195       9.953   1.723   9.812  1.00 28.91      A      
ATOM   2413 HE21 GLN   195       9.404   0.884   9.697  1.00  0.00      A      
ATOM   2414 HE22 GLN   195       9.805   2.473   9.151  1.00  0.00      A      
ATOM   2415  C   GLN   195      11.146  -2.509  11.949  1.00 29.00      A      
ATOM   2416  O   GLN   195      10.233  -3.022  11.337  1.00 28.66      A      
ATOM   2417  N   ARG   196      10.981  -2.171  13.235  1.00 29.48      A      
ATOM   2418  H   ARG   196      11.771  -1.749  13.702  1.00  0.00      A      
ATOM   2419  CA  ARG   196       9.904  -2.633  14.107  1.00 30.45      A      
ATOM   2420  HA  ARG   196       9.084  -2.930  13.453  1.00  0.00      A      
ATOM   2421  CB  ARG   196      10.443  -3.847  14.952  1.00 31.27      A      
ATOM   2422  HB2 ARG   196       9.794  -3.911  15.826  1.00  0.00      A      
ATOM   2423  HB3 ARG   196      11.366  -3.417  15.341  1.00  0.00      A      
ATOM   2424  CG  ARG   196      10.699  -5.119  14.215  1.00 33.09      A      
ATOM   2425  HG2 ARG   196      11.216  -5.108  13.256  1.00  0.00      A      
ATOM   2426  HG3 ARG   196       9.749  -5.652  14.232  1.00  0.00      A      
ATOM   2427  CD  ARG   196      11.512  -6.097  15.008  1.00 33.94      A      
ATOM   2428  HD2 ARG   196      11.592  -7.020  14.435  1.00  0.00      A      
ATOM   2429  HD3 ARG   196      10.984  -6.244  15.950  1.00  0.00      A      
ATOM   2430  NE  ARG   196      12.850  -5.696  15.313  1.00 35.83      A      
ATOM   2431  HE  ARG   196      13.039  -5.426  16.267  1.00  0.00      A      
ATOM   2432  CZ  ARG   196      13.886  -5.705  14.518  1.00 37.31      A      
ATOM   2433  NH1 ARG   196      13.825  -6.183  13.336  1.00 37.69      A      
ATOM   2434 HH11 ARG   196      14.532  -6.015  12.635  1.00  0.00      A      
ATOM   2435 HH12 ARG   196      12.937  -6.391  12.902  1.00  0.00      A      
ATOM   2436  NH2 ARG   196      15.010  -5.177  14.955  1.00 38.16      A      
ATOM   2437 HH21 ARG   196      15.821  -5.095  14.359  1.00  0.00      A      
ATOM   2438 HH22 ARG   196      15.036  -4.985  15.947  1.00  0.00      A      
ATOM   2439  C   ARG   196       9.337  -1.529  14.929  1.00 30.97      A      
ATOM   2440  O   ARG   196       9.776  -1.339  16.084  1.00 30.08      A      
ATOM   2441  N   PRO   197       8.463  -0.697  14.228  1.00 31.37      A      
ATOM   2442  CD  PRO   197       7.964  -0.871  12.883  1.00 31.68      A      
ATOM   2443  HD2 PRO   197       7.198  -1.646  12.851  1.00  0.00      A      
ATOM   2444  HD3 PRO   197       8.808  -1.096  12.231  1.00  0.00      A      
ATOM   2445  CG  PRO   197       7.367   0.508  12.491  1.00 31.91      A      
ATOM   2446  HG2 PRO   197       6.539   0.347  11.801  1.00  0.00      A      
ATOM   2447  HG3 PRO   197       8.111   1.201  12.098  1.00  0.00      A      
ATOM   2448  CB  PRO   197       6.848   0.997  13.844  1.00 31.65      A      
ATOM   2449  HB2 PRO   197       5.828   0.679  14.055  1.00  0.00      A      
ATOM   2450  HB3 PRO   197       6.819   2.087  13.852  1.00  0.00      A      
ATOM   2451  CA  PRO   197       7.912   0.522  14.863  1.00 31.99      A      
ATOM   2452  HA  PRO   197       8.701   1.271  14.933  1.00  0.00      A      
ATOM   2453  C   PRO   197       7.388   0.325  16.248  1.00 32.44      A      
ATOM   2454  O   PRO   197       7.460   1.251  17.048  1.00 32.48      A      
ATOM   2455  N   LEU   198       6.716  -0.762  16.632  1.00 32.93      A      
ATOM   2456  H   LEU   198       6.540  -1.540  16.012  1.00  0.00      A      
ATOM   2457  CA  LEU   198       6.302  -0.990  18.080  1.00 34.40      A      
ATOM   2458  HA  LEU   198       5.716  -0.137  18.424  1.00  0.00      A      
ATOM   2459  CB  LEU   198       5.534  -2.321  18.250  1.00 33.99      A      
ATOM   2460  HB2 LEU   198       5.265  -2.588  19.272  1.00  0.00      A      
ATOM   2461  HB3 LEU   198       6.262  -3.020  17.840  1.00  0.00      A      
ATOM   2462  CG  LEU   198       4.200  -2.433  17.421  1.00 34.09      A      
ATOM   2463  HG  LEU   198       4.453  -2.422  16.361  1.00  0.00      A      
ATOM   2464  CD1 LEU   198       3.727  -3.838  17.586  1.00 33.51      A      
ATOM   2465 HD11 LEU   198       4.454  -4.489  17.100  1.00  0.00      A      
ATOM   2466 HD12 LEU   198       2.790  -3.989  17.052  1.00  0.00      A      
ATOM   2467 HD13 LEU   198       3.614  -4.016  18.656  1.00  0.00      A      
ATOM   2468  CD2 LEU   198       3.051  -1.536  17.883  1.00 33.88      A      
ATOM   2469 HD21 LEU   198       3.027  -1.458  18.970  1.00  0.00      A      
ATOM   2470 HD22 LEU   198       2.125  -1.965  17.498  1.00  0.00      A      
ATOM   2471 HD23 LEU   198       3.207  -0.537  17.477  1.00  0.00      A      
ATOM   2472  C   LEU   198       7.505  -1.045  19.040  1.00 35.62      A      
ATOM   2473  O   LEU   198       7.456  -0.376  20.096  1.00 35.56      A      
ATOM   2474  N   GLU   199       8.495  -1.893  18.723  1.00 36.66      A      
ATOM   2475  H   GLU   199       8.477  -2.424  17.864  1.00  0.00      A      
ATOM   2476  CA  GLU   199       9.707  -1.881  19.520  1.00 37.92      A      
ATOM   2477  HA  GLU   199       9.455  -2.179  20.538  1.00  0.00      A      
ATOM   2478  CB  GLU   199      10.783  -2.818  18.923  1.00 38.76      A      
ATOM   2479  HB2 GLU   199      11.648  -2.820  19.585  1.00  0.00      A      
ATOM   2480  HB3 GLU   199      11.188  -2.338  18.032  1.00  0.00      A      
ATOM   2481  CG  GLU   199      10.278  -4.373  18.633  1.00 39.16      A      
ATOM   2482  HG2 GLU   199       9.756  -4.440  17.678  1.00  0.00      A      
ATOM   2483  HG3 GLU   199       9.594  -4.649  19.436  1.00  0.00      A      
ATOM   2484  CD  GLU   199      11.467  -5.341  18.663  1.00 39.76      A      
ATOM   2485  OE1 GLU   199      11.297  -6.525  19.024  1.00 39.12      A      
ATOM   2486  OE2 GLU   199      12.561  -5.039  18.098  1.00 39.13      A      
ATOM   2487  C   GLU   199      10.276  -0.470  19.716  1.00 38.19      A      
ATOM   2488  O   GLU   199      10.688  -0.033  20.809  1.00 38.88      A      
ATOM   2489  N   LEU   200      10.363   0.273  18.632  1.00 38.05      A      
ATOM   2490  H   LEU   200      10.124  -0.180  17.761  1.00  0.00      A      
ATOM   2491  CA  LEU   200      10.807   1.699  18.636  1.00 37.56      A      
ATOM   2492  HA  LEU   200      11.797   1.740  19.091  1.00  0.00      A      
ATOM   2493  CB  LEU   200      11.031   2.070  17.155  1.00 37.60      A      
ATOM   2494  HB2 LEU   200      11.384   3.100  17.122  1.00  0.00      A      
ATOM   2495  HB3 LEU   200      10.096   2.040  16.595  1.00  0.00      A      
ATOM   2496  CG  LEU   200      12.034   1.162  16.394  1.00 38.13      A      
ATOM   2497  HG  LEU   200      11.754   0.109  16.418  1.00  0.00      A      
ATOM   2498  CD1 LEU   200      12.034   1.481  14.915  1.00 37.84      A      
ATOM   2499 HD11 LEU   200      12.847   1.001  14.370  1.00  0.00      A      
ATOM   2500 HD12 LEU   200      12.086   2.538  14.654  1.00  0.00      A      
ATOM   2501 HD13 LEU   200      11.084   1.082  14.559  1.00  0.00      A      
ATOM   2502  CD2 LEU   200      13.463   1.396  16.928  1.00 38.01      A      
ATOM   2503 HD21 LEU   200      13.892   2.382  16.750  1.00  0.00      A      
ATOM   2504 HD22 LEU   200      14.160   0.729  16.421  1.00  0.00      A      
ATOM   2505 HD23 LEU   200      13.656   1.099  17.959  1.00  0.00      A      
ATOM   2506  C   LEU   200       9.923   2.716  19.442  1.00 37.43      A      
ATOM   2507  O   LEU   200      10.358   3.774  19.829  1.00 37.56      A      
ATOM   2508  N   GLY   201       8.656   2.320  19.706  1.00 37.40      A      
ATOM   2509  H   GLY   201       8.374   1.405  19.385  1.00  0.00      A      
ATOM   2510  CA  GLY   201       7.782   2.934  20.749  1.00 36.76      A      
ATOM   2511  HA2 GLY   201       8.295   3.836  21.083  1.00  0.00      A      
ATOM   2512  HA3 GLY   201       7.655   2.244  21.583  1.00  0.00      A      
ATOM   2513  C   GLY   201       6.364   3.298  20.313  1.00 36.33      A      
ATOM   2514  O   GLY   201       5.633   3.989  21.074  1.00 36.06      A      
ATOM   2515  N   ALA   202       5.932   2.961  19.074  1.00 34.75      A      
ATOM   2516  H   ALA   202       6.462   2.213  18.650  1.00  0.00      A      
ATOM   2517  CA  ALA   202       4.543   3.165  18.606  1.00 33.15      A      
ATOM   2518  HA  ALA   202       4.370   4.241  18.582  1.00  0.00      A      
ATOM   2519  CB  ALA   202       4.501   2.637  17.102  1.00 33.17      A      
ATOM   2520  HB1 ALA   202       5.260   3.022  16.420  1.00  0.00      A      
ATOM   2521  HB2 ALA   202       3.522   2.743  16.635  1.00  0.00      A      
ATOM   2522  HB3 ALA   202       4.672   1.560  17.089  1.00  0.00      A      
ATOM   2523  C   ALA   202       3.511   2.504  19.543  1.00 32.23      A      
ATOM   2524  O   ALA   202       3.832   1.507  20.189  1.00 31.60      A      
ATOM   2525  N   ASP   203       2.232   2.896  19.397  1.00 30.97      A      
ATOM   2526  H   ASP   203       1.989   3.772  18.956  1.00  0.00      A      
ATOM   2527  CA  ASP   203       1.121   2.027  19.908  1.00 30.13      A      
ATOM   2528  HA  ASP   203       1.564   1.360  20.648  1.00  0.00      A      
ATOM   2529  CB  ASP   203      -0.095   2.828  20.549  1.00 30.67      A      
ATOM   2530  HB2 ASP   203      -0.758   2.121  21.048  1.00  0.00      A      
ATOM   2531  HB3 ASP   203      -0.767   3.229  19.790  1.00  0.00      A      
ATOM   2532  CG  ASP   203       0.342   4.003  21.402  1.00 31.27      A      
ATOM   2533  OD1 ASP   203       1.194   3.824  22.339  1.00 32.24      A      
ATOM   2534  OD2 ASP   203      -0.069   5.107  20.971  1.00 30.48      A      
ATOM   2535  C   ASP   203       0.423   1.057  18.905  1.00 29.64      A      
ATOM   2536  O   ASP   203      -0.097  -0.018  19.312  1.00 28.59      A      
ATOM   2537  N   LEU   204       0.503   1.417  17.592  1.00 28.84      A      
ATOM   2538  H   LEU   204       0.870   2.340  17.408  1.00  0.00      A      
ATOM   2539  CA  LEU   204       0.113   0.509  16.430  1.00 28.81      A      
ATOM   2540  HA  LEU   204       0.126  -0.508  16.820  1.00  0.00      A      
ATOM   2541  CB  LEU   204      -1.237   0.753  15.786  1.00 28.79      A      
ATOM   2542  HB2 LEU   204      -1.428   0.041  14.983  1.00  0.00      A      
ATOM   2543  HB3 LEU   204      -1.140   1.742  15.338  1.00  0.00      A      
ATOM   2544  CG  LEU   204      -2.469   0.775  16.698  1.00 28.95      A      
ATOM   2545  HG  LEU   204      -2.240   1.191  17.679  1.00  0.00      A      
ATOM   2546  CD1 LEU   204      -3.587   1.577  16.064  1.00 29.00      A      
ATOM   2547 HD11 LEU   204      -3.434   1.440  14.994  1.00  0.00      A      
ATOM   2548 HD12 LEU   204      -3.540   2.651  16.239  1.00  0.00      A      
ATOM   2549 HD13 LEU   204      -4.592   1.264  16.347  1.00  0.00      A      
ATOM   2550  CD2 LEU   204      -2.963  -0.679  16.871  1.00 28.36      A      
ATOM   2551 HD21 LEU   204      -2.168  -1.264  17.334  1.00  0.00      A      
ATOM   2552 HD22 LEU   204      -3.107  -1.062  15.860  1.00  0.00      A      
ATOM   2553 HD23 LEU   204      -3.908  -0.704  17.413  1.00  0.00      A      
ATOM   2554  C   LEU   204       1.122   0.494  15.242  1.00 28.40      A      
ATOM   2555  O   LEU   204       1.732   1.536  14.922  1.00 28.10      A      
ATOM   2556  N   VAL   205       1.164  -0.616  14.514  1.00 28.23      A      
ATOM   2557  H   VAL   205       0.547  -1.380  14.750  1.00  0.00      A      
ATOM   2558  CA  VAL   205       1.810  -0.677  13.238  1.00 28.28      A      
ATOM   2559  HA  VAL   205       2.087   0.343  12.973  1.00  0.00      A      
ATOM   2560  CB  VAL   205       3.118  -1.439  13.439  1.00 29.36      A      
ATOM   2561  HB  VAL   205       3.693  -0.953  14.227  1.00  0.00      A      
ATOM   2562  CG1 VAL   205       2.934  -3.003  13.719  1.00 30.38      A      
ATOM   2563 HG11 VAL   205       2.310  -3.486  12.967  1.00  0.00      A      
ATOM   2564 HG12 VAL   205       2.429  -3.247  14.654  1.00  0.00      A      
ATOM   2565 HG13 VAL   205       3.903  -3.503  13.731  1.00  0.00      A      
ATOM   2566  CG2 VAL   205       4.043  -1.392  12.133  1.00 28.83      A      
ATOM   2567 HG21 VAL   205       4.504  -0.407  12.055  1.00  0.00      A      
ATOM   2568 HG22 VAL   205       3.497  -1.488  11.195  1.00  0.00      A      
ATOM   2569 HG23 VAL   205       4.810  -2.166  12.159  1.00  0.00      A      
ATOM   2570  C   VAL   205       0.825  -1.310  12.224  1.00 27.70      A      
ATOM   2571  O   VAL   205      -0.028  -2.113  12.657  1.00 27.47      A      
ATOM   2572  N   VAL   206       0.741  -0.857  10.956  1.00 26.86      A      
ATOM   2573  H   VAL   206       1.414  -0.162  10.665  1.00  0.00      A      
ATOM   2574  CA  VAL   206       0.021  -1.483   9.753  1.00 26.67      A      
ATOM   2575  HA  VAL   206      -0.498  -2.400  10.033  1.00  0.00      A      
ATOM   2576  CB  VAL   206      -1.042  -0.443   9.306  1.00 27.79      A      
ATOM   2577  HB  VAL   206      -1.835  -0.320  10.043  1.00  0.00      A      
ATOM   2578  CG1 VAL   206      -0.597   1.007   8.935  1.00 29.55      A      
ATOM   2579 HG11 VAL   206      -0.071   1.443   9.784  1.00  0.00      A      
ATOM   2580 HG12 VAL   206      -1.505   1.568   8.714  1.00  0.00      A      
ATOM   2581 HG13 VAL   206       0.035   1.018   8.046  1.00  0.00      A      
ATOM   2582  CG2 VAL   206      -1.895  -0.905   8.061  1.00 27.57      A      
ATOM   2583 HG21 VAL   206      -1.174  -0.919   7.244  1.00  0.00      A      
ATOM   2584 HG22 VAL   206      -2.693  -0.191   7.858  1.00  0.00      A      
ATOM   2585 HG23 VAL   206      -2.235  -1.892   8.376  1.00  0.00      A      
ATOM   2586  C   VAL   206       0.985  -1.737   8.641  1.00 25.89      A      
ATOM   2587  O   VAL   206       2.044  -1.128   8.634  1.00 25.50      A      
ATOM   2588  N   HID   207       0.727  -2.676   7.729  1.00 25.60      A      
ATOM   2589  H   HID   207      -0.145  -3.173   7.837  1.00  0.00      A      
ATOM   2590  CA  HID   207       1.392  -2.627   6.420  1.00 25.21      A      
ATOM   2591  HA  HID   207       1.521  -1.586   6.124  1.00  0.00      A      
ATOM   2592  CB  HID   207       2.783  -3.252   6.502  1.00 26.08      A      
ATOM   2593  HB2 HID   207       3.469  -2.563   6.995  1.00  0.00      A      
ATOM   2594  HB3 HID   207       3.215  -3.449   5.521  1.00  0.00      A      
ATOM   2595  CG  HID   207       2.988  -4.615   7.142  1.00 26.25      A      
ATOM   2596  ND1 HID   207       3.481  -4.809   8.401  1.00 27.37      A      
ATOM   2597  HD1 HID   207       3.731  -4.121   9.096  1.00  0.00      A      
ATOM   2598  CE1 HID   207       3.437  -6.088   8.705  1.00 26.73      A      
ATOM   2599  HE1 HID   207       3.583  -6.446   9.714  1.00  0.00      A      
ATOM   2600  NE2 HID   207       2.974  -6.766   7.627  1.00 27.40      A      
ATOM   2601  CD2 HID   207       2.659  -5.835   6.640  1.00 26.05      A      
ATOM   2602  HD2 HID   207       2.167  -6.127   5.724  1.00  0.00      A      
ATOM   2603  C   HID   207       0.537  -3.344   5.361  1.00 24.58      A      
ATOM   2604  O   HID   207      -0.323  -4.165   5.665  1.00 24.35      A      
ATOM   2605  N   SER   208       0.553  -2.890   4.145  1.00 24.83      A      
ATOM   2606  H   SER   208       1.294  -2.224   3.983  1.00  0.00      A      
ATOM   2607  CA  SER   208       0.200  -3.732   3.050  1.00 24.11      A      
ATOM   2608  HA  SER   208      -0.838  -4.061   3.078  1.00  0.00      A      
ATOM   2609  CB  SER   208       0.609  -3.181   1.658  1.00 23.92      A      
ATOM   2610  HB2 SER   208       1.682  -3.014   1.572  1.00  0.00      A      
ATOM   2611  HB3 SER   208       0.125  -2.205   1.619  1.00  0.00      A      
ATOM   2612  OG  SER   208       0.086  -4.104   0.701  1.00 22.75      A      
ATOM   2613  HG  SER   208      -0.613  -3.715   0.170  1.00  0.00      A      
ATOM   2614  C   SER   208       1.009  -5.024   3.117  1.00 23.94      A      
ATOM   2615  O   SER   208       2.151  -4.958   3.463  1.00 24.41      A      
ATOM   2616  N   ALA   209       0.441  -6.170   2.638  1.00 24.13      A      
ATOM   2617  H   ALA   209      -0.451  -6.048   2.179  1.00  0.00      A      
ATOM   2618  CA  ALA   209       1.140  -7.428   2.416  1.00 23.68      A      
ATOM   2619  HA  ALA   209       2.217  -7.323   2.548  1.00  0.00      A      
ATOM   2620  CB  ALA   209       0.681  -8.380   3.521  1.00 22.21      A      
ATOM   2621  HB1 ALA   209       0.718  -7.889   4.493  1.00  0.00      A      
ATOM   2622  HB2 ALA   209       1.236  -9.314   3.608  1.00  0.00      A      
ATOM   2623  HB3 ALA   209      -0.390  -8.573   3.467  1.00  0.00      A      
ATOM   2624  C   ALA   209       0.920  -7.927   0.983  1.00 24.07      A      
ATOM   2625  O   ALA   209       1.491  -8.962   0.527  1.00 23.83      A      
ATOM   2626  N   THR   210       0.185  -7.083   0.202  1.00 24.85      A      
ATOM   2627  H   THR   210      -0.483  -6.421   0.571  1.00  0.00      A      
ATOM   2628  CA  THR   210       0.219  -7.079  -1.311  1.00 24.44      A      
ATOM   2629  HA  THR   210      -0.028  -8.112  -1.557  1.00  0.00      A      
ATOM   2630  CB  THR   210      -0.811  -6.102  -1.975  1.00 24.88      A      
ATOM   2631  HB  THR   210      -0.405  -5.091  -1.947  1.00  0.00      A      
ATOM   2632  CG2 THR   210      -1.111  -6.394  -3.408  1.00 24.74      A      
ATOM   2633 HG21 THR   210      -1.927  -5.774  -3.777  1.00  0.00      A      
ATOM   2634 HG22 THR   210      -1.359  -7.447  -3.539  1.00  0.00      A      
ATOM   2635 HG23 THR   210      -0.261  -6.157  -4.049  1.00  0.00      A      
ATOM   2636  OG1 THR   210      -2.083  -6.119  -1.303  1.00 24.10      A      
ATOM   2637  HG1 THR   210      -2.247  -5.208  -1.047  1.00  0.00      A      
ATOM   2638  C   THR   210       1.658  -6.863  -1.769  1.00 25.01      A      
ATOM   2639  O   THR   210       2.190  -7.494  -2.674  1.00 24.36      A      
ATOM   2640  N   LYS   211       2.301  -5.896  -1.047  1.00 24.98      A      
ATOM   2641  H   LYS   211       1.813  -5.391  -0.321  1.00  0.00      A      
ATOM   2642  CA  LYS   211       3.687  -5.604  -1.233  1.00 25.21      A      
ATOM   2643  HA  LYS   211       4.051  -5.779  -2.245  1.00  0.00      A      
ATOM   2644  CB  LYS   211       3.890  -4.104  -1.039  1.00 25.51      A      
ATOM   2645  HB2 LYS   211       4.944  -3.841  -0.944  1.00  0.00      A      
ATOM   2646  HB3 LYS   211       3.500  -3.878  -0.047  1.00  0.00      A      
ATOM   2647  CG  LYS   211       3.280  -3.035  -2.004  1.00 27.41      A      
ATOM   2648  HG2 LYS   211       3.707  -3.211  -2.991  1.00  0.00      A      
ATOM   2649  HG3 LYS   211       3.585  -2.072  -1.594  1.00  0.00      A      
ATOM   2650  CD  LYS   211       1.770  -3.099  -2.272  1.00 29.44      A      
ATOM   2651  HD2 LYS   211       1.188  -3.030  -1.353  1.00  0.00      A      
ATOM   2652  HD3 LYS   211       1.595  -4.058  -2.759  1.00  0.00      A      
ATOM   2653  CE  LYS   211       1.403  -2.007  -3.194  1.00 31.34      A      
ATOM   2654  HE2 LYS   211       0.377  -2.125  -3.541  1.00  0.00      A      
ATOM   2655  HE3 LYS   211       2.068  -1.925  -4.054  1.00  0.00      A      
ATOM   2656  NZ  LYS   211       1.421  -0.727  -2.588  1.00 33.90      A      
ATOM   2657  HZ1 LYS   211       2.256  -0.159  -2.558  1.00  0.00      A      
ATOM   2658  C   LYS   211       4.633  -6.229  -0.224  1.00 24.84      A      
ATOM   2659  O   LYS   211       4.239  -6.435   0.879  1.00 24.44      A      
ATOM   2660  N   TYR   212       5.929  -6.475  -0.594  1.00 24.37      A      
ATOM   2661  H   TYR   212       6.147  -6.309  -1.566  1.00  0.00      A      
ATOM   2662  CA  TYR   212       6.903  -7.351   0.169  1.00 24.78      A      
ATOM   2663  HA  TYR   212       7.634  -7.653  -0.581  1.00  0.00      A      
ATOM   2664  CB  TYR   212       7.704  -6.457   1.087  1.00 24.52      A      
ATOM   2665  HB2 TYR   212       8.317  -7.102   1.717  1.00  0.00      A      
ATOM   2666  HB3 TYR   212       6.970  -6.042   1.776  1.00  0.00      A      
ATOM   2667  CG  TYR   212       8.493  -5.358   0.446  1.00 25.33      A      
ATOM   2668  CD1 TYR   212       8.013  -4.057   0.499  1.00 25.54      A      
ATOM   2669  HD1 TYR   212       7.037  -3.776   0.866  1.00  0.00      A      
ATOM   2670  CE1 TYR   212       8.943  -3.023   0.137  1.00 25.17      A      
ATOM   2671  HE1 TYR   212       8.741  -1.969   0.263  1.00  0.00      A      
ATOM   2672  CZ  TYR   212      10.258  -3.326  -0.241  1.00 25.53      A      
ATOM   2673  OH  TYR   212      11.183  -2.385  -0.505  1.00 25.07      A      
ATOM   2674  HH  TYR   212      10.782  -1.562  -0.216  1.00  0.00      A      
ATOM   2675  CE2 TYR   212      10.700  -4.643  -0.303  1.00 25.30      A      
ATOM   2676  HE2 TYR   212      11.711  -4.873  -0.603  1.00  0.00      A      
ATOM   2677  CD2 TYR   212       9.788  -5.701   0.014  1.00 25.18      A      
ATOM   2678  HD2 TYR   212      10.184  -6.704   0.078  1.00  0.00      A      
ATOM   2679  C   TYR   212       6.495  -8.644   0.876  1.00 24.04      A      
ATOM   2680  O   TYR   212       7.222  -9.665   0.807  1.00 24.52      A      
ATOM   2681  N   LEU   213       5.589  -8.570   1.838  1.00 23.49      A      
ATOM   2682  H   LEU   213       5.062  -7.716   1.953  1.00  0.00      A      
ATOM   2683  CA  LEU   213       5.579  -9.633   2.936  1.00 22.54      A      
ATOM   2684  HA  LEU   213       6.521  -9.568   3.480  1.00  0.00      A      
ATOM   2685  CB  LEU   213       4.401  -9.373   3.938  1.00 22.09      A      
ATOM   2686  HB2 LEU   213       3.966 -10.277   4.364  1.00  0.00      A      
ATOM   2687  HB3 LEU   213       3.505  -8.926   3.507  1.00  0.00      A      
ATOM   2688  CG  LEU   213       4.642  -8.347   5.060  1.00 23.90      A      
ATOM   2689  HG  LEU   213       3.635  -8.124   5.412  1.00  0.00      A      
ATOM   2690  CD1 LEU   213       5.448  -8.853   6.167  1.00 22.52      A      
ATOM   2691 HD11 LEU   213       6.505  -8.697   5.950  1.00  0.00      A      
ATOM   2692 HD12 LEU   213       5.355  -9.938   6.123  1.00  0.00      A      
ATOM   2693 HD13 LEU   213       5.165  -8.443   7.137  1.00  0.00      A      
ATOM   2694  CD2 LEU   213       5.105  -6.937   4.724  1.00 23.67      A      
ATOM   2695 HD21 LEU   213       4.973  -6.323   5.615  1.00  0.00      A      
ATOM   2696 HD22 LEU   213       4.552  -6.562   3.863  1.00  0.00      A      
ATOM   2697 HD23 LEU   213       6.117  -7.051   4.338  1.00  0.00      A      
ATOM   2698  C   LEU   213       5.427 -11.068   2.454  1.00 22.06      A      
ATOM   2699  O   LEU   213       6.142 -11.910   2.950  1.00 21.57      A      
ATOM   2700  N   SER   214       4.628 -11.285   1.405  1.00 21.39      A      
ATOM   2701  H   SER   214       4.277 -10.479   0.906  1.00  0.00      A      
ATOM   2702  CA  SER   214       4.486 -12.618   0.650  1.00 20.88      A      
ATOM   2703  HA  SER   214       4.656 -13.378   1.413  1.00  0.00      A      
ATOM   2704  CB  SER   214       3.058 -12.705   0.048  1.00 21.90      A      
ATOM   2705  HB2 SER   214       2.859 -11.848  -0.595  1.00  0.00      A      
ATOM   2706  HB3 SER   214       2.301 -12.726   0.832  1.00  0.00      A      
ATOM   2707  OG  SER   214       2.922 -13.928  -0.677  1.00 23.73      A      
ATOM   2708  HG  SER   214       2.624 -13.625  -1.538  1.00  0.00      A      
ATOM   2709  C   SER   214       5.509 -12.778  -0.552  1.00 20.93      A      
ATOM   2710  O   SER   214       6.067 -13.870  -0.729  1.00 19.49      A      
ATOM   2711  N   GLY   215       5.701 -11.731  -1.318  1.00 20.78      A      
ATOM   2712  H   GLY   215       5.166 -10.901  -1.103  1.00  0.00      A      
ATOM   2713  CA  GLY   215       6.702 -11.547  -2.289  1.00 21.99      A      
ATOM   2714  HA2 GLY   215       7.676 -11.948  -2.008  1.00  0.00      A      
ATOM   2715  HA3 GLY   215       6.891 -10.481  -2.163  1.00  0.00      A      
ATOM   2716  C   GLY   215       6.462 -11.936  -3.696  1.00 22.35      A      
ATOM   2717  O   GLY   215       6.976 -11.349  -4.662  1.00 21.94      A      
ATOM   2718  N   HID   216       5.703 -13.029  -3.895  1.00 23.11      A      
ATOM   2719  H   HID   216       5.246 -13.522  -3.141  1.00  0.00      A      
ATOM   2720  CA  HID   216       5.578 -13.750  -5.199  1.00 24.36      A      
ATOM   2721  HA  HID   216       6.461 -13.501  -5.788  1.00  0.00      A      
ATOM   2722  CB  HID   216       5.605 -15.245  -4.941  1.00 23.49      A      
ATOM   2723  HB2 HID   216       5.776 -15.727  -5.904  1.00  0.00      A      
ATOM   2724  HB3 HID   216       4.650 -15.558  -4.517  1.00  0.00      A      
ATOM   2725  CG  HID   216       6.632 -15.780  -4.055  1.00 24.90      A      
ATOM   2726  ND1 HID   216       6.754 -15.595  -2.712  1.00 25.09      A      
ATOM   2727  HD1 HID   216       6.117 -15.015  -2.185  1.00  0.00      A      
ATOM   2728  CE1 HID   216       7.865 -16.250  -2.288  1.00 25.94      A      
ATOM   2729  HE1 HID   216       8.110 -16.344  -1.240  1.00  0.00      A      
ATOM   2730  NE2 HID   216       8.403 -16.898  -3.345  1.00 26.13      A      
ATOM   2731  CD2 HID   216       7.757 -16.460  -4.490  1.00 24.79      A      
ATOM   2732  HD2 HID   216       8.092 -16.732  -5.480  1.00  0.00      A      
ATOM   2733  C   HID   216       4.389 -13.274  -6.073  1.00 24.69      A      
ATOM   2734  O   HID   216       4.098 -13.901  -7.067  1.00 24.86      A      
ATOM   2735  N   GLY   217       3.726 -12.114  -5.884  1.00 24.93      A      
ATOM   2736  H   GLY   217       4.029 -11.608  -5.064  1.00  0.00      A      
ATOM   2737  CA  GLY   217       2.908 -11.346  -6.836  1.00 25.27      A      
ATOM   2738  HA2 GLY   217       3.341 -11.296  -7.835  1.00  0.00      A      
ATOM   2739  HA3 GLY   217       2.682 -10.366  -6.416  1.00  0.00      A      
ATOM   2740  C   GLY   217       1.468 -11.897  -7.121  1.00 25.84      A      
ATOM   2741  O   GLY   217       0.691 -11.219  -7.758  1.00 26.88      A      
ATOM   2742  N   ASP   218       1.170 -13.013  -6.440  1.00 25.85      A      
ATOM   2743  H   ASP   218       1.938 -13.441  -5.944  1.00  0.00      A      
ATOM   2744  CA  ASP   218      -0.008 -13.861  -6.484  1.00 26.27      A      
ATOM   2745  HA  ASP   218      -0.444 -13.599  -7.448  1.00  0.00      A      
ATOM   2746  CB  ASP   218       0.378 -15.348  -6.583  1.00 25.55      A      
ATOM   2747  HB2 ASP   218       0.759 -15.645  -7.560  1.00  0.00      A      
ATOM   2748  HB3 ASP   218      -0.486 -15.997  -6.441  1.00  0.00      A      
ATOM   2749  CG  ASP   218       1.480 -15.787  -5.578  1.00 26.19      A      
ATOM   2750  OD1 ASP   218       1.971 -16.920  -5.662  1.00 26.05      A      
ATOM   2751  OD2 ASP   218       1.806 -14.934  -4.692  1.00 25.09      A      
ATOM   2752  C   ASP   218      -1.058 -13.566  -5.400  1.00 26.63      A      
ATOM   2753  O   ASP   218      -2.119 -14.248  -5.416  1.00 28.08      A      
ATOM   2754  N   ILE   219      -0.803 -12.643  -4.421  1.00 26.25      A      
ATOM   2755  H   ILE   219       0.011 -12.077  -4.612  1.00  0.00      A      
ATOM   2756  CA  ILE   219      -1.823 -12.242  -3.429  1.00 26.00      A      
ATOM   2757  HA  ILE   219      -2.712 -12.751  -3.800  1.00  0.00      A      
ATOM   2758  CB  ILE   219      -1.570 -12.958  -2.106  1.00 27.35      A      
ATOM   2759  HB  ILE   219      -2.454 -12.728  -1.511  1.00  0.00      A      
ATOM   2760  CG2 ILE   219      -1.388 -14.460  -2.195  1.00 27.80      A      
ATOM   2761 HG21 ILE   219      -2.078 -14.984  -2.857  1.00  0.00      A      
ATOM   2762 HG22 ILE   219      -1.545 -14.845  -1.187  1.00  0.00      A      
ATOM   2763 HG23 ILE   219      -0.435 -14.752  -2.635  1.00  0.00      A      
ATOM   2764  CG1 ILE   219      -0.351 -12.440  -1.245  1.00 27.72      A      
ATOM   2765 HG12 ILE   219       0.377 -12.000  -1.926  1.00  0.00      A      
ATOM   2766 HG13 ILE   219       0.253 -13.283  -0.909  1.00  0.00      A      
ATOM   2767  CD1 ILE   219      -0.637 -11.464  -0.011  1.00 30.32      A      
ATOM   2768 HD11 ILE   219       0.312 -11.378   0.517  1.00  0.00      A      
ATOM   2769 HD12 ILE   219      -1.400 -11.865   0.657  1.00  0.00      A      
ATOM   2770 HD13 ILE   219      -0.973 -10.510  -0.417  1.00  0.00      A      
ATOM   2771  C   ILE   219      -2.039 -10.762  -3.141  1.00 25.39      A      
ATOM   2772  O   ILE   219      -1.066 -10.029  -3.132  1.00 24.87      A      
ATOM   2773  N   THR   220      -3.264 -10.318  -2.851  1.00 25.18      A      
ATOM   2774  H   THR   220      -4.008 -10.999  -2.907  1.00  0.00      A      
ATOM   2775  CA  THR   220      -3.424  -9.071  -2.178  1.00 24.56      A      
ATOM   2776  HA  THR   220      -2.545  -8.426  -2.185  1.00  0.00      A      
ATOM   2777  CB  THR   220      -4.630  -8.300  -2.695  1.00 25.37      A      
ATOM   2778  HB  THR   220      -4.630  -7.295  -2.272  1.00  0.00      A      
ATOM   2779  CG2 THR   220      -4.493  -8.003  -4.197  1.00 24.76      A      
ATOM   2780 HG21 THR   220      -3.720  -7.248  -4.338  1.00  0.00      A      
ATOM   2781 HG22 THR   220      -5.449  -7.653  -4.586  1.00  0.00      A      
ATOM   2782 HG23 THR   220      -4.314  -8.934  -4.736  1.00  0.00      A      
ATOM   2783  OG1 THR   220      -5.877  -8.917  -2.562  1.00 25.17      A      
ATOM   2784  HG1 THR   220      -6.152  -8.789  -1.651  1.00  0.00      A      
ATOM   2785  C   THR   220      -3.756  -9.410  -0.741  1.00 24.13      A      
ATOM   2786  O   THR   220      -4.544 -10.330  -0.530  1.00 23.22      A      
ATOM   2787  N   ALA   221      -3.162  -8.746   0.199  1.00 24.33      A      
ATOM   2788  H   ALA   221      -2.507  -7.990   0.059  1.00  0.00      A      
ATOM   2789  CA  ALA   221      -3.483  -8.815   1.643  1.00 23.75      A      
ATOM   2790  HA  ALA   221      -4.560  -8.788   1.808  1.00  0.00      A      
ATOM   2791  CB  ALA   221      -2.812 -10.033   2.263  1.00 22.95      A      
ATOM   2792  HB1 ALA   221      -2.974 -10.144   3.335  1.00  0.00      A      
ATOM   2793  HB2 ALA   221      -1.759 -10.078   1.987  1.00  0.00      A      
ATOM   2794  HB3 ALA   221      -3.125 -10.922   1.716  1.00  0.00      A      
ATOM   2795  C   ALA   221      -2.875  -7.636   2.397  1.00 23.72      A      
ATOM   2796  O   ALA   221      -2.019  -6.990   1.792  1.00 23.49      A      
ATOM   2797  N   GLY   222      -3.265  -7.433   3.692  1.00 23.55      A      
ATOM   2798  H   GLY   222      -3.913  -8.070   4.134  1.00  0.00      A      
ATOM   2799  CA  GLY   222      -2.533  -6.608   4.621  1.00 23.94      A      
ATOM   2800  HA2 GLY   222      -2.824  -5.561   4.532  1.00  0.00      A      
ATOM   2801  HA3 GLY   222      -1.513  -6.612   4.238  1.00  0.00      A      
ATOM   2802  C   GLY   222      -2.710  -7.049   6.100  1.00 24.35      A      
ATOM   2803  O   GLY   222      -3.569  -7.864   6.339  1.00 24.15      A      
ATOM   2804  N   ILE   223      -2.071  -6.303   7.003  1.00 25.19      A      
ATOM   2805  H   ILE   223      -1.396  -5.642   6.646  1.00  0.00      A      
ATOM   2806  CA  ILE   223      -1.861  -6.651   8.416  1.00 25.67      A      
ATOM   2807  HA  ILE   223      -2.741  -7.252   8.643  1.00  0.00      A      
ATOM   2808  CB  ILE   223      -0.604  -7.511   8.641  1.00 25.52      A      
ATOM   2809  HB  ILE   223       0.231  -6.827   8.490  1.00  0.00      A      
ATOM   2810  CG2 ILE   223      -0.354  -7.954  10.193  1.00 26.00      A      
ATOM   2811 HG21 ILE   223       0.188  -7.233  10.805  1.00  0.00      A      
ATOM   2812 HG22 ILE   223       0.340  -8.794  10.214  1.00  0.00      A      
ATOM   2813 HG23 ILE   223      -1.295  -8.233  10.668  1.00  0.00      A      
ATOM   2814  CG1 ILE   223      -0.432  -8.802   7.785  1.00 25.54      A      
ATOM   2815 HG12 ILE   223       0.612  -9.113   7.815  1.00  0.00      A      
ATOM   2816 HG13 ILE   223      -0.649  -8.622   6.732  1.00  0.00      A      
ATOM   2817  CD1 ILE   223      -1.245 -10.038   8.154  1.00 25.21      A      
ATOM   2818 HD11 ILE   223      -0.638 -10.716   8.754  1.00  0.00      A      
ATOM   2819 HD12 ILE   223      -1.490 -10.540   7.218  1.00  0.00      A      
ATOM   2820 HD13 ILE   223      -2.127  -9.807   8.753  1.00  0.00      A      
ATOM   2821  C   ILE   223      -1.797  -5.404   9.383  1.00 25.95      A      
ATOM   2822  O   ILE   223      -1.157  -4.430   9.013  1.00 25.45      A      
ATOM   2823  N   VAL   224      -2.376  -5.521  10.603  1.00 25.98      A      
ATOM   2824  H   VAL   224      -2.790  -6.429  10.758  1.00  0.00      A      
ATOM   2825  CA  VAL   224      -2.026  -4.770  11.799  1.00 25.98      A      
ATOM   2826  HA  VAL   224      -1.286  -3.984  11.647  1.00  0.00      A      
ATOM   2827  CB  VAL   224      -3.354  -4.062  12.310  1.00 26.53      A      
ATOM   2828  HB  VAL   224      -4.213  -4.705  12.117  1.00  0.00      A      
ATOM   2829  CG1 VAL   224      -3.316  -3.543  13.747  1.00 26.60      A      
ATOM   2830 HG11 VAL   224      -2.436  -2.908  13.853  1.00  0.00      A      
ATOM   2831 HG12 VAL   224      -3.299  -4.378  14.447  1.00  0.00      A      
ATOM   2832 HG13 VAL   224      -4.233  -2.987  13.944  1.00  0.00      A      
ATOM   2833  CG2 VAL   224      -3.503  -2.923  11.339  1.00 25.48      A      
ATOM   2834 HG21 VAL   224      -2.787  -2.113  11.481  1.00  0.00      A      
ATOM   2835 HG22 VAL   224      -4.504  -2.537  11.533  1.00  0.00      A      
ATOM   2836 HG23 VAL   224      -3.512  -3.152  10.274  1.00  0.00      A      
ATOM   2837  C   VAL   224      -1.458  -5.678  12.889  1.00 26.17      A      
ATOM   2838  O   VAL   224      -1.792  -6.839  12.906  1.00 26.73      A      
ATOM   2839  N   VAL   225      -0.676  -5.007  13.796  1.00 26.16      A      
ATOM   2840  H   VAL   225      -0.467  -4.029  13.657  1.00  0.00      A      
ATOM   2841  CA  VAL   225      -0.190  -5.498  15.054  1.00 26.58      A      
ATOM   2842  HA  VAL   225      -0.799  -6.317  15.437  1.00  0.00      A      
ATOM   2843  CB  VAL   225       1.143  -6.250  14.937  1.00 26.95      A      
ATOM   2844  HB  VAL   225       1.956  -5.578  14.661  1.00  0.00      A      
ATOM   2845  CG1 VAL   225       1.618  -6.810  16.309  1.00 27.29      A      
ATOM   2846 HG11 VAL   225       2.553  -7.355  16.179  1.00  0.00      A      
ATOM   2847 HG12 VAL   225       0.893  -7.445  16.818  1.00  0.00      A      
ATOM   2848 HG13 VAL   225       1.749  -5.922  16.928  1.00  0.00      A      
ATOM   2849  CG2 VAL   225       1.098  -7.470  13.955  1.00 27.39      A      
ATOM   2850 HG21 VAL   225       0.850  -7.069  12.972  1.00  0.00      A      
ATOM   2851 HG22 VAL   225       0.491  -8.272  14.374  1.00  0.00      A      
ATOM   2852 HG23 VAL   225       2.095  -7.872  13.773  1.00  0.00      A      
ATOM   2853  C   VAL   225      -0.127  -4.443  16.210  1.00 26.35      A      
ATOM   2854  O   VAL   225       0.137  -3.261  15.985  1.00 25.45      A      
ATOM   2855  N   GLY   226      -0.417  -4.888  17.456  1.00 27.11      A      
ATOM   2856  H   GLY   226      -0.622  -5.876  17.503  1.00  0.00      A      
ATOM   2857  CA  GLY   226      -0.390  -4.108  18.699  1.00 27.54      A      
ATOM   2858  HA2 GLY   226      -1.037  -3.243  18.550  1.00  0.00      A      
ATOM   2859  HA3 GLY   226       0.605  -3.689  18.850  1.00  0.00      A      
ATOM   2860  C   GLY   226      -1.090  -4.785  19.936  1.00 27.92      A      
ATOM   2861  O   GLY   226      -1.246  -6.011  19.920  1.00 28.03      A      
ATOM   2862  N   SER   227      -1.418  -4.001  20.937  1.00 28.37      A      
ATOM   2863  H   SER   227      -1.146  -3.031  20.997  1.00  0.00      A      
ATOM   2864  CA  SER   227      -2.010  -4.489  22.169  1.00 28.73      A      
ATOM   2865  HA  SER   227      -1.365  -5.307  22.490  1.00  0.00      A      
ATOM   2866  CB  SER   227      -1.941  -3.456  23.273  1.00 28.60      A      
ATOM   2867  HB2 SER   227      -0.944  -3.025  23.357  1.00  0.00      A      
ATOM   2868  HB3 SER   227      -2.145  -3.910  24.243  1.00  0.00      A      
ATOM   2869  OG  SER   227      -2.981  -2.466  23.114  1.00 27.44      A      
ATOM   2870  HG  SER   227      -2.569  -1.678  22.753  1.00  0.00      A      
ATOM   2871  C   SER   227      -3.439  -5.057  21.972  1.00 29.25      A      
ATOM   2872  O   SER   227      -4.128  -4.667  21.057  1.00 28.69      A      
ATOM   2873  N   GLN   228      -3.706  -6.125  22.679  1.00 29.95      A      
ATOM   2874  H   GLN   228      -3.072  -6.387  23.420  1.00  0.00      A      
ATOM   2875  CA  GLN   228      -4.886  -6.959  22.515  1.00 30.59      A      
ATOM   2876  HA  GLN   228      -4.774  -7.475  21.562  1.00  0.00      A      
ATOM   2877  CB  GLN   228      -4.980  -8.049  23.597  1.00 31.37      A      
ATOM   2878  HB2 GLN   228      -5.157  -7.481  24.511  1.00  0.00      A      
ATOM   2879  HB3 GLN   228      -4.048  -8.549  23.861  1.00  0.00      A      
ATOM   2880  CG  GLN   228      -6.121  -9.065  23.431  1.00 32.83      A      
ATOM   2881  HG2 GLN   228      -7.043  -8.573  23.120  1.00  0.00      A      
ATOM   2882  HG3 GLN   228      -6.274  -9.522  24.409  1.00  0.00      A      
ATOM   2883  CD  GLN   228      -5.675 -10.284  22.706  1.00 34.02      A      
ATOM   2884  OE1 GLN   228      -4.774 -10.956  23.200  1.00 35.40      A      
ATOM   2885  NE2 GLN   228      -6.245 -10.662  21.575  1.00 33.62      A      
ATOM   2886 HE21 GLN   228      -5.919 -11.534  21.183  1.00  0.00      A      
ATOM   2887 HE22 GLN   228      -7.049 -10.138  21.262  1.00  0.00      A      
ATOM   2888  C   GLN   228      -6.181  -6.236  22.556  1.00 30.80      A      
ATOM   2889  O   GLN   228      -6.904  -6.320  21.526  1.00 30.81      A      
ATOM   2890  N   ALA   229      -6.524  -5.495  23.586  1.00 31.33      A      
ATOM   2891  H   ALA   229      -5.947  -5.655  24.400  1.00  0.00      A      
ATOM   2892  CA  ALA   229      -7.847  -4.823  23.699  1.00 31.27      A      
ATOM   2893  HA  ALA   229      -8.644  -5.565  23.654  1.00  0.00      A      
ATOM   2894  CB  ALA   229      -7.991  -4.202  25.082  1.00 31.17      A      
ATOM   2895  HB1 ALA   229      -9.036  -3.969  25.287  1.00  0.00      A      
ATOM   2896  HB2 ALA   229      -7.248  -3.413  25.198  1.00  0.00      A      
ATOM   2897  HB3 ALA   229      -7.699  -4.969  25.799  1.00  0.00      A      
ATOM   2898  C   ALA   229      -8.211  -3.875  22.527  1.00 30.94      A      
ATOM   2899  O   ALA   229      -9.317  -3.839  22.034  1.00 31.27      A      
ATOM   2900  N   LEU   230      -7.263  -3.060  22.063  1.00 30.68      A      
ATOM   2901  H   LEU   230      -6.348  -3.106  22.488  1.00  0.00      A      
ATOM   2902  CA  LEU   230      -7.315  -2.283  20.795  1.00 30.72      A      
ATOM   2903  HA  LEU   230      -8.247  -1.720  20.838  1.00  0.00      A      
ATOM   2904  CB  LEU   230      -6.058  -1.344  20.822  1.00 31.02      A      
ATOM   2905  HB2 LEU   230      -5.227  -1.990  20.538  1.00  0.00      A      
ATOM   2906  HB3 LEU   230      -5.793  -0.951  21.803  1.00  0.00      A      
ATOM   2907  CG  LEU   230      -5.974  -0.234  19.777  1.00 31.71      A      
ATOM   2908  HG  LEU   230      -5.928  -0.802  18.847  1.00  0.00      A      
ATOM   2909  CD1 LEU   230      -7.195   0.657  19.620  1.00 31.44      A      
ATOM   2910 HD11 LEU   230      -6.942   1.331  18.802  1.00  0.00      A      
ATOM   2911 HD12 LEU   230      -7.372   1.277  20.498  1.00  0.00      A      
ATOM   2912 HD13 LEU   230      -8.069   0.147  19.214  1.00  0.00      A      
ATOM   2913  CD2 LEU   230      -4.648   0.402  19.979  1.00 32.13      A      
ATOM   2914 HD21 LEU   230      -4.483   1.317  19.409  1.00  0.00      A      
ATOM   2915 HD22 LEU   230      -3.866  -0.311  19.718  1.00  0.00      A      
ATOM   2916 HD23 LEU   230      -4.635   0.755  21.010  1.00  0.00      A      
ATOM   2917  C   LEU   230      -7.387  -3.082  19.506  1.00 30.78      A      
ATOM   2918  O   LEU   230      -8.266  -2.773  18.636  1.00 30.65      A      
ATOM   2919  N   VAL   231      -6.608  -4.098  19.207  1.00 30.54      A      
ATOM   2920  H   VAL   231      -5.859  -4.389  19.818  1.00  0.00      A      
ATOM   2921  CA  VAL   231      -6.731  -4.847  17.960  1.00 30.46      A      
ATOM   2922  HA  VAL   231      -6.877  -4.174  17.115  1.00  0.00      A      
ATOM   2923  CB  VAL   231      -5.370  -5.468  17.539  1.00 30.70      A      
ATOM   2924  HB  VAL   231      -4.646  -4.659  17.642  1.00  0.00      A      
ATOM   2925  CG1 VAL   231      -4.909  -6.740  18.348  1.00 30.17      A      
ATOM   2926 HG11 VAL   231      -3.983  -7.114  17.911  1.00  0.00      A      
ATOM   2927 HG12 VAL   231      -5.586  -7.573  18.156  1.00  0.00      A      
ATOM   2928 HG13 VAL   231      -4.968  -6.555  19.421  1.00  0.00      A      
ATOM   2929  CG2 VAL   231      -5.460  -5.865  16.018  1.00 29.86      A      
ATOM   2930 HG21 VAL   231      -5.783  -5.004  15.433  1.00  0.00      A      
ATOM   2931 HG22 VAL   231      -6.086  -6.750  15.905  1.00  0.00      A      
ATOM   2932 HG23 VAL   231      -4.550  -6.304  15.610  1.00  0.00      A      
ATOM   2933  C   VAL   231      -7.917  -5.788  17.829  1.00 30.83      A      
ATOM   2934  O   VAL   231      -8.493  -5.934  16.730  1.00 29.52      A      
ATOM   2935  N   ASP   232      -8.363  -6.339  18.972  1.00 31.33      A      
ATOM   2936  H   ASP   232      -7.942  -6.142  19.868  1.00  0.00      A      
ATOM   2937  CA  ASP   232      -9.707  -6.973  18.988  1.00 32.24      A      
ATOM   2938  HA  ASP   232      -9.693  -7.723  18.197  1.00  0.00      A      
ATOM   2939  CB  ASP   232     -10.167  -7.718  20.301  1.00 33.62      A      
ATOM   2940  HB2 ASP   232     -11.201  -8.040  20.171  1.00  0.00      A      
ATOM   2941  HB3 ASP   232     -10.116  -6.950  21.073  1.00  0.00      A      
ATOM   2942  CG  ASP   232      -9.408  -8.999  20.689  1.00 35.11      A      
ATOM   2943  OD1 ASP   232      -8.344  -9.268  20.097  1.00 35.99      A      
ATOM   2944  OD2 ASP   232      -9.780  -9.686  21.691  1.00 34.70      A      
ATOM   2945  C   ASP   232     -10.832  -6.001  18.728  1.00 32.07      A      
ATOM   2946  O   ASP   232     -11.819  -6.369  18.096  1.00 32.27      A      
ATOM   2947  N   ARG   233     -10.742  -4.702  19.089  1.00 32.25      A      
ATOM   2948  H   ARG   233      -9.971  -4.341  19.632  1.00  0.00      A      
ATOM   2949  CA  ARG   233     -11.641  -3.659  18.501  1.00 32.12      A      
ATOM   2950  HA  ARG   233     -12.638  -4.093  18.567  1.00  0.00      A      
ATOM   2951  CB  ARG   233     -11.645  -2.283  19.368  1.00 32.73      A      
ATOM   2952  HB2 ARG   233     -12.307  -1.663  18.764  1.00  0.00      A      
ATOM   2953  HB3 ARG   233     -10.639  -1.883  19.490  1.00  0.00      A      
ATOM   2954  CG  ARG   233     -12.345  -2.485  20.695  1.00 33.73      A      
ATOM   2955  HG2 ARG   233     -11.750  -3.100  21.370  1.00  0.00      A      
ATOM   2956  HG3 ARG   233     -13.190  -3.083  20.352  1.00  0.00      A      
ATOM   2957  CD  ARG   233     -12.828  -1.131  21.312  1.00 34.29      A      
ATOM   2958  HD2 ARG   233     -13.729  -1.313  21.897  1.00  0.00      A      
ATOM   2959  HD3 ARG   233     -13.002  -0.457  20.472  1.00  0.00      A      
ATOM   2960  NE  ARG   233     -11.673  -0.527  22.160  1.00 34.50      A      
ATOM   2961  HE  ARG   233     -11.428  -0.906  23.063  1.00  0.00      A      
ATOM   2962  CZ  ARG   233     -10.828   0.467  21.767  1.00 34.48      A      
ATOM   2963  NH1 ARG   233      -9.794   0.845  22.436  1.00 35.59      A      
ATOM   2964 HH11 ARG   233      -9.200   1.606  22.137  1.00  0.00      A      
ATOM   2965 HH12 ARG   233      -9.512   0.302  23.240  1.00  0.00      A      
ATOM   2966  NH2 ARG   233     -11.031   1.068  20.647  1.00 34.77      A      
ATOM   2967 HH21 ARG   233     -11.945   1.006  20.220  1.00  0.00      A      
ATOM   2968 HH22 ARG   233     -10.492   1.911  20.512  1.00  0.00      A      
ATOM   2969  C   ARG   233     -11.459  -3.385  17.032  1.00 31.64      A      
ATOM   2970  O   ARG   233     -12.468  -3.297  16.335  1.00 32.05      A      
ATOM   2971  N   ILE   234     -10.228  -3.427  16.509  1.00 30.42      A      
ATOM   2972  H   ILE   234      -9.387  -3.437  17.068  1.00  0.00      A      
ATOM   2973  CA  ILE   234     -10.185  -3.244  15.029  1.00 29.27      A      
ATOM   2974  HA  ILE   234     -10.886  -2.460  14.743  1.00  0.00      A      
ATOM   2975  CB  ILE   234      -8.830  -2.911  14.470  1.00 29.00      A      
ATOM   2976  HB  ILE   234      -8.177  -3.698  14.848  1.00  0.00      A      
ATOM   2977  CG2 ILE   234      -8.724  -2.688  12.955  1.00 28.57      A      
ATOM   2978 HG21 ILE   234      -9.493  -1.994  12.614  1.00  0.00      A      
ATOM   2979 HG22 ILE   234      -8.717  -3.599  12.358  1.00  0.00      A      
ATOM   2980 HG23 ILE   234      -7.808  -2.110  12.828  1.00  0.00      A      
ATOM   2981  CG1 ILE   234      -8.363  -1.632  15.187  1.00 28.41      A      
ATOM   2982 HG12 ILE   234      -8.664  -1.648  16.234  1.00  0.00      A      
ATOM   2983 HG13 ILE   234      -8.769  -0.711  14.769  1.00  0.00      A      
ATOM   2984  CD1 ILE   234      -6.830  -1.469  15.286  1.00 27.32      A      
ATOM   2985 HD11 ILE   234      -6.603  -0.448  15.595  1.00  0.00      A      
ATOM   2986 HD12 ILE   234      -6.333  -1.700  14.345  1.00  0.00      A      
ATOM   2987 HD13 ILE   234      -6.328  -2.044  16.064  1.00  0.00      A      
ATOM   2988  C   ILE   234     -10.699  -4.470  14.300  1.00 28.91      A      
ATOM   2989  O   ILE   234     -11.371  -4.321  13.249  1.00 29.01      A      
ATOM   2990  N   ARG   235     -10.543  -5.649  14.857  1.00 28.63      A      
ATOM   2991  H   ARG   235      -9.969  -5.655  15.689  1.00  0.00      A      
ATOM   2992  CA  ARG   235     -11.328  -6.859  14.507  1.00 29.12      A      
ATOM   2993  HA  ARG   235     -11.195  -7.150  13.465  1.00  0.00      A      
ATOM   2994  CB  ARG   235     -10.895  -8.057  15.310  1.00 28.89      A      
ATOM   2995  HB2 ARG   235     -11.205  -8.039  16.354  1.00  0.00      A      
ATOM   2996  HB3 ARG   235      -9.809  -8.149  15.300  1.00  0.00      A      
ATOM   2997  CG  ARG   235     -11.385  -9.416  14.809  1.00 28.42      A      
ATOM   2998  HG2 ARG   235     -10.933  -9.596  13.833  1.00  0.00      A      
ATOM   2999  HG3 ARG   235     -12.467  -9.320  14.724  1.00  0.00      A      
ATOM   3000  CD  ARG   235     -11.066 -10.502  15.771  1.00 28.78      A      
ATOM   3001  HD2 ARG   235     -11.626 -11.391  15.480  1.00  0.00      A      
ATOM   3002  HD3 ARG   235     -11.355 -10.248  16.791  1.00  0.00      A      
ATOM   3003  NE  ARG   235      -9.648 -10.833  15.779  1.00 28.30      A      
ATOM   3004  HE  ARG   235      -9.268 -10.573  16.677  1.00  0.00      A      
ATOM   3005  CZ  ARG   235      -8.843 -11.424  14.948  1.00 28.86      A      
ATOM   3006  NH1 ARG   235      -7.680 -11.697  15.336  1.00 27.70      A      
ATOM   3007 HH11 ARG   235      -7.008 -12.321  14.913  1.00  0.00      A      
ATOM   3008 HH12 ARG   235      -7.411 -11.271  16.212  1.00  0.00      A      
ATOM   3009  NH2 ARG   235      -9.169 -11.847  13.790  1.00 27.29      A      
ATOM   3010 HH21 ARG   235      -8.354 -12.174  13.291  1.00  0.00      A      
ATOM   3011 HH22 ARG   235     -10.076 -11.615  13.411  1.00  0.00      A      
ATOM   3012  C   ARG   235     -12.867  -6.676  14.606  1.00 29.96      A      
ATOM   3013  O   ARG   235     -13.633  -6.708  13.613  1.00 29.10      A      
ATOM   3014  N   LEU   236     -13.368  -6.527  15.798  1.00 30.57      A      
ATOM   3015  H   LEU   236     -12.811  -6.514  16.640  1.00  0.00      A      
ATOM   3016  CA  LEU   236     -14.756  -6.415  16.090  1.00 31.82      A      
ATOM   3017  HA  LEU   236     -15.178  -7.366  15.764  1.00  0.00      A      
ATOM   3018  CB  LEU   236     -14.955  -6.545  17.576  1.00 32.25      A      
ATOM   3019  HB2 LEU   236     -15.996  -6.322  17.809  1.00  0.00      A      
ATOM   3020  HB3 LEU   236     -14.437  -5.717  18.060  1.00  0.00      A      
ATOM   3021  CG  LEU   236     -14.548  -7.969  18.084  1.00 32.66      A      
ATOM   3022  HG  LEU   236     -13.613  -8.287  17.623  1.00  0.00      A      
ATOM   3023  CD1 LEU   236     -14.363  -8.036  19.593  1.00 33.98      A      
ATOM   3024 HD11 LEU   236     -14.065  -9.029  19.927  1.00  0.00      A      
ATOM   3025 HD12 LEU   236     -15.288  -7.780  20.110  1.00  0.00      A      
ATOM   3026 HD13 LEU   236     -13.540  -7.380  19.877  1.00  0.00      A      
ATOM   3027  CD2 LEU   236     -15.642  -8.957  17.725  1.00 33.77      A      
ATOM   3028 HD21 LEU   236     -15.477  -9.977  18.073  1.00  0.00      A      
ATOM   3029 HD22 LEU   236     -15.685  -9.013  16.637  1.00  0.00      A      
ATOM   3030 HD23 LEU   236     -16.592  -8.517  18.027  1.00  0.00      A      
ATOM   3031  C   LEU   236     -15.490  -5.220  15.502  1.00 32.27      A      
ATOM   3032  O   LEU   236     -16.666  -5.270  15.488  1.00 32.97      A      
ATOM   3033  N   GLN   237     -14.863  -4.163  15.026  1.00 32.72      A      
ATOM   3034  H   GLN   237     -13.872  -4.117  15.217  1.00  0.00      A      
ATOM   3035  CA  GLN   237     -15.470  -2.974  14.440  1.00 33.30      A      
ATOM   3036  HA  GLN   237     -16.535  -3.119  14.262  1.00  0.00      A      
ATOM   3037  CB  GLN   237     -15.372  -1.751  15.415  1.00 33.81      A      
ATOM   3038  HB2 GLN   237     -15.972  -0.901  15.090  1.00  0.00      A      
ATOM   3039  HB3 GLN   237     -14.351  -1.399  15.269  1.00  0.00      A      
ATOM   3040  CG  GLN   237     -15.643  -1.996  16.900  1.00 34.39      A      
ATOM   3041  HG2 GLN   237     -14.849  -2.562  17.385  1.00  0.00      A      
ATOM   3042  HG3 GLN   237     -16.565  -2.570  16.996  1.00  0.00      A      
ATOM   3043  CD  GLN   237     -15.765  -0.770  17.852  1.00 35.28      A      
ATOM   3044  OE1 GLN   237     -15.238   0.364  17.551  1.00 35.56      A      
ATOM   3045  NE2 GLN   237     -16.265  -0.872  19.021  1.00 35.66      A      
ATOM   3046 HE21 GLN   237     -16.155  -0.084  19.643  1.00  0.00      A      
ATOM   3047 HE22 GLN   237     -16.856  -1.670  19.204  1.00  0.00      A      
ATOM   3048  C   GLN   237     -14.917  -2.603  13.013  1.00 33.37      A      
ATOM   3049  O   GLN   237     -15.682  -2.482  12.058  1.00 33.60      A      
ATOM   3050  N   GLY   238     -13.580  -2.474  12.902  1.00 33.04      A      
ATOM   3051  H   GLY   238     -12.936  -2.411  13.678  1.00  0.00      A      
ATOM   3052  CA  GLY   238     -12.873  -2.137  11.628  1.00 32.90      A      
ATOM   3053  HA2 GLY   238     -11.797  -1.995  11.731  1.00  0.00      A      
ATOM   3054  HA3 GLY   238     -13.254  -1.193  11.238  1.00  0.00      A      
ATOM   3055  C   GLY   238     -13.079  -3.148  10.475  1.00 32.48      A      
ATOM   3056  O   GLY   238     -13.627  -2.878   9.397  1.00 32.70      A      
ATOM   3057  N   LEU   239     -12.619  -4.403  10.635  1.00 32.35      A      
ATOM   3058  H   LEU   239     -12.093  -4.601  11.475  1.00  0.00      A      
ATOM   3059  CA  LEU   239     -12.880  -5.448   9.691  1.00 32.31      A      
ATOM   3060  HA  LEU   239     -12.689  -5.071   8.686  1.00  0.00      A      
ATOM   3061  CB  LEU   239     -11.954  -6.592   9.957  1.00 31.49      A      
ATOM   3062  HB2 LEU   239     -11.968  -6.813  11.025  1.00  0.00      A      
ATOM   3063  HB3 LEU   239     -10.904  -6.390   9.749  1.00  0.00      A      
ATOM   3064  CG  LEU   239     -12.388  -7.983   9.302  1.00 31.56      A      
ATOM   3065  HG  LEU   239     -13.427  -8.161   9.581  1.00  0.00      A      
ATOM   3066  CD1 LEU   239     -12.400  -7.691   7.803  1.00 30.73      A      
ATOM   3067 HD11 LEU   239     -11.498  -7.211   7.422  1.00  0.00      A      
ATOM   3068 HD12 LEU   239     -13.189  -7.016   7.473  1.00  0.00      A      
ATOM   3069 HD13 LEU   239     -12.613  -8.643   7.317  1.00  0.00      A      
ATOM   3070  CD2 LEU   239     -11.482  -9.202   9.576  1.00 31.63      A      
ATOM   3071 HD21 LEU   239     -11.650  -9.503  10.610  1.00  0.00      A      
ATOM   3072 HD22 LEU   239     -10.424  -9.066   9.351  1.00  0.00      A      
ATOM   3073 HD23 LEU   239     -11.755 -10.064   8.967  1.00  0.00      A      
ATOM   3074  C   LEU   239     -14.424  -5.700   9.728  1.00 32.70      A      
ATOM   3075  O   LEU   239     -15.074  -5.471   8.706  1.00 32.96      A      
ATOM   3076  N   LYS   240     -14.973  -6.167  10.838  1.00 32.72      A      
ATOM   3077  H   LYS   240     -14.311  -6.399  11.565  1.00  0.00      A      
ATOM   3078  CA  LYS   240     -16.245  -6.917  10.896  1.00 33.50      A      
ATOM   3079  HA  LYS   240     -16.164  -7.821  10.294  1.00  0.00      A      
ATOM   3080  CB  LYS   240     -16.428  -7.347  12.308  1.00 34.32      A      
ATOM   3081  HB2 LYS   240     -16.621  -6.424  12.856  1.00  0.00      A      
ATOM   3082  HB3 LYS   240     -15.533  -7.890  12.614  1.00  0.00      A      
ATOM   3083  CG  LYS   240     -17.559  -8.390  12.648  1.00 36.06      A      
ATOM   3084  HG2 LYS   240     -17.181  -9.388  12.426  1.00  0.00      A      
ATOM   3085  HG3 LYS   240     -18.372  -8.263  11.933  1.00  0.00      A      
ATOM   3086  CD  LYS   240     -17.986  -8.520  14.112  1.00 37.07      A      
ATOM   3087  HD2 LYS   240     -17.129  -8.459  14.783  1.00  0.00      A      
ATOM   3088  HD3 LYS   240     -18.444  -9.473  14.375  1.00  0.00      A      
ATOM   3089  CE  LYS   240     -18.807  -7.315  14.551  1.00 38.73      A      
ATOM   3090  HE2 LYS   240     -18.424  -6.437  14.032  1.00  0.00      A      
ATOM   3091  HE3 LYS   240     -18.782  -7.061  15.610  1.00  0.00      A      
ATOM   3092  NZ  LYS   240     -20.190  -7.483  14.210  1.00 39.11      A      
ATOM   3093  HZ1 LYS   240     -20.539  -8.392  14.478  1.00  0.00      A      
ATOM   3094  HZ2 LYS   240     -20.291  -7.461  13.205  1.00  0.00      A      
ATOM   3095  HZ3 LYS   240     -20.865  -6.760  14.411  1.00  0.00      A      
ATOM   3096  C   LYS   240     -17.394  -6.172  10.260  1.00 33.39      A      
ATOM   3097  O   LYS   240     -18.062  -6.769   9.413  1.00 32.98      A      
ATOM   3098  N   ASP   241     -17.582  -4.941  10.652  1.00 33.25      A      
ATOM   3099  H   ASP   241     -17.057  -4.491  11.388  1.00  0.00      A      
ATOM   3100  CA  ASP   241     -18.740  -4.072  10.293  1.00 32.99      A      
ATOM   3101  HA  ASP   241     -19.496  -4.657   9.769  1.00  0.00      A      
ATOM   3102  CB  ASP   241     -19.428  -3.507  11.664  1.00 34.54      A      
ATOM   3103  HB2 ASP   241     -20.260  -2.875  11.353  1.00  0.00      A      
ATOM   3104  HB3 ASP   241     -18.754  -2.857  12.223  1.00  0.00      A      
ATOM   3105  CG  ASP   241     -19.793  -4.574  12.632  1.00 36.22      A      
ATOM   3106  OD1 ASP   241     -19.965  -5.799  12.240  1.00 38.24      A      
ATOM   3107  OD2 ASP   241     -19.847  -4.175  13.799  1.00 37.61      A      
ATOM   3108  C   ASP   241     -18.425  -2.959   9.382  1.00 31.93      A      
ATOM   3109  O   ASP   241     -19.168  -2.736   8.432  1.00 31.69      A      
ATOM   3110  N   MET   242     -17.210  -2.361   9.562  1.00 30.97      A      
ATOM   3111  H   MET   242     -16.645  -2.700  10.326  1.00  0.00      A      
ATOM   3112  CA  MET   242     -16.974  -1.074   8.868  1.00 30.77      A      
ATOM   3113  HA  MET   242     -17.933  -0.643   8.579  1.00  0.00      A      
ATOM   3114  CB  MET   242     -16.270  -0.066   9.809  1.00 32.80      A      
ATOM   3115  HB2 MET   242     -16.121   0.849   9.236  1.00  0.00      A      
ATOM   3116  HB3 MET   242     -15.331  -0.419  10.235  1.00  0.00      A      
ATOM   3117  CG  MET   242     -17.186   0.237  10.933  1.00 35.31      A      
ATOM   3118  HG2 MET   242     -17.284  -0.609  11.613  1.00  0.00      A      
ATOM   3119  HG3 MET   242     -18.117   0.529  10.449  1.00  0.00      A      
ATOM   3120  SD  MET   242     -16.748   1.508  12.084  1.00 39.88      A      
ATOM   3121  CE  MET   242     -15.138   0.884  12.544  1.00 36.37      A      
ATOM   3122  HE1 MET   242     -14.773   1.472  13.386  1.00  0.00      A      
ATOM   3123  HE2 MET   242     -14.472   1.061  11.699  1.00  0.00      A      
ATOM   3124  HE3 MET   242     -15.166  -0.123  12.958  1.00  0.00      A      
ATOM   3125  C   MET   242     -16.301  -1.073   7.519  1.00 29.95      A      
ATOM   3126  O   MET   242     -16.403  -0.153   6.713  1.00 29.35      A      
ATOM   3127  N   THR   243     -15.634  -2.205   7.120  1.00 28.47      A      
ATOM   3128  H   THR   243     -15.685  -2.989   7.754  1.00  0.00      A      
ATOM   3129  CA  THR   243     -14.878  -2.400   5.869  1.00 27.08      A      
ATOM   3130  HA  THR   243     -15.190  -1.591   5.209  1.00  0.00      A      
ATOM   3131  CB  THR   243     -13.368  -2.250   6.046  1.00 26.82      A      
ATOM   3132  HB  THR   243     -13.050  -2.380   5.011  1.00  0.00      A      
ATOM   3133  CG2 THR   243     -12.852  -0.958   6.660  1.00 26.46      A      
ATOM   3134 HG21 THR   243     -13.349  -0.057   6.300  1.00  0.00      A      
ATOM   3135 HG22 THR   243     -11.781  -0.916   6.458  1.00  0.00      A      
ATOM   3136 HG23 THR   243     -12.917  -1.046   7.745  1.00  0.00      A      
ATOM   3137  OG1 THR   243     -12.821  -3.307   6.828  1.00 26.88      A      
ATOM   3138  HG1 THR   243     -12.960  -3.059   7.745  1.00  0.00      A      
ATOM   3139  C   THR   243     -15.100  -3.736   5.046  1.00 26.53      A      
ATOM   3140  O   THR   243     -14.864  -3.764   3.866  1.00 26.58      A      
ATOM   3141  N   GLY   244     -15.384  -4.867   5.658  1.00 26.04      A      
ATOM   3142  H   GLY   244     -15.399  -4.866   6.668  1.00  0.00      A      
ATOM   3143  CA  GLY   244     -15.646  -6.231   5.111  1.00 25.02      A      
ATOM   3144  HA2 GLY   244     -16.384  -6.081   4.324  1.00  0.00      A      
ATOM   3145  HA3 GLY   244     -15.977  -6.913   5.894  1.00  0.00      A      
ATOM   3146  C   GLY   244     -14.297  -6.787   4.462  1.00 25.49      A      
ATOM   3147  O   GLY   244     -14.453  -7.866   3.871  1.00 24.87      A      
ATOM   3148  N   ALA   245     -13.198  -6.103   4.588  1.00 25.10      A      
ATOM   3149  H   ALA   245     -13.249  -5.271   5.159  1.00  0.00      A      
ATOM   3150  CA  ALA   245     -11.884  -6.425   4.079  1.00 25.84      A      
ATOM   3151  HA  ALA   245     -12.057  -6.662   3.030  1.00  0.00      A      
ATOM   3152  CB  ALA   245     -10.897  -5.222   4.307  1.00 24.82      A      
ATOM   3153  HB1 ALA   245     -10.966  -4.513   3.481  1.00  0.00      A      
ATOM   3154  HB2 ALA   245      -9.853  -5.536   4.320  1.00  0.00      A      
ATOM   3155  HB3 ALA   245     -11.121  -4.597   5.172  1.00  0.00      A      
ATOM   3156  C   ALA   245     -11.316  -7.757   4.743  1.00 25.53      A      
ATOM   3157  O   ALA   245     -10.179  -7.710   5.197  1.00 26.32      A      
ATOM   3158  N   VAL   246     -12.094  -8.850   4.812  1.00 25.53      A      
ATOM   3159  H   VAL   246     -13.042  -8.729   4.485  1.00  0.00      A      
ATOM   3160  CA  VAL   246     -11.597 -10.191   5.080  1.00 25.48      A      
ATOM   3161  HA  VAL   246     -11.045 -10.090   6.015  1.00  0.00      A      
ATOM   3162  CB  VAL   246     -12.741 -11.108   5.567  1.00 25.84      A      
ATOM   3163  HB  VAL   246     -13.268 -10.536   6.331  1.00  0.00      A      
ATOM   3164  CG1 VAL   246     -13.690 -11.410   4.422  1.00 26.53      A      
ATOM   3165 HG11 VAL   246     -13.330 -12.090   3.650  1.00  0.00      A      
ATOM   3166 HG12 VAL   246     -14.213 -10.510   4.098  1.00  0.00      A      
ATOM   3167 HG13 VAL   246     -14.503 -11.974   4.879  1.00  0.00      A      
ATOM   3168  CG2 VAL   246     -12.346 -12.492   6.113  1.00 26.78      A      
ATOM   3169 HG21 VAL   246     -11.712 -12.336   6.986  1.00  0.00      A      
ATOM   3170 HG22 VAL   246     -11.823 -13.102   5.376  1.00  0.00      A      
ATOM   3171 HG23 VAL   246     -13.245 -12.948   6.527  1.00  0.00      A      
ATOM   3172  C   VAL   246     -10.562 -10.721   4.023  1.00 25.41      A      
ATOM   3173  O   VAL   246     -10.530 -10.291   2.844  1.00 25.97      A      
ATOM   3174  N   LEU   247      -9.628 -11.534   4.434  1.00 24.76      A      
ATOM   3175  H   LEU   247      -9.435 -11.656   5.418  1.00  0.00      A      
ATOM   3176  CA  LEU   247      -8.626 -12.114   3.550  1.00 24.37      A      
ATOM   3177  HA  LEU   247      -8.521 -11.447   2.695  1.00  0.00      A      
ATOM   3178  CB  LEU   247      -7.274 -12.101   4.330  1.00 23.02      A      
ATOM   3179  HB2 LEU   247      -7.345 -12.659   5.263  1.00  0.00      A      
ATOM   3180  HB3 LEU   247      -7.205 -11.055   4.631  1.00  0.00      A      
ATOM   3181  CG  LEU   247      -6.116 -12.576   3.508  1.00 23.98      A      
ATOM   3182  HG  LEU   247      -6.283 -13.620   3.241  1.00  0.00      A      
ATOM   3183  CD1 LEU   247      -5.844 -11.656   2.278  1.00 22.12      A      
ATOM   3184 HD11 LEU   247      -4.899 -11.899   1.793  1.00  0.00      A      
ATOM   3185 HD12 LEU   247      -5.671 -10.641   2.637  1.00  0.00      A      
ATOM   3186 HD13 LEU   247      -6.586 -11.654   1.479  1.00  0.00      A      
ATOM   3187  CD2 LEU   247      -4.770 -12.419   4.308  1.00 20.23      A      
ATOM   3188 HD21 LEU   247      -4.705 -11.434   4.770  1.00  0.00      A      
ATOM   3189 HD22 LEU   247      -3.869 -12.645   3.738  1.00  0.00      A      
ATOM   3190 HD23 LEU   247      -4.827 -13.213   5.052  1.00  0.00      A      
ATOM   3191  C   LEU   247      -9.050 -13.521   3.152  1.00 23.91      A      
ATOM   3192  O   LEU   247      -9.560 -14.330   3.957  1.00 24.63      A      
ATOM   3193  N   SER   248      -8.987 -13.936   1.893  1.00 23.52      A      
ATOM   3194  H   SER   248      -8.449 -13.325   1.296  1.00  0.00      A      
ATOM   3195  CA  SER   248      -9.193 -15.349   1.515  1.00 23.93      A      
ATOM   3196  HA  SER   248     -10.252 -15.532   1.696  1.00  0.00      A      
ATOM   3197  CB  SER   248      -8.895 -15.636   0.026  1.00 25.34      A      
ATOM   3198  HB2 SER   248      -7.866 -15.358  -0.205  1.00  0.00      A      
ATOM   3199  HB3 SER   248      -9.650 -15.143  -0.587  1.00  0.00      A      
ATOM   3200  OG  SER   248      -9.107 -17.010  -0.364  1.00 25.54      A      
ATOM   3201  HG  SER   248     -10.022 -17.100  -0.641  1.00  0.00      A      
ATOM   3202  C   SER   248      -8.209 -16.312   2.242  1.00 23.68      A      
ATOM   3203  O   SER   248      -7.000 -16.065   2.233  1.00 23.35      A      
ATOM   3204  N   PRO   249      -8.674 -17.318   3.022  1.00 23.81      A      
ATOM   3205  CD  PRO   249     -10.045 -17.718   3.462  1.00 23.47      A      
ATOM   3206  HD2 PRO   249     -10.606 -18.040   2.585  1.00  0.00      A      
ATOM   3207  HD3 PRO   249     -10.481 -16.835   3.928  1.00  0.00      A      
ATOM   3208  CG  PRO   249      -9.926 -18.629   4.648  1.00 24.07      A      
ATOM   3209  HG2 PRO   249     -10.660 -19.435   4.662  1.00  0.00      A      
ATOM   3210  HG3 PRO   249     -10.097 -18.033   5.545  1.00  0.00      A      
ATOM   3211  CB  PRO   249      -8.538 -19.232   4.489  1.00 23.57      A      
ATOM   3212  HB2 PRO   249      -8.554 -20.167   3.929  1.00  0.00      A      
ATOM   3213  HB3 PRO   249      -8.054 -19.429   5.446  1.00  0.00      A      
ATOM   3214  CA  PRO   249      -7.704 -18.216   3.663  1.00 24.05      A      
ATOM   3215  HA  PRO   249      -7.168 -17.684   4.449  1.00  0.00      A      
ATOM   3216  C   PRO   249      -6.707 -19.039   2.744  1.00 24.54      A      
ATOM   3217  O   PRO   249      -5.571 -19.233   3.188  1.00 24.27      A      
ATOM   3218  N   HID   250      -7.067 -19.352   1.490  1.00 25.37      A      
ATOM   3219  H   HID   250      -8.036 -19.410   1.209  1.00  0.00      A      
ATOM   3220  CA  HID   250      -6.067 -19.776   0.520  1.00 25.66      A      
ATOM   3221  HA  HID   250      -5.598 -20.701   0.854  1.00  0.00      A      
ATOM   3222  CB  HID   250      -6.849 -20.093  -0.795  1.00 26.91      A      
ATOM   3223  HB2 HID   250      -7.604 -19.322  -0.946  1.00  0.00      A      
ATOM   3224  HB3 HID   250      -7.389 -21.038  -0.735  1.00  0.00      A      
ATOM   3225  CG  HID   250      -6.001 -20.090  -2.024  1.00 28.36      A      
ATOM   3226  ND1 HID   250      -5.422 -18.979  -2.747  1.00 29.44      A      
ATOM   3227  HD1 HID   250      -5.487 -18.015  -2.453  1.00  0.00      A      
ATOM   3228  CE1 HID   250      -4.770 -19.470  -3.801  1.00 30.03      A      
ATOM   3229  HE1 HID   250      -4.253 -18.916  -4.571  1.00  0.00      A      
ATOM   3230  NE2 HID   250      -4.910 -20.796  -3.832  1.00 31.08      A      
ATOM   3231  CD2 HID   250      -5.696 -21.174  -2.734  1.00 29.22      A      
ATOM   3232  HD2 HID   250      -6.020 -22.182  -2.522  1.00  0.00      A      
ATOM   3233  C   HID   250      -4.913 -18.808   0.243  1.00 25.24      A      
ATOM   3234  O   HID   250      -3.751 -19.155   0.100  1.00 24.53      A      
ATOM   3235  N   ASP   251      -5.220 -17.515   0.151  1.00 24.23      A      
ATOM   3236  H   ASP   251      -6.192 -17.260   0.244  1.00  0.00      A      
ATOM   3237  CA  ASP   251      -4.264 -16.461   0.006  1.00 23.83      A      
ATOM   3238  HA  ASP   251      -3.547 -16.751  -0.762  1.00  0.00      A      
ATOM   3239  CB  ASP   251      -4.922 -15.208  -0.547  1.00 25.66      A      
ATOM   3240  HB2 ASP   251      -4.322 -14.299  -0.496  1.00  0.00      A      
ATOM   3241  HB3 ASP   251      -5.760 -15.001   0.118  1.00  0.00      A      
ATOM   3242  CG  ASP   251      -5.399 -15.207  -1.975  1.00 27.53      A      
ATOM   3243  OD1 ASP   251      -4.985 -16.171  -2.729  1.00 29.44      A      
ATOM   3244  OD2 ASP   251      -6.165 -14.341  -2.460  1.00 29.96      A      
ATOM   3245  C   ASP   251      -3.478 -16.092   1.280  1.00 23.45      A      
ATOM   3246  O   ASP   251      -2.293 -15.715   1.331  1.00 21.89      A      
ATOM   3247  N   ALA   252      -4.175 -16.226   2.411  1.00 22.59      A      
ATOM   3248  H   ALA   252      -5.183 -16.282   2.378  1.00  0.00      A      
ATOM   3249  CA  ALA   252      -3.561 -16.157   3.731  1.00 22.77      A      
ATOM   3250  HA  ALA   252      -3.125 -15.159   3.692  1.00  0.00      A      
ATOM   3251  CB  ALA   252      -4.652 -16.241   4.899  1.00 22.59      A      
ATOM   3252  HB1 ALA   252      -5.012 -17.267   4.815  1.00  0.00      A      
ATOM   3253  HB2 ALA   252      -5.455 -15.507   4.828  1.00  0.00      A      
ATOM   3254  HB3 ALA   252      -4.089 -15.998   5.800  1.00  0.00      A      
ATOM   3255  C   ALA   252      -2.483 -17.205   3.952  1.00 22.69      A      
ATOM   3256  O   ALA   252      -1.381 -17.068   4.602  1.00 22.90      A      
ATOM   3257  N   ALA   253      -2.764 -18.459   3.520  1.00 22.40      A      
ATOM   3258  H   ALA   253      -3.683 -18.701   3.176  1.00  0.00      A      
ATOM   3259  CA  ALA   253      -1.776 -19.609   3.569  1.00 22.72      A      
ATOM   3260  HA  ALA   253      -1.388 -19.692   4.584  1.00  0.00      A      
ATOM   3261  CB  ALA   253      -2.656 -20.892   3.310  1.00 22.77      A      
ATOM   3262  HB1 ALA   253      -3.324 -20.676   2.476  1.00  0.00      A      
ATOM   3263  HB2 ALA   253      -3.234 -21.071   4.217  1.00  0.00      A      
ATOM   3264  HB3 ALA   253      -2.138 -21.816   3.053  1.00  0.00      A      
ATOM   3265  C   ALA   253      -0.652 -19.537   2.520  1.00 22.71      A      
ATOM   3266  O   ALA   253       0.429 -20.122   2.669  1.00 23.03      A      
ATOM   3267  N   LEU   254      -0.894 -18.775   1.467  1.00 22.51      A      
ATOM   3268  H   LEU   254      -1.800 -18.364   1.290  1.00  0.00      A      
ATOM   3269  CA  LEU   254       0.147 -18.376   0.470  1.00 23.08      A      
ATOM   3270  HA  LEU   254       0.833 -19.159   0.148  1.00  0.00      A      
ATOM   3271  CB  LEU   254      -0.619 -17.949  -0.836  1.00 23.60      A      
ATOM   3272  HB2 LEU   254       0.113 -17.374  -1.403  1.00  0.00      A      
ATOM   3273  HB3 LEU   254      -1.414 -17.276  -0.514  1.00  0.00      A      
ATOM   3274  CG  LEU   254      -1.026 -19.062  -1.748  1.00 24.67      A      
ATOM   3275  HG  LEU   254      -1.784 -19.710  -1.309  1.00  0.00      A      
ATOM   3276  CD1 LEU   254      -1.737 -18.372  -2.911  1.00 24.74      A      
ATOM   3277 HD11 LEU   254      -2.626 -17.892  -2.501  1.00  0.00      A      
ATOM   3278 HD12 LEU   254      -1.985 -19.173  -3.607  1.00  0.00      A      
ATOM   3279 HD13 LEU   254      -0.990 -17.713  -3.353  1.00  0.00      A      
ATOM   3280  CD2 LEU   254       0.221 -19.811  -2.238  1.00 24.82      A      
ATOM   3281 HD21 LEU   254       0.546 -20.487  -1.447  1.00  0.00      A      
ATOM   3282 HD22 LEU   254       1.002 -19.090  -2.477  1.00  0.00      A      
ATOM   3283 HD23 LEU   254       0.064 -20.342  -3.177  1.00  0.00      A      
ATOM   3284  C   LEU   254       1.048 -17.283   0.981  1.00 22.59      A      
ATOM   3285  O   LEU   254       2.293 -17.384   0.872  1.00 22.59      A      
ATOM   3286  N   LEU   255       0.480 -16.253   1.591  1.00 21.84      A      
ATOM   3287  H   LEU   255      -0.527 -16.317   1.641  1.00  0.00      A      
ATOM   3288  CA  LEU   255       1.235 -15.309   2.485  1.00 21.57      A      
ATOM   3289  HA  LEU   255       1.930 -14.743   1.864  1.00  0.00      A      
ATOM   3290  CB  LEU   255       0.267 -14.165   2.963  1.00 21.08      A      
ATOM   3291  HB2 LEU   255      -0.714 -14.598   3.162  1.00  0.00      A      
ATOM   3292  HB3 LEU   255       0.091 -13.535   2.092  1.00  0.00      A      
ATOM   3293  CG  LEU   255       0.725 -13.235   4.103  1.00 21.81      A      
ATOM   3294  HG  LEU   255       1.032 -13.865   4.938  1.00  0.00      A      
ATOM   3295  CD1 LEU   255       1.966 -12.375   3.774  1.00 21.58      A      
ATOM   3296 HD11 LEU   255       2.803 -12.950   3.378  1.00  0.00      A      
ATOM   3297 HD12 LEU   255       2.343 -11.918   4.689  1.00  0.00      A      
ATOM   3298 HD13 LEU   255       1.619 -11.598   3.092  1.00  0.00      A      
ATOM   3299  CD2 LEU   255      -0.467 -12.259   4.467  1.00 21.98      A      
ATOM   3300 HD21 LEU   255      -1.343 -12.824   4.786  1.00  0.00      A      
ATOM   3301 HD22 LEU   255      -0.714 -11.751   3.535  1.00  0.00      A      
ATOM   3302 HD23 LEU   255      -0.176 -11.561   5.252  1.00  0.00      A      
ATOM   3303  C   LEU   255       2.055 -16.117   3.537  1.00 21.01      A      
ATOM   3304  O   LEU   255       3.245 -15.906   3.741  1.00 21.39      A      
ATOM   3305  N   MET   256       1.469 -17.085   4.302  1.00 21.59      A      
ATOM   3306  H   MET   256       0.465 -17.071   4.414  1.00  0.00      A      
ATOM   3307  CA  MET   256       2.252 -17.834   5.270  1.00 22.33      A      
ATOM   3308  HA  MET   256       2.677 -17.082   5.934  1.00  0.00      A      
ATOM   3309  CB  MET   256       1.216 -18.671   6.022  1.00 23.02      A      
ATOM   3310  HB2 MET   256       1.097 -19.642   5.541  1.00  0.00      A      
ATOM   3311  HB3 MET   256       0.249 -18.183   6.149  1.00  0.00      A      
ATOM   3312  CG  MET   256       1.777 -18.976   7.421  1.00 24.08      A      
ATOM   3313  HG2 MET   256       2.553 -18.252   7.669  1.00  0.00      A      
ATOM   3314  HG3 MET   256       2.227 -19.969   7.400  1.00  0.00      A      
ATOM   3315  SD  MET   256       0.626 -18.970   8.792  1.00 26.60      A      
ATOM   3316  CE  MET   256      -0.724 -20.128   8.281  1.00 24.48      A      
ATOM   3317  HE1 MET   256      -1.173 -19.656   7.407  1.00  0.00      A      
ATOM   3318  HE2 MET   256      -1.479 -20.262   9.055  1.00  0.00      A      
ATOM   3319  HE3 MET   256      -0.242 -21.065   8.004  1.00  0.00      A      
ATOM   3320  C   MET   256       3.436 -18.671   4.645  1.00 22.04      A      
ATOM   3321  O   MET   256       4.609 -18.656   5.083  1.00 21.68      A      
ATOM   3322  N   ARG   257       3.237 -19.110   3.400  1.00 22.11      A      
ATOM   3323  H   ARG   257       2.313 -18.929   3.033  1.00  0.00      A      
ATOM   3324  CA  ARG   257       4.190 -19.845   2.553  1.00 22.40      A      
ATOM   3325  HA  ARG   257       4.663 -20.708   3.021  1.00  0.00      A      
ATOM   3326  CB  ARG   257       3.424 -20.518   1.328  1.00 22.99      A      
ATOM   3327  HB2 ARG   257       4.095 -20.908   0.563  1.00  0.00      A      
ATOM   3328  HB3 ARG   257       2.742 -19.750   0.963  1.00  0.00      A      
ATOM   3329  CG  ARG   257       2.659 -21.805   1.755  1.00 22.36      A      
ATOM   3330  HG2 ARG   257       1.960 -21.774   2.591  1.00  0.00      A      
ATOM   3331  HG3 ARG   257       3.340 -22.591   2.081  1.00  0.00      A      
ATOM   3332  CD  ARG   257       2.093 -22.453   0.517  1.00 23.93      A      
ATOM   3333  HD2 ARG   257       2.608 -23.373   0.239  1.00  0.00      A      
ATOM   3334  HD3 ARG   257       2.145 -21.822  -0.370  1.00  0.00      A      
ATOM   3335  NE  ARG   257       0.588 -22.805   0.651  1.00 23.21      A      
ATOM   3336  HE  ARG   257      -0.013 -22.003   0.523  1.00  0.00      A      
ATOM   3337  CZ  ARG   257       0.077 -23.798   1.327  1.00 24.67      A      
ATOM   3338  NH1 ARG   257      -1.157 -23.899   1.594  1.00 25.15      A      
ATOM   3339 HH11 ARG   257      -1.492 -24.704   2.103  1.00  0.00      A      
ATOM   3340 HH12 ARG   257      -1.859 -23.217   1.344  1.00  0.00      A      
ATOM   3341  NH2 ARG   257       0.833 -24.753   1.794  1.00 24.07      A      
ATOM   3342 HH21 ARG   257       0.505 -25.503   2.386  1.00  0.00      A      
ATOM   3343 HH22 ARG   257       1.831 -24.783   1.638  1.00  0.00      A      
ATOM   3344  C   ARG   257       5.213 -18.879   2.053  1.00 22.41      A      
ATOM   3345  O   ARG   257       6.339 -19.301   1.892  1.00 22.77      A      
ATOM   3346  N   GLY   258       4.883 -17.648   1.688  1.00 22.60      A      
ATOM   3347  H   GLY   258       3.925 -17.352   1.810  1.00  0.00      A      
ATOM   3348  CA  GLY   258       5.762 -16.607   1.195  1.00 22.55      A      
ATOM   3349  HA2 GLY   258       5.013 -15.865   0.920  1.00  0.00      A      
ATOM   3350  HA3 GLY   258       6.380 -16.906   0.348  1.00  0.00      A      
ATOM   3351  C   GLY   258       6.612 -15.930   2.272  1.00 22.96      A      
ATOM   3352  O   GLY   258       7.631 -15.267   1.962  1.00 22.76      A      
ATOM   3353  N   ILE   259       6.177 -15.905   3.532  1.00 22.95      A      
ATOM   3354  H   ILE   259       5.211 -16.181   3.629  1.00  0.00      A      
ATOM   3355  CA  ILE   259       6.862 -15.412   4.727  1.00 23.55      A      
ATOM   3356  HA  ILE   259       7.194 -14.399   4.498  1.00  0.00      A      
ATOM   3357  CB  ILE   259       5.937 -15.220   5.966  1.00 23.99      A      
ATOM   3358  HB  ILE   259       5.249 -16.064   6.019  1.00  0.00      A      
ATOM   3359  CG2 ILE   259       6.700 -15.057   7.357  1.00 24.57      A      
ATOM   3360 HG21 ILE   259       7.583 -14.419   7.340  1.00  0.00      A      
ATOM   3361 HG22 ILE   259       6.959 -16.067   7.675  1.00  0.00      A      
ATOM   3362 HG23 ILE   259       6.158 -14.664   8.217  1.00  0.00      A      
ATOM   3363  CG1 ILE   259       5.150 -13.945   5.646  1.00 24.54      A      
ATOM   3364 HG12 ILE   259       4.726 -14.086   4.652  1.00  0.00      A      
ATOM   3365 HG13 ILE   259       5.778 -13.064   5.511  1.00  0.00      A      
ATOM   3366  CD1 ILE   259       4.034 -13.709   6.588  1.00 24.95      A      
ATOM   3367 HD11 ILE   259       3.556 -12.790   6.249  1.00  0.00      A      
ATOM   3368 HD12 ILE   259       4.287 -13.652   7.647  1.00  0.00      A      
ATOM   3369 HD13 ILE   259       3.334 -14.530   6.428  1.00  0.00      A      
ATOM   3370  C   ILE   259       8.107 -16.277   5.095  1.00 23.03      A      
ATOM   3371  O   ILE   259       9.089 -15.837   5.633  1.00 23.92      A      
ATOM   3372  N   LYS   260       8.083 -17.569   4.698  1.00 23.44      A      
ATOM   3373  H   LYS   260       7.225 -17.791   4.213  1.00  0.00      A      
ATOM   3374  CA  LYS   260       9.105 -18.609   5.018  1.00 23.26      A      
ATOM   3375  HA  LYS   260       9.269 -18.459   6.085  1.00  0.00      A      
ATOM   3376  CB  LYS   260       8.604 -19.990   4.622  1.00 23.94      A      
ATOM   3377  HB2 LYS   260       9.496 -20.610   4.715  1.00  0.00      A      
ATOM   3378  HB3 LYS   260       8.311 -19.980   3.573  1.00  0.00      A      
ATOM   3379  CG  LYS   260       7.499 -20.331   5.649  1.00 24.50      A      
ATOM   3380  HG2 LYS   260       6.573 -19.924   5.242  1.00  0.00      A      
ATOM   3381  HG3 LYS   260       7.651 -20.002   6.677  1.00  0.00      A      
ATOM   3382  CD  LYS   260       7.343 -21.843   5.626  1.00 25.98      A      
ATOM   3383  HD2 LYS   260       8.132 -22.304   6.220  1.00  0.00      A      
ATOM   3384  HD3 LYS   260       7.360 -22.219   4.603  1.00  0.00      A      
ATOM   3385  CE  LYS   260       6.054 -22.280   6.326  1.00 26.76      A      
ATOM   3386  HE2 LYS   260       5.181 -21.899   5.797  1.00  0.00      A      
ATOM   3387  HE3 LYS   260       6.019 -21.949   7.364  1.00  0.00      A      
ATOM   3388  NZ  LYS   260       5.830 -23.715   6.247  1.00 29.83      A      
ATOM   3389  HZ1 LYS   260       5.748 -23.829   5.247  1.00  0.00      A      
ATOM   3390  HZ2 LYS   260       4.955 -23.942   6.696  1.00  0.00      A      
ATOM   3391  HZ3 LYS   260       6.528 -24.293   6.694  1.00  0.00      A      
ATOM   3392  C   LYS   260      10.502 -18.163   4.508  1.00 23.14      A      
ATOM   3393  O   LYS   260      11.533 -18.458   5.151  1.00 23.08      A      
ATOM   3394  N   THR   261      10.593 -17.432   3.409  1.00 22.66      A      
ATOM   3395  H   THR   261       9.708 -17.374   2.924  1.00  0.00      A      
ATOM   3396  CA  THR   261      11.847 -16.950   2.750  1.00 22.89      A      
ATOM   3397  HA  THR   261      12.796 -17.357   3.097  1.00  0.00      A      
ATOM   3398  CB  THR   261      11.848 -17.166   1.217  1.00 23.17      A      
ATOM   3399  HB  THR   261      12.731 -16.682   0.800  1.00  0.00      A      
ATOM   3400  CG2 THR   261      12.080 -18.657   0.878  1.00 21.33      A      
ATOM   3401 HG21 THR   261      11.530 -19.298   1.567  1.00  0.00      A      
ATOM   3402 HG22 THR   261      13.160 -18.789   0.931  1.00  0.00      A      
ATOM   3403 HG23 THR   261      11.827 -18.906  -0.153  1.00  0.00      A      
ATOM   3404  OG1 THR   261      10.769 -16.651   0.574  1.00 22.69      A      
ATOM   3405  HG1 THR   261      10.065 -17.270   0.780  1.00  0.00      A      
ATOM   3406  C   THR   261      12.185 -15.534   3.029  1.00 22.68      A      
ATOM   3407  O   THR   261      13.195 -14.980   2.605  1.00 23.14      A      
ATOM   3408  N   LEU   262      11.311 -14.843   3.737  1.00 22.71      A      
ATOM   3409  H   LEU   262      10.611 -15.337   4.270  1.00  0.00      A      
ATOM   3410  CA  LEU   262      11.270 -13.366   3.853  1.00 22.41      A      
ATOM   3411  HA  LEU   262      10.940 -12.948   2.902  1.00  0.00      A      
ATOM   3412  CB  LEU   262      10.094 -13.019   4.785  1.00 21.92      A      
ATOM   3413  HB2 LEU   262      10.238 -13.536   5.734  1.00  0.00      A      
ATOM   3414  HB3 LEU   262       9.245 -13.316   4.170  1.00  0.00      A      
ATOM   3415  CG  LEU   262      10.047 -11.523   5.164  1.00 21.72      A      
ATOM   3416  HG  LEU   262      10.970 -11.145   5.603  1.00  0.00      A      
ATOM   3417  CD1 LEU   262       9.711 -10.551   4.040  1.00 21.14      A      
ATOM   3418 HD11 LEU   262       9.609  -9.521   4.383  1.00  0.00      A      
ATOM   3419 HD12 LEU   262       8.753 -10.844   3.612  1.00  0.00      A      
ATOM   3420 HD13 LEU   262      10.538 -10.410   3.344  1.00  0.00      A      
ATOM   3421  CD2 LEU   262       8.888 -11.317   6.155  1.00 21.39      A      
ATOM   3422 HD21 LEU   262       7.892 -11.176   5.736  1.00  0.00      A      
ATOM   3423 HD22 LEU   262       9.010 -10.309   6.552  1.00  0.00      A      
ATOM   3424 HD23 LEU   262       8.755 -12.060   6.942  1.00  0.00      A      
ATOM   3425  C   LEU   262      12.617 -12.790   4.163  1.00 22.14      A      
ATOM   3426  O   LEU   262      12.984 -11.779   3.501  1.00 22.35      A      
ATOM   3427  N   ASN   263      13.309 -13.244   5.170  1.00 22.10      A      
ATOM   3428  H   ASN   263      13.016 -14.124   5.571  1.00  0.00      A      
ATOM   3429  CA  ASN   263      14.612 -12.688   5.508  1.00 22.28      A      
ATOM   3430  HA  ASN   263      14.437 -11.628   5.693  1.00  0.00      A      
ATOM   3431  CB  ASN   263      15.164 -13.238   6.823  1.00 23.12      A      
ATOM   3432  HB2 ASN   263      14.440 -12.990   7.600  1.00  0.00      A      
ATOM   3433  HB3 ASN   263      16.109 -12.745   7.049  1.00  0.00      A      
ATOM   3434  CG  ASN   263      15.349 -14.742   6.775  1.00 23.56      A      
ATOM   3435  OD1 ASN   263      14.431 -15.513   6.599  1.00 26.05      A      
ATOM   3436  ND2 ASN   263      16.605 -15.212   6.776  1.00 23.89      A      
ATOM   3437 HD21 ASN   263      17.393 -14.591   6.890  1.00  0.00      A      
ATOM   3438 HD22 ASN   263      16.737 -16.213   6.770  1.00  0.00      A      
ATOM   3439  C   ASN   263      15.642 -12.785   4.331  1.00 22.35      A      
ATOM   3440  O   ASN   263      16.256 -11.821   3.963  1.00 22.80      A      
ATOM   3441  N   LEU   264      15.760 -13.984   3.671  1.00 21.93      A      
ATOM   3442  H   LEU   264      15.225 -14.780   3.989  1.00  0.00      A      
ATOM   3443  CA  LEU   264      16.498 -14.222   2.439  1.00 22.81      A      
ATOM   3444  HA  LEU   264      17.538 -14.048   2.713  1.00  0.00      A      
ATOM   3445  CB  LEU   264      16.329 -15.664   2.017  1.00 22.66      A      
ATOM   3446  HB2 LEU   264      16.935 -16.030   1.188  1.00  0.00      A      
ATOM   3447  HB3 LEU   264      15.300 -15.910   1.755  1.00  0.00      A      
ATOM   3448  CG  LEU   264      16.622 -16.804   3.036  1.00 23.70      A      
ATOM   3449  HG  LEU   264      15.941 -16.650   3.872  1.00  0.00      A      
ATOM   3450  CD1 LEU   264      16.302 -18.191   2.491  1.00 23.34      A      
ATOM   3451 HD11 LEU   264      16.705 -18.278   1.482  1.00  0.00      A      
ATOM   3452 HD12 LEU   264      15.212 -18.206   2.511  1.00  0.00      A      
ATOM   3453 HD13 LEU   264      16.710 -19.029   3.056  1.00  0.00      A      
ATOM   3454  CD2 LEU   264      18.111 -16.763   3.494  1.00 23.84      A      
ATOM   3455 HD21 LEU   264      18.793 -16.837   2.647  1.00  0.00      A      
ATOM   3456 HD22 LEU   264      18.260 -17.650   4.109  1.00  0.00      A      
ATOM   3457 HD23 LEU   264      18.400 -15.815   3.948  1.00  0.00      A      
ATOM   3458  C   LEU   264      16.018 -13.353   1.260  1.00 22.31      A      
ATOM   3459  O   LEU   264      16.873 -12.934   0.525  1.00 22.78      A      
ATOM   3460  N   ARG   265      14.748 -13.026   1.256  1.00 22.55      A      
ATOM   3461  H   ARG   265      14.140 -13.480   1.922  1.00  0.00      A      
ATOM   3462  CA  ARG   265      14.178 -12.273   0.132  1.00 21.84      A      
ATOM   3463  HA  ARG   265      14.665 -12.467  -0.824  1.00  0.00      A      
ATOM   3464  CB  ARG   265      12.623 -12.414   0.055  1.00 21.30      A      
ATOM   3465  HB2 ARG   265      12.229 -11.561  -0.497  1.00  0.00      A      
ATOM   3466  HB3 ARG   265      12.209 -12.418   1.063  1.00  0.00      A      
ATOM   3467  CG  ARG   265      12.175 -13.624  -0.728  1.00 21.01      A      
ATOM   3468  HG2 ARG   265      12.228 -14.507  -0.091  1.00  0.00      A      
ATOM   3469  HG3 ARG   265      12.974 -13.820  -1.443  1.00  0.00      A      
ATOM   3470  CD  ARG   265      10.784 -13.559  -1.408  1.00 20.65      A      
ATOM   3471  HD2 ARG   265      10.683 -14.493  -1.961  1.00  0.00      A      
ATOM   3472  HD3 ARG   265      10.807 -12.687  -2.062  1.00  0.00      A      
ATOM   3473  NE  ARG   265       9.723 -13.437  -0.383  1.00 21.70      A      
ATOM   3474  HE  ARG   265       9.276 -14.292  -0.084  1.00  0.00      A      
ATOM   3475  CZ  ARG   265       9.149 -12.353   0.024  1.00 20.91      A      
ATOM   3476  NH1 ARG   265       9.480 -11.183  -0.407  1.00 19.75      A      
ATOM   3477 HH11 ARG   265      10.191 -10.880  -1.058  1.00  0.00      A      
ATOM   3478 HH12 ARG   265       8.895 -10.414  -0.115  1.00  0.00      A      
ATOM   3479  NH2 ARG   265       8.161 -12.430   0.864  1.00 20.75      A      
ATOM   3480 HH21 ARG   265       7.950 -13.295   1.342  1.00  0.00      A      
ATOM   3481 HH22 ARG   265       7.661 -11.574   1.053  1.00  0.00      A      
ATOM   3482  C   ARG   265      14.584 -10.806   0.353  1.00 21.73      A      
ATOM   3483  O   ARG   265      15.069 -10.147  -0.529  1.00 22.52      A      
ATOM   3484  N   MET   266      14.535 -10.366   1.578  1.00 21.54      A      
ATOM   3485  H   MET   266      14.011 -10.953   2.212  1.00  0.00      A      
ATOM   3486  CA  MET   266      14.884  -8.993   1.976  1.00 22.32      A      
ATOM   3487  HA  MET   266      14.429  -8.227   1.349  1.00  0.00      A      
ATOM   3488  CB  MET   266      14.469  -8.689   3.411  1.00 22.44      A      
ATOM   3489  HB2 MET   266      14.994  -7.774   3.685  1.00  0.00      A      
ATOM   3490  HB3 MET   266      14.796  -9.532   4.020  1.00  0.00      A      
ATOM   3491  CG  MET   266      12.920  -8.470   3.543  1.00 23.57      A      
ATOM   3492  HG2 MET   266      12.607  -8.320   4.576  1.00  0.00      A      
ATOM   3493  HG3 MET   266      12.414  -9.412   3.336  1.00  0.00      A      
ATOM   3494  SD  MET   266      12.020  -7.317   2.314  1.00 24.73      A      
ATOM   3495  CE  MET   266      12.511  -5.617   2.866  1.00 23.22      A      
ATOM   3496  HE1 MET   266      12.324  -5.347   3.905  1.00  0.00      A      
ATOM   3497  HE2 MET   266      11.951  -4.901   2.264  1.00  0.00      A      
ATOM   3498  HE3 MET   266      13.566  -5.506   2.616  1.00  0.00      A      
ATOM   3499  C   MET   266      16.407  -8.755   1.886  1.00 21.99      A      
ATOM   3500  O   MET   266      16.871  -7.758   1.314  1.00 21.64      A      
ATOM   3501  N   ASP   267      17.212  -9.657   2.475  1.00 22.15      A      
ATOM   3502  H   ASP   267      16.776 -10.418   2.976  1.00  0.00      A      
ATOM   3503  CA  ASP   267      18.605  -9.668   2.200  1.00 22.48      A      
ATOM   3504  HA  ASP   267      19.149  -8.866   2.699  1.00  0.00      A      
ATOM   3505  CB  ASP   267      19.362 -10.948   2.653  1.00 21.94      A      
ATOM   3506  HB2 ASP   267      20.366 -11.017   2.234  1.00  0.00      A      
ATOM   3507  HB3 ASP   267      18.776 -11.728   2.166  1.00  0.00      A      
ATOM   3508  CG  ASP   267      19.370 -11.199   4.157  1.00 23.67      A      
ATOM   3509  OD1 ASP   267      18.834 -10.402   4.976  1.00 23.91      A      
ATOM   3510  OD2 ASP   267      19.907 -12.165   4.661  1.00 24.22      A      
ATOM   3511  C   ASP   267      18.919  -9.376   0.702  1.00 22.37      A      
ATOM   3512  O   ASP   267      19.850  -8.554   0.425  1.00 22.19      A      
ATOM   3513  N   ARG   268      18.363 -10.143  -0.269  1.00 22.72      A      
ATOM   3514  H   ARG   268      17.792 -10.963  -0.127  1.00  0.00      A      
ATOM   3515  CA  ARG   268      18.659  -9.988  -1.688  1.00 23.24      A      
ATOM   3516  HA  ARG   268      19.724  -9.894  -1.900  1.00  0.00      A      
ATOM   3517  CB  ARG   268      18.110 -11.247  -2.305  1.00 23.27      A      
ATOM   3518  HB2 ARG   268      17.052 -11.305  -2.047  1.00  0.00      A      
ATOM   3519  HB3 ARG   268      18.687 -12.133  -2.044  1.00  0.00      A      
ATOM   3520  CG  ARG   268      17.964 -11.231  -3.822  1.00 24.34      A      
ATOM   3521  HG2 ARG   268      17.360 -10.370  -4.108  1.00  0.00      A      
ATOM   3522  HG3 ARG   268      17.539 -12.178  -4.154  1.00  0.00      A      
ATOM   3523  CD  ARG   268      19.238 -11.026  -4.666  1.00 25.52      A      
ATOM   3524  HD2 ARG   268      19.785 -10.123  -4.395  1.00  0.00      A      
ATOM   3525  HD3 ARG   268      18.954 -10.949  -5.715  1.00  0.00      A      
ATOM   3526  NE  ARG   268      20.164 -12.172  -4.448  1.00 26.45      A      
ATOM   3527  HE  ARG   268      20.805 -12.069  -3.674  1.00  0.00      A      
ATOM   3528  CZ  ARG   268      20.223 -13.319  -5.065  1.00 27.57      A      
ATOM   3529  NH1 ARG   268      19.519 -13.617  -6.203  1.00 26.99      A      
ATOM   3530 HH11 ARG   268      18.921 -12.920  -6.623  1.00  0.00      A      
ATOM   3531 HH12 ARG   268      19.639 -14.554  -6.558  1.00  0.00      A      
ATOM   3532  NH2 ARG   268      21.023 -14.247  -4.608  1.00 27.74      A      
ATOM   3533 HH21 ARG   268      21.523 -13.941  -3.786  1.00  0.00      A      
ATOM   3534 HH22 ARG   268      20.948 -15.204  -4.924  1.00  0.00      A      
ATOM   3535  C   ARG   268      18.070  -8.708  -2.305  1.00 23.40      A      
ATOM   3536  O   ARG   268      18.667  -8.003  -3.115  1.00 23.54      A      
ATOM   3537  N   HID   269      16.828  -8.284  -1.883  1.00 24.15      A      
ATOM   3538  H   HID   269      16.252  -8.826  -1.255  1.00  0.00      A      
ATOM   3539  CA  HID   269      16.267  -6.950  -2.274  1.00 24.97      A      
ATOM   3540  HA  HID   269      16.077  -6.843  -3.342  1.00  0.00      A      
ATOM   3541  CB  HID   269      14.897  -6.817  -1.647  1.00 25.01      A      
ATOM   3542  HB2 HID   269      14.587  -5.777  -1.749  1.00  0.00      A      
ATOM   3543  HB3 HID   269      15.044  -6.961  -0.576  1.00  0.00      A      
ATOM   3544  CG  HID   269      13.775  -7.695  -2.042  1.00 24.00      A      
ATOM   3545  ND1 HID   269      13.164  -7.725  -3.254  1.00 24.08      A      
ATOM   3546  HD1 HID   269      13.403  -7.083  -3.996  1.00  0.00      A      
ATOM   3547  CE1 HID   269      12.044  -8.446  -3.160  1.00 24.05      A      
ATOM   3548  HE1 HID   269      11.281  -8.527  -3.920  1.00  0.00      A      
ATOM   3549  NE2 HID   269      11.808  -8.828  -1.901  1.00 24.62      A      
ATOM   3550  CD2 HID   269      12.943  -8.359  -1.154  1.00 24.33      A      
ATOM   3551  HD2 HID   269      12.993  -8.302  -0.077  1.00  0.00      A      
ATOM   3552  C   HID   269      17.295  -5.817  -1.866  1.00 25.80      A      
ATOM   3553  O   HID   269      17.597  -4.932  -2.724  1.00 25.23      A      
ATOM   3554  N   CYS   270      17.849  -5.793  -0.678  1.00 26.32      A      
ATOM   3555  H   CYS   270      17.596  -6.506  -0.008  1.00  0.00      A      
ATOM   3556  CA  CYS   270      18.865  -4.868  -0.201  1.00 26.76      A      
ATOM   3557  HA  CYS   270      18.487  -3.897  -0.520  1.00  0.00      A      
ATOM   3558  CB  CYS   270      18.976  -5.069   1.337  1.00 27.77      A      
ATOM   3559  HB2 CYS   270      19.796  -4.478   1.744  1.00  0.00      A      
ATOM   3560  HB3 CYS   270      19.394  -6.055   1.540  1.00  0.00      A      
ATOM   3561  SG  CYS   270      17.445  -4.802   2.255  1.00 29.76      A      
ATOM   3562  HG  CYS   270      17.121  -6.096   2.172  1.00  0.00      A      
ATOM   3563  C   CYS   270      20.192  -5.009  -0.835  1.00 26.81      A      
ATOM   3564  O   CYS   270      20.820  -4.034  -1.421  1.00 26.33      A      
ATOM   3565  N   ALA   271      20.701  -6.225  -0.945  1.00 26.64      A      
ATOM   3566  H   ALA   271      20.238  -7.013  -0.515  1.00  0.00      A      
ATOM   3567  CA  ALA   271      22.021  -6.471  -1.572  1.00 26.13      A      
ATOM   3568  HA  ALA   271      22.715  -5.797  -1.068  1.00  0.00      A      
ATOM   3569  CB  ALA   271      22.345  -7.937  -1.342  1.00 25.95      A      
ATOM   3570  HB1 ALA   271      22.234  -8.100  -0.270  1.00  0.00      A      
ATOM   3571  HB2 ALA   271      23.346  -8.257  -1.632  1.00  0.00      A      
ATOM   3572  HB3 ALA   271      21.608  -8.523  -1.891  1.00  0.00      A      
ATOM   3573  C   ALA   271      22.001  -5.963  -3.024  1.00 26.23      A      
ATOM   3574  O   ALA   271      22.834  -5.164  -3.467  1.00 26.28      A      
ATOM   3575  N   ASN   272      20.952  -6.278  -3.854  1.00 26.62      A      
ATOM   3576  H   ASN   272      20.166  -6.802  -3.498  1.00  0.00      A      
ATOM   3577  CA  ASN   272      20.752  -5.765  -5.179  1.00 26.97      A      
ATOM   3578  HA  ASN   272      21.702  -6.001  -5.659  1.00  0.00      A      
ATOM   3579  CB  ASN   272      19.569  -6.469  -5.919  1.00 26.21      A      
ATOM   3580  HB2 ASN   272      19.223  -5.826  -6.729  1.00  0.00      A      
ATOM   3581  HB3 ASN   272      18.747  -6.409  -5.206  1.00  0.00      A      
ATOM   3582  CG  ASN   272      19.785  -7.895  -6.421  1.00 26.52      A      
ATOM   3583  OD1 ASN   272      20.947  -8.391  -6.443  1.00 25.96      A      
ATOM   3584  ND2 ASN   272      18.745  -8.420  -7.023  1.00 23.95      A      
ATOM   3585 HD21 ASN   272      17.821  -8.013  -7.006  1.00  0.00      A      
ATOM   3586 HD22 ASN   272      18.913  -9.299  -7.491  1.00  0.00      A      
ATOM   3587  C   ASN   272      20.624  -4.185  -5.149  1.00 27.40      A      
ATOM   3588  O   ASN   272      21.246  -3.505  -6.026  1.00 27.29      A      
ATOM   3589  N   ALA   273      19.809  -3.673  -4.214  1.00 27.40      A      
ATOM   3590  H   ALA   273      19.264  -4.133  -3.498  1.00  0.00      A      
ATOM   3591  CA  ALA   273      19.601  -2.202  -4.244  1.00 28.32      A      
ATOM   3592  HA  ALA   273      19.480  -1.904  -5.285  1.00  0.00      A      
ATOM   3593  CB  ALA   273      18.424  -1.880  -3.330  1.00 28.18      A      
ATOM   3594  HB1 ALA   273      18.233  -0.818  -3.176  1.00  0.00      A      
ATOM   3595  HB2 ALA   273      18.617  -2.272  -2.332  1.00  0.00      A      
ATOM   3596  HB3 ALA   273      17.638  -2.468  -3.805  1.00  0.00      A      
ATOM   3597  C   ALA   273      20.855  -1.334  -3.837  1.00 28.40      A      
ATOM   3598  O   ALA   273      21.031  -0.211  -4.352  1.00 28.80      A      
ATOM   3599  N   GLN   274      21.723  -1.869  -3.002  1.00 28.59      A      
ATOM   3600  H   GLN   274      21.525  -2.723  -2.501  1.00  0.00      A      
ATOM   3601  CA  GLN   274      22.995  -1.081  -2.691  1.00 28.53      A      
ATOM   3602  HA  GLN   274      22.688  -0.067  -2.435  1.00  0.00      A      
ATOM   3603  CB  GLN   274      23.731  -1.820  -1.596  1.00 29.17      A      
ATOM   3604  HB2 GLN   274      24.083  -2.782  -1.970  1.00  0.00      A      
ATOM   3605  HB3 GLN   274      23.006  -2.031  -0.810  1.00  0.00      A      
ATOM   3606  CG  GLN   274      24.939  -1.037  -1.085  1.00 30.58      A      
ATOM   3607  HG2 GLN   274      25.691  -0.823  -1.845  1.00  0.00      A      
ATOM   3608  HG3 GLN   274      25.457  -1.739  -0.431  1.00  0.00      A      
ATOM   3609  CD  GLN   274      24.662   0.254  -0.365  1.00 30.71      A      
ATOM   3610  OE1 GLN   274      23.758   0.402   0.402  1.00 31.96      A      
ATOM   3611  NE2 GLN   274      25.542   1.232  -0.509  1.00 30.90      A      
ATOM   3612 HE21 GLN   274      25.358   2.076   0.014  1.00  0.00      A      
ATOM   3613 HE22 GLN   274      26.357   1.221  -1.106  1.00  0.00      A      
ATOM   3614  C   GLN   274      23.879  -0.946  -3.890  1.00 28.56      A      
ATOM   3615  O   GLN   274      24.544   0.106  -3.982  1.00 28.92      A      
ATOM   3616  N   VAL   275      23.915  -1.965  -4.812  1.00 28.57      A      
ATOM   3617  H   VAL   275      23.404  -2.811  -4.606  1.00  0.00      A      
ATOM   3618  CA  VAL   275      24.800  -1.938  -5.972  1.00 28.63      A      
ATOM   3619  HA  VAL   275      25.754  -1.481  -5.709  1.00  0.00      A      
ATOM   3620  CB  VAL   275      25.113  -3.404  -6.333  1.00 27.75      A      
ATOM   3621  HB  VAL   275      24.181  -3.908  -6.585  1.00  0.00      A      
ATOM   3622  CG1 VAL   275      26.078  -3.509  -7.574  1.00 27.56      A      
ATOM   3623 HG11 VAL   275      27.063  -3.100  -7.351  1.00  0.00      A      
ATOM   3624 HG12 VAL   275      25.672  -3.138  -8.515  1.00  0.00      A      
ATOM   3625 HG13 VAL   275      26.278  -4.571  -7.718  1.00  0.00      A      
ATOM   3626  CG2 VAL   275      25.746  -4.162  -5.186  1.00 27.97      A      
ATOM   3627 HG21 VAL   275      24.978  -4.250  -4.418  1.00  0.00      A      
ATOM   3628 HG22 VAL   275      26.591  -3.564  -4.844  1.00  0.00      A      
ATOM   3629 HG23 VAL   275      25.997  -5.205  -5.382  1.00  0.00      A      
ATOM   3630  C   VAL   275      24.240  -1.203  -7.134  1.00 28.88      A      
ATOM   3631  O   VAL   275      24.946  -0.363  -7.784  1.00 28.51      A      
ATOM   3632  N   LEU   276      22.942  -1.279  -7.222  1.00 29.33      A      
ATOM   3633  H   LEU   276      22.371  -1.882  -6.647  1.00  0.00      A      
ATOM   3634  CA  LEU   276      22.201  -0.420  -8.122  1.00 30.16      A      
ATOM   3635  HA  LEU   276      22.668  -0.525  -9.101  1.00  0.00      A      
ATOM   3636  CB  LEU   276      20.678  -0.866  -8.163  1.00 30.57      A      
ATOM   3637  HB2 LEU   276      19.926  -0.168  -8.532  1.00  0.00      A      
ATOM   3638  HB3 LEU   276      20.377  -1.031  -7.128  1.00  0.00      A      
ATOM   3639  CG  LEU   276      20.502  -2.134  -9.062  1.00 32.38      A      
ATOM   3640  HG  LEU   276      21.203  -2.963  -8.969  1.00  0.00      A      
ATOM   3641  CD1 LEU   276      19.128  -2.785  -8.925  1.00 32.86      A      
ATOM   3642 HD11 LEU   276      18.984  -3.639  -9.586  1.00  0.00      A      
ATOM   3643 HD12 LEU   276      18.336  -2.100  -9.229  1.00  0.00      A      
ATOM   3644 HD13 LEU   276      18.920  -3.147  -7.919  1.00  0.00      A      
ATOM   3645  CD2 LEU   276      20.723  -1.815 -10.545  1.00 32.73      A      
ATOM   3646 HD21 LEU   276      19.974  -1.114 -10.913  1.00  0.00      A      
ATOM   3647 HD22 LEU   276      20.748  -2.742 -11.118  1.00  0.00      A      
ATOM   3648 HD23 LEU   276      21.728  -1.430 -10.714  1.00  0.00      A      
ATOM   3649  C   LEU   276      22.279   1.104  -7.763  1.00 30.65      A      
ATOM   3650  O   LEU   276      22.501   1.937  -8.626  1.00 29.91      A      
ATOM   3651  N   ALA   277      22.115   1.439  -6.490  1.00 30.85      A      
ATOM   3652  H   ALA   277      21.836   0.718  -5.841  1.00  0.00      A      
ATOM   3653  CA  ALA   277      22.122   2.849  -5.944  1.00 32.08      A      
ATOM   3654  HA  ALA   277      21.487   3.473  -6.573  1.00  0.00      A      
ATOM   3655  CB  ALA   277      21.689   3.010  -4.490  1.00 31.92      A      
ATOM   3656  HB1 ALA   277      20.701   2.581  -4.321  1.00  0.00      A      
ATOM   3657  HB2 ALA   277      21.717   4.061  -4.202  1.00  0.00      A      
ATOM   3658  HB3 ALA   277      22.411   2.449  -3.896  1.00  0.00      A      
ATOM   3659  C   ALA   277      23.516   3.441  -6.142  1.00 32.52      A      
ATOM   3660  O   ALA   277      23.643   4.539  -6.706  1.00 32.75      A      
ATOM   3661  N   GLU   278      24.582   2.720  -5.792  1.00 33.14      A      
ATOM   3662  H   GLU   278      24.321   1.840  -5.370  1.00  0.00      A      
ATOM   3663  CA  GLU   278      25.970   2.978  -6.147  1.00 33.88      A      
ATOM   3664  HA  GLU   278      26.105   3.970  -5.716  1.00  0.00      A      
ATOM   3665  CB  GLU   278      26.937   1.981  -5.518  1.00 34.64      A      
ATOM   3666  HB2 GLU   278      27.880   2.152  -6.038  1.00  0.00      A      
ATOM   3667  HB3 GLU   278      26.570   0.954  -5.509  1.00  0.00      A      
ATOM   3668  CG  GLU   278      27.194   2.250  -3.990  1.00 35.57      A      
ATOM   3669  HG2 GLU   278      26.198   2.323  -3.553  1.00  0.00      A      
ATOM   3670  HG3 GLU   278      27.668   3.231  -4.017  1.00  0.00      A      
ATOM   3671  CD  GLU   278      28.001   1.058  -3.317  1.00 37.07      A      
ATOM   3672  OE1 GLU   278      27.829   0.855  -2.090  1.00 38.16      A      
ATOM   3673  OE2 GLU   278      28.882   0.519  -4.017  1.00 38.44      A      
ATOM   3674  C   GLU   278      26.260   3.115  -7.651  1.00 34.27      A      
ATOM   3675  O   GLU   278      27.130   3.882  -8.042  1.00 34.59      A      
ATOM   3676  N   PHE   279      25.615   2.321  -8.469  1.00 34.19      A      
ATOM   3677  H   PHE   279      25.004   1.586  -8.144  1.00  0.00      A      
ATOM   3678  CA  PHE   279      25.790   2.468  -9.977  1.00 34.04      A      
ATOM   3679  HA  PHE   279      26.830   2.424 -10.298  1.00  0.00      A      
ATOM   3680  CB  PHE   279      25.165   1.255 -10.663  1.00 33.31      A      
ATOM   3681  HB2 PHE   279      24.124   1.097 -10.380  1.00  0.00      A      
ATOM   3682  HB3 PHE   279      25.690   0.375 -10.293  1.00  0.00      A      
ATOM   3683  CG  PHE   279      25.243   1.261 -12.199  1.00 32.83      A      
ATOM   3684  CD1 PHE   279      26.506   1.175 -12.830  1.00 33.03      A      
ATOM   3685  HD1 PHE   279      27.440   1.205 -12.289  1.00  0.00      A      
ATOM   3686  CE1 PHE   279      26.522   1.061 -14.287  1.00 32.68      A      
ATOM   3687  HE1 PHE   279      27.485   0.947 -14.762  1.00  0.00      A      
ATOM   3688  CZ  PHE   279      25.384   1.183 -15.052  1.00 32.72      A      
ATOM   3689  HZ  PHE   279      25.503   1.101 -16.122  1.00  0.00      A      
ATOM   3690  CE2 PHE   279      24.131   1.387 -14.416  1.00 33.19      A      
ATOM   3691  HE2 PHE   279      23.264   1.325 -15.056  1.00  0.00      A      
ATOM   3692  CD2 PHE   279      24.058   1.331 -13.002  1.00 32.73      A      
ATOM   3693  HD2 PHE   279      23.113   1.324 -12.480  1.00  0.00      A      
ATOM   3694  C   PHE   279      25.175   3.789 -10.465  1.00 34.46      A      
ATOM   3695  O   PHE   279      25.763   4.568 -11.252  1.00 33.62      A      
ATOM   3696  N   LEU   280      23.976   4.033 -10.026  1.00 35.34      A      
ATOM   3697  H   LEU   280      23.461   3.279  -9.595  1.00  0.00      A      
ATOM   3698  CA  LEU   280      23.243   5.156 -10.449  1.00 36.91      A      
ATOM   3699  HA  LEU   280      23.339   5.141 -11.535  1.00  0.00      A      
ATOM   3700  CB  LEU   280      21.866   5.092  -9.791  1.00 37.54      A      
ATOM   3701  HB2 LEU   280      21.365   6.053  -9.910  1.00  0.00      A      
ATOM   3702  HB3 LEU   280      22.018   5.071  -8.712  1.00  0.00      A      
ATOM   3703  CG  LEU   280      20.959   3.955 -10.354  1.00 38.09      A      
ATOM   3704  HG  LEU   280      21.514   3.017 -10.386  1.00  0.00      A      
ATOM   3705  CD1 LEU   280      19.728   3.850  -9.404  1.00 39.65      A      
ATOM   3706 HD11 LEU   280      19.572   4.857  -9.016  1.00  0.00      A      
ATOM   3707 HD12 LEU   280      20.028   3.213  -8.572  1.00  0.00      A      
ATOM   3708 HD13 LEU   280      18.895   3.434  -9.969  1.00  0.00      A      
ATOM   3709  CD2 LEU   280      20.572   4.323 -11.796  1.00 38.53      A      
ATOM   3710 HD21 LEU   280      19.547   3.971 -11.910  1.00  0.00      A      
ATOM   3711 HD22 LEU   280      21.260   3.845 -12.493  1.00  0.00      A      
ATOM   3712 HD23 LEU   280      20.541   5.405 -11.921  1.00  0.00      A      
ATOM   3713  C   LEU   280      23.846   6.504 -10.009  1.00 37.85      A      
ATOM   3714  O   LEU   280      23.770   7.550 -10.649  1.00 38.07      A      
ATOM   3715  N   ALA   281      24.704   6.541  -8.950  1.00 39.24      A      
ATOM   3716  H   ALA   281      24.846   5.746  -8.343  1.00  0.00      A      
ATOM   3717  CA  ALA   281      25.452   7.763  -8.511  1.00 40.70      A      
ATOM   3718  HA  ALA   281      24.758   8.600  -8.434  1.00  0.00      A      
ATOM   3719  CB  ALA   281      25.955   7.438  -7.127  1.00 40.22      A      
ATOM   3720  HB1 ALA   281      25.105   7.155  -6.505  1.00  0.00      A      
ATOM   3721  HB2 ALA   281      26.323   8.307  -6.581  1.00  0.00      A      
ATOM   3722  HB3 ALA   281      26.727   6.678  -7.247  1.00  0.00      A      
ATOM   3723  C   ALA   281      26.573   8.182  -9.530  1.00 41.86      A      
ATOM   3724  O   ALA   281      27.377   9.098  -9.187  1.00 42.21      A      
ATOM   3725  N   VAL   286      21.893  10.852 -14.545  1.00 46.87      A      
ATOM   3726  H   VAL   286      22.869  10.953 -14.785  1.00  0.00      A      
ATOM   3727  CA  VAL   286      21.353  10.918 -13.185  1.00 47.10      A      
ATOM   3728  HA  VAL   286      20.268  11.004 -13.239  1.00  0.00      A      
ATOM   3729  CB  VAL   286      21.667   9.671 -12.432  1.00 46.59      A      
ATOM   3730  HB  VAL   286      22.753   9.577 -12.445  1.00  0.00      A      
ATOM   3731  CG1 VAL   286      21.191   9.738 -10.958  1.00 46.35      A      
ATOM   3732 HG11 VAL   286      21.155   8.719 -10.572  1.00  0.00      A      
ATOM   3733 HG12 VAL   286      20.163  10.089 -10.878  1.00  0.00      A      
ATOM   3734 HG13 VAL   286      21.782  10.363 -10.288  1.00  0.00      A      
ATOM   3735  CG2 VAL   286      20.943   8.499 -13.095  1.00 46.02      A      
ATOM   3736 HG21 VAL   286      20.975   7.537 -12.582  1.00  0.00      A      
ATOM   3737 HG22 VAL   286      21.236   8.333 -14.132  1.00  0.00      A      
ATOM   3738 HG23 VAL   286      19.863   8.634 -13.151  1.00  0.00      A      
ATOM   3739  C   VAL   286      21.793  12.221 -12.497  1.00 47.76      A      
ATOM   3740  O   VAL   286      22.958  12.645 -12.552  1.00 47.74      A      
ATOM   3741  N   GLU   287      20.733  12.840 -11.930  1.00 48.33      A      
ATOM   3742  H   GLU   287      19.858  12.335 -11.913  1.00  0.00      A      
ATOM   3743  CA  GLU   287      20.771  14.103 -11.208  1.00 48.95      A      
ATOM   3744  HA  GLU   287      21.633  14.725 -11.448  1.00  0.00      A      
ATOM   3745  CB  GLU   287      19.680  15.065 -11.701  1.00 50.25      A      
ATOM   3746  HB2 GLU   287      18.726  14.797 -11.246  1.00  0.00      A      
ATOM   3747  HB3 GLU   287      19.569  15.000 -12.783  1.00  0.00      A      
ATOM   3748  CG  GLU   287      19.932  16.583 -11.366  1.00 52.21      A      
ATOM   3749  HG2 GLU   287      20.952  16.800 -11.685  1.00  0.00      A      
ATOM   3750  HG3 GLU   287      19.730  16.694 -10.300  1.00  0.00      A      
ATOM   3751  CD  GLU   287      18.946  17.529 -11.994  1.00 53.54      A      
ATOM   3752  OE1 GLU   287      19.455  18.688 -12.242  1.00 54.43      A      
ATOM   3753  OE2 GLU   287      17.770  17.178 -12.262  1.00 53.86      A      
ATOM   3754  C   GLU   287      20.716  14.002  -9.740  1.00 48.62      A      
ATOM   3755  O   GLU   287      21.616  14.342  -9.051  1.00 48.70      A      
ATOM   3756  N   LEU   288      19.667  13.322  -9.253  1.00 47.87      A      
ATOM   3757  H   LEU   288      19.088  12.876  -9.950  1.00  0.00      A      
ATOM   3758  CA  LEU   288      19.329  13.199  -7.840  1.00 47.53      A      
ATOM   3759  HA  LEU   288      20.230  13.537  -7.328  1.00  0.00      A      
ATOM   3760  CB  LEU   288      18.146  14.107  -7.328  1.00 48.09      A      
ATOM   3761  HB2 LEU   288      17.651  13.733  -6.432  1.00  0.00      A      
ATOM   3762  HB3 LEU   288      17.414  14.073  -8.135  1.00  0.00      A      
ATOM   3763  CG  LEU   288      18.617  15.558  -7.101  1.00 48.96      A      
ATOM   3764  HG  LEU   288      19.171  15.783  -8.012  1.00  0.00      A      
ATOM   3765  CD1 LEU   288      17.424  16.494  -7.069  1.00 49.45      A      
ATOM   3766 HD11 LEU   288      17.748  17.511  -6.849  1.00  0.00      A      
ATOM   3767 HD12 LEU   288      16.624  16.307  -6.353  1.00  0.00      A      
ATOM   3768 HD13 LEU   288      16.906  16.493  -8.028  1.00  0.00      A      
ATOM   3769  CD2 LEU   288      19.495  15.833  -5.981  1.00 49.19      A      
ATOM   3770 HD21 LEU   288      18.885  16.061  -5.107  1.00  0.00      A      
ATOM   3771 HD22 LEU   288      20.053  16.685  -6.369  1.00  0.00      A      
ATOM   3772 HD23 LEU   288      20.251  15.062  -5.834  1.00  0.00      A      
ATOM   3773  C   LEU   288      19.078  11.733  -7.535  1.00 46.72      A      
ATOM   3774  O   LEU   288      17.991  11.201  -7.700  1.00 46.60      A      
ATOM   3775  N   ILE   289      20.070  11.127  -6.786  1.00 45.75      A      
ATOM   3776  H   ILE   289      20.894  11.699  -6.673  1.00  0.00      A      
ATOM   3777  CA  ILE   289      19.871   9.742  -6.280  1.00 44.74      A      
ATOM   3778  HA  ILE   289      19.108   9.242  -6.877  1.00  0.00      A      
ATOM   3779  CB  ILE   289      21.118   8.860  -6.489  1.00 45.23      A      
ATOM   3780  HB  ILE   289      21.173   8.721  -7.569  1.00  0.00      A      
ATOM   3781  CG2 ILE   289      22.527   9.562  -6.158  1.00 45.27      A      
ATOM   3782 HG21 ILE   289      22.662   9.894  -5.128  1.00  0.00      A      
ATOM   3783 HG22 ILE   289      22.620  10.388  -6.863  1.00  0.00      A      
ATOM   3784 HG23 ILE   289      23.342   8.970  -6.573  1.00  0.00      A      
ATOM   3785  CG1 ILE   289      21.012   7.430  -5.905  1.00 45.67      A      
ATOM   3786 HG12 ILE   289      20.851   7.508  -4.830  1.00  0.00      A      
ATOM   3787 HG13 ILE   289      21.879   6.808  -6.127  1.00  0.00      A      
ATOM   3788  CD1 ILE   289      19.832   6.690  -6.478  1.00 46.63      A      
ATOM   3789 HD11 ILE   289      19.756   6.643  -7.565  1.00  0.00      A      
ATOM   3790 HD12 ILE   289      18.912   7.157  -6.126  1.00  0.00      A      
ATOM   3791 HD13 ILE   289      19.837   5.662  -6.118  1.00  0.00      A      
ATOM   3792  C   ILE   289      19.418   9.790  -4.791  1.00 43.82      A      
ATOM   3793  O   ILE   289      20.112  10.272  -3.911  1.00 43.94      A      
ATOM   3794  N   HIP   290      18.231   9.299  -4.496  1.00 42.54      A      
ATOM   3795  H   HIP   290      17.699   8.848  -5.227  1.00  0.00      A      
ATOM   3796  CA  HIP   290      17.757   8.987  -3.118  1.00 41.38      A      
ATOM   3797  HA  HIP   290      18.417   9.343  -2.327  1.00  0.00      A      
ATOM   3798  CB  HIP   290      16.404   9.650  -2.907  1.00 42.25      A      
ATOM   3799  HB2 HIP   290      16.210   9.658  -1.835  1.00  0.00      A      
ATOM   3800  HB3 HIP   290      15.711   8.908  -3.304  1.00  0.00      A      
ATOM   3801  CG  HIP   290      16.154  11.012  -3.586  1.00 43.25      A      
ATOM   3802  ND1 HIP   290      16.677  12.228  -3.322  1.00 43.76      A      
ATOM   3803  HD1 HIP   290      17.202  12.447  -2.488  1.00  0.00      A      
ATOM   3804  CE1 HIP   290      16.263  13.108  -4.299  1.00 44.06      A      
ATOM   3805  HE1 HIP   290      16.213  14.186  -4.255  1.00  0.00      A      
ATOM   3806  NE2 HIP   290      15.448  12.434  -5.127  1.00 44.35      A      
ATOM   3807  HE2 HIP   290      14.895  12.890  -5.838  1.00  0.00      A      
ATOM   3808  CD2 HIP   290      15.366  11.102  -4.726  1.00 43.90      A      
ATOM   3809  HD2 HIP   290      14.894  10.238  -5.170  1.00  0.00      A      
ATOM   3810  C   HIP   290      17.808   7.516  -2.931  1.00 40.16      A      
ATOM   3811  O   HIP   290      16.843   6.804  -3.334  1.00 39.87      A      
ATOM   3812  N   TYR   291      18.831   7.031  -2.154  1.00 38.12      A      
ATOM   3813  H   TYR   291      19.610   7.587  -1.832  1.00  0.00      A      
ATOM   3814  CA  TYR   291      18.718   5.768  -1.417  1.00 36.27      A      
ATOM   3815  HA  TYR   291      17.654   5.548  -1.331  1.00  0.00      A      
ATOM   3816  CB  TYR   291      19.282   4.587  -2.271  1.00 34.77      A      
ATOM   3817  HB2 TYR   291      20.200   4.933  -2.747  1.00  0.00      A      
ATOM   3818  HB3 TYR   291      18.703   4.436  -3.182  1.00  0.00      A      
ATOM   3819  CG  TYR   291      19.326   3.211  -1.679  1.00 33.00      A      
ATOM   3820  CD1 TYR   291      18.122   2.561  -1.448  1.00 31.85      A      
ATOM   3821  HD1 TYR   291      17.202   3.077  -1.676  1.00  0.00      A      
ATOM   3822  CE1 TYR   291      18.137   1.189  -1.017  1.00 31.86      A      
ATOM   3823  HE1 TYR   291      17.175   0.760  -0.776  1.00  0.00      A      
ATOM   3824  CZ  TYR   291      19.316   0.575  -0.669  1.00 31.67      A      
ATOM   3825  OH  TYR   291      19.302  -0.619  -0.071  1.00 31.93      A      
ATOM   3826  HH  TYR   291      18.412  -0.948   0.073  1.00  0.00      A      
ATOM   3827  CE2 TYR   291      20.494   1.264  -0.862  1.00 31.90      A      
ATOM   3828  HE2 TYR   291      21.348   0.683  -0.547  1.00  0.00      A      
ATOM   3829  CD2 TYR   291      20.545   2.618  -1.364  1.00 32.51      A      
ATOM   3830  HD2 TYR   291      21.479   3.130  -1.542  1.00  0.00      A      
ATOM   3831  C   TYR   291      19.356   5.753  -0.033  1.00 35.72      A      
ATOM   3832  O   TYR   291      20.495   6.111   0.113  1.00 35.82      A      
ATOM   3833  N   PRO   292      18.686   5.324   1.061  1.00 35.51      A      
ATOM   3834  CD  PRO   292      17.255   5.037   1.157  1.00 35.25      A      
ATOM   3835  HD2 PRO   292      17.117   3.962   1.042  1.00  0.00      A      
ATOM   3836  HD3 PRO   292      16.676   5.575   0.406  1.00  0.00      A      
ATOM   3837  CG  PRO   292      16.850   5.471   2.650  1.00 34.97      A      
ATOM   3838  HG2 PRO   292      15.969   4.958   3.037  1.00  0.00      A      
ATOM   3839  HG3 PRO   292      16.716   6.553   2.651  1.00  0.00      A      
ATOM   3840  CB  PRO   292      18.100   5.041   3.327  1.00 35.50      A      
ATOM   3841  HB2 PRO   292      17.990   3.972   3.507  1.00  0.00      A      
ATOM   3842  HB3 PRO   292      18.169   5.545   4.291  1.00  0.00      A      
ATOM   3843  CA  PRO   292      19.205   5.467   2.402  1.00 35.30      A      
ATOM   3844  HA  PRO   292      19.426   6.517   2.596  1.00  0.00      A      
ATOM   3845  C   PRO   292      20.488   4.683   2.729  1.00 35.53      A      
ATOM   3846  O   PRO   292      21.172   4.883   3.706  1.00 35.54      A      
ATOM   3847  N   GLY   293      20.771   3.723   1.848  1.00 35.28      A      
ATOM   3848  H   GLY   293      20.197   3.600   1.027  1.00  0.00      A      
ATOM   3849  CA  GLY   293      22.008   3.021   1.856  1.00 35.82      A      
ATOM   3850  HA2 GLY   293      21.890   2.251   1.094  1.00  0.00      A      
ATOM   3851  HA3 GLY   293      22.250   2.657   2.855  1.00  0.00      A      
ATOM   3852  C   GLY   293      23.274   3.736   1.427  1.00 35.84      A      
ATOM   3853  O   GLY   293      24.426   3.273   1.564  1.00 35.47      A      
ATOM   3854  N   LEU   294      23.124   4.928   0.909  1.00 36.50      A      
ATOM   3855  H   LEU   294      22.157   5.212   0.838  1.00  0.00      A      
ATOM   3856  CA  LEU   294      24.185   5.925   0.657  1.00 37.39      A      
ATOM   3857  HA  LEU   294      25.132   5.410   0.495  1.00  0.00      A      
ATOM   3858  CB  LEU   294      23.945   6.662  -0.720  1.00 37.48      A      
ATOM   3859  HB2 LEU   294      24.880   7.093  -1.078  1.00  0.00      A      
ATOM   3860  HB3 LEU   294      23.128   7.340  -0.473  1.00  0.00      A      
ATOM   3861  CG  LEU   294      23.568   5.721  -1.885  1.00 37.65      A      
ATOM   3862  HG  LEU   294      22.534   5.418  -1.718  1.00  0.00      A      
ATOM   3863  CD1 LEU   294      23.628   6.442  -3.249  1.00 37.32      A      
ATOM   3864 HD11 LEU   294      23.385   5.835  -4.121  1.00  0.00      A      
ATOM   3865 HD12 LEU   294      24.672   6.727  -3.379  1.00  0.00      A      
ATOM   3866 HD13 LEU   294      23.039   7.355  -3.159  1.00  0.00      A      
ATOM   3867  CD2 LEU   294      24.530   4.460  -2.058  1.00 38.01      A      
ATOM   3868 HD21 LEU   294      24.289   3.812  -1.215  1.00  0.00      A      
ATOM   3869 HD22 LEU   294      25.537   4.870  -2.133  1.00  0.00      A      
ATOM   3870 HD23 LEU   294      24.383   3.830  -2.936  1.00  0.00      A      
ATOM   3871  C   LEU   294      24.487   6.929   1.756  1.00 38.03      A      
ATOM   3872  O   LEU   294      23.644   7.526   2.366  1.00 37.15      A      
ATOM   3873  N   ALA   295      25.772   7.281   1.930  1.00 39.29      A      
ATOM   3874  H   ALA   295      26.459   6.853   1.325  1.00  0.00      A      
ATOM   3875  CA  ALA   295      26.261   8.046   2.962  1.00 40.33      A      
ATOM   3876  HA  ALA   295      25.937   7.689   3.939  1.00  0.00      A      
ATOM   3877  CB  ALA   295      27.791   7.968   2.968  1.00 41.16      A      
ATOM   3878  HB1 ALA   295      28.140   8.062   1.939  1.00  0.00      A      
ATOM   3879  HB2 ALA   295      27.990   7.007   3.443  1.00  0.00      A      
ATOM   3880  HB3 ALA   295      28.210   8.729   3.627  1.00  0.00      A      
ATOM   3881  C   ALA   295      25.868   9.552   2.804  1.00 40.95      A      
ATOM   3882  O   ALA   295      25.684  10.171   3.879  1.00 41.68      A      
ATOM   3883  N   SER   296      25.730  10.085   1.558  1.00 41.05      A      
ATOM   3884  H   SER   296      26.090   9.514   0.807  1.00  0.00      A      
ATOM   3885  CA  SER   296      25.162  11.394   1.172  1.00 41.24      A      
ATOM   3886  HA  SER   296      25.656  12.231   1.667  1.00  0.00      A      
ATOM   3887  CB  SER   296      25.514  11.656  -0.316  1.00 41.34      A      
ATOM   3888  HB2 SER   296      26.595  11.540  -0.394  1.00  0.00      A      
ATOM   3889  HB3 SER   296      25.228  12.648  -0.666  1.00  0.00      A      
ATOM   3890  OG  SER   296      24.864  10.680  -1.077  1.00 42.10      A      
ATOM   3891  HG  SER   296      25.043  10.804  -2.012  1.00  0.00      A      
ATOM   3892  C   SER   296      23.634  11.584   1.358  1.00 40.93      A      
ATOM   3893  O   SER   296      23.168  12.714   1.297  1.00 41.53      A      
ATOM   3894  N   PHE   297      22.821  10.538   1.611  1.00 40.21      A      
ATOM   3895  H   PHE   297      23.267   9.642   1.748  1.00  0.00      A      
ATOM   3896  CA  PHE   297      21.415  10.669   1.998  1.00 38.90      A      
ATOM   3897  HA  PHE   297      20.859  11.054   1.143  1.00  0.00      A      
ATOM   3898  CB  PHE   297      20.913   9.212   2.330  1.00 37.97      A      
ATOM   3899  HB2 PHE   297      21.595   8.753   3.045  1.00  0.00      A      
ATOM   3900  HB3 PHE   297      20.948   8.577   1.445  1.00  0.00      A      
ATOM   3901  CG  PHE   297      19.475   9.178   2.863  1.00 37.58      A      
ATOM   3902  CD1 PHE   297      18.527   9.812   2.116  1.00 37.03      A      
ATOM   3903  HD1 PHE   297      18.797  10.120   1.117  1.00  0.00      A      
ATOM   3904  CE1 PHE   297      17.180  10.072   2.591  1.00 37.54      A      
ATOM   3905  HE1 PHE   297      16.507  10.599   1.930  1.00  0.00      A      
ATOM   3906  CZ  PHE   297      16.818   9.599   3.856  1.00 36.64      A      
ATOM   3907  HZ  PHE   297      15.820   9.703   4.257  1.00  0.00      A      
ATOM   3908  CE2 PHE   297      17.793   8.743   4.552  1.00 37.08      A      
ATOM   3909  HE2 PHE   297      17.660   8.390   5.564  1.00  0.00      A      
ATOM   3910  CD2 PHE   297      19.137   8.642   4.141  1.00 37.10      A      
ATOM   3911  HD2 PHE   297      19.916   8.062   4.613  1.00  0.00      A      
ATOM   3912  C   PHE   297      21.317  11.688   3.230  1.00 38.96      A      
ATOM   3913  O   PHE   297      21.987  11.531   4.258  1.00 38.55      A      
ATOM   3914  N   PRO   298      20.351  12.629   3.111  1.00 39.18      A      
ATOM   3915  CD  PRO   298      19.689  12.991   1.824  1.00 38.94      A      
ATOM   3916  HD2 PRO   298      18.738  12.480   1.673  1.00  0.00      A      
ATOM   3917  HD3 PRO   298      20.390  12.992   0.990  1.00  0.00      A      
ATOM   3918  CG  PRO   298      19.218  14.485   2.046  1.00 39.28      A      
ATOM   3919  HG2 PRO   298      18.278  14.688   1.532  1.00  0.00      A      
ATOM   3920  HG3 PRO   298      20.002  15.161   1.703  1.00  0.00      A      
ATOM   3921  CB  PRO   298      18.980  14.425   3.575  1.00 39.36      A      
ATOM   3922  HB2 PRO   298      18.033  13.932   3.794  1.00  0.00      A      
ATOM   3923  HB3 PRO   298      18.818  15.453   3.900  1.00  0.00      A      
ATOM   3924  CA  PRO   298      20.172  13.668   4.137  1.00 39.18      A      
ATOM   3925  HA  PRO   298      21.048  14.313   4.194  1.00  0.00      A      
ATOM   3926  C   PRO   298      19.865  13.210   5.557  1.00 39.20      A      
ATOM   3927  O   PRO   298      19.995  13.978   6.469  1.00 39.23      A      
ATOM   3928  N   GLN   299      19.468  11.964   5.670  1.00 39.09      A      
ATOM   3929  H   GLN   299      19.566  11.389   4.845  1.00  0.00      A      
ATOM   3930  CA  GLN   299      19.031  11.416   6.971  1.00 38.83      A      
ATOM   3931  HA  GLN   299      19.404  12.025   7.794  1.00  0.00      A      
ATOM   3932  CB  GLN   299      17.487  11.346   6.950  1.00 39.31      A      
ATOM   3933  HB2 GLN   299      17.069  11.065   7.917  1.00  0.00      A      
ATOM   3934  HB3 GLN   299      17.173  10.577   6.244  1.00  0.00      A      
ATOM   3935  CG  GLN   299      16.814  12.756   6.591  1.00 39.62      A      
ATOM   3936  HG2 GLN   299      16.908  12.965   5.525  1.00  0.00      A      
ATOM   3937  HG3 GLN   299      17.329  13.618   7.016  1.00  0.00      A      
ATOM   3938  CD  GLN   299      15.287  12.696   6.862  1.00 40.25      A      
ATOM   3939  OE1 GLN   299      14.625  12.166   5.993  1.00 40.57      A      
ATOM   3940  NE2 GLN   299      14.794  12.976   8.066  1.00 39.83      A      
ATOM   3941 HE21 GLN   299      13.855  12.641   8.224  1.00  0.00      A      
ATOM   3942 HE22 GLN   299      15.295  13.451   8.803  1.00  0.00      A      
ATOM   3943  C   GLN   299      19.683  10.040   7.181  1.00 38.92      A      
ATOM   3944  O   GLN   299      19.144   9.097   7.705  1.00 38.86      A      
ATOM   3945  N   TYR   300      20.954   9.965   6.788  1.00 38.78      A      
ATOM   3946  H   TYR   300      21.356  10.782   6.351  1.00  0.00      A      
ATOM   3947  CA  TYR   300      21.808   8.739   6.829  1.00 38.86      A      
ATOM   3948  HA  TYR   300      21.345   7.908   6.295  1.00  0.00      A      
ATOM   3949  CB  TYR   300      23.046   9.050   6.096  1.00 39.38      A      
ATOM   3950  HB2 TYR   300      23.547   9.876   6.600  1.00  0.00      A      
ATOM   3951  HB3 TYR   300      22.757   9.449   5.123  1.00  0.00      A      
ATOM   3952  CG  TYR   300      23.971   7.827   5.996  1.00 40.61      A      
ATOM   3953  CD1 TYR   300      23.647   6.725   5.124  1.00 40.88      A      
ATOM   3954  HD1 TYR   300      22.743   6.765   4.535  1.00  0.00      A      
ATOM   3955  CE1 TYR   300      24.464   5.572   5.050  1.00 41.55      A      
ATOM   3956  HE1 TYR   300      24.211   4.780   4.360  1.00  0.00      A      
ATOM   3957  CZ  TYR   300      25.651   5.582   5.733  1.00 42.04      A      
ATOM   3958  OH  TYR   300      26.461   4.528   5.625  1.00 43.12      A      
ATOM   3959  HH  TYR   300      26.688   4.311   4.717  1.00  0.00      A      
ATOM   3960  CE2 TYR   300      26.047   6.700   6.482  1.00 41.69      A      
ATOM   3961  HE2 TYR   300      26.877   6.647   7.171  1.00  0.00      A      
ATOM   3962  CD2 TYR   300      25.211   7.849   6.582  1.00 40.80      A      
ATOM   3963  HD2 TYR   300      25.439   8.675   7.239  1.00  0.00      A      
ATOM   3964  C   TYR   300      22.010   8.299   8.314  1.00 38.40      A      
ATOM   3965  O   TYR   300      21.712   7.162   8.541  1.00 38.13      A      
ATOM   3966  N   THR   301      22.227   9.170   9.324  1.00 37.98      A      
ATOM   3967  H   THR   301      22.194  10.168   9.176  1.00  0.00      A      
ATOM   3968  CA  THR   301      22.173   8.778  10.717  1.00 37.72      A      
ATOM   3969  HA  THR   301      23.018   8.107  10.870  1.00  0.00      A      
ATOM   3970  CB  THR   301      22.502   9.990  11.626  1.00 37.96      A      
ATOM   3971  HB  THR   301      21.887  10.856  11.381  1.00  0.00      A      
ATOM   3972  CG2 THR   301      22.362   9.582  13.081  1.00 37.60      A      
ATOM   3973 HG21 THR   301      21.303   9.529  13.334  1.00  0.00      A      
ATOM   3974 HG22 THR   301      22.992  10.245  13.675  1.00  0.00      A      
ATOM   3975 HG23 THR   301      22.709   8.570  13.293  1.00  0.00      A      
ATOM   3976  OG1 THR   301      23.897  10.339  11.434  1.00 38.22      A      
ATOM   3977  HG1 THR   301      23.937  10.633  10.520  1.00  0.00      A      
ATOM   3978  C   THR   301      20.836   8.065  11.098  1.00 37.66      A      
ATOM   3979  O   THR   301      20.863   6.952  11.665  1.00 37.64      A      
ATOM   3980  N   LEU   302      19.738   8.605  10.679  1.00 37.62      A      
ATOM   3981  H   LEU   302      19.768   9.506  10.223  1.00  0.00      A      
ATOM   3982  CA  LEU   302      18.365   8.110  10.976  1.00 37.17      A      
ATOM   3983  HA  LEU   302      18.379   8.063  12.065  1.00  0.00      A      
ATOM   3984  CB  LEU   302      17.292   9.169  10.647  1.00 37.53      A      
ATOM   3985  HB2 LEU   302      17.431   9.282   9.572  1.00  0.00      A      
ATOM   3986  HB3 LEU   302      17.485  10.125  11.135  1.00  0.00      A      
ATOM   3987  CG  LEU   302      15.892   8.819  10.982  1.00 38.31      A      
ATOM   3988  HG  LEU   302      15.517   8.038  10.320  1.00  0.00      A      
ATOM   3989  CD1 LEU   302      15.688   8.352  12.400  1.00 38.19      A      
ATOM   3990 HD11 LEU   302      16.249   9.037  13.037  1.00  0.00      A      
ATOM   3991 HD12 LEU   302      16.033   7.329  12.555  1.00  0.00      A      
ATOM   3992 HD13 LEU   302      14.642   8.421  12.697  1.00  0.00      A      
ATOM   3993  CD2 LEU   302      14.925  10.034  10.814  1.00 38.51      A      
ATOM   3994 HD21 LEU   302      13.923   9.617  10.717  1.00  0.00      A      
ATOM   3995 HD22 LEU   302      15.118  10.501   9.848  1.00  0.00      A      
ATOM   3996 HD23 LEU   302      15.096  10.773  11.597  1.00  0.00      A      
ATOM   3997  C   LEU   302      17.998   6.757  10.353  1.00 36.80      A      
ATOM   3998  O   LEU   302      17.412   5.883  11.073  1.00 36.00      A      
ATOM   3999  N   ALA   303      18.389   6.553   9.096  1.00 36.65      A      
ATOM   4000  H   ALA   303      19.027   7.128   8.565  1.00  0.00      A      
ATOM   4001  CA  ALA   303      18.289   5.224   8.547  1.00 36.96      A      
ATOM   4002  HA  ALA   303      17.288   4.792   8.555  1.00  0.00      A      
ATOM   4003  CB  ALA   303      18.757   5.039   7.146  1.00 36.14      A      
ATOM   4004  HB1 ALA   303      19.839   4.943   7.058  1.00  0.00      A      
ATOM   4005  HB2 ALA   303      18.447   5.898   6.550  1.00  0.00      A      
ATOM   4006  HB3 ALA   303      18.236   4.215   6.658  1.00  0.00      A      
ATOM   4007  C   ALA   303      19.133   4.243   9.378  1.00 37.26      A      
ATOM   4008  O   ALA   303      18.642   3.128   9.639  1.00 37.18      A      
ATOM   4009  N   ARG   304      20.370   4.639   9.670  1.00 37.98      A      
ATOM   4010  H   ARG   304      20.594   5.612   9.518  1.00  0.00      A      
ATOM   4011  CA  ARG   304      21.321   3.828  10.393  1.00 38.88      A      
ATOM   4012  HA  ARG   304      21.313   2.891   9.835  1.00  0.00      A      
ATOM   4013  CB  ARG   304      22.706   4.482  10.445  1.00 40.30      A      
ATOM   4014  HB2 ARG   304      23.292   4.174  11.311  1.00  0.00      A      
ATOM   4015  HB3 ARG   304      22.599   5.566  10.479  1.00  0.00      A      
ATOM   4016  CG  ARG   304      23.518   4.102   9.205  1.00 42.42      A      
ATOM   4017  HG2 ARG   304      22.985   4.480   8.332  1.00  0.00      A      
ATOM   4018  HG3 ARG   304      23.553   3.013   9.230  1.00  0.00      A      
ATOM   4019  CD  ARG   304      24.943   4.639   9.051  1.00 44.14      A      
ATOM   4020  HD2 ARG   304      25.339   4.267   8.106  1.00  0.00      A      
ATOM   4021  HD3 ARG   304      25.514   4.211   9.876  1.00  0.00      A      
ATOM   4022  NE  ARG   304      24.930   6.095   9.225  1.00 46.33      A      
ATOM   4023  HE  ARG   304      24.143   6.538   8.773  1.00  0.00      A      
ATOM   4024  CZ  ARG   304      25.839   6.853   9.801  1.00 47.22      A      
ATOM   4025  NH1 ARG   304      26.969   6.342  10.051  1.00 48.03      A      
ATOM   4026 HH11 ARG   304      27.175   5.382   9.816  1.00  0.00      A      
ATOM   4027 HH12 ARG   304      27.710   6.858  10.503  1.00  0.00      A      
ATOM   4028  NH2 ARG   304      25.651   8.133  10.036  1.00 47.87      A      
ATOM   4029 HH21 ARG   304      26.303   8.733  10.519  1.00  0.00      A      
ATOM   4030 HH22 ARG   304      24.724   8.433   9.770  1.00  0.00      A      
ATOM   4031  C   ARG   304      20.815   3.389  11.806  1.00 38.90      A      
ATOM   4032  O   ARG   304      21.155   2.292  12.291  1.00 39.09      A      
ATOM   4033  N   GLN   305      20.065   4.274  12.454  1.00 38.70      A      
ATOM   4034  H   GLN   305      20.060   5.192  12.033  1.00  0.00      A      
ATOM   4035  CA  GLN   305      19.518   4.156  13.812  1.00 38.35      A      
ATOM   4036  HA  GLN   305      20.267   3.664  14.431  1.00  0.00      A      
ATOM   4037  CB  GLN   305      19.216   5.621  14.261  1.00 39.71      A      
ATOM   4038  HB2 GLN   305      18.341   5.954  13.703  1.00  0.00      A      
ATOM   4039  HB3 GLN   305      20.069   6.264  14.045  1.00  0.00      A      
ATOM   4040  CG  GLN   305      18.831   5.688  15.716  1.00 41.22      A      
ATOM   4041  HG2 GLN   305      18.055   4.948  15.917  1.00  0.00      A      
ATOM   4042  HG3 GLN   305      18.277   6.621  15.813  1.00  0.00      A      
ATOM   4043  CD  GLN   305      19.865   5.376  16.777  1.00 42.33      A      
ATOM   4044  OE1 GLN   305      20.864   4.722  16.629  1.00 43.61      A      
ATOM   4045  NE2 GLN   305      19.708   5.905  17.958  1.00 43.35      A      
ATOM   4046 HE21 GLN   305      18.803   6.269  18.219  1.00  0.00      A      
ATOM   4047 HE22 GLN   305      20.389   5.544  18.611  1.00  0.00      A      
ATOM   4048  C   GLN   305      18.274   3.153  13.893  1.00 37.84      A      
ATOM   4049  O   GLN   305      18.016   2.513  14.896  1.00 38.20      A      
ATOM   4050  N   GLN   306      17.577   3.004  12.804  1.00 36.58      A      
ATOM   4051  H   GLN   306      17.714   3.739  12.125  1.00  0.00      A      
ATOM   4052  CA  GLN   306      16.271   2.304  12.675  1.00 36.22      A      
ATOM   4053  HA  GLN   306      16.007   1.989  13.684  1.00  0.00      A      
ATOM   4054  CB  GLN   306      15.272   3.305  12.098  1.00 36.55      A      
ATOM   4055  HB2 GLN   306      14.429   2.744  11.695  1.00  0.00      A      
ATOM   4056  HB3 GLN   306      15.646   3.800  11.202  1.00  0.00      A      
ATOM   4057  CG  GLN   306      14.860   4.266  13.201  1.00 37.21      A      
ATOM   4058  HG2 GLN   306      15.707   4.832  13.589  1.00  0.00      A      
ATOM   4059  HG3 GLN   306      14.602   3.583  14.010  1.00  0.00      A      
ATOM   4060  CD  GLN   306      13.746   5.224  12.949  1.00 38.07      A      
ATOM   4061  OE1 GLN   306      13.177   5.849  13.840  1.00 38.65      A      
ATOM   4062  NE2 GLN   306      13.461   5.511  11.710  1.00 37.55      A      
ATOM   4063 HE21 GLN   306      13.834   4.939  10.966  1.00  0.00      A      
ATOM   4064 HE22 GLN   306      13.028   6.412  11.568  1.00  0.00      A      
ATOM   4065  C   GLN   306      16.136   1.063  11.807  1.00 35.31      A      
ATOM   4066  O   GLN   306      15.221   0.241  12.012  1.00 34.88      A      
ATOM   4067  N   MET   307      17.064   0.862  10.899  1.00 34.30      A      
ATOM   4068  H   MET   307      17.733   1.596  10.715  1.00  0.00      A      
ATOM   4069  CA  MET   307      17.037  -0.224   9.853  1.00 33.58      A      
ATOM   4070  HA  MET   307      16.196  -0.878  10.086  1.00  0.00      A      
ATOM   4071  CB  MET   307      16.702   0.309   8.444  1.00 33.30      A      
ATOM   4072  HB2 MET   307      16.371  -0.459   7.745  1.00  0.00      A      
ATOM   4073  HB3 MET   307      17.518   0.861   7.979  1.00  0.00      A      
ATOM   4074  CG  MET   307      15.505   1.242   8.404  1.00 34.03      A      
ATOM   4075  HG2 MET   307      15.751   2.122   8.999  1.00  0.00      A      
ATOM   4076  HG3 MET   307      14.628   0.810   8.886  1.00  0.00      A      
ATOM   4077  SD  MET   307      15.136   1.938   6.718  1.00 35.14      A      
ATOM   4078  CE  MET   307      14.653   0.299   6.138  1.00 35.23      A      
ATOM   4079  HE1 MET   307      15.524  -0.290   5.851  1.00  0.00      A      
ATOM   4080  HE2 MET   307      14.022   0.372   5.252  1.00  0.00      A      
ATOM   4081  HE3 MET   307      14.089  -0.267   6.880  1.00  0.00      A      
ATOM   4082  C   MET   307      18.297  -1.083   9.906  1.00 32.76      A      
ATOM   4083  O   MET   307      19.404  -0.504   9.883  1.00 32.30      A      
ATOM   4084  N   SER   308      18.323  -2.422   9.799  1.00 31.83      A      
ATOM   4085  H   SER   308      17.506  -3.013   9.762  1.00  0.00      A      
ATOM   4086  CA  SER   308      19.534  -3.169   9.658  1.00 31.00      A      
ATOM   4087  HA  SER   308      20.314  -2.750  10.295  1.00  0.00      A      
ATOM   4088  CB  SER   308      19.185  -4.616  10.003  1.00 30.84      A      
ATOM   4089  HB2 SER   308      18.801  -4.704  11.019  1.00  0.00      A      
ATOM   4090  HB3 SER   308      20.085  -5.230  10.005  1.00  0.00      A      
ATOM   4091  OG  SER   308      18.229  -4.974   9.035  1.00 29.80      A      
ATOM   4092  HG  SER   308      18.132  -5.926   8.951  1.00  0.00      A      
ATOM   4093  C   SER   308      20.207  -3.112   8.300  1.00 30.88      A      
ATOM   4094  O   SER   308      21.415  -3.251   8.152  1.00 30.21      A      
ATOM   4095  N   GLN   309      19.399  -2.910   7.219  1.00 30.92      A      
ATOM   4096  H   GLN   309      18.428  -2.740   7.436  1.00  0.00      A      
ATOM   4097  CA  GLN   309      19.753  -2.742   5.802  1.00 30.81      A      
ATOM   4098  HA  GLN   309      20.805  -2.537   5.607  1.00  0.00      A      
ATOM   4099  CB  GLN   309      19.510  -4.091   5.164  1.00 30.96      A      
ATOM   4100  HB2 GLN   309      19.861  -4.081   4.131  1.00  0.00      A      
ATOM   4101  HB3 GLN   309      18.443  -4.291   5.070  1.00  0.00      A      
ATOM   4102  CG  GLN   309      20.032  -5.379   5.854  1.00 31.49      A      
ATOM   4103  HG2 GLN   309      19.749  -5.448   6.904  1.00  0.00      A      
ATOM   4104  HG3 GLN   309      21.113  -5.239   5.841  1.00  0.00      A      
ATOM   4105  CD  GLN   309      19.798  -6.684   5.076  1.00 31.50      A      
ATOM   4106  OE1 GLN   309      20.244  -6.785   3.937  1.00 31.83      A      
ATOM   4107  NE2 GLN   309      19.051  -7.632   5.609  1.00 30.95      A      
ATOM   4108 HE21 GLN   309      18.528  -7.486   6.461  1.00  0.00      A      
ATOM   4109 HE22 GLN   309      18.924  -8.557   5.224  1.00  0.00      A      
ATOM   4110  C   GLN   309      18.865  -1.712   5.117  1.00 30.94      A      
ATOM   4111  O   GLN   309      17.801  -1.478   5.667  1.00 30.77      A      
ATOM   4112  N   PRO   310      19.251  -1.096   3.995  1.00 30.83      A      
ATOM   4113  CD  PRO   310      20.515  -1.271   3.245  1.00 30.80      A      
ATOM   4114  HD2 PRO   310      20.334  -2.016   2.471  1.00  0.00      A      
ATOM   4115  HD3 PRO   310      21.349  -1.579   3.875  1.00  0.00      A      
ATOM   4116  CG  PRO   310      20.852   0.006   2.515  1.00 31.32      A      
ATOM   4117  HG2 PRO   310      21.132  -0.143   1.472  1.00  0.00      A      
ATOM   4118  HG3 PRO   310      21.655   0.556   3.005  1.00  0.00      A      
ATOM   4119  CB  PRO   310      19.669   0.834   2.723  1.00 30.85      A      
ATOM   4120  HB2 PRO   310      19.326   1.251   1.777  1.00  0.00      A      
ATOM   4121  HB3 PRO   310      19.944   1.737   3.269  1.00  0.00      A      
ATOM   4122  CA  PRO   310      18.591   0.073   3.405  1.00 30.58      A      
ATOM   4123  HA  PRO   310      18.097   0.590   4.228  1.00  0.00      A      
ATOM   4124  C   PRO   310      17.366  -0.185   2.476  1.00 30.41      A      
ATOM   4125  O   PRO   310      16.817   0.709   1.923  1.00 30.22      A      
ATOM   4126  N   GLY   311      16.970  -1.438   2.300  1.00 29.94      A      
ATOM   4127  H   GLY   311      17.468  -2.167   2.790  1.00  0.00      A      
ATOM   4128  CA  GLY   311      15.635  -1.809   1.798  1.00 29.83      A      
ATOM   4129  HA2 GLY   311      14.973  -1.011   2.135  1.00  0.00      A      
ATOM   4130  HA3 GLY   311      15.279  -2.721   2.279  1.00  0.00      A      
ATOM   4131  C   GLY   311      15.601  -2.055   0.219  1.00 29.67      A      
ATOM   4132  O   GLY   311      16.626  -2.132  -0.388  1.00 29.11      A      
ATOM   4133  N   GLY   312      14.386  -2.367  -0.261  1.00 29.83      A      
ATOM   4134  H   GLY   312      13.561  -2.206   0.299  1.00  0.00      A      
ATOM   4135  CA  GLY   312      14.074  -2.951  -1.546  1.00 30.05      A      
ATOM   4136  HA2 GLY   312      13.282  -3.673  -1.346  1.00  0.00      A      
ATOM   4137  HA3 GLY   312      14.946  -3.478  -1.930  1.00  0.00      A      
ATOM   4138  C   GLY   312      13.522  -1.894  -2.549  1.00 30.38      A      
ATOM   4139  O   GLY   312      12.860  -2.356  -3.526  1.00 29.15      A      
ATOM   4140  N   MET   313      13.797  -0.543  -2.444  1.00 30.94      A      
ATOM   4141  H   MET   313      14.414  -0.223  -1.711  1.00  0.00      A      
ATOM   4142  CA  MET   313      13.478   0.472  -3.495  1.00 32.23      A      
ATOM   4143  HA  MET   313      13.705  -0.123  -4.379  1.00  0.00      A      
ATOM   4144  CB  MET   313      12.015   0.855  -3.391  1.00 33.16      A      
ATOM   4145  HB2 MET   313      11.431  -0.062  -3.460  1.00  0.00      A      
ATOM   4146  HB3 MET   313      11.706   1.393  -4.288  1.00  0.00      A      
ATOM   4147  CG  MET   313      11.583   1.615  -2.202  1.00 34.61      A      
ATOM   4148  HG2 MET   313      10.646   1.982  -2.620  1.00  0.00      A      
ATOM   4149  HG3 MET   313      12.281   2.439  -2.056  1.00  0.00      A      
ATOM   4150  SD  MET   313      11.283   0.815  -0.639  1.00 37.04      A      
ATOM   4151  CE  MET   313      12.635   1.512   0.391  1.00 35.80      A      
ATOM   4152  HE1 MET   313      12.454   2.549   0.674  1.00  0.00      A      
ATOM   4153  HE2 MET   313      13.620   1.381  -0.059  1.00  0.00      A      
ATOM   4154  HE3 MET   313      12.655   0.907   1.297  1.00  0.00      A      
ATOM   4155  C   MET   313      14.469   1.612  -3.418  1.00 32.75      A      
ATOM   4156  O   MET   313      15.203   1.783  -2.423  1.00 32.98      A      
ATOM   4157  N   ILE   314      14.532   2.283  -4.530  1.00 32.90      A      
ATOM   4158  H   ILE   314      13.863   2.169  -5.279  1.00  0.00      A      
ATOM   4159  CA  ILE   314      15.380   3.448  -4.904  1.00 33.05      A      
ATOM   4160  HA  ILE   314      15.836   4.024  -4.098  1.00  0.00      A      
ATOM   4161  CB  ILE   314      16.503   2.897  -5.899  1.00 32.48      A      
ATOM   4162  HB  ILE   314      16.046   2.420  -6.766  1.00  0.00      A      
ATOM   4163  CG2 ILE   314      17.318   4.188  -6.349  1.00 32.29      A      
ATOM   4164 HG21 ILE   314      17.671   4.679  -5.442  1.00  0.00      A      
ATOM   4165 HG22 ILE   314      16.777   4.850  -7.025  1.00  0.00      A      
ATOM   4166 HG23 ILE   314      18.267   4.001  -6.851  1.00  0.00      A      
ATOM   4167  CG1 ILE   314      17.573   1.930  -5.369  1.00 31.76      A      
ATOM   4168 HG12 ILE   314      17.096   1.177  -4.740  1.00  0.00      A      
ATOM   4169 HG13 ILE   314      18.218   2.446  -4.658  1.00  0.00      A      
ATOM   4170  CD1 ILE   314      18.409   1.412  -6.535  1.00 31.23      A      
ATOM   4171 HD11 ILE   314      19.192   2.157  -6.678  1.00  0.00      A      
ATOM   4172 HD12 ILE   314      17.797   1.109  -7.385  1.00  0.00      A      
ATOM   4173 HD13 ILE   314      18.928   0.522  -6.181  1.00  0.00      A      
ATOM   4174  C   ILE   314      14.481   4.501  -5.618  1.00 34.01      A      
ATOM   4175  O   ILE   314      13.523   4.188  -6.404  1.00 33.74      A      
ATOM   4176  N   ALA   315      14.769   5.772  -5.316  1.00 34.85      A      
ATOM   4177  H   ALA   315      15.567   6.032  -4.754  1.00  0.00      A      
ATOM   4178  CA  ALA   315      14.194   6.883  -6.049  1.00 36.45      A      
ATOM   4179  HA  ALA   315      13.628   6.443  -6.870  1.00  0.00      A      
ATOM   4180  CB  ALA   315      13.237   7.690  -5.251  1.00 36.16      A      
ATOM   4181  HB1 ALA   315      13.769   8.205  -4.451  1.00  0.00      A      
ATOM   4182  HB2 ALA   315      12.521   7.018  -4.778  1.00  0.00      A      
ATOM   4183  HB3 ALA   315      12.782   8.485  -5.843  1.00  0.00      A      
ATOM   4184  C   ALA   315      15.374   7.670  -6.640  1.00 37.11      A      
ATOM   4185  O   ALA   315      16.288   8.163  -5.980  1.00 37.24      A      
ATOM   4186  N   PHE   316      15.382   7.804  -7.962  1.00 38.26      A      
ATOM   4187  H   PHE   316      14.525   7.496  -8.399  1.00  0.00      A      
ATOM   4188  CA  PHE   316      16.416   8.420  -8.730  1.00 39.36      A      
ATOM   4189  HA  PHE   316      16.967   9.157  -8.146  1.00  0.00      A      
ATOM   4190  CB  PHE   316      17.510   7.409  -9.069  1.00 38.98      A      
ATOM   4191  HB2 PHE   316      17.686   6.690  -8.269  1.00  0.00      A      
ATOM   4192  HB3 PHE   316      18.490   7.872  -9.180  1.00  0.00      A      
ATOM   4193  CG  PHE   316      17.337   6.635 -10.347  1.00 38.88      A      
ATOM   4194  CD1 PHE   316      18.171   6.839 -11.492  1.00 38.30      A      
ATOM   4195  HD1 PHE   316      19.033   7.472 -11.339  1.00  0.00      A      
ATOM   4196  CE1 PHE   316      17.869   6.234 -12.683  1.00 38.65      A      
ATOM   4197  HE1 PHE   316      18.488   6.430 -13.546  1.00  0.00      A      
ATOM   4198  CZ  PHE   316      16.819   5.433 -12.872  1.00 38.75      A      
ATOM   4199  HZ  PHE   316      16.576   5.014 -13.837  1.00  0.00      A      
ATOM   4200  CE2 PHE   316      16.004   5.092 -11.706  1.00 38.61      A      
ATOM   4201  HE2 PHE   316      15.187   4.402 -11.857  1.00  0.00      A      
ATOM   4202  CD2 PHE   316      16.314   5.705 -10.505  1.00 38.82      A      
ATOM   4203  HD2 PHE   316      15.644   5.700  -9.658  1.00  0.00      A      
ATOM   4204  C   PHE   316      15.964   9.277  -9.865  1.00 40.62      A      
ATOM   4205  O   PHE   316      14.982   8.928 -10.544  1.00 40.24      A      
ATOM   4206  N   GLU   317      16.582  10.409 -10.142  1.00 42.35      A      
ATOM   4207  H   GLU   317      17.253  10.737  -9.462  1.00  0.00      A      
ATOM   4208  CA  GLU   317      16.170  11.390 -11.153  1.00 43.83      A      
ATOM   4209  HA  GLU   317      15.170  11.128 -11.496  1.00  0.00      A      
ATOM   4210  CB  GLU   317      15.888  12.803 -10.433  1.00 45.36      A      
ATOM   4211  HB2 GLU   317      15.417  13.388 -11.223  1.00  0.00      A      
ATOM   4212  HB3 GLU   317      16.843  13.197 -10.083  1.00  0.00      A      
ATOM   4213  CG  GLU   317      14.977  12.471  -9.278  1.00 47.71      A      
ATOM   4214  HG2 GLU   317      15.407  11.804  -8.531  1.00  0.00      A      
ATOM   4215  HG3 GLU   317      14.100  12.049  -9.768  1.00  0.00      A      
ATOM   4216  CD  GLU   317      14.538  13.710  -8.564  1.00 49.15      A      
ATOM   4217  OE1 GLU   317      14.441  14.777  -9.150  1.00 49.42      A      
ATOM   4218  OE2 GLU   317      14.143  13.577  -7.374  1.00 49.94      A      
ATOM   4219  C   GLU   317      17.090  11.596 -12.303  1.00 43.99      A      
ATOM   4220  O   GLU   317      18.224  11.902 -12.041  1.00 44.15      A      
ATOM   4221  N   LEU   318      16.620  11.496 -13.528  1.00 44.18      A      
ATOM   4222  H   LEU   318      15.766  10.973 -13.659  1.00  0.00      A      
ATOM   4223  CA  LEU   318      17.465  11.844 -14.702  1.00 44.96      A      
ATOM   4224  HA  LEU   318      18.457  11.419 -14.554  1.00  0.00      A      
ATOM   4225  CB  LEU   318      16.737  11.239 -15.950  1.00 44.79      A      
ATOM   4226  HB2 LEU   318      17.224  11.609 -16.853  1.00  0.00      A      
ATOM   4227  HB3 LEU   318      15.755  11.708 -16.008  1.00  0.00      A      
ATOM   4228  CG  LEU   318      16.645   9.709 -16.010  1.00 44.83      A      
ATOM   4229  HG  LEU   318      16.239   9.466 -16.992  1.00  0.00      A      
ATOM   4230  CD1 LEU   318      17.980   9.031 -16.073  1.00 44.84      A      
ATOM   4231 HD11 LEU   318      17.835   7.975 -16.300  1.00  0.00      A      
ATOM   4232 HD12 LEU   318      18.426   9.019 -15.079  1.00  0.00      A      
ATOM   4233 HD13 LEU   318      18.635   9.421 -16.852  1.00  0.00      A      
ATOM   4234  CD2 LEU   318      15.797   9.041 -14.931  1.00 45.30      A      
ATOM   4235 HD21 LEU   318      14.797   9.474 -14.910  1.00  0.00      A      
ATOM   4236 HD22 LEU   318      16.268   9.115 -13.951  1.00  0.00      A      
ATOM   4237 HD23 LEU   318      15.683   7.986 -15.177  1.00  0.00      A      
ATOM   4238  C   LEU   318      17.510  13.390 -14.817  1.00 45.69      A      
ATOM   4239  O   LEU   318      16.492  14.072 -14.484  1.00 45.72      A      
ATOM   4240  N   LYS   319      18.632  13.918 -15.420  1.00 46.33      A      
ATOM   4241  H   LYS   319      19.274  13.299 -15.894  1.00  0.00      A      
ATOM   4242  CA  LYS   319      18.878  15.373 -15.494  1.00 47.00      A      
ATOM   4243  HA  LYS   319      18.648  15.739 -14.493  1.00  0.00      A      
ATOM   4244  CB  LYS   319      20.299  15.706 -15.949  1.00 47.16      A      
ATOM   4245  HB2 LYS   319      20.274  16.766 -16.201  1.00  0.00      A      
ATOM   4246  HB3 LYS   319      20.477  15.139 -16.863  1.00  0.00      A      
ATOM   4247  CG  LYS   319      21.253  15.447 -14.768  1.00 47.59      A      
ATOM   4248  HG2 LYS   319      21.220  14.409 -14.436  1.00  0.00      A      
ATOM   4249  HG3 LYS   319      21.104  16.013 -13.849  1.00  0.00      A      
ATOM   4250  CD  LYS   319      22.680  15.692 -15.326  1.00 47.65      A      
ATOM   4251  HD2 LYS   319      22.791  16.671 -15.791  1.00  0.00      A      
ATOM   4252  HD3 LYS   319      22.969  14.887 -16.001  1.00  0.00      A      
ATOM   4253  CE  LYS   319      23.587  15.674 -14.125  1.00 47.68      A      
ATOM   4254  HE2 LYS   319      23.660  14.641 -13.786  1.00  0.00      A      
ATOM   4255  HE3 LYS   319      23.108  16.228 -13.317  1.00  0.00      A      
ATOM   4256  NZ  LYS   319      24.922  16.157 -14.321  1.00 48.36      A      
ATOM   4257  HZ1 LYS   319      25.354  15.625 -15.063  1.00  0.00      A      
ATOM   4258  HZ2 LYS   319      25.502  16.077 -13.498  1.00  0.00      A      
ATOM   4259  HZ3 LYS   319      24.869  17.135 -14.565  1.00  0.00      A      
ATOM   4260  C   LYS   319      17.873  16.093 -16.413  1.00 47.24      A      
ATOM   4261  O   LYS   319      18.189  17.200 -17.048  1.00 47.74      A      
ATOM   4262  N   GLY   321      14.551  15.398 -17.224  1.00 46.20      A      
ATOM   4263  H   GLY   321      14.808  14.430 -17.096  1.00  0.00      A      
ATOM   4264  CA  GLY   321      13.154  15.630 -17.159  1.00 45.77      A      
ATOM   4265  HA2 GLY   321      13.049  16.605 -17.636  1.00  0.00      A      
ATOM   4266  HA3 GLY   321      12.905  15.844 -16.120  1.00  0.00      A      
ATOM   4267  C   GLY   321      12.232  14.649 -17.777  1.00 45.64      A      
ATOM   4268  O   GLY   321      12.627  13.471 -17.947  1.00 45.64      A      
ATOM   4269  N   ILE   322      10.984  14.987 -17.987  1.00 45.03      A      
ATOM   4270  H   ILE   322      10.738  15.964 -18.061  1.00  0.00      A      
ATOM   4271  CA  ILE   322       9.872  13.985 -18.209  1.00 44.53      A      
ATOM   4272  HA  ILE   322       9.980  13.396 -17.299  1.00  0.00      A      
ATOM   4273  CB  ILE   322       8.586  14.708 -18.253  1.00 45.01      A      
ATOM   4274  HB  ILE   322       8.665  15.418 -17.430  1.00  0.00      A      
ATOM   4275  CG2 ILE   322       8.467  15.513 -19.587  1.00 45.21      A      
ATOM   4276 HG21 ILE   322       7.721  16.287 -19.408  1.00  0.00      A      
ATOM   4277 HG22 ILE   322       8.125  14.928 -20.441  1.00  0.00      A      
ATOM   4278 HG23 ILE   322       9.396  16.043 -19.796  1.00  0.00      A      
ATOM   4279  CG1 ILE   322       7.349  13.773 -18.133  1.00 45.85      A      
ATOM   4280 HG12 ILE   322       7.276  13.304 -17.152  1.00  0.00      A      
ATOM   4281 HG13 ILE   322       7.341  12.885 -18.765  1.00  0.00      A      
ATOM   4282  CD1 ILE   322       6.050  14.588 -18.360  1.00 46.34      A      
ATOM   4283 HD11 ILE   322       6.113  14.761 -19.435  1.00  0.00      A      
ATOM   4284 HD12 ILE   322       6.067  15.480 -17.735  1.00  0.00      A      
ATOM   4285 HD13 ILE   322       5.131  14.062 -18.099  1.00  0.00      A      
ATOM   4286  C   ILE   322      10.115  13.012 -19.458  1.00 43.77      A      
ATOM   4287  O   ILE   322       9.681  11.864 -19.425  1.00 43.98      A      
ATOM   4288  N   GLY   323      10.753  13.595 -20.486  1.00 42.57      A      
ATOM   4289  H   GLY   323      11.143  14.522 -20.394  1.00  0.00      A      
ATOM   4290  CA  GLY   323      11.119  12.839 -21.692  1.00 41.30      A      
ATOM   4291  HA2 GLY   323      11.312  13.626 -22.421  1.00  0.00      A      
ATOM   4292  HA3 GLY   323      10.269  12.217 -21.974  1.00  0.00      A      
ATOM   4293  C   GLY   323      12.300  11.823 -21.448  1.00 40.52      A      
ATOM   4294  O   GLY   323      12.287  10.699 -22.008  1.00 40.04      A      
ATOM   4295  N   ALA   324      13.269  12.235 -20.584  1.00 39.43      A      
ATOM   4296  H   ALA   324      13.238  13.179 -20.225  1.00  0.00      A      
ATOM   4297  CA  ALA   324      14.303  11.343 -20.169  1.00 38.34      A      
ATOM   4298  HA  ALA   324      14.585  10.871 -21.110  1.00  0.00      A      
ATOM   4299  CB  ALA   324      15.491  12.158 -19.647  1.00 38.34      A      
ATOM   4300  HB1 ALA   324      15.869  12.797 -20.445  1.00  0.00      A      
ATOM   4301  HB2 ALA   324      16.294  11.473 -19.377  1.00  0.00      A      
ATOM   4302  HB3 ALA   324      15.171  12.790 -18.819  1.00  0.00      A      
ATOM   4303  C   ALA   324      13.861  10.257 -19.183  1.00 37.57      A      
ATOM   4304  O   ALA   324      14.282   9.095 -19.309  1.00 36.67      A      
ATOM   4305  N   GLY   325      12.789  10.514 -18.391  1.00 36.85      A      
ATOM   4306  H   GLY   325      12.402  11.441 -18.281  1.00  0.00      A      
ATOM   4307  CA  GLY   325      12.170   9.502 -17.512  1.00 36.83      A      
ATOM   4308  HA2 GLY   325      11.459   9.942 -16.813  1.00  0.00      A      
ATOM   4309  HA3 GLY   325      12.888   9.074 -16.812  1.00  0.00      A      
ATOM   4310  C   GLY   325      11.534   8.414 -18.348  1.00 37.02      A      
ATOM   4311  O   GLY   325      11.812   7.267 -18.225  1.00 36.64      A      
ATOM   4312  N   ARG   326      10.704   8.886 -19.294  1.00 36.72      A      
ATOM   4313  H   ARG   326      10.451   9.852 -19.138  1.00  0.00      A      
ATOM   4314  CA  ARG   326      10.019   8.115 -20.310  1.00 36.59      A      
ATOM   4315  HA  ARG   326       9.371   7.376 -19.840  1.00  0.00      A      
ATOM   4316  CB  ARG   326       9.115   9.142 -21.062  1.00 37.23      A      
ATOM   4317  HB2 ARG   326       9.728   9.897 -21.554  1.00  0.00      A      
ATOM   4318  HB3 ARG   326       8.580   9.745 -20.328  1.00  0.00      A      
ATOM   4319  CG  ARG   326       8.103   8.570 -21.999  1.00 38.42      A      
ATOM   4320  HG2 ARG   326       7.501   7.804 -21.510  1.00  0.00      A      
ATOM   4321  HG3 ARG   326       8.641   8.112 -22.828  1.00  0.00      A      
ATOM   4322  CD  ARG   326       7.136   9.595 -22.637  1.00 39.66      A      
ATOM   4323  HD2 ARG   326       6.591  10.087 -21.831  1.00  0.00      A      
ATOM   4324  HD3 ARG   326       6.414   8.985 -23.179  1.00  0.00      A      
ATOM   4325  NE  ARG   326       7.874  10.497 -23.578  1.00 40.55      A      
ATOM   4326  HE  ARG   326       8.425  10.104 -24.327  1.00  0.00      A      
ATOM   4327  CZ  ARG   326       8.046  11.788 -23.551  1.00 41.20      A      
ATOM   4328  NH1 ARG   326       7.450  12.596 -22.701  1.00 41.58      A      
ATOM   4329 HH11 ARG   326       7.375  13.590 -22.862  1.00  0.00      A      
ATOM   4330 HH12 ARG   326       6.910  12.158 -21.968  1.00  0.00      A      
ATOM   4331  NH2 ARG   326       8.815  12.274 -24.425  1.00 41.78      A      
ATOM   4332 HH21 ARG   326       8.983  13.270 -24.429  1.00  0.00      A      
ATOM   4333 HH22 ARG   326       9.129  11.712 -25.203  1.00  0.00      A      
ATOM   4334  C   ARG   326      10.966   7.295 -21.190  1.00 35.80      A      
ATOM   4335  O   ARG   326      10.835   6.068 -21.257  1.00 35.84      A      
ATOM   4336  N   ARG   327      11.967   7.963 -21.733  1.00 35.34      A      
ATOM   4337  H   ARG   327      11.953   8.953 -21.533  1.00  0.00      A      
ATOM   4338  CA  ARG   327      12.938   7.197 -22.460  1.00 35.31      A      
ATOM   4339  HA  ARG   327      12.295   6.595 -23.103  1.00  0.00      A      
ATOM   4340  CB  ARG   327      13.825   8.108 -23.264  1.00 35.96      A      
ATOM   4341  HB2 ARG   327      14.614   7.514 -23.726  1.00  0.00      A      
ATOM   4342  HB3 ARG   327      14.361   8.706 -22.527  1.00  0.00      A      
ATOM   4343  CG  ARG   327      13.100   8.786 -24.452  1.00 38.72      A      
ATOM   4344  HG2 ARG   327      12.329   9.396 -23.983  1.00  0.00      A      
ATOM   4345  HG3 ARG   327      12.648   7.975 -25.023  1.00  0.00      A      
ATOM   4346  CD  ARG   327      13.951   9.671 -25.348  1.00 40.19      A      
ATOM   4347  HD2 ARG   327      13.251  10.098 -26.065  1.00  0.00      A      
ATOM   4348  HD3 ARG   327      14.742   9.077 -25.805  1.00  0.00      A      
ATOM   4349  NE  ARG   327      14.438  10.749 -24.537  1.00 42.92      A      
ATOM   4350  HE  ARG   327      13.732  11.216 -23.987  1.00  0.00      A      
ATOM   4351  CZ  ARG   327      15.621  11.327 -24.643  1.00 44.34      A      
ATOM   4352  NH1 ARG   327      15.839  12.504 -24.139  1.00 45.07      A      
ATOM   4353 HH11 ARG   327      16.686  13.017 -24.338  1.00  0.00      A      
ATOM   4354 HH12 ARG   327      15.084  12.939 -23.629  1.00  0.00      A      
ATOM   4355  NH2 ARG   327      16.644  10.826 -25.199  1.00 45.26      A      
ATOM   4356 HH21 ARG   327      17.531  11.304 -25.141  1.00  0.00      A      
ATOM   4357 HH22 ARG   327      16.485   9.935 -25.647  1.00  0.00      A      
ATOM   4358  C   ARG   327      13.738   6.118 -21.692  1.00 34.78      A      
ATOM   4359  O   ARG   327      14.060   5.096 -22.327  1.00 33.93      A      
ATOM   4360  N   PHE   328      14.058   6.281 -20.441  1.00 34.43      A      
ATOM   4361  H   PHE   328      13.957   7.201 -20.037  1.00  0.00      A      
ATOM   4362  CA  PHE   328      14.574   5.216 -19.557  1.00 34.19      A      
ATOM   4363  HA  PHE   328      15.470   4.819 -20.033  1.00  0.00      A      
ATOM   4364  CB  PHE   328      15.012   5.924 -18.289  1.00 33.62      A      
ATOM   4365  HB2 PHE   328      14.167   6.505 -17.919  1.00  0.00      A      
ATOM   4366  HB3 PHE   328      15.793   6.587 -18.659  1.00  0.00      A      
ATOM   4367  CG  PHE   328      15.428   4.944 -17.196  1.00 33.61      A      
ATOM   4368  CD1 PHE   328      16.722   4.345 -17.254  1.00 33.66      A      
ATOM   4369  HD1 PHE   328      17.484   4.725 -17.918  1.00  0.00      A      
ATOM   4370  CE1 PHE   328      17.079   3.419 -16.258  1.00 33.70      A      
ATOM   4371  HE1 PHE   328      18.060   2.968 -16.253  1.00  0.00      A      
ATOM   4372  CZ  PHE   328      16.115   2.940 -15.404  1.00 32.78      A      
ATOM   4373  HZ  PHE   328      16.382   2.198 -14.665  1.00  0.00      A      
ATOM   4374  CE2 PHE   328      14.829   3.539 -15.317  1.00 33.10      A      
ATOM   4375  HE2 PHE   328      14.128   3.149 -14.594  1.00  0.00      A      
ATOM   4376  CD2 PHE   328      14.460   4.531 -16.230  1.00 33.23      A      
ATOM   4377  HD2 PHE   328      13.470   4.957 -16.158  1.00  0.00      A      
ATOM   4378  C   PHE   328      13.554   4.095 -19.408  1.00 34.05      A      
ATOM   4379  O   PHE   328      13.783   2.882 -19.769  1.00 33.89      A      
ATOM   4380  N   MET   329      12.342   4.445 -18.917  1.00 34.27      A      
ATOM   4381  H   MET   329      12.197   5.410 -18.656  1.00  0.00      A      
ATOM   4382  CA  MET   329      11.298   3.402 -18.662  1.00 34.78      A      
ATOM   4383  HA  MET   329      11.677   2.712 -17.908  1.00  0.00      A      
ATOM   4384  CB  MET   329      10.036   4.182 -18.228  1.00 35.90      A      
ATOM   4385  HB2 MET   329       9.143   3.557 -18.243  1.00  0.00      A      
ATOM   4386  HB3 MET   329       9.754   4.951 -18.947  1.00  0.00      A      
ATOM   4387  CG  MET   329      10.200   4.776 -16.855  1.00 37.76      A      
ATOM   4388  HG2 MET   329       9.445   5.556 -16.763  1.00  0.00      A      
ATOM   4389  HG3 MET   329      11.116   5.356 -16.739  1.00  0.00      A      
ATOM   4390  SD  MET   329      10.042   3.634 -15.478  1.00 39.88      A      
ATOM   4391  CE  MET   329       8.237   3.371 -15.504  1.00 38.55      A      
ATOM   4392  HE1 MET   329       7.977   2.363 -15.181  1.00  0.00      A      
ATOM   4393  HE2 MET   329       7.852   3.508 -16.514  1.00  0.00      A      
ATOM   4394  HE3 MET   329       7.689   4.009 -14.810  1.00  0.00      A      
ATOM   4395  C   MET   329      10.928   2.489 -19.881  1.00 34.49      A      
ATOM   4396  O   MET   329      10.694   1.303 -19.702  1.00 34.07      A      
ATOM   4397  N   ASN   330      10.825   3.072 -21.076  1.00 34.19      A      
ATOM   4398  H   ASN   330      10.804   4.081 -21.037  1.00  0.00      A      
ATOM   4399  CA  ASN   330      10.359   2.387 -22.282  1.00 33.99      A      
ATOM   4400  HA  ASN   330       9.558   1.692 -22.029  1.00  0.00      A      
ATOM   4401  CB  ASN   330       9.807   3.480 -23.178  1.00 35.37      A      
ATOM   4402  HB2 ASN   330       9.540   3.169 -24.188  1.00  0.00      A      
ATOM   4403  HB3 ASN   330      10.413   4.383 -23.251  1.00  0.00      A      
ATOM   4404  CG  ASN   330       8.508   4.134 -22.686  1.00 36.84      A      
ATOM   4405  OD1 ASN   330       7.886   3.641 -21.794  1.00 38.24      A      
ATOM   4406  ND2 ASN   330       8.151   5.239 -23.292  1.00 37.53      A      
ATOM   4407 HD21 ASN   330       7.260   5.657 -23.067  1.00  0.00      A      
ATOM   4408 HD22 ASN   330       8.783   5.603 -23.991  1.00  0.00      A      
ATOM   4409  C   ASN   330      11.534   1.535 -22.926  1.00 33.59      A      
ATOM   4410  O   ASN   330      11.227   0.588 -23.632  1.00 34.15      A      
ATOM   4411  N   ALA   331      12.834   1.889 -22.667  1.00 32.37      A      
ATOM   4412  H   ALA   331      12.970   2.750 -22.156  1.00  0.00      A      
ATOM   4413  CA  ALA   331      14.023   1.177 -23.108  1.00 31.79      A      
ATOM   4414  HA  ALA   331      13.799   0.972 -24.155  1.00  0.00      A      
ATOM   4415  CB  ALA   331      15.249   2.072 -23.066  1.00 31.65      A      
ATOM   4416  HB1 ALA   331      15.341   2.647 -23.987  1.00  0.00      A      
ATOM   4417  HB2 ALA   331      16.195   1.532 -23.019  1.00  0.00      A      
ATOM   4418  HB3 ALA   331      15.128   2.637 -22.142  1.00  0.00      A      
ATOM   4419  C   ALA   331      14.240  -0.107 -22.320  1.00 31.39      A      
ATOM   4420  O   ALA   331      14.969  -0.969 -22.840  1.00 30.24      A      
ATOM   4421  N   LEU   332      13.693  -0.178 -21.116  1.00 31.11      A      
ATOM   4422  H   LEU   332      13.431   0.676 -20.644  1.00  0.00      A      
ATOM   4423  CA  LEU   332      13.887  -1.363 -20.218  1.00 31.36      A      
ATOM   4424  HA  LEU   332      14.966  -1.511 -20.262  1.00  0.00      A      
ATOM   4425  CB  LEU   332      13.472  -1.122 -18.730  1.00 31.38      A      
ATOM   4426  HB2 LEU   332      13.298  -2.037 -18.163  1.00  0.00      A      
ATOM   4427  HB3 LEU   332      12.460  -0.764 -18.916  1.00  0.00      A      
ATOM   4428  CG  LEU   332      14.306  -0.094 -17.966  1.00 31.14      A      
ATOM   4429  HG  LEU   332      14.378   0.736 -18.669  1.00  0.00      A      
ATOM   4430  CD1 LEU   332      13.602   0.380 -16.657  1.00 31.55      A      
ATOM   4431 HD11 LEU   332      13.565  -0.352 -15.849  1.00  0.00      A      
ATOM   4432 HD12 LEU   332      12.558   0.584 -16.894  1.00  0.00      A      
ATOM   4433 HD13 LEU   332      13.982   1.334 -16.292  1.00  0.00      A      
ATOM   4434  CD2 LEU   332      15.747  -0.498 -17.573  1.00 30.99      A      
ATOM   4435 HD21 LEU   332      16.235  -0.999 -18.410  1.00  0.00      A      
ATOM   4436 HD22 LEU   332      15.599  -1.154 -16.715  1.00  0.00      A      
ATOM   4437 HD23 LEU   332      16.275   0.391 -17.228  1.00  0.00      A      
ATOM   4438  C   LEU   332      13.221  -2.567 -20.845  1.00 31.44      A      
ATOM   4439  O   LEU   332      12.256  -2.409 -21.602  1.00 31.49      A      
ATOM   4440  N   GLN   333      13.806  -3.762 -20.541  1.00 31.48      A      
ATOM   4441  H   GLN   333      14.643  -3.783 -19.975  1.00  0.00      A      
ATOM   4442  CA  GLN   333      13.335  -5.072 -21.143  1.00 32.13      A      
ATOM   4443  HA  GLN   333      12.328  -4.952 -21.542  1.00  0.00      A      
ATOM   4444  CB  GLN   333      14.259  -5.521 -22.254  1.00 33.88      A      
ATOM   4445  HB2 GLN   333      13.785  -6.396 -22.700  1.00  0.00      A      
ATOM   4446  HB3 GLN   333      15.184  -5.888 -21.811  1.00  0.00      A      
ATOM   4447  CG  GLN   333      14.524  -4.455 -23.396  1.00 37.17      A      
ATOM   4448  HG2 GLN   333      15.270  -4.900 -24.054  1.00  0.00      A      
ATOM   4449  HG3 GLN   333      15.013  -3.674 -22.813  1.00  0.00      A      
ATOM   4450  CD  GLN   333      13.312  -3.920 -24.119  1.00 39.13      A      
ATOM   4451  OE1 GLN   333      12.517  -4.681 -24.672  1.00 41.01      A      
ATOM   4452  NE2 GLN   333      13.338  -2.637 -24.433  1.00 41.08      A      
ATOM   4453 HE21 GLN   333      12.859  -2.281 -25.248  1.00  0.00      A      
ATOM   4454 HE22 GLN   333      13.998  -2.016 -23.987  1.00  0.00      A      
ATOM   4455  C   GLN   333      13.416  -6.217 -20.083  1.00 31.46      A      
ATOM   4456  O   GLN   333      12.668  -7.224 -20.173  1.00 31.33      A      
ATOM   4457  N   LEU   334      14.250  -6.170 -19.046  1.00 29.92      A      
ATOM   4458  H   LEU   334      14.750  -5.309 -18.874  1.00  0.00      A      
ATOM   4459  CA  LEU   334      14.277  -7.098 -17.930  1.00 28.57      A      
ATOM   4460  HA  LEU   334      13.742  -8.015 -18.177  1.00  0.00      A      
ATOM   4461  CB  LEU   334      15.735  -7.442 -17.719  1.00 27.26      A      
ATOM   4462  HB2 LEU   334      16.408  -6.609 -17.922  1.00  0.00      A      
ATOM   4463  HB3 LEU   334      16.027  -8.213 -18.432  1.00  0.00      A      
ATOM   4464  CG  LEU   334      15.963  -7.950 -16.297  1.00 26.69      A      
ATOM   4465  HG  LEU   334      15.395  -7.367 -15.571  1.00  0.00      A      
ATOM   4466  CD1 LEU   334      15.579  -9.422 -16.142  1.00 26.43      A      
ATOM   4467 HD11 LEU   334      15.708  -9.833 -15.141  1.00  0.00      A      
ATOM   4468 HD12 LEU   334      16.121 -10.009 -16.883  1.00  0.00      A      
ATOM   4469 HD13 LEU   334      14.525  -9.467 -16.417  1.00  0.00      A      
ATOM   4470  CD2 LEU   334      17.442  -7.859 -15.960  1.00 25.26      A      
ATOM   4471 HD21 LEU   334      18.002  -8.534 -16.607  1.00  0.00      A      
ATOM   4472 HD22 LEU   334      17.639  -8.298 -14.982  1.00  0.00      A      
ATOM   4473 HD23 LEU   334      17.728  -6.807 -15.937  1.00  0.00      A      
ATOM   4474  C   LEU   334      13.491  -6.514 -16.741  1.00 28.64      A      
ATOM   4475  O   LEU   334      12.770  -7.264 -16.154  1.00 28.65      A      
ATOM   4476  N   PHE   335      13.530  -5.234 -16.613  1.00 28.28      A      
ATOM   4477  H   PHE   335      14.325  -4.740 -16.991  1.00  0.00      A      
ATOM   4478  CA  PHE   335      12.586  -4.545 -15.718  1.00 28.63      A      
ATOM   4479  HA  PHE   335      12.350  -5.133 -14.831  1.00  0.00      A      
ATOM   4480  CB  PHE   335      13.254  -3.174 -15.252  1.00 28.55      A      
ATOM   4481  HB2 PHE   335      12.469  -2.430 -15.113  1.00  0.00      A      
ATOM   4482  HB3 PHE   335      13.721  -2.672 -16.100  1.00  0.00      A      
ATOM   4483  CG  PHE   335      14.238  -3.105 -14.106  1.00 28.25      A      
ATOM   4484  CD1 PHE   335      15.639  -3.167 -14.336  1.00 27.97      A      
ATOM   4485  HD1 PHE   335      16.055  -3.167 -15.333  1.00  0.00      A      
ATOM   4486  CE1 PHE   335      16.563  -2.938 -13.342  1.00 28.47      A      
ATOM   4487  HE1 PHE   335      17.626  -3.024 -13.516  1.00  0.00      A      
ATOM   4488  CZ  PHE   335      16.123  -2.558 -12.085  1.00 28.71      A      
ATOM   4489  HZ  PHE   335      16.847  -2.179 -11.380  1.00  0.00      A      
ATOM   4490  CE2 PHE   335      14.753  -2.405 -11.865  1.00 28.32      A      
ATOM   4491  HE2 PHE   335      14.311  -2.185 -10.905  1.00  0.00      A      
ATOM   4492  CD2 PHE   335      13.844  -2.715 -12.840  1.00 28.54      A      
ATOM   4493  HD2 PHE   335      12.794  -2.537 -12.665  1.00  0.00      A      
ATOM   4494  C   PHE   335      11.264  -4.367 -16.383  1.00 29.13      A      
ATOM   4495  O   PHE   335      11.179  -4.052 -17.603  1.00 29.49      A      
ATOM   4496  N   SER   336      10.163  -4.484 -15.650  1.00 29.43      A      
ATOM   4497  H   SER   336      10.275  -4.724 -14.676  1.00  0.00      A      
ATOM   4498  CA  SER   336       8.833  -4.258 -16.206  1.00 29.60      A      
ATOM   4499  HA  SER   336       8.921  -4.248 -17.293  1.00  0.00      A      
ATOM   4500  CB  SER   336       7.829  -5.390 -15.787  1.00 30.29      A      
ATOM   4501  HB2 SER   336       6.836  -5.257 -16.217  1.00  0.00      A      
ATOM   4502  HB3 SER   336       7.906  -5.370 -14.700  1.00  0.00      A      
ATOM   4503  OG  SER   336       8.375  -6.655 -16.228  1.00 33.07      A      
ATOM   4504  HG  SER   336       9.037  -6.883 -15.571  1.00  0.00      A      
ATOM   4505  C   SER   336       8.339  -2.881 -15.742  1.00 29.23      A      
ATOM   4506  O   SER   336       8.840  -2.286 -14.742  1.00 29.06      A      
ATOM   4507  N   ARG   337       7.282  -2.381 -16.365  1.00 28.92      A      
ATOM   4508  H   ARG   337       6.999  -2.813 -17.233  1.00  0.00      A      
ATOM   4509  CA  ARG   337       6.709  -1.040 -16.087  1.00 29.38      A      
ATOM   4510  HA  ARG   337       7.471  -0.446 -15.584  1.00  0.00      A      
ATOM   4511  CB  ARG   337       6.387  -0.392 -17.450  1.00 29.80      A      
ATOM   4512  HB2 ARG   337       5.857   0.554 -17.346  1.00  0.00      A      
ATOM   4513  HB3 ARG   337       5.728  -1.046 -18.020  1.00  0.00      A      
ATOM   4514  CG  ARG   337       7.659   0.007 -18.206  1.00 31.09      A      
ATOM   4515  HG2 ARG   337       8.375  -0.811 -18.130  1.00  0.00      A      
ATOM   4516  HG3 ARG   337       8.082   0.887 -17.722  1.00  0.00      A      
ATOM   4517  CD  ARG   337       7.398   0.269 -19.700  1.00 32.40      A      
ATOM   4518  HD2 ARG   337       8.174   0.937 -20.073  1.00  0.00      A      
ATOM   4519  HD3 ARG   337       6.472   0.812 -19.887  1.00  0.00      A      
ATOM   4520  NE  ARG   337       7.405  -1.008 -20.436  1.00 32.85      A      
ATOM   4521  HE  ARG   337       6.529  -1.362 -20.794  1.00  0.00      A      
ATOM   4522  CZ  ARG   337       8.468  -1.626 -20.835  1.00 33.04      A      
ATOM   4523  NH1 ARG   337       8.380  -2.680 -21.593  1.00 33.59      A      
ATOM   4524 HH11 ARG   337       7.518  -3.136 -21.856  1.00  0.00      A      
ATOM   4525 HH12 ARG   337       9.195  -3.222 -21.844  1.00  0.00      A      
ATOM   4526  NH2 ARG   337       9.692  -1.227 -20.622  1.00 32.69      A      
ATOM   4527 HH21 ARG   337       9.816  -0.357 -20.124  1.00  0.00      A      
ATOM   4528 HH22 ARG   337      10.478  -1.741 -20.996  1.00  0.00      A      
ATOM   4529  C   ARG   337       5.494  -1.293 -15.159  1.00 29.12      A      
ATOM   4530  O   ARG   337       4.400  -1.691 -15.535  1.00 28.29      A      
ATOM   4531  N   ALA   338       5.689  -1.195 -13.844  1.00 29.77      A      
ATOM   4532  H   ALA   338       6.499  -0.720 -13.471  1.00  0.00      A      
ATOM   4533  CA  ALA   338       4.712  -1.601 -12.814  1.00 30.98      A      
ATOM   4534  HA  ALA   338       3.739  -1.361 -13.242  1.00  0.00      A      
ATOM   4535  CB  ALA   338       4.767  -3.126 -12.548  1.00 30.65      A      
ATOM   4536  HB1 ALA   338       4.483  -3.711 -13.422  1.00  0.00      A      
ATOM   4537  HB2 ALA   338       4.137  -3.328 -11.681  1.00  0.00      A      
ATOM   4538  HB3 ALA   338       5.747  -3.481 -12.228  1.00  0.00      A      
ATOM   4539  C   ALA   338       4.981  -0.816 -11.546  1.00 31.67      A      
ATOM   4540  O   ALA   338       6.121  -0.697 -11.119  1.00 31.88      A      
ATOM   4541  N   VAL   339       3.859  -0.357 -10.895  1.00 32.38      A      
ATOM   4542  H   VAL   339       3.004  -0.456 -11.422  1.00  0.00      A      
ATOM   4543  CA  VAL   339       3.846   0.443  -9.661  1.00 34.35      A      
ATOM   4544  HA  VAL   339       4.598   1.230  -9.715  1.00  0.00      A      
ATOM   4545  CB  VAL   339       2.531   1.115  -9.327  1.00 34.46      A      
ATOM   4546  HB  VAL   339       2.837   1.669  -8.440  1.00  0.00      A      
ATOM   4547  CG1 VAL   339       2.125   2.239 -10.299  1.00 35.81      A      
ATOM   4548 HG11 VAL   339       1.967   1.855 -11.307  1.00  0.00      A      
ATOM   4549 HG12 VAL   339       2.949   2.952 -10.302  1.00  0.00      A      
ATOM   4550 HG13 VAL   339       1.193   2.704  -9.975  1.00  0.00      A      
ATOM   4551  CG2 VAL   339       1.367   0.079  -9.190  1.00 36.37      A      
ATOM   4552 HG21 VAL   339       0.501   0.708  -8.983  1.00  0.00      A      
ATOM   4553 HG22 VAL   339       1.471  -0.555  -8.310  1.00  0.00      A      
ATOM   4554 HG23 VAL   339       1.208  -0.585 -10.040  1.00  0.00      A      
ATOM   4555  C   VAL   339       4.196  -0.375  -8.451  1.00 34.62      A      
ATOM   4556  O   VAL   339       4.648   0.140  -7.466  1.00 36.26      A      
ATOM   4557  N   SER   340       4.020  -1.707  -8.582  1.00 33.87      A      
ATOM   4558  H   SER   340       3.822  -2.111  -9.486  1.00  0.00      A      
ATOM   4559  CA  SER   340       4.182  -2.693  -7.500  1.00 33.21      A      
ATOM   4560  HA  SER   340       3.623  -2.300  -6.651  1.00  0.00      A      
ATOM   4561  CB  SER   340       3.521  -4.030  -7.913  1.00 32.79      A      
ATOM   4562  HB2 SER   340       2.481  -3.751  -8.081  1.00  0.00      A      
ATOM   4563  HB3 SER   340       3.619  -4.773  -7.122  1.00  0.00      A      
ATOM   4564  OG  SER   340       4.045  -4.617  -9.140  1.00 34.33      A      
ATOM   4565  HG  SER   340       4.607  -5.378  -8.977  1.00  0.00      A      
ATOM   4566  C   SER   340       5.631  -2.749  -6.917  1.00 32.31      A      
ATOM   4567  O   SER   340       6.533  -2.108  -7.422  1.00 32.12      A      
ATOM   4568  N   LEU   341       5.822  -3.385  -5.738  1.00 31.54      A      
ATOM   4569  H   LEU   341       5.050  -3.855  -5.287  1.00  0.00      A      
ATOM   4570  CA  LEU   341       6.952  -3.208  -4.790  1.00 31.47      A      
ATOM   4571  HA  LEU   341       7.817  -3.137  -5.448  1.00  0.00      A      
ATOM   4572  CB  LEU   341       6.677  -2.031  -3.861  1.00 32.25      A      
ATOM   4573  HB2 LEU   341       5.601  -1.981  -3.693  1.00  0.00      A      
ATOM   4574  HB3 LEU   341       6.815  -1.105  -4.419  1.00  0.00      A      
ATOM   4575  CG  LEU   341       7.373  -1.884  -2.507  1.00 33.20      A      
ATOM   4576  HG  LEU   341       7.250  -2.837  -1.992  1.00  0.00      A      
ATOM   4577  CD1 LEU   341       8.876  -1.567  -2.696  1.00 34.69      A      
ATOM   4578 HD11 LEU   341       9.400  -2.517  -2.806  1.00  0.00      A      
ATOM   4579 HD12 LEU   341       9.233  -0.958  -1.866  1.00  0.00      A      
ATOM   4580 HD13 LEU   341       8.942  -1.029  -3.642  1.00  0.00      A      
ATOM   4581  CD2 LEU   341       6.620  -0.815  -1.657  1.00 34.02      A      
ATOM   4582 HD21 LEU   341       6.374   0.097  -2.200  1.00  0.00      A      
ATOM   4583 HD22 LEU   341       7.229  -0.623  -0.774  1.00  0.00      A      
ATOM   4584 HD23 LEU   341       5.648  -1.214  -1.369  1.00  0.00      A      
ATOM   4585  C   LEU   341       7.191  -4.528  -3.996  1.00 31.21      A      
ATOM   4586  O   LEU   341       6.282  -5.111  -3.351  1.00 31.08      A      
ATOM   4587  N   GLY   342       8.496  -4.929  -3.909  1.00 30.92      A      
ATOM   4588  H   GLY   342       9.099  -4.338  -4.463  1.00  0.00      A      
ATOM   4589  CA  GLY   342       8.901  -6.104  -3.116  1.00 30.73      A      
ATOM   4590  HA2 GLY   342       8.446  -6.028  -2.128  1.00  0.00      A      
ATOM   4591  HA3 GLY   342       9.981  -5.959  -3.119  1.00  0.00      A      
ATOM   4592  C   GLY   342       8.404  -7.402  -3.657  1.00 30.87      A      
ATOM   4593  O   GLY   342       8.088  -8.273  -2.881  1.00 31.09      A      
ATOM   4594  N   ASP   343       8.148  -7.417  -4.966  1.00 30.62      A      
ATOM   4595  H   ASP   343       8.323  -6.522  -5.400  1.00  0.00      A      
ATOM   4596  CA  ASP   343       7.784  -8.512  -5.738  1.00 30.68      A      
ATOM   4597  HA  ASP   343       7.008  -9.028  -5.171  1.00  0.00      A      
ATOM   4598  CB  ASP   343       6.977  -7.923  -6.881  1.00 33.51      A      
ATOM   4599  HB2 ASP   343       6.980  -8.562  -7.763  1.00  0.00      A      
ATOM   4600  HB3 ASP   343       7.700  -7.179  -7.216  1.00  0.00      A      
ATOM   4601  CG  ASP   343       5.589  -7.216  -6.635  1.00 36.34      A      
ATOM   4602  OD1 ASP   343       5.093  -7.047  -5.529  1.00 37.99      A      
ATOM   4603  OD2 ASP   343       4.897  -7.127  -7.720  1.00 38.19      A      
ATOM   4604  C   ASP   343       8.999  -9.472  -6.047  1.00 30.13      A      
ATOM   4605  O   ASP   343      10.137  -9.066  -5.785  1.00 29.53      A      
ATOM   4606  N   ALA   344       8.791 -10.603  -6.733  1.00 28.93      A      
ATOM   4607  H   ALA   344       7.829 -10.818  -6.951  1.00  0.00      A      
ATOM   4608  CA  ALA   344       9.908 -11.457  -6.984  1.00 28.22      A      
ATOM   4609  HA  ALA   344      10.551 -11.403  -6.106  1.00  0.00      A      
ATOM   4610  CB  ALA   344       9.423 -12.916  -7.088  1.00 28.57      A      
ATOM   4611  HB1 ALA   344      10.318 -13.519  -7.243  1.00  0.00      A      
ATOM   4612  HB2 ALA   344       8.632 -13.024  -7.831  1.00  0.00      A      
ATOM   4613  HB3 ALA   344       9.171 -13.206  -6.068  1.00  0.00      A      
ATOM   4614  C   ALA   344      10.828 -11.013  -8.182  1.00 27.91      A      
ATOM   4615  O   ALA   344      11.953 -11.460  -8.265  1.00 27.98      A      
ATOM   4616  N   GLU   345      10.407 -10.063  -8.984  1.00 27.19      A      
ATOM   4617  H   GLU   345       9.487  -9.686  -8.808  1.00  0.00      A      
ATOM   4618  CA  GLU   345      11.207  -9.500 -10.083  1.00 27.37      A      
ATOM   4619  HA  GLU   345      12.239  -9.847 -10.052  1.00  0.00      A      
ATOM   4620  CB  GLU   345      10.488  -9.861 -11.362  1.00 28.31      A      
ATOM   4621  HB2 GLU   345      10.789 -10.874 -11.628  1.00  0.00      A      
ATOM   4622  HB3 GLU   345      10.879  -9.248 -12.174  1.00  0.00      A      
ATOM   4623  CG  GLU   345       8.974  -9.644 -11.448  1.00 31.37      A      
ATOM   4624  HG2 GLU   345       8.651  -9.084 -12.326  1.00  0.00      A      
ATOM   4625  HG3 GLU   345       8.569  -9.150 -10.565  1.00  0.00      A      
ATOM   4626  CD  GLU   345       8.250 -10.954 -11.587  1.00 32.78      A      
ATOM   4627  OE1 GLU   345       8.031 -11.626 -10.543  1.00 34.28      A      
ATOM   4628  OE2 GLU   345       7.802 -11.346 -12.686  1.00 34.10      A      
ATOM   4629  C   GLU   345      11.230  -8.014  -9.895  1.00 27.01      A      
ATOM   4630  O   GLU   345      10.458  -7.466  -9.207  1.00 26.07      A      
ATOM   4631  N   SER   346      12.176  -7.364 -10.482  1.00 26.03      A      
ATOM   4632  H   SER   346      12.819  -7.914 -11.034  1.00  0.00      A      
ATOM   4633  CA  SER   346      12.378  -5.908 -10.412  1.00 25.92      A      
ATOM   4634  HA  SER   346      12.207  -5.644  -9.368  1.00  0.00      A      
ATOM   4635  CB  SER   346      13.911  -5.620 -10.657  1.00 25.47      A      
ATOM   4636  HB2 SER   346      14.152  -4.564 -10.535  1.00  0.00      A      
ATOM   4637  HB3 SER   346      14.190  -6.059 -11.615  1.00  0.00      A      
ATOM   4638  OG  SER   346      14.592  -6.332  -9.633  1.00 25.71      A      
ATOM   4639  HG  SER   346      14.472  -7.266  -9.818  1.00  0.00      A      
ATOM   4640  C   SER   346      11.520  -5.013 -11.332  1.00 26.46      A      
ATOM   4641  O   SER   346      11.474  -5.208 -12.579  1.00 25.97      A      
ATOM   4642  N   LEU   347      10.885  -3.983 -10.730  1.00 26.34      A      
ATOM   4643  H   LEU   347      11.076  -3.685  -9.784  1.00  0.00      A      
ATOM   4644  CA  LEU   347       9.762  -3.219 -11.313  1.00 27.42      A      
ATOM   4645  HA  LEU   347       9.673  -3.493 -12.365  1.00  0.00      A      
ATOM   4646  CB  LEU   347       8.372  -3.668 -10.726  1.00 27.16      A      
ATOM   4647  HB2 LEU   347       7.633  -3.170 -11.353  1.00  0.00      A      
ATOM   4648  HB3 LEU   347       8.238  -3.176  -9.762  1.00  0.00      A      
ATOM   4649  CG  LEU   347       8.051  -5.126 -10.551  1.00 27.86      A      
ATOM   4650  HG  LEU   347       8.865  -5.494  -9.927  1.00  0.00      A      
ATOM   4651  CD1 LEU   347       6.824  -5.162  -9.695  1.00 27.73      A      
ATOM   4652 HD11 LEU   347       6.157  -4.534 -10.285  1.00  0.00      A      
ATOM   4653 HD12 LEU   347       7.022  -4.778  -8.694  1.00  0.00      A      
ATOM   4654 HD13 LEU   347       6.439  -6.179  -9.780  1.00  0.00      A      
ATOM   4655  CD2 LEU   347       7.999  -5.901 -11.841  1.00 27.42      A      
ATOM   4656 HD21 LEU   347       8.930  -5.902 -12.407  1.00  0.00      A      
ATOM   4657 HD22 LEU   347       7.238  -5.501 -12.511  1.00  0.00      A      
ATOM   4658 HD23 LEU   347       7.722  -6.923 -11.581  1.00  0.00      A      
ATOM   4659  C   LEU   347       9.881  -1.685 -11.274  1.00 28.15      A      
ATOM   4660  O   LEU   347       9.944  -1.141 -10.180  1.00 27.99      A      
ATOM   4661  N   ALA   348       9.815  -1.063 -12.435  1.00 29.38      A      
ATOM   4662  H   ALA   348       9.641  -1.648 -13.239  1.00  0.00      A      
ATOM   4663  CA  ALA   348      10.035   0.373 -12.498  1.00 31.41      A      
ATOM   4664  HA  ALA   348      10.639   0.671 -11.640  1.00  0.00      A      
ATOM   4665  CB  ALA   348      10.929   0.556 -13.750  1.00 30.57      A      
ATOM   4666  HB1 ALA   348      11.794  -0.103 -13.681  1.00  0.00      A      
ATOM   4667  HB2 ALA   348      11.333   1.562 -13.868  1.00  0.00      A      
ATOM   4668  HB3 ALA   348      10.402   0.307 -14.671  1.00  0.00      A      
ATOM   4669  C   ALA   348       8.711   1.198 -12.573  1.00 33.08      A      
ATOM   4670  O   ALA   348       7.770   0.822 -13.384  1.00 32.81      A      
ATOM   4671  N   GLN   349       8.673   2.331 -11.826  1.00 35.50      A      
ATOM   4672  H   GLN   349       9.528   2.622 -11.373  1.00  0.00      A      
ATOM   4673  CA  GLN   349       7.513   3.211 -11.914  1.00 38.25      A      
ATOM   4674  HA  GLN   349       7.169   2.962 -12.918  1.00  0.00      A      
ATOM   4675  CB  GLN   349       6.450   2.844 -10.885  1.00 39.12      A      
ATOM   4676  HB2 GLN   349       6.491   1.762 -10.764  1.00  0.00      A      
ATOM   4677  HB3 GLN   349       5.484   3.171 -11.268  1.00  0.00      A      
ATOM   4678  CG  GLN   349       6.549   3.532  -9.509  1.00 40.87      A      
ATOM   4679  HG2 GLN   349       7.601   3.804  -9.418  1.00  0.00      A      
ATOM   4680  HG3 GLN   349       6.329   2.793  -8.739  1.00  0.00      A      
ATOM   4681  CD  GLN   349       5.653   4.760  -9.238  1.00 42.09      A      
ATOM   4682  OE1 GLN   349       5.282   5.466 -10.116  1.00 42.50      A      
ATOM   4683  NE2 GLN   349       5.176   5.028  -8.019  1.00 42.78      A      
ATOM   4684 HE21 GLN   349       4.411   5.688  -8.046  1.00  0.00      A      
ATOM   4685 HE22 GLN   349       5.206   4.403  -7.227  1.00  0.00      A      
ATOM   4686  C   GLN   349       7.839   4.687 -11.966  1.00 39.84      A      
ATOM   4687  O   GLN   349       8.762   5.116 -11.294  1.00 39.17      A      
ATOM   4688  N   HIP   350       7.055   5.510 -12.758  1.00 42.12      A      
ATOM   4689  H   HIP   350       6.291   5.059 -13.241  1.00  0.00      A      
ATOM   4690  CA  HIP   350       7.215   6.956 -12.858  1.00 44.38      A      
ATOM   4691  HA  HIP   350       8.200   7.198 -12.460  1.00  0.00      A      
ATOM   4692  CB  HIP   350       7.217   7.427 -14.382  1.00 44.79      A      
ATOM   4693  HB2 HIP   350       6.313   7.030 -14.843  1.00  0.00      A      
ATOM   4694  HB3 HIP   350       8.099   7.067 -14.912  1.00  0.00      A      
ATOM   4695  CG  HIP   350       7.170   8.889 -14.704  1.00 45.77      A      
ATOM   4696  ND1 HIP   350       6.116   9.564 -15.300  1.00 45.91      A      
ATOM   4697  HD1 HIP   350       5.320   9.122 -15.738  1.00  0.00      A      
ATOM   4698  CE1 HIP   350       6.449  10.862 -15.479  1.00 46.12      A      
ATOM   4699  HE1 HIP   350       5.750  11.445 -16.060  1.00  0.00      A      
ATOM   4700  NE2 HIP   350       7.749  10.978 -15.041  1.00 46.05      A      
ATOM   4701  HE2 HIP   350       8.360  11.778 -15.123  1.00  0.00      A      
ATOM   4702  CD2 HIP   350       8.171   9.736 -14.574  1.00 45.88      A      
ATOM   4703  HD2 HIP   350       9.178   9.504 -14.261  1.00  0.00      A      
ATOM   4704  C   HIP   350       6.142   7.722 -12.085  1.00 45.70      A      
ATOM   4705  O   HIP   350       5.064   7.779 -12.635  1.00 45.54      A      
ATOM   4706  N   PRO   351       6.416   8.157 -10.785  1.00 47.22      A      
ATOM   4707  CD  PRO   351       7.674   7.899 -10.182  1.00 47.48      A      
ATOM   4708  HD2 PRO   351       8.362   8.665 -10.542  1.00  0.00      A      
ATOM   4709  HD3 PRO   351       8.065   6.892 -10.326  1.00  0.00      A      
ATOM   4710  CG  PRO   351       7.359   8.185  -8.683  1.00 47.96      A      
ATOM   4711  HG2 PRO   351       8.154   8.778  -8.233  1.00  0.00      A      
ATOM   4712  HG3 PRO   351       7.167   7.310  -8.061  1.00  0.00      A      
ATOM   4713  CB  PRO   351       5.967   8.867  -8.555  1.00 48.17      A      
ATOM   4714  HB2 PRO   351       6.080   9.927  -8.327  1.00  0.00      A      
ATOM   4715  HB3 PRO   351       5.372   8.377  -7.785  1.00  0.00      A      
ATOM   4716  CA  PRO   351       5.361   8.582  -9.884  1.00 48.46      A      
ATOM   4717  HA  PRO   351       4.718   7.716  -9.733  1.00  0.00      A      
ATOM   4718  C   PRO   351       4.508   9.742 -10.405  1.00 49.79      A      
ATOM   4719  O   PRO   351       3.263   9.595 -10.331  1.00 50.01      A      
ATOM   4720  N   ALA   352       4.977  10.697 -11.213  1.00 51.04      A      
ATOM   4721  H   ALA   352       5.981  10.800 -11.255  1.00  0.00      A      
ATOM   4722  CA  ALA   352       4.177  11.729 -11.907  1.00 52.67      A      
ATOM   4723  HA  ALA   352       3.585  12.337 -11.223  1.00  0.00      A      
ATOM   4724  CB  ALA   352       5.270  12.694 -12.434  1.00 52.26      A      
ATOM   4725  HB1 ALA   352       4.810  13.682 -12.404  1.00  0.00      A      
ATOM   4726  HB2 ALA   352       5.561  12.414 -13.446  1.00  0.00      A      
ATOM   4727  HB3 ALA   352       6.152  12.649 -11.795  1.00  0.00      A      
ATOM   4728  C   ALA   352       3.168  11.273 -12.986  1.00 53.77      A      
ATOM   4729  O   ALA   352       2.416  12.227 -13.446  1.00 53.82      A      
ATOM   4730  N   SER   353       3.052  10.030 -13.331  1.00 54.84      A      
ATOM   4731  H   SER   353       3.772   9.404 -13.001  1.00  0.00      A      
ATOM   4732  CA  SER   353       1.928   9.589 -14.180  1.00 56.09      A      
ATOM   4733  HA  SER   353       1.024  10.176 -14.021  1.00  0.00      A      
ATOM   4734  CB  SER   353       2.309   9.682 -15.680  1.00 56.18      A      
ATOM   4735  HB2 SER   353       2.661  10.701 -15.840  1.00  0.00      A      
ATOM   4736  HB3 SER   353       1.442   9.545 -16.325  1.00  0.00      A      
ATOM   4737  OG  SER   353       3.411   8.928 -16.053  1.00 56.47      A      
ATOM   4738  HG  SER   353       3.396   8.886 -17.012  1.00  0.00      A      
ATOM   4739  C   SER   353       1.451   8.178 -13.916  1.00 57.13      A      
ATOM   4740  O   SER   353       0.265   7.894 -14.111  1.00 57.05      A      
ATOM   4741  N   MET   354       2.306   7.399 -13.269  1.00 58.48      A      
ATOM   4742  H   MET   354       3.304   7.553 -13.285  1.00  0.00      A      
ATOM   4743  CA  MET   354       1.895   6.089 -12.670  1.00 60.01      A      
ATOM   4744  HA  MET   354       0.988   5.686 -13.121  1.00  0.00      A      
ATOM   4745  CB  MET   354       2.972   5.052 -12.815  1.00 59.74      A      
ATOM   4746  HB2 MET   354       2.616   4.145 -12.327  1.00  0.00      A      
ATOM   4747  HB3 MET   354       3.820   5.362 -12.205  1.00  0.00      A      
ATOM   4748  CG  MET   354       3.367   4.771 -14.276  1.00 59.58      A      
ATOM   4749  HG2 MET   354       3.647   5.732 -14.708  1.00  0.00      A      
ATOM   4750  HG3 MET   354       2.518   4.580 -14.932  1.00  0.00      A      
ATOM   4751  SD  MET   354       4.725   3.585 -14.457  1.00 59.34      A      
ATOM   4752  CE  MET   354       3.888   2.118 -13.933  1.00 59.21      A      
ATOM   4753  HE1 MET   354       4.546   1.280 -14.165  1.00  0.00      A      
ATOM   4754  HE2 MET   354       2.970   2.044 -14.516  1.00  0.00      A      
ATOM   4755  HE3 MET   354       3.645   2.099 -12.871  1.00  0.00      A      
ATOM   4756  C   MET   354       1.515   6.250 -11.223  1.00 61.20      A      
ATOM   4757  O   MET   354       1.003   5.267 -10.680  1.00 61.28      A      
ATOM   4758  N   THR   355       1.492   7.483 -10.741  1.00 62.67      A      
ATOM   4759  H   THR   355       2.044   8.221 -11.155  1.00  0.00      A      
ATOM   4760  CA  THR   355       0.829   7.805  -9.460  1.00 64.40      A      
ATOM   4761  HA  THR   355       0.068   7.049  -9.269  1.00  0.00      A      
ATOM   4762  CB  THR   355       1.890   7.735  -8.322  1.00 64.15      A      
ATOM   4763  HB  THR   355       2.395   8.700  -8.349  1.00  0.00      A      
ATOM   4764  CG2 THR   355       1.225   7.483  -6.985  1.00 64.11      A      
ATOM   4765 HG21 THR   355       1.907   7.896  -6.242  1.00  0.00      A      
ATOM   4766 HG22 THR   355       1.188   6.410  -6.795  1.00  0.00      A      
ATOM   4767 HG23 THR   355       0.260   7.984  -6.913  1.00  0.00      A      
ATOM   4768  OG1 THR   355       2.819   6.637  -8.501  1.00 64.13      A      
ATOM   4769  HG1 THR   355       2.261   5.867  -8.641  1.00  0.00      A      
ATOM   4770  C   THR   355       0.062   9.164  -9.344  1.00 65.81      A      
ATOM   4771  O   THR   355      -0.989   9.152  -8.710  1.00 65.82      A      
ATOM   4772  N   HID   356       0.411  10.268 -10.002  1.00 67.64      A      
ATOM   4773  H   HID   356       1.306  10.215 -10.467  1.00  0.00      A      
ATOM   4774  CA  HID   356      -0.173  11.567  -9.812  1.00 69.64      A      
ATOM   4775  HA  HID   356      -1.182  11.477  -9.409  1.00  0.00      A      
ATOM   4776  CB  HID   356       0.657  12.345  -8.787  1.00 69.87      A      
ATOM   4777  HB2 HID   356       0.097  13.189  -8.383  1.00  0.00      A      
ATOM   4778  HB3 HID   356       1.484  12.728  -9.385  1.00  0.00      A      
ATOM   4779  CG  HID   356       1.132  11.519  -7.645  1.00 70.36      A      
ATOM   4780  ND1 HID   356       0.399  11.291  -6.466  1.00 70.60      A      
ATOM   4781  HD1 HID   356      -0.541  11.607  -6.276  1.00  0.00      A      
ATOM   4782  CE1 HID   356       1.220  10.792  -5.527  1.00 70.62      A      
ATOM   4783  HE1 HID   356       0.968  10.506  -4.516  1.00  0.00      A      
ATOM   4784  NE2 HID   356       2.467  10.655  -6.104  1.00 70.60      A      
ATOM   4785  CD2 HID   356       2.406  11.213  -7.387  1.00 70.62      A      
ATOM   4786  HD2 HID   356       3.254  11.502  -7.991  1.00  0.00      A      
ATOM   4787  C   HID   356      -0.343  12.301 -11.200  1.00 70.95      A      
ATOM   4788  O   HID   356      -0.269  13.538 -11.334  1.00 71.05      A      
ATOM   4789  N   SER   357      -0.820  11.613 -12.258  1.00 72.59      A      
ATOM   4790  H   SER   357      -1.034  10.632 -12.145  1.00  0.00      A      
ATOM   4791  CA  SER   357      -1.042  12.143 -13.631  1.00 74.23      A      
ATOM   4792  HA  SER   357      -0.090  12.265 -14.148  1.00  0.00      A      
ATOM   4793  CB  SER   357      -1.863  11.075 -14.359  1.00 74.05      A      
ATOM   4794  HB2 SER   357      -2.892  10.997 -14.010  1.00  0.00      A      
ATOM   4795  HB3 SER   357      -1.461  10.063 -14.302  1.00  0.00      A      
ATOM   4796  OG  SER   357      -1.711  11.359 -15.726  1.00 74.39      A      
ATOM   4797  HG  SER   357      -2.342  10.712 -16.050  1.00  0.00      A      
ATOM   4798  C   SER   357      -1.787  13.462 -13.769  1.00 75.41      A      
ATOM   4799  O   SER   357      -1.608  14.214 -14.700  1.00 75.55      A      
ATOM   4800  N   SER   358      -2.692  13.690 -12.829  1.00 76.83      A      
ATOM   4801  H   SER   358      -2.837  12.951 -12.157  1.00  0.00      A      
ATOM   4802  CA  SER   358      -3.647  14.783 -12.885  1.00 78.30      A      
ATOM   4803  HA  SER   358      -4.109  14.827 -13.871  1.00  0.00      A      
ATOM   4804  CB  SER   358      -4.846  14.538 -11.892  1.00 78.15      A      
ATOM   4805  HB2 SER   358      -5.136  13.505 -12.080  1.00  0.00      A      
ATOM   4806  HB3 SER   358      -5.620  15.280 -12.091  1.00  0.00      A      
ATOM   4807  OG  SER   358      -4.467  14.625 -10.633  1.00 78.44      A      
ATOM   4808  HG  SER   358      -5.080  15.283 -10.296  1.00  0.00      A      
ATOM   4809  C   SER   358      -2.871  16.163 -12.686  1.00 79.40      A      
ATOM   4810  O   SER   358      -3.321  17.235 -13.162  1.00 79.50      A      
ATOM   4811  N   TYR   359      -1.725  16.167 -11.973  1.00 80.73      A      
ATOM   4812  H   TYR   359      -1.398  15.352 -11.474  1.00  0.00      A      
ATOM   4813  CA  TYR   359      -1.099  17.413 -11.740  1.00 82.14      A      
ATOM   4814  HA  TYR   359      -1.856  18.176 -11.559  1.00  0.00      A      
ATOM   4815  CB  TYR   359      -0.155  17.421 -10.520  1.00 82.36      A      
ATOM   4816  HB2 TYR   359       0.229  18.441 -10.519  1.00  0.00      A      
ATOM   4817  HB3 TYR   359       0.635  16.682 -10.652  1.00  0.00      A      
ATOM   4818  CG  TYR   359      -0.871  17.269  -9.179  1.00 82.87      A      
ATOM   4819  CD1 TYR   359      -1.105  18.349  -8.359  1.00 83.14      A      
ATOM   4820  HD1 TYR   359      -0.759  19.342  -8.605  1.00  0.00      A      
ATOM   4821  CE1 TYR   359      -1.676  18.135  -7.047  1.00 83.35      A      
ATOM   4822  HE1 TYR   359      -1.883  19.002  -6.438  1.00  0.00      A      
ATOM   4823  CZ  TYR   359      -2.032  16.861  -6.609  1.00 83.40      A      
ATOM   4824  OH  TYR   359      -2.797  16.824  -5.441  1.00 83.55      A      
ATOM   4825  HH  TYR   359      -2.501  17.448  -4.775  1.00  0.00      A      
ATOM   4826  CE2 TYR   359      -1.821  15.749  -7.428  1.00 83.27      A      
ATOM   4827  HE2 TYR   359      -2.074  14.780  -7.023  1.00  0.00      A      
ATOM   4828  CD2 TYR   359      -1.142  16.011  -8.653  1.00 83.14      A      
ATOM   4829  HD2 TYR   359      -0.827  15.104  -9.147  1.00  0.00      A      
ATOM   4830  C   TYR   359      -0.243  17.747 -12.975  1.00 82.90      A      
ATOM   4831  O   TYR   359       0.465  16.995 -13.647  1.00 83.14      A      
ATOM   4832  N   THR   360      -0.385  19.034 -13.348  1.00 83.71      A      
ATOM   4833  H   THR   360      -0.987  19.668 -12.842  1.00  0.00      A      
ATOM   4834  CA  THR   360       0.294  19.645 -14.559  1.00 84.51      A      
ATOM   4835  HA  THR   360       0.135  18.914 -15.352  1.00  0.00      A      
ATOM   4836  CB  THR   360      -0.452  20.928 -15.071  1.00 84.56      A      
ATOM   4837  HB  THR   360       0.056  21.347 -15.940  1.00  0.00      A      
ATOM   4838  CG2 THR   360      -1.872  20.642 -15.355  1.00 84.59      A      
ATOM   4839 HG21 THR   360      -2.448  20.591 -14.431  1.00  0.00      A      
ATOM   4840 HG22 THR   360      -1.984  19.717 -15.920  1.00  0.00      A      
ATOM   4841 HG23 THR   360      -2.366  21.425 -15.931  1.00  0.00      A      
ATOM   4842  OG1 THR   360      -0.533  21.930 -14.157  1.00 84.61      A      
ATOM   4843  HG1 THR   360       0.292  22.420 -14.183  1.00  0.00      A      
ATOM   4844  C   THR   360       1.753  19.889 -14.214  1.00 84.99      A      
ATOM   4845  O   THR   360       2.142  19.839 -13.036  1.00 85.00      A      
ATOM   4846  N   PRO   361       2.600  20.238 -15.181  1.00 85.46      A      
ATOM   4847  CD  PRO   361       2.340  20.402 -16.593  1.00 85.57      A      
ATOM   4848  HD2 PRO   361       2.201  21.419 -16.959  1.00  0.00      A      
ATOM   4849  HD3 PRO   361       1.433  19.858 -16.856  1.00  0.00      A      
ATOM   4850  CG  PRO   361       3.566  19.877 -17.331  1.00 85.63      A      
ATOM   4851  HG2 PRO   361       3.584  20.141 -18.388  1.00  0.00      A      
ATOM   4852  HG3 PRO   361       3.589  18.787 -17.298  1.00  0.00      A      
ATOM   4853  CB  PRO   361       4.674  20.341 -16.398  1.00 85.74      A      
ATOM   4854  HB2 PRO   361       4.815  21.403 -16.601  1.00  0.00      A      
ATOM   4855  HB3 PRO   361       5.591  19.753 -16.429  1.00  0.00      A      
ATOM   4856  CA  PRO   361       4.032  20.153 -14.991  1.00 85.87      A      
ATOM   4857  HA  PRO   361       4.096  19.091 -14.755  1.00  0.00      A      
ATOM   4858  C   PRO   361       4.750  20.954 -13.919  1.00 86.38      A      
ATOM   4859  O   PRO   361       5.718  20.503 -13.312  1.00 86.47      A      
ATOM   4860  N   GLU   362       4.211  22.106 -13.595  1.00 86.87      A      
ATOM   4861  H   GLU   362       3.330  22.263 -14.064  1.00  0.00      A      
ATOM   4862  CA  GLU   362       4.653  22.903 -12.406  1.00 87.37      A      
ATOM   4863  HA  GLU   362       5.714  22.870 -12.156  1.00  0.00      A      
ATOM   4864  CB  GLU   362       4.283  24.342 -12.800  1.00 87.85      A      
ATOM   4865  HB2 GLU   362       4.635  24.585 -13.802  1.00  0.00      A      
ATOM   4866  HB3 GLU   362       4.904  24.972 -12.163  1.00  0.00      A      
ATOM   4867  CG  GLU   362       2.898  24.942 -12.512  1.00 88.41      A      
ATOM   4868  HG2 GLU   362       3.023  25.990 -12.787  1.00  0.00      A      
ATOM   4869  HG3 GLU   362       2.736  24.749 -11.452  1.00  0.00      A      
ATOM   4870  CD  GLU   362       1.710  24.322 -13.291  1.00 88.81      A      
ATOM   4871  OE1 GLU   362       0.648  24.986 -13.170  1.00 88.91      A      
ATOM   4872  OE2 GLU   362       1.699  23.202 -13.931  1.00 89.12      A      
ATOM   4873  C   GLU   362       3.942  22.417 -11.098  1.00 87.38      A      
ATOM   4874  O   GLU   362       4.633  22.400 -10.106  1.00 87.35      A      
ATOM   4875  N   GLU   363       2.696  22.021 -11.146  1.00 87.46      A      
ATOM   4876  H   GLU   363       2.303  21.870 -12.064  1.00  0.00      A      
ATOM   4877  CA  GLU   363       1.956  21.747  -9.910  1.00 87.58      A      
ATOM   4878  HA  GLU   363       2.114  22.615  -9.270  1.00  0.00      A      
ATOM   4879  CB  GLU   363       0.462  21.677 -10.197  1.00 87.92      A      
ATOM   4880  HB2 GLU   363       0.004  21.029  -9.450  1.00  0.00      A      
ATOM   4881  HB3 GLU   363       0.397  21.161 -11.155  1.00  0.00      A      
ATOM   4882  CG  GLU   363      -0.424  22.940 -10.182  1.00 88.49      A      
ATOM   4883  HG2 GLU   363      -1.462  22.608 -10.184  1.00  0.00      A      
ATOM   4884  HG3 GLU   363      -0.210  23.362 -11.164  1.00  0.00      A      
ATOM   4885  CD  GLU   363      -0.030  23.924  -9.047  1.00 88.74      A      
ATOM   4886  OE1 GLU   363       0.210  25.133  -9.256  1.00 88.98      A      
ATOM   4887  OE2 GLU   363       0.034  23.541  -7.850  1.00 89.02      A      
ATOM   4888  C   GLU   363       2.491  20.453  -9.288  1.00 87.44      A      
ATOM   4889  O   GLU   363       2.496  20.361  -8.042  1.00 87.41      A      
ATOM   4890  N   ARG   364       3.031  19.567 -10.138  1.00 87.30      A      
ATOM   4891  H   ARG   364       2.949  19.689 -11.138  1.00  0.00      A      
ATOM   4892  CA  ARG   364       3.761  18.349  -9.651  1.00 87.15      A      
ATOM   4893  HA  ARG   364       3.130  17.966  -8.850  1.00  0.00      A      
ATOM   4894  CB  ARG   364       4.065  17.285 -10.703  1.00 87.09      A      
ATOM   4895  HB2 ARG   364       3.051  16.967 -10.944  1.00  0.00      A      
ATOM   4896  HB3 ARG   364       4.684  16.466 -10.335  1.00  0.00      A      
ATOM   4897  CG  ARG   364       4.854  17.828 -11.904  1.00 86.90      A      
ATOM   4898  HG2 ARG   364       5.795  18.193 -11.493  1.00  0.00      A      
ATOM   4899  HG3 ARG   364       4.269  18.643 -12.328  1.00  0.00      A      
ATOM   4900  CD  ARG   364       5.162  16.779 -12.901  1.00 86.89      A      
ATOM   4901  HD2 ARG   364       5.747  15.974 -12.454  1.00  0.00      A      
ATOM   4902  HD3 ARG   364       5.760  17.284 -13.660  1.00  0.00      A      
ATOM   4903  NE  ARG   364       3.868  16.301 -13.550  1.00 86.52      A      
ATOM   4904  HE  ARG   364       3.101  16.143 -12.913  1.00  0.00      A      
ATOM   4905  CZ  ARG   364       3.570  16.412 -14.848  1.00 86.38      A      
ATOM   4906  NH1 ARG   364       4.468  16.608 -15.755  1.00 86.44      A      
ATOM   4907 HH11 ARG   364       4.168  16.528 -16.716  1.00  0.00      A      
ATOM   4908 HH12 ARG   364       5.422  16.906 -15.610  1.00  0.00      A      
ATOM   4909  NH2 ARG   364       2.423  16.128 -15.332  1.00 86.15      A      
ATOM   4910 HH21 ARG   364       2.256  16.056 -16.325  1.00  0.00      A      
ATOM   4911 HH22 ARG   364       1.693  16.013 -14.643  1.00  0.00      A      
ATOM   4912  C   ARG   364       4.906  18.790  -8.846  1.00 86.97      A      
ATOM   4913  O   ARG   364       4.996  18.362  -7.682  1.00 87.13      A      
ATOM   4914  N   ALA   365       5.709  19.736  -9.282  1.00 86.65      A      
ATOM   4915  H   ALA   365       5.516  20.197 -10.159  1.00  0.00      A      
ATOM   4916  CA  ALA   365       6.826  20.244  -8.441  1.00 86.26      A      
ATOM   4917  HA  ALA   365       7.408  19.348  -8.223  1.00  0.00      A      
ATOM   4918  CB  ALA   365       7.705  21.119  -9.336  1.00 86.26      A      
ATOM   4919  HB1 ALA   365       7.115  21.977  -9.659  1.00  0.00      A      
ATOM   4920  HB2 ALA   365       7.926  20.617 -10.278  1.00  0.00      A      
ATOM   4921  HB3 ALA   365       8.586  21.454  -8.788  1.00  0.00      A      
ATOM   4922  C   ALA   365       6.393  20.874  -7.116  1.00 85.98      A      
ATOM   4923  O   ALA   365       7.153  20.798  -6.136  1.00 85.93      A      
ATOM   4924  N   HID   366       5.231  21.522  -7.119  1.00 85.59      A      
ATOM   4925  H   HID   366       4.612  21.495  -7.917  1.00  0.00      A      
ATOM   4926  CA  HID   366       4.680  22.155  -5.930  1.00 85.12      A      
ATOM   4927  HA  HID   366       5.420  22.735  -5.378  1.00  0.00      A      
ATOM   4928  CB  HID   366       3.530  23.106  -6.160  1.00 85.55      A      
ATOM   4929  HB2 HID   366       3.427  23.571  -5.180  1.00  0.00      A      
ATOM   4930  HB3 HID   366       2.726  22.438  -6.469  1.00  0.00      A      
ATOM   4931  CG  HID   366       3.699  24.127  -7.206  1.00 86.09      A      
ATOM   4932  ND1 HID   366       2.755  24.763  -7.961  1.00 86.25      A      
ATOM   4933  HD1 HID   366       1.753  24.648  -7.918  1.00  0.00      A      
ATOM   4934  CE1 HID   366       3.324  25.765  -8.653  1.00 86.27      A      
ATOM   4935  HE1 HID   366       2.708  26.420  -9.251  1.00  0.00      A      
ATOM   4936  NE2 HID   366       4.650  25.756  -8.477  1.00 86.39      A      
ATOM   4937  CD2 HID   366       4.891  24.696  -7.546  1.00 86.27      A      
ATOM   4938  HD2 HID   366       5.821  24.433  -7.065  1.00  0.00      A      
ATOM   4939  C   HID   366       4.412  20.941  -4.914  1.00 84.48      A      
ATOM   4940  O   HID   366       4.815  20.984  -3.729  1.00 84.55      A      
ATOM   4941  N   TYR   367       3.704  19.924  -5.388  1.00 83.47      A      
ATOM   4942  H   TYR   367       3.476  19.918  -6.372  1.00  0.00      A      
ATOM   4943  CA  TYR   367       3.330  18.685  -4.714  1.00 82.36      A      
ATOM   4944  HA  TYR   367       2.838  18.829  -3.752  1.00  0.00      A      
ATOM   4945  CB  TYR   367       2.297  17.948  -5.570  1.00 83.19      A      
ATOM   4946  HB2 TYR   367       2.858  17.285  -6.228  1.00  0.00      A      
ATOM   4947  HB3 TYR   367       1.789  18.753  -6.101  1.00  0.00      A      
ATOM   4948  CG  TYR   367       1.299  17.113  -4.751  1.00 83.87      A      
ATOM   4949  CD1 TYR   367       0.345  17.737  -3.850  1.00 84.24      A      
ATOM   4950  HD1 TYR   367       0.156  18.800  -3.874  1.00  0.00      A      
ATOM   4951  CE1 TYR   367      -0.495  16.913  -3.021  1.00 84.60      A      
ATOM   4952  HE1 TYR   367      -1.226  17.283  -2.317  1.00  0.00      A      
ATOM   4953  CZ  TYR   367      -0.282  15.510  -3.019  1.00 84.64      A      
ATOM   4954  OH  TYR   367      -1.018  14.723  -2.175  1.00 84.72      A      
ATOM   4955  HH  TYR   367      -0.653  13.872  -1.923  1.00  0.00      A      
ATOM   4956  CE2 TYR   367       0.682  14.959  -3.849  1.00 84.44      A      
ATOM   4957  HE2 TYR   367       0.798  13.885  -3.869  1.00  0.00      A      
ATOM   4958  CD2 TYR   367       1.464  15.715  -4.708  1.00 84.11      A      
ATOM   4959  HD2 TYR   367       2.264  15.290  -5.296  1.00  0.00      A      
ATOM   4960  C   TYR   367       4.599  17.867  -4.334  1.00 81.12      A      
ATOM   4961  O   TYR   367       4.414  16.855  -3.697  1.00 81.18      A      
ATOM   4962  N   GLY   368       5.817  18.375  -4.517  1.00 79.55      A      
ATOM   4963  H   GLY   368       5.951  19.352  -4.736  1.00  0.00      A      
ATOM   4964  CA  GLY   368       7.026  17.612  -4.293  1.00 77.32      A      
ATOM   4965  HA2 GLY   368       7.020  17.372  -3.230  1.00  0.00      A      
ATOM   4966  HA3 GLY   368       7.893  18.271  -4.330  1.00  0.00      A      
ATOM   4967  C   GLY   368       7.319  16.450  -5.190  1.00 75.71      A      
ATOM   4968  O   GLY   368       7.998  15.559  -4.652  1.00 75.68      A      
ATOM   4969  N   ILE   369       6.688  16.332  -6.354  1.00 73.82      A      
ATOM   4970  H   ILE   369       6.020  17.053  -6.589  1.00  0.00      A      
ATOM   4971  CA  ILE   369       6.836  15.229  -7.313  1.00 71.87      A      
ATOM   4972  HA  ILE   369       7.282  14.428  -6.723  1.00  0.00      A      
ATOM   4973  CB  ILE   369       5.449  14.687  -7.792  1.00 72.02      A      
ATOM   4974  HB  ILE   369       4.879  15.551  -8.132  1.00  0.00      A      
ATOM   4975  CG2 ILE   369       5.558  13.604  -8.876  1.00 71.86      A      
ATOM   4976 HG21 ILE   369       4.612  13.266  -9.298  1.00  0.00      A      
ATOM   4977 HG22 ILE   369       6.013  12.712  -8.446  1.00  0.00      A      
ATOM   4978 HG23 ILE   369       6.163  14.025  -9.680  1.00  0.00      A      
ATOM   4979  CG1 ILE   369       4.662  14.201  -6.460  1.00 71.88      A      
ATOM   4980 HG12 ILE   369       3.702  13.770  -6.746  1.00  0.00      A      
ATOM   4981 HG13 ILE   369       4.523  15.102  -5.863  1.00  0.00      A      
ATOM   4982  CD1 ILE   369       5.394  13.113  -5.649  1.00 71.76      A      
ATOM   4983 HD11 ILE   369       5.788  12.285  -6.239  1.00  0.00      A      
ATOM   4984 HD12 ILE   369       4.750  12.634  -4.911  1.00  0.00      A      
ATOM   4985 HD13 ILE   369       6.283  13.561  -5.205  1.00  0.00      A      
ATOM   4986  C   ILE   369       7.646  15.801  -8.448  1.00 70.34      A      
ATOM   4987  O   ILE   369       7.047  16.616  -9.202  1.00 70.20      A      
ATOM   4988  N   SER   370       8.844  15.327  -8.708  1.00 68.53      A      
ATOM   4989  H   SER   370       9.201  14.674  -8.026  1.00  0.00      A      
ATOM   4990  CA  SER   370       9.748  15.685  -9.827  1.00 66.59      A      
ATOM   4991  HA  SER   370       9.606  16.730 -10.102  1.00  0.00      A      
ATOM   4992  CB  SER   370      11.165  15.430  -9.286  1.00 66.89      A      
ATOM   4993  HB2 SER   370      11.218  14.438  -8.838  1.00  0.00      A      
ATOM   4994  HB3 SER   370      11.365  16.213  -8.554  1.00  0.00      A      
ATOM   4995  OG  SER   370      12.145  15.657 -10.277  1.00 66.87      A      
ATOM   4996  HG  SER   370      12.991  15.277 -10.029  1.00  0.00      A      
ATOM   4997  C   SER   370       9.513  14.892 -11.178  1.00 65.20      A      
ATOM   4998  O   SER   370       8.975  13.695 -11.184  1.00 65.00      A      
ATOM   4999  N   GLU   371       9.906  15.448 -12.286  1.00 63.27      A
[truncated: 2,326,485 more chars]
