# Supplementary material for: A Computational Model for the PLP-Dependent Enzyme Methionine γ-Lyase
Source: Front Mol Biosci. 2022 Apr 26;9:886358. doi: 10.3389/fmolb.2022.886358 (PMC9087591; doi:10.3389/fmolb.2022.886358)
Supplement: Supplementary file 2 [file DataSheet2.zip › Z2_600ns.vel]

REMARK  FINAL VELOCITIES WRITTEN BY NAMD AT TIMESTEP 300000000
ATOM      1  N   LEU     7      -3.909   0.272   4.597  1.00 40.08      A      
ATOM      2  H   LEU     7      13.521 -25.346   7.635  1.00  0.00      A      
ATOM      3  CA  LEU     7       4.695  -2.450  -9.320  1.00 39.32      A      
ATOM      4  HA  LEU     7      13.978 -10.149  11.183  1.00  0.00      A      
ATOM      5  CB  LEU     7      -7.113   3.659  -3.307  1.00 40.79      A      
ATOM      6  HB2 LEU     7      -7.116   6.960  -0.077  1.00  0.00      A      
ATOM      7  HB3 LEU     7      -0.256 -16.076   9.554  1.00  0.00      A      
ATOM      8  CG  LEU     7      -0.351   3.480   7.551  1.00 41.31      A      
ATOM      9  HG  LEU     7     -18.843  15.186  -6.951  1.00  0.00      A      
ATOM     10  CD1 LEU     7      -5.385   4.229   1.843  1.00 42.25      A      
ATOM     11 HD11 LEU     7      33.239   2.757  19.051  1.00  0.00      A      
ATOM     12 HD12 LEU     7       0.259  -4.934  -7.886  1.00  0.00      A      
ATOM     13 HD13 LEU     7      -8.598   6.263   0.004  1.00  0.00      A      
ATOM     14  CD2 LEU     7       3.454  -2.184   7.914  1.00 42.69      A      
ATOM     15 HD21 LEU     7       7.097 -11.014  -8.979  1.00  0.00      A      
ATOM     16 HD22 LEU     7      17.166  -9.623  21.370  1.00  0.00      A      
ATOM     17 HD23 LEU     7      24.575 -21.416  -7.550  1.00  0.00      A      
ATOM     18  C   LEU     7       3.655  -6.028  -8.036  1.00 37.63      A      
ATOM     19  O   LEU     7       0.317  -0.043   0.951  1.00 38.19      A      
ATOM     20  N   PRO     8      -2.431   3.680   0.510  1.00 36.02      A      
ATOM     21  CD  PRO     8      -6.242   5.138   2.850  1.00 35.18      A      
ATOM     22  HD2 PRO     8     -10.158   3.331   0.351  1.00  0.00      A      
ATOM     23  HD3 PRO     8     -10.269   0.549  -0.806  1.00  0.00      A      
ATOM     24  CG  PRO     8       1.868   2.214   5.543  1.00 35.19      A      
ATOM     25  HG2 PRO     8     -12.259 -14.649   1.857  1.00  0.00      A      
ATOM     26  HG3 PRO     8       7.710  -2.046  -2.822  1.00  0.00      A      
ATOM     27  CB  PRO     8      -6.259   4.775   3.542  1.00 34.44      A      
ATOM     28  HB2 PRO     8      11.215  17.339  -0.599  1.00  0.00      A      
ATOM     29  HB3 PRO     8       1.611  12.139   9.173  1.00  0.00      A      
ATOM     30  CA  PRO     8       2.935   2.791   0.848  1.00 33.92      A      
ATOM     31  HA  PRO     8      -5.848 -24.119   2.396  1.00  0.00      A      
ATOM     32  C   PRO     8      -1.164  -2.662   4.920  1.00 32.47      A      
ATOM     33  O   PRO     8      -4.494  -9.321  -7.959  1.00 32.02      A      
ATOM     34  N   GLY     9       4.027  -6.595  -1.102  1.00 31.32      A      
ATOM     35  H   GLY     9     -12.165  -9.578  37.056  1.00  0.00      A      
ATOM     36  CA  GLY     9       1.745   1.375   6.507  1.00 29.33      A      
ATOM     37  HA2 GLY     9     -19.975 -12.190 -14.082  1.00  0.00      A      
ATOM     38  HA3 GLY     9      -3.421  -4.475  22.025  1.00  0.00      A      
ATOM     39  C   GLY     9      -6.066  -1.083   6.453  1.00 28.43      A      
ATOM     40  O   GLY     9       3.703   7.395  -3.246  1.00 27.46      A      
ATOM     41  N   PHE    10      -4.191   7.692   0.066  1.00 27.86      A      
ATOM     42  H   PHE    10     -12.279  15.569  20.652  1.00  0.00      A      
ATOM     43  CA  PHE    10       1.409   1.709   5.401  1.00 26.72      A      
ATOM     44  HA  PHE    10      -3.707  -2.349  -2.178  1.00  0.00      A      
ATOM     45  CB  PHE    10       0.454   2.757  -1.138  1.00 27.00      A      
ATOM     46  HB2 PHE    10      -4.335  -5.532  -4.342  1.00  0.00      A      
ATOM     47  HB3 PHE    10     -21.861   4.468   6.995  1.00  0.00      A      
ATOM     48  CG  PHE    10       3.884   5.526   1.198  1.00 27.01      A      
ATOM     49  CD1 PHE    10       2.969   2.825  -0.526  1.00 26.29      A      
ATOM     50  HD1 PHE    10     -15.177 -15.454  12.482  1.00  0.00      A      
ATOM     51  CE1 PHE    10       0.224  -2.025   2.049  1.00 26.65      A      
ATOM     52  HE1 PHE    10      -8.277   2.642 -14.547  1.00  0.00      A      
ATOM     53  CZ  PHE    10      -3.928   2.848   5.188  1.00 25.75      A      
ATOM     54  HZ  PHE    10       5.020  -0.027 -12.395  1.00  0.00      A      
ATOM     55  CE2 PHE    10      -1.076  -3.135   1.121  1.00 25.59      A      
ATOM     56  HE2 PHE    10     -21.772   6.010   0.434  1.00  0.00      A      
ATOM     57  CD2 PHE    10     -15.404   1.586  -3.185  1.00 26.52      A      
ATOM     58  HD2 PHE    10      -7.835   9.995 -12.941  1.00  0.00      A      
ATOM     59  C   PHE    10      -4.023  -0.196  -3.535  1.00 26.16      A      
ATOM     60  O   PHE    10       3.168  -1.743  -0.385  1.00 25.29      A      
ATOM     61  N   ALA    11       2.237   4.846   2.174  1.00 25.60      A      
ATOM     62  H   ALA    11       4.751  -7.925   9.239  1.00  0.00      A      
ATOM     63  CA  ALA    11      -1.265   2.548   0.216  1.00 25.90      A      
ATOM     64  HA  ALA    11      11.831  22.297   4.062  1.00  0.00      A      
ATOM     65  CB  ALA    11       4.897  -0.524  -1.109  1.00 26.41      A      
ATOM     66  HB1 ALA    11     -14.326  20.611 -17.449  1.00  0.00      A      
ATOM     67  HB2 ALA    11     -26.663  19.437   1.237  1.00  0.00      A      
ATOM     68  HB3 ALA    11     -13.399  -5.995   1.043  1.00  0.00      A      
ATOM     69  C   ALA    11       0.799   0.094  -0.946  1.00 26.00      A      
ATOM     70  O   ALA    11      -1.249  -5.345   6.326  1.00 26.33      A      
ATOM     71  N   THR    12      -0.260  -3.094   1.104  1.00 25.92      A      
ATOM     72  H   THR    12       1.894  -0.489  -7.153  1.00  0.00      A      
ATOM     73  CA  THR    12       3.191   4.747   4.390  1.00 25.79      A      
ATOM     74  HA  THR    12      -7.879  13.825  -7.626  1.00  0.00      A      
ATOM     75  CB  THR    12      -3.912  -2.443  -3.500  1.00 25.65      A      
ATOM     76  HB  THR    12      21.716   9.647 -12.626  1.00  0.00      A      
ATOM     77  CG2 THR    12       7.785  -2.999  -5.277  1.00 25.93      A      
ATOM     78 HG21 THR    12       6.267 -11.559  -8.413  1.00  0.00      A      
ATOM     79 HG22 THR    12       3.668  -3.926  -4.357  1.00  0.00      A      
ATOM     80 HG23 THR    12       8.411  -1.181  -4.572  1.00  0.00      A      
ATOM     81  OG1 THR    12       1.752   3.776  -6.277  1.00 25.03      A      
ATOM     82  HG1 THR    12      17.060   2.840  12.030  1.00  0.00      A      
ATOM     83  C   THR    12      -0.060   3.577   6.816  1.00 25.57      A      
ATOM     84  O   THR    12      -1.388  -1.105   0.753  1.00 25.58      A      
ATOM     85  N   ARG    13       6.014  -0.268  -7.325  1.00 25.58      A      
ATOM     86  H   ARG    13      18.351 -13.942  -8.023  1.00  0.00      A      
ATOM     87  CA  ARG    13       7.347  -0.571   6.263  1.00 25.38      A      
ATOM     88  HA  ARG    13      -3.036   2.678   0.044  1.00  0.00      A      
ATOM     89  CB  ARG    13       1.606   0.214   1.581  1.00 25.88      A      
ATOM     90  HB2 ARG    13      -2.517  -5.866  11.103  1.00  0.00      A      
ATOM     91  HB3 ARG    13       4.571 -10.000  -4.768  1.00  0.00      A      
ATOM     92  CG  ARG    13       2.393  -8.221  -7.342  1.00 25.64      A      
ATOM     93  HG2 ARG    13       5.221   1.855  14.982  1.00  0.00      A      
ATOM     94  HG3 ARG    13      13.489   0.040  32.864  1.00  0.00      A      
ATOM     95  CD  ARG    13       2.014   6.094   5.835  1.00 25.42      A      
ATOM     96  HD2 ARG    13     -12.898   7.477   7.782  1.00  0.00      A      
ATOM     97  HD3 ARG    13      -0.499   3.282  18.397  1.00  0.00      A      
ATOM     98  NE  ARG    13       5.115  -2.907   1.883  1.00 26.69      A      
ATOM     99  HE  ARG    13       0.308 -15.172 -11.989  1.00  0.00      A      
ATOM    100  CZ  ARG    13       0.171   6.039  -1.263  1.00 26.26      A      
ATOM    101  NH1 ARG    13      -1.933   4.394  -3.424  1.00 27.81      A      
ATOM    102 HH11 ARG    13      -9.695  10.994  11.190  1.00  0.00      A      
ATOM    103 HH12 ARG    13      16.014  -5.888  30.593  1.00  0.00      A      
ATOM    104  NH2 ARG    13       6.303  -1.775  -5.463  1.00 28.14      A      
ATOM    105 HH21 ARG    13       9.911   1.446 -14.578  1.00  0.00      A      
ATOM    106 HH22 ARG    13     -13.401  -4.348 -11.196  1.00  0.00      A      
ATOM    107  C   ARG    13       5.896  -2.400   8.275  1.00 25.04      A      
ATOM    108  O   ARG    13      -0.703  -2.661   0.728  1.00 24.94      A      
ATOM    109  N   ALA    14       1.327   3.303  -3.080  1.00 24.47      A      
ATOM    110  H   ALA    14       6.095 -31.367 -19.747  1.00  0.00      A      
ATOM    111  CA  ALA    14       1.029   0.922  -2.213  1.00 24.73      A      
ATOM    112  HA  ALA    14       9.142  10.505  17.831  1.00  0.00      A      
ATOM    113  CB  ALA    14       3.356   0.974  -4.565  1.00 24.45      A      
ATOM    114  HB1 ALA    14       2.740  21.374   1.749  1.00  0.00      A      
ATOM    115  HB2 ALA    14       6.663   4.432  17.321  1.00  0.00      A      
ATOM    116  HB3 ALA    14       3.384  -8.521  12.925  1.00  0.00      A      
ATOM    117  C   ALA    14       1.071   6.311  -6.432  1.00 24.92      A      
ATOM    118  O   ALA    14       5.116   4.377  -1.478  1.00 25.10      A      
ATOM    119  N   ILE    15      -5.827  -3.833   0.280  1.00 24.95      A      
ATOM    120  H   ILE    15       8.698 -10.724  -6.924  1.00  0.00      A      
ATOM    121  CA  ILE    15      -4.989   3.680   1.241  1.00 24.94      A      
ATOM    122  HA  ILE    15      -5.872   9.436   1.031  1.00  0.00      A      
ATOM    123  CB  ILE    15       4.869   2.948   6.741  1.00 24.78      A      
ATOM    124  HB  ILE    15      14.019  33.708  -0.917  1.00  0.00      A      
ATOM    125  CG2 ILE    15       1.057   2.447  -1.065  1.00 24.83      A      
ATOM    126 HG21 ILE    15     -20.519  17.231  14.797  1.00  0.00      A      
ATOM    127 HG22 ILE    15      -1.859   9.292   0.556  1.00  0.00      A      
ATOM    128 HG23 ILE    15      11.468  10.606  24.395  1.00  0.00      A      
ATOM    129  CG1 ILE    15      -1.495   4.422   6.371  1.00 24.32      A      
ATOM    130 HG12 ILE    15       9.523   5.686   7.413  1.00  0.00      A      
ATOM    131 HG13 ILE    15      17.445 -39.415  12.216  1.00  0.00      A      
ATOM    132  CD1 ILE    15       2.670  -3.582   2.487  1.00 25.15      A      
ATOM    133 HD11 ILE    15      -8.177  -1.609   7.376  1.00  0.00      A      
ATOM    134 HD12 ILE    15       4.639   8.686  18.185  1.00  0.00      A      
ATOM    135 HD13 ILE    15      21.064   2.236  -7.359  1.00  0.00      A      
ATOM    136  C   ILE    15       4.797  -2.103   0.600  1.00 25.68      A      
ATOM    137  O   ILE    15       1.791  -0.051  -1.065  1.00 25.90      A      
ATOM    138  N   HIE    16       7.900  -2.096   1.165  1.00 25.62      A      
ATOM    139  H   HIE    16      29.365 -21.836  -9.615  1.00  0.00      A      
ATOM    140  CA  HIE    16      -3.614   0.749  -2.996  1.00 26.80      A      
ATOM    141  HA  HIE    16      -8.667  -5.968  18.023  1.00  0.00      A      
ATOM    142  CB  HIE    16       8.650  -2.538  -4.027  1.00 26.49      A      
ATOM    143  HB2 HIE    16       0.101  10.284  -2.100  1.00  0.00      A      
ATOM    144  HB3 HIE    16      -1.657   4.810   2.696  1.00  0.00      A      
ATOM    145  CG  HIE    16      -2.017   1.460   5.475  1.00 26.47      A      
ATOM    146  ND1 HIE    16       2.621  -0.359   0.259  1.00 26.08      A      
ATOM    147  CE1 HIE    16      -0.708  -0.311   1.804  1.00 26.46      A      
ATOM    148  HE1 HIE    16     -14.447  -0.661 -15.926  1.00  0.00      A      
ATOM    149  NE2 HIE    16       5.179  -0.519  -1.623  1.00 27.26      A      
ATOM    150  HE2 HIE    16       9.131  15.732  -2.312  1.00  0.00      A      
ATOM    151  CD2 HIE    16       0.828   1.441   1.903  1.00 26.17      A      
ATOM    152  HD2 HIE    16       2.519  -0.370  23.736  1.00  0.00      A      
ATOM    153  C   HIE    16     -10.615  -4.514   2.155  1.00 27.44      A      
ATOM    154  O   HIE    16      -0.354  -0.120  -4.327  1.00 27.69      A      
ATOM    155  N   HID    17      -0.395   1.594  -2.044  1.00 28.21      A      
ATOM    156  H   HID    17       5.607  -6.248  -3.691  1.00  0.00      A      
ATOM    157  CA  HID    17      -4.504   2.684  -3.633  1.00 28.85      A      
ATOM    158  HA  HID    17     -16.290 -16.561  -5.328  1.00  0.00      A      
ATOM    159  CB  HID    17       1.235   0.562  -0.605  1.00 29.31      A      
ATOM    160  HB2 HID    17      17.117  21.946  -1.050  1.00  0.00      A      
ATOM    161  HB3 HID    17       4.532 -14.368  19.030  1.00  0.00      A      
ATOM    162  CG  HID    17       6.620   4.926   5.230  1.00 30.46      A      
ATOM    163  ND1 HID    17       7.052  -0.653   6.360  1.00 30.45      A      
ATOM    164  HD1 HID    17      15.419   5.972 -12.789  1.00  0.00      A      
ATOM    165  CE1 HID    17       7.396   3.149  -3.138  1.00 31.22      A      
ATOM    166  HE1 HID    17      -1.314  -2.095  -1.490  1.00  0.00      A      
ATOM    167  NE2 HID    17      -0.144   6.422  -1.417  1.00 30.94      A      
ATOM    168  CD2 HID    17      -0.433   0.801  -5.578  1.00 30.42      A      
ATOM    169  HD2 HID    17       0.347  28.977  -4.710  1.00  0.00      A      
ATOM    170  C   HID    17      -3.153   4.359  -5.208  1.00 29.27      A      
ATOM    171  O   HID    17      -2.975   0.690  -1.227  1.00 27.44      A      
ATOM    172  N   GLY    18      -1.580   0.305  -5.172  1.00 29.53      A      
ATOM    173  H   GLY    18       4.545 -41.137  -8.485  1.00  0.00      A      
ATOM    174  CA  GLY    18      -6.694   1.141  -6.635  1.00 30.18      A      
ATOM    175  HA2 GLY    18      -3.533   1.137 -11.324  1.00  0.00      A      
ATOM    176  HA3 GLY    18     -47.764   5.540 -17.009  1.00  0.00      A      
ATOM    177  C   GLY    18       0.239   0.043  -6.931  1.00 30.75      A      
ATOM    178  O   GLY    18      -7.431   6.925   0.758  1.00 30.30      A      
ATOM    179  N   TYR    19      -0.982   5.941  -0.654  1.00 31.37      A      
ATOM    180  H   TYR    19      11.891 -28.422 -18.101  1.00  0.00      A      
ATOM    181  CA  TYR    19       3.172  -3.666   5.276  1.00 32.59      A      
ATOM    182  HA  TYR    19       8.354 -22.613   4.119  1.00  0.00      A      
ATOM    183  CB  TYR    19       0.847   1.279  -6.724  1.00 31.55      A      
ATOM    184  HB2 TYR    19       9.800 -20.759  22.344  1.00  0.00      A      
ATOM    185  HB3 TYR    19      16.819  21.564  14.163  1.00  0.00      A      
ATOM    186  CG  TYR    19      -1.069  -1.607  -1.193  1.00 30.85      A      
ATOM    187  CD1 TYR    19       3.747   1.860  -7.597  1.00 30.87      A      
ATOM    188  HD1 TYR    19      -9.643  -3.797 -12.234  1.00  0.00      A      
ATOM    189  CE1 TYR    19       0.427   1.948   5.150  1.00 31.18      A      
ATOM    190  HE1 TYR    19      -1.712  31.959   4.783  1.00  0.00      A      
ATOM    191  CZ  TYR    19       3.892   3.320  -3.556  1.00 30.98      A      
ATOM    192  OH  TYR    19      -6.993   1.871   1.903  1.00 31.27      A      
ATOM    193  HH  TYR    19       6.032   4.789  16.685  1.00  0.00      A      
ATOM    194  CE2 TYR    19      -2.702  -7.487  -3.972  1.00 30.61      A      
ATOM    195  HE2 TYR    19     -25.838 -25.501   3.391  1.00  0.00      A      
ATOM    196  CD2 TYR    19      -6.383  -3.416   0.023  1.00 30.37      A      
ATOM    197  HD2 TYR    19      -6.484  19.774   2.054  1.00  0.00      A      
ATOM    198  C   TYR    19      -2.207  -3.622  -0.282  1.00 34.12      A      
ATOM    199  O   TYR    19       0.905  -4.375  -0.457  1.00 34.15      A      
ATOM    200  N   VAL    29      -4.341   1.030  -3.788  1.00 27.09      A      
ATOM    201  H   VAL    29       1.514 -19.028  21.833  1.00  0.00      A      
ATOM    202  CA  VAL    29       0.939   1.882   0.622  1.00 26.97      A      
ATOM    203  HA  VAL    29     -13.729   5.093  15.080  1.00  0.00      A      
ATOM    204  CB  VAL    29      -3.138   1.361   8.137  1.00 27.28      A      
ATOM    205  HB  VAL    29       2.569   1.210   0.449  1.00  0.00      A      
ATOM    206  CG1 VAL    29      -2.454   3.691  -5.629  1.00 27.14      A      
ATOM    207 HG11 VAL    29       1.406  13.651  25.786  1.00  0.00      A      
ATOM    208 HG12 VAL    29      -4.622   0.302  -6.724  1.00  0.00      A      
ATOM    209 HG13 VAL    29      15.569 -10.772  -4.499  1.00  0.00      A      
ATOM    210  CG2 VAL    29       9.023   4.949   2.429  1.00 27.32      A      
ATOM    211 HG21 VAL    29      -7.826  11.479   7.818  1.00  0.00      A      
ATOM    212 HG22 VAL    29       1.428  28.014   4.183  1.00  0.00      A      
ATOM    213 HG23 VAL    29     -33.989 -22.020 -24.400  1.00  0.00      A      
ATOM    214  C   VAL    29       2.829   5.581  -0.030  1.00 26.24      A      
ATOM    215  O   VAL    29      -6.224   2.611   2.945  1.00 26.28      A      
ATOM    216  N   PRO    30      -3.850   1.217 -14.262  1.00 26.08      A      
ATOM    217  CD  PRO    30      -0.875  -3.185   6.701  1.00 26.64      A      
ATOM    218  HD2 PRO    30      -0.215  -8.554   5.191  1.00  0.00      A      
ATOM    219  HD3 PRO    30      30.457 -10.829 -12.895  1.00  0.00      A      
ATOM    220  CG  PRO    30      -5.747  -0.476   6.957  1.00 26.87      A      
ATOM    221  HG2 PRO    30      -7.626   4.353   9.738  1.00  0.00      A      
ATOM    222  HG3 PRO    30      -4.450   3.359   2.302  1.00  0.00      A      
ATOM    223  CB  PRO    30       1.687   3.167   0.814  1.00 26.96      A      
ATOM    224  HB2 PRO    30       6.919  13.056   6.554  1.00  0.00      A      
ATOM    225  HB3 PRO    30     -19.544 -15.698   1.981  1.00  0.00      A      
ATOM    226  CA  PRO    30      -3.727  -3.239   4.201  1.00 26.05      A      
ATOM    227  HA  PRO    30      12.069  -4.020   8.077  1.00  0.00      A      
ATOM    228  C   PRO    30       0.075  -2.240   1.705  1.00 25.77      A      
ATOM    229  O   PRO    30      -6.786   0.385   6.931  1.00 25.36      A      
ATOM    230  N   PRO    31      -2.628   9.147   3.807  1.00 25.44      A      
ATOM    231  CD  PRO    31       3.464  -3.882   7.000  1.00 24.98      A      
ATOM    232  HD2 PRO    31      -9.993  -0.208   3.233  1.00  0.00      A      
ATOM    233  HD3 PRO    31       5.975   3.409  17.017  1.00  0.00      A      
ATOM    234  CG  PRO    31      -3.268   4.380   4.662  1.00 25.03      A      
ATOM    235  HG2 PRO    31      -3.138  -1.717  14.184  1.00  0.00      A      
ATOM    236  HG3 PRO    31       7.425  -3.966  -2.760  1.00  0.00      A      
ATOM    237  CB  PRO    31      -3.992   9.429   4.770  1.00 25.10      A      
ATOM    238  HB2 PRO    31      -9.804 -23.552  -2.774  1.00  0.00      A      
ATOM    239  HB3 PRO    31       9.229  14.814  -2.662  1.00  0.00      A      
ATOM    240  CA  PRO    31       2.426   1.658  -4.663  1.00 24.84      A      
ATOM    241  HA  PRO    31       7.156  18.666  -8.493  1.00  0.00      A      
ATOM    242  C   PRO    31      -4.001   6.992  -2.796  1.00 24.65      A      
ATOM    243  O   PRO    31      -3.760  -3.843  -1.499  1.00 24.07      A      
ATOM    244  N   VAL    32      -3.529   6.326  -5.737  1.00 23.89      A      
ATOM    245  H   VAL    32       8.673  13.456 -13.424  1.00  0.00      A      
ATOM    246  CA  VAL    32       0.626  -1.638   0.189  1.00 23.08      A      
ATOM    247  HA  VAL    32      27.465   1.103 -22.166  1.00  0.00      A      
ATOM    248  CB  VAL    32      -5.388   0.738   1.836  1.00 23.25      A      
ATOM    249  HB  VAL    32     -29.870  13.488  17.460  1.00  0.00      A      
ATOM    250  CG1 VAL    32      -1.619   3.538   4.010  1.00 21.81      A      
ATOM    251 HG11 VAL    32     -12.530  -6.784  31.857  1.00  0.00      A      
ATOM    252 HG12 VAL    32       0.374  20.723   5.573  1.00  0.00      A      
ATOM    253 HG13 VAL    32      13.078  11.295   4.751  1.00  0.00      A      
ATOM    254  CG2 VAL    32      -5.573   0.973  -2.596  1.00 22.14      A      
ATOM    255 HG21 VAL    32      11.682   9.507 -24.322  1.00  0.00      A      
ATOM    256 HG22 VAL    32      -5.544  -3.288  -5.073  1.00  0.00      A      
ATOM    257 HG23 VAL    32     -23.162  -3.980 -11.247  1.00  0.00      A      
ATOM    258  C   VAL    32      10.217   7.961   3.814  1.00 24.05      A      
ATOM    259  O   VAL    32      -4.761  -5.395  -1.828  1.00 23.20      A      
ATOM    260  N   TYR    33       5.039  -1.179  -5.582  1.00 24.14      A      
ATOM    261  H   TYR    33       5.873  -2.058  -4.796  1.00  0.00      A      
ATOM    262  CA  TYR    33       6.097  -5.115   2.684  1.00 26.09      A      
ATOM    263  HA  TYR    33       7.784  -2.523 -25.159  1.00  0.00      A      
ATOM    264  CB  TYR    33      11.200  -6.389   3.849  1.00 26.59      A      
ATOM    265  HB2 TYR    33      24.328  35.895   9.176  1.00  0.00      A      
ATOM    266  HB3 TYR    33     -29.616  24.242  -2.454  1.00  0.00      A      
ATOM    267  CG  TYR    33      -0.656   2.123   1.899  1.00 27.99      A      
ATOM    268  CD1 TYR    33       2.530  -4.052  -0.635  1.00 28.69      A      
ATOM    269  HD1 TYR    33      -4.040  17.286  11.788  1.00  0.00      A      
ATOM    270  CE1 TYR    33      -3.064  -1.525   4.836  1.00 29.96      A      
ATOM    271  HE1 TYR    33       6.482  -6.529 -22.990  1.00  0.00      A      
ATOM    272  CZ  TYR    33      -4.142   6.313  -3.846  1.00 30.26      A      
ATOM    273  OH  TYR    33       0.703   2.433  -7.808  1.00 33.20      A      
ATOM    274  HH  TYR    33       4.017   8.083   9.903  1.00  0.00      A      
ATOM    275  CE2 TYR    33       9.590   4.299   0.710  1.00 29.87      A      
ATOM    276  HE2 TYR    33       7.878  14.311   6.509  1.00  0.00      A      
ATOM    277  CD2 TYR    33       3.044  -1.427  -4.214  1.00 28.85      A      
ATOM    278  HD2 TYR    33       0.579  25.751  18.251  1.00  0.00      A      
ATOM    279  C   TYR    33      -2.276  -1.537   3.556  1.00 26.59      A      
ATOM    280  O   TYR    33      -5.432  -4.251  -5.174  1.00 25.58      A      
ATOM    281  N   GLN    34      -2.853  -3.426  -7.040  1.00 27.55      A      
ATOM    282  H   GLN    34      13.019   0.851  24.861  1.00  0.00      A      
ATOM    283  CA  GLN    34       2.003   1.393   6.448  1.00 28.45      A      
ATOM    284  HA  GLN    34      -4.935   1.536  15.190  1.00  0.00      A      
ATOM    285  CB  GLN    34       7.218   2.872  -2.295  1.00 29.94      A      
ATOM    286  HB2 GLN    34     -18.422   7.033   8.618  1.00  0.00      A      
ATOM    287  HB3 GLN    34       5.067  22.427   6.325  1.00  0.00      A      
ATOM    288  CG  GLN    34      -3.854  -1.551  -2.099  1.00 32.43      A      
ATOM    289  HG2 GLN    34      -2.593  -1.198 -24.109  1.00  0.00      A      
ATOM    290  HG3 GLN    34      -2.365  18.515 -19.280  1.00  0.00      A      
ATOM    291  CD  GLN    34      -4.070   3.814   7.834  1.00 34.33      A      
ATOM    292  OE1 GLN    34      -4.074   1.823   0.708  1.00 36.22      A      
ATOM    293  NE2 GLN    34       0.481   1.461   3.307  1.00 34.96      A      
ATOM    294 HE21 GLN    34      -4.905   0.363  -5.992  1.00  0.00      A      
ATOM    295 HE22 GLN    34      20.747 -21.089  -6.326  1.00  0.00      A      
ATOM    296  C   GLN    34       4.190  -1.173  -8.150  1.00 28.42      A      
ATOM    297  O   GLN    34      -0.982   2.027  -0.033  1.00 28.40      A      
ATOM    298  N   THR    35      -1.373   3.070  -0.989  1.00 28.60      A      
ATOM    299  H   THR    35      -4.686   1.271   4.616  1.00  0.00      A      
ATOM    300  CA  THR    35       6.869  -2.552   5.069  1.00 28.95      A      
ATOM    301  HA  THR    35      -0.592  16.082   7.149  1.00  0.00      A      
ATOM    302  CB  THR    35       3.504   3.403   3.354  1.00 28.92      A      
ATOM    303  HB  THR    35      -9.521   7.471 -14.467  1.00  0.00      A      
ATOM    304  CG2 THR    35      -2.349   2.629  -0.472  1.00 29.16      A      
ATOM    305 HG21 THR    35       9.039   7.543   3.124  1.00  0.00      A      
ATOM    306 HG22 THR    35      -1.719 -10.372  -4.364  1.00  0.00      A      
ATOM    307 HG23 THR    35     -35.442  14.008   9.410  1.00  0.00      A      
ATOM    308  OG1 THR    35       2.364   1.107   1.012  1.00 28.30      A      
ATOM    309  HG1 THR    35       6.417   2.787  -2.174  1.00  0.00      A      
ATOM    310  C   THR    35       3.416  -4.455   2.622  1.00 29.83      A      
ATOM    311  O   THR    35       1.034  -6.027   1.792  1.00 29.01      A      
ATOM    312  N   ALA    36      -4.367  -3.186   3.269  1.00 30.75      A      
ATOM    313  H   ALA    36      -3.611 -16.914  24.286  1.00  0.00      A      
ATOM    314  CA  ALA    36       7.198  -5.134  -1.570  1.00 33.25      A      
ATOM    315  HA  ALA    36       4.047   1.339  19.194  1.00  0.00      A      
ATOM    316  CB  ALA    36       6.533  -7.784   1.711  1.00 32.53      A      
ATOM    317  HB1 ALA    36     -10.472 -22.188  13.774  1.00  0.00      A      
ATOM    318  HB2 ALA    36      10.565  -5.238 -10.433  1.00  0.00      A      
ATOM    319  HB3 ALA    36       2.686   8.175   1.869  1.00  0.00      A      
ATOM    320  C   ALA    36      -0.320   2.273   2.284  1.00 34.64      A      
ATOM    321  O   ALA    36      -1.106   5.122  -0.210  1.00 35.79      A      
ATOM    322  N   PHE    38      -3.352  -4.857  -3.963  1.00 39.07      A      
ATOM    323  H   PHE    38      -4.596   3.900   2.743  1.00  0.00      A      
ATOM    324  CA  PHE    38       0.725  -2.807  -3.164  1.00 40.44      A      
ATOM    325  HA  PHE    38      26.792   8.286   5.302  1.00  0.00      A      
ATOM    326  CB  PHE    38       1.243   0.572  -0.561  1.00 40.13      A      
ATOM    327  HB2 PHE    38     -19.022   2.331   7.173  1.00  0.00      A      
ATOM    328  HB3 PHE    38      14.949   6.200   3.398  1.00  0.00      A      
ATOM    329  CG  PHE    38       5.036   2.324   1.055  1.00 39.66      A      
ATOM    330  CD1 PHE    38      -1.701 -10.723   1.340  1.00 39.94      A      
ATOM    331  HD1 PHE    38      13.547  10.508   3.869  1.00  0.00      A      
ATOM    332  CE1 PHE    38       3.311   4.937   0.465  1.00 40.25      A      
ATOM    333  HE1 PHE    38     -23.530  -3.596 -20.012  1.00  0.00      A      
ATOM    334  CZ  PHE    38       4.190   2.037  -0.518  1.00 39.65      A      
ATOM    335  HZ  PHE    38     -13.438   2.495 -29.918  1.00  0.00      A      
ATOM    336  CE2 PHE    38       0.535  11.071   2.619  1.00 39.87      A      
ATOM    337  HE2 PHE    38      14.238  25.852 -21.075  1.00  0.00      A      
ATOM    338  CD2 PHE    38       2.569   2.774   5.643  1.00 39.63      A      
ATOM    339  HD2 PHE    38      18.432 -20.039 -21.210  1.00  0.00      A      
ATOM    340  C   PHE    38       5.095   1.022   4.446  1.00 41.85      A      
ATOM    341  O   PHE    38       3.512  -1.583   2.515  1.00 41.74      A      
ATOM    342  N   HID    57      -0.814  -1.760  -0.980  1.00 25.18      A      
ATOM    343  H   HID    57      -3.768  -5.212   7.737  1.00  0.00      A      
ATOM    344  CA  HID    57      -4.238  -0.017  -0.420  1.00 21.19      A      
ATOM    345  HA  HID    57     -13.664   2.301  23.559  1.00  0.00      A      
ATOM    346  CB  HID    57      -2.257  -4.046  10.304  1.00 18.78      A      
ATOM    347  HB2 HID    57     -17.689 -18.334   8.908  1.00  0.00      A      
ATOM    348  HB3 HID    57     -19.892  -2.363  -5.306  1.00  0.00      A      
ATOM    349  CG  HID    57      -6.013  -3.352 -11.212  1.00 18.72      A      
ATOM    350  ND1 HID    57      -2.366   6.211   0.550  1.00 16.35      A      
ATOM    351  HD1 HID    57       5.738   9.785   9.394  1.00  0.00      A      
ATOM    352  CE1 HID    57       0.486   1.054  -4.822  1.00 15.65      A      
ATOM    353  HE1 HID    57      -7.552 -27.055  -8.468  1.00  0.00      A      
ATOM    354  NE2 HID    57      -1.867   8.904   8.158  1.00 15.00      A      
ATOM    355  CD2 HID    57       2.985   2.340   2.418  1.00 17.39      A      
ATOM    356  HD2 HID    57     -18.861  -4.587   9.764  1.00  0.00      A      
ATOM    357  C   HID    57      -1.696   5.034  -2.109  1.00 19.99      A      
ATOM    358  O   HID    57      -1.625   0.916   3.850  1.00 18.58      A      
ATOM    359  N   PHE    58      -0.122   0.594  -4.622  1.00 19.10      A      
ATOM    360  H   PHE    58      -9.534  11.675   7.080  1.00  0.00      A      
ATOM    361  CA  PHE    58      -0.798   2.323  -0.548  1.00 20.81      A      
ATOM    362  HA  PHE    58      -2.063   3.619  -8.969  1.00  0.00      A      
ATOM    363  CB  PHE    58       4.451  -4.302  -5.979  1.00 21.13      A      
ATOM    364  HB2 PHE    58      17.172   0.599   0.844  1.00  0.00      A      
ATOM    365  HB3 PHE    58       1.296   2.731   1.390  1.00  0.00      A      
ATOM    366  CG  PHE    58       3.823   4.884  -0.277  1.00 23.33      A      
ATOM    367  CD1 PHE    58      -2.206  -1.294   2.559  1.00 24.84      A      
ATOM    368  HD1 PHE    58       7.019 -12.888 -16.049  1.00  0.00      A      
ATOM    369  CE1 PHE    58       5.405  -1.172  -0.873  1.00 25.89      A      
ATOM    370  HE1 PHE    58       3.502   9.084   0.024  1.00  0.00      A      
ATOM    371  CZ  PHE    58       0.552  -5.740   4.643  1.00 27.96      A      
ATOM    372  HZ  PHE    58      -7.760  -0.158  -3.924  1.00  0.00      A      
ATOM    373  CE2 PHE    58       0.733  -3.542  -2.055  1.00 26.27      A      
ATOM    374  HE2 PHE    58      14.275  -6.842 -21.655  1.00  0.00      A      
ATOM    375  CD2 PHE    58       7.155  -1.693   5.177  1.00 25.37      A      
ATOM    376  HD2 PHE    58       2.676  19.614   4.899  1.00  0.00      A      
ATOM    377  C   PHE    58      -7.783   8.848  -0.100  1.00 19.41      A      
ATOM    378  O   PHE    58      -4.551  -2.314   0.942  1.00 20.19      A      
ATOM    379  N   TYR    59      -5.792   3.642   2.545  1.00 19.31      A      
ATOM    380  H   TYR    59      27.416  -1.003 -15.507  1.00  0.00      A      
ATOM    381  CA  TYR    59       7.821   6.231   1.809  1.00 18.02      A      
ATOM    382  HA  TYR    59     -12.889   0.753  10.709  1.00  0.00      A      
ATOM    383  CB  TYR    59       6.269 -10.259  -0.715  1.00 17.06      A      
ATOM    384  HB2 TYR    59     -22.728  -9.022  13.611  1.00  0.00      A      
ATOM    385  HB3 TYR    59     -14.594  17.396  -4.266  1.00  0.00      A      
ATOM    386  CG  TYR    59       2.172   3.074  -0.977  1.00 14.00      A      
ATOM    387  CD1 TYR    59      -2.534  -3.157  -3.292  1.00 15.69      A      
ATOM    388  HD1 TYR    59     -17.154  -6.047 -18.068  1.00  0.00      A      
ATOM    389  CE1 TYR    59      -2.665   8.091   0.316  1.00 14.24      A      
ATOM    390  HE1 TYR    59     -18.991  10.297  13.270  1.00  0.00      A      
ATOM    391  CZ  TYR    59      -0.647  -4.449  -5.246  1.00 15.13      A      
ATOM    392  OH  TYR    59      -0.372  -2.439  -2.607  1.00 17.08      A      
ATOM    393  HH  TYR    59      -8.681   3.726   1.248  1.00  0.00      A      
ATOM    394  CE2 TYR    59      -2.068  -4.793  -6.662  1.00 14.02      A      
ATOM    395  HE2 TYR    59      -8.335  -2.212   3.144  1.00  0.00      A      
ATOM    396  CD2 TYR    59      -0.641  -0.454   1.204  1.00 12.17      A      
ATOM    397  HD2 TYR    59      -3.606  12.298  -9.787  1.00  0.00      A      
ATOM    398  C   TYR    59       8.524   2.970  -5.340  1.00 19.36      A      
ATOM    399  O   TYR    59      -3.271   1.535  -3.710  1.00 20.33      A      
ATOM    400  N   SER    60       1.991   0.869   0.302  1.00 17.61      A      
ATOM    401  H   SER    60      17.375 -18.617  19.730  1.00  0.00      A      
ATOM    402  CA  SER    60      -9.908  -1.567  -0.201  1.00 14.98      A      
ATOM    403  HA  SER    60     -14.840  -4.183   5.221  1.00  0.00      A      
ATOM    404  CB  SER    60       3.950   1.735   4.103  1.00 15.90      A      
ATOM    405  HB2 SER    60      11.834 -21.283   0.282  1.00  0.00      A      
ATOM    406  HB3 SER    60      10.933 -11.779  -9.437  1.00  0.00      A      
ATOM    407  OG  SER    60      -0.946   6.726   3.769  1.00 13.89      A      
ATOM    408  HG  SER    60      20.045  15.657  -3.074  1.00  0.00      A      
ATOM    409  C   SER    60       4.688   1.079   1.546  1.00 17.56      A      
ATOM    410  O   SER    60       1.322   3.229  -2.567  1.00 17.21      A      
ATOM    411  N   ARG    61      -5.600  -1.081  -3.865  1.00 16.71      A      
ATOM    412  H   ARG    61     -10.133  12.495  -5.605  1.00  0.00      A      
ATOM    413  CA  ARG    61      -6.392   2.269   1.701  1.00 16.69      A      
ATOM    414  HA  ARG    61     -19.185  -0.500 -15.880  1.00  0.00      A      
ATOM    415  CB  ARG    61       2.681   2.155   2.821  1.00 14.59      A      
ATOM    416  HB2 ARG    61      18.811   7.235  24.783  1.00  0.00      A      
ATOM    417  HB3 ARG    61      24.575   6.389  -4.048  1.00  0.00      A      
ATOM    418  CG  ARG    61       1.748   1.583   9.622  1.00 14.11      A      
ATOM    419  HG2 ARG    61      -0.714  11.162   7.709  1.00  0.00      A      
ATOM    420  HG3 ARG    61      -1.716   9.599   4.126  1.00  0.00      A      
ATOM    421  CD  ARG    61       5.302  -4.593  -2.458  1.00 16.49      A      
ATOM    422  HD2 ARG    61      29.513  17.553  -9.141  1.00  0.00      A      
ATOM    423  HD3 ARG    61     -36.928  -0.526 -11.398  1.00  0.00      A      
ATOM    424  NE  ARG    61      -2.252   3.731  -5.142  1.00 17.24      A      
ATOM    425  HE  ARG    61     -20.418  -3.792  15.493  1.00  0.00      A      
ATOM    426  CZ  ARG    61      -3.505  -0.526   0.644  1.00 19.86      A      
ATOM    427  NH1 ARG    61       0.869  -7.148   2.002  1.00 14.85      A      
ATOM    428 HH11 ARG    61      -4.769   4.142   7.612  1.00  0.00      A      
ATOM    429 HH12 ARG    61       5.994  -2.365   4.725  1.00  0.00      A      
ATOM    430  NH2 ARG    61       2.886   2.270  -0.837  1.00 16.36      A      
ATOM    431 HH21 ARG    61       5.342  12.258 -12.405  1.00  0.00      A      
ATOM    432 HH22 ARG    61      11.696   8.014   2.425  1.00  0.00      A      
ATOM    433  C   ARG    61       0.386  -7.150   3.828  1.00 16.78      A      
ATOM    434  O   ARG    61       1.501  -8.654   0.268  1.00 16.57      A      
ATOM    435  N   ILE    62       8.027   3.427  -2.012  1.00 18.06      A      
ATOM    436  H   ILE    62      -2.830   6.436   0.443  1.00  0.00      A      
ATOM    437  CA  ILE    62       2.499   3.348  -8.940  1.00 20.49      A      
ATOM    438  HA  ILE    62       3.520   1.059  10.903  1.00  0.00      A      
ATOM    439  CB  ILE    62      -1.543  -0.887  -1.530  1.00 18.66      A      
ATOM    440  HB  ILE    62     -21.716   6.467 -20.731  1.00  0.00      A      
ATOM    441  CG2 ILE    62      -4.012   1.123   3.614  1.00 16.06      A      
ATOM    442 HG21 ILE    62       2.517  10.641  11.674  1.00  0.00      A      
ATOM    443 HG22 ILE    62      19.633 -10.812  14.075  1.00  0.00      A      
ATOM    444 HG23 ILE    62      21.669 -16.166  31.586  1.00  0.00      A      
ATOM    445  CG1 ILE    62      -3.930  -1.709  -4.853  1.00 21.04      A      
ATOM    446 HG12 ILE    62     -36.649   3.799   3.293  1.00  0.00      A      
ATOM    447 HG13 ILE    62      40.472 -12.888  12.651  1.00  0.00      A      
ATOM    448  CD1 ILE    62      -8.497  -0.542  -4.143  1.00 20.03      A      
ATOM    449 HD11 ILE    62     -23.247 -26.541  -6.579  1.00  0.00      A      
ATOM    450 HD12 ILE    62     -24.541   3.781  -9.846  1.00  0.00      A      
ATOM    451 HD13 ILE    62      13.688  13.977  12.522  1.00  0.00      A      
ATOM    452  C   ILE    62       2.205  -0.865   0.417  1.00 20.33      A      
ATOM    453  O   ILE    62       3.152  -1.021   5.941  1.00 21.62      A      
ATOM    454  N   SER    63      -0.465 -11.458  -4.593  1.00 21.76      A      
ATOM    455  H   SER    63      -6.328 -11.840  15.372  1.00  0.00      A      
ATOM    456  CA  SER    63       2.386   7.484  -3.063  1.00 18.77      A      
ATOM    457  HA  SER    63      24.902 -18.130   0.368  1.00  0.00      A      
ATOM    458  CB  SER    63      -5.412  -2.798  -0.278  1.00 16.98      A      
ATOM    459  HB2 SER    63       3.066 -10.268   5.529  1.00  0.00      A      
ATOM    460  HB3 SER    63      20.156  -5.702   0.395  1.00  0.00      A      
ATOM    461  OG  SER    63       2.336   3.185  -5.845  1.00 21.29      A      
ATOM    462  HG  SER    63      -1.264  -6.722 -12.787  1.00  0.00      A      
ATOM    463  C   SER    63       3.573  -1.519   4.462  1.00 18.79      A      
ATOM    464  O   SER    63      -3.291   5.029   1.424  1.00 15.77      A      
ATOM    465  N   ASN    64      -0.591   3.647  -0.807  1.00 17.50      A      
ATOM    466  H   ASN    64      12.054   0.650  38.280  1.00  0.00      A      
ATOM    467  CA  ASN    64      -1.991  -1.064  -3.338  1.00 15.49      A      
ATOM    468  HA  ASN    64     -11.855  28.635  34.311  1.00  0.00      A      
ATOM    469  CB  ASN    64       4.215  -2.384   0.836  1.00 13.06      A      
ATOM    470  HB2 ASN    64       4.828  -5.945  -9.538  1.00  0.00      A      
ATOM    471  HB3 ASN    64       0.934   4.899  17.395  1.00  0.00      A      
ATOM    472  CG  ASN    64      -0.530  -1.599  -1.350  1.00 19.06      A      
ATOM    473  OD1 ASN    64      -7.556  -5.419  -3.728  1.00 16.73      A      
ATOM    474  ND2 ASN    64       1.788   3.534  -0.199  1.00 17.24      A      
ATOM    475 HD21 ASN    64       0.135   6.531  22.518  1.00  0.00      A      
ATOM    476 HD22 ASN    64      13.460  -4.398  18.973  1.00  0.00      A      
ATOM    477  C   ASN    64      -1.082  -2.982   1.667  1.00 14.00      A      
ATOM    478  O   ASN    64      -2.754  -0.886  -6.431  1.00 14.09      A      
ATOM    479  N   PRO    65       4.584  -2.091  -1.552  1.00 14.59      A      
ATOM    480  CD  PRO    65       4.948   3.600   7.148  1.00 13.15      A      
ATOM    481  HD2 PRO    65      26.814  29.609  -4.120  1.00  0.00      A      
ATOM    482  HD3 PRO    65       0.691  -8.756  10.174  1.00  0.00      A      
ATOM    483  CG  PRO    65      -0.161   2.712   6.736  1.00 12.89      A      
ATOM    484  HG2 PRO    65       3.856   4.867  -3.255  1.00  0.00      A      
ATOM    485  HG3 PRO    65      -8.904  -3.386   5.548  1.00  0.00      A      
ATOM    486  CB  PRO    65       8.439   6.617  -0.911  1.00 13.38      A      
ATOM    487  HB2 PRO    65     -11.339  -4.744   0.172  1.00  0.00      A      
ATOM    488  HB3 PRO    65     -18.495 -13.534   2.951  1.00  0.00      A      
ATOM    489  CA  PRO    65       4.684   1.432   6.947  1.00 14.14      A      
ATOM    490  HA  PRO    65      30.038 -12.087  12.093  1.00  0.00      A      
ATOM    491  C   PRO    65      -2.674   0.995   4.579  1.00 16.98      A      
ATOM    492  O   PRO    65       1.029   3.503  -1.550  1.00 18.05      A      
ATOM    493  N   THR    66      -4.435   0.532   5.668  1.00 16.01      A      
ATOM    494  H   THR    66       6.613   4.570 -20.602  1.00  0.00      A      
ATOM    495  CA  THR    66      -1.123   0.838   0.089  1.00 15.68      A      
ATOM    496  HA  THR    66      -3.736  -5.418  -8.430  1.00  0.00      A      
ATOM    497  CB  THR    66       2.305  -6.748   3.374  1.00 17.56      A      
ATOM    498  HB  THR    66       6.974  -5.528  -6.285  1.00  0.00      A      
ATOM    499  CG2 THR    66       5.841  -2.235  -4.845  1.00 13.34      A      
ATOM    500 HG21 THR    66      -5.101  -5.365  -1.058  1.00  0.00      A      
ATOM    501 HG22 THR    66       1.895  -6.244  -1.291  1.00  0.00      A      
ATOM    502 HG23 THR    66      29.427 -11.705   7.623  1.00  0.00      A      
ATOM    503  OG1 THR    66       7.270   4.293  -3.963  1.00 22.63      A      
ATOM    504  HG1 THR    66      18.084  25.762  26.220  1.00  0.00      A      
ATOM    505  C   THR    66       1.527  -3.744   9.741  1.00 14.53      A      
ATOM    506  O   THR    66       0.103   3.252   0.470  1.00 15.42      A      
ATOM    507  N   LEU    67       0.392  -3.643   8.699  1.00 25.46      A      
ATOM    508  H   LEU    67      -0.731 -12.158  25.109  1.00  0.00      A      
ATOM    509  CA  LEU    67      -1.058  -3.809   4.492  1.00 26.21      A      
ATOM    510  HA  LEU    67     -13.826  11.362  -5.342  1.00  0.00      A      
ATOM    511  CB  LEU    67       1.817  -9.080  -8.107  1.00 27.48      A      
ATOM    512  HB2 LEU    67       5.094 -12.973   1.698  1.00  0.00      A      
ATOM    513  HB3 LEU    67      -3.391   1.113 -10.412  1.00  0.00      A      
ATOM    514  CG  LEU    67       1.730  -3.096   6.857  1.00 28.54      A      
ATOM    515  HG  LEU    67      -3.174  -7.974  -5.301  1.00  0.00      A      
ATOM    516  CD1 LEU    67      -2.534  -4.631  -3.498  1.00 29.33      A      
ATOM    517 HD11 LEU    67       4.643 -16.076  -3.298  1.00  0.00      A      
ATOM    518 HD12 LEU    67       4.437   0.402   3.084  1.00  0.00      A      
ATOM    519 HD13 LEU    67      -6.872 -25.847  -3.745  1.00  0.00      A      
ATOM    520  CD2 LEU    67       6.501   0.543   1.874  1.00 28.96      A      
ATOM    521 HD21 LEU    67      -7.535  10.436 -14.292  1.00  0.00      A      
ATOM    522 HD22 LEU    67      17.416  -4.546   0.431  1.00  0.00      A      
ATOM    523 HD23 LEU    67      11.688   1.836  -9.208  1.00  0.00      A      
ATOM    524  C   LEU    67       5.450   0.855   4.298  1.00 25.90      A      
ATOM    525  O   LEU    67       1.783  -0.794   4.206  1.00 25.15      A      
ATOM    526  N   ASN    68       3.140   2.639  -8.661  1.00 26.35      A      
ATOM    527  H   ASN    68      41.059 -41.726  17.910  1.00  0.00      A      
ATOM    528  CA  ASN    68       3.420  -1.333  -0.031  1.00 26.54      A      
ATOM    529  HA  ASN    68      -9.376  -0.806   2.072  1.00  0.00      A      
ATOM    530  CB  ASN    68       0.438  -3.911  -3.593  1.00 27.76      A      
ATOM    531  HB2 ASN    68      11.723  -0.903   8.461  1.00  0.00      A      
ATOM    532  HB3 ASN    68       5.771  56.533 -11.686  1.00  0.00      A      
ATOM    533  CG  ASN    68      -1.820   8.482 -10.380  1.00 29.49      A      
ATOM    534  OD1 ASN    68       3.063   1.289  -3.160  1.00 31.29      A      
ATOM    535  ND2 ASN    68      -2.649   2.360  -2.104  1.00 30.29      A      
ATOM    536 HD21 ASN    68      27.914  11.889   6.181  1.00  0.00      A      
ATOM    537 HD22 ASN    68       0.969  10.383  -6.366  1.00  0.00      A      
ATOM    538  C   ASN    68      -5.598   0.401   6.513  1.00 25.93      A      
ATOM    539  O   ASN    68      -4.201   1.422  -1.733  1.00 25.94      A      
ATOM    540  N   LEU    69      -3.614  -2.178   2.993  1.00 25.01      A      
ATOM    541  H   LEU    69      10.747 -15.512   0.015  1.00  0.00      A      
ATOM    542  CA  LEU    69      -3.992  -7.201  -2.667  1.00 23.77      A      
ATOM    543  HA  LEU    69       6.844 -23.410  -5.773  1.00  0.00      A      
ATOM    544  CB  LEU    69      -1.931  -1.809  -0.089  1.00 23.86      A      
ATOM    545  HB2 LEU    69      -5.619 -28.886   3.284  1.00  0.00      A      
ATOM    546  HB3 LEU    69      10.624  -2.520   7.915  1.00  0.00      A      
ATOM    547  CG  LEU    69       1.667   5.236  -0.955  1.00 23.75      A      
ATOM    548  HG  LEU    69     -15.200  11.330  -8.642  1.00  0.00      A      
ATOM    549  CD1 LEU    69      -5.702  -6.807  -1.646  1.00 24.01      A      
ATOM    550 HD11 LEU    69      -5.116  -2.843 -22.888  1.00  0.00      A      
ATOM    551 HD12 LEU    69      -2.767  -2.004   3.601  1.00  0.00      A      
ATOM    552 HD13 LEU    69      -9.432  -6.190   1.100  1.00  0.00      A      
ATOM    553  CD2 LEU    69       9.566 -11.066  -6.065  1.00 23.67      A      
ATOM    554 HD21 LEU    69       9.706 -21.483  -5.216  1.00  0.00      A      
ATOM    555 HD22 LEU    69      -9.927   1.138  -1.828  1.00  0.00      A      
ATOM    556 HD23 LEU    69       4.767 -30.930  -2.465  1.00  0.00      A      
ATOM    557  C   LEU    69      -2.382  -1.868  -8.918  1.00 23.82      A      
ATOM    558  O   LEU    69       2.653   6.135   1.638  1.00 23.69      A      
ATOM    559  N   LEU    70       3.841  -6.085   2.074  1.00 23.45      A      
ATOM    560  H   LEU    70       3.002  10.882 -12.239  1.00  0.00      A      
ATOM    561  CA  LEU    70      -4.341  -3.310  -1.008  1.00 23.30      A      
ATOM    562  HA  LEU    70      -3.362  17.097 -25.677  1.00  0.00      A      
ATOM    563  CB  LEU    70      -0.390  -1.960  -3.789  1.00 22.42      A      
ATOM    564  HB2 LEU    70       4.038 -19.530  13.273  1.00  0.00      A      
ATOM    565  HB3 LEU    70      38.214 -14.169  19.822  1.00  0.00      A      
ATOM    566  CG  LEU    70      -3.142  -5.930  -1.115  1.00 22.44      A      
ATOM    567  HG  LEU    70      -5.315  -4.382  -3.521  1.00  0.00      A      
ATOM    568  CD1 LEU    70       0.084   1.176  -0.602  1.00 21.39      A      
ATOM    569 HD11 LEU    70       2.474   7.548  -0.747  1.00  0.00      A      
ATOM    570 HD12 LEU    70     -26.249   0.059 -16.632  1.00  0.00      A      
ATOM    571 HD13 LEU    70      11.837 -17.974  18.592  1.00  0.00      A      
ATOM    572  CD2 LEU    70       0.988  -1.267   2.036  1.00 22.07      A      
ATOM    573 HD21 LEU    70      24.111  11.679 -11.767  1.00  0.00      A      
ATOM    574 HD22 LEU    70       7.137 -12.306 -19.233  1.00  0.00      A      
ATOM    575 HD23 LEU    70       4.019 -10.707   7.962  1.00  0.00      A      
ATOM    576  C   LEU    70       2.123   3.026   0.096  1.00 23.48      A      
ATOM    577  O   LEU    70      -2.333   2.284  -5.163  1.00 23.04      A      
ATOM    578  N   GLU    71     -12.026  -5.010   3.869  1.00 24.26      A      
ATOM    579  H   GLU    71       3.735 -25.642 -14.866  1.00  0.00      A      
ATOM    580  CA  GLU    71      -1.105   1.108  -0.330  1.00 24.85      A      
ATOM    581  HA  GLU    71     -25.143  14.983  17.929  1.00  0.00      A      
ATOM    582  CB  GLU    71       0.512  -2.038   2.590  1.00 25.24      A      
ATOM    583  HB2 GLU    71      -6.421  19.622 -14.233  1.00  0.00      A      
ATOM    584  HB3 GLU    71       8.794  -8.112 -10.420  1.00  0.00      A      
ATOM    585  CG  GLU    71       5.154   0.618  -4.045  1.00 26.12      A      
ATOM    586  HG2 GLU    71      18.940   7.015  -3.947  1.00  0.00      A      
ATOM    587  HG3 GLU    71      17.415  -4.375  10.371  1.00  0.00      A      
ATOM    588  CD  GLU    71       1.045   0.038  -2.653  1.00 27.53      A      
ATOM    589  OE1 GLU    71       3.323  -3.984  -5.612  1.00 29.20      A      
ATOM    590  OE2 GLU    71      -0.326   1.407  -2.208  1.00 27.65      A      
ATOM    591  C   GLU    71       7.395   0.746   2.228  1.00 24.94      A      
ATOM    592  O   GLU    71      -2.719   2.793  -9.038  1.00 25.07      A      
ATOM    593  N   ALA    72       3.879  -1.513  -5.361  1.00 24.96      A      
ATOM    594  H   ALA    72       6.435  -3.810  -6.882  1.00  0.00      A      
ATOM    595  CA  ALA    72       0.553  -2.249  -2.753  1.00 25.51      A      
ATOM    596  HA  ALA    72     -29.857  12.146 -18.521  1.00  0.00      A      
ATOM    597  CB  ALA    72       0.275  -0.468   1.811  1.00 24.18      A      
ATOM    598  HB1 ALA    72      -1.526 -11.798  14.540  1.00  0.00      A      
ATOM    599  HB2 ALA    72       5.305  -8.279  15.039  1.00  0.00      A      
ATOM    600  HB3 ALA    72       4.860 -22.439  -6.093  1.00  0.00      A      
ATOM    601  C   ALA    72      -3.255   1.223   4.059  1.00 25.59      A      
ATOM    602  O   ALA    72      -2.907  -1.545  -0.377  1.00 25.49      A      
ATOM    603  N   ARG    73       5.406   1.793  -0.754  1.00 25.77      A      
ATOM    604  H   ARG    73      -8.465  22.213  -0.911  1.00  0.00      A      
ATOM    605  CA  ARG    73       1.805   5.614  -3.294  1.00 26.09      A      
ATOM    606  HA  ARG    73      -9.266  -6.809   3.520  1.00  0.00      A      
ATOM    607  CB  ARG    73       4.021   0.690   1.391  1.00 26.64      A      
ATOM    608  HB2 ARG    73      -2.192   3.211   6.877  1.00  0.00      A      
ATOM    609  HB3 ARG    73      -6.058   4.092 -14.032  1.00  0.00      A      
ATOM    610  CG  ARG    73      -1.518  -4.103  -0.455  1.00 26.81      A      
ATOM    611  HG2 ARG    73     -31.902 -17.751  20.534  1.00  0.00      A      
ATOM    612  HG3 ARG    73      -6.821  -9.453 -12.333  1.00  0.00      A      
ATOM    613  CD  ARG    73       0.399   3.848   4.111  1.00 26.65      A      
ATOM    614  HD2 ARG    73     -11.133   5.583 -16.853  1.00  0.00      A      
ATOM    615  HD3 ARG    73       5.277 -33.070  -8.175  1.00  0.00      A      
ATOM    616  NE  ARG    73       1.019  -6.197   1.515  1.00 25.98      A      
ATOM    617  HE  ARG    73      -1.895  17.980  -3.821  1.00  0.00      A      
ATOM    618  CZ  ARG    73      -5.393  -0.904  -2.246  1.00 26.06      A      
ATOM    619  NH1 ARG    73       5.192   2.147  -1.361  1.00 24.99      A      
ATOM    620 HH11 ARG    73      32.114   2.821  14.843  1.00  0.00      A      
ATOM    621 HH12 ARG    73       5.290  -0.456   5.065  1.00  0.00      A      
ATOM    622  NH2 ARG    73      -1.906   0.664  -0.511  1.00 23.93      A      
ATOM    623 HH21 ARG    73      13.071   6.689  -5.570  1.00  0.00      A      
ATOM    624 HH22 ARG    73      -7.693 -19.031   0.605  1.00  0.00      A      
ATOM    625  C   ARG    73      -2.682  -1.154   4.568  1.00 26.31      A      
ATOM    626  O   ARG    73      -5.614   2.705  -8.261  1.00 26.14      A      
ATOM    627  N   MET    74       1.580  -5.090 -11.636  1.00 26.05      A      
ATOM    628  H   MET    74      -2.793 -12.445   2.497  1.00  0.00      A      
ATOM    629  CA  MET    74      -8.945   4.499  -1.546  1.00 26.57      A      
ATOM    630  HA  MET    74      -6.578 -18.674   5.142  1.00  0.00      A      
ATOM    631  CB  MET    74      -2.946   3.090   7.126  1.00 26.86      A      
ATOM    632  HB2 MET    74      10.153  -2.114 -15.157  1.00  0.00      A      
ATOM    633  HB3 MET    74      -9.304  43.809   2.742  1.00  0.00      A      
ATOM    634  CG  MET    74      -1.427   7.901   6.978  1.00 27.25      A      
ATOM    635  HG2 MET    74      -4.689   1.252   3.364  1.00  0.00      A      
ATOM    636  HG3 MET    74      -3.133  10.015 -25.598  1.00  0.00      A      
ATOM    637  SD  MET    74       4.195  -3.144  -3.480  1.00 29.45      A      
ATOM    638  CE  MET    74      -7.104   5.630  -5.398  1.00 27.75      A      
ATOM    639  HE1 MET    74      26.914  18.210 -10.785  1.00  0.00      A      
ATOM    640  HE2 MET    74      -4.144   4.061 -14.532  1.00  0.00      A      
ATOM    641  HE3 MET    74      -3.734  -9.496  -6.808  1.00  0.00      A      
ATOM    642  C   MET    74       1.726   2.752   0.460  1.00 26.61      A      
ATOM    643  O   MET    74       3.724   0.502   1.959  1.00 26.51      A      
ATOM    644  N   ALA    75       4.358  -4.051  -2.192  1.00 27.12      A      
ATOM    645  H   ALA    75      26.232 -23.580  -1.503  1.00  0.00      A      
ATOM    646  CA  ALA    75       5.332   6.312  -3.095  1.00 27.49      A      
ATOM    647  HA  ALA    75      -6.926   5.219  -6.262  1.00  0.00      A      
ATOM    648  CB  ALA    75      -3.624  -3.887  -3.616  1.00 26.67      A      
ATOM    649  HB1 ALA    75      -7.771  -0.508  -1.803  1.00  0.00      A      
ATOM    650  HB2 ALA    75       8.898 -10.991   3.235  1.00  0.00      A      
ATOM    651  HB3 ALA    75       3.551   6.533  12.750  1.00  0.00      A      
ATOM    652  C   ALA    75       2.377   6.690  -0.970  1.00 27.92      A      
ATOM    653  O   ALA    75       4.750   3.610   1.048  1.00 27.94      A      
ATOM    654  N   SER    76       5.566  -4.648   1.802  1.00 28.50      A      
ATOM    655  H   SER    76       4.695   2.079  -7.055  1.00  0.00      A      
ATOM    656  CA  SER    76      -7.115   6.888  -2.336  1.00 29.07      A      
ATOM    657  HA  SER    76       5.777 -10.103   0.334  1.00  0.00      A      
ATOM    658  CB  SER    76       1.631  -0.046   9.685  1.00 29.23      A      
ATOM    659  HB2 SER    76      -9.580  -3.760  13.786  1.00  0.00      A      
ATOM    660  HB3 SER    76      -8.524  19.146  13.190  1.00  0.00      A      
ATOM    661  OG  SER    76       3.634  -0.782   5.213  1.00 29.10      A      
ATOM    662  HG  SER    76      25.192  16.896  12.716  1.00  0.00      A      
ATOM    663  C   SER    76       0.112   1.136  -8.728  1.00 29.80      A      
ATOM    664  O   SER    76       4.538  -1.893   0.713  1.00 30.08      A      
ATOM    665  N   LEU    77      -3.280   0.336   7.624  1.00 29.43      A      
ATOM    666  H   LEU    77       2.832  -0.321  -1.351  1.00  0.00      A      
ATOM    667  CA  LEU    77      -1.707  -2.405   1.702  1.00 30.06      A      
ATOM    668  HA  LEU    77      -3.814 -13.425  -9.146  1.00  0.00      A      
ATOM    669  CB  LEU    77       0.245   7.645  -6.122  1.00 29.70      A      
ATOM    670  HB2 LEU    77      -1.278  17.709   2.668  1.00  0.00      A      
ATOM    671  HB3 LEU    77      -5.547  -9.684  -7.054  1.00  0.00      A      
ATOM    672  CG  LEU    77       0.188  -6.215  -6.212  1.00 29.55      A      
ATOM    673  HG  LEU    77       8.329   0.328  10.969  1.00  0.00      A      
ATOM    674  CD1 LEU    77      10.167  -5.998   4.732  1.00 28.97      A      
ATOM    675 HD11 LEU    77      -1.657 -10.081  39.011  1.00  0.00      A      
ATOM    676 HD12 LEU    77     -10.216 -12.212 -19.287  1.00  0.00      A      
ATOM    677 HD13 LEU    77      24.856  23.359   0.025  1.00  0.00      A      
ATOM    678  CD2 LEU    77       2.642   1.040  -6.857  1.00 29.31      A      
ATOM    679 HD21 LEU    77       8.820  -1.365  -3.197  1.00  0.00      A      
ATOM    680 HD22 LEU    77       2.773   2.103 -13.272  1.00  0.00      A      
ATOM    681 HD23 LEU    77     -27.885 -10.995   3.875  1.00  0.00      A      
ATOM    682  C   LEU    77       8.513   5.341  -6.252  1.00 30.76      A      
ATOM    683  O   LEU    77       2.069   1.981  -1.363  1.00 30.16      A      
ATOM    684  N   GLU    78       4.556  -2.056  -4.487  1.00 31.25      A      
ATOM    685  H   GLU    78       3.222  -1.660 -10.321  1.00  0.00      A      
ATOM    686  CA  GLU    78      -2.640   9.437   4.314  1.00 32.03      A      
ATOM    687  HA  GLU    78      -2.475  19.229  13.436  1.00  0.00      A      
ATOM    688  CB  GLU    78       3.482  -3.089  -1.750  1.00 32.50      A      
ATOM    689  HB2 GLU    78     -22.907  10.136 -31.804  1.00  0.00      A      
ATOM    690  HB3 GLU    78      -2.636   2.583  -6.035  1.00  0.00      A      
ATOM    691  CG  GLU    78       1.047  -2.142   2.683  1.00 34.88      A      
ATOM    692  HG2 GLU    78      -4.643 -18.263  22.169  1.00  0.00      A      
ATOM    693  HG3 GLU    78       6.415  -4.633   9.221  1.00  0.00      A      
ATOM    694  CD  GLU    78       4.400   6.823  -1.256  1.00 34.79      A      
ATOM    695  OE1 GLU    78      -0.256   2.503   2.176  1.00 35.40      A      
ATOM    696  OE2 GLU    78       4.282  -1.098  -3.113  1.00 35.11      A      
ATOM    697  C   GLU    78      -3.246   9.809  -5.683  1.00 31.90      A      
ATOM    698  O   GLU    78      -1.020   2.182  -0.793  1.00 32.19      A      
ATOM    699  N   GLY    79      -1.383  -1.280  -4.332  1.00 31.80      A      
ATOM    700  H   GLY    79      -1.558   1.719 -10.500  1.00  0.00      A      
ATOM    701  CA  GLY    79       9.214  -5.805  -4.625  1.00 32.04      A      
ATOM    702  HA2 GLY    79      -6.485   7.405   5.736  1.00  0.00      A      
ATOM    703  HA3 GLY    79       0.078 -15.844 -26.630  1.00  0.00      A      
ATOM    704  C   GLY    79       6.017  -4.729  11.292  1.00 32.44      A      
ATOM    705  O   GLY    79      -2.043  -1.101   8.596  1.00 32.36      A      
ATOM    706  N   GLY    80       4.591   2.255   0.682  1.00 32.10      A      
ATOM    707  H   GLY    80      11.097  18.454  -1.619  1.00  0.00      A      
ATOM    708  CA  GLY    80      -3.347  -0.306   3.491  1.00 31.60      A      
ATOM    709  HA2 GLY    80       2.384  10.986   2.610  1.00  0.00      A      
ATOM    710  HA3 GLY    80      16.066  23.494 -30.580  1.00  0.00      A      
ATOM    711  C   GLY    80      -5.371  -6.263   1.390  1.00 31.71      A      
ATOM    712  O   GLY    80       2.864  -2.055   0.944  1.00 32.20      A      
ATOM    713  N   GLU    81      -4.016   0.168  -4.428  1.00 31.72      A      
ATOM    714  H   GLU    81      16.236  11.422   9.285  1.00  0.00      A      
ATOM    715  CA  GLU    81      -0.373  -3.687   3.454  1.00 31.83      A      
ATOM    716  HA  GLU    81       4.607 -10.493 -24.209  1.00  0.00      A      
ATOM    717  CB  GLU    81      -0.856   1.066   4.691  1.00 33.28      A      
ATOM    718  HB2 GLU    81      -9.777  -0.882  10.227  1.00  0.00      A      
ATOM    719  HB3 GLU    81       3.660 -10.157   2.690  1.00  0.00      A      
ATOM    720  CG  GLU    81      -5.062   1.141  -6.130  1.00 34.94      A      
ATOM    721  HG2 GLU    81      -4.253   4.539  16.199  1.00  0.00      A      
ATOM    722  HG3 GLU    81      -6.717  -6.007  -3.745  1.00  0.00      A      
ATOM    723  CD  GLU    81      -6.882  -6.078  -9.384  1.00 36.14      A      
ATOM    724  OE1 GLU    81       2.008   1.176   8.879  1.00 37.50      A      
ATOM    725  OE2 GLU    81      -2.685   1.215   5.360  1.00 35.28      A      
ATOM    726  C   GLU    81      -3.931  -0.450   6.861  1.00 31.38      A      
ATOM    727  O   GLU    81       3.564   5.626   2.242  1.00 30.78      A      
ATOM    728  N   ALA    82      -6.470   4.983   2.047  1.00 30.34      A      
ATOM    729  H   ALA    82      17.039   3.235  17.358  1.00  0.00      A      
ATOM    730  CA  ALA    82      -1.309  -3.695   2.402  1.00 29.77      A      
ATOM    731  HA  ALA    82     -15.673  -4.251 -12.084  1.00  0.00      A      
ATOM    732  CB  ALA    82      -0.659   3.718   0.437  1.00 29.54      A      
ATOM    733  HB1 ALA    82       8.286  13.469   3.547  1.00  0.00      A      
ATOM    734  HB2 ALA    82      -5.358  -2.920  13.332  1.00  0.00      A      
ATOM    735  HB3 ALA    82     -24.742  -8.529  11.495  1.00  0.00      A      
ATOM    736  C   ALA    82       1.681   3.118   4.614  1.00 28.96      A      
ATOM    737  O   ALA    82       0.783  -1.907  -0.682  1.00 28.82      A      
ATOM    738  N   GLY    83      -0.365   6.604 -10.572  1.00 28.95      A      
ATOM    739  H   GLY    83     -11.325   8.724 -27.056  1.00  0.00      A      
ATOM    740  CA  GLY    83      -2.209  -1.577  -2.049  1.00 27.76      A      
ATOM    741  HA2 GLY    83     -11.836   0.937 -16.984  1.00  0.00      A      
ATOM    742  HA3 GLY    83      -5.093  -1.314  -9.477  1.00  0.00      A      
ATOM    743  C   GLY    83      -4.439   3.490   0.603  1.00 27.69      A      
ATOM    744  O   GLY    83       1.262   0.888   4.037  1.00 27.08      A      
ATOM    745  N   LEU    84      -3.917  -7.652  -9.008  1.00 26.82      A      
ATOM    746  H   LEU    84       1.623  -3.578  23.298  1.00  0.00      A      
ATOM    747  CA  LEU    84      -3.736  -3.671  -4.043  1.00 26.51      A      
ATOM    748  HA  LEU    84     -14.452   2.469   5.057  1.00  0.00      A      
ATOM    749  CB  LEU    84       7.026  -3.056  -1.703  1.00 26.12      A      
ATOM    750  HB2 LEU    84      -6.418   5.395   9.591  1.00  0.00      A      
ATOM    751  HB3 LEU    84     -11.943 -22.338  -7.481  1.00  0.00      A      
ATOM    752  CG  LEU    84       0.974   6.074  -4.926  1.00 26.37      A      
ATOM    753  HG  LEU    84      -9.087  20.745  -6.106  1.00  0.00      A      
ATOM    754  CD1 LEU    84      -0.417   3.839  -0.593  1.00 26.62      A      
ATOM    755 HD11 LEU    84       0.291  -6.826  -0.111  1.00  0.00      A      
ATOM    756 HD12 LEU    84      -2.662  13.064  -0.252  1.00  0.00      A      
ATOM    757 HD13 LEU    84      -6.929   5.655 -15.276  1.00  0.00      A      
ATOM    758  CD2 LEU    84      -4.733   4.391   4.529  1.00 26.15      A      
ATOM    759 HD21 LEU    84      -0.066  -7.155   0.304  1.00  0.00      A      
ATOM    760 HD22 LEU    84      21.331 -13.308 -12.784  1.00  0.00      A      
ATOM    761 HD23 LEU    84      -8.731   4.224   3.408  1.00  0.00      A      
ATOM    762  C   LEU    84      11.627   1.506   2.875  1.00 26.03      A      
ATOM    763  O   LEU    84       4.677   3.708   6.704  1.00 25.62      A      
ATOM    764  N   ALA    85       0.801   2.693   4.750  1.00 25.63      A      
ATOM    765  H   ALA    85     -10.738   0.715  -6.694  1.00  0.00      A      
ATOM    766  CA  ALA    85      -2.459   6.118  -1.604  1.00 25.77      A      
ATOM    767  HA  ALA    85       3.196  -9.491 -26.838  1.00  0.00      A      
ATOM    768  CB  ALA    85      10.068   1.671  -2.142  1.00 24.80      A      
ATOM    769  HB1 ALA    85      13.453   3.757  -1.145  1.00  0.00      A      
ATOM    770  HB2 ALA    85      35.379 -36.591  24.170  1.00  0.00      A      
ATOM    771  HB3 ALA    85       7.239 -15.084 -10.901  1.00  0.00      A      
ATOM    772  C   ALA    85       2.755  -3.720   1.686  1.00 25.10      A      
ATOM    773  O   ALA    85      -1.113   1.327   1.317  1.00 25.62      A      
ATOM    774  N   LEU    86      -3.075   0.938  -0.020  1.00 24.94      A      
ATOM    775  H   LEU    86       2.682   9.885  26.351  1.00  0.00      A      
ATOM    776  CA  LEU    86      -2.433  -1.831  -1.729  1.00 24.73      A      
ATOM    777  HA  LEU    86       3.383  -8.294  23.790  1.00  0.00      A      
ATOM    778  CB  LEU    86      -6.453  -6.757  -1.038  1.00 24.80      A      
ATOM    779  HB2 LEU    86       9.128  15.650  -5.380  1.00  0.00      A      
ATOM    780  HB3 LEU    86      -4.337 -11.415  -2.580  1.00  0.00      A      
ATOM    781  CG  LEU    86      -5.590  -8.486   9.674  1.00 25.27      A      
ATOM    782  HG  LEU    86      12.783 -22.159   1.002  1.00  0.00      A      
ATOM    783  CD1 LEU    86     -10.878  -2.625   3.290  1.00 24.96      A      
ATOM    784 HD11 LEU    86     -16.339  -2.664  -4.734  1.00  0.00      A      
ATOM    785 HD12 LEU    86      -4.680   4.199 -10.686  1.00  0.00      A      
ATOM    786 HD13 LEU    86      -5.860   3.759   4.324  1.00  0.00      A      
ATOM    787  CD2 LEU    86      -3.094  -1.259  -8.798  1.00 25.99      A      
ATOM    788 HD21 LEU    86      -1.690  -5.403 -10.652  1.00  0.00      A      
ATOM    789 HD22 LEU    86      11.623  -8.656   7.793  1.00  0.00      A      
ATOM    790 HD23 LEU    86       2.339   2.129  -5.601  1.00  0.00      A      
ATOM    791  C   LEU    86       1.277   0.471   1.186  1.00 24.64      A      
ATOM    792  O   LEU    86      -3.564  -0.445  -6.942  1.00 23.97      A      
ATOM    793  N   ALA    87     -10.481   7.024   3.230  1.00 24.07      A      
ATOM    794  H   ALA    87     -17.886   2.487  -5.880  1.00  0.00      A      
ATOM    795  CA  ALA    87      -4.160  -0.429  -4.248  1.00 24.63      A      
ATOM    796  HA  ALA    87      21.266  -0.852  11.911  1.00  0.00      A      
ATOM    797  CB  ALA    87      -1.206  -0.953   0.862  1.00 24.71      A      
ATOM    798  HB1 ALA    87     -14.516  27.374  -6.562  1.00  0.00      A      
ATOM    799  HB2 ALA    87     -12.880   1.206   0.681  1.00  0.00      A      
ATOM    800  HB3 ALA    87     -25.595  16.406 -37.983  1.00  0.00      A      
ATOM    801  C   ALA    87       4.062  -7.839   0.076  1.00 25.04      A      
ATOM    802  O   ALA    87      -0.089  -0.729   5.205  1.00 24.64      A      
ATOM    803  N   SER    88       1.289   6.695  -0.835  1.00 24.32      A      
ATOM    804  H   SER    88     -20.252   0.195  -6.516  1.00  0.00      A      
ATOM    805  CA  SER    88       1.655   1.951   0.812  1.00 24.58      A      
ATOM    806  HA  SER    88       9.726  17.577  -1.837  1.00  0.00      A      
ATOM    807  CB  SER    88       3.583  -2.496   1.589  1.00 24.92      A      
ATOM    808  HB2 SER    88      15.187   2.421  -9.222  1.00  0.00      A      
ATOM    809  HB3 SER    88      16.654 -13.573  11.861  1.00  0.00      A      
ATOM    810  OG  SER    88      -0.252   1.680  -0.177  1.00 25.54      A      
ATOM    811  HG  SER    88      13.098 -15.450  -9.443  1.00  0.00      A      
ATOM    812  C   SER    88       1.363  -3.204  -1.876  1.00 24.95      A      
ATOM    813  O   SER    88       7.117  -8.921  -2.799  1.00 24.91      A      
ATOM    814  N   GLY    89       8.296   2.075   0.119  1.00 24.86      A      
ATOM    815  H   GLY    89     -24.237 -18.693 -12.900  1.00  0.00      A      
ATOM    816  CA  GLY    89      -0.045  -1.496   2.497  1.00 25.57      A      
ATOM    817  HA2 GLY    89       3.608  21.929  25.970  1.00  0.00      A      
ATOM    818  HA3 GLY    89      16.501   0.093  -1.362  1.00  0.00      A      
ATOM    819  C   GLY    89      -1.140   8.242  -0.304  1.00 26.61      A      
ATOM    820  O   GLY    89       1.614  -3.668  -3.792  1.00 25.99      A      
ATOM    821  N   MET    90       0.071  -0.386   1.433  1.00 26.62      A      
ATOM    822  H   MET    90      35.667   3.552   1.780  1.00  0.00      A      
ATOM    823  CA  MET    90     -13.381   6.597  -1.019  1.00 27.91      A      
ATOM    824  HA  MET    90      -7.553   4.824  -2.679  1.00  0.00      A      
ATOM    825  CB  MET    90      -6.835   1.326   7.192  1.00 28.72      A      
ATOM    826  HB2 MET    90     -11.978  -1.769  -9.033  1.00  0.00      A      
ATOM    827  HB3 MET    90      21.574  -2.275   0.550  1.00  0.00      A      
ATOM    828  CG  MET    90      -0.797   4.730 -10.423  1.00 30.95      A      
ATOM    829  HG2 MET    90      11.002  20.774 -11.260  1.00  0.00      A      
ATOM    830  HG3 MET    90      10.911  27.321  -1.628  1.00  0.00      A      
ATOM    831  SD  MET    90       2.231  -5.634   0.631  1.00 33.91      A      
ATOM    832  CE  MET    90       1.111  -0.209  -9.155  1.00 31.61      A      
ATOM    833  HE1 MET    90       1.790   9.738   8.810  1.00  0.00      A      
ATOM    834  HE2 MET    90      -7.420  28.702  -1.395  1.00  0.00      A      
ATOM    835  HE3 MET    90      -6.922  -2.245  -6.141  1.00  0.00      A      
ATOM    836  C   MET    90       5.859  -2.980   4.126  1.00 27.53      A      
ATOM    837  O   MET    90      -2.234   1.415  -2.043  1.00 27.82      A      
ATOM    838  N   GLY    91      -6.761  -0.899  -0.510  1.00 27.11      A      
ATOM    839  H   GLY    91      -5.930   0.332  -0.586  1.00  0.00      A      
ATOM    840  CA  GLY    91     -11.485  -2.159   2.361  1.00 27.03      A      
ATOM    841  HA2 GLY    91     -16.360  -0.791  -1.897  1.00  0.00      A      
ATOM    842  HA3 GLY    91     -17.268 -17.875  -3.627  1.00  0.00      A      
ATOM    843  C   GLY    91      -8.098   4.473  -9.124  1.00 26.88      A      
ATOM    844  O   GLY    91      -1.252   0.423   1.896  1.00 26.94      A      
ATOM    845  N   ALA    92       1.515  -3.429   3.920  1.00 26.84      A      
ATOM    846  H   ALA    92      -5.553 -13.037   0.585  1.00  0.00      A      
ATOM    847  CA  ALA    92       3.404   0.613   1.435  1.00 26.77      A      
ATOM    848  HA  ALA    92      -2.780 -11.913 -14.057  1.00  0.00      A      
ATOM    849  CB  ALA    92      -4.107   1.438   2.298  1.00 26.71      A      
ATOM    850  HB1 ALA    92      16.284   3.467  -6.916  1.00  0.00      A      
ATOM    851  HB2 ALA    92     -12.505  -3.541   4.090  1.00  0.00      A      
ATOM    852  HB3 ALA    92      -5.246   1.660   2.129  1.00  0.00      A      
ATOM    853  C   ALA    92      -4.532  -2.600  -2.450  1.00 26.98      A      
ATOM    854  O   ALA    92       1.051   1.704  -9.888  1.00 27.43      A      
ATOM    855  N   ILE    93      -1.128  -5.324  -2.757  1.00 26.57      A      
ATOM    856  H   ILE    93      16.503  30.842  -5.980  1.00  0.00      A      
ATOM    857  CA  ILE    93       0.014  -0.468   2.846  1.00 26.92      A      
ATOM    858  HA  ILE    93       1.701  -2.998   2.002  1.00  0.00      A      
ATOM    859  CB  ILE    93       0.364   2.377  -0.716  1.00 26.75      A      
ATOM    860  HB  ILE    93       0.065  14.135  -5.319  1.00  0.00      A      
ATOM    861  CG2 ILE    93       4.170   3.732  -1.051  1.00 28.04      A      
ATOM    862 HG21 ILE    93      12.326 -12.452   7.447  1.00  0.00      A      
ATOM    863 HG22 ILE    93       1.576 -14.412   4.990  1.00  0.00      A      
ATOM    864 HG23 ILE    93     -14.612   0.782 -16.376  1.00  0.00      A      
ATOM    865  CG1 ILE    93       3.678  -1.133  -0.241  1.00 27.82      A      
ATOM    866 HG12 ILE    93      12.681   0.658  -0.059  1.00  0.00      A      
ATOM    867 HG13 ILE    93      -0.363  14.526  -9.796  1.00  0.00      A      
ATOM    868  CD1 ILE    93      -4.552  -1.202   1.696  1.00 27.07      A      
ATOM    869 HD11 ILE    93      -5.441  -6.941  17.900  1.00  0.00      A      
ATOM    870 HD12 ILE    93       1.685  -0.108   0.170  1.00  0.00      A      
ATOM    871 HD13 ILE    93       5.462  10.212 -12.585  1.00  0.00      A      
ATOM    872  C   ILE    93      -3.595  -3.360  -0.555  1.00 26.89      A      
ATOM    873  O   ILE    93      -3.973  -3.061   6.062  1.00 26.41      A      
ATOM    874  N   THR    94      -2.913  -1.508  -1.070  1.00 26.04      A      
ATOM    875  H   THR    94     -21.902   6.213 -11.628  1.00  0.00      A      
ATOM    876  CA  THR    94      -4.059   6.651   2.638  1.00 25.90      A      
ATOM    877  HA  THR    94      25.018   0.327  25.631  1.00  0.00      A      
ATOM    878  CB  THR    94       3.250   4.981   9.458  1.00 25.62      A      
ATOM    879  HB  THR    94      -1.957 -16.834   3.121  1.00  0.00      A      
ATOM    880  CG2 THR    94      -0.514   1.398 -10.085  1.00 24.69      A      
ATOM    881 HG21 THR    94     -21.266  -5.659  16.062  1.00  0.00      A      
ATOM    882 HG22 THR    94       6.293  -4.259 -14.720  1.00  0.00      A      
ATOM    883 HG23 THR    94       1.559  22.647 -11.402  1.00  0.00      A      
ATOM    884  OG1 THR    94       3.064  -2.110  -2.224  1.00 24.20      A      
ATOM    885  HG1 THR    94       2.710  -9.817  -0.139  1.00  0.00      A      
ATOM    886  C   THR    94       5.721  -3.571  -3.985  1.00 26.25      A      
ATOM    887  O   THR    94       5.027  -0.796  -4.846  1.00 26.35      A      
ATOM    888  N   SER    95       4.939  -1.110  -5.906  1.00 26.34      A      
ATOM    889  H   SER    95       4.949  12.950 -20.767  1.00  0.00      A      
ATOM    890  CA  SER    95      -0.973  -5.962   0.585  1.00 27.20      A      
ATOM    891  HA  SER    95      -2.145  -7.065  25.003  1.00  0.00      A      
ATOM    892  CB  SER    95       2.831   7.753   1.161  1.00 27.10      A      
ATOM    893  HB2 SER    95      33.290   7.656 -13.225  1.00  0.00      A      
ATOM    894  HB3 SER    95       9.146   4.883   2.595  1.00  0.00      A      
ATOM    895  OG  SER    95       0.496   0.921  -2.666  1.00 28.71      A      
ATOM    896  HG  SER    95     -17.127  21.763 -10.669  1.00  0.00      A      
ATOM    897  C   SER    95      -2.535   0.839   0.395  1.00 27.43      A      
ATOM    898  O   SER    95       1.494   4.339   4.583  1.00 27.28      A      
ATOM    899  N   THR    96       8.674  -6.026  -0.501  1.00 27.49      A      
ATOM    900  H   THR    96      11.936  -7.601   1.687  1.00  0.00      A      
ATOM    901  CA  THR    96       2.874   6.193  -0.696  1.00 28.29      A      
ATOM    902  HA  THR    96      -7.602  12.631   2.363  1.00  0.00      A      
ATOM    903  CB  THR    96      -2.053  -3.352   3.858  1.00 27.71      A      
ATOM    904  HB  THR    96      -2.608  -2.151   4.960  1.00  0.00      A      
ATOM    905  CG2 THR    96       1.824  -0.371   2.145  1.00 28.00      A      
ATOM    906 HG21 THR    96       1.326  -3.698   2.432  1.00  0.00      A      
ATOM    907 HG22 THR    96     -25.564  -4.904 -12.438  1.00  0.00      A      
ATOM    908 HG23 THR    96      -7.687   0.190  21.795  1.00  0.00      A      
ATOM    909  OG1 THR    96      -1.383   2.067  -4.530  1.00 26.39      A      
ATOM    910  HG1 THR    96      -2.621  -3.175  -3.798  1.00  0.00      A      
ATOM    911  C   THR    96      -5.328   9.512   1.210  1.00 28.77      A      
ATOM    912  O   THR    96     -10.729   3.660  -6.694  1.00 28.96      A      
ATOM    913  N   LEU    97      -1.970  -0.557  -3.285  1.00 29.27      A      
ATOM    914  H   LEU    97      -3.915 -18.382   2.146  1.00  0.00      A      
ATOM    915  CA  LEU    97       3.845  -2.390  -2.713  1.00 30.40      A      
ATOM    916  HA  LEU    97      -9.103   2.933   0.974  1.00  0.00      A      
ATOM    917  CB  LEU    97       3.840  -0.138   4.282  1.00 30.02      A      
ATOM    918  HB2 LEU    97      -5.819  -3.541  -4.291  1.00  0.00      A      
ATOM    919  HB3 LEU    97      13.430   3.240  -3.833  1.00  0.00      A      
ATOM    920  CG  LEU    97      -1.240   2.326  -1.059  1.00 29.37      A      
ATOM    921  HG  LEU    97     -32.665 -11.194   9.385  1.00  0.00      A      
ATOM    922  CD1 LEU    97       0.333  -5.027  -7.798  1.00 29.47      A      
ATOM    923 HD11 LEU    97      -2.808  14.605 -11.808  1.00  0.00      A      
ATOM    924 HD12 LEU    97     -22.315 -17.036  -0.669  1.00  0.00      A      
ATOM    925 HD13 LEU    97       8.912  13.693 -25.256  1.00  0.00      A      
ATOM    926  CD2 LEU    97      -0.725  -0.794  -5.799  1.00 29.34      A      
ATOM    927 HD21 LEU    97       2.532 -17.920 -19.055  1.00  0.00      A      
ATOM    928 HD22 LEU    97      -0.978   0.165  -9.942  1.00  0.00      A      
ATOM    929 HD23 LEU    97       2.122 -10.369  -2.701  1.00  0.00      A      
ATOM    930  C   LEU    97      -1.361   0.389   9.826  1.00 31.10      A      
ATOM    931  O   LEU    97       0.944  -2.031  -5.856  1.00 31.86      A      
ATOM    932  N   TRP    98      -1.674  -2.771   1.675  1.00 30.98      A      
ATOM    933  H   TRP    98     -14.793   6.981  -6.712  1.00  0.00      A      
ATOM    934  CA  TRP    98       6.311   4.315  -1.523  1.00 31.34      A      
ATOM    935  HA  TRP    98     -17.698  -3.101  10.382  1.00  0.00      A      
ATOM    936  CB  TRP    98      -3.823  -0.863   4.520  1.00 31.32      A      
ATOM    937  HB2 TRP    98      -3.841   2.290   2.726  1.00  0.00      A      
ATOM    938  HB3 TRP    98      -3.915  -0.936   6.668  1.00  0.00      A      
ATOM    939  CG  TRP    98       7.730  -1.316  -5.121  1.00 32.26      A      
ATOM    940  CD1 TRP    98      -6.538   6.306  -2.209  1.00 31.91      A      
ATOM    941  HD1 TRP    98      -6.929   8.815  23.814  1.00  0.00      A      
ATOM    942  NE1 TRP    98      11.220  -0.697  -4.305  1.00 31.81      A      
ATOM    943  HE1 TRP    98       8.351 -11.973   1.164  1.00  0.00      A      
ATOM    944  CE2 TRP    98      -2.189  -4.252   0.720  1.00 32.22      A      
ATOM    945  CZ2 TRP    98       1.303  -4.961  -2.518  1.00 32.24      A      
ATOM    946  HZ2 TRP    98      -9.444 -11.477  -0.505  1.00  0.00      A      
ATOM    947  CH2 TRP    98      -1.980   0.785   0.457  1.00 33.00      A      
ATOM    948  HH2 TRP    98      -8.880  -2.427  -1.852  1.00  0.00      A      
ATOM    949  CZ3 TRP    98      -0.749  -5.666   1.989  1.00 32.40      A      
ATOM    950  HZ3 TRP    98       7.933  -2.586  -1.740  1.00  0.00      A      
ATOM    951  CE3 TRP    98      -3.033  -4.081  -3.828  1.00 32.27      A      
ATOM    952  HE3 TRP    98      20.451   2.771  -3.319  1.00  0.00      A      
ATOM    953  CD2 TRP    98      -2.835  -0.175  -0.876  1.00 32.04      A      
ATOM    954  C   TRP    98       2.123  -0.889  -1.813  1.00 31.00      A      
ATOM    955  O   TRP    98       2.658   6.730   0.341  1.00 30.63      A      
ATOM    956  N   THR    99       0.863   1.933   6.904  1.00 30.91      A      
ATOM    957  H   THR    99       3.781   5.988   6.924  1.00  0.00      A      
ATOM    958  CA  THR    99      -0.906  -6.085  -2.294  1.00 31.33      A      
ATOM    959  HA  THR    99       0.271 -13.766  -2.779  1.00  0.00      A      
ATOM    960  CB  THR    99      -8.756   2.950  -5.278  1.00 31.35      A      
ATOM    961  HB  THR    99     -14.495  29.974   9.696  1.00  0.00      A      
ATOM    962  CG2 THR    99       6.493  -2.630   3.003  1.00 31.32      A      
ATOM    963 HG21 THR    99      -3.289  -8.247  -3.341  1.00  0.00      A      
ATOM    964 HG22 THR    99       3.860   3.885 -19.310  1.00  0.00      A      
ATOM    965 HG23 THR    99      -1.225   5.877  -1.622  1.00  0.00      A      
ATOM    966  OG1 THR    99      -0.127   7.702  -1.449  1.00 31.59      A      
ATOM    967  HG1 THR    99       6.634  -9.346  -1.674  1.00  0.00      A      
ATOM    968  C   THR    99      -9.204  -8.500   2.409  1.00 31.93      A      
ATOM    969  O   THR    99       7.518   2.180   8.143  1.00 32.38      A      
ATOM    970  N   LEU   100      -3.664   7.904  -5.825  1.00 32.40      A      
ATOM    971  H   LEU   100     -19.250   4.767 -15.628  1.00  0.00      A      
ATOM    972  CA  LEU   100       6.190  -0.383  -3.337  1.00 33.41      A      
ATOM    973  HA  LEU   100      -2.417  31.771  15.880  1.00  0.00      A      
ATOM    974  CB  LEU   100      -5.540  -3.268  -3.160  1.00 34.18      A      
ATOM    975  HB2 LEU   100       0.102 -14.712   9.064  1.00  0.00      A      
ATOM    976  HB3 LEU   100       3.010  25.008   0.635  1.00  0.00      A      
ATOM    977  CG  LEU   100      -2.723  -1.893  -5.423  1.00 35.58      A      
ATOM    978  HG  LEU   100     -36.030  14.610  10.851  1.00  0.00      A      
ATOM    979  CD1 LEU   100      -2.909  -1.669  -7.549  1.00 35.88      A      
ATOM    980 HD11 LEU   100     -16.365  -6.650  17.197  1.00  0.00      A      
ATOM    981 HD12 LEU   100       2.021 -17.780 -10.658  1.00  0.00      A      
ATOM    982 HD13 LEU   100      -1.803  -1.823 -15.167  1.00  0.00      A      
ATOM    983  CD2 LEU   100       0.086  -2.180   1.506  1.00 35.31      A      
ATOM    984 HD21 LEU   100      -8.226  -1.491 -12.836  1.00  0.00      A      
ATOM    985 HD22 LEU   100      -5.175   4.338  -8.485  1.00  0.00      A      
ATOM    986 HD23 LEU   100       1.768  -0.411   4.605  1.00  0.00      A      
ATOM    987  C   LEU   100       0.089   1.331  -2.371  1.00 33.19      A      
ATOM    988  O   LEU   100       4.315  -4.409  -2.820  1.00 33.13      A      
ATOM    989  N   LEU   101      -7.954   1.678  -7.273  1.00 33.20      A      
ATOM    990  H   LEU   101      -4.551  -6.404  -1.580  1.00  0.00      A      
ATOM    991  CA  LEU   101       4.994  -0.479   3.736  1.00 32.72      A      
ATOM    992  HA  LEU   101     -25.163   7.549  10.778  1.00  0.00      A      
ATOM    993  CB  LEU   101      -2.690  -0.919   4.642  1.00 31.80      A      
ATOM    994  HB2 LEU   101      -7.193  -4.076   4.388  1.00  0.00      A      
ATOM    995  HB3 LEU   101       2.703 -14.591  16.298  1.00  0.00      A      
ATOM    996  CG  LEU   101       0.489  -3.585  -5.335  1.00 31.92      A      
ATOM    997  HG  LEU   101      15.017  -3.422 -14.318  1.00  0.00      A      
ATOM    998  CD1 LEU   101       0.297  -1.580   2.151  1.00 30.79      A      
ATOM    999 HD11 LEU   101      26.046  -3.354 -17.920  1.00  0.00      A      
ATOM   1000 HD12 LEU   101      -0.132  24.050  -9.240  1.00  0.00      A      
ATOM   1001 HD13 LEU   101      12.358  10.472   7.815  1.00  0.00      A      
ATOM   1002  CD2 LEU   101       4.911  -8.295  -5.379  1.00 31.06      A      
ATOM   1003 HD21 LEU   101      20.611  -8.319   5.125  1.00  0.00      A      
ATOM   1004 HD22 LEU   101     -14.345  -8.668  -0.039  1.00  0.00      A      
ATOM   1005 HD23 LEU   101       4.397  -2.128  -1.405  1.00  0.00      A      
ATOM   1006  C   LEU   101      -0.456  -2.815  -2.217  1.00 33.12      A      
ATOM   1007  O   LEU   101     -12.063   1.250  -4.995  1.00 32.91      A      
ATOM   1008  N   ARG   102       3.852   1.557   2.628  1.00 33.51      A      
ATOM   1009  H   ARG   102       4.672 -11.278  22.099  1.00  0.00      A      
ATOM   1010  CA  ARG   102      -6.856   5.111  -8.866  1.00 33.33      A      
ATOM   1011  HA  ARG   102      -5.472 -13.474   1.930  1.00  0.00      A      
ATOM   1012  CB  ARG   102       8.831   3.550   4.447  1.00 33.23      A      
ATOM   1013  HB2 ARG   102       0.202 -11.828 -19.277  1.00  0.00      A      
ATOM   1014  HB3 ARG   102       7.850  14.065   2.510  1.00  0.00      A      
ATOM   1015  CG  ARG   102      -1.677  -1.872   6.120  1.00 32.55      A      
ATOM   1016  HG2 ARG   102      -1.637 -22.036   4.818  1.00  0.00      A      
ATOM   1017  HG3 ARG   102      -6.023  -8.271   2.644  1.00  0.00      A      
ATOM   1018  CD  ARG   102       2.355  -0.214  -3.336  1.00 32.41      A      
ATOM   1019  HD2 ARG   102       7.876   2.280   0.030  1.00  0.00      A      
ATOM   1020  HD3 ARG   102       4.268   4.680 -16.954  1.00  0.00      A      
ATOM   1021  NE  ARG   102      -5.267  -3.531   5.090  1.00 31.41      A      
ATOM   1022  HE  ARG   102     -16.388  11.875 -17.770  1.00  0.00      A      
ATOM   1023  CZ  ARG   102      -2.771  -1.007  -0.290  1.00 31.73      A      
ATOM   1024  NH1 ARG   102      -3.391   0.662   1.100  1.00 31.22      A      
ATOM   1025 HH11 ARG   102      -0.063   0.647  15.365  1.00  0.00      A      
ATOM   1026 HH12 ARG   102     -12.160  -4.619  16.280  1.00  0.00      A      
ATOM   1027  NH2 ARG   102      -2.837   0.376   1.548  1.00 30.57      A      
ATOM   1028 HH21 ARG   102      19.007   4.518  13.814  1.00  0.00      A      
ATOM   1029 HH22 ARG   102       2.199  -2.036   4.386  1.00  0.00      A      
ATOM   1030  C   ARG   102      -5.707   2.795   7.969  1.00 33.59      A      
ATOM   1031  O   ARG   102      -3.220   2.020  -5.646  1.00 33.19      A      
ATOM   1032  N   PRO   103       0.501  -5.559   2.520  1.00 34.23      A      
ATOM   1033  CD  PRO   103      -7.537  -4.421  -2.194  1.00 33.93      A      
ATOM   1034  HD2 PRO   103       8.174   7.838  11.003  1.00  0.00      A      
ATOM   1035  HD3 PRO   103      -2.534  -5.346   1.699  1.00  0.00      A      
ATOM   1036  CG  PRO   103       2.200   4.785   3.023  1.00 34.58      A      
ATOM   1037  HG2 PRO   103       3.892  -1.148  13.714  1.00  0.00      A      
ATOM   1038  HG3 PRO   103       3.251  -6.056   3.674  1.00  0.00      A      
ATOM   1039  CB  PRO   103      -4.750   1.512  -4.797  1.00 35.16      A      
ATOM   1040  HB2 PRO   103      10.877   5.359   0.304  1.00  0.00      A      
ATOM   1041  HB3 PRO   103      -9.548   3.264  -0.200  1.00  0.00      A      
ATOM   1042  CA  PRO   103      -4.453  -0.898   6.761  1.00 34.92      A      
ATOM   1043  HA  PRO   103      10.420   6.572  16.056  1.00  0.00      A      
ATOM   1044  C   PRO   103       4.482  -7.502  -4.001  1.00 35.49      A      
ATOM   1045  O   PRO   103       0.037   2.538   4.765  1.00 35.60      A      
ATOM   1046  N   GLY   104      -1.058  -2.132  -0.095  1.00 36.37      A      
ATOM   1047  H   GLY   104     -32.605   3.618  -5.270  1.00  0.00      A      
ATOM   1048  CA  GLY   104      -4.882  -1.366  -2.913  1.00 37.38      A      
ATOM   1049  HA2 GLY   104      12.140  -2.443   8.348  1.00  0.00      A      
ATOM   1050  HA3 GLY   104     -39.931  10.280   1.434  1.00  0.00      A      
ATOM   1051  C   GLY   104       1.864  -5.822  -1.093  1.00 38.04      A      
ATOM   1052  O   GLY   104      -2.982   5.193  -7.210  1.00 37.96      A      
ATOM   1053  N   ASP   105       5.089  -4.920  -4.032  1.00 38.05      A      
ATOM   1054  H   ASP   105     -25.473   6.829  27.878  1.00  0.00      A      
ATOM   1055  CA  ASP   105      -3.855   1.786   6.439  1.00 38.33      A      
ATOM   1056  HA  ASP   105      -9.597  30.974  -6.391  1.00  0.00      A      
ATOM   1057  CB  ASP   105      -1.310  12.118   6.642  1.00 38.12      A      
ATOM   1058  HB2 ASP   105     -13.234 -10.605  24.605  1.00  0.00      A      
ATOM   1059  HB3 ASP   105      17.105 -12.575  21.545  1.00  0.00      A      
ATOM   1060  CG  ASP   105      -0.820  -0.467   2.666  1.00 38.72      A      
ATOM   1061  OD1 ASP   105      -0.942  -2.382  -5.353  1.00 38.00      A      
ATOM   1062  OD2 ASP   105       3.528  -5.109  -0.519  1.00 39.38      A      
ATOM   1063  C   ASP   105      -2.256   2.963   1.748  1.00 38.24      A      
ATOM   1064  O   ASP   105      -3.384   0.973  -0.500  1.00 37.93      A      
ATOM   1065  N   GLU   106      -4.264  -3.468  -2.171  1.00 39.00      A      
ATOM   1066  H   GLU   106     -11.911  -0.172   0.622  1.00  0.00      A      
ATOM   1067  CA  GLU   106       3.490  -3.135   9.443  1.00 39.87      A      
ATOM   1068  HA  GLU   106     -12.668   3.918  18.392  1.00  0.00      A      
ATOM   1069  CB  GLU   106       3.301  -1.923  -3.993  1.00 40.90      A      
ATOM   1070  HB2 GLU   106       3.961  -1.605  -3.386  1.00  0.00      A      
ATOM   1071  HB3 GLU   106      10.820   5.177  16.590  1.00  0.00      A      
ATOM   1072  CG  GLU   106      -5.540  -1.938  -0.514  1.00 42.55      A      
ATOM   1073  HG2 GLU   106      -8.991  15.967  -3.338  1.00  0.00      A      
ATOM   1074  HG3 GLU   106       1.278   7.560 -17.478  1.00  0.00      A      
ATOM   1075  CD  GLU   106       3.039   0.468   5.646  1.00 43.78      A      
ATOM   1076  OE1 GLU   106      -1.699   0.443   1.032  1.00 44.46      A      
ATOM   1077  OE2 GLU   106       6.070   5.365   2.080  1.00 44.24      A      
ATOM   1078  C   GLU   106      -2.505   0.913   1.202  1.00 39.46      A      
ATOM   1079  O   GLU   106       0.730   5.588  -2.225  1.00 39.46      A      
ATOM   1080  N   VAL   107       4.767  -0.640  -0.503  1.00 39.06      A      
ATOM   1081  H   VAL   107      11.498  14.638   6.725  1.00  0.00      A      
ATOM   1082  CA  VAL   107       2.916   4.489   4.670  1.00 38.71      A      
ATOM   1083  HA  VAL   107      16.364  10.766   4.210  1.00  0.00      A      
ATOM   1084  CB  VAL   107      -3.319  -5.057  -1.500  1.00 39.00      A      
ATOM   1085  HB  VAL   107      -0.299 -15.451  -9.586  1.00  0.00      A      
ATOM   1086  CG1 VAL   107      -0.684   0.161   0.547  1.00 38.73      A      
ATOM   1087 HG11 VAL   107     -16.359  -1.961  10.867  1.00  0.00      A      
ATOM   1088 HG12 VAL   107       1.293   5.788   4.927  1.00  0.00      A      
ATOM   1089 HG13 VAL   107      -4.091   7.808   0.154  1.00  0.00      A      
ATOM   1090  CG2 VAL   107      -0.368   0.190   5.260  1.00 38.66      A      
ATOM   1091 HG21 VAL   107      16.594  -6.275  -0.219  1.00  0.00      A      
ATOM   1092 HG22 VAL   107      -4.479  -5.982  12.084  1.00  0.00      A      
ATOM   1093 HG23 VAL   107      18.205  20.724  -2.318  1.00  0.00      A      
ATOM   1094  C   VAL   107       3.322  -4.904  -4.913  1.00 38.64      A      
ATOM   1095  O   VAL   107       0.010  -4.911  -0.960  1.00 38.79      A      
ATOM   1096  N   LEU   108       2.824   6.914  -5.735  1.00 38.46      A      
ATOM   1097  H   LEU   108      25.048   0.269 -15.484  1.00  0.00      A      
ATOM   1098  CA  LEU   108       1.410  -3.082   3.748  1.00 38.09      A      
ATOM   1099  HA  LEU   108      -1.061  -0.114   8.572  1.00  0.00      A      
ATOM   1100  CB  LEU   108      -5.449  -1.375   3.473  1.00 38.23      A      
ATOM   1101  HB2 LEU   108       5.394 -13.157  18.057  1.00  0.00      A      
ATOM   1102  HB3 LEU   108       4.727   1.918   6.996  1.00  0.00      A      
ATOM   1103  CG  LEU   108       7.400   3.320  -5.196  1.00 39.50      A      
ATOM   1104  HG  LEU   108      21.889  -1.660   4.767  1.00  0.00      A      
ATOM   1105  CD1 LEU   108       0.701   9.379   0.532  1.00 39.67      A      
ATOM   1106 HD11 LEU   108     -20.812  17.208 -14.257  1.00  0.00      A      
ATOM   1107 HD12 LEU   108      27.452  19.365 -17.324  1.00  0.00      A      
ATOM   1108 HD13 LEU   108      19.372  10.949   5.505  1.00  0.00      A      
ATOM   1109  CD2 LEU   108      -9.379  -7.609  -0.635  1.00 39.39      A      
ATOM   1110 HD21 LEU   108      -0.724 -24.581  -1.532  1.00  0.00      A      
ATOM   1111 HD22 LEU   108      10.429  -7.119   5.397  1.00  0.00      A      
ATOM   1112 HD23 LEU   108     -16.316  -2.986   9.389  1.00  0.00      A      
ATOM   1113  C   LEU   108      -1.686   4.112  -1.269  1.00 37.47      A      
ATOM   1114  O   LEU   108      -2.549   2.676   2.902  1.00 37.25      A      
ATOM   1115  N   LEU   109      -2.784  -3.660  -3.781  1.00 37.09      A      
ATOM   1116  H   LEU   109      -8.220  -8.429 -31.722  1.00  0.00      A      
ATOM   1117  CA  LEU   109       2.950  -1.499   2.327  1.00 37.24      A      
ATOM   1118  HA  LEU   109     -12.502  -0.208   1.909  1.00  0.00      A      
ATOM   1119  CB  LEU   109      -5.621  -3.289   0.164  1.00 36.74      A      
ATOM   1120  HB2 LEU   109      -8.125  14.673  -6.504  1.00  0.00      A      
ATOM   1121  HB3 LEU   109      27.470  -6.354   5.180  1.00  0.00      A      
ATOM   1122  CG  LEU   109       6.066   1.455   6.083  1.00 36.27      A      
ATOM   1123  HG  LEU   109       8.150  11.889   2.844  1.00  0.00      A      
ATOM   1124  CD1 LEU   109      -5.678  -3.311  -2.273  1.00 35.38      A      
ATOM   1125 HD11 LEU   109       3.474  -7.114   8.516  1.00  0.00      A      
ATOM   1126 HD12 LEU   109      -8.407   8.108   1.138  1.00  0.00      A      
ATOM   1127 HD13 LEU   109       2.986 -11.845   5.075  1.00  0.00      A      
ATOM   1128  CD2 LEU   109       4.434   1.718   6.468  1.00 36.07      A      
ATOM   1129 HD21 LEU   109      17.021 -22.421 -18.481  1.00  0.00      A      
ATOM   1130 HD22 LEU   109     -14.190 -15.448   5.660  1.00  0.00      A      
ATOM   1131 HD23 LEU   109       1.138   0.545 -11.954  1.00  0.00      A      
ATOM   1132  C   LEU   109       5.322   8.325  -2.631  1.00 37.65      A      
ATOM   1133  O   LEU   109       6.130  -2.243  -3.006  1.00 37.43      A      
ATOM   1134  N   GLY   110      -1.390  -1.836   1.097  1.00 38.11      A      
ATOM   1135  H   GLY   110     -20.457   3.872  10.843  1.00  0.00      A      
ATOM   1136  CA  GLY   110       4.152   5.290  -4.980  1.00 39.00      A      
ATOM   1137  HA2 GLY   110      15.981   7.734   4.198  1.00  0.00      A      
ATOM   1138  HA3 GLY   110      -9.831   7.679   5.699  1.00  0.00      A      
ATOM   1139  C   GLY   110       0.098   9.545   2.935  1.00 40.03      A      
ATOM   1140  O   GLY   110       1.050  -7.136  -2.239  1.00 39.96      A      
ATOM   1141  N   ASN   111       2.782  -3.807   0.384  1.00 41.33      A      
ATOM   1142  H   ASN   111       5.343   7.687  -2.743  1.00  0.00      A      
ATOM   1143  CA  ASN   111      -0.871   3.390   3.452  1.00 42.73      A      
ATOM   1144  HA  ASN   111     -11.344 -21.502  12.962  1.00  0.00      A      
ATOM   1145  CB  ASN   111      -1.129  -1.139  -3.110  1.00 43.54      A      
ATOM   1146  HB2 ASN   111     -26.358  -7.505  -8.845  1.00  0.00      A      
ATOM   1147  HB3 ASN   111     -14.219  21.572  21.576  1.00  0.00      A      
ATOM   1148  CG  ASN   111      -4.151   0.792   4.365  1.00 44.80      A      
ATOM   1149  OD1 ASN   111      -1.933   2.216  -3.573  1.00 45.46      A      
ATOM   1150  ND2 ASN   111      -1.871  -0.749   1.038  1.00 45.12      A      
ATOM   1151 HD21 ASN   111      -5.392  -4.554  -1.965  1.00  0.00      A      
ATOM   1152 HD22 ASN   111      -1.379  -2.874   6.097  1.00  0.00      A      
ATOM   1153  C   ASN   111      -1.230   4.358   8.345  1.00 43.36      A      
ATOM   1154  O   ASN   111       7.456  -3.779   6.517  1.00 43.76      A      
ATOM   1155  N   THR   112      -6.698  -3.892  -8.513  1.00 43.34      A      
ATOM   1156  H   THR   112       5.809  -3.000  -5.075  1.00  0.00      A      
ATOM   1157  CA  THR   112       0.424   4.056   0.296  1.00 43.61      A      
ATOM   1158  HA  THR   112      17.479 -19.082 -18.525  1.00  0.00      A      
ATOM   1159  CB  THR   112       2.716  -7.358   0.403  1.00 43.79      A      
ATOM   1160  HB  THR   112       2.405   4.782  20.467  1.00  0.00      A      
ATOM   1161  CG2 THR   112      -3.081  -2.914   0.869  1.00 43.84      A      
ATOM   1162 HG21 THR   112      15.137   6.632   6.178  1.00  0.00      A      
ATOM   1163 HG22 THR   112       8.292 -14.696  12.483  1.00  0.00      A      
ATOM   1164 HG23 THR   112      -2.454  -0.386  -3.447  1.00  0.00      A      
ATOM   1165  OG1 THR   112       1.519   7.666   2.123  1.00 45.19      A      
ATOM   1166  HG1 THR   112      -7.177  22.895  -2.341  1.00  0.00      A      
ATOM   1167  C   THR   112      -0.226  -2.290  -5.200  1.00 43.20      A      
ATOM   1168  O   THR   112      -3.040  -2.914  -1.389  1.00 43.66      A      
ATOM   1169  N   LEU   113      -1.739   4.454   3.186  1.00 42.44      A      
ATOM   1170  H   LEU   113     -12.879   7.171 -13.179  1.00  0.00      A      
ATOM   1171  CA  LEU   113      -2.407   1.138  -1.384  1.00 41.64      A      
ATOM   1172  HA  LEU   113      -4.814  -7.046 -16.084  1.00  0.00      A      
ATOM   1173  CB  LEU   113       0.619 -10.506  -5.466  1.00 41.81      A      
ATOM   1174  HB2 LEU   113     -13.152  -5.267   5.933  1.00  0.00      A      
ATOM   1175  HB3 LEU   113       4.306  -4.401  21.130  1.00  0.00      A      
ATOM   1176  CG  LEU   113       8.723   5.810   1.136  1.00 41.90      A      
ATOM   1177  HG  LEU   113       7.292   7.872   0.562  1.00  0.00      A      
ATOM   1178  CD1 LEU   113       6.688   1.296  -3.299  1.00 41.57      A      
ATOM   1179 HD11 LEU   113       6.541  -6.312  -2.939  1.00  0.00      A      
ATOM   1180 HD12 LEU   113       0.706   2.905   6.607  1.00  0.00      A      
ATOM   1181 HD13 LEU   113      11.904   3.263  -5.036  1.00  0.00      A      
ATOM   1182  CD2 LEU   113      -2.304  -0.382   2.337  1.00 41.75      A      
ATOM   1183 HD21 LEU   113      -8.826 -10.463  -1.555  1.00  0.00      A      
ATOM   1184 HD22 LEU   113      -3.547  -0.363  -9.389  1.00  0.00      A      
ATOM   1185 HD23 LEU   113      -1.352  -4.642   6.012  1.00  0.00      A      
ATOM   1186  C   LEU   113       4.355  -6.358  -2.560  1.00 40.91      A      
ATOM   1187  O   LEU   113       6.354   2.589   1.866  1.00 40.66      A      
ATOM   1188  N   TYR   114      -0.941   1.243  -4.085  1.00 40.29      A      
ATOM   1189  H   TYR   114      -1.914  -9.994 -16.317  1.00  0.00      A      
ATOM   1190  CA  TYR   114      -5.102   1.119  -2.775  1.00 39.54      A      
ATOM   1191  HA  TYR   114      -7.983  12.507   5.138  1.00  0.00      A      
ATOM   1192  CB  TYR   114       6.606   2.024   1.017  1.00 39.15      A      
ATOM   1193  HB2 TYR   114      -8.072  11.370  -3.714  1.00  0.00      A      
ATOM   1194  HB3 TYR   114       6.796 -12.649   6.010  1.00  0.00      A      
ATOM   1195  CG  TYR   114       5.319   4.452  -3.829  1.00 38.83      A      
ATOM   1196  CD1 TYR   114      -3.873   0.516   7.168  1.00 38.52      A      
ATOM   1197  HD1 TYR   114      -4.391  -6.048   2.860  1.00  0.00      A      
ATOM   1198  CE1 TYR   114      -0.517  -3.396  -3.527  1.00 38.45      A      
ATOM   1199  HE1 TYR   114       8.135 -10.553  -4.011  1.00  0.00      A      
ATOM   1200  CZ  TYR   114      -7.849  -6.211   1.794  1.00 38.58      A      
ATOM   1201  OH  TYR   114      -3.442  -5.657  -4.175  1.00 39.03      A      
ATOM   1202  HH  TYR   114     -16.852   1.311  22.432  1.00  0.00      A      
ATOM   1203  CE2 TYR   114       0.793  -4.261  -6.720  1.00 38.83      A      
ATOM   1204  HE2 TYR   114      -6.519 -29.025 -25.252  1.00  0.00      A      
ATOM   1205  CD2 TYR   114      -1.562  -0.767  -3.670  1.00 38.67      A      
ATOM   1206  HD2 TYR   114      -3.609   0.436  -3.498  1.00  0.00      A      
ATOM   1207  C   TYR   114      -2.251  -3.367  -0.144  1.00 39.72      A      
ATOM   1208  O   TYR   114       1.725   5.147  -0.975  1.00 39.77      A      
ATOM   1209  N   GLY   115       1.055  -1.719  -0.995  1.00 39.28      A      
ATOM   1210  H   GLY   115       3.964   5.310   2.585  1.00  0.00      A      
ATOM   1211  CA  GLY   115      -1.198   1.941   1.528  1.00 38.96      A      
ATOM   1212  HA2 GLY   115       3.285  -9.731   4.704  1.00  0.00      A      
ATOM   1213  HA3 GLY   115      -2.797   4.120 -22.223  1.00  0.00      A      
ATOM   1214  C   GLY   115       7.199   2.650  11.026  1.00 38.88      A      
ATOM   1215  O   GLY   115      -4.287  -2.519  -4.597  1.00 38.79      A      
ATOM   1216  N   CYS   116      -3.157   0.630   1.524  1.00 38.83      A      
ATOM   1217  H   CYS   116      -7.298 -16.320  33.717  1.00  0.00      A      
ATOM   1218  CA  CYS   116       5.854  -4.155  -6.767  1.00 38.80      A      
ATOM   1219  HA  CYS   116       5.120 -10.049  -3.513  1.00  0.00      A      
ATOM   1220  CB  CYS   116      -6.139   5.993   2.624  1.00 40.06      A      
ATOM   1221  HB2 CYS   116      15.294   4.766  25.955  1.00  0.00      A      
ATOM   1222  HB3 CYS   116      -3.177  22.603 -12.333  1.00  0.00      A      
ATOM   1223  SG  CYS   116       1.793  -1.540  -1.147  1.00 43.84      A      
ATOM   1224  HG  CYS   116     -16.524 -41.385 -11.188  1.00  0.00      A      
ATOM   1225  C   CYS   116       0.024  -0.002  -3.136  1.00 37.83      A      
ATOM   1226  O   CYS   116       4.007   1.928  -6.637  1.00 37.65      A      
ATOM   1227  N   THR   117      -1.829  -3.972   7.903  1.00 37.16      A      
ATOM   1228  H   THR   117       1.441 -24.202 -13.874  1.00  0.00      A      
ATOM   1229  CA  THR   117       2.582  -0.628  10.925  1.00 36.48      A      
ATOM   1230  HA  THR   117       8.024 -16.596 -15.024  1.00  0.00      A      
ATOM   1231  CB  THR   117      -8.485  -5.599   2.480  1.00 36.55      A      
ATOM   1232  HB  THR   117      13.005   5.347   9.009  1.00  0.00      A      
ATOM   1233  CG2 THR   117       2.842  -1.211   4.630  1.00 35.92      A      
ATOM   1234 HG21 THR   117       5.104  -3.138  17.623  1.00  0.00      A      
ATOM   1235 HG22 THR   117      -7.604  15.618  19.791  1.00  0.00      A      
ATOM   1236 HG23 THR   117      12.352   2.511   1.483  1.00  0.00      A      
ATOM   1237  OG1 THR   117      -2.481   0.219  -0.661  1.00 35.56      A      
ATOM   1238  HG1 THR   117       1.422   3.617   5.744  1.00  0.00      A      
ATOM   1239  C   THR   117       2.773   0.716  -9.603  1.00 36.70      A      
ATOM   1240  O   THR   117       1.772  -3.302   4.968  1.00 36.12      A      
ATOM   1241  N   PHE   118      -7.534  -4.793  -3.874  1.00 36.56      A      
ATOM   1242  H   PHE   118      -8.490   0.954 -10.227  1.00  0.00      A      
ATOM   1243  CA  PHE   118      -6.067  11.834  -1.581  1.00 37.12      A      
ATOM   1244  HA  PHE   118     -11.506   3.411  10.132  1.00  0.00      A      
ATOM   1245  CB  PHE   118      -1.640   1.368   0.140  1.00 37.83      A      
ATOM   1246  HB2 PHE   118     -22.339   3.811   1.914  1.00  0.00      A      
ATOM   1247  HB3 PHE   118       1.595   0.718 -13.059  1.00  0.00      A      
ATOM   1248  CG  PHE   118      -4.828  -5.406  -0.579  1.00 38.60      A      
ATOM   1249  CD1 PHE   118      -5.520  -1.006  -4.563  1.00 38.93      A      
ATOM   1250  HD1 PHE   118      -8.331  -6.453  14.702  1.00  0.00      A      
ATOM   1251  CE1 PHE   118      -2.819   4.590   5.316  1.00 39.85      A      
ATOM   1252  HE1 PHE   118      20.214   2.448 -10.908  1.00  0.00      A      
ATOM   1253  CZ  PHE   118      -4.026   2.776   6.298  1.00 39.04      A      
ATOM   1254  HZ  PHE   118      -8.241  15.034  27.429  1.00  0.00      A      
ATOM   1255  CE2 PHE   118       5.684  -7.259  -1.463  1.00 38.92      A      
ATOM   1256  HE2 PHE   118       6.944   0.039 -31.602  1.00  0.00      A      
ATOM   1257  CD2 PHE   118      -3.810   6.932  -8.803  1.00 39.56      A      
ATOM   1258  HD2 PHE   118     -19.578 -15.657   4.990  1.00  0.00      A      
ATOM   1259  C   PHE   118      -1.177   0.790  -1.795  1.00 37.01      A      
ATOM   1260  O   PHE   118       2.257   1.031   2.778  1.00 37.09      A      
ATOM   1261  N   ALA   119       1.442   4.217   2.878  1.00 36.60      A      
ATOM   1262  H   ALA   119      -8.378  -1.537   3.217  1.00  0.00      A      
ATOM   1263  CA  ALA   119      -6.164  -1.193  -1.876  1.00 35.58      A      
ATOM   1264  HA  ALA   119     -32.993  -5.072 -16.928  1.00  0.00      A      
ATOM   1265  CB  ALA   119       5.494   0.555  -0.651  1.00 35.50      A      
ATOM   1266  HB1 ALA   119       8.335  12.838  -3.107  1.00  0.00      A      
ATOM   1267  HB2 ALA   119       9.480   1.670   8.137  1.00  0.00      A      
ATOM   1268  HB3 ALA   119      15.661 -10.988   2.864  1.00  0.00      A      
ATOM   1269  C   ALA   119       2.649  -2.333  -2.530  1.00 35.01      A      
ATOM   1270  O   ALA   119      -6.071  -2.156  -1.342  1.00 35.08      A      
ATOM   1271  N   PHE   120      -3.244   2.764  -7.615  1.00 34.19      A      
ATOM   1272  H   PHE   120     -10.546  -7.555 -10.497  1.00  0.00      A      
ATOM   1273  CA  PHE   120       6.373  -4.625   7.496  1.00 33.54      A      
ATOM   1274  HA  PHE   120       5.494   8.155   7.527  1.00  0.00      A      
ATOM   1275  CB  PHE   120       0.237  -8.415  -0.387  1.00 32.09      A      
ATOM   1276  HB2 PHE   120      -1.169  16.174 -14.875  1.00  0.00      A      
ATOM   1277  HB3 PHE   120     -22.442   1.297   5.664  1.00  0.00      A      
ATOM   1278  CG  PHE   120      -1.983  -2.105   5.389  1.00 30.93      A      
ATOM   1279  CD1 PHE   120       4.727  -3.750  -0.237  1.00 30.65      A      
ATOM   1280  HD1 PHE   120       5.649   2.652   4.658  1.00  0.00      A      
ATOM   1281  CE1 PHE   120       1.223  -4.772 -10.145  1.00 29.72      A      
ATOM   1282  HE1 PHE   120      -0.273   1.661 -10.490  1.00  0.00      A      
ATOM   1283  CZ  PHE   120       3.796  -5.040   0.156  1.00 29.51      A      
ATOM   1284  HZ  PHE   120      13.330  12.281   3.033  1.00  0.00      A      
ATOM   1285  CE2 PHE   120       0.865   0.887   5.268  1.00 29.75      A      
ATOM   1286  HE2 PHE   120     -11.367  15.126  -4.548  1.00  0.00      A      
ATOM   1287  CD2 PHE   120       5.731   0.076  -4.472  1.00 30.66      A      
ATOM   1288  HD2 PHE   120       2.423 -25.953  11.557  1.00  0.00      A      
ATOM   1289  C   PHE   120      -3.402  -5.765   3.220  1.00 33.96      A      
ATOM   1290  O   PHE   120       1.342  -5.743   0.769  1.00 33.28      A      
ATOM   1291  N   LEU   121      -5.244   0.794  -1.101  1.00 34.08      A      
ATOM   1292  H   LEU   121     -18.318  -3.262 -17.435  1.00  0.00      A      
ATOM   1293  CA  LEU   121       3.250   2.228  -3.488  1.00 35.00      A      
ATOM   1294  HA  LEU   121      18.417  -4.420   2.090  1.00  0.00      A      
ATOM   1295  CB  LEU   121     -13.903  -4.257   7.497  1.00 34.81      A      
ATOM   1296  HB2 LEU   121      -9.785  -5.274   7.542  1.00  0.00      A      
ATOM   1297  HB3 LEU   121      41.867   2.142  28.868  1.00  0.00      A      
ATOM   1298  CG  LEU   121       7.519   3.661   1.766  1.00 35.18      A      
ATOM   1299  HG  LEU   121     -22.304  -1.348  35.383  1.00  0.00      A      
ATOM   1300  CD1 LEU   121      -5.948   8.914  -5.731  1.00 35.45      A      
ATOM   1301 HD11 LEU   121     -29.356   6.015 -11.260  1.00  0.00      A      
ATOM   1302 HD12 LEU   121      -4.676   8.557  -9.419  1.00  0.00      A      
ATOM   1303 HD13 LEU   121     -34.838  28.565 -17.370  1.00  0.00      A      
ATOM   1304  CD2 LEU   121       1.475   6.867  -0.641  1.00 35.00      A      
ATOM   1305 HD21 LEU   121       4.698  12.260   1.382  1.00  0.00      A      
ATOM   1306 HD22 LEU   121       4.467 -19.699   7.623  1.00  0.00      A      
ATOM   1307 HD23 LEU   121     -15.684   2.094  28.809  1.00  0.00      A      
ATOM   1308  C   LEU   121       3.162  -0.195   6.201  1.00 35.26      A      
ATOM   1309  O   LEU   121       2.919  -2.887   0.917  1.00 35.35      A      
ATOM   1310  N   HID   122      -8.114   6.700  -5.162  1.00 35.56      A      
ATOM   1311  H   HID   122      -2.628  -7.348  15.371  1.00  0.00      A      
ATOM   1312  CA  HID   122      -3.571   2.555   3.798  1.00 35.95      A      
ATOM   1313  HA  HID   122      -2.919  -6.731  15.715  1.00  0.00      A      
ATOM   1314  CB  HID   122      -2.015   3.106  -1.159  1.00 35.71      A      
ATOM   1315  HB2 HID   122     -10.248  -2.198  -3.291  1.00  0.00      A      
ATOM   1316  HB3 HID   122     -26.309  -3.358   7.692  1.00  0.00      A      
ATOM   1317  CG  HID   122      -5.248   0.945   4.238  1.00 36.41      A      
ATOM   1318  ND1 HID   122       0.655  -7.437  -0.619  1.00 36.70      A      
ATOM   1319  HD1 HID   122      -4.379  -7.022  -4.626  1.00  0.00      A      
ATOM   1320  CE1 HID   122      -3.451  -6.724  -1.650  1.00 36.83      A      
ATOM   1321  HE1 HID   122      -7.385  -6.990  10.350  1.00  0.00      A      
ATOM   1322  NE2 HID   122       2.205   8.615  -1.813  1.00 36.96      A      
ATOM   1323  CD2 HID   122      -2.478  -0.384  -2.714  1.00 36.46      A      
ATOM   1324  HD2 HID   122     -10.191  -5.502  12.049  1.00  0.00      A      
ATOM   1325  C   HID   122      -6.815  -7.012  -3.611  1.00 35.96      A      
ATOM   1326  O   HID   122       1.771   1.733   7.074  1.00 35.67      A      
ATOM   1327  N   HID   123       0.038   0.993  -3.915  1.00 36.07      A      
ATOM   1328  H   HID   123       2.181  -1.359 -10.657  1.00  0.00      A      
ATOM   1329  CA  HID   123       3.127  -0.731  -2.046  1.00 36.42      A      
ATOM   1330  HA  HID   123       7.405  -0.057   2.836  1.00  0.00      A      
ATOM   1331  CB  HID   123      -2.023  -9.330  -3.258  1.00 37.63      A      
ATOM   1332  HB2 HID   123      -1.676   4.337  21.675  1.00  0.00      A      
ATOM   1333  HB3 HID   123     -31.133  -4.073   8.148  1.00  0.00      A      
ATOM   1334  CG  HID   123       2.381  -1.372   3.633  1.00 39.55      A      
ATOM   1335  ND1 HID   123      -1.502  -3.025   9.117  1.00 40.44      A      
ATOM   1336  HD1 HID   123      20.081  13.726  11.668  1.00  0.00      A      
ATOM   1337  CE1 HID   123       4.135   2.507  -2.967  1.00 40.51      A      
ATOM   1338  HE1 HID   123      13.277  13.963  17.452  1.00  0.00      A      
ATOM   1339  NE2 HID   123      -7.745   0.670   3.676  1.00 40.66      A      
ATOM   1340  CD2 HID   123       7.642   3.553  -0.959  1.00 40.24      A      
ATOM   1341  HD2 HID   123      -1.565   4.045  17.740  1.00  0.00      A      
ATOM   1342  C   HID   123       1.883   2.008  -2.702  1.00 35.82      A      
ATOM   1343  O   HID   123      -5.805   1.051  -5.082  1.00 35.70      A      
ATOM   1344  N   GLY   124       2.417  -0.717  -1.165  1.00 35.02      A      
ATOM   1345  H   GLY   124       7.348  -6.999  -1.425  1.00  0.00      A      
ATOM   1346  CA  GLY   124      -0.118  -9.253  -7.804  1.00 34.53      A      
ATOM   1347  HA2 GLY   124     -22.192 -23.707  -1.307  1.00  0.00      A      
ATOM   1348  HA3 GLY   124      -0.928   7.711 -12.842  1.00  0.00      A      
ATOM   1349  C   GLY   124       7.503   4.416   4.915  1.00 35.26      A      
ATOM   1350  O   GLY   124      -4.743   6.839  -3.075  1.00 34.80      A      
ATOM   1351  N   ILE   125       0.898   6.686   0.928  1.00 35.08      A      
ATOM   1352  H   ILE   125      -1.161   5.888  -1.906  1.00  0.00      A      
ATOM   1353  CA  ILE   125       2.372 -12.390  -4.685  1.00 35.57      A      
ATOM   1354  HA  ILE   125     -12.154   7.712  -5.844  1.00  0.00      A      
ATOM   1355  CB  ILE   125      -1.376  -1.487  -4.994  1.00 35.36      A      
ATOM   1356  HB  ILE   125      22.031   5.773 -12.088  1.00  0.00      A      
ATOM   1357  CG2 ILE   125       0.789   4.379  -2.714  1.00 35.06      A      
ATOM   1358 HG21 ILE   125       9.460  -4.403   5.934  1.00  0.00      A      
ATOM   1359 HG22 ILE   125     -19.698  27.841   6.438  1.00  0.00      A      
ATOM   1360 HG23 ILE   125     -12.431  -8.833   3.685  1.00  0.00      A      
ATOM   1361  CG1 ILE   125      -0.189  -3.776  -2.683  1.00 35.25      A      
ATOM   1362 HG12 ILE   125       6.730 -18.114  21.028  1.00  0.00      A      
ATOM   1363 HG13 ILE   125      21.578 -15.762   5.766  1.00  0.00      A      
ATOM   1364  CD1 ILE   125       1.089  -3.777  11.854  1.00 36.16      A      
ATOM   1365 HD11 ILE   125     -26.173  24.814  13.374  1.00  0.00      A      
ATOM   1366 HD12 ILE   125      -6.624   0.668 -13.297  1.00  0.00      A      
ATOM   1367 HD13 ILE   125      -4.667  -5.560  22.535  1.00  0.00      A      
ATOM   1368  C   ILE   125       6.284  -3.311   1.468  1.00 35.67      A      
ATOM   1369  O   ILE   125      -3.037  -3.553   4.732  1.00 35.45      A      
ATOM   1370  N   GLY   126       5.413  -0.656   4.727  1.00 35.95      A      
ATOM   1371  H   GLY   126       6.413  -2.965   5.895  1.00  0.00      A      
ATOM   1372  CA  GLY   126      -0.386   6.145   5.110  1.00 35.91      A      
ATOM   1373  HA2 GLY   126      10.893 -10.528  -1.668  1.00  0.00      A      
ATOM   1374  HA3 GLY   126      34.862 -30.866   7.626  1.00  0.00      A      
ATOM   1375  C   GLY   126      -2.594  -1.165  -0.919  1.00 36.47      A      
ATOM   1376  O   GLY   126       1.035   1.821  -1.354  1.00 36.42      A      
ATOM   1377  N   GLU   127      -1.314  -2.127  -0.469  1.00 36.21      A      
ATOM   1378  H   GLU   127       9.536  -1.722  11.841  1.00  0.00      A      
ATOM   1379  CA  GLU   127      -4.115  -4.424  -0.702  1.00 36.03      A      
ATOM   1380  HA  GLU   127      26.199   4.338  22.815  1.00  0.00      A      
ATOM   1381  CB  GLU   127      -2.902   4.366   3.389  1.00 35.72      A      
ATOM   1382  HB2 GLU   127      -3.551 -34.650  15.375  1.00  0.00      A      
ATOM   1383  HB3 GLU   127     -20.058  -1.528  20.885  1.00  0.00      A      
ATOM   1384  CG  GLU   127       4.412  -0.197  -3.486  1.00 36.01      A      
ATOM   1385  HG2 GLU   127     -32.935   2.597   9.247  1.00  0.00      A      
ATOM   1386  HG3 GLU   127       2.771   1.626  29.362  1.00  0.00      A      
ATOM   1387  CD  GLU   127      -0.567  -2.253   7.638  1.00 36.42      A      
ATOM   1388  OE1 GLU   127       7.807   2.967  -4.794  1.00 37.05      A      
ATOM   1389  OE2 GLU   127       1.605   4.381  -2.821  1.00 36.15      A      
ATOM   1390  C   GLU   127       4.018  -1.702   2.878  1.00 35.70      A      
ATOM   1391  O   GLU   127       1.768   1.026  -5.166  1.00 35.82      A      
ATOM   1392  N   PHE   128       2.558   1.450  -0.179  1.00 35.46      A      
ATOM   1393  H   PHE   128       7.995  21.509   2.784  1.00  0.00      A      
ATOM   1394  CA  PHE   128      -2.920  -1.965  -2.150  1.00 35.25      A      
ATOM   1395  HA  PHE   128      -9.506  -8.954  21.388  1.00  0.00      A      
ATOM   1396  CB  PHE   128       0.247   4.477   6.777  1.00 34.45      A      
ATOM   1397  HB2 PHE   128      20.916 -11.185   7.072  1.00  0.00      A      
ATOM   1398  HB3 PHE   128      -2.276  -1.724  -0.248  1.00  0.00      A      
ATOM   1399  CG  PHE   128       9.122   3.154   2.988  1.00 34.11      A      
ATOM   1400  CD1 PHE   128       5.208  -5.411   8.088  1.00 33.59      A      
ATOM   1401  HD1 PHE   128       6.781 -15.376  10.811  1.00  0.00      A      
ATOM   1402  CE1 PHE   128      -3.113   0.646  -5.076  1.00 33.21      A      
ATOM   1403  HE1 PHE   128       2.894   3.570  -3.727  1.00  0.00      A      
ATOM   1404  CZ  PHE   128       1.048  -6.545  -3.861  1.00 33.60      A      
ATOM   1405  HZ  PHE   128     -13.686  -8.102  13.493  1.00  0.00      A      
ATOM   1406  CE2 PHE   128       2.988   0.569  -5.150  1.00 33.68      A      
ATOM   1407  HE2 PHE   128       4.057 -13.362  -6.670  1.00  0.00      A      
ATOM   1408  CD2 PHE   128       3.761  -5.514   1.513  1.00 33.89      A      
ATOM   1409  HD2 PHE   128      13.188   3.141   3.201  1.00  0.00      A      
ATOM   1410  C   PHE   128       2.826   3.061  -3.677  1.00 35.72      A      
ATOM   1411  O   PHE   128      -0.833   9.830  -0.995  1.00 36.31      A      
ATOM   1412  N   GLY   129      -4.040  -4.441   0.776  1.00 36.30      A      
ATOM   1413  H   GLY   129       8.025  18.075  10.324  1.00  0.00      A      
ATOM   1414  CA  GLY   129       3.430  -1.105   4.219  1.00 37.18      A      
ATOM   1415  HA2 GLY   129       8.311  33.760  17.180  1.00  0.00      A      
ATOM   1416  HA3 GLY   129     -25.044   3.552   3.916  1.00  0.00      A      
ATOM   1417  C   GLY   129       2.059   3.406   2.499  1.00 37.82      A      
ATOM   1418  O   GLY   129      -6.743  -4.250   9.497  1.00 37.85      A      
ATOM   1419  N   VAL   130       3.623  -7.997   3.206  1.00 38.12      A      
ATOM   1420  H   VAL   130      19.599   1.310  -5.000  1.00  0.00      A      
ATOM   1421  CA  VAL   130       1.594   1.504   3.086  1.00 38.23      A      
ATOM   1422  HA  VAL   130      16.219   5.305   3.487  1.00  0.00      A      
ATOM   1423  CB  VAL   130      -0.404  -3.800   7.297  1.00 38.16      A      
ATOM   1424  HB  VAL   130      31.313   1.093  12.309  1.00  0.00      A      
ATOM   1425  CG1 VAL   130       2.250   5.216   4.620  1.00 37.44      A      
ATOM   1426 HG11 VAL   130     -12.827  -7.450   0.366  1.00  0.00      A      
ATOM   1427 HG12 VAL   130      -1.325  14.320  36.071  1.00  0.00      A      
ATOM   1428 HG13 VAL   130      -5.267   4.584  -1.172  1.00  0.00      A      
ATOM   1429  CG2 VAL   130      -0.126  -1.755  -5.222  1.00 37.20      A      
ATOM   1430 HG21 VAL   130      18.806  19.420   2.525  1.00  0.00      A      
ATOM   1431 HG22 VAL   130       5.142   1.175  -4.092  1.00  0.00      A      
ATOM   1432 HG23 VAL   130      26.311  15.786 -28.635  1.00  0.00      A      
ATOM   1433  C   VAL   130       5.312  -9.457   0.074  1.00 38.74      A      
ATOM   1434  O   VAL   130       3.099   3.483  -3.847  1.00 38.83      A      
ATOM   1435  N   LYS   131       5.713   3.333   9.441  1.00 39.29      A      
ATOM   1436  H   LYS   131       7.821  13.191  13.162  1.00  0.00      A      
ATOM   1437  CA  LYS   131      -4.182  -0.541   1.367  1.00 40.39      A      
ATOM   1438  HA  LYS   131       3.872  31.907  18.284  1.00  0.00      A      
ATOM   1439  CB  LYS   131       0.680   1.308  -2.009  1.00 41.10      A      
ATOM   1440  HB2 LYS   131       5.756  -6.204  -0.490  1.00  0.00      A      
ATOM   1441  HB3 LYS   131      18.064  16.955   6.683  1.00  0.00      A      
ATOM   1442  CG  LYS   131       0.008   2.001  -1.687  1.00 43.19      A      
ATOM   1443  HG2 LYS   131      14.477 -17.481   1.027  1.00  0.00      A      
ATOM   1444  HG3 LYS   131     -21.778  -5.176  -2.824  1.00  0.00      A      
ATOM   1445  CD  LYS   131      -3.982  -1.996  -4.446  1.00 44.63      A      
ATOM   1446  HD2 LYS   131      15.074 -27.452 -32.866  1.00  0.00      A      
ATOM   1447  HD3 LYS   131      27.375  24.829  11.390  1.00  0.00      A      
ATOM   1448  CE  LYS   131      -0.305  -6.752   0.944  1.00 45.43      A      
ATOM   1449  HE2 LYS   131       1.036  -6.660   5.352  1.00  0.00      A      
ATOM   1450  HE3 LYS   131       7.713  -1.471   1.366  1.00  0.00      A      
ATOM   1451  NZ  LYS   131       1.031  -7.339   2.310  1.00 46.13      A      
ATOM   1452  HZ1 LYS   131     -28.197  20.741   3.098  1.00  0.00      A      
ATOM   1453  HZ2 LYS   131      -4.615  -9.724  14.444  1.00  0.00      A      
ATOM   1454  HZ3 LYS   131      -0.477  12.139   2.324  1.00  0.00      A      
ATOM   1455  C   LYS   131       5.698  -7.314  -0.453  1.00 40.27      A      
ATOM   1456  O   LYS   131       5.998  -3.373  -5.379  1.00 40.13      A      
ATOM   1457  N   LEU   132       0.878   0.731   7.556  1.00 40.25      A      
ATOM   1458  H   LEU   132       2.270  -5.578  -7.971  1.00  0.00      A      
ATOM   1459  CA  LEU   132      -3.861  -2.365  -6.705  1.00 41.01      A      
ATOM   1460  HA  LEU   132     -17.290   9.410  10.679  1.00  0.00      A      
ATOM   1461  CB  LEU   132       4.066  -4.646  -6.776  1.00 41.14      A      
ATOM   1462  HB2 LEU   132       6.913  -2.790  -3.178  1.00  0.00      A      
ATOM   1463  HB3 LEU   132      20.282 -14.212 -28.259  1.00  0.00      A      
ATOM   1464  CG  LEU   132       4.423   0.588  -4.042  1.00 41.64      A      
ATOM   1465  HG  LEU   132      -9.764  10.264  -4.320  1.00  0.00      A      
ATOM   1466  CD1 LEU   132      -3.540  -1.212  -1.463  1.00 41.52      A      
ATOM   1467 HD11 LEU   132     -13.420  11.665  13.203  1.00  0.00      A      
ATOM   1468 HD12 LEU   132      -8.878  13.903   0.174  1.00  0.00      A      
ATOM   1469 HD13 LEU   132      10.838   4.687  -3.050  1.00  0.00      A      
ATOM   1470  CD2 LEU   132       0.027   1.136   0.552  1.00 41.26      A      
ATOM   1471 HD21 LEU   132      -1.489   0.947   5.715  1.00  0.00      A      
ATOM   1472 HD22 LEU   132      -3.157  10.244   0.316  1.00  0.00      A      
ATOM   1473 HD23 LEU   132     -14.286  15.907  11.393  1.00  0.00      A      
ATOM   1474  C   LEU   132      -3.180  -4.076  -6.400  1.00 41.45      A      
ATOM   1475  O   LEU   132       6.923   5.828   3.434  1.00 40.86      A      
ATOM   1476  N   ARG   133       3.274   6.859  -3.310  1.00 42.35      A      
ATOM   1477  H   ARG   133     -21.272 -11.193 -18.195  1.00  0.00      A      
ATOM   1478  CA  ARG   133      -0.406   2.017   2.487  1.00 43.29      A      
ATOM   1479  HA  ARG   133      -9.937 -22.576  -9.442  1.00  0.00      A      
ATOM   1480  CB  ARG   133     -11.254   3.489  -0.689  1.00 44.29      A      
ATOM   1481  HB2 ARG   133      -1.204  -8.648  11.971  1.00  0.00      A      
ATOM   1482  HB3 ARG   133      27.908  23.155   8.696  1.00  0.00      A      
ATOM   1483  CG  ARG   133       0.115  -2.930  -2.894  1.00 46.41      A      
ATOM   1484  HG2 ARG   133     -13.745  26.759  -2.296  1.00  0.00      A      
ATOM   1485  HG3 ARG   133      22.280   6.649   1.568  1.00  0.00      A      
ATOM   1486  CD  ARG   133      -2.465   0.337   4.070  1.00 48.40      A      
ATOM   1487  HD2 ARG   133      -7.326  -5.170 -11.035  1.00  0.00      A      
ATOM   1488  HD3 ARG   133      -5.804  14.403  13.838  1.00  0.00      A      
ATOM   1489  NE  ARG   133       2.044   6.546  -1.523  1.00 50.44      A      
ATOM   1490  HE  ARG   133       8.603  -9.512  17.730  1.00  0.00      A      
ATOM   1491  CZ  ARG   133      -4.761   2.148   2.196  1.00 51.78      A      
ATOM   1492  NH1 ARG   133      -9.992  -2.907  -4.091  1.00 51.94      A      
ATOM   1493 HH11 ARG   133       9.733  -3.821   5.576  1.00  0.00      A      
ATOM   1494 HH12 ARG   133       2.967   4.980 -11.584  1.00  0.00      A      
ATOM   1495  NH2 ARG   133       2.252   5.615 -10.046  1.00 52.68      A      
ATOM   1496 HH21 ARG   133       4.992   2.094  23.193  1.00  0.00      A      
ATOM   1497 HH22 ARG   133      -8.908 -15.731  -6.247  1.00  0.00      A      
ATOM   1498  C   ARG   133      -6.552   0.741   2.529  1.00 43.24      A      
ATOM   1499  O   ARG   133      -4.232  -7.003  -0.560  1.00 43.26      A      
ATOM   1500  N   HIE   134      -1.291  -5.895  -1.222  1.00 43.26      A      
ATOM   1501  H   HIE   134      30.111   3.750  -2.672  1.00  0.00      A      
ATOM   1502  CA  HIE   134       4.226  -5.975   9.774  1.00 43.65      A      
ATOM   1503  HA  HIE   134      -9.703 -10.944  -6.919  1.00  0.00      A      
ATOM   1504  CB  HIE   134      -2.218   1.247   5.644  1.00 43.70      A      
ATOM   1505  HB2 HIE   134      -5.773   5.783 -10.210  1.00  0.00      A      
ATOM   1506  HB3 HIE   134      -7.332  -4.467 -13.621  1.00  0.00      A      
ATOM   1507  CG  HIE   134       4.274   7.781   9.506  1.00 44.28      A      
ATOM   1508  ND1 HIE   134      -3.879  -7.077  -3.653  1.00 44.22      A      
ATOM   1509  CE1 HIE   134       6.766   0.080  -4.182  1.00 44.22      A      
ATOM   1510  HE1 HIE   134       8.160  -4.444  -8.256  1.00  0.00      A      
ATOM   1511  NE2 HIE   134       4.130   1.179   3.582  1.00 44.38      A      
ATOM   1512  HE2 HIE   134       1.339  -6.865  20.680  1.00  0.00      A      
ATOM   1513  CD2 HIE   134       0.358   3.592   4.924  1.00 44.51      A      
ATOM   1514  HD2 HIE   134      -0.915   3.158  11.283  1.00  0.00      A      
ATOM   1515  C   HIE   134      -4.319   9.560  11.683  1.00 43.61      A      
ATOM   1516  O   HIE   134       5.101  -3.720  -2.219  1.00 43.91      A      
ATOM   1517  N   VAL   135       1.804  -3.052  -2.459  1.00 43.47      A      
ATOM   1518  H   VAL   135      -0.479  -4.647  17.497  1.00  0.00      A      
ATOM   1519  CA  VAL   135      -2.197   2.334  -1.905  1.00 43.32      A      
ATOM   1520  HA  VAL   135      22.043 -17.543 -23.091  1.00  0.00      A      
ATOM   1521  CB  VAL   135      -8.729  -2.479   4.376  1.00 43.44      A      
ATOM   1522  HB  VAL   135      -5.441   0.195 -14.188  1.00  0.00      A      
ATOM   1523  CG1 VAL   135       4.447  -7.073  -7.315  1.00 43.53      A      
ATOM   1524 HG11 VAL   135       8.187  -4.306  -6.231  1.00  0.00      A      
ATOM   1525 HG12 VAL   135      -0.219  -6.263  12.844  1.00  0.00      A      
ATOM   1526 HG13 VAL   135       6.077  -3.492 -16.229  1.00  0.00      A      
ATOM   1527  CG2 VAL   135      -2.397  -1.099  -2.606  1.00 43.43      A      
ATOM   1528 HG21 VAL   135      -9.535  -1.243  23.466  1.00  0.00      A      
ATOM   1529 HG22 VAL   135      11.869 -13.338  13.192  1.00  0.00      A      
ATOM   1530 HG23 VAL   135     -30.442  15.680   4.114  1.00  0.00      A      
ATOM   1531  C   VAL   135      -0.431  -3.249   1.991  1.00 43.47      A      
ATOM   1532  O   VAL   135      -1.718   2.323   5.052  1.00 43.44      A      
ATOM   1533  N   ASP   136       0.261  -0.071   0.051  1.00 42.85      A      
ATOM   1534  H   ASP   136     -18.310   0.928   6.030  1.00  0.00      A      
ATOM   1535  CA  ASP   136       0.523  -4.167  -1.519  1.00 42.88      A      
ATOM   1536  HA  ASP   136      -1.325  -8.110   3.381  1.00  0.00      A      
ATOM   1537  CB  ASP   136      -2.377  -1.908  -4.216  1.00 43.51      A      
ATOM   1538  HB2 ASP   136     -21.786  14.884 -17.081  1.00  0.00      A      
ATOM   1539  HB3 ASP   136      -1.387   8.565   1.671  1.00  0.00      A      
ATOM   1540  CG  ASP   136       3.564  -9.956  -4.035  1.00 44.29      A      
ATOM   1541  OD1 ASP   136      -0.898  -1.939   1.142  1.00 44.40      A      
ATOM   1542  OD2 ASP   136      -1.501   7.299   1.469  1.00 44.43      A      
ATOM   1543  C   ASP   136      12.955   5.610   4.890  1.00 42.34      A      
ATOM   1544  O   ASP   136       0.007   2.420  -2.289  1.00 42.31      A      
ATOM   1545  N   MET   137       5.943  -3.067   1.550  1.00 41.37      A      
ATOM   1546  H   MET   137     -17.426  -7.199  17.378  1.00  0.00      A      
ATOM   1547  CA  MET   137       9.615  -0.798  -4.276  1.00 40.71      A      
ATOM   1548  HA  MET   137      20.469  14.738  -8.813  1.00  0.00      A      
ATOM   1549  CB  MET   137       7.576   5.920 -11.135  1.00 40.69      A      
ATOM   1550  HB2 MET   137      10.986  17.220  -2.912  1.00  0.00      A      
ATOM   1551  HB3 MET   137      -4.672 -15.678  -6.166  1.00  0.00      A      
ATOM   1552  CG  MET   137       4.589  -2.484  -3.953  1.00 40.77      A      
ATOM   1553  HG2 MET   137      15.665  -6.607  -4.317  1.00  0.00      A      
ATOM   1554  HG3 MET   137     -11.056 -13.112  -7.976  1.00  0.00      A      
ATOM   1555  SD  MET   137       1.275  -9.042  -0.177  1.00 41.13      A      
ATOM   1556  CE  MET   137       3.721   5.157   2.049  1.00 40.23      A      
ATOM   1557  HE1 MET   137      13.308  -1.393  -1.456  1.00  0.00      A      
ATOM   1558  HE2 MET   137       8.290  34.986  -8.790  1.00  0.00      A      
ATOM   1559  HE3 MET   137      10.709   5.537  -1.924  1.00  0.00      A      
ATOM   1560  C   MET   137       0.359  -0.489  -6.106  1.00 40.47      A      
ATOM   1561  O   MET   137       8.209   1.210   1.396  1.00 40.18      A      
ATOM   1562  N   ALA   138      -1.226  -2.394   7.019  1.00 40.32      A      
ATOM   1563  H   ALA   138      21.239  -8.727  -7.695  1.00  0.00      A      
ATOM   1564  CA  ALA   138      -1.802 -11.509   6.463  1.00 40.65      A      
ATOM   1565  HA  ALA   138       0.519 -26.187 -11.340  1.00  0.00      A      
ATOM   1566  CB  ALA   138      -1.058  -2.002   4.956  1.00 40.11      A      
ATOM   1567  HB1 ALA   138     -18.454  -7.398   7.179  1.00  0.00      A      
ATOM   1568  HB2 ALA   138       3.978  -9.452  -7.407  1.00  0.00      A      
ATOM   1569  HB3 ALA   138      16.672   0.381  -4.241  1.00  0.00      A      
ATOM   1570  C   ALA   138      -3.410   1.593   4.384  1.00 41.02      A      
ATOM   1571  O   ALA   138       0.759   4.315   7.064  1.00 40.80      A      
ATOM   1572  N   ASP   139       1.947   3.546  -2.341  1.00 41.39      A      
ATOM   1573  H   ASP   139     -13.368  -3.648  13.980  1.00  0.00      A      
ATOM   1574  CA  ASP   139      -5.401   5.891  -2.089  1.00 41.96      A      
ATOM   1575  HA  ASP   139       0.982 -13.577  -5.505  1.00  0.00      A      
ATOM   1576  CB  ASP   139      -0.066  -3.236   3.240  1.00 41.68      A      
ATOM   1577  HB2 ASP   139       0.550  -0.946  -0.376  1.00  0.00      A      
ATOM   1578  HB3 ASP   139     -17.800  30.949  16.972  1.00  0.00      A      
ATOM   1579  CG  ASP   139      -4.995  -1.363  -7.036  1.00 42.10      A      
ATOM   1580  OD1 ASP   139      -2.844   2.388   3.822  1.00 41.28      A      
ATOM   1581  OD2 ASP   139       4.071   3.460   5.101  1.00 42.49      A      
ATOM   1582  C   ASP   139       2.273  -1.491   0.652  1.00 42.61      A      
ATOM   1583  O   ASP   139      -0.466   5.816  -6.282  1.00 42.72      A      
ATOM   1584  N   LEU   140      -9.376  -3.880  -3.357  1.00 43.29      A      
ATOM   1585  H   LEU   140      -6.201   7.290 -26.531  1.00  0.00      A      
ATOM   1586  CA  LEU   140      -2.921  -3.627  -9.061  1.00 44.54      A      
ATOM   1587  HA  LEU   140      -0.130  -8.157  -4.034  1.00  0.00      A      
ATOM   1588  CB  LEU   140      -1.755   9.957   3.935  1.00 44.28      A      
ATOM   1589  HB2 LEU   140     -22.750  20.444  -7.535  1.00  0.00      A      
ATOM   1590  HB3 LEU   140      -2.371  10.011   8.056  1.00  0.00      A      
ATOM   1591  CG  LEU   140      -1.508   4.403   2.774  1.00 44.31      A      
ATOM   1592  HG  LEU   140       3.888   4.320   7.197  1.00  0.00      A      
ATOM   1593  CD1 LEU   140       1.667   4.570  10.422  1.00 43.80      A      
ATOM   1594 HD11 LEU   140      13.739  -5.420 -26.319  1.00  0.00      A      
ATOM   1595 HD12 LEU   140      -2.684   4.144   4.523  1.00  0.00      A      
ATOM   1596 HD13 LEU   140      -9.943   5.324   2.998  1.00  0.00      A      
ATOM   1597  CD2 LEU   140      -2.247   5.993   7.390  1.00 43.65      A      
ATOM   1598 HD21 LEU   140       9.716  13.033  -5.790  1.00  0.00      A      
ATOM   1599 HD22 LEU   140     -14.098 -19.754   9.349  1.00  0.00      A      
ATOM   1600 HD23 LEU   140      -7.202  -8.288   1.636  1.00  0.00      A      
ATOM   1601  C   LEU   140       8.915   9.767  -2.257  1.00 45.87      A      
ATOM   1602  O   LEU   140      -4.067   1.016  -0.378  1.00 45.98      A      
ATOM   1603  N   GLN   141      -3.210  -1.988   4.106  1.00 46.99      A      
ATOM   1604  H   GLN   141       3.135   2.990  15.748  1.00  0.00      A      
ATOM   1605  CA  GLN   141       4.929   1.031  -3.963  1.00 47.98      A      
ATOM   1606  HA  GLN   141      -0.399  -5.155  -4.492  1.00  0.00      A      
ATOM   1607  CB  GLN   141      -5.754  -2.149  -1.046  1.00 49.22      A      
ATOM   1608  HB2 GLN   141      -1.243 -15.061  17.803  1.00  0.00      A      
ATOM   1609  HB3 GLN   141     -17.994  -9.575  -4.720  1.00  0.00      A      
ATOM   1610  CG  GLN   141      -2.042   0.178   3.280  1.00 51.15      A      
ATOM   1611  HG2 GLN   141      17.618  -8.015  -1.846  1.00  0.00      A      
ATOM   1612  HG3 GLN   141       8.264 -14.513  27.185  1.00  0.00      A      
ATOM   1613  CD  GLN   141      -4.637   3.398  -1.316  1.00 52.30      A      
ATOM   1614  OE1 GLN   141       6.348  -2.678  -5.836  1.00 53.07      A      
ATOM   1615  NE2 GLN   141      -5.566   0.641   6.829  1.00 52.61      A      
ATOM   1616 HE21 GLN   141      -5.132   0.076  13.849  1.00  0.00      A      
ATOM   1617 HE22 GLN   141     -27.140  20.160 -11.148  1.00  0.00      A      
ATOM   1618  C   GLN   141       4.069  -8.036  -5.282  1.00 48.02      A      
ATOM   1619  O   GLN   141       0.698   0.310   6.254  1.00 47.81      A      
ATOM   1620  N   ALA   142      -4.472   1.927  -1.656  1.00 47.87      A      
ATOM   1621  H   ALA   142      13.182  22.113   8.903  1.00  0.00      A      
ATOM   1622  CA  ALA   142      -1.511   2.967   9.855  1.00 48.07      A      
ATOM   1623  HA  ALA   142      -8.134   0.391   6.728  1.00  0.00      A      
ATOM   1624  CB  ALA   142      -1.163  -2.846  -0.070  1.00 47.58      A      
ATOM   1625  HB1 ALA   142      28.025  11.884   4.968  1.00  0.00      A      
ATOM   1626  HB2 ALA   142      10.908  -0.412  30.334  1.00  0.00      A      
ATOM   1627  HB3 ALA   142      11.063  30.351 -21.163  1.00  0.00      A      
ATOM   1628  C   ALA   142      -4.157   7.694   3.476  1.00 48.19      A      
ATOM   1629  O   ALA   142      -5.363   8.161   1.376  1.00 48.44      A      
ATOM   1630  N   LEU   143       4.175  -0.447  -4.924  1.00 48.40      A      
ATOM   1631  H   LEU   143       5.478  -3.819   8.533  1.00  0.00      A      
ATOM   1632  CA  LEU   143       1.090   3.993  -5.616  1.00 48.61      A      
ATOM   1633  HA  LEU   143       7.174  -9.932 -11.732  1.00  0.00      A      
ATOM   1634  CB  LEU   143       2.994  -4.909   6.010  1.00 48.84      A      
ATOM   1635  HB2 LEU   143      -3.553  15.533  11.585  1.00  0.00      A      
ATOM   1636  HB3 LEU   143      -2.935  17.123   0.355  1.00  0.00      A      
ATOM   1637  CG  LEU   143       2.003   7.909   1.185  1.00 49.17      A      
ATOM   1638  HG  LEU   143      11.957  11.231   3.504  1.00  0.00      A      
ATOM   1639  CD1 LEU   143      -3.925  -1.179   3.218  1.00 49.45      A      
ATOM   1640 HD11 LEU   143     -13.652   3.281   0.092  1.00  0.00      A      
ATOM   1641 HD12 LEU   143       1.800  16.690  -1.423  1.00  0.00      A      
ATOM   1642 HD13 LEU   143       0.932   8.273  29.744  1.00  0.00      A      
ATOM   1643  CD2 LEU   143      -1.078   1.394  -8.914  1.00 49.16      A      
ATOM   1644 HD21 LEU   143     -13.083  13.325  16.560  1.00  0.00      A      
ATOM   1645 HD22 LEU   143     -11.966   1.425  -9.740  1.00  0.00      A      
ATOM   1646 HD23 LEU   143      11.072  12.160  11.766  1.00  0.00      A      
ATOM   1647  C   LEU   143      -2.311  -0.431   0.428  1.00 48.68      A      
ATOM   1648  O   LEU   143       0.402  -0.559  -2.611  1.00 48.62      A      
ATOM   1649  N   GLU   144      -5.622  -0.101  -1.977  1.00 48.85      A      
ATOM   1650  H   GLU   144     -11.189  -6.067 -24.286  1.00  0.00      A      
ATOM   1651  CA  GLU   144      -2.256  -6.092  -5.159  1.00 48.91      A      
ATOM   1652  HA  GLU   144      -7.374  11.931  18.730  1.00  0.00      A      
ATOM   1653  CB  GLU   144       0.246   1.971   2.944  1.00 49.11      A      
ATOM   1654  HB2 GLU   144      -3.082  -8.205  -9.435  1.00  0.00      A      
ATOM   1655  HB3 GLU   144      14.886  14.392  11.810  1.00  0.00      A      
ATOM   1656  CG  GLU   144       0.002  -4.121  -4.118  1.00 49.56      A      
ATOM   1657  HG2 GLU   144      -2.029  -6.934 -22.417  1.00  0.00      A      
ATOM   1658  HG3 GLU   144      11.278 -22.851 -17.070  1.00  0.00      A      
ATOM   1659  CD  GLU   144       4.524  -0.212   0.855  1.00 50.04      A      
ATOM   1660  OE1 GLU   144       0.843  -2.632  -3.077  1.00 50.17      A      
ATOM   1661  OE2 GLU   144      -5.245  -0.454  -1.112  1.00 50.59      A      
ATOM   1662  C   GLU   144      -8.796  -5.663   4.613  1.00 48.76      A      
ATOM   1663  O   GLU   144       1.930   1.065   3.360  1.00 48.82      A      
ATOM   1664  N   ALA   145      -4.201  -2.429   3.988  1.00 48.40      A      
ATOM   1665  H   ALA   145     -10.911 -25.798 -10.760  1.00  0.00      A      
ATOM   1666  CA  ALA   145       8.529   1.879  -5.164  1.00 48.53      A      
ATOM   1667  HA  ALA   145      30.524  -0.663   5.920  1.00  0.00      A      
ATOM   1668  CB  ALA   145       6.736   5.288  -4.480  1.00 48.28      A      
ATOM   1669  HB1 ALA   145      -6.347   9.152   9.280  1.00  0.00      A      
ATOM   1670  HB2 ALA   145      22.541  16.943  -2.167  1.00  0.00      A      
ATOM   1671  HB3 ALA   145      13.119   5.814  -0.785  1.00  0.00      A      
ATOM   1672  C   ALA   145       4.821  -1.618   3.168  1.00 48.59      A      
ATOM   1673  O   ALA   145      -9.032  -1.822   0.128  1.00 48.69      A      
ATOM   1674  N   ALA   146       4.525   1.059   2.420  1.00 48.25      A      
ATOM   1675  H   ALA   146      -0.142 -14.369  13.540  1.00  0.00      A      
ATOM   1676  CA  ALA   146       2.820  -6.112   0.247  1.00 47.73      A      
ATOM   1677  HA  ALA   146       4.094  15.489  33.963  1.00  0.00      A      
ATOM   1678  CB  ALA   146      -2.122   4.949   3.372  1.00 47.57      A      
ATOM   1679  HB1 ALA   146       7.221   0.678 -14.232  1.00  0.00      A      
ATOM   1680  HB2 ALA   146       5.824  -7.134   4.587  1.00  0.00      A      
ATOM   1681  HB3 ALA   146      13.996   1.637 -29.310  1.00  0.00      A      
ATOM   1682  C   ALA   146      -1.527   8.259   6.013  1.00 47.33      A      
ATOM   1683  O   ALA   146       3.311  -3.734   2.939  1.00 47.08      A      
ATOM   1684  N   MET   147      -1.771  -1.264   4.869  1.00 47.18      A      
ATOM   1685  H   MET   147      -4.927  -1.627  13.021  1.00  0.00      A      
ATOM   1686  CA  MET   147      -1.001  -9.990  -3.354  1.00 47.37      A      
ATOM   1687  HA  MET   147      -7.172 -10.358   5.369  1.00  0.00      A      
ATOM   1688  CB  MET   147      -5.368   5.192  -0.403  1.00 47.06      A      
ATOM   1689  HB2 MET   147     -23.220  17.805  -4.349  1.00  0.00      A      
ATOM   1690  HB3 MET   147     -28.369  16.838 -11.275  1.00  0.00      A      
ATOM   1691  CG  MET   147      -2.627  -5.239  -4.440  1.00 47.37      A      
ATOM   1692  HG2 MET   147      10.017 -13.607 -13.030  1.00  0.00      A      
ATOM   1693  HG3 MET   147     -18.954   9.813 -12.533  1.00  0.00      A      
ATOM   1694  SD  MET   147       0.884  -2.613   1.713  1.00 47.05      A      
ATOM   1695  CE  MET   147      -0.333  -5.425  -2.821  1.00 46.96      A      
ATOM   1696  HE1 MET   147      -4.352   0.798 -17.535  1.00  0.00      A      
ATOM   1697  HE2 MET   147     -14.456 -23.225   4.574  1.00  0.00      A      
ATOM   1698  HE3 MET   147      11.096 -17.452  18.457  1.00  0.00      A      
ATOM   1699  C   MET   147       2.745  -5.556   5.930  1.00 47.69      A      
ATOM   1700  O   MET   147      -1.909   4.140  -0.678  1.00 47.49      A      
ATOM   1701  N   THR   148       6.909  -4.514   0.049  1.00 47.80      A      
ATOM   1702  H   THR   148      27.299  -3.957 -11.407  1.00  0.00      A      
ATOM   1703  CA  THR   148      -1.190  -1.641   0.253  1.00 47.63      A      
ATOM   1704  HA  THR   148      -5.517   1.493  -1.732  1.00  0.00      A      
ATOM   1705  CB  THR   148       2.507   0.082  -7.934  1.00 47.53      A      
ATOM   1706  HB  THR   148      16.259  10.590  11.422  1.00  0.00      A      
ATOM   1707  CG2 THR   148       8.919   3.471  -5.845  1.00 47.50      A      
ATOM   1708 HG21 THR   148       5.081  -9.742  15.132  1.00  0.00      A      
ATOM   1709 HG22 THR   148       0.453  -3.707  -1.386  1.00  0.00      A      
ATOM   1710 HG23 THR   148      11.921 -12.306  19.581  1.00  0.00      A      
ATOM   1711  OG1 THR   148      -7.726   6.906   6.628  1.00 48.31      A      
ATOM   1712  HG1 THR   148     -14.327  -5.256   5.009  1.00  0.00      A      
ATOM   1713  C   THR   148       0.578  -4.223   0.286  1.00 47.54      A      
ATOM   1714  O   THR   148       4.926  -1.399   9.756  1.00 47.88      A      
ATOM   1715  N   ALA   150       2.038   0.608   1.111  1.00 45.18      A      
ATOM   1716  H   ALA   150     -16.749 -15.741  -3.038  1.00  0.00      A      
ATOM   1717  CA  ALA   150       4.202  -4.402   0.915  1.00 44.35      A      
ATOM   1718  HA  ALA   150      15.112  -5.930  32.892  1.00  0.00      A      
ATOM   1719  CB  ALA   150       6.957  -0.626   5.362  1.00 44.58      A      
ATOM   1720  HB1 ALA   150       3.220   0.562  -1.546  1.00  0.00      A      
ATOM   1721  HB2 ALA   150       7.850   7.863  -3.213  1.00  0.00      A      
ATOM   1722  HB3 ALA   150     -11.771  21.800   8.618  1.00  0.00      A      
ATOM   1723  C   ALA   150       0.084   1.442  -8.729  1.00 43.68      A      
ATOM   1724  O   ALA   150       0.922  -3.141  -2.149  1.00 43.26      A      
ATOM   1725  N   THR   151      -5.615   0.005  -2.954  1.00 42.95      A      
ATOM   1726  H   THR   151     -23.308   4.725  -0.462  1.00  0.00      A      
ATOM   1727  CA  THR   151       3.400  12.776   0.981  1.00 42.23      A      
ATOM   1728  HA  THR   151      -3.917  -5.747   3.408  1.00  0.00      A      
ATOM   1729  CB  THR   151      -3.570   2.334  -3.749  1.00 42.62      A      
ATOM   1730  HB  THR   151      20.553   1.977  -8.888  1.00  0.00      A      
ATOM   1731  CG2 THR   151       2.265   2.426  -4.693  1.00 42.44      A      
ATOM   1732 HG21 THR   151       7.094  14.573 -13.176  1.00  0.00      A      
ATOM   1733 HG22 THR   151      38.048  12.609 -23.657  1.00  0.00      A      
ATOM   1734 HG23 THR   151      13.366  -6.827   4.145  1.00  0.00      A      
ATOM   1735  OG1 THR   151       6.494  -1.342  -1.159  1.00 42.67      A      
ATOM   1736  HG1 THR   151       4.123  -6.932   5.673  1.00  0.00      A      
ATOM   1737  C   THR   151       4.746   4.910   4.511  1.00 41.41      A      
ATOM   1738  O   THR   151       2.291   8.930   3.844  1.00 41.06      A      
ATOM   1739  N   ARG   152       1.240  -0.643  -1.197  1.00 40.43      A      
ATOM   1740  H   ARG   152       6.147  -2.230  -4.055  1.00  0.00      A      
ATOM   1741  CA  ARG   152       1.551   1.573  -0.068  1.00 39.99      A      
ATOM   1742  HA  ARG   152      14.018   2.346  -2.485  1.00  0.00      A      
ATOM   1743  CB  ARG   152      -1.397   1.922  -1.713  1.00 41.72      A      
ATOM   1744  HB2 ARG   152       2.839   6.735  -2.706  1.00  0.00      A      
ATOM   1745  HB3 ARG   152     -12.334  -5.166   4.059  1.00  0.00      A      
ATOM   1746  CG  ARG   152      -3.766   2.462   0.494  1.00 43.68      A      
ATOM   1747  HG2 ARG   152      15.876  -2.281  -5.630  1.00  0.00      A      
ATOM   1748  HG3 ARG   152       9.091   6.797  -0.464  1.00  0.00      A      
ATOM   1749  CD  ARG   152      -1.352  -4.584   2.713  1.00 45.58      A      
ATOM   1750  HD2 ARG   152     -17.463  19.704   0.990  1.00  0.00      A      
ATOM   1751  HD3 ARG   152      -8.139 -20.706  35.003  1.00  0.00      A      
ATOM   1752  NE  ARG   152      -0.923   1.923   1.162  1.00 47.31      A      
ATOM   1753  HE  ARG   152      -8.836 -15.491   5.789  1.00  0.00      A      
ATOM   1754  CZ  ARG   152      -0.204   2.426  -1.317  1.00 47.92      A      
ATOM   1755  NH1 ARG   152      -4.210   2.859  -4.081  1.00 48.34      A      
ATOM   1756 HH11 ARG   152      24.012   9.062  12.653  1.00  0.00      A      
ATOM   1757 HH12 ARG   152      -7.790   6.787  11.590  1.00  0.00      A      
ATOM   1758  NH2 ARG   152       1.706  -2.205  -6.447  1.00 48.03      A      
ATOM   1759 HH21 ARG   152      13.122 -19.583 -10.330  1.00  0.00      A      
ATOM   1760 HH22 ARG   152      14.034  -4.780 -26.466  1.00  0.00      A      
ATOM   1761  C   ARG   152      -0.283   5.838  -4.307  1.00 38.66      A      
ATOM   1762  O   ARG   152       5.225   1.605   3.524  1.00 38.56      A      
ATOM   1763  N   VAL   153      -6.611  -4.958   0.295  1.00 37.29      A      
ATOM   1764  H   VAL   153     -26.281 -12.282 -16.907  1.00  0.00      A      
ATOM   1765  CA  VAL   153       2.379   8.697   3.114  1.00 35.47      A      
ATOM   1766  HA  VAL   153      14.499  11.694  -1.445  1.00  0.00      A      
ATOM   1767  CB  VAL   153      -1.155  -1.908  -3.734  1.00 35.15      A      
ATOM   1768  HB  VAL   153       8.470  -8.481 -20.241  1.00  0.00      A      
ATOM   1769  CG1 VAL   153       2.544   8.892   1.813  1.00 34.66      A      
ATOM   1770 HG11 VAL   153      14.357   9.537  12.737  1.00  0.00      A      
ATOM   1771 HG12 VAL   153      -7.240  -4.413  18.768  1.00  0.00      A      
ATOM   1772 HG13 VAL   153      -0.037  11.765   9.251  1.00  0.00      A      
ATOM   1773  CG2 VAL   153      -1.257  -1.755   0.464  1.00 33.92      A      
ATOM   1774 HG21 VAL   153      -0.245  -6.397   2.698  1.00  0.00      A      
ATOM   1775 HG22 VAL   153       9.428  19.709  -5.550  1.00  0.00      A      
ATOM   1776 HG23 VAL   153      20.113   7.179  -2.278  1.00  0.00      A      
ATOM   1777  C   VAL   153       1.536   0.198  -1.352  1.00 34.88      A      
ATOM   1778  O   VAL   153      -1.265  -6.903  -1.729  1.00 35.16      A      
ATOM   1779  N   ILE   154      -3.211   1.528   1.444  1.00 34.38      A      
ATOM   1780  H   ILE   154       6.744   2.589   4.047  1.00  0.00      A      
ATOM   1781  CA  ILE   154       0.631   2.512  -6.295  1.00 33.76      A      
ATOM   1782  HA  ILE   154      -3.287 -15.843 -26.416  1.00  0.00      A      
ATOM   1783  CB  ILE   154      -1.112  -5.383   1.255  1.00 34.15      A      
ATOM   1784  HB  ILE   154      -4.031  11.670  21.931  1.00  0.00      A      
ATOM   1785  CG2 ILE   154       0.446  -1.878  -1.166  1.00 33.39      A      
ATOM   1786 HG21 ILE   154     -21.915 -21.645  20.991  1.00  0.00      A      
ATOM   1787 HG22 ILE   154      -4.407   4.300   0.362  1.00  0.00      A      
ATOM   1788 HG23 ILE   154      -1.247  -8.062  -4.331  1.00  0.00      A      
ATOM   1789  CG1 ILE   154       3.697   1.479   2.625  1.00 34.03      A      
ATOM   1790 HG12 ILE   154       3.797   9.122   2.611  1.00  0.00      A      
ATOM   1791 HG13 ILE   154      -7.505   8.407   8.614  1.00  0.00      A      
ATOM   1792  CD1 ILE   154       0.873   0.965  -5.160  1.00 34.23      A      
ATOM   1793 HD11 ILE   154     -10.279 -16.211 -11.142  1.00  0.00      A      
ATOM   1794 HD12 ILE   154      -6.938  15.743  -3.001  1.00  0.00      A      
ATOM   1795 HD13 ILE   154      -6.446   5.799 -20.471  1.00  0.00      A      
ATOM   1796  C   ILE   154      -5.405  -3.240   3.177  1.00 33.42      A      
ATOM   1797  O   ILE   154       3.143  -1.605 -10.813  1.00 33.32      A      
ATOM   1798  N   TYR   155      -2.351  -2.650   1.539  1.00 33.12      A      
ATOM   1799  H   TYR   155      17.843  -0.663  11.926  1.00  0.00      A      
ATOM   1800  CA  TYR   155      -6.639   0.441  -0.051  1.00 33.12      A      
ATOM   1801  HA  TYR   155     -11.338  -9.072 -17.669  1.00  0.00      A      
ATOM   1802  CB  TYR   155       3.649   3.359  -0.011  1.00 33.55      A      
ATOM   1803  HB2 TYR   155      10.306   6.898 -22.129  1.00  0.00      A      
ATOM   1804  HB3 TYR   155      14.420  -4.801  -0.930  1.00  0.00      A      
ATOM   1805  CG  TYR   155      -2.794   6.365   0.764  1.00 33.45      A      
ATOM   1806  CD1 TYR   155       2.496   4.850  -5.570  1.00 34.03      A      
ATOM   1807  HD1 TYR   155      -5.375   9.662   3.564  1.00  0.00      A      
ATOM   1808  CE1 TYR   155      -0.070   2.250  -3.513  1.00 34.36      A      
ATOM   1809  HE1 TYR   155      13.991  12.723 -10.215  1.00  0.00      A      
ATOM   1810  CZ  TYR   155       4.209   4.821  -6.854  1.00 33.59      A      
ATOM   1811  OH  TYR   155      -2.604   1.079  -6.094  1.00 33.04      A      
ATOM   1812  HH  TYR   155       2.136   5.391   1.811  1.00  0.00      A      
ATOM   1813  CE2 TYR   155      -0.862   1.155 -10.970  1.00 33.25      A      
ATOM   1814  HE2 TYR   155     -16.502 -33.933 -19.032  1.00  0.00      A      
ATOM   1815  CD2 TYR   155      -2.534   1.613   3.538  1.00 33.73      A      
ATOM   1816  HD2 TYR   155     -11.995  -0.410 -16.601  1.00  0.00      A      
ATOM   1817  C   TYR   155      -8.148   0.465  -2.187  1.00 33.00      A      
ATOM   1818  O   TYR   155       6.244  -1.137   3.083  1.00 32.40      A      
ATOM   1819  N   PHE   156       4.657   1.763  -5.273  1.00 32.85      A      
ATOM   1820  H   PHE   156     -16.890  -1.036  -2.508  1.00  0.00      A      
ATOM   1821  CA  PHE   156      -7.138  -0.138  10.303  1.00 33.35      A      
ATOM   1822  HA  PHE   156       3.943 -10.602  -3.691  1.00  0.00      A      
ATOM   1823  CB  PHE   156       1.582   2.082   1.355  1.00 33.08      A      
ATOM   1824  HB2 PHE   156     -11.845 -12.252  17.286  1.00  0.00      A      
ATOM   1825  HB3 PHE   156      -9.190   3.102 -10.726  1.00  0.00      A      
ATOM   1826  CG  PHE   156      -9.986  -3.161  -6.772  1.00 34.04      A      
ATOM   1827  CD1 PHE   156      -4.915  -0.688   0.279  1.00 33.62      A      
ATOM   1828  HD1 PHE   156     -21.894  -3.067  -5.934  1.00  0.00      A      
ATOM   1829  CE1 PHE   156      -5.977  -6.281   2.606  1.00 33.55      A      
ATOM   1830  HE1 PHE   156     -10.694  -4.842 -24.251  1.00  0.00      A      
ATOM   1831  CZ  PHE   156      -1.380   0.184  -0.735  1.00 33.25      A      
ATOM   1832  HZ  PHE   156     -21.636  -5.473   8.497  1.00  0.00      A      
ATOM   1833  CE2 PHE   156       3.087   4.402  -3.531  1.00 33.40      A      
ATOM   1834  HE2 PHE   156     -28.474   8.475 -14.987  1.00  0.00      A      
ATOM   1835  CD2 PHE   156      -9.068   2.083   5.034  1.00 33.48      A      
ATOM   1836  HD2 PHE   156     -17.080  -7.638   6.004  1.00  0.00      A      
ATOM   1837  C   PHE   156      -2.914  -0.538  -2.495  1.00 33.76      A      
ATOM   1838  O   PHE   156       0.692   2.563  -0.676  1.00 33.48      A      
ATOM   1839  N   GLU   157       5.418  -6.806  -1.240  1.00 34.19      A      
ATOM   1840  H   GLU   157      -0.375  -5.128   3.719  1.00  0.00      A      
ATOM   1841  CA  GLU   157       1.343  -5.821   5.621  1.00 35.07      A      
ATOM   1842  HA  GLU   157       9.522  -4.609   8.120  1.00  0.00      A      
ATOM   1843  CB  GLU   157       1.470   0.488  -1.143  1.00 36.06      A      
ATOM   1844  HB2 GLU   157      -6.475 -27.031  -5.819  1.00  0.00      A      
ATOM   1845  HB3 GLU   157      13.082   1.050 -24.932  1.00  0.00      A      
ATOM   1846  CG  GLU   157       1.354   4.276  -0.371  1.00 38.13      A      
ATOM   1847  HG2 GLU   157      -6.660  15.931 -11.925  1.00  0.00      A      
ATOM   1848  HG3 GLU   157      -8.767   0.612 -11.202  1.00  0.00      A      
ATOM   1849  CD  GLU   157      -5.626  -1.096   8.527  1.00 39.34      A      
ATOM   1850  OE1 GLU   157       1.130  -0.285   0.508  1.00 40.59      A      
ATOM   1851  OE2 GLU   157       8.119   3.350  -4.682  1.00 40.24      A      
ATOM   1852  C   GLU   157     -11.362   1.512   0.000  1.00 35.15      A      
ATOM   1853  O   GLU   157      -0.839   0.845   3.515  1.00 34.98      A      
ATOM   1854  N   SER   158     -10.004  -3.318   2.144  1.00 35.45      A      
ATOM   1855  H   SER   158      15.761 -14.699   5.281  1.00  0.00      A      
ATOM   1856  CA  SER   158       4.791   3.554   2.093  1.00 36.66      A      
ATOM   1857  HA  SER   158     -22.289   0.297 -14.166  1.00  0.00      A      
ATOM   1858  CB  SER   158      -5.904  -4.131   1.375  1.00 36.53      A      
ATOM   1859  HB2 SER   158     -12.795  -7.828  -4.544  1.00  0.00      A      
ATOM   1860  HB3 SER   158      -5.006  -1.185 -23.019  1.00  0.00      A      
ATOM   1861  OG  SER   158      -3.516   0.897   1.996  1.00 36.48      A      
ATOM   1862  HG  SER   158      -5.246 -13.001  -5.082  1.00  0.00      A      
ATOM   1863  C   SER   158      -6.126  -6.812   7.930  1.00 37.48      A      
ATOM   1864  O   SER   158      -6.494  -0.299   0.460  1.00 37.50      A      
ATOM   1865  N   PRO   159      -3.166   1.650   1.900  1.00 38.56      A      
ATOM   1866  CD  PRO   159       1.934   1.368   2.487  1.00 38.75      A      
ATOM   1867  HD2 PRO   159      27.500  -9.842   0.803  1.00  0.00      A      
ATOM   1868  HD3 PRO   159      21.440  10.882 -10.832  1.00  0.00      A      
ATOM   1869  CG  PRO   159       1.484   1.029  -5.591  1.00 39.07      A      
ATOM   1870  HG2 PRO   159      -2.489   3.553  -4.523  1.00  0.00      A      
ATOM   1871  HG3 PRO   159       3.100  -0.315 -18.885  1.00  0.00      A      
ATOM   1872  CB  PRO   159       5.458  -0.939   2.280  1.00 39.22      A      
ATOM   1873  HB2 PRO   159     -13.590   4.433   0.874  1.00  0.00      A      
ATOM   1874  HB3 PRO   159      12.881  16.328 -11.936  1.00  0.00      A      
ATOM   1875  CA  PRO   159      -5.800   1.959   2.281  1.00 39.76      A      
ATOM   1876  HA  PRO   159     -30.702  -2.583  10.571  1.00  0.00      A      
ATOM   1877  C   PRO   159       5.583  -6.178   5.071  1.00 41.35      A      
ATOM   1878  O   PRO   159       2.081   5.020  -4.308  1.00 40.81      A      
ATOM   1879  N   ALA   160      -1.889   1.124  -0.798  1.00 43.15      A      
ATOM   1880  H   ALA   160     -24.761   4.892   7.032  1.00  0.00      A      
ATOM   1881  CA  ALA   160      -7.122   5.504   4.091  1.00 45.67      A      
ATOM   1882  HA  ALA   160      -9.197  11.328  30.817  1.00  0.00      A      
ATOM   1883  CB  ALA   160      -1.559   7.532  -7.815  1.00 44.88      A      
ATOM   1884  HB1 ALA   160     -12.680  19.075 -17.826  1.00  0.00      A      
ATOM   1885  HB2 ALA   160      19.519  -1.726  -3.725  1.00  0.00      A      
ATOM   1886  HB3 ALA   160      -0.805  31.192  10.493  1.00  0.00      A      
ATOM   1887  C   ALA   160      -6.227  -4.465   6.719  1.00 47.70      A      
ATOM   1888  O   ALA   160      -2.296  -4.503  -3.003  1.00 48.10      A      
ATOM   1889  N   ASN   161      -2.750  -2.275  -4.072  1.00 50.31      A      
ATOM   1890  H   ASN   161      -2.442   4.274  -4.801  1.00  0.00      A      
ATOM   1891  CA  ASN   161      -1.311 -11.114  -6.607  1.00 52.54      A      
ATOM   1892  HA  ASN   161      26.064   6.375   2.910  1.00  0.00      A      
ATOM   1893  CB  ASN   161       4.449  -3.468   1.185  1.00 53.80      A      
ATOM   1894  HB2 ASN   161      11.536   2.716   0.773  1.00  0.00      A      
ATOM   1895  HB3 ASN   161      -1.794   0.651   2.542  1.00  0.00      A      
ATOM   1896  CG  ASN   161      -5.076  -8.395   4.652  1.00 55.14      A      
ATOM   1897  OD1 ASN   161      -2.203   0.103   4.167  1.00 55.64      A      
ATOM   1898  ND2 ASN   161       8.828  -6.926   3.701  1.00 55.71      A      
ATOM   1899 HD21 ASN   161      -2.510  21.014  -0.281  1.00  0.00      A      
ATOM   1900 HD22 ASN   161      -3.544  -2.798 -18.332  1.00  0.00      A      
ATOM   1901  C   ASN   161       1.359  -4.536   4.461  1.00 53.11      A      
ATOM   1902  O   ASN   161       2.324  12.630  -3.189  1.00 53.90      A      
ATOM   1903  N   PRO   162      -2.154  -2.869  -2.097  1.00 53.27      A      
ATOM   1904  CD  PRO   162       2.142   4.163  -2.290  1.00 53.28      A      
ATOM   1905  HD2 PRO   162       6.621  13.564  -4.249  1.00  0.00      A      
ATOM   1906  HD3 PRO   162      -2.018  16.767   8.042  1.00  0.00      A      
ATOM   1907  CG  PRO   162       0.668  -4.884   5.013  1.00 53.56      A      
ATOM   1908  HG2 PRO   162       5.982 -19.039  18.713  1.00  0.00      A      
ATOM   1909  HG3 PRO   162      11.270  13.632  18.515  1.00  0.00      A      
ATOM   1910  CB  PRO   162      -3.985  -0.635  -0.244  1.00 53.23      A      
ATOM   1911  HB2 PRO   162       5.319 -18.484 -28.123  1.00  0.00      A      
ATOM   1912  HB3 PRO   162     -13.188  14.937   8.415  1.00  0.00      A      
ATOM   1913  CA  PRO   162       2.198  -0.242  -5.134  1.00 53.11      A      
ATOM   1914  HA  PRO   162      -7.331  -6.672   0.553  1.00  0.00      A      
ATOM   1915  C   PRO   162      -3.003  -1.644  -1.632  1.00 52.83      A      
ATOM   1916  O   PRO   162      -5.063  -3.109   1.032  1.00 53.16      A      
ATOM   1917  N   ASN   163      -4.587   8.571   3.568  1.00 52.11      A      
ATOM   1918  H   ASN   163     -31.341  29.102  -5.730  1.00  0.00      A      
ATOM   1919  CA  ASN   163      -4.520  -4.282   2.940  1.00 51.44      A      
ATOM   1920  HA  ASN   163     -22.943   8.922 -12.041  1.00  0.00      A      
ATOM   1921  CB  ASN   163     -10.208  -3.881  -0.571  1.00 52.98      A      
ATOM   1922  HB2 ASN   163      -0.545  -9.749  -7.673  1.00  0.00      A      
ATOM   1923  HB3 ASN   163      -8.117   9.028 -13.636  1.00  0.00      A      
ATOM   1924  CG  ASN   163       0.441  -3.576   7.191  1.00 54.17      A      
ATOM   1925  OD1 ASN   163       0.891   1.429  -7.191  1.00 55.26      A      
ATOM   1926  ND2 ASN   163       3.958  -1.415  -2.568  1.00 55.03      A      
ATOM   1927 HD21 ASN   163       3.565 -13.234  -1.991  1.00  0.00      A      
ATOM   1928 HD22 ASN   163       3.117  -3.181  -5.970  1.00  0.00      A      
ATOM   1929  C   ASN   163       0.659  -0.512   4.599  1.00 49.94      A      
ATOM   1930  O   ASN   163       2.163   2.851  -0.120  1.00 49.67      A      
ATOM   1931  N   MET   164      -1.351   5.075   4.832  1.00 48.82      A      
ATOM   1932  H   MET   164      -4.464  11.468  10.409  1.00  0.00      A      
ATOM   1933  CA  MET   164      -1.248   0.258   4.202  1.00 47.72      A      
ATOM   1934  HA  MET   164      -7.237   2.783 -10.119  1.00  0.00      A      
ATOM   1935  CB  MET   164       1.061   4.149   6.130  1.00 49.14      A      
ATOM   1936  HB2 MET   164      -7.793   5.315   7.660  1.00  0.00      A      
ATOM   1937  HB3 MET   164     -16.286  23.905 -21.045  1.00  0.00      A      
ATOM   1938  CG  MET   164       2.133  -0.900  -1.367  1.00 51.59      A      
ATOM   1939  HG2 MET   164       4.948   2.943   6.249  1.00  0.00      A      
ATOM   1940  HG3 MET   164      21.361  10.117  -0.097  1.00  0.00      A      
ATOM   1941  SD  MET   164      -2.916  -1.297   1.086  1.00 54.07      A      
ATOM   1942  CE  MET   164       2.942   1.104  -3.201  1.00 52.38      A      
ATOM   1943  HE1 MET   164       0.278   5.297  -6.623  1.00  0.00      A      
ATOM   1944  HE2 MET   164      -2.826  -2.410  -4.001  1.00  0.00      A      
ATOM   1945  HE3 MET   164       1.137   1.361  25.443  1.00  0.00      A      
ATOM   1946  C   MET   164       3.247   2.328  -3.865  1.00 45.97      A      
ATOM   1947  O   MET   164      -7.894  -1.009   1.294  1.00 44.99      A      
ATOM   1948  N   HIP   165      -4.584  -6.958  -2.105  1.00 44.12      A      
ATOM   1949  H   HIP   165     -16.373  15.747  11.907  1.00  0.00      A      
ATOM   1950  CA  HIP   165       3.016   3.205  -5.363  1.00 42.78      A      
ATOM   1951  HA  HIP   165      -7.870  15.513  33.436  1.00  0.00      A      
ATOM   1952  CB  HIP   165      -3.866   4.645  -4.328  1.00 42.93      A      
ATOM   1953  HB2 HIP   165      -8.070   8.623   8.444  1.00  0.00      A      
ATOM   1954  HB3 HIP   165      -1.873 -13.826 -18.146  1.00  0.00      A      
ATOM   1955  CG  HIP   165       2.154   9.674   5.234  1.00 43.33      A      
ATOM   1956  ND1 HIP   165       2.651  -1.836   3.688  1.00 43.52      A      
ATOM   1957  HD1 HIP   165      -6.962 -10.940 -22.387  1.00  0.00      A      
ATOM   1958  CE1 HIP   165       5.179  -1.100  -0.388  1.00 43.56      A      
ATOM   1959  HE1 HIP   165      -6.103   5.332   4.508  1.00  0.00      A      
ATOM   1960  NE2 HIP   165      -5.805   5.080   1.384  1.00 43.47      A      
ATOM   1961  HE2 HIP   165       3.122  13.875   3.777  1.00  0.00      A      
ATOM   1962  CD2 HIP   165       5.556   4.489   0.771  1.00 43.70      A      
ATOM   1963  HD2 HIP   165      13.314 -24.618   7.769  1.00  0.00      A      
ATOM   1964  C   HIP   165       0.685   5.727  -1.225  1.00 41.74      A      
ATOM   1965  O   HIP   165       6.137   0.715   0.529  1.00 41.28      A      
ATOM   1966  N   MET   166       1.975   9.987   3.175  1.00 40.57      A      
ATOM   1967  H   MET   166       8.270   9.106 -17.748  1.00  0.00      A      
ATOM   1968  CA  MET   166       0.097   2.159  -1.719  1.00 39.87      A      
ATOM   1969  HA  MET   166      21.794 -16.534   1.732  1.00  0.00      A      
ATOM   1970  CB  MET   166      -1.592  -8.075   2.032  1.00 39.87      A      
ATOM   1971  HB2 MET   166      27.724   0.073  10.671  1.00  0.00      A      
ATOM   1972  HB3 MET   166     -16.444  -1.153  39.199  1.00  0.00      A      
ATOM   1973  CG  MET   166       2.865  -4.917   1.419  1.00 39.82      A      
ATOM   1974  HG2 MET   166       4.730 -14.985  -5.969  1.00  0.00      A      
ATOM   1975  HG3 MET   166       1.835  -2.160  -1.359  1.00  0.00      A      
ATOM   1976  SD  MET   166       0.665   3.081   0.131  1.00 40.09      A      
ATOM   1977  CE  MET   166      -2.810 -11.180  -5.838  1.00 39.31      A      
ATOM   1978  HE1 MET   166       3.598  -2.628   1.944  1.00  0.00      A      
ATOM   1979  HE2 MET   166      15.880   4.809  -0.710  1.00  0.00      A      
ATOM   1980  HE3 MET   166      48.761  22.508 -27.341  1.00  0.00      A      
ATOM   1981  C   MET   166      -3.118  -1.900  -2.057  1.00 39.65      A      
ATOM   1982  O   MET   166      -3.842   1.457  -5.697  1.00 39.22      A      
ATOM   1983  N   ALA   167      -1.912  -0.407   3.206  1.00 39.41      A      
ATOM   1984  H   ALA   167     -21.410   2.945  -5.791  1.00  0.00      A      
ATOM   1985  CA  ALA   167      10.246   5.551   6.756  1.00 39.71      A      
ATOM   1986  HA  ALA   167      -0.598   4.351  13.834  1.00  0.00      A      
ATOM   1987  CB  ALA   167      -1.601  -0.277   1.912  1.00 39.56      A      
ATOM   1988  HB1 ALA   167     -15.697 -16.876  -2.342  1.00  0.00      A      
ATOM   1989  HB2 ALA   167      -2.485   0.921  -7.593  1.00  0.00      A      
ATOM   1990  HB3 ALA   167       5.336  14.940   4.871  1.00  0.00      A      
ATOM   1991  C   ALA   167       3.399  -6.681  -5.542  1.00 39.80      A      
ATOM   1992  O   ALA   167      -6.067   1.375  -0.809  1.00 39.25      A      
ATOM   1993  N   ASP   168      -0.548  -3.898  -0.444  1.00 40.13      A      
ATOM   1994  H   ASP   168      18.335  11.435   0.876  1.00  0.00      A      
ATOM   1995  CA  ASP   168      -8.615   0.574  -2.963  1.00 40.03      A      
ATOM   1996  HA  ASP   168     -19.992 -14.886   2.886  1.00  0.00      A      
ATOM   1997  CB  ASP   168       5.661  -2.838   3.447  1.00 41.10      A      
ATOM   1998  HB2 ASP   168      15.965   4.104  15.221  1.00  0.00      A      
ATOM   1999  HB3 ASP   168       6.716  10.682  12.090  1.00  0.00      A      
ATOM   2000  CG  ASP   168      -2.887   2.361  -4.231  1.00 41.58      A      
ATOM   2001  OD1 ASP   168       5.439   3.760   0.916  1.00 41.41      A      
ATOM   2002  OD2 ASP   168       1.992   4.026  -3.159  1.00 43.06      A      
ATOM   2003  C   ASP   168       1.111   5.894  -3.920  1.00 39.68      A      
ATOM   2004  O   ASP   168      -0.957   0.457  -2.538  1.00 39.84      A      
ATOM   2005  N   ILE   169       1.072  -3.420   2.485  1.00 39.13      A      
ATOM   2006  H   ILE   169      13.004 -22.380  26.658  1.00  0.00      A      
ATOM   2007  CA  ILE   169       1.336  -0.636  -2.134  1.00 38.99      A      
ATOM   2008  HA  ILE   169      13.678  17.112 -12.283  1.00  0.00      A      
ATOM   2009  CB  ILE   169      -2.365  -7.132  -5.623  1.00 38.67      A      
ATOM   2010  HB  ILE   169       0.100  16.748  25.018  1.00  0.00      A      
ATOM   2011  CG2 ILE   169      -1.118   0.730  -0.610  1.00 38.20      A      
ATOM   2012 HG21 ILE   169     -19.107  -3.337   6.401  1.00  0.00      A      
ATOM   2013 HG22 ILE   169      25.143 -15.037  18.361  1.00  0.00      A      
ATOM   2014 HG23 ILE   169       2.873  -2.462  24.522  1.00  0.00      A      
ATOM   2015  CG1 ILE   169       0.874   3.360  -2.792  1.00 39.01      A      
ATOM   2016 HG12 ILE   169       5.293  -9.517 -11.783  1.00  0.00      A      
ATOM   2017 HG13 ILE   169       4.695   6.185 -27.031  1.00  0.00      A      
ATOM   2018  CD1 ILE   169       0.948  -1.804   4.875  1.00 37.87      A      
ATOM   2019 HD11 ILE   169      22.447  -9.326  -3.537  1.00  0.00      A      
ATOM   2020 HD12 ILE   169      16.397 -18.870  -3.351  1.00  0.00      A      
ATOM   2021 HD13 ILE   169      -5.048 -19.689 -13.529  1.00  0.00      A      
ATOM   2022  C   ILE   169       2.202  -0.683  -9.063  1.00 39.09      A      
ATOM   2023  O   ILE   169      -1.548 -10.135   3.386  1.00 38.97      A      
ATOM   2024  N   ALA   170       0.272  -3.727  -1.223  1.00 39.12      A      
ATOM   2025  H   ALA   170      13.482  -0.027  16.057  1.00  0.00      A      
ATOM   2026  CA  ALA   170       7.623  -0.844   1.413  1.00 39.28      A      
ATOM   2027  HA  ALA   170      -9.032  11.937   4.907  1.00  0.00      A      
ATOM   2028  CB  ALA   170       3.714   9.394  -1.093  1.00 38.86      A      
ATOM   2029  HB1 ALA   170       1.543   4.100 -20.803  1.00  0.00      A      
ATOM   2030  HB2 ALA   170       6.495   7.647   4.904  1.00  0.00      A      
ATOM   2031  HB3 ALA   170      -5.794  -9.822  -2.503  1.00  0.00      A      
ATOM   2032  C   ALA   170      -7.377  -7.075  -7.260  1.00 39.22      A      
ATOM   2033  O   ALA   170       9.802 -11.863  -3.509  1.00 39.54      A      
ATOM   2034  N   GLY   171       4.976  -1.238  -1.750  1.00 39.42      A      
ATOM   2035  H   GLY   171     -15.043  -7.496 -13.136  1.00  0.00      A      
ATOM   2036  CA  GLY   171      -3.646   2.327  -3.712  1.00 39.49      A      
ATOM   2037  HA2 GLY   171      -1.307  -9.907 -16.152  1.00  0.00      A      
ATOM   2038  HA3 GLY   171       0.017  10.244  -5.794  1.00  0.00      A      
ATOM   2039  C   GLY   171       4.508  -4.977   4.043  1.00 39.63      A      
ATOM   2040  O   GLY   171      -0.760   4.938   4.983  1.00 40.20      A      
ATOM   2041  N   VAL   172      -6.604  -9.266   9.398  1.00 39.10      A      
ATOM   2042  H   VAL   172     -17.117 -21.401   7.802  1.00  0.00      A      
ATOM   2043  CA  VAL   172       4.362   5.376  -6.069  1.00 38.32      A      
ATOM   2044  HA  VAL   172      10.258   7.637  43.039  1.00  0.00      A      
ATOM   2045  CB  VAL   172       2.084   6.388  -5.869  1.00 37.96      A      
ATOM   2046  HB  VAL   172      12.907   9.958  -0.918  1.00  0.00      A      
ATOM   2047  CG1 VAL   172       0.881  -6.459  -0.747  1.00 37.29      A      
ATOM   2048 HG11 VAL   172      -2.221 -22.572 -28.255  1.00  0.00      A      
ATOM   2049 HG12 VAL   172      21.688  -0.687  -2.522  1.00  0.00      A      
ATOM   2050 HG13 VAL   172      -0.468  -6.087  -7.653  1.00  0.00      A      
ATOM   2051  CG2 VAL   172      -8.470   1.364  -2.030  1.00 36.95      A      
ATOM   2052 HG21 VAL   172      10.633   6.500 -27.818  1.00  0.00      A      
ATOM   2053 HG22 VAL   172     -15.532   7.272  -4.998  1.00  0.00      A      
ATOM   2054 HG23 VAL   172      -6.634   5.658 -21.741  1.00  0.00      A      
ATOM   2055  C   VAL   172       3.391   2.480   2.473  1.00 38.54      A      
ATOM   2056  O   VAL   172     -10.444   5.124  -0.479  1.00 38.62      A      
ATOM   2057  N   ALA   173       3.344   3.244  -0.694  1.00 38.84      A      
ATOM   2058  H   ALA   173      -0.490  13.940 -19.022  1.00  0.00      A      
ATOM   2059  CA  ALA   173      -1.578   1.751  -1.390  1.00 39.97      A      
ATOM   2060  HA  ALA   173      -2.157  -3.218   8.720  1.00  0.00      A      
ATOM   2061  CB  ALA   173       3.584   6.475   4.693  1.00 40.03      A      
ATOM   2062  HB1 ALA   173       4.228   1.412   5.873  1.00  0.00      A      
ATOM   2063  HB2 ALA   173      18.020  -2.673   9.942  1.00  0.00      A      
ATOM   2064  HB3 ALA   173       3.818  -3.707  -4.816  1.00  0.00      A      
ATOM   2065  C   ALA   173      -3.763   1.005   6.738  1.00 40.98      A      
ATOM   2066  O   ALA   173       2.068   0.108  -6.907  1.00 40.48      A      
ATOM   2067  N   LYS   174      -4.467  -1.089  -2.246  1.00 41.96      A      
ATOM   2068  H   LYS   174       9.818 -11.672  20.568  1.00  0.00      A      
ATOM   2069  CA  LYS   174      -5.838   4.054  -1.824  1.00 43.33      A      
ATOM   2070  HA  LYS   174     -23.822  10.067  -1.891  1.00  0.00      A      
ATOM   2071  CB  LYS   174      -1.671  -4.377   3.615  1.00 43.85      A      
ATOM   2072  HB2 LYS   174      14.368 -19.346  -7.062  1.00  0.00      A      
ATOM   2073  HB3 LYS   174      17.405  10.571   5.991  1.00  0.00      A      
ATOM   2074  CG  LYS   174       1.168  -4.487   1.236  1.00 44.42      A      
ATOM   2075  HG2 LYS   174      -4.911 -16.875 -12.570  1.00  0.00      A      
ATOM   2076  HG3 LYS   174       7.292  -1.282  13.863  1.00  0.00      A      
ATOM   2077  CD  LYS   174       9.092   0.539  -0.441  1.00 45.57      A      
ATOM   2078  HD2 LYS   174      11.978 -16.135 -22.205  1.00  0.00      A      
ATOM   2079  HD3 LYS   174      16.656  12.922 -16.766  1.00  0.00      A      
ATOM   2080  CE  LYS   174       1.917  -9.019   2.357  1.00 46.35      A      
ATOM   2081  HE2 LYS   174       9.951  12.569  33.779  1.00  0.00      A      
ATOM   2082  HE3 LYS   174       4.879  -4.065   2.884  1.00  0.00      A      
ATOM   2083  NZ  LYS   174       3.129   6.333  -8.762  1.00 46.51      A      
ATOM   2084  HZ1 LYS   174       1.467 -16.517  16.423  1.00  0.00      A      
ATOM   2085  HZ2 LYS   174      -6.729 -15.826  -4.791  1.00  0.00      A      
ATOM   2086  HZ3 LYS   174      25.085  12.018  -2.598  1.00  0.00      A      
ATOM   2087  C   LYS   174      -4.961  -3.489   2.826  1.00 43.64      A      
ATOM   2088  O   LYS   174       5.377  -2.286  -4.938  1.00 43.96      A      
ATOM   2089  N   ILE   175       4.735  -4.688   2.152  1.00 44.04      A      
ATOM   2090  H   ILE   175      -3.353   9.181  -8.370  1.00  0.00      A      
ATOM   2091  CA  ILE   175       6.077   4.046  -5.796  1.00 44.55      A      
ATOM   2092  HA  ILE   175       4.549 -12.086   9.261  1.00  0.00      A      
ATOM   2093  CB  ILE   175      -5.606   0.194 -12.156  1.00 44.34      A      
ATOM   2094  HB  ILE   175      11.576   4.336 -10.233  1.00  0.00      A      
ATOM   2095  CG2 ILE   175       1.898  -1.232  -8.207  1.00 44.55      A      
ATOM   2096 HG21 ILE   175      12.668 -25.071  17.238  1.00  0.00      A      
ATOM   2097 HG22 ILE   175     -14.097  18.551  -3.042  1.00  0.00      A      
ATOM   2098 HG23 ILE   175     -10.396  18.362  -3.131  1.00  0.00      A      
ATOM   2099  CG1 ILE   175       3.984   7.108   5.612  1.00 44.08      A      
ATOM   2100 HG12 ILE   175     -21.626 -18.578  13.115  1.00  0.00      A      
ATOM   2101 HG13 ILE   175     -20.404   2.434  -4.723  1.00  0.00      A      
ATOM   2102  CD1 ILE   175       2.305   0.330   6.610  1.00 43.68      A      
ATOM   2103 HD11 ILE   175       5.609   0.985  -7.829  1.00  0.00      A      
ATOM   2104 HD12 ILE   175      -3.144  -7.721   3.083  1.00  0.00      A      
ATOM   2105 HD13 ILE   175      -2.394  -4.035  12.427  1.00  0.00      A      
ATOM   2106  C   ILE   175       6.073  -1.849   6.831  1.00 45.25      A      
ATOM   2107  O   ILE   175     -10.408  -2.161  -4.633  1.00 45.25      A      
ATOM   2108  N   ALA   176      -2.991   1.147  -2.349  1.00 45.54      A      
ATOM   2109  H   ALA   176       2.963  -8.724   5.061  1.00  0.00      A      
ATOM   2110  CA  ALA   176      -2.713  -4.703  -0.454  1.00 45.89      A      
ATOM   2111  HA  ALA   176       4.923   0.063  -6.412  1.00  0.00      A      
ATOM   2112  CB  ALA   176      -4.091  -0.044   0.676  1.00 45.40      A      
ATOM   2113  HB1 ALA   176      -0.776   6.996   5.289  1.00  0.00      A      
ATOM   2114  HB2 ALA   176     -13.166   9.274  13.296  1.00  0.00      A      
ATOM   2115  HB3 ALA   176     -27.135  -1.667  18.352  1.00  0.00      A      
ATOM   2116  C   ALA   176      -1.313  -3.973   5.223  1.00 46.43      A      
ATOM   2117  O   ALA   176      -2.410   4.446   2.707  1.00 46.35      A      
ATOM   2118  N   ARG   177       0.567  -6.291  -4.294  1.00 47.35      A      
ATOM   2119  H   ARG   177      10.605  -6.537  14.578  1.00  0.00      A      
ATOM   2120  CA  ARG   177       3.530   0.726  -5.712  1.00 48.45      A      
ATOM   2121  HA  ARG   177      25.643 -30.348 -19.027  1.00  0.00      A      
ATOM   2122  CB  ARG   177      -2.046  -0.477  -3.415  1.00 49.25      A      
ATOM   2123  HB2 ARG   177      17.037 -21.696  18.979  1.00  0.00      A      
ATOM   2124  HB3 ARG   177      10.631  -7.389   6.574  1.00  0.00      A      
ATOM   2125  CG  ARG   177      -1.902   4.889  -1.673  1.00 50.54      A      
ATOM   2126  HG2 ARG   177      24.596 -17.463  -5.835  1.00  0.00      A      
ATOM   2127  HG3 ARG   177      14.374  12.545  -1.832  1.00  0.00      A      
ATOM   2128  CD  ARG   177       1.261   4.824   3.754  1.00 50.97      A      
ATOM   2129  HD2 ARG   177       3.254  -9.447  -9.169  1.00  0.00      A      
ATOM   2130  HD3 ARG   177      -3.164  12.403  -2.650  1.00  0.00      A      
ATOM   2131  NE  ARG   177       5.946   7.738   3.716  1.00 51.40      A      
ATOM   2132  HE  ARG   177      12.821  -7.700  15.430  1.00  0.00      A      
ATOM   2133  CZ  ARG   177      -0.345   0.419  -3.562  1.00 51.53      A      
ATOM   2134  NH1 ARG   177      -7.774  -0.452  -6.573  1.00 50.97      A      
ATOM   2135 HH11 ARG   177       1.609  -1.773  11.678  1.00  0.00      A      
ATOM   2136 HH12 ARG   177      -0.682   0.625 -23.177  1.00  0.00      A      
ATOM   2137  NH2 ARG   177      -5.319   0.990   3.846  1.00 51.54      A      
ATOM   2138 HH21 ARG   177      -2.882  -5.700  11.622  1.00  0.00      A      
ATOM   2139 HH22 ARG   177     -13.443   9.661  -5.321  1.00  0.00      A      
ATOM   2140  C   ARG   177       1.240  -4.016  -7.317  1.00 48.83      A      
ATOM   2141  O   ARG   177       2.852  -1.822  -0.833  1.00 48.83      A      
ATOM   2142  N   LYS   178      -0.710  -3.001  -0.746  1.00 49.16      A      
ATOM   2143  H   LYS   178      -3.727  -8.196  -3.406  1.00  0.00      A      
ATOM   2144  CA  LYS   178      -7.060   5.377   1.301  1.00 49.49      A      
ATOM   2145  HA  LYS   178      13.923  19.736   0.605  1.00  0.00      A      
ATOM   2146  CB  LYS   178       5.296   8.272   0.571  1.00 50.42      A      
ATOM   2147  HB2 LYS   178      14.095  18.217   4.348  1.00  0.00      A      
ATOM   2148  HB3 LYS   178      -9.613 -11.876 -17.106  1.00  0.00      A      
ATOM   2149  CG  LYS   178      -2.806   7.178  -2.764  1.00 52.07      A      
ATOM   2150  HG2 LYS   178     -14.571  22.869 -10.786  1.00  0.00      A      
ATOM   2151  HG3 LYS   178      -3.498   6.990  -2.117  1.00  0.00      A      
ATOM   2152  CD  LYS   178      -4.989  -1.883  -4.572  1.00 53.06      A      
ATOM   2153  HD2 LYS   178       9.947  -9.813  -5.969  1.00  0.00      A      
ATOM   2154  HD3 LYS   178       7.119  -5.127   9.755  1.00  0.00      A      
ATOM   2155  CE  LYS   178       0.398   0.872   1.159  1.00 53.99      A      
ATOM   2156  HE2 LYS   178      -0.501   3.148  -2.330  1.00  0.00      A      
ATOM   2157  HE3 LYS   178      10.328   3.215  -5.172  1.00  0.00      A      
ATOM   2158  NZ  LYS   178      -1.806  -2.957  -1.457  1.00 53.88      A      
ATOM   2159  HZ1 LYS   178      17.409   5.021  14.323  1.00  0.00      A      
ATOM   2160  HZ2 LYS   178      25.690 -16.916 -11.204  1.00  0.00      A      
ATOM   2161  HZ3 LYS   178     -19.525  -8.895   5.895  1.00  0.00      A      
ATOM   2162  C   LYS   178      -8.831   5.054   4.239  1.00 48.91      A      
ATOM   2163  O   LYS   178      -3.209   6.914   1.167  1.00 48.72      A      
ATOM   2164  N   HID   179       0.163  -5.937   6.366  1.00 48.34      A      
ATOM   2165  H   HID   179      17.824  14.694  10.880  1.00  0.00      A      
ATOM   2166  CA  HID   179       0.627   4.324  -3.167  1.00 47.41      A      
ATOM   2167  HA  HID   179       2.452   3.905  -1.137  1.00  0.00      A      
ATOM   2168  CB  HID   179       5.299   1.976  -0.485  1.00 48.19      A      
ATOM   2169  HB2 HID   179       6.904   0.209 -20.802  1.00  0.00      A      
ATOM   2170  HB3 HID   179      18.198 -15.960  18.378  1.00  0.00      A      
ATOM   2171  CG  HID   179       2.565   1.571  -2.977  1.00 49.04      A      
ATOM   2172  ND1 HID   179       0.142   4.358  -3.048  1.00 49.69      A      
ATOM   2173  HD1 HID   179      -3.148   8.094 -13.803  1.00  0.00      A      
ATOM   2174  CE1 HID   179       2.132  -6.956   2.602  1.00 49.62      A      
ATOM   2175  HE1 HID   179      10.007 -24.734   5.429  1.00  0.00      A      
ATOM   2176  NE2 HID   179       3.831  -4.457  -1.341  1.00 49.53      A      
ATOM   2177  CD2 HID   179      -0.221  -0.297 -11.250  1.00 49.25      A      
ATOM   2178  HD2 HID   179       2.030   8.349 -11.947  1.00  0.00      A      
ATOM   2179  C   HID   179      -0.893   1.379  -2.420  1.00 46.51      A      
ATOM   2180  O   HID   179      -1.831  -3.245  -1.745  1.00 46.69      A      
ATOM   2181  N   GLY   180       1.669   1.844   2.085  1.00 45.17      A      
ATOM   2182  H   GLY   180      -0.077  -1.013  14.767  1.00  0.00      A      
ATOM   2183  CA  GLY   180       2.096   5.300   1.423  1.00 43.46      A      
ATOM   2184  HA2 GLY   180       9.413 -21.868  11.191  1.00  0.00      A      
ATOM   2185  HA3 GLY   180      -5.883   9.702  26.693  1.00  0.00      A      
ATOM   2186  C   GLY   180      -3.139  -6.604  -0.373  1.00 42.37      A      
ATOM   2187  O   GLY   180      -3.483   0.441  -0.958  1.00 42.20      A      
ATOM   2188  N   ALA   181      -3.785   0.886   0.196  1.00 40.55      A      
ATOM   2189  H   ALA   181     -18.150  20.598   7.135  1.00  0.00      A      
ATOM   2190  CA  ALA   181      -4.677   0.093  -7.510  1.00 39.03      A      
ATOM   2191  HA  ALA   181      -2.305  17.862 -16.345  1.00  0.00      A      
ATOM   2192  CB  ALA   181      -3.561   0.033   4.865  1.00 38.65      A      
ATOM   2193  HB1 ALA   181     -10.322  11.370  20.515  1.00  0.00      A      
ATOM   2194  HB2 ALA   181      -2.634   0.256  -3.145  1.00  0.00      A      
ATOM   2195  HB3 ALA   181     -23.162   4.998   1.472  1.00  0.00      A      
ATOM   2196  C   ALA   181       5.514  -7.374   2.909  1.00 37.83      A      
ATOM   2197  O   ALA   181       0.239   0.574   0.543  1.00 37.95      A      
ATOM   2198  N   THR   182      -1.058   3.821  -1.691  1.00 36.26      A      
ATOM   2199  H   THR   182     -16.439 -18.542   2.794  1.00  0.00      A      
ATOM   2200  CA  THR   182       6.007  -3.826   5.893  1.00 34.61      A      
ATOM   2201  HA  THR   182      13.333 -25.097 -13.486  1.00  0.00      A      
ATOM   2202  CB  THR   182      -0.786   1.720  -2.857  1.00 34.67      A      
ATOM   2203  HB  THR   182     -15.810 -12.843  -2.297  1.00  0.00      A      
ATOM   2204  CG2 THR   182       0.103  -0.797   4.035  1.00 34.67      A      
ATOM   2205 HG21 THR   182      -1.307   1.739   3.712  1.00  0.00      A      
ATOM   2206 HG22 THR   182      -6.798  11.113   6.349  1.00  0.00      A      
ATOM   2207 HG23 THR   182      -3.637  -2.035   6.762  1.00  0.00      A      
ATOM   2208  OG1 THR   182       1.943   4.173  -8.500  1.00 34.64      A      
ATOM   2209  HG1 THR   182     -15.807   2.269 -13.372  1.00  0.00      A      
ATOM   2210  C   THR   182       2.571  -6.583   2.160  1.00 33.42      A      
ATOM   2211  O   THR   182       1.634  -0.090  -3.312  1.00 32.26      A      
ATOM   2212  N   VAL   183       0.395   3.227   3.951  1.00 32.28      A      
ATOM   2213  H   VAL   183      21.814 -10.828 -11.940  1.00  0.00      A      
ATOM   2214  CA  VAL   183      -5.849   1.048  -4.650  1.00 31.40      A      
ATOM   2215  HA  VAL   183       2.688   1.582  -3.695  1.00  0.00      A      
ATOM   2216  CB  VAL   183       4.363  -1.182   3.455  1.00 31.08      A      
ATOM   2217  HB  VAL   183     -16.779  -8.777  -6.931  1.00  0.00      A      
ATOM   2218  CG1 VAL   183       3.138   1.398  -1.646  1.00 30.10      A      
ATOM   2219 HG11 VAL   183       6.187 -15.873 -22.892  1.00  0.00      A      
ATOM   2220 HG12 VAL   183      10.397   0.037  -6.773  1.00  0.00      A      
ATOM   2221 HG13 VAL   183     -38.760   6.645   9.185  1.00  0.00      A      
ATOM   2222  CG2 VAL   183      -0.235   6.842   4.896  1.00 30.51      A      
ATOM   2223 HG21 VAL   183      14.792 -11.351   8.065  1.00  0.00      A      
ATOM   2224 HG22 VAL   183     -16.662  -2.323  -6.609  1.00  0.00      A      
ATOM   2225 HG23 VAL   183       0.595  13.885  -0.390  1.00  0.00      A      
ATOM   2226  C   VAL   183      -1.545   7.485  -0.555  1.00 31.15      A      
ATOM   2227  O   VAL   183       0.129  -0.377  -1.573  1.00 30.86      A      
ATOM   2228  N   VAL   184       4.959   1.940  -4.398  1.00 30.50      A      
ATOM   2229  H   VAL   184      14.741   3.521   3.392  1.00  0.00      A      
ATOM   2230  CA  VAL   184      -5.590  -4.100   1.973  1.00 30.49      A      
ATOM   2231  HA  VAL   184     -15.002  -4.175   2.774  1.00  0.00      A      
ATOM   2232  CB  VAL   184      -2.791  -1.695  -1.723  1.00 30.50      A      
ATOM   2233  HB  VAL   184     -27.674 -10.232 -19.722  1.00  0.00      A      
ATOM   2234  CG1 VAL   184      -4.441   6.543   5.554  1.00 29.69      A      
ATOM   2235 HG11 VAL   184     -12.860  -9.826  -7.503  1.00  0.00      A      
ATOM   2236 HG12 VAL   184      -2.281   9.224   0.258  1.00  0.00      A      
ATOM   2237 HG13 VAL   184     -25.707  -1.366   2.898  1.00  0.00      A      
ATOM   2238  CG2 VAL   184      -3.156  -0.360   2.381  1.00 29.76      A      
ATOM   2239 HG21 VAL   184      16.321  -5.588  -6.013  1.00  0.00      A      
ATOM   2240 HG22 VAL   184      12.122  25.008   0.155  1.00  0.00      A      
ATOM   2241 HG23 VAL   184      -3.543 -16.949  12.129  1.00  0.00      A      
ATOM   2242  C   VAL   184      -0.331  -1.762  -3.088  1.00 30.24      A      
ATOM   2243  O   VAL   184       4.901 -11.567  -1.579  1.00 30.56      A      
ATOM   2244  N   VAL   185       4.835  -4.954   1.106  1.00 30.13      A      
ATOM   2245  H   VAL   185     -19.119 -15.606 -10.047  1.00  0.00      A      
ATOM   2246  CA  VAL   185       2.098   2.453  -0.595  1.00 29.57      A      
ATOM   2247  HA  VAL   185      43.669  -2.679   3.396  1.00  0.00      A      
ATOM   2248  CB  VAL   185       1.710   4.798  -7.415  1.00 29.70      A      
ATOM   2249  HB  VAL   185      14.178  17.576  40.924  1.00  0.00      A      
ATOM   2250  CG1 VAL   185       3.071  -4.303   1.579  1.00 29.74      A      
ATOM   2251 HG11 VAL   185      21.171   3.517  24.459  1.00  0.00      A      
ATOM   2252 HG12 VAL   185      12.992   9.106 -10.893  1.00  0.00      A      
ATOM   2253 HG13 VAL   185      -0.437 -14.038   4.255  1.00  0.00      A      
ATOM   2254  CG2 VAL   185      -1.479  -2.673  -3.304  1.00 30.06      A      
ATOM   2255 HG21 VAL   185      10.922  28.485  21.739  1.00  0.00      A      
ATOM   2256 HG22 VAL   185       6.755  -2.404  -8.432  1.00  0.00      A      
ATOM   2257 HG23 VAL   185     -10.962 -17.586  13.919  1.00  0.00      A      
ATOM   2258  C   VAL   185      -5.717   5.821   4.284  1.00 29.32      A      
ATOM   2259  O   VAL   185      -5.421   0.172  -3.057  1.00 28.49      A      
ATOM   2260  N   ASP   186      -2.007  -2.333  -0.190  1.00 28.70      A      
ATOM   2261  H   ASP   186      -4.172  -0.850   2.730  1.00  0.00      A      
ATOM   2262  CA  ASP   186       2.870   0.615   5.177  1.00 28.87      A      
ATOM   2263  HA  ASP   186      -3.989  -3.622 -37.011  1.00  0.00      A      
ATOM   2264  CB  ASP   186       0.571   3.368   0.166  1.00 29.87      A      
ATOM   2265  HB2 ASP   186      23.751  -9.239  -0.777  1.00  0.00      A      
ATOM   2266  HB3 ASP   186      -7.682  -8.379 -12.677  1.00  0.00      A      
ATOM   2267  CG  ASP   186       2.403  -1.039  -5.369  1.00 30.50      A      
ATOM   2268  OD1 ASP   186      -3.702  -3.387   0.471  1.00 30.86      A      
ATOM   2269  OD2 ASP   186      -4.277   6.366   4.350  1.00 31.91      A      
ATOM   2270  C   ASP   186       5.063  -1.758   0.053  1.00 28.15      A      
ATOM   2271  O   ASP   186       7.915   0.352  -3.030  1.00 28.75      A      
ATOM   2272  N   ASN   187       1.953   1.372  -0.328  1.00 27.43      A      
ATOM   2273  H   ASN   187      -5.271  10.201  -2.757  1.00  0.00      A      
ATOM   2274  CA  ASN   187      -0.307  -5.010   8.504  1.00 26.63      A      
ATOM   2275  HA  ASN   187       4.668  -7.596  -4.521  1.00  0.00      A      
ATOM   2276  CB  ASN   187       2.942  -0.215   3.816  1.00 26.07      A      
ATOM   2277  HB2 ASN   187     -16.299   2.588  15.814  1.00  0.00      A      
ATOM   2278  HB3 ASN   187     -19.252 -20.366 -13.804  1.00  0.00      A      
ATOM   2279  CG  ASN   187      -3.328   0.003  11.029  1.00 25.92      A      
ATOM   2280  OD1 ASN   187       2.635   2.150  -2.946  1.00 26.95      A      
ATOM   2281  ND2 ASN   187      -3.734  10.111   1.260  1.00 25.61      A      
ATOM   2282 HD21 ASN   187      -8.593 -19.886   5.269  1.00  0.00      A      
ATOM   2283 HD22 ASN   187      14.037 -13.023 -12.375  1.00  0.00      A      
ATOM   2284  C   ASN   187      -1.130   0.630   1.295  1.00 26.82      A      
ATOM   2285  O   ASN   187      -7.514  -7.196  -5.051  1.00 25.75      A      
ATOM   2286  N   THR   188       2.574   3.440  -3.982  1.00 26.92      A      
ATOM   2287  H   THR   188       3.304   3.832  -3.286  1.00  0.00      A      
ATOM   2288  CA  THR   188       1.859   2.591  -4.728  1.00 26.55      A      
ATOM   2289  HA  THR   188       5.731   0.601 -18.809  1.00  0.00      A      
ATOM   2290  CB  THR   188      -2.644  -1.598   5.003  1.00 26.11      A      
ATOM   2291  HB  THR   188      -1.158  -3.534  -3.787  1.00  0.00      A      
ATOM   2292  CG2 THR   188      -1.164   4.329   2.541  1.00 24.89      A      
ATOM   2293 HG21 THR   188       0.542   1.863   3.767  1.00  0.00      A      
ATOM   2294 HG22 THR   188      -3.790   2.755   5.627  1.00  0.00      A      
ATOM   2295 HG23 THR   188      21.683   1.279 -11.138  1.00  0.00      A      
ATOM   2296  OG1 THR   188      -0.685  -3.883   1.480  1.00 24.70      A      
ATOM   2297  HG1 THR   188      17.104  12.951 -12.562  1.00  0.00      A      
ATOM   2298  C   THR   188       6.744   3.331   0.024  1.00 27.58      A      
ATOM   2299  O   THR   188       1.438  -4.556  -2.364  1.00 26.56      A      
ATOM   2300  N   TYR   189       2.629   1.344  -2.755  1.00 28.58      A      
ATOM   2301  H   TYR   189     -13.449  -9.797  -1.020  1.00  0.00      A      
ATOM   2302  CA  TYR   189       4.000  -7.633  12.844  1.00 30.56      A      
ATOM   2303  HA  TYR   189     -17.997  24.191   5.406  1.00  0.00      A      
ATOM   2304  CB  TYR   189       0.982  -9.510  -1.423  1.00 33.68      A      
ATOM   2305  HB2 TYR   189       0.836   0.932   1.776  1.00  0.00      A      
ATOM   2306  HB3 TYR   189      -7.873   5.539  -4.372  1.00  0.00      A      
ATOM   2307  CG  TYR   189       1.164  -1.782   0.258  1.00 37.27      A      
ATOM   2308  CD1 TYR   189      -0.504  -1.158  -1.542  1.00 38.35      A      
ATOM   2309  HD1 TYR   189     -16.862  -7.797  -0.908  1.00  0.00      A      
ATOM   2310  CE1 TYR   189      -6.275   1.054   2.794  1.00 39.97      A      
ATOM   2311  HE1 TYR   189      -3.841  13.021  -0.752  1.00  0.00      A      
ATOM   2312  CZ  TYR   189       5.368  -1.744   6.761  1.00 40.67      A      
ATOM   2313  OH  TYR   189       2.032  -0.806   3.856  1.00 42.65      A      
ATOM   2314  HH  TYR   189       4.347   0.764   4.239  1.00  0.00      A      
ATOM   2315  CE2 TYR   189       0.215   7.045  -7.917  1.00 40.11      A      
ATOM   2316  HE2 TYR   189      -7.274 -18.982  19.843  1.00  0.00      A      
ATOM   2317  CD2 TYR   189       1.638  -5.609  -0.085  1.00 38.26      A      
ATOM   2318  HD2 TYR   189      11.850   1.827  -3.896  1.00  0.00      A      
ATOM   2319  C   TYR   189      -1.357  -5.763   1.006  1.00 30.34      A      
ATOM   2320  O   TYR   189       4.803   2.570  -4.692  1.00 29.80      A      
ATOM   2321  N   CYS   190       8.203   7.753   8.161  1.00 29.66      A      
ATOM   2322  H   CYS   190      -2.453  12.264 -15.571  1.00  0.00      A      
ATOM   2323  CA  CYS   190      -1.592  -4.223   0.697  1.00 29.02      A      
ATOM   2324  HA  CYS   190      -6.459  33.609   2.974  1.00  0.00      A      
ATOM   2325  CB  CYS   190      -0.024  -1.725   4.900  1.00 29.17      A      
ATOM   2326  HB2 CYS   190       8.432   5.322  -3.349  1.00  0.00      A      
ATOM   2327  HB3 CYS   190       0.748   8.320   7.568  1.00  0.00      A      
ATOM   2328  SG  CYS   190      -2.642   4.391   1.590  1.00 30.94      A      
ATOM   2329  HG  CYS   190       6.169  10.356 -21.858  1.00  0.00      A      
ATOM   2330  C   CYS   190       4.481  -6.283   2.271  1.00 28.21      A      
ATOM   2331  O   CYS   190       0.042   2.244   3.862  1.00 28.43      A      
ATOM   2332  N   THR   191       0.390   1.774   3.006  1.00 26.52      A      
ATOM   2333  H   THR   191       1.141  -5.679  40.720  1.00  0.00      A      
ATOM   2334  CA  THR   191      -3.450  -2.857  -7.395  1.00 25.94      A      
ATOM   2335  HA  THR   191      -1.023  15.374   9.534  1.00  0.00      A      
ATOM   2336  CB  THR   191       5.799   3.421   6.077  1.00 26.63      A      
ATOM   2337  HB  THR   191      17.512   0.002  20.934  1.00  0.00      A      
ATOM   2338  CG2 THR   191      -2.858   8.698  -1.993  1.00 25.79      A      
ATOM   2339 HG21 THR   191      -9.516  18.567   3.389  1.00  0.00      A      
ATOM   2340 HG22 THR   191     -11.882 -12.943  -3.125  1.00  0.00      A      
ATOM   2341 HG23 THR   191       8.588  11.483  -7.647  1.00  0.00      A      
ATOM   2342  OG1 THR   191      -4.271  -2.582   0.201  1.00 26.18      A      
ATOM   2343  HG1 THR   191     -15.212  10.911   7.944  1.00  0.00      A      
ATOM   2344  C   THR   191       1.346  -3.679  -0.014  1.00 26.02      A      
ATOM   2345  O   THR   191      -2.657   1.832  -0.847  1.00 25.06      A      
ATOM   2346  N   PRO   192       3.708  -5.963  -5.512  1.00 26.25      A      
ATOM   2347  CD  PRO   192      -4.205  -0.954   3.157  1.00 25.87      A      
ATOM   2348  HD2 PRO   192      14.675 -14.330   5.386  1.00  0.00      A      
ATOM   2349  HD3 PRO   192       9.560  22.728  -0.302  1.00  0.00      A      
ATOM   2350  CG  PRO   192       4.392 -11.909   8.499  1.00 27.66      A      
ATOM   2351  HG2 PRO   192      -3.691  -9.109  -5.396  1.00  0.00      A      
ATOM   2352  HG3 PRO   192      -7.868 -14.412 -19.731  1.00  0.00      A      
ATOM   2353  CB  PRO   192      -3.063  -0.910   2.136  1.00 26.43      A      
ATOM   2354  HB2 PRO   192     -18.025 -15.133  -2.540  1.00  0.00      A      
ATOM   2355  HB3 PRO   192      12.987  10.939  12.957  1.00  0.00      A      
ATOM   2356  CA  PRO   192       3.242  -2.630   6.740  1.00 26.60      A      
ATOM   2357  HA  PRO   192      11.642  -3.857  11.382  1.00  0.00      A      
ATOM   2358  C   PRO   192       0.967   1.792  -4.824  1.00 26.74      A      
ATOM   2359  O   PRO   192       6.117  -2.117   5.182  1.00 26.51      A      
ATOM   2360  N   TYR   193       5.058  -4.826  -0.600  1.00 26.46      A      
ATOM   2361  H   TYR   193       7.612  -6.688  -1.846  1.00  0.00      A      
ATOM   2362  CA  TYR   193       4.808  -2.907  -4.780  1.00 26.51      A      
ATOM   2363  HA  TYR   193     -11.961   2.482   4.936  1.00  0.00      A      
ATOM   2364  CB  TYR   193      -8.336  -2.063  -9.713  1.00 26.29      A      
ATOM   2365  HB2 TYR   193      -4.820  -5.389 -13.511  1.00  0.00      A      
ATOM   2366  HB3 TYR   193      13.497 -23.726 -10.938  1.00  0.00      A      
ATOM   2367  CG  TYR   193       3.074   7.000  -2.258  1.00 26.07      A      
ATOM   2368  CD1 TYR   193       1.095   0.740  -5.773  1.00 26.34      A      
ATOM   2369  HD1 TYR   193       5.807 -31.939 -10.955  1.00  0.00      A      
ATOM   2370  CE1 TYR   193       0.009  -6.605  -3.080  1.00 26.80      A      
ATOM   2371  HE1 TYR   193      -8.504  -4.532   2.622  1.00  0.00      A      
ATOM   2372  CZ  TYR   193      -6.598   1.921   4.545  1.00 26.36      A      
ATOM   2373  OH  TYR   193       0.530  -0.758  -3.083  1.00 28.35      A      
ATOM   2374  HH  TYR   193      17.256  -7.259   3.015  1.00  0.00      A      
ATOM   2375  CE2 TYR   193     -12.239   7.771   2.340  1.00 26.62      A      
ATOM   2376  HE2 TYR   193       5.735 -11.206  10.454  1.00  0.00      A      
ATOM   2377  CD2 TYR   193       2.292   6.104   5.561  1.00 25.77      A      
ATOM   2378  HD2 TYR   193       4.150  11.479   8.202  1.00  0.00      A      
ATOM   2379  C   TYR   193      -0.731   2.747   0.189  1.00 27.02      A      
ATOM   2380  O   TYR   193       4.239   5.595  -2.926  1.00 26.94      A      
ATOM   2381  N   LEU   194       8.596  -0.289   1.063  1.00 27.23      A      
ATOM   2382  H   LEU   194       9.489  28.239   1.029  1.00  0.00      A      
ATOM   2383  CA  LEU   194       5.669  -6.703  -2.374  1.00 27.33      A      
ATOM   2384  HA  LEU   194      -5.639 -19.752  23.683  1.00  0.00      A      
ATOM   2385  CB  LEU   194      -4.360  -2.411  -2.107  1.00 26.09      A      
ATOM   2386  HB2 LEU   194      -4.134  -3.126  -8.950  1.00  0.00      A      
ATOM   2387  HB3 LEU   194       5.137   7.636 -21.794  1.00  0.00      A      
ATOM   2388  CG  LEU   194      -7.577  10.073   0.370  1.00 25.80      A      
ATOM   2389  HG  LEU   194       2.466  -1.431   2.937  1.00  0.00      A      
ATOM   2390  CD1 LEU   194       1.914   0.616  -4.731  1.00 25.40      A      
ATOM   2391 HD11 LEU   194      -8.329  10.846  19.885  1.00  0.00      A      
ATOM   2392 HD12 LEU   194       2.524   1.196  -7.164  1.00  0.00      A      
ATOM   2393 HD13 LEU   194     -10.405   7.932 -10.215  1.00  0.00      A      
ATOM   2394  CD2 LEU   194       1.142  -1.442   3.893  1.00 25.21      A      
ATOM   2395 HD21 LEU   194     -10.201  14.072   0.942  1.00  0.00      A      
ATOM   2396 HD22 LEU   194      -8.634   4.147  -0.868  1.00  0.00      A      
ATOM   2397 HD23 LEU   194      -5.468 -18.241  -9.187  1.00  0.00      A      
ATOM   2398  C   LEU   194      -3.829   3.533   5.351  1.00 27.67      A      
ATOM   2399  O   LEU   194     -11.795   3.555   4.202  1.00 28.41      A      
ATOM   2400  N   GLN   195      -4.750   3.903   1.122  1.00 28.32      A      
ATOM   2401  H   GLN   195      -9.604  -1.985  15.336  1.00  0.00      A      
ATOM   2402  CA  GLN   195      -3.264   3.732   3.234  1.00 28.30      A      
ATOM   2403  HA  GLN   195       5.615 -16.742   1.125  1.00  0.00      A      
ATOM   2404  CB  GLN   195       2.469   4.055  -5.372  1.00 27.96      A      
ATOM   2405  HB2 GLN   195       1.382 -30.258   6.686  1.00  0.00      A      
ATOM   2406  HB3 GLN   195      22.031   6.298  20.605  1.00  0.00      A      
ATOM   2407  CG  GLN   195      -2.215   3.822   1.408  1.00 28.78      A      
ATOM   2408  HG2 GLN   195      -8.578 -19.062  16.009  1.00  0.00      A      
ATOM   2409  HG3 GLN   195      12.091 -11.260   9.947  1.00  0.00      A      
ATOM   2410  CD  GLN   195       5.140  11.273   5.875  1.00 28.78      A      
ATOM   2411  OE1 GLN   195      -4.842  -1.654  -1.187  1.00 29.08      A      
ATOM   2412  NE2 GLN   195      -4.861   1.136  -2.771  1.00 28.91      A      
ATOM   2413 HE21 GLN   195      -0.999  -0.818  -5.675  1.00  0.00      A      
ATOM   2414 HE22 GLN   195      29.031  -7.091 -19.236  1.00  0.00      A      
ATOM   2415  C   GLN   195       0.164   1.514   2.299  1.00 29.00      A      
ATOM   2416  O   GLN   195       3.525  -5.989   2.806  1.00 28.66      A      
ATOM   2417  N   ARG   196       2.637   2.997  -0.921  1.00 29.48      A      
ATOM   2418  H   ARG   196      -6.887  -6.298  24.421  1.00  0.00      A      
ATOM   2419  CA  ARG   196      -0.118  -0.590   8.068  1.00 30.45      A      
ATOM   2420  HA  ARG   196      -5.122   8.542   9.886  1.00  0.00      A      
ATOM   2421  CB  ARG   196      -4.682  -1.218  -1.008  1.00 31.27      A      
ATOM   2422  HB2 ARG   196       2.300  21.989   7.099  1.00  0.00      A      
ATOM   2423  HB3 ARG   196       0.110 -13.778   0.770  1.00  0.00      A      
ATOM   2424  CG  ARG   196      -5.629   2.468   1.024  1.00 33.09      A      
ATOM   2425  HG2 ARG   196     -31.513  -7.838 -12.816  1.00  0.00      A      
ATOM   2426  HG3 ARG   196      -0.986  -6.150 -22.744  1.00  0.00      A      
ATOM   2427  CD  ARG   196      -2.097  -3.065  -0.470  1.00 33.94      A      
ATOM   2428  HD2 ARG   196      -8.262  -8.022   6.347  1.00  0.00      A      
ATOM   2429  HD3 ARG   196      -3.345   1.793  -0.912  1.00  0.00      A      
ATOM   2430  NE  ARG   196       1.663  -2.504   2.336  1.00 35.83      A      
ATOM   2431  HE  ARG   196      11.805 -14.311   3.744  1.00  0.00      A      
ATOM   2432  CZ  ARG   196      -5.670  -6.716  -1.039  1.00 37.31      A      
ATOM   2433  NH1 ARG   196       2.822  -2.453  -0.066  1.00 37.69      A      
ATOM   2434 HH11 ARG   196      11.137  14.927  13.141  1.00  0.00      A      
ATOM   2435 HH12 ARG   196      -9.623   4.329  21.401  1.00  0.00      A      
ATOM   2436  NH2 ARG   196       6.363   0.132  -0.220  1.00 38.16      A      
ATOM   2437 HH21 ARG   196     -19.339  16.421 -32.426  1.00  0.00      A      
ATOM   2438 HH22 ARG   196      -9.142  -1.675   0.477  1.00  0.00      A      
ATOM   2439  C   ARG   196       0.856  -5.652   8.033  1.00 30.97      A      
ATOM   2440  O   ARG   196      -2.537  -0.944   5.338  1.00 30.08      A      
ATOM   2441  N   PRO   197       5.213  -8.566  -4.014  1.00 31.37      A      
ATOM   2442  CD  PRO   197      -2.168  -1.510  -6.692  1.00 31.68      A      
ATOM   2443  HD2 PRO   197      -6.424   3.371 -17.733  1.00  0.00      A      
ATOM   2444  HD3 PRO   197      -2.393  -8.607  -4.645  1.00  0.00      A      
ATOM   2445  CG  PRO   197      -5.228  -3.572   2.088  1.00 31.91      A      
ATOM   2446  HG2 PRO   197      -6.908 -22.135   7.921  1.00  0.00      A      
ATOM   2447  HG3 PRO   197      11.678 -25.920  -5.557  1.00  0.00      A      
ATOM   2448  CB  PRO   197       1.943   0.830   0.274  1.00 31.65      A      
ATOM   2449  HB2 PRO   197       6.568  -3.380  13.101  1.00  0.00      A      
ATOM   2450  HB3 PRO   197     -18.308   0.808   7.350  1.00  0.00      A      
ATOM   2451  CA  PRO   197      -4.689   0.463   0.131  1.00 31.99      A      
ATOM   2452  HA  PRO   197      -0.673  -6.642  31.859  1.00  0.00      A      
ATOM   2453  C   PRO   197      -0.889   5.435   2.737  1.00 32.44      A      
ATOM   2454  O   PRO   197       4.672  -3.055  -7.021  1.00 32.48      A      
ATOM   2455  N   LEU   198       1.175   3.503  -3.002  1.00 32.93      A      
ATOM   2456  H   LEU   198     -21.883  -0.861   8.738  1.00  0.00      A      
ATOM   2457  CA  LEU   198      -2.245  -7.618   0.834  1.00 34.40      A      
ATOM   2458  HA  LEU   198       6.023  -8.656  17.772  1.00  0.00      A      
ATOM   2459  CB  LEU   198       7.651  -6.708   2.318  1.00 33.99      A      
ATOM   2460  HB2 LEU   198     -10.558  13.623   2.829  1.00  0.00      A      
ATOM   2461  HB3 LEU   198      37.606  22.364   4.539  1.00  0.00      A      
ATOM   2462  CG  LEU   198      -1.445   3.544  -7.152  1.00 34.09      A      
ATOM   2463  HG  LEU   198       3.796 -16.699  -6.770  1.00  0.00      A      
ATOM   2464  CD1 LEU   198      -4.041  -0.436  -0.752  1.00 33.51      A      
ATOM   2465 HD11 LEU   198       0.903  -4.147  11.960  1.00  0.00      A      
ATOM   2466 HD12 LEU   198      -7.628  -7.390   6.042  1.00  0.00      A      
ATOM   2467 HD13 LEU   198      -1.947 -26.182  -5.496  1.00  0.00      A      
ATOM   2468  CD2 LEU   198       0.978  -1.951   2.969  1.00 33.88      A      
ATOM   2469 HD21 LEU   198     -18.078  -8.381   3.279  1.00  0.00      A      
ATOM   2470 HD22 LEU   198       5.209   7.322 -18.915  1.00  0.00      A      
ATOM   2471 HD23 LEU   198      -0.641  -2.738   1.384  1.00  0.00      A      
ATOM   2472  C   LEU   198       3.510  -1.548  -4.774  1.00 35.62      A      
ATOM   2473  O   LEU   198      -2.019   1.638   2.312  1.00 35.56      A      
ATOM   2474  N   GLU   199       4.879   0.923   3.407  1.00 36.66      A      
ATOM   2475  H   GLU   199      40.841   7.809  -1.574  1.00  0.00      A      
ATOM   2476  CA  GLU   199       5.107   4.761   1.160  1.00 37.92      A      
ATOM   2477  HA  GLU   199      -9.960  11.728  -0.940  1.00  0.00      A      
ATOM   2478  CB  GLU   199       5.966   0.154   1.684  1.00 38.76      A      
ATOM   2479  HB2 GLU   199      -6.537 -17.709  17.787  1.00  0.00      A      
ATOM   2480  HB3 GLU   199       7.887 -16.908  -6.411  1.00  0.00      A      
ATOM   2481  CG  GLU   199      -0.008  -2.603   0.181  1.00 39.16      A      
ATOM   2482  HG2 GLU   199      -7.659   8.406   3.327  1.00  0.00      A      
ATOM   2483  HG3 GLU   199      -9.317  17.276  -1.186  1.00  0.00      A      
ATOM   2484  CD  GLU   199      -4.888  -2.521  -1.118  1.00 39.76      A      
ATOM   2485  OE1 GLU   199      -3.158   5.650  -4.040  1.00 39.12      A      
ATOM   2486  OE2 GLU   199      -6.189  -0.079   1.698  1.00 39.13      A      
ATOM   2487  C   GLU   199      -2.347  12.948   3.793  1.00 38.19      A      
ATOM   2488  O   GLU   199      -3.073  -2.483   4.990  1.00 38.88      A      
ATOM   2489  N   LEU   200      -2.935  -4.629  -2.736  1.00 38.05      A      
ATOM   2490  H   LEU   200     -14.853  -2.697  -0.456  1.00  0.00      A      
ATOM   2491  CA  LEU   200      -6.779   6.870  -5.777  1.00 37.56      A      
ATOM   2492  HA  LEU   200      -9.589 -14.183   2.068  1.00  0.00      A      
ATOM   2493  CB  LEU   200      -5.674   8.262   1.123  1.00 37.60      A      
ATOM   2494  HB2 LEU   200       8.767   3.723   8.773  1.00  0.00      A      
ATOM   2495  HB3 LEU   200      -2.808   3.394  -3.006  1.00  0.00      A      
ATOM   2496  CG  LEU   200       3.615   2.873   2.864  1.00 38.13      A      
ATOM   2497  HG  LEU   200      -9.140   6.297   3.358  1.00  0.00      A      
ATOM   2498  CD1 LEU   200       8.678   2.752  -7.053  1.00 37.84      A      
ATOM   2499 HD11 LEU   200      15.661  -2.080   6.170  1.00  0.00      A      
ATOM   2500 HD12 LEU   200      -9.879   5.627   1.370  1.00  0.00      A      
ATOM   2501 HD13 LEU   200       3.693   0.520  11.120  1.00  0.00      A      
ATOM   2502  CD2 LEU   200       2.947   0.601   2.363  1.00 38.01      A      
ATOM   2503 HD21 LEU   200     -19.156   4.624 -28.912  1.00  0.00      A      
ATOM   2504 HD22 LEU   200     -16.262  -7.101 -12.668  1.00  0.00      A      
ATOM   2505 HD23 LEU   200      33.269   7.905  -1.334  1.00  0.00      A      
ATOM   2506  C   LEU   200       2.295  -3.668  -4.777  1.00 37.43      A      
ATOM   2507  O   LEU   200      -3.659  -0.079   2.221  1.00 37.56      A      
ATOM   2508  N   GLY   201       1.733  -6.861  -2.157  1.00 37.40      A      
ATOM   2509  H   GLY   201      -2.334 -10.022  10.760  1.00  0.00      A      
ATOM   2510  CA  GLY   201      -4.818   0.588  -0.134  1.00 36.76      A      
ATOM   2511  HA2 GLY   201     -10.608  -6.546  26.468  1.00  0.00      A      
ATOM   2512  HA3 GLY   201      -8.805 -11.195 -10.399  1.00  0.00      A      
ATOM   2513  C   GLY   201      -4.319   4.360   7.723  1.00 36.33      A      
ATOM   2514  O   GLY   201      -1.091  -6.201  -2.197  1.00 36.06      A      
ATOM   2515  N   ALA   202      -0.770  -2.323   2.864  1.00 34.75      A      
ATOM   2516  H   ALA   202      -9.897  -4.324  -5.410  1.00  0.00      A      
ATOM   2517  CA  ALA   202       1.638   8.523  -0.771  1.00 33.15      A      
ATOM   2518  HA  ALA   202      -3.319   6.969 -18.673  1.00  0.00      A      
ATOM   2519  CB  ALA   202       2.512   2.592  -5.033  1.00 33.17      A      
ATOM   2520  HB1 ALA   202      12.014   2.706   5.590  1.00  0.00      A      
ATOM   2521  HB2 ALA   202      11.712  -6.019 -26.710  1.00  0.00      A      
ATOM   2522  HB3 ALA   202       2.180   2.528 -24.297  1.00  0.00      A      
ATOM   2523  C   ALA   202       2.999  -2.789  -1.747  1.00 32.23      A      
ATOM   2524  O   ALA   202       2.318  -3.319   1.144  1.00 31.60      A      
ATOM   2525  N   ASP   203       1.358   0.401  -1.350  1.00 30.97      A      
ATOM   2526  H   ASP   203      15.644  14.727  19.598  1.00  0.00      A      
ATOM   2527  CA  ASP   203      -6.725  -0.856  -1.939  1.00 30.13      A      
ATOM   2528  HA  ASP   203     -15.305   2.219   4.943  1.00  0.00      A      
ATOM   2529  CB  ASP   203      -4.147   1.603   2.838  1.00 30.67      A      
ATOM   2530  HB2 ASP   203     -21.880  21.647   8.203  1.00  0.00      A      
ATOM   2531  HB3 ASP   203      13.599  32.760   3.384  1.00  0.00      A      
ATOM   2532  CG  ASP   203       2.517   6.613   0.028  1.00 31.27      A      
ATOM   2533  OD1 ASP   203       4.704   2.503   7.126  1.00 32.24      A      
ATOM   2534  OD2 ASP   203       1.599   0.105   1.370  1.00 30.48      A      
ATOM   2535  C   ASP   203      -3.727  -4.375   2.520  1.00 29.64      A      
ATOM   2536  O   ASP   203      -4.692   6.437   3.833  1.00 28.59      A      
ATOM   2537  N   LEU   204      -1.516  -5.137   0.724  1.00 28.84      A      
ATOM   2538  H   LEU   204      -9.970   3.076  24.886  1.00  0.00      A      
ATOM   2539  CA  LEU   204      -1.058   6.667   1.136  1.00 28.81      A      
ATOM   2540  HA  LEU   204     -20.452  14.893  22.888  1.00  0.00      A      
ATOM   2541  CB  LEU   204       0.251  -0.510  -1.337  1.00 28.79      A      
ATOM   2542  HB2 LEU   204       3.058 -21.710  16.893  1.00  0.00      A      
ATOM   2543  HB3 LEU   204      -3.215   1.795   2.996  1.00  0.00      A      
ATOM   2544  CG  LEU   204      -7.787  -6.528   7.586  1.00 28.95      A      
ATOM   2545  HG  LEU   204     -21.614  12.534   2.373  1.00  0.00      A      
ATOM   2546  CD1 LEU   204     -12.350   2.412   4.533  1.00 29.00      A      
ATOM   2547 HD11 LEU   204      14.571   4.411   7.625  1.00  0.00      A      
ATOM   2548 HD12 LEU   204     -16.260   2.593   2.465  1.00  0.00      A      
ATOM   2549 HD13 LEU   204     -19.300   4.137 -17.454  1.00  0.00      A      
ATOM   2550  CD2 LEU   204      -4.216   2.395  -3.506  1.00 28.36      A      
ATOM   2551 HD21 LEU   204      20.558  25.447 -16.061  1.00  0.00      A      
ATOM   2552 HD22 LEU   204      -0.018   9.325  -6.565  1.00  0.00      A      
ATOM   2553 HD23 LEU   204      -6.784  -8.162  -8.245  1.00  0.00      A      
ATOM   2554  C   LEU   204      -1.655  -5.039   0.119  1.00 28.40      A      
ATOM   2555  O   LEU   204       0.103  -4.923   3.186  1.00 28.10      A      
ATOM   2556  N   VAL   205       6.007  -3.409  -1.631  1.00 28.23      A      
ATOM   2557  H   VAL   205      -8.770   6.846  -5.270  1.00  0.00      A      
ATOM   2558  CA  VAL   205       4.149  -6.581  -2.890  1.00 28.28      A      
ATOM   2559  HA  VAL   205     -17.070  -7.054 -26.283  1.00  0.00      A      
ATOM   2560  CB  VAL   205      -3.000  -3.565   1.579  1.00 29.36      A      
ATOM   2561  HB  VAL   205     -10.553  -8.811  10.027  1.00  0.00      A      
ATOM   2562  CG1 VAL   205      -2.828   8.037  -2.803  1.00 30.38      A      
ATOM   2563 HG11 VAL   205      13.413  10.633 -18.519  1.00  0.00      A      
ATOM   2564 HG12 VAL   205     -12.359  -5.770 -11.497  1.00  0.00      A      
ATOM   2565 HG13 VAL   205      -3.162   7.706  -8.448  1.00  0.00      A      
ATOM   2566  CG2 VAL   205      -5.936   0.269   3.426  1.00 28.83      A      
ATOM   2567 HG21 VAL   205     -29.945  11.577  -1.206  1.00  0.00      A      
ATOM   2568 HG22 VAL   205      11.685 -16.080  -4.828  1.00  0.00      A      
ATOM   2569 HG23 VAL   205     -27.433 -21.662  -5.887  1.00  0.00      A      
ATOM   2570  C   VAL   205       0.642  -5.696   0.982  1.00 27.70      A      
ATOM   2571  O   VAL   205      -4.477  -2.719   1.056  1.00 27.47      A      
ATOM   2572  N   VAL   206       5.488  -3.880  -0.005  1.00 26.86      A      
ATOM   2573  H   VAL   206       6.947   0.799  15.868  1.00  0.00      A      
ATOM   2574  CA  VAL   206       2.048  -4.905  -5.650  1.00 26.67      A      
ATOM   2575  HA  VAL   206      -2.411   0.232   3.806  1.00  0.00      A      
ATOM   2576  CB  VAL   206      -0.928   3.555  -3.079  1.00 27.79      A      
ATOM   2577  HB  VAL   206       5.020 -29.677   8.555  1.00  0.00      A      
ATOM   2578  CG1 VAL   206      -7.782  -2.457  -0.508  1.00 29.55      A      
ATOM   2579 HG11 VAL   206     -11.195  14.995  -8.123  1.00  0.00      A      
ATOM   2580 HG12 VAL   206       4.525   3.236 -37.071  1.00  0.00      A      
ATOM   2581 HG13 VAL   206     -10.018 -15.273  -2.507  1.00  0.00      A      
ATOM   2582  CG2 VAL   206       5.427  -0.810   0.064  1.00 27.57      A      
ATOM   2583 HG21 VAL   206      25.618 -15.746  17.878  1.00  0.00      A      
ATOM   2584 HG22 VAL   206      20.341   9.733 -20.234  1.00  0.00      A      
ATOM   2585 HG23 VAL   206      17.371  -3.647   6.681  1.00  0.00      A      
ATOM   2586  C   VAL   206      -1.927  -4.476   1.242  1.00 25.89      A      
ATOM   2587  O   VAL   206      -0.560  -6.555   2.066  1.00 25.50      A      
ATOM   2588  N   HID   207      -1.909   3.420   5.158  1.00 25.60      A      
ATOM   2589  H   HID   207      -7.836   6.713 -28.357  1.00  0.00      A      
ATOM   2590  CA  HID   207       1.924   0.684  -0.375  1.00 25.21      A      
ATOM   2591  HA  HID   207       6.569  -0.563  -2.608  1.00  0.00      A      
ATOM   2592  CB  HID   207      -6.613  -2.848   2.821  1.00 26.08      A      
ATOM   2593  HB2 HID   207      -3.425   5.979 -15.336  1.00  0.00      A      
ATOM   2594  HB3 HID   207      -4.407   1.986   1.875  1.00  0.00      A      
ATOM   2595  CG  HID   207      -0.071  12.091   0.282  1.00 26.25      A      
ATOM   2596  ND1 HID   207      -3.183   2.326   0.726  1.00 27.37      A      
ATOM   2597  HD1 HID   207      -5.509   7.501  -3.512  1.00  0.00      A      
ATOM   2598  CE1 HID   207       3.824  -1.962   5.559  1.00 26.73      A      
ATOM   2599  HE1 HID   207     -23.374   8.124  14.234  1.00  0.00      A      
ATOM   2600  NE2 HID   207      -2.308   1.184  -7.395  1.00 27.40      A      
ATOM   2601  CD2 HID   207     -12.663  -3.527   0.051  1.00 26.05      A      
ATOM   2602  HD2 HID   207      -0.814  -8.760  -4.571  1.00  0.00      A      
ATOM   2603  C   HID   207       3.495   1.433   2.965  1.00 24.58      A      
ATOM   2604  O   HID   207       7.204  -6.600  -4.252  1.00 24.35      A      
ATOM   2605  N   SER   208       1.767  -0.363  -5.481  1.00 24.83      A      
ATOM   2606  H   SER   208     -19.080  21.117 -10.143  1.00  0.00      A      
ATOM   2607  CA  SER   208      -2.521   2.999   2.391  1.00 24.11      A      
ATOM   2608  HA  SER   208      -6.032  13.147   0.599  1.00  0.00      A      
ATOM   2609  CB  SER   208       3.595  -2.555  -2.599  1.00 23.92      A      
ATOM   2610  HB2 SER   208      -0.335  21.285 -14.812  1.00  0.00      A      
ATOM   2611  HB3 SER   208      -3.227  -4.877  13.726  1.00  0.00      A      
ATOM   2612  OG  SER   208       3.516   1.344   0.585  1.00 22.75      A      
ATOM   2613  HG  SER   208      -4.310   8.984  16.063  1.00  0.00      A      
ATOM   2614  C   SER   208       0.639  -7.430  -2.764  1.00 23.94      A      
ATOM   2615  O   SER   208      -1.907   5.252  -5.633  1.00 24.41      A      
ATOM   2616  N   ALA   209       2.055   5.421   0.551  1.00 24.13      A      
ATOM   2617  H   ALA   209      -5.691   0.436  14.532  1.00  0.00      A      
ATOM   2618  CA  ALA   209       0.205  -1.048  -3.165  1.00 23.68      A      
ATOM   2619  HA  ALA   209       2.303 -15.454  -2.215  1.00  0.00      A      
ATOM   2620  CB  ALA   209       1.985  -3.235  -6.032  1.00 22.21      A      
ATOM   2621  HB1 ALA   209       9.153  -7.011  -4.816  1.00  0.00      A      
ATOM   2622  HB2 ALA   209      11.239   2.753  -1.215  1.00  0.00      A      
ATOM   2623  HB3 ALA   209      -1.888  18.375  -7.414  1.00  0.00      A      
ATOM   2624  C   ALA   209      -2.806  -4.079   7.127  1.00 24.07      A      
ATOM   2625  O   ALA   209       0.020  -0.796  -3.817  1.00 23.83      A      
ATOM   2626  N   THR   210      -6.433  -5.909 -12.222  1.00 24.85      A      
ATOM   2627  H   THR   210      21.624  20.072  -7.519  1.00  0.00      A      
ATOM   2628  CA  THR   210      -0.366  -6.737  -0.471  1.00 24.44      A      
ATOM   2629  HA  THR   210      14.149 -14.758  18.049  1.00  0.00      A      
ATOM   2630  CB  THR   210     -10.891   2.405   3.472  1.00 24.88      A      
ATOM   2631  HB  THR   210     -10.966   2.936 -18.632  1.00  0.00      A      
ATOM   2632  CG2 THR   210      -1.456   0.688  -5.980  1.00 24.74      A      
ATOM   2633 HG21 THR   210       8.333  11.905 -10.967  1.00  0.00      A      
ATOM   2634 HG22 THR   210      -4.554   2.258  -9.047  1.00  0.00      A      
ATOM   2635 HG23 THR   210      -1.482   4.894  -3.486  1.00  0.00      A      
ATOM   2636  OG1 THR   210       1.586   2.993  -3.592  1.00 24.10      A      
ATOM   2637  HG1 THR   210      -3.450   6.692 -21.027  1.00  0.00      A      
ATOM   2638  C   THR   210       0.494   1.640   7.365  1.00 25.01      A      
ATOM   2639  O   THR   210      -2.031  -0.578  -3.612  1.00 24.36      A      
ATOM   2640  N   LYS   211      -1.024  -1.408  -2.801  1.00 24.98      A      
ATOM   2641  H   LYS   211     -12.349   2.112 -12.827  1.00  0.00      A      
ATOM   2642  CA  LYS   211      -2.092   2.305  -2.070  1.00 25.21      A      
ATOM   2643  HA  LYS   211      12.362  -2.672   3.786  1.00  0.00      A      
ATOM   2644  CB  LYS   211      -8.999   0.972   4.818  1.00 25.51      A      
ATOM   2645  HB2 LYS   211      -7.151  -4.630   1.696  1.00  0.00      A      
ATOM   2646  HB3 LYS   211     -18.084  -0.290   1.590  1.00  0.00      A      
ATOM   2647  CG  LYS   211      11.366  -7.749  -1.183  1.00 27.41      A      
ATOM   2648  HG2 LYS   211       6.785   1.741  -4.514  1.00  0.00      A      
ATOM   2649  HG3 LYS   211      -5.762   0.452  -6.260  1.00  0.00      A      
ATOM   2650  CD  LYS   211       4.491  -1.515   1.839  1.00 29.44      A      
ATOM   2651  HD2 LYS   211      -3.831 -13.745  -3.157  1.00  0.00      A      
ATOM   2652  HD3 LYS   211     -11.506  -8.946  21.367  1.00  0.00      A      
ATOM   2653  CE  LYS   211      -0.351   4.126  -1.437  1.00 31.34      A      
ATOM   2654  HE2 LYS   211       3.460   2.667 -10.734  1.00  0.00      A      
ATOM   2655  HE3 LYS   211       2.749  -9.250   0.013  1.00  0.00      A      
ATOM   2656  NZ  LYS   211       2.278   1.160  -3.381  1.00 33.90      A      
ATOM   2657  HZ1 LYS   211      -6.541  13.983   4.186  1.00  0.00      A      
ATOM   2658  C   LYS   211      -5.785  -0.584   1.547  1.00 24.84      A      
ATOM   2659  O   LYS   211      -6.233  -3.252   3.066  1.00 24.44      A      
ATOM   2660  N   TYR   212       3.814   6.448   3.360  1.00 24.37      A      
ATOM   2661  H   TYR   212      -2.402   6.265   2.619  1.00  0.00      A      
ATOM   2662  CA  TYR   212      -1.993  -6.315   5.433  1.00 24.78      A      
ATOM   2663  HA  TYR   212       8.774  -2.866  14.799  1.00  0.00      A      
ATOM   2664  CB  TYR   212       1.805  -4.427  -0.180  1.00 24.52      A      
ATOM   2665  HB2 TYR   212       4.349  -0.927   0.831  1.00  0.00      A      
ATOM   2666  HB3 TYR   212      -0.656  -0.378  -5.002  1.00  0.00      A      
ATOM   2667  CG  TYR   212       2.924  -0.048   4.246  1.00 25.33      A      
ATOM   2668  CD1 TYR   212      -1.950  -7.083   1.892  1.00 25.54      A      
ATOM   2669  HD1 TYR   212      10.539  10.573  21.350  1.00  0.00      A      
ATOM   2670  CE1 TYR   212       1.636  -5.530   1.426  1.00 25.17      A      
ATOM   2671  HE1 TYR   212      42.641   3.320  -3.243  1.00  0.00      A      
ATOM   2672  CZ  TYR   212       4.445   5.445  -1.391  1.00 25.53      A      
ATOM   2673  OH  TYR   212       0.023   1.481   2.178  1.00 25.07      A      
ATOM   2674  HH  TYR   212     -15.590   0.065 -14.755  1.00  0.00      A      
ATOM   2675  CE2 TYR   212       4.955  -2.919   3.172  1.00 25.30      A      
ATOM   2676  HE2 TYR   212      15.906  -8.165  44.398  1.00  0.00      A      
ATOM   2677  CD2 TYR   212      -3.342   3.265  -3.294  1.00 25.18      A      
ATOM   2678  HD2 TYR   212      29.580  16.622   3.325  1.00  0.00      A      
ATOM   2679  C   TYR   212      -6.224  -0.275  -1.333  1.00 24.04      A      
ATOM   2680  O   TYR   212       0.128  -4.063  -4.893  1.00 24.52      A      
ATOM   2681  N   LEU   213      -1.924  -3.321  -0.602  1.00 23.49      A      
ATOM   2682  H   LEU   213       3.116  -0.909   1.346  1.00  0.00      A      
ATOM   2683  CA  LEU   213      -1.576  -2.769   2.354  1.00 22.54      A      
ATOM   2684  HA  LEU   213      -2.405   0.503   2.917  1.00  0.00      A      
ATOM   2685  CB  LEU   213       0.653   5.538  -0.381  1.00 22.09      A      
ATOM   2686  HB2 LEU   213       7.544  -1.202  -7.907  1.00  0.00      A      
ATOM   2687  HB3 LEU   213      16.672  18.632 -19.225  1.00  0.00      A      
ATOM   2688  CG  LEU   213       3.289  -2.021  -2.843  1.00 23.90      A      
ATOM   2689  HG  LEU   213      10.500  17.116   6.937  1.00  0.00      A      
ATOM   2690  CD1 LEU   213      -3.492  -6.018   0.890  1.00 22.52      A      
ATOM   2691 HD11 LEU   213      -9.902   7.088 -20.681  1.00  0.00      A      
ATOM   2692 HD12 LEU   213      24.275  -8.397  -4.664  1.00  0.00      A      
ATOM   2693 HD13 LEU   213       9.708 -27.976  13.801  1.00  0.00      A      
ATOM   2694  CD2 LEU   213      -1.161  -2.177  -4.274  1.00 23.67      A      
ATOM   2695 HD21 LEU   213      -1.447   2.401  -8.034  1.00  0.00      A      
ATOM   2696 HD22 LEU   213     -10.262  15.184   8.980  1.00  0.00      A      
ATOM   2697 HD23 LEU   213       3.190 -22.079  13.264  1.00  0.00      A      
ATOM   2698  C   LEU   213       3.406  -1.897  -1.709  1.00 22.06      A      
ATOM   2699  O   LEU   213      -4.042   0.254   4.058  1.00 21.57      A      
ATOM   2700  N   SER   214       6.909   0.186  -0.973  1.00 21.39      A      
ATOM   2701  H   SER   214       6.477  -8.812 -15.576  1.00  0.00      A      
ATOM   2702  CA  SER   214      -3.757  -3.546   8.008  1.00 20.88      A      
ATOM   2703  HA  SER   214      17.504 -10.228  -3.468  1.00  0.00      A      
ATOM   2704  CB  SER   214       2.221  -0.197  -3.829  1.00 21.90      A      
ATOM   2705  HB2 SER   214       6.810   6.191   3.470  1.00  0.00      A      
ATOM   2706  HB3 SER   214      -3.039 -17.438  -8.713  1.00  0.00      A      
ATOM   2707  OG  SER   214       3.206   2.625  -4.830  1.00 23.73      A      
ATOM   2708  HG  SER   214     -21.433 -23.732  -6.309  1.00  0.00      A      
ATOM   2709  C   SER   214      -2.449   2.336  -2.589  1.00 20.93      A      
ATOM   2710  O   SER   214       4.306   6.680   6.782  1.00 19.49      A      
ATOM   2711  N   GLY   215      -1.322   2.609   2.101  1.00 20.78      A      
ATOM   2712  H   GLY   215      -6.819   1.514  -6.621  1.00  0.00      A      
ATOM   2713  CA  GLY   215      -5.441   1.934 -12.004  1.00 21.99      A      
ATOM   2714  HA2 GLY   215     -15.597 -12.891   3.104  1.00  0.00      A      
ATOM   2715  HA3 GLY   215     -14.591   2.251   5.341  1.00  0.00      A      
ATOM   2716  C   GLY   215      -1.084   3.585   0.533  1.00 22.35      A      
ATOM   2717  O   GLY   215      -0.597   1.638   0.288  1.00 21.94      A      
ATOM   2718  N   HID   216      -4.914  -3.575   1.999  1.00 23.11      A      
ATOM   2719  H   HID   216      -4.966   5.577   7.787  1.00  0.00      A      
ATOM   2720  CA  HID   216      -1.341   5.433  -0.727  1.00 24.36      A      
ATOM   2721  HA  HID   216       2.266   4.044   3.832  1.00  0.00      A      
ATOM   2722  CB  HID   216       7.108  -2.009   9.149  1.00 23.49      A      
ATOM   2723  HB2 HID   216     -10.790  12.193  -0.868  1.00  0.00      A      
ATOM   2724  HB3 HID   216      -7.318 -11.726 -29.585  1.00  0.00      A      
ATOM   2725  CG  HID   216     -10.074  -1.695   6.507  1.00 24.90      A      
ATOM   2726  ND1 HID   216      -8.034   9.038  -3.897  1.00 25.09      A      
ATOM   2727  HD1 HID   216      -7.118 -11.300  19.261  1.00  0.00      A      
ATOM   2728  CE1 HID   216      -2.317   3.158   5.591  1.00 25.94      A      
ATOM   2729  HE1 HID   216      12.484 -13.863   0.230  1.00  0.00      A      
ATOM   2730  NE2 HID   216      -1.576  -4.093   2.699  1.00 26.13      A      
ATOM   2731  CD2 HID   216       4.675  -0.196   7.988  1.00 24.79      A      
ATOM   2732  HD2 HID   216      19.706  24.598   5.920  1.00  0.00      A      
ATOM   2733  C   HID   216       4.484   5.365  -1.476  1.00 24.69      A      
ATOM   2734  O   HID   216       0.764   3.797   1.859  1.00 24.86      A      
ATOM   2735  N   GLY   217      -0.081  -0.869  -2.011  1.00 24.93      A      
ATOM   2736  H   GLY   217     -17.680  31.673 -16.296  1.00  0.00      A      
ATOM   2737  CA  GLY   217       8.829  -2.386  -4.822  1.00 25.27      A      
ATOM   2738  HA2 GLY   217     -11.389  14.436 -12.456  1.00  0.00      A      
ATOM   2739  HA3 GLY   217       4.602  -7.073   4.133  1.00  0.00      A      
ATOM   2740  C   GLY   217      -2.018   2.154  -4.792  1.00 25.84      A      
ATOM   2741  O   GLY   217       1.051   3.559  -3.244  1.00 26.88      A      
ATOM   2742  N   ASP   218       7.125  -2.117  -2.636  1.00 25.85      A      
ATOM   2743  H   ASP   218      -4.976   7.232  23.688  1.00  0.00      A      
ATOM   2744  CA  ASP   218      -0.639  -6.120  -1.534  1.00 26.27      A      
ATOM   2745  HA  ASP   218       3.794  -3.161  -2.624  1.00  0.00      A      
ATOM   2746  CB  ASP   218      -1.909   2.257  -1.534  1.00 25.55      A      
ATOM   2747  HB2 ASP   218      -6.337 -12.897   1.677  1.00  0.00      A      
ATOM   2748  HB3 ASP   218     -17.491  22.113  -4.331  1.00  0.00      A      
ATOM   2749  CG  ASP   218       2.504   7.001   0.843  1.00 26.19      A      
ATOM   2750  OD1 ASP   218       1.676   2.892  -0.258  1.00 26.05      A      
ATOM   2751  OD2 ASP   218      -3.531  -4.229   5.311  1.00 25.09      A      
ATOM   2752  C   ASP   218      -2.272  -2.149   3.661  1.00 26.63      A      
ATOM   2753  O   ASP   218       6.299  -1.000   1.369  1.00 28.08      A      
ATOM   2754  N   ILE   219       4.487   0.724   4.642  1.00 26.25      A      
ATOM   2755  H   ILE   219       6.573  -5.849  -7.692  1.00  0.00      A      
ATOM   2756  CA  ILE   219      -2.772  -2.120  -3.402  1.00 26.00      A      
ATOM   2757  HA  ILE   219      -6.090  -4.014   8.522  1.00  0.00      A      
ATOM   2758  CB  ILE   219       0.311   2.364  -1.274  1.00 27.35      A      
ATOM   2759  HB  ILE   219       4.428  11.807   1.384  1.00  0.00      A      
ATOM   2760  CG2 ILE   219      -0.733   0.237  -0.801  1.00 27.80      A      
ATOM   2761 HG21 ILE   219      14.291   2.328 -17.525  1.00  0.00      A      
ATOM   2762 HG22 ILE   219     -10.912 -26.992 -12.628  1.00  0.00      A      
ATOM   2763 HG23 ILE   219     -11.233 -15.772 -13.236  1.00  0.00      A      
ATOM   2764  CG1 ILE   219      -4.269   1.224   1.702  1.00 27.72      A      
ATOM   2765 HG12 ILE   219      -1.677  -1.980   2.248  1.00  0.00      A      
ATOM   2766 HG13 ILE   219      16.584  17.517   5.788  1.00  0.00      A      
ATOM   2767  CD1 ILE   219      -0.162   2.065  -3.542  1.00 30.32      A      
ATOM   2768 HD11 ILE   219       3.370 -16.181  -6.901  1.00  0.00      A      
ATOM   2769 HD12 ILE   219      14.946 -30.827  -6.287  1.00  0.00      A      
ATOM   2770 HD13 ILE   219      17.320  -0.910 -25.674  1.00  0.00      A      
ATOM   2771  C   ILE   219      -0.051  -6.682   2.825  1.00 25.39      A      
ATOM   2772  O   ILE   219       0.379   0.377  -2.555  1.00 24.87      A      
ATOM   2773  N   THR   220       1.085  -2.914   5.191  1.00 25.18      A      
ATOM   2774  H   THR   220       2.714  -3.018 -18.538  1.00  0.00      A      
ATOM   2775  CA  THR   220       0.180  -9.696   1.344  1.00 24.56      A      
ATOM   2776  HA  THR   220       4.153 -14.772   3.555  1.00  0.00      A      
ATOM   2777  CB  THR   220       2.550   2.376  -5.635  1.00 25.37      A      
ATOM   2778  HB  THR   220       6.711   2.315  -5.454  1.00  0.00      A      
ATOM   2779  CG2 THR   220       7.129   3.078  -0.358  1.00 24.76      A      
ATOM   2780 HG21 THR   220       5.890   1.249 -13.613  1.00  0.00      A      
ATOM   2781 HG22 THR   220      10.128   9.638  -1.263  1.00  0.00      A      
ATOM   2782 HG23 THR   220      13.156   4.704  -1.744  1.00  0.00      A      
ATOM   2783  OG1 THR   220      -5.030   4.040  -5.209  1.00 25.17      A      
ATOM   2784  HG1 THR   220      -5.088   6.598  -5.463  1.00  0.00      A      
ATOM   2785  C   THR   220      -4.749   2.247  -0.712  1.00 24.13      A      
ATOM   2786  O   THR   220       0.169   0.684  -0.189  1.00 23.22      A      
ATOM   2787  N   ALA   221       5.596  -1.170   6.931  1.00 24.33      A      
ATOM   2788  H   ALA   221      13.496 -13.073 -19.085  1.00  0.00      A      
ATOM   2789  CA  ALA   221       2.980   3.420  -7.075  1.00 23.75      A      
ATOM   2790  HA  ALA   221      10.871   9.620  40.277  1.00  0.00      A      
ATOM   2791  CB  ALA   221      -7.775   1.987   6.541  1.00 22.95      A      
ATOM   2792  HB1 ALA   221     -21.520  -6.718   3.573  1.00  0.00      A      
ATOM   2793  HB2 ALA   221      -1.826  12.874  28.025  1.00  0.00      A      
ATOM   2794  HB3 ALA   221      -8.943   3.753   4.795  1.00  0.00      A      
ATOM   2795  C   ALA   221      -6.902   5.980  -6.889  1.00 23.72      A      
ATOM   2796  O   ALA   221      -6.956  -5.034  -0.559  1.00 23.49      A      
ATOM   2797  N   GLY   222      -3.214   2.433   3.387  1.00 23.55      A      
ATOM   2798  H   GLY   222     -15.061   8.575  -7.403  1.00  0.00      A      
ATOM   2799  CA  GLY   222       5.030  -1.964  -1.709  1.00 23.94      A      
ATOM   2800  HA2 GLY   222      -8.819  -6.267  -8.153  1.00  0.00      A      
ATOM   2801  HA3 GLY   222      12.812 -16.455  21.377  1.00  0.00      A      
ATOM   2802  C   GLY   222       1.561 -10.792   0.104  1.00 24.35      A      
ATOM   2803  O   GLY   222       9.615   5.485   0.627  1.00 24.15      A      
ATOM   2804  N   ILE   223     -11.404   2.832   1.901  1.00 25.19      A      
ATOM   2805  H   ILE   223      14.716  -6.530  32.674  1.00  0.00      A      
ATOM   2806  CA  ILE   223      -2.444   5.339  -0.583  1.00 25.67      A      
ATOM   2807  HA  ILE   223     -10.705  17.075  -1.994  1.00  0.00      A      
ATOM   2808  CB  ILE   223      -2.188  -2.587  -1.095  1.00 25.52      A      
ATOM   2809  HB  ILE   223     -10.456   8.883   4.661  1.00  0.00      A      
ATOM   2810  CG2 ILE   223      -2.405  -1.124   1.907  1.00 26.00      A      
ATOM   2811 HG21 ILE   223     -10.876  13.803  -8.028  1.00  0.00      A      
ATOM   2812 HG22 ILE   223      -1.207   0.074  16.136  1.00  0.00      A      
ATOM   2813 HG23 ILE   223      -4.679  13.729   5.421  1.00  0.00      A      
ATOM   2814  CG1 ILE   223      -3.738  -3.653  -9.326  1.00 25.54      A      
ATOM   2815 HG12 ILE   223      -0.791   8.549   4.954  1.00  0.00      A      
ATOM   2816 HG13 ILE   223      -2.105 -24.356 -13.395  1.00  0.00      A      
ATOM   2817  CD1 ILE   223      -0.999   0.272  -4.379  1.00 25.21      A      
ATOM   2818 HD11 ILE   223     -26.464  -8.525  12.390  1.00  0.00      A      
ATOM   2819 HD12 ILE   223      -6.888  13.432  -9.533  1.00  0.00      A      
ATOM   2820 HD13 ILE   223       3.291  -5.005   3.383  1.00  0.00      A      
ATOM   2821  C   ILE   223      -1.513   4.975   2.542  1.00 25.95      A      
ATOM   2822  O   ILE   223       6.493   2.671   0.505  1.00 25.45      A      
ATOM   2823  N   VAL   224       3.220   4.955  -5.234  1.00 25.98      A      
ATOM   2824  H   VAL   224      -1.612   7.771  -1.836  1.00  0.00      A      
ATOM   2825  CA  VAL   224       0.109   4.659   2.727  1.00 25.98      A      
ATOM   2826  HA  VAL   224      -5.181  10.818   5.524  1.00  0.00      A      
ATOM   2827  CB  VAL   224      -4.627  -1.113  -6.303  1.00 26.53      A      
ATOM   2828  HB  VAL   224      -8.707  -2.500  16.980  1.00  0.00      A      
ATOM   2829  CG1 VAL   224       6.496  -0.359  -6.300  1.00 26.60      A      
ATOM   2830 HG11 VAL   224       4.118   0.074   8.995  1.00  0.00      A      
ATOM   2831 HG12 VAL   224      -4.066  -3.251  -8.822  1.00  0.00      A      
ATOM   2832 HG13 VAL   224      17.059  22.928 -23.766  1.00  0.00      A      
ATOM   2833  CG2 VAL   224       3.013  -2.189  -2.085  1.00 25.48      A      
ATOM   2834 HG21 VAL   224       5.727  -3.700  -5.625  1.00  0.00      A      
ATOM   2835 HG22 VAL   224       1.518 -11.969  10.973  1.00  0.00      A      
ATOM   2836 HG23 VAL   224      -2.183  -0.548  -2.091  1.00  0.00      A      
ATOM   2837  C   VAL   224       9.218   5.214  -2.599  1.00 26.17      A      
ATOM   2838  O   VAL   224      -0.587   2.188  -0.443  1.00 26.73      A      
ATOM   2839  N   VAL   225       5.272  -0.790   0.254  1.00 26.16      A      
ATOM   2840  H   VAL   225      11.838  -4.032 -13.894  1.00  0.00      A      
ATOM   2841  CA  VAL   225       3.948  -1.558  -0.604  1.00 26.58      A      
ATOM   2842  HA  VAL   225       8.230  -7.656  -7.685  1.00  0.00      A      
ATOM   2843  CB  VAL   225       0.599  -3.607  -4.068  1.00 26.95      A      
ATOM   2844  HB  VAL   225      -3.961   0.304  -8.283  1.00  0.00      A      
ATOM   2845  CG1 VAL   225      -0.193  -1.039  -4.183  1.00 27.29      A      
ATOM   2846 HG11 VAL   225       1.763   0.665  10.396  1.00  0.00      A      
ATOM   2847 HG12 VAL   225      17.559  -1.125  22.823  1.00  0.00      A      
ATOM   2848 HG13 VAL   225     -24.358  -5.890   8.555  1.00  0.00      A      
ATOM   2849  CG2 VAL   225       3.454  -0.136   2.325  1.00 27.39      A      
ATOM   2850 HG21 VAL   225      -3.496 -23.318  -5.765  1.00  0.00      A      
ATOM   2851 HG22 VAL   225     -20.652  -1.559 -37.518  1.00  0.00      A      
ATOM   2852 HG23 VAL   225      10.505  13.965  11.924  1.00  0.00      A      
ATOM   2853  C   VAL   225      -1.232   5.441  -8.257  1.00 26.35      A      
ATOM   2854  O   VAL   225       7.991   3.470   6.927  1.00 25.45      A      
ATOM   2855  N   GLY   226       5.228   4.310  -0.884  1.00 27.11      A      
ATOM   2856  H   GLY   226       8.662   3.323  -4.309  1.00  0.00      A      
ATOM   2857  CA  GLY   226      -1.443   6.324   6.270  1.00 27.54      A      
ATOM   2858  HA2 GLY   226       6.971  13.313   9.909  1.00  0.00      A      
ATOM   2859  HA3 GLY   226     -10.183  24.468  14.325  1.00  0.00      A      
ATOM   2860  C   GLY   226      -4.988  -1.163  -0.721  1.00 27.92      A      
ATOM   2861  O   GLY   226      -4.295   0.505  -8.731  1.00 28.03      A      
ATOM   2862  N   SER   227       0.947   1.639   8.983  1.00 28.37      A      
ATOM   2863  H   SER   227     -16.634   4.845  38.029  1.00  0.00      A      
ATOM   2864  CA  SER   227       0.136  -3.107   4.031  1.00 28.73      A      
ATOM   2865  HA  SER   227      -4.359  -5.390   6.279  1.00  0.00      A      
ATOM   2866  CB  SER   227       8.141   2.138  -2.280  1.00 28.60      A      
ATOM   2867  HB2 SER   227       9.073  -3.121   4.160  1.00  0.00      A      
ATOM   2868  HB3 SER   227     -12.193  13.967  -1.281  1.00  0.00      A      
ATOM   2869  OG  SER   227       0.052  -0.118  -5.555  1.00 27.44      A      
ATOM   2870  HG  SER   227     -38.665  24.626   4.888  1.00  0.00      A      
ATOM   2871  C   SER   227      -5.174  -6.158   1.706  1.00 29.25      A      
ATOM   2872  O   SER   227       0.844   3.106   1.692  1.00 28.69      A      
ATOM   2873  N   GLN   228       4.210   4.546   2.566  1.00 29.95      A      
ATOM   2874  H   GLN   228       6.553   9.891   3.179  1.00  0.00      A      
ATOM   2875  CA  GLN   228       0.954   0.069  10.912  1.00 30.59      A      
ATOM   2876  HA  GLN   228       5.693 -13.862  18.747  1.00  0.00      A      
ATOM   2877  CB  GLN   228      -1.319  -5.866   4.005  1.00 31.37      A      
ATOM   2878  HB2 GLN   228      -8.158  -1.041  -0.861  1.00  0.00      A      
ATOM   2879  HB3 GLN   228      15.369  14.605 -18.057  1.00  0.00      A      
ATOM   2880  CG  GLN   228      -7.464   0.561  -1.712  1.00 32.83      A      
ATOM   2881  HG2 GLN   228     -12.063   1.752  11.777  1.00  0.00      A      
ATOM   2882  HG3 GLN   228     -20.178 -11.892  -9.969  1.00  0.00      A      
ATOM   2883  CD  GLN   228       6.657  -4.160  -2.105  1.00 34.02      A      
ATOM   2884  OE1 GLN   228      -2.586   1.171  -3.470  1.00 35.40      A      
ATOM   2885  NE2 GLN   228       5.664 -11.041 -12.018  1.00 33.62      A      
ATOM   2886 HE21 GLN   228       9.769 -11.779  -6.729  1.00  0.00      A      
ATOM   2887 HE22 GLN   228     -11.341 -30.750  -2.423  1.00  0.00      A      
ATOM   2888  C   GLN   228      -3.159   7.734   6.960  1.00 30.80      A      
ATOM   2889  O   GLN   228       0.536  -3.126   1.404  1.00 30.81      A      
ATOM   2890  N   ALA   229      -4.674  -2.070   4.491  1.00 31.33      A      
ATOM   2891  H   ALA   229      -4.867   7.853   6.358  1.00  0.00      A      
ATOM   2892  CA  ALA   229       0.648  10.133   5.101  1.00 31.27      A      
ATOM   2893  HA  ALA   229       3.413   7.025  19.873  1.00  0.00      A      
ATOM   2894  CB  ALA   229      -5.318   0.292   9.163  1.00 31.17      A      
ATOM   2895  HB1 ALA   229      -7.768 -12.835  12.998  1.00  0.00      A      
ATOM   2896  HB2 ALA   229      -6.138   2.307  -1.429  1.00  0.00      A      
ATOM   2897  HB3 ALA   229      -1.408  -0.197   6.545  1.00  0.00      A      
ATOM   2898  C   ALA   229       9.309   3.547   0.664  1.00 30.94      A      
ATOM   2899  O   ALA   229      -3.945  -1.266   5.684  1.00 31.27      A      
ATOM   2900  N   LEU   230       1.336   6.068   2.729  1.00 30.68      A      
ATOM   2901  H   LEU   230       1.401   5.457   2.065  1.00  0.00      A      
ATOM   2902  CA  LEU   230      -4.912   2.875   6.476  1.00 30.72      A      
ATOM   2903  HA  LEU   230       2.280  15.188  -3.111  1.00  0.00      A      
ATOM   2904  CB  LEU   230      -5.196  -5.281  -5.503  1.00 31.02      A      
ATOM   2905  HB2 LEU   230      -3.815 -13.128  19.275  1.00  0.00      A      
ATOM   2906  HB3 LEU   230      -8.437  11.601 -10.991  1.00  0.00      A      
ATOM   2907  CG  LEU   230       2.830   5.792  -6.274  1.00 31.71      A      
ATOM   2908  HG  LEU   230      26.194 -16.602   8.304  1.00  0.00      A      
ATOM   2909  CD1 LEU   230       2.655   2.294   7.593  1.00 31.44      A      
ATOM   2910 HD11 LEU   230       4.194  12.159  16.004  1.00  0.00      A      
ATOM   2911 HD12 LEU   230      -1.994  36.882 -17.532  1.00  0.00      A      
ATOM   2912 HD13 LEU   230      -5.391  15.216   8.803  1.00  0.00      A      
ATOM   2913  CD2 LEU   230      -2.503  -0.084  -9.423  1.00 32.13      A      
ATOM   2914 HD21 LEU   230      16.270  10.760  12.794  1.00  0.00      A      
ATOM   2915 HD22 LEU   230       6.492   8.004  -5.730  1.00  0.00      A      
ATOM   2916 HD23 LEU   230      13.634  -8.426  -7.275  1.00  0.00      A      
ATOM   2917  C   LEU   230      -7.658 -12.220  -1.179  1.00 30.78      A      
ATOM   2918  O   LEU   230       7.177   2.111   1.104  1.00 30.65      A      
ATOM   2919  N   VAL   231       0.700   0.551   4.344  1.00 30.54      A      
ATOM   2920  H   VAL   231       8.185   2.685  -3.404  1.00  0.00      A      
ATOM   2921  CA  VAL   231       4.638  -6.265   6.735  1.00 30.46      A      
ATOM   2922  HA  VAL   231     -22.311  -1.193  15.440  1.00  0.00      A      
ATOM   2923  CB  VAL   231      -0.613  -3.195  -1.645  1.00 30.70      A      
ATOM   2924  HB  VAL   231     -31.242  24.360   5.862  1.00  0.00      A      
ATOM   2925  CG1 VAL   231      -0.326   3.282  -2.330  1.00 30.17      A      
ATOM   2926 HG11 VAL   231     -10.487 -14.895  -9.381  1.00  0.00      A      
ATOM   2927 HG12 VAL   231     -28.432  25.559   3.589  1.00  0.00      A      
ATOM   2928 HG13 VAL   231      46.402  -4.261   0.577  1.00  0.00      A      
ATOM   2929  CG2 VAL   231       5.715  -0.744  -7.202  1.00 29.86      A      
ATOM   2930 HG21 VAL   231      10.059   6.244   1.807  1.00  0.00      A      
ATOM   2931 HG22 VAL   231     -14.189  14.646 -17.490  1.00  0.00      A      
ATOM   2932 HG23 VAL   231      12.501  -8.663  16.487  1.00  0.00      A      
ATOM   2933  C   VAL   231       5.113   1.850   1.529  1.00 30.83      A      
ATOM   2934  O   VAL   231      -4.436  -0.511   0.558  1.00 29.52      A      
ATOM   2935  N   ASP   232      -2.991  -3.325  -3.202  1.00 31.33      A      
ATOM   2936  H   ASP   232      -7.686  -6.318  -0.105  1.00  0.00      A      
ATOM   2937  CA  ASP   232      -6.094  -1.678   3.325  1.00 32.24      A      
ATOM   2938  HA  ASP   232      12.058  -4.746   6.560  1.00  0.00      A      
ATOM   2939  CB  ASP   232      12.441   2.162   2.023  1.00 33.62      A      
ATOM   2940  HB2 ASP   232       7.141  19.441   5.964  1.00  0.00      A      
ATOM   2941  HB3 ASP   232       7.212  -2.408   7.479  1.00  0.00      A      
ATOM   2942  CG  ASP   232      -4.838  -2.954  -1.516  1.00 35.11      A      
ATOM   2943  OD1 ASP   232       1.151   0.569   7.601  1.00 35.99      A      
ATOM   2944  OD2 ASP   232       3.412  -2.632  -0.744  1.00 34.70      A      
ATOM   2945  C   ASP   232      -4.145   6.150  -2.172  1.00 32.07      A      
ATOM   2946  O   ASP   232       4.502   0.586  -1.312  1.00 32.27      A      
ATOM   2947  N   ARG   233       5.768  -4.550   1.482  1.00 32.25      A      
ATOM   2948  H   ARG   233      11.811  15.495 -20.321  1.00  0.00      A      
ATOM   2949  CA  ARG   233       8.521  -1.946  10.320  1.00 32.12      A      
ATOM   2950  HA  ARG   233      -0.166  14.370  -9.510  1.00  0.00      A      
ATOM   2951  CB  ARG   233       2.865  -1.336  -0.538  1.00 32.73      A      
ATOM   2952  HB2 ARG   233       6.280  -1.543  -4.350  1.00  0.00      A      
ATOM   2953  HB3 ARG   233       3.220  -1.831  -1.737  1.00  0.00      A      
ATOM   2954  CG  ARG   233      -4.969  -4.198  -1.686  1.00 33.73      A      
ATOM   2955  HG2 ARG   233       5.236  15.938   8.054  1.00  0.00      A      
ATOM   2956  HG3 ARG   233      -5.553   0.902  -8.371  1.00  0.00      A      
ATOM   2957  CD  ARG   233      -0.029  -1.239   3.642  1.00 34.29      A      
ATOM   2958  HD2 ARG   233       6.119   1.604  14.084  1.00  0.00      A      
ATOM   2959  HD3 ARG   233      -9.185 -21.818 -10.648  1.00  0.00      A      
ATOM   2960  NE  ARG   233      -6.536  -0.587   1.913  1.00 34.50      A      
ATOM   2961  HE  ARG   233       8.046  21.852   7.722  1.00  0.00      A      
ATOM   2962  CZ  ARG   233      -1.091   4.047  -1.938  1.00 34.48      A      
ATOM   2963  NH1 ARG   233       1.943  -1.057   4.018  1.00 35.59      A      
ATOM   2964 HH11 ARG   233      12.912 -10.285   1.347  1.00  0.00      A      
ATOM   2965 HH12 ARG   233      -1.781  -6.152   1.861  1.00  0.00      A      
ATOM   2966  NH2 ARG   233      -3.578  -1.482   6.540  1.00 34.77      A      
ATOM   2967 HH21 ARG   233      -2.183  14.202   2.046  1.00  0.00      A      
ATOM   2968 HH22 ARG   233     -15.216   3.722  -6.851  1.00  0.00      A      
ATOM   2969  C   ARG   233      -3.189   3.434  -1.326  1.00 31.64      A      
ATOM   2970  O   ARG   233      -1.478  -1.415  -0.564  1.00 32.05      A      
ATOM   2971  N   ILE   234       1.042   7.512   4.132  1.00 30.42      A      
ATOM   2972  H   ILE   234       5.701  23.459  -2.371  1.00  0.00      A      
ATOM   2973  CA  ILE   234      -1.013  -7.260   5.533  1.00 29.27      A      
ATOM   2974  HA  ILE   234      36.117  20.676  -6.916  1.00  0.00      A      
ATOM   2975  CB  ILE   234      -0.095  -0.907   3.188  1.00 29.00      A      
ATOM   2976  HB  ILE   234     -14.189  -9.068  11.200  1.00  0.00      A      
ATOM   2977  CG2 ILE   234      -3.817   3.026  -0.466  1.00 28.57      A      
ATOM   2978 HG21 ILE   234      13.262  20.411  -3.334  1.00  0.00      A      
ATOM   2979 HG22 ILE   234       3.906  -4.976  11.107  1.00  0.00      A      
ATOM   2980 HG23 ILE   234     -11.219  12.758 -11.851  1.00  0.00      A      
ATOM   2981  CG1 ILE   234      -3.631   0.095  -2.014  1.00 28.41      A      
ATOM   2982 HG12 ILE   234       2.394 -14.399  -0.139  1.00  0.00      A      
ATOM   2983 HG13 ILE   234     -13.445  -7.401  -8.807  1.00  0.00      A      
ATOM   2984  CD1 ILE   234      -1.665  -8.563   7.716  1.00 27.32      A      
ATOM   2985 HD11 ILE   234     -19.081  -2.785  -0.948  1.00  0.00      A      
ATOM   2986 HD12 ILE   234     -21.813  10.352  -7.926  1.00  0.00      A      
ATOM   2987 HD13 ILE   234     -16.181  -1.746  22.275  1.00  0.00      A      
ATOM   2988  C   ILE   234       4.381  -0.475   8.934  1.00 28.91      A      
ATOM   2989  O   ILE   234      -1.522  -1.941   5.186  1.00 29.01      A      
ATOM   2990  N   ARG   235       1.946  -6.317   0.647  1.00 28.63      A      
ATOM   2991  H   ARG   235      17.072  -8.856  -9.912  1.00  0.00      A      
ATOM   2992  CA  ARG   235       3.223   0.133   3.353  1.00 29.12      A      
ATOM   2993  HA  ARG   235       1.635  -6.137   4.312  1.00  0.00      A      
ATOM   2994  CB  ARG   235      -4.827  -1.962   2.615  1.00 28.89      A      
ATOM   2995  HB2 ARG   235       7.617  -2.417   6.724  1.00  0.00      A      
ATOM   2996  HB3 ARG   235      -4.525   8.487  20.943  1.00  0.00      A      
ATOM   2997  CG  ARG   235      -6.166  -2.947   6.856  1.00 28.42      A      
ATOM   2998  HG2 ARG   235     -10.270 -17.257   7.706  1.00  0.00      A      
ATOM   2999  HG3 ARG   235      -4.595  13.179   2.175  1.00  0.00      A      
ATOM   3000  CD  ARG   235       5.056   1.971  -4.433  1.00 28.78      A      
ATOM   3001  HD2 ARG   235      -0.021   5.065  -4.404  1.00  0.00      A      
ATOM   3002  HD3 ARG   235       9.947  17.368  -6.653  1.00  0.00      A      
ATOM   3003  NE  ARG   235      -1.525   0.298  -5.342  1.00 28.30      A      
ATOM   3004  HE  ARG   235       2.345  -2.038  -5.958  1.00  0.00      A      
ATOM   3005  CZ  ARG   235       2.464  -0.112  -1.546  1.00 28.86      A      
ATOM   3006  NH1 ARG   235       0.406   2.374  -1.907  1.00 27.70      A      
ATOM   3007 HH11 ARG   235      25.127  20.882   8.235  1.00  0.00      A      
ATOM   3008 HH12 ARG   235     -13.006   3.558   1.760  1.00  0.00      A      
ATOM   3009  NH2 ARG   235      -2.173   1.402   0.093  1.00 27.29      A      
ATOM   3010 HH21 ARG   235      -4.976 -18.004   8.055  1.00  0.00      A      
ATOM   3011 HH22 ARG   235       0.067  14.293   1.941  1.00  0.00      A      
ATOM   3012  C   ARG   235       3.140  -1.830   5.122  1.00 29.96      A      
ATOM   3013  O   ARG   235       0.156  -0.308   7.383  1.00 29.10      A      
ATOM   3014  N   LEU   236       4.924  -2.569  -6.974  1.00 30.57      A      
ATOM   3015  H   LEU   236       5.544   1.228  -7.508  1.00  0.00      A      
ATOM   3016  CA  LEU   236      -6.502  -4.986   0.859  1.00 31.82      A      
ATOM   3017  HA  LEU   236       6.466 -14.686   8.470  1.00  0.00      A      
ATOM   3018  CB  LEU   236      -2.741  -1.277   8.256  1.00 32.25      A      
ATOM   3019  HB2 LEU   236       3.816  13.621  23.947  1.00  0.00      A      
ATOM   3020  HB3 LEU   236     -11.867   2.401  12.338  1.00  0.00      A      
ATOM   3021  CG  LEU   236       3.055  -5.721   3.400  1.00 32.66      A      
ATOM   3022  HG  LEU   236       0.181 -15.831   4.674  1.00  0.00      A      
ATOM   3023  CD1 LEU   236      -4.015  -1.098  -4.301  1.00 33.98      A      
ATOM   3024 HD11 LEU   236       3.335   6.545  14.247  1.00  0.00      A      
ATOM   3025 HD12 LEU   236      -5.112   3.396  -9.195  1.00  0.00      A      
ATOM   3026 HD13 LEU   236     -16.142  14.894  -6.963  1.00  0.00      A      
ATOM   3027  CD2 LEU   236      -4.406   7.830   8.765  1.00 33.77      A      
ATOM   3028 HD21 LEU   236      -0.744   6.300   4.177  1.00  0.00      A      
ATOM   3029 HD22 LEU   236       0.890  -9.308   9.977  1.00  0.00      A      
ATOM   3030 HD23 LEU   236      -6.087   8.475   3.094  1.00  0.00      A      
ATOM   3031  C   LEU   236      -5.339   0.015   1.455  1.00 32.27      A      
ATOM   3032  O   LEU   236       3.235  -5.727  -3.519  1.00 32.97      A      
ATOM   3033  N   GLN   237       4.229  -0.621   6.133  1.00 32.72      A      
ATOM   3034  H   GLN   237       4.245 -10.927  11.560  1.00  0.00      A      
ATOM   3035  CA  GLN   237       0.826   6.494   6.985  1.00 33.30      A      
ATOM   3036  HA  GLN   237       2.394   2.704   1.860  1.00  0.00      A      
ATOM   3037  CB  GLN   237       1.008   1.998   5.847  1.00 33.81      A      
ATOM   3038  HB2 GLN   237      -9.497  -7.137   2.764  1.00  0.00      A      
ATOM   3039  HB3 GLN   237      10.840 -27.573   3.560  1.00  0.00      A      
ATOM   3040  CG  GLN   237      -2.420   2.275   1.878  1.00 34.39      A      
ATOM   3041  HG2 GLN   237     -22.232 -17.537  11.554  1.00  0.00      A      
ATOM   3042  HG3 GLN   237     -10.345  11.716 -16.159  1.00  0.00      A      
ATOM   3043  CD  GLN   237      -1.549  -1.494  -4.240  1.00 35.28      A      
ATOM   3044  OE1 GLN   237      -0.191   4.126   2.487  1.00 35.56      A      
ATOM   3045  NE2 GLN   237       4.479  -6.602   7.941  1.00 35.66      A      
ATOM   3046 HE21 GLN   237       7.863  -9.346  10.239  1.00  0.00      A      
ATOM   3047 HE22 GLN   237      17.376 -11.807  26.240  1.00  0.00      A      
ATOM   3048  C   GLN   237       6.626  -2.715   0.679  1.00 33.37      A      
ATOM   3049  O   GLN   237      -2.387  -0.357  -5.085  1.00 33.60      A      
ATOM   3050  N   GLY   238      -5.502   6.776  -4.209  1.00 33.04      A      
ATOM   3051  H   GLY   238     -32.280   0.545  17.467  1.00  0.00      A      
ATOM   3052  CA  GLY   238      -4.664  -0.127   3.702  1.00 32.90      A      
ATOM   3053  HA2 GLY   238      -6.084   9.382   8.260  1.00  0.00      A      
ATOM   3054  HA3 GLY   238     -11.504 -14.174 -24.701  1.00  0.00      A      
ATOM   3055  C   GLY   238       3.123   7.157 -10.674  1.00 32.48      A      
ATOM   3056  O   GLY   238      -4.420   5.358  -1.203  1.00 32.70      A      
ATOM   3057  N   LEU   239      -4.963  -2.979   1.986  1.00 32.35      A      
ATOM   3058  H   LEU   239       5.185   7.921  -1.862  1.00  0.00      A      
ATOM   3059  CA  LEU   239       2.004  -4.578   4.172  1.00 32.31      A      
ATOM   3060  HA  LEU   239     -26.378  15.112   5.638  1.00  0.00      A      
ATOM   3061  CB  LEU   239       2.970   4.102  -2.234  1.00 31.49      A      
ATOM   3062  HB2 LEU   239      -9.861  18.257   0.772  1.00  0.00      A      
ATOM   3063  HB3 LEU   239      13.966 -31.130  15.692  1.00  0.00      A      
ATOM   3064  CG  LEU   239      -1.916  -6.142  -8.377  1.00 31.56      A      
ATOM   3065  HG  LEU   239       3.905  20.895  30.577  1.00  0.00      A      
ATOM   3066  CD1 LEU   239       2.429  -2.338   4.769  1.00 30.73      A      
ATOM   3067 HD11 LEU   239      15.528 -15.824  19.436  1.00  0.00      A      
ATOM   3068 HD12 LEU   239       1.358  -5.222   1.551  1.00  0.00      A      
ATOM   3069 HD13 LEU   239       2.701 -10.892  21.848  1.00  0.00      A      
ATOM   3070  CD2 LEU   239       0.374  -1.990  -4.357  1.00 31.63      A      
ATOM   3071 HD21 LEU   239     -12.904  -4.257  -6.591  1.00  0.00      A      
ATOM   3072 HD22 LEU   239      -4.353  18.521 -11.130  1.00  0.00      A      
ATOM   3073 HD23 LEU   239       6.244  10.601 -25.088  1.00  0.00      A      
ATOM   3074  C   LEU   239      -2.537   6.765  -7.508  1.00 32.70      A      
ATOM   3075  O   LEU   239      -8.767  -5.081   5.063  1.00 32.96      A      
ATOM   3076  N   LYS   240      -6.271   4.754   1.380  1.00 32.72      A      
ATOM   3077  H   LYS   240      25.339   7.402 -26.088  1.00  0.00      A      
ATOM   3078  CA  LYS   240       3.049   8.484  -3.048  1.00 33.50      A      
ATOM   3079  HA  LYS   240       6.707   7.865  -1.482  1.00  0.00      A      
ATOM   3080  CB  LYS   240      -5.444   5.931   2.638  1.00 34.32      A      
ATOM   3081  HB2 LYS   240      -9.665   9.426  -4.701  1.00  0.00      A      
ATOM   3082  HB3 LYS   240      -5.950   6.156   5.269  1.00  0.00      A      
ATOM   3083  CG  LYS   240      -0.273  -4.222  11.558  1.00 36.06      A      
ATOM   3084  HG2 LYS   240      11.858  -2.619  23.644  1.00  0.00      A      
ATOM   3085  HG3 LYS   240       4.221 -11.960   4.894  1.00  0.00      A      
ATOM   3086  CD  LYS   240      -8.236  -1.613   2.847  1.00 37.07      A      
ATOM   3087  HD2 LYS   240       8.297 -17.654 -17.316  1.00  0.00      A      
ATOM   3088  HD3 LYS   240      33.735 -25.383 -10.272  1.00  0.00      A      
ATOM   3089  CE  LYS   240       3.711  -5.481  -7.280  1.00 38.73      A      
ATOM   3090  HE2 LYS   240      -7.521   2.184  -1.850  1.00  0.00      A      
ATOM   3091  HE3 LYS   240     -13.579  -3.483  -6.872  1.00  0.00      A      
ATOM   3092  NZ  LYS   240       0.084  -0.531  -0.323  1.00 39.11      A      
ATOM   3093  HZ1 LYS   240      14.737 -12.592 -21.854  1.00  0.00      A      
ATOM   3094  HZ2 LYS   240     -18.788 -16.678   0.823  1.00  0.00      A      
ATOM   3095  HZ3 LYS   240      -8.714 -11.510   9.955  1.00  0.00      A      
ATOM   3096  C   LYS   240       0.695  -3.278   6.006  1.00 33.39      A      
ATOM   3097  O   LYS   240       6.898  -3.763   6.938  1.00 32.98      A      
ATOM   3098  N   ASP   241      -5.103   0.020  -0.183  1.00 33.25      A      
ATOM   3099  H   ASP   241       5.022 -21.858   4.779  1.00  0.00      A      
ATOM   3100  CA  ASP   241       2.147   2.539   2.204  1.00 32.99      A      
ATOM   3101  HA  ASP   241       1.416  -4.035   9.872  1.00  0.00      A      
ATOM   3102  CB  ASP   241      -0.470   6.023   5.390  1.00 34.54      A      
ATOM   3103  HB2 ASP   241      10.221  15.065  -6.079  1.00  0.00      A      
ATOM   3104  HB3 ASP   241      16.218  13.469 -24.121  1.00  0.00      A      
ATOM   3105  CG  ASP   241      -0.824  -1.637  -2.674  1.00 36.22      A      
ATOM   3106  OD1 ASP   241      -0.952   0.613  -3.110  1.00 38.24      A      
ATOM   3107  OD2 ASP   241      -1.320  -2.111   0.697  1.00 37.61      A      
ATOM   3108  C   ASP   241      -6.644  -0.910  13.095  1.00 31.93      A      
ATOM   3109  O   ASP   241       4.433   6.019  -8.286  1.00 31.69      A      
ATOM   3110  N   MET   242      -0.893  -1.103  -8.844  1.00 30.97      A      
ATOM   3111  H   MET   242     -25.708 -20.134   1.664  1.00  0.00      A      
ATOM   3112  CA  MET   242       0.057   0.366   4.789  1.00 30.77      A      
ATOM   3113  HA  MET   242      10.147  27.895  12.888  1.00  0.00      A      
ATOM   3114  CB  MET   242      -0.200  -2.035   1.965  1.00 32.80      A      
ATOM   3115  HB2 MET   242      18.922  -3.633   3.438  1.00  0.00      A      
ATOM   3116  HB3 MET   242      -8.591 -18.217   6.100  1.00  0.00      A      
ATOM   3117  CG  MET   242       6.337   0.879   2.696  1.00 35.31      A      
ATOM   3118  HG2 MET   242      -4.424   3.879   5.348  1.00  0.00      A      
ATOM   3119  HG3 MET   242       9.104 -16.127 -13.460  1.00  0.00      A      
ATOM   3120  SD  MET   242       4.825  -1.616   0.106  1.00 39.88      A      
ATOM   3121  CE  MET   242      -2.794   3.030  -3.858  1.00 36.37      A      
ATOM   3122  HE1 MET   242       7.899   0.552  -6.955  1.00  0.00      A      
ATOM   3123  HE2 MET   242       9.564  -0.107   4.459  1.00  0.00      A      
ATOM   3124  HE3 MET   242       3.614  10.912  16.495  1.00  0.00      A      
ATOM   3125  C   MET   242       5.152   1.327  -5.570  1.00 29.95      A      
ATOM   3126  O   MET   242      -2.144   1.229  -8.854  1.00 29.35      A      
ATOM   3127  N   THR   243       1.745  -8.323   2.374  1.00 28.47      A      
ATOM   3128  H   THR   243      12.484   2.745  16.595  1.00  0.00      A      
ATOM   3129  CA  THR   243      -2.460   1.440  -0.304  1.00 27.08      A      
ATOM   3130  HA  THR   243     -10.877  16.840  22.766  1.00  0.00      A      
ATOM   3131  CB  THR   243      -6.651  -1.829   2.592  1.00 26.82      A      
ATOM   3132  HB  THR   243     -12.694   4.044  -0.485  1.00  0.00      A      
ATOM   3133  CG2 THR   243      -2.389   2.070   2.850  1.00 26.46      A      
ATOM   3134 HG21 THR   243       6.149   3.486  -5.729  1.00  0.00      A      
ATOM   3135 HG22 THR   243      -1.326  -3.944   3.639  1.00  0.00      A      
ATOM   3136 HG23 THR   243     -10.689 -11.639   0.977  1.00  0.00      A      
ATOM   3137  OG1 THR   243      -0.813   1.677   0.035  1.00 26.88      A      
ATOM   3138  HG1 THR   243     -14.930  -5.141  -0.357  1.00  0.00      A      
ATOM   3139  C   THR   243      -3.356  -6.565   0.107  1.00 26.53      A      
ATOM   3140  O   THR   243      -6.523   1.198   0.028  1.00 26.58      A      
ATOM   3141  N   GLY   244      -4.998   6.334   5.614  1.00 26.04      A      
ATOM   3142  H   GLY   244      14.109  -2.083   5.412  1.00  0.00      A      
ATOM   3143  CA  GLY   244       2.466   5.712   1.375  1.00 25.02      A      
ATOM   3144  HA2 GLY   244     -19.514  -3.504  19.730  1.00  0.00      A      
ATOM   3145  HA3 GLY   244      -2.416   5.342  -1.743  1.00  0.00      A      
ATOM   3146  C   GLY   244       4.635  10.195  -0.967  1.00 25.49      A      
ATOM   3147  O   GLY   244       3.459   1.949   4.407  1.00 24.87      A      
ATOM   3148  N   ALA   245      -2.343   5.547  -3.659  1.00 25.10      A      
ATOM   3149  H   ALA   245       9.807  -5.364  13.980  1.00  0.00      A      
ATOM   3150  CA  ALA   245      -5.767   4.720  -0.197  1.00 25.84      A      
ATOM   3151  HA  ALA   245     -17.879 -15.301   6.116  1.00  0.00      A      
ATOM   3152  CB  ALA   245      -2.525   6.984   2.221  1.00 24.82      A      
ATOM   3153  HB1 ALA   245       1.234 -12.968 -14.176  1.00  0.00      A      
ATOM   3154  HB2 ALA   245      -3.270   3.247 -11.883  1.00  0.00      A      
ATOM   3155  HB3 ALA   245      11.360  -0.622  11.555  1.00  0.00      A      
ATOM   3156  C   ALA   245       5.961   9.236  -0.062  1.00 25.53      A      
ATOM   3157  O   ALA   245       1.081  -1.336   1.609  1.00 26.32      A      
ATOM   3158  N   VAL   246       4.364  -2.442  -7.898  1.00 25.53      A      
ATOM   3159  H   VAL   246       2.447   1.542  -0.019  1.00  0.00      A      
ATOM   3160  CA  VAL   246       1.827   0.057  -3.087  1.00 25.48      A      
ATOM   3161  HA  VAL   246      11.076  -2.204  -8.417  1.00  0.00      A      
ATOM   3162  CB  VAL   246       3.270   0.095  -4.279  1.00 25.84      A      
ATOM   3163  HB  VAL   246     -19.478   5.422 -24.432  1.00  0.00      A      
ATOM   3164  CG1 VAL   246      -6.274   0.842  -0.781  1.00 26.53      A      
ATOM   3165 HG11 VAL   246      -8.184  14.729 -13.340  1.00  0.00      A      
ATOM   3166 HG12 VAL   246      11.264  10.029  -2.048  1.00  0.00      A      
ATOM   3167 HG13 VAL   246     -12.591  -1.947 -15.346  1.00  0.00      A      
ATOM   3168  CG2 VAL   246      -2.488   8.737  -0.861  1.00 26.78      A      
ATOM   3169 HG21 VAL   246     -29.191  -0.200  19.859  1.00  0.00      A      
ATOM   3170 HG22 VAL   246      -5.887  -9.382  11.733  1.00  0.00      A      
ATOM   3171 HG23 VAL   246      -7.807  -9.763 -33.598  1.00  0.00      A      
ATOM   3172  C   VAL   246      -8.114   2.133   7.309  1.00 25.41      A      
ATOM   3173  O   VAL   246       0.196   2.681  -2.463  1.00 25.97      A      
ATOM   3174  N   LEU   247      -1.721  -1.935   3.112  1.00 24.76      A      
ATOM   3175  H   LEU   247      -7.077  -0.404   4.243  1.00  0.00      A      
ATOM   3176  CA  LEU   247      -1.435   5.329  -3.905  1.00 24.37      A      
ATOM   3177  HA  LEU   247      -5.661   0.001  -8.208  1.00  0.00      A      
ATOM   3178  CB  LEU   247       2.358  -4.865   3.375  1.00 23.02      A      
ATOM   3179  HB2 LEU   247     -14.091 -11.042  -1.680  1.00  0.00      A      
ATOM   3180  HB3 LEU   247       7.198   0.046 -14.783  1.00  0.00      A      
ATOM   3181  CG  LEU   247       2.166   4.144   1.328  1.00 23.98      A      
ATOM   3182  HG  LEU   247     -26.594   4.894  15.211  1.00  0.00      A      
ATOM   3183  CD1 LEU   247       5.217   2.163  10.231  1.00 22.12      A      
ATOM   3184 HD11 LEU   247      -6.345 -19.369  -1.094  1.00  0.00      A      
ATOM   3185 HD12 LEU   247      15.895  -0.104  12.055  1.00  0.00      A      
ATOM   3186 HD13 LEU   247      15.981 -34.997   0.017  1.00  0.00      A      
ATOM   3187  CD2 LEU   247       0.961   6.841  -3.481  1.00 20.23      A      
ATOM   3188 HD21 LEU   247     -18.476  11.957 -12.317  1.00  0.00      A      
ATOM   3189 HD22 LEU   247       6.661  -5.304   9.246  1.00  0.00      A      
ATOM   3190 HD23 LEU   247       9.683   1.884  -7.567  1.00  0.00      A      
ATOM   3191  C   LEU   247      -1.462  -2.043   8.212  1.00 23.91      A      
ATOM   3192  O   LEU   247       1.572   3.557   2.120  1.00 24.63      A      
ATOM   3193  N   SER   248       4.283   2.537  -0.081  1.00 23.52      A      
ATOM   3194  H   SER   248       8.447 -10.695  -9.175  1.00  0.00      A      
ATOM   3195  CA  SER   248       3.786   6.293  -2.766  1.00 23.93      A      
ATOM   3196  HA  SER   248      -1.455  13.516 -25.525  1.00  0.00      A      
ATOM   3197  CB  SER   248       4.899  -0.618  -4.693  1.00 25.34      A      
ATOM   3198  HB2 SER   248       4.393  -1.575  -6.237  1.00  0.00      A      
ATOM   3199  HB3 SER   248     -15.032  -3.001  17.920  1.00  0.00      A      
ATOM   3200  OG  SER   248      -2.944  -1.107   5.250  1.00 25.54      A      
ATOM   3201  HG  SER   248       1.709   9.621 -13.119  1.00  0.00      A      
ATOM   3202  C   SER   248      -2.081  -2.640   0.609  1.00 23.68      A      
ATOM   3203  O   SER   248       3.346  -3.243   4.847  1.00 23.35      A      
ATOM   3204  N   PRO   249      -4.455   3.949   1.539  1.00 23.81      A      
ATOM   3205  CD  PRO   249       1.881   0.086   3.996  1.00 23.47      A      
ATOM   3206  HD2 PRO   249     -12.106 -18.775  19.528  1.00  0.00      A      
ATOM   3207  HD3 PRO   249      -7.249  -1.908  -0.939  1.00  0.00      A      
ATOM   3208  CG  PRO   249       4.372   5.860  -1.145  1.00 24.07      A      
ATOM   3209  HG2 PRO   249      30.183 -18.050   0.060  1.00  0.00      A      
ATOM   3210  HG3 PRO   249       6.944   3.980   0.349  1.00  0.00      A      
ATOM   3211  CB  PRO   249       3.149  -0.864   0.264  1.00 23.57      A      
ATOM   3212  HB2 PRO   249      -7.628   0.531  -1.640  1.00  0.00      A      
ATOM   3213  HB3 PRO   249      10.683  15.474  -0.009  1.00  0.00      A      
ATOM   3214  CA  PRO   249       3.662   3.497   0.443  1.00 24.05      A      
ATOM   3215  HA  PRO   249     -19.255 -11.305  27.334  1.00  0.00      A      
ATOM   3216  C   PRO   249       1.555   0.092  -0.933  1.00 24.54      A      
ATOM   3217  O   PRO   249       5.630  -5.563   2.833  1.00 24.27      A      
ATOM   3218  N   HID   250      -3.774  -0.012   3.384  1.00 25.37      A      
ATOM   3219  H   HID   250      -4.841 -11.614   9.119  1.00  0.00      A      
ATOM   3220  CA  HID   250       2.870   3.991  -2.364  1.00 25.66      A      
ATOM   3221  HA  HID   250      -9.630  -4.227  -7.862  1.00  0.00      A      
ATOM   3222  CB  HID   250      -2.155  -6.078   4.029  1.00 26.91      A      
ATOM   3223  HB2 HID   250      -1.727  -5.972   0.821  1.00  0.00      A      
ATOM   3224  HB3 HID   250     -11.560   0.436  12.705  1.00  0.00      A      
ATOM   3225  CG  HID   250      -4.101   5.754  -6.375  1.00 28.36      A      
ATOM   3226  ND1 HID   250      -7.768  -0.520   5.274  1.00 29.44      A      
ATOM   3227  HD1 HID   250      -7.708   2.642  -6.740  1.00  0.00      A      
ATOM   3228  CE1 HID   250      -1.566   3.075  -7.574  1.00 30.03      A      
ATOM   3229  HE1 HID   250       7.014 -13.430 -13.683  1.00  0.00      A      
ATOM   3230  NE2 HID   250      -5.639  -2.621   3.009  1.00 31.08      A      
ATOM   3231  CD2 HID   250       5.746  -2.355   8.286  1.00 29.22      A      
ATOM   3232  HD2 HID   250      22.131 -12.176  -9.976  1.00  0.00      A      
ATOM   3233  C   HID   250      -2.708   1.040   5.570  1.00 25.24      A      
ATOM   3234  O   HID   250       0.374   1.905  -3.661  1.00 24.53      A      
ATOM   3235  N   ASP   251      -4.268   3.881  -0.435  1.00 24.23      A      
ATOM   3236  H   ASP   251      -8.914 -13.757  -4.192  1.00  0.00      A      
ATOM   3237  CA  ASP   251      -5.530  -4.134   0.318  1.00 23.83      A      
ATOM   3238  HA  ASP   251      -7.064 -37.660  11.584  1.00  0.00      A      
ATOM   3239  CB  ASP   251      -7.422   2.694  -6.738  1.00 25.66      A      
ATOM   3240  HB2 ASP   251     -15.424   7.729   4.380  1.00  0.00      A      
ATOM   3241  HB3 ASP   251       1.284  -3.427   5.634  1.00  0.00      A      
ATOM   3242  CG  ASP   251      -8.800  -0.106  -2.093  1.00 27.53      A      
ATOM   3243  OD1 ASP   251       5.570  -3.024  -0.584  1.00 29.44      A      
ATOM   3244  OD2 ASP   251      -0.864  -1.426   1.166  1.00 29.96      A      
ATOM   3245  C   ASP   251      -0.775  -7.539  -0.499  1.00 23.45      A      
ATOM   3246  O   ASP   251       4.116   3.194  -3.814  1.00 21.89      A      
ATOM   3247  N   ALA   252      -0.296 -12.945  -3.862  1.00 22.59      A      
ATOM   3248  H   ALA   252      -1.872  -1.375  10.319  1.00  0.00      A      
ATOM   3249  CA  ALA   252      -2.732   1.229   0.390  1.00 22.77      A      
ATOM   3250  HA  ALA   252      24.852 -10.774   2.868  1.00  0.00      A      
ATOM   3251  CB  ALA   252       7.882   1.344   5.607  1.00 22.59      A      
ATOM   3252  HB1 ALA   252      -2.286   5.855  -0.103  1.00  0.00      A      
ATOM   3253  HB2 ALA   252      -4.404 -12.431  -0.760  1.00  0.00      A      
ATOM   3254  HB3 ALA   252       6.072  18.206   2.302  1.00  0.00      A      
ATOM   3255  C   ALA   252       0.702  -6.738   0.587  1.00 22.69      A      
ATOM   3256  O   ALA   252      -3.025   5.374  -5.278  1.00 22.90      A      
ATOM   3257  N   ALA   253       3.011  -0.669 -10.848  1.00 22.40      A      
ATOM   3258  H   ALA   253      -4.397 -21.328  23.177  1.00  0.00      A      
ATOM   3259  CA  ALA   253      -4.733  -2.182   4.867  1.00 22.72      A      
ATOM   3260  HA  ALA   253      -0.031  11.101   4.023  1.00  0.00      A      
ATOM   3261  CB  ALA   253      -6.427  -4.954  -6.240  1.00 22.77      A      
ATOM   3262  HB1 ALA   253      -8.432  10.665  -1.302  1.00  0.00      A      
ATOM   3263  HB2 ALA   253      -5.141   2.218  -4.948  1.00  0.00      A      
ATOM   3264  HB3 ALA   253     -39.202 -21.583 -15.667  1.00  0.00      A      
ATOM   3265  C   ALA   253       3.371   3.153   1.222  1.00 22.71      A      
ATOM   3266  O   ALA   253       9.864  -1.522  -3.314  1.00 23.03      A      
ATOM   3267  N   LEU   254       6.380  -1.121  -8.825  1.00 22.51      A      
ATOM   3268  H   LEU   254      13.944  22.784   8.660  1.00  0.00      A      
ATOM   3269  CA  LEU   254      -6.166  -6.050   4.562  1.00 23.08      A      
ATOM   3270  HA  LEU   254      -0.901 -10.208  28.545  1.00  0.00      A      
ATOM   3271  CB  LEU   254       3.758  -0.540   4.980  1.00 23.60      A      
ATOM   3272  HB2 LEU   254      14.489 -16.836   2.050  1.00  0.00      A      
ATOM   3273  HB3 LEU   254       5.396  10.369 -13.129  1.00  0.00      A      
ATOM   3274  CG  LEU   254      11.744   1.605  -2.692  1.00 24.67      A      
ATOM   3275  HG  LEU   254       2.854   6.715 -10.849  1.00  0.00      A      
ATOM   3276  CD1 LEU   254      -4.559  -1.546  -5.193  1.00 24.74      A      
ATOM   3277 HD11 LEU   254      14.828  29.463   1.360  1.00  0.00      A      
ATOM   3278 HD12 LEU   254      12.898   1.194 -14.155  1.00  0.00      A      
ATOM   3279 HD13 LEU   254       3.714  -4.761   3.457  1.00  0.00      A      
ATOM   3280  CD2 LEU   254      -2.607   6.032  -1.551  1.00 24.82      A      
ATOM   3281 HD21 LEU   254      -4.090  -8.150 -13.287  1.00  0.00      A      
ATOM   3282 HD22 LEU   254     -16.568  14.303 -20.828  1.00  0.00      A      
ATOM   3283 HD23 LEU   254     -18.322   0.269   3.970  1.00  0.00      A      
ATOM   3284  C   LEU   254       0.617  -2.718  -1.799  1.00 22.59      A      
ATOM   3285  O   LEU   254      -7.480  -0.757  -0.749  1.00 22.59      A      
ATOM   3286  N   LEU   255      -3.609   0.357   1.843  1.00 21.84      A      
ATOM   3287  H   LEU   255      -2.596  -8.790  11.003  1.00  0.00      A      
ATOM   3288  CA  LEU   255      -0.226   0.105   0.605  1.00 21.57      A      
ATOM   3289  HA  LEU   255     -16.119   4.811 -13.269  1.00  0.00      A      
ATOM   3290  CB  LEU   255      -7.788  -5.460   3.907  1.00 21.08      A      
ATOM   3291  HB2 LEU   255     -12.028   2.948   1.684  1.00  0.00      A      
ATOM   3292  HB3 LEU   255      11.778   4.031   7.373  1.00  0.00      A      
ATOM   3293  CG  LEU   255       2.594  -6.351   1.887  1.00 21.81      A      
ATOM   3294  HG  LEU   255       1.084   4.989  11.537  1.00  0.00      A      
ATOM   3295  CD1 LEU   255      -0.716  -2.650  -7.869  1.00 21.58      A      
ATOM   3296 HD11 LEU   255      13.360  20.914 -12.414  1.00  0.00      A      
ATOM   3297 HD12 LEU   255      -6.016  -3.866  -5.253  1.00  0.00      A      
ATOM   3298 HD13 LEU   255       0.224   1.705  -3.245  1.00  0.00      A      
ATOM   3299  CD2 LEU   255      -1.711   7.444   2.973  1.00 21.98      A      
ATOM   3300 HD21 LEU   255       9.378  -7.420   6.727  1.00  0.00      A      
ATOM   3301 HD22 LEU   255      27.066 -13.740 -16.671  1.00  0.00      A      
ATOM   3302 HD23 LEU   255      -1.525  24.259 -12.055  1.00  0.00      A      
ATOM   3303  C   LEU   255      -1.386   1.931  -6.592  1.00 21.01      A      
ATOM   3304  O   LEU   255       2.679  -1.288  -1.825  1.00 21.39      A      
ATOM   3305  N   MET   256      -3.394   0.926  -1.860  1.00 21.59      A      
ATOM   3306  H   MET   256      -3.095   4.784  -2.456  1.00  0.00      A      
ATOM   3307  CA  MET   256       7.932   2.384  -4.391  1.00 22.33      A      
ATOM   3308  HA  MET   256       2.001  -1.625   3.904  1.00  0.00      A      
ATOM   3309  CB  MET   256      -0.188   0.915  -0.260  1.00 23.02      A      
ATOM   3310  HB2 MET   256     -20.219   3.805  -0.195  1.00  0.00      A      
ATOM   3311  HB3 MET   256      -1.237   2.288 -12.233  1.00  0.00      A      
ATOM   3312  CG  MET   256       3.041   3.994   0.972  1.00 24.08      A      
ATOM   3313  HG2 MET   256     -16.760  22.789   7.812  1.00  0.00      A      
ATOM   3314  HG3 MET   256       4.595   4.307  10.741  1.00  0.00      A      
ATOM   3315  SD  MET   256      -0.025  -2.813  -0.972  1.00 26.60      A      
ATOM   3316  CE  MET   256      -2.086  -3.518   4.063  1.00 24.48      A      
ATOM   3317  HE1 MET   256      -0.928  -9.887   0.347  1.00  0.00      A      
ATOM   3318  HE2 MET   256      -2.582  -0.990   4.483  1.00  0.00      A      
ATOM   3319  HE3 MET   256       2.405   2.649 -11.086  1.00  0.00      A      
ATOM   3320  C   MET   256       2.097  -2.701   0.545  1.00 22.04      A      
ATOM   3321  O   MET   256      -2.297  -2.440   0.429  1.00 21.68      A      
ATOM   3322  N   ARG   257       6.914   2.355   3.102  1.00 22.11      A      
ATOM   3323  H   ARG   257       8.386   3.947  -0.058  1.00  0.00      A      
ATOM   3324  CA  ARG   257      -3.744 -11.401   3.215  1.00 22.40      A      
ATOM   3325  HA  ARG   257      -1.425 -13.794  -3.960  1.00  0.00      A      
ATOM   3326  CB  ARG   257      -7.142  -4.970  -4.145  1.00 22.99      A      
ATOM   3327  HB2 ARG   257       6.749  -0.898   5.590  1.00  0.00      A      
ATOM   3328  HB3 ARG   257      -4.439  -3.942  -7.410  1.00  0.00      A      
ATOM   3329  CG  ARG   257      -0.131  -1.040   2.493  1.00 22.36      A      
ATOM   3330  HG2 ARG   257       5.986  14.599   6.968  1.00  0.00      A      
ATOM   3331  HG3 ARG   257      10.261   1.968 -11.961  1.00  0.00      A      
ATOM   3332  CD  ARG   257       3.883  -3.707   1.395  1.00 23.93      A      
ATOM   3333  HD2 ARG   257       0.301  -7.898   8.555  1.00  0.00      A      
ATOM   3334  HD3 ARG   257      -5.083  -6.457  -0.985  1.00  0.00      A      
ATOM   3335  NE  ARG   257      -4.974  -2.690   2.610  1.00 23.21      A      
ATOM   3336  HE  ARG   257      -7.465  -6.386  -9.679  1.00  0.00      A      
ATOM   3337  CZ  ARG   257       1.540  10.076  -1.703  1.00 24.67      A      
ATOM   3338  NH1 ARG   257       5.683   3.208   4.205  1.00 25.15      A      
ATOM   3339 HH11 ARG   257     -18.317  11.367   2.020  1.00  0.00      A      
ATOM   3340 HH12 ARG   257       7.278   1.338  -5.483  1.00  0.00      A      
ATOM   3341  NH2 ARG   257      10.063   1.171  -3.048  1.00 24.07      A      
ATOM   3342 HH21 ARG   257      10.913  21.536  23.317  1.00  0.00      A      
ATOM   3343 HH22 ARG   257       8.623  12.947 -12.841  1.00  0.00      A      
ATOM   3344  C   ARG   257      -1.129  -4.629   1.841  1.00 22.41      A      
ATOM   3345  O   ARG   257       0.462  -2.213  -3.431  1.00 22.77      A      
ATOM   3346  N   GLY   258      -0.852   1.724   4.184  1.00 22.60      A      
ATOM   3347  H   GLY   258      -0.005  -0.465  14.285  1.00  0.00      A      
ATOM   3348  CA  GLY   258      -2.407   5.833   6.589  1.00 22.55      A      
ATOM   3349  HA2 GLY   258      -3.862   5.906   9.766  1.00  0.00      A      
ATOM   3350  HA3 GLY   258     -20.408 -23.691   3.065  1.00  0.00      A      
ATOM   3351  C   GLY   258      -3.416  13.093  -2.803  1.00 22.96      A      
ATOM   3352  O   GLY   258      -1.726   0.459   3.701  1.00 22.76      A      
ATOM   3353  N   ILE   259       1.922  -1.549   3.400  1.00 22.95      A      
ATOM   3354  H   ILE   259      -3.186   9.856 -11.968  1.00  0.00      A      
ATOM   3355  CA  ILE   259       4.318   1.498   1.411  1.00 23.55      A      
ATOM   3356  HA  ILE   259      30.852  -3.456  18.423  1.00  0.00      A      
ATOM   3357  CB  ILE   259      -2.326  -2.310   4.237  1.00 23.99      A      
ATOM   3358  HB  ILE   259      12.247 -13.426  18.779  1.00  0.00      A      
ATOM   3359  CG2 ILE   259      -2.263  -4.766   1.134  1.00 24.57      A      
ATOM   3360 HG21 ILE   259     -13.635  11.794   8.397  1.00  0.00      A      
ATOM   3361 HG22 ILE   259     -16.512  -3.490  17.178  1.00  0.00      A      
ATOM   3362 HG23 ILE   259      14.141   7.261   6.162  1.00  0.00      A      
ATOM   3363  CG1 ILE   259       4.451   2.180  -5.762  1.00 24.54      A      
ATOM   3364 HG12 ILE   259       6.367   0.619  -6.574  1.00  0.00      A      
ATOM   3365 HG13 ILE   259       7.393  -0.470  -3.688  1.00  0.00      A      
ATOM   3366  CD1 ILE   259      -3.531   0.271  -3.155  1.00 24.95      A      
ATOM   3367 HD11 ILE   259     -14.461   3.167  18.660  1.00  0.00      A      
ATOM   3368 HD12 ILE   259      17.778  -9.907  -8.238  1.00  0.00      A      
ATOM   3369 HD13 ILE   259       4.303  -8.919  12.855  1.00  0.00      A      
ATOM   3370  C   ILE   259       7.884   2.488  -0.324  1.00 23.03      A      
ATOM   3371  O   ILE   259      -4.397  -2.046  -0.294  1.00 23.92      A      
ATOM   3372  N   LYS   260       1.000   2.273  -1.654  1.00 23.44      A      
ATOM   3373  H   LYS   260      12.347 -24.190  -9.004  1.00  0.00      A      
ATOM   3374  CA  LYS   260       2.155  -7.084  -4.923  1.00 23.26      A      
ATOM   3375  HA  LYS   260      -6.604 -10.422  -3.253  1.00  0.00      A      
ATOM   3376  CB  LYS   260       3.239  -1.117  -5.235  1.00 23.94      A      
ATOM   3377  HB2 LYS   260      -3.168  -5.524  29.909  1.00  0.00      A      
ATOM   3378  HB3 LYS   260      -1.052  28.924  -3.129  1.00  0.00      A      
ATOM   3379  CG  LYS   260      -0.707   1.781  -2.218  1.00 24.50      A      
ATOM   3380  HG2 LYS   260      -7.606 -24.588 -13.175  1.00  0.00      A      
ATOM   3381  HG3 LYS   260      -6.528   2.854  -1.915  1.00  0.00      A      
ATOM   3382  CD  LYS   260      -4.873  -1.116  -8.103  1.00 25.98      A      
ATOM   3383  HD2 LYS   260      -4.623   8.649  -1.209  1.00  0.00      A      
ATOM   3384  HD3 LYS   260     -25.378 -10.380  -5.423  1.00  0.00      A      
ATOM   3385  CE  LYS   260      -2.809  -3.616   1.013  1.00 26.76      A      
ATOM   3386  HE2 LYS   260     -12.402  -9.935  12.460  1.00  0.00      A      
ATOM   3387  HE3 LYS   260       2.903   2.944  -0.804  1.00  0.00      A      
ATOM   3388  NZ  LYS   260      -2.837  -4.212   9.638  1.00 29.83      A      
ATOM   3389  HZ1 LYS   260      -2.400  -3.955   9.222  1.00  0.00      A      
ATOM   3390  HZ2 LYS   260     -13.133  21.815   2.144  1.00  0.00      A      
ATOM   3391  HZ3 LYS   260      13.123  -1.282 -11.752  1.00  0.00      A      
ATOM   3392  C   LYS   260       7.577   0.312  -4.223  1.00 23.14      A      
ATOM   3393  O   LYS   260      -3.956   5.356   8.895  1.00 23.08      A      
ATOM   3394  N   THR   261      -3.314  -3.020   7.814  1.00 22.66      A      
ATOM   3395  H   THR   261     -11.354 -45.504  16.826  1.00  0.00      A      
ATOM   3396  CA  THR   261      10.304   5.082  -0.820  1.00 22.89      A      
ATOM   3397  HA  THR   261       4.416 -29.504 -26.948  1.00  0.00      A      
ATOM   3398  CB  THR   261      -0.529  -7.096  -0.130  1.00 23.17      A      
ATOM   3399  HB  THR   261       0.268  -5.794   3.948  1.00  0.00      A      
ATOM   3400  CG2 THR   261      -1.245  -5.559   4.942  1.00 21.33      A      
ATOM   3401 HG21 THR   261     -14.401  -6.149  -5.824  1.00  0.00      A      
ATOM   3402 HG22 THR   261      -0.997   5.405  13.465  1.00  0.00      A      
ATOM   3403 HG23 THR   261      18.180 -22.790   4.143  1.00  0.00      A      
ATOM   3404  OG1 THR   261      -1.071  -1.604  -0.702  1.00 22.69      A      
ATOM   3405  HG1 THR   261      -0.192  -9.491 -22.706  1.00  0.00      A      
ATOM   3406  C   THR   261       0.290   3.159  -4.820  1.00 22.68      A      
ATOM   3407  O   THR   261       3.121  -0.162   6.727  1.00 23.14      A      
ATOM   3408  N   LEU   262      -0.918   3.202  -0.676  1.00 22.71      A      
ATOM   3409  H   LEU   262       7.160  -6.267   1.294  1.00  0.00      A      
ATOM   3410  CA  LEU   262      -0.128  -8.555   0.670  1.00 22.41      A      
ATOM   3411  HA  LEU   262      -9.764   6.886  10.625  1.00  0.00      A      
ATOM   3412  CB  LEU   262       1.481  -3.706   4.995  1.00 21.92      A      
ATOM   3413  HB2 LEU   262     -19.390  12.570  17.642  1.00  0.00      A      
ATOM   3414  HB3 LEU   262      -3.792  22.411  -0.268  1.00  0.00      A      
ATOM   3415  CG  LEU   262       3.148   3.864  -9.710  1.00 21.72      A      
ATOM   3416  HG  LEU   262     -16.115  17.061  19.893  1.00  0.00      A      
ATOM   3417  CD1 LEU   262      -1.582  -0.496   1.017  1.00 21.14      A      
ATOM   3418 HD11 LEU   262       5.938  -2.555   9.562  1.00  0.00      A      
ATOM   3419 HD12 LEU   262      -6.561  16.463   0.418  1.00  0.00      A      
ATOM   3420 HD13 LEU   262      -5.234  38.812   3.315  1.00  0.00      A      
ATOM   3421  CD2 LEU   262      -2.310  -1.563  -5.108  1.00 21.39      A      
ATOM   3422 HD21 LEU   262      -7.329 -27.308  -0.505  1.00  0.00      A      
ATOM   3423 HD22 LEU   262     -13.112   5.954 -19.645  1.00  0.00      A      
ATOM   3424 HD23 LEU   262       2.086  10.924   7.559  1.00  0.00      A      
ATOM   3425  C   LEU   262      -6.287  -2.914   2.924  1.00 22.14      A      
ATOM   3426  O   LEU   262      -6.811  -3.059  -7.110  1.00 22.35      A      
ATOM   3427  N   ASN   263       2.985   1.259  -1.438  1.00 22.10      A      
ATOM   3428  H   ASN   263     -10.815  -4.070 -23.419  1.00  0.00      A      
ATOM   3429  CA  ASN   263       4.042   5.978   2.439  1.00 22.28      A      
ATOM   3430  HA  ASN   263       6.635   4.210  17.587  1.00  0.00      A      
ATOM   3431  CB  ASN   263      -4.446  -1.103  -3.312  1.00 23.12      A      
ATOM   3432  HB2 ASN   263     -22.842  -6.085 -19.982  1.00  0.00      A      
ATOM   3433  HB3 ASN   263     -14.872  22.645  -7.850  1.00  0.00      A      
ATOM   3434  CG  ASN   263       1.873  10.189   1.243  1.00 23.56      A      
ATOM   3435  OD1 ASN   263       3.131   0.446   2.593  1.00 26.05      A      
ATOM   3436  ND2 ASN   263      -1.161  -0.107  -3.349  1.00 23.89      A      
ATOM   3437 HD21 ASN   263       9.055 -12.868  -5.098  1.00  0.00      A      
ATOM   3438 HD22 ASN   263     -38.311  -4.677 -14.651  1.00  0.00      A      
ATOM   3439  C   ASN   263       6.066  -2.428   0.883  1.00 22.35      A      
ATOM   3440  O   ASN   263      -2.731   0.448   6.487  1.00 22.80      A      
ATOM   3441  N   LEU   264      -3.442  13.765   6.155  1.00 21.93      A      
ATOM   3442  H   LEU   264      11.428   0.610  -1.865  1.00  0.00      A      
ATOM   3443  CA  LEU   264       2.371   3.769   3.025  1.00 22.81      A      
ATOM   3444  HA  LEU   264       5.538  -4.246  -3.568  1.00  0.00      A      
ATOM   3445  CB  LEU   264       0.831  -1.000  -2.968  1.00 22.66      A      
ATOM   3446  HB2 LEU   264      -8.813  -8.874  -7.292  1.00  0.00      A      
ATOM   3447  HB3 LEU   264      -3.091  38.395 -21.180  1.00  0.00      A      
ATOM   3448  CG  LEU   264      -6.986   5.691   0.873  1.00 23.70      A      
ATOM   3449  HG  LEU   264      -2.923  14.672   2.790  1.00  0.00      A      
ATOM   3450  CD1 LEU   264       1.539  -4.718   7.270  1.00 23.34      A      
ATOM   3451 HD11 LEU   264     -25.211 -31.935  -1.383  1.00  0.00      A      
ATOM   3452 HD12 LEU   264       1.083  19.386 -14.476  1.00  0.00      A      
ATOM   3453 HD13 LEU   264      -4.726  -8.164   7.272  1.00  0.00      A      
ATOM   3454  CD2 LEU   264      -0.475  -0.213   0.080  1.00 23.84      A      
ATOM   3455 HD21 LEU   264      13.191   7.989  10.071  1.00  0.00      A      
ATOM   3456 HD22 LEU   264      38.276   4.521  -2.260  1.00  0.00      A      
ATOM   3457 HD23 LEU   264      21.408 -15.293  16.790  1.00  0.00      A      
ATOM   3458  C   LEU   264       3.191   0.156  -6.296  1.00 22.31      A      
ATOM   3459  O   LEU   264      -1.103  -3.791  -5.594  1.00 22.78      A      
ATOM   3460  N   ARG   265       6.695  -8.208  -1.852  1.00 22.55      A      
ATOM   3461  H   ARG   265       4.645 -19.960 -11.194  1.00  0.00      A      
ATOM   3462  CA  ARG   265       8.676  -8.954   4.255  1.00 21.84      A      
ATOM   3463  HA  ARG   265       1.065   1.790  -1.543  1.00  0.00      A      
ATOM   3464  CB  ARG   265     -12.688   2.920  -8.109  1.00 21.30      A      
ATOM   3465  HB2 ARG   265     -26.557 -10.828 -18.612  1.00  0.00      A      
ATOM   3466  HB3 ARG   265       4.616  32.957   0.083  1.00  0.00      A      
ATOM   3467  CG  ARG   265       5.290  -7.806   2.898  1.00 21.01      A      
ATOM   3468  HG2 ARG   265      24.678  -5.850   3.522  1.00  0.00      A      
ATOM   3469  HG3 ARG   265      11.195   8.187   4.786  1.00  0.00      A      
ATOM   3470  CD  ARG   265      -1.541  -0.587   3.442  1.00 20.65      A      
ATOM   3471  HD2 ARG   265      16.452   0.579  -1.312  1.00  0.00      A      
ATOM   3472  HD3 ARG   265      -2.281 -24.814 -29.476  1.00  0.00      A      
ATOM   3473  NE  ARG   265       9.422  -2.578   5.579  1.00 21.70      A      
ATOM   3474  HE  ARG   265      -5.002  -1.316 -11.427  1.00  0.00      A      
ATOM   3475  CZ  ARG   265      -8.335  -0.652  -2.711  1.00 20.91      A      
ATOM   3476  NH1 ARG   265      -6.466   1.227  -1.661  1.00 19.75      A      
ATOM   3477 HH11 ARG   265      25.085   7.132  35.361  1.00  0.00      A      
ATOM   3478 HH12 ARG   265       0.305   5.295   0.869  1.00  0.00      A      
ATOM   3479  NH2 ARG   265       4.196  -1.694  -1.888  1.00 20.75      A      
ATOM   3480 HH21 ARG   265       1.508   3.799   7.559  1.00  0.00      A      
ATOM   3481 HH22 ARG   265      25.466   9.835  -0.474  1.00  0.00      A      
ATOM   3482  C   ARG   265       8.922  -6.631   3.131  1.00 21.73      A      
ATOM   3483  O   ARG   265      -1.069   4.655   0.568  1.00 22.52      A      
ATOM   3484  N   MET   266      -3.182   5.149   1.946  1.00 21.54      A      
ATOM   3485  H   MET   266       3.958 -24.467 -20.077  1.00  0.00      A      
ATOM   3486  CA  MET   266      -1.381  -1.946   0.754  1.00 22.32      A      
ATOM   3487  HA  MET   266      -8.035  -3.095   4.218  1.00  0.00      A      
ATOM   3488  CB  MET   266      -1.035   2.784  -1.969  1.00 22.44      A      
ATOM   3489  HB2 MET   266       3.882  -2.198   6.451  1.00  0.00      A      
ATOM   3490  HB3 MET   266      -5.547   4.106   2.061  1.00  0.00      A      
ATOM   3491  CG  MET   266      -4.171  -0.378  -3.061  1.00 23.57      A      
ATOM   3492  HG2 MET   266       8.022  -1.842   0.876  1.00  0.00      A      
ATOM   3493  HG3 MET   266     -15.529   8.822 -18.168  1.00  0.00      A      
ATOM   3494  SD  MET   266       2.474  -1.039  -0.524  1.00 24.73      A      
ATOM   3495  CE  MET   266      -2.350   2.179   1.780  1.00 23.22      A      
ATOM   3496  HE1 MET   266      23.357   4.785   6.152  1.00  0.00      A      
ATOM   3497  HE2 MET   266       0.794   3.985   1.120  1.00  0.00      A      
ATOM   3498  HE3 MET   266      -3.013  16.270   7.534  1.00  0.00      A      
ATOM   3499  C   MET   266      -2.208   3.006   3.550  1.00 21.99      A      
ATOM   3500  O   MET   266       2.184  -1.536  -0.842  1.00 21.64      A      
ATOM   3501  N   ASP   267       1.273  -5.432  -6.578  1.00 22.15      A      
ATOM   3502  H   ASP   267       2.436  -5.672  -6.356  1.00  0.00      A      
ATOM   3503  CA  ASP   267       5.177  -6.261   5.393  1.00 22.48      A      
ATOM   3504  HA  ASP   267      -7.475  -4.832  16.170  1.00  0.00      A      
ATOM   3505  CB  ASP   267       2.183  -2.884   3.066  1.00 21.94      A      
ATOM   3506  HB2 ASP   267       2.812  10.703   2.237  1.00  0.00      A      
ATOM   3507  HB3 ASP   267      20.065 -10.492  -6.113  1.00  0.00      A      
ATOM   3508  CG  ASP   267       2.528   3.775  -5.605  1.00 23.67      A      
ATOM   3509  OD1 ASP   267       2.199   2.149  -1.214  1.00 23.91      A      
ATOM   3510  OD2 ASP   267       1.027  -3.307   0.125  1.00 24.22      A      
ATOM   3511  C   ASP   267      -7.092  -4.085  -8.055  1.00 22.37      A      
ATOM   3512  O   ASP   267       4.921  -6.742  -3.059  1.00 22.19      A      
ATOM   3513  N   ARG   268      -3.341  -0.241   4.926  1.00 22.72      A      
ATOM   3514  H   ARG   268      -6.454  -3.938 -22.005  1.00  0.00      A      
ATOM   3515  CA  ARG   268       0.259   6.802  -0.936  1.00 23.24      A      
ATOM   3516  HA  ARG   268       3.890 -28.806   5.662  1.00  0.00      A      
ATOM   3517  CB  ARG   268      -0.474  12.790   0.900  1.00 23.27      A      
ATOM   3518  HB2 ARG   268      -5.905  11.580 -19.912  1.00  0.00      A      
ATOM   3519  HB3 ARG   268      -8.978   6.054  -5.152  1.00  0.00      A      
ATOM   3520  CG  ARG   268      -0.597   4.865   5.621  1.00 24.34      A      
ATOM   3521  HG2 ARG   268     -11.326   0.501  15.671  1.00  0.00      A      
ATOM   3522  HG3 ARG   268     -13.908   8.228  13.258  1.00  0.00      A      
ATOM   3523  CD  ARG   268       4.345  -1.288  -3.282  1.00 25.52      A      
ATOM   3524  HD2 ARG   268     -26.872  14.382   5.712  1.00  0.00      A      
ATOM   3525  HD3 ARG   268      -4.503 -28.089  -3.105  1.00  0.00      A      
ATOM   3526  NE  ARG   268       2.706  -1.806   6.092  1.00 26.45      A      
ATOM   3527  HE  ARG   268      11.662  30.916  -6.083  1.00  0.00      A      
ATOM   3528  CZ  ARG   268      -0.234   1.957   9.859  1.00 27.57      A      
ATOM   3529  NH1 ARG   268       1.703   7.129  -0.452  1.00 26.99      A      
ATOM   3530 HH11 ARG   268     -12.646 -15.218 -16.537  1.00  0.00      A      
ATOM   3531 HH12 ARG   268      24.146   8.089   5.093  1.00  0.00      A      
ATOM   3532  NH2 ARG   268       5.159  -4.125  13.970  1.00 27.74      A      
ATOM   3533 HH21 ARG   268       0.963 -16.675  21.141  1.00  0.00      A      
ATOM   3534 HH22 ARG   268       2.438  -4.614  16.456  1.00  0.00      A      
ATOM   3535  C   ARG   268       3.218   4.746   2.052  1.00 23.40      A      
ATOM   3536  O   ARG   268       9.764   2.262  -1.474  1.00 23.54      A      
ATOM   3537  N   HID   269       3.082   5.251  -1.944  1.00 24.15      A      
ATOM   3538  H   HID   269      28.906  -0.031  16.396  1.00  0.00      A      
ATOM   3539  CA  HID   269       1.368  -0.114   1.945  1.00 24.97      A      
ATOM   3540  HA  HID   269      -7.844 -21.864   1.573  1.00  0.00      A      
ATOM   3541  CB  HID   269       1.527  -2.764   5.798  1.00 25.01      A      
ATOM   3542  HB2 HID   269      -5.647  -6.926 -10.637  1.00  0.00      A      
ATOM   3543  HB3 HID   269     -35.696  -4.112  10.759  1.00  0.00      A      
ATOM   3544  CG  HID   269      -6.920  -3.682  -5.888  1.00 24.00      A      
ATOM   3545  ND1 HID   269      -1.308  -9.177   1.082  1.00 24.08      A      
ATOM   3546  HD1 HID   269      -6.333  12.152  18.187  1.00  0.00      A      
ATOM   3547  CE1 HID   269       9.249  -1.706   4.194  1.00 24.05      A      
ATOM   3548  HE1 HID   269     -13.649  17.944  24.330  1.00  0.00      A      
ATOM   3549  NE2 HID   269      -2.353  -1.436  -2.327  1.00 24.62      A      
ATOM   3550  CD2 HID   269       7.350  -1.898  -6.259  1.00 24.33      A      
ATOM   3551  HD2 HID   269      37.149   3.881  -8.083  1.00  0.00      A      
ATOM   3552  C   HID   269       4.422  -1.757   3.698  1.00 25.80      A      
ATOM   3553  O   HID   269      -0.037  -3.587  -0.935  1.00 25.23      A      
ATOM   3554  N   CYS   270      -6.739   4.145  -1.142  1.00 26.32      A      
ATOM   3555  H   CYS   270       4.398  -1.769  -2.120  1.00  0.00      A      
ATOM   3556  CA  CYS   270      -9.061  -4.178   4.545  1.00 26.76      A      
ATOM   3557  HA  CYS   270       3.860   2.935  14.031  1.00  0.00      A      
ATOM   3558  CB  CYS   270       1.098   0.964  -3.741  1.00 27.77      A      
ATOM   3559  HB2 CYS   270       0.581  -2.713   1.744  1.00  0.00      A      
ATOM   3560  HB3 CYS   270     -12.179  -6.683 -18.180  1.00  0.00      A      
ATOM   3561  SG  CYS   270      -1.095   1.650  -0.449  1.00 29.76      A      
ATOM   3562  HG  CYS   270     -15.822   5.423  -2.651  1.00  0.00      A      
ATOM   3563  C   CYS   270       0.781  -3.169   5.327  1.00 26.81      A      
ATOM   3564  O   CYS   270      -6.210  -1.843  -1.134  1.00 26.33      A      
ATOM   3565  N   ALA   271       1.050   1.038  -0.292  1.00 26.64      A      
ATOM   3566  H   ALA   271     -22.286   7.484 -14.428  1.00  0.00      A      
ATOM   3567  CA  ALA   271      10.485   1.259   2.922  1.00 26.13      A      
ATOM   3568  HA  ALA   271      19.564  -4.294  -1.216  1.00  0.00      A      
ATOM   3569  CB  ALA   271       3.706  -3.980  -2.602  1.00 25.95      A      
ATOM   3570  HB1 ALA   271      44.357   3.561   2.566  1.00  0.00      A      
ATOM   3571  HB2 ALA   271       0.129  -8.289  -9.965  1.00  0.00      A      
ATOM   3572  HB3 ALA   271      -9.543   0.069  10.244  1.00  0.00      A      
ATOM   3573  C   ALA   271      -3.642   0.477   4.169  1.00 26.23      A      
ATOM   3574  O   ALA   271      -1.039   3.671   7.754  1.00 26.28      A      
ATOM   3575  N   ASN   272      -2.098  -1.398   3.163  1.00 26.62      A      
ATOM   3576  H   ASN   272       3.348  -7.249   7.052  1.00  0.00      A      
ATOM   3577  CA  ASN   272       1.919   0.809   0.276  1.00 26.97      A      
ATOM   3578  HA  ASN   272      -0.910  13.293 -11.640  1.00  0.00      A      
ATOM   3579  CB  ASN   272       3.862   7.971   4.860  1.00 26.21      A      
ATOM   3580  HB2 ASN   272      32.152   6.295  -8.319  1.00  0.00      A      
ATOM   3581  HB3 ASN   272       4.750  12.914   5.488  1.00  0.00      A      
ATOM   3582  CG  ASN   272      -1.721   1.582   8.480  1.00 26.52      A      
ATOM   3583  OD1 ASN   272      -3.126   1.550  -1.745  1.00 25.96      A      
ATOM   3584  ND2 ASN   272      -4.091  -2.111  -2.178  1.00 23.95      A      
ATOM   3585 HD21 ASN   272       0.177   7.483  12.668  1.00  0.00      A      
ATOM   3586 HD22 ASN   272       9.614   1.438  -4.234  1.00  0.00      A      
ATOM   3587  C   ASN   272       1.717   9.158  -3.019  1.00 27.40      A      
ATOM   3588  O   ASN   272      -0.457   2.461  -2.844  1.00 27.29      A      
ATOM   3589  N   ALA   273      -1.403   2.093  -1.305  1.00 27.40      A      
ATOM   3590  H   ALA   273      -0.526 -13.541 -10.897  1.00  0.00      A      
ATOM   3591  CA  ALA   273       0.097  -9.393  -3.719  1.00 28.32      A      
ATOM   3592  HA  ALA   273      25.789  12.190  -1.387  1.00  0.00      A      
ATOM   3593  CB  ALA   273      -0.228  -0.155   0.709  1.00 28.18      A      
ATOM   3594  HB1 ALA   273     -15.696  -5.456  18.765  1.00  0.00      A      
ATOM   3595  HB2 ALA   273      -7.758   9.224   5.959  1.00  0.00      A      
ATOM   3596  HB3 ALA   273      -0.806  -2.919   4.588  1.00  0.00      A      
ATOM   3597  C   ALA   273      -3.628  -4.255   5.516  1.00 28.40      A      
ATOM   3598  O   ALA   273      -1.320  -6.804   5.246  1.00 28.80      A      
ATOM   3599  N   GLN   274      -4.027  -5.693   5.837  1.00 28.59      A      
ATOM   3600  H   GLN   274      -7.057   1.652  16.539  1.00  0.00      A      
ATOM   3601  CA  GLN   274      10.397  -0.303   0.037  1.00 28.53      A      
ATOM   3602  HA  GLN   274     -20.026  -7.094  -8.314  1.00  0.00      A      
ATOM   3603  CB  GLN   274       9.543   2.803   2.729  1.00 29.17      A      
ATOM   3604  HB2 GLN   274      25.270  13.179  -9.534  1.00  0.00      A      
ATOM   3605  HB3 GLN   274      -0.259 -10.752  -9.519  1.00  0.00      A      
ATOM   3606  CG  GLN   274      -0.683   0.283  -0.177  1.00 30.58      A      
ATOM   3607  HG2 GLN   274      -3.612  18.199   2.104  1.00  0.00      A      
ATOM   3608  HG3 GLN   274       5.526  20.007  15.485  1.00  0.00      A      
ATOM   3609  CD  GLN   274       3.420  -3.534  -3.278  1.00 30.71      A      
ATOM   3610  OE1 GLN   274       2.063   5.437   1.797  1.00 31.96      A      
ATOM   3611  NE2 GLN   274      -6.052  -9.429   2.862  1.00 30.90      A      
ATOM   3612 HE21 GLN   274      20.121  -1.506  -0.763  1.00  0.00      A      
ATOM   3613 HE22 GLN   274      -6.135 -27.618   3.296  1.00  0.00      A      
ATOM   3614  C   GLN   274      -5.763   3.854   1.320  1.00 28.56      A      
ATOM   3615  O   GLN   274      -0.141   0.277  -0.284  1.00 28.92      A      
ATOM   3616  N   VAL   275       1.456   2.842   4.323  1.00 28.57      A      
ATOM   3617  H   VAL   275       1.527   6.844  22.188  1.00  0.00      A      
ATOM   3618  CA  VAL   275      -2.245   7.895   3.489  1.00 28.63      A      
ATOM   3619  HA  VAL   275      -2.452  -0.483  17.756  1.00  0.00      A      
ATOM   3620  CB  VAL   275       0.662  -1.313   3.937  1.00 27.75      A      
ATOM   3621  HB  VAL   275      -1.757  -3.789  17.715  1.00  0.00      A      
ATOM   3622  CG1 VAL   275      -1.517  -1.154   0.285  1.00 27.56      A      
ATOM   3623 HG11 VAL   275      -9.039  16.994   2.102  1.00  0.00      A      
ATOM   3624 HG12 VAL   275       5.642   4.508  -0.510  1.00  0.00      A      
ATOM   3625 HG13 VAL   275      -0.166  -1.884  10.033  1.00  0.00      A      
ATOM   3626  CG2 VAL   275       1.882  -0.162  -1.040  1.00 27.97      A      
ATOM   3627 HG21 VAL   275       2.674  -8.781  -1.044  1.00  0.00      A      
ATOM   3628 HG22 VAL   275      -4.289   1.348  11.737  1.00  0.00      A      
ATOM   3629 HG23 VAL   275      -1.689   2.523 -17.869  1.00  0.00      A      
ATOM   3630  C   VAL   275      -3.601   2.748   3.444  1.00 28.88      A      
ATOM   3631  O   VAL   275      -0.860   5.154  10.718  1.00 28.51      A      
ATOM   3632  N   LEU   276       2.705   0.842  -0.598  1.00 29.33      A      
ATOM   3633  H   LEU   276       6.747  -2.783  -0.217  1.00  0.00      A      
ATOM   3634  CA  LEU   276      -3.952  -7.846   5.922  1.00 30.16      A      
ATOM   3635  HA  LEU   276      -9.103  24.225  -0.049  1.00  0.00      A      
ATOM   3636  CB  LEU   276       1.216  -3.540   6.052  1.00 30.57      A      
ATOM   3637  HB2 LEU   276       8.518  -5.436 -13.201  1.00  0.00      A      
ATOM   3638  HB3 LEU   276      16.670  -0.443  10.695  1.00  0.00      A      
ATOM   3639  CG  LEU   276       5.204   4.428  -2.840  1.00 32.38      A      
ATOM   3640  HG  LEU   276      -4.472  -3.108  -0.812  1.00  0.00      A      
ATOM   3641  CD1 LEU   276      -2.572  -0.054  -3.566  1.00 32.86      A      
ATOM   3642 HD11 LEU   276       9.755  -1.678  -3.272  1.00  0.00      A      
ATOM   3643 HD12 LEU   276       4.298  11.938   4.952  1.00  0.00      A      
ATOM   3644 HD13 LEU   276      24.654   5.366   4.059  1.00  0.00      A      
ATOM   3645  CD2 LEU   276       6.351  -2.600   0.887  1.00 32.73      A      
ATOM   3646 HD21 LEU   276      -2.096  -9.938   4.190  1.00  0.00      A      
ATOM   3647 HD22 LEU   276      -8.562  -4.373   3.646  1.00  0.00      A      
ATOM   3648 HD23 LEU   276       5.186  -2.763  -9.593  1.00  0.00      A      
ATOM   3649  C   LEU   276      -2.317   4.105   2.279  1.00 30.65      A      
ATOM   3650  O   LEU   276       3.042  -0.611   2.778  1.00 29.91      A      
ATOM   3651  N   ALA   277       0.289   4.254   2.153  1.00 30.85      A      
ATOM   3652  H   ALA   277       0.015   2.728   0.380  1.00  0.00      A      
ATOM   3653  CA  ALA   277       3.890   0.560   0.987  1.00 32.08      A      
ATOM   3654  HA  ALA   277       9.290   3.891  -1.525  1.00  0.00      A      
ATOM   3655  CB  ALA   277       1.147   1.546  -4.101  1.00 31.92      A      
ATOM   3656  HB1 ALA   277     -13.080  20.611 -36.323  1.00  0.00      A      
ATOM   3657  HB2 ALA   277     -17.661   3.279  -8.278  1.00  0.00      A      
ATOM   3658  HB3 ALA   277     -19.332   7.212  25.533  1.00  0.00      A      
ATOM   3659  C   ALA   277       1.397  -3.595  -4.514  1.00 32.52      A      
ATOM   3660  O   ALA   277      -1.919  -2.880   5.240  1.00 32.75      A      
ATOM   3661  N   GLU   278       1.179   4.928  -3.081  1.00 33.14      A      
ATOM   3662  H   GLU   278      12.589   1.092  -6.122  1.00  0.00      A      
ATOM   3663  CA  GLU   278      -3.340  -1.653  -2.598  1.00 33.88      A      
ATOM   3664  HA  GLU   278      -6.647 -13.929  26.636  1.00  0.00      A      
ATOM   3665  CB  GLU   278       0.723  -4.050   5.555  1.00 34.64      A      
ATOM   3666  HB2 GLU   278      -7.876  -9.112 -12.392  1.00  0.00      A      
ATOM   3667  HB3 GLU   278      10.070  -7.242  19.106  1.00  0.00      A      
ATOM   3668  CG  GLU   278       3.947   2.342  -0.308  1.00 35.57      A      
ATOM   3669  HG2 GLU   278       3.902   1.213   0.721  1.00  0.00      A      
ATOM   3670  HG3 GLU   278      17.888  -4.636   0.332  1.00  0.00      A      
ATOM   3671  CD  GLU   278      -3.927   3.616  -6.808  1.00 37.07      A      
ATOM   3672  OE1 GLU   278       4.995   5.199  -6.453  1.00 38.16      A      
ATOM   3673  OE2 GLU   278      -1.968   0.074  -4.406  1.00 38.44      A      
ATOM   3674  C   GLU   278       1.505   5.964  -2.792  1.00 34.27      A      
ATOM   3675  O   GLU   278       4.763   8.822   3.804  1.00 34.59      A      
ATOM   3676  N   PHE   279      -2.115   1.845  -0.876  1.00 34.19      A      
ATOM   3677  H   PHE   279       7.463   4.036  21.862  1.00  0.00      A      
ATOM   3678  CA  PHE   279       0.295   3.173   9.609  1.00 34.04      A      
ATOM   3679  HA  PHE   279      -7.256  11.672 -15.866  1.00  0.00      A      
ATOM   3680  CB  PHE   279       1.794   4.677   3.488  1.00 33.31      A      
ATOM   3681  HB2 PHE   279      -4.308   2.880 -20.045  1.00  0.00      A      
ATOM   3682  HB3 PHE   279      -3.450  -3.033  -8.064  1.00  0.00      A      
ATOM   3683  CG  PHE   279      -5.430   0.843   1.478  1.00 32.83      A      
ATOM   3684  CD1 PHE   279       5.182   1.922  -7.195  1.00 33.03      A      
ATOM   3685  HD1 PHE   279       7.659  27.575 -12.463  1.00  0.00      A      
ATOM   3686  CE1 PHE   279      -9.899 -10.127  -3.915  1.00 32.68      A      
ATOM   3687  HE1 PHE   279     -14.474  -0.266 -15.411  1.00  0.00      A      
ATOM   3688  CZ  PHE   279      -2.364  -4.899  -4.548  1.00 32.72      A      
ATOM   3689  HZ  PHE   279      -5.606  13.176  -5.738  1.00  0.00      A      
ATOM   3690  CE2 PHE   279      -8.247  -2.608   5.028  1.00 33.19      A      
ATOM   3691  HE2 PHE   279      -1.182  18.761  -6.830  1.00  0.00      A      
ATOM   3692  CD2 PHE   279       4.325  -2.195  -2.091  1.00 32.73      A      
ATOM   3693  HD2 PHE   279       2.813  22.680  -4.223  1.00  0.00      A      
ATOM   3694  C   PHE   279      -3.990  -6.311  -6.714  1.00 34.46      A      
ATOM   3695  O   PHE   279       4.198   0.322  -0.445  1.00 33.62      A      
ATOM   3696  N   LEU   280       8.455   4.067   2.051  1.00 35.34      A      
ATOM   3697  H   LEU   280       2.601  12.139   9.158  1.00  0.00      A      
ATOM   3698  CA  LEU   280      -6.296   6.642  -8.245  1.00 36.91      A      
ATOM   3699  HA  LEU   280       5.970   6.885  -7.350  1.00  0.00      A      
ATOM   3700  CB  LEU   280      -3.543  -6.277   0.193  1.00 37.54      A      
ATOM   3701  HB2 LEU   280       6.238  -1.493  -0.478  1.00  0.00      A      
ATOM   3702  HB3 LEU   280      -7.144 -12.448   0.429  1.00  0.00      A      
ATOM   3703  CG  LEU   280       5.014  -3.507  -1.665  1.00 38.09      A      
ATOM   3704  HG  LEU   280     -19.022 -17.965   5.753  1.00  0.00      A      
ATOM   3705  CD1 LEU   280       6.555  -2.054  -0.338  1.00 39.65      A      
ATOM   3706 HD11 LEU   280     -15.113 -10.713  11.799  1.00  0.00      A      
ATOM   3707 HD12 LEU   280      -5.485 -11.879  -4.586  1.00  0.00      A      
ATOM   3708 HD13 LEU   280      -1.508 -20.670  24.858  1.00  0.00      A      
ATOM   3709  CD2 LEU   280       7.048   7.583   2.882  1.00 38.53      A      
ATOM   3710 HD21 LEU   280       0.480  24.473   8.382  1.00  0.00      A      
ATOM   3711 HD22 LEU   280       8.017   9.120   2.427  1.00  0.00      A      
ATOM   3712 HD23 LEU   280     -16.813   6.425  -2.767  1.00  0.00      A      
ATOM   3713  C   LEU   280     -11.357  -2.897  -9.187  1.00 37.85      A      
ATOM   3714  O   LEU   280       2.198  -3.385  -8.059  1.00 38.07      A      
ATOM   3715  N   ALA   281       3.124  -0.842  -7.160  1.00 39.24      A      
ATOM   3716  H   ALA   281      16.922  29.370  30.648  1.00  0.00      A      
ATOM   3717  CA  ALA   281     -11.972  -7.295  -1.923  1.00 40.70      A      
ATOM   3718  HA  ALA   281      14.742  15.280  -1.743  1.00  0.00      A      
ATOM   3719  CB  ALA   281      -0.743   1.808   3.875  1.00 40.22      A      
ATOM   3720  HB1 ALA   281      10.112 -25.248   6.101  1.00  0.00      A      
ATOM   3721  HB2 ALA   281       3.362   0.370   3.026  1.00  0.00      A      
ATOM   3722  HB3 ALA   281      10.659  10.651  23.424  1.00  0.00      A      
ATOM   3723  C   ALA   281       3.090   3.412  -4.386  1.00 41.86      A      
ATOM   3724  O   ALA   281       3.977  -4.463  -1.562  1.00 42.21      A      
ATOM   3725  N   VAL   286       0.070   0.797  10.064  1.00 46.87      A      
ATOM   3726  H   VAL   286      -6.607   5.435 -15.240  1.00  0.00      A      
ATOM   3727  CA  VAL   286      -2.978  -2.908  10.470  1.00 47.10      A      
ATOM   3728  HA  VAL   286      -1.174  11.614   4.375  1.00  0.00      A      
ATOM   3729  CB  VAL   286       1.890   8.849  -4.184  1.00 46.59      A      
ATOM   3730  HB  VAL   286       1.240   4.851  -0.015  1.00  0.00      A      
ATOM   3731  CG1 VAL   286       0.495   0.675   0.966  1.00 46.35      A      
ATOM   3732 HG11 VAL   286      26.206  -9.447 -23.262  1.00  0.00      A      
ATOM   3733 HG12 VAL   286      -0.924   1.477 -14.708  1.00  0.00      A      
ATOM   3734 HG13 VAL   286      -1.397  -8.298  11.334  1.00  0.00      A      
ATOM   3735  CG2 VAL   286      -3.590  -0.944   3.488  1.00 46.02      A      
ATOM   3736 HG21 VAL   286       6.380   4.095  10.648  1.00  0.00      A      
ATOM   3737 HG22 VAL   286     -17.834   2.368  -1.171  1.00  0.00      A      
ATOM   3738 HG23 VAL   286      -6.239 -17.576   2.448  1.00  0.00      A      
ATOM   3739  C   VAL   286      -0.439  -0.323  -7.071  1.00 47.76      A      
ATOM   3740  O   VAL   286      -1.406   3.976  -3.575  1.00 47.74      A      
ATOM   3741  N   GLU   287       4.632  -1.955   9.698  1.00 48.33      A      
ATOM   3742  H   GLU   287       4.572  -2.010   4.496  1.00  0.00      A      
ATOM   3743  CA  GLU   287       2.821   5.317  -2.583  1.00 48.95      A      
ATOM   3744  HA  GLU   287       8.009  -4.953  -9.542  1.00  0.00      A      
ATOM   3745  CB  GLU   287       0.876   5.949   7.725  1.00 50.25      A      
ATOM   3746  HB2 GLU   287     -12.970 -13.354 -31.981  1.00  0.00      A      
ATOM   3747  HB3 GLU   287     -16.938  -2.339  10.141  1.00  0.00      A      
ATOM   3748  CG  GLU   287      -2.458  -2.636  -3.350  1.00 52.21      A      
ATOM   3749  HG2 GLU   287      -6.000  25.763   5.841  1.00  0.00      A      
ATOM   3750  HG3 GLU   287      20.422  -3.110   0.786  1.00  0.00      A      
ATOM   3751  CD  GLU   287      -6.513  -0.888   0.069  1.00 53.54      A      
ATOM   3752  OE1 GLU   287       3.278   2.916   3.731  1.00 54.43      A      
ATOM   3753  OE2 GLU   287       2.266   2.371   0.171  1.00 53.86      A      
ATOM   3754  C   GLU   287      -8.427 -11.086   2.665  1.00 48.62      A      
ATOM   3755  O   GLU   287       3.536   2.959  -2.131  1.00 48.70      A      
ATOM   3756  N   LEU   288       2.494  -5.029  -9.441  1.00 47.87      A      
ATOM   3757  H   LEU   288      -0.474  16.182 -20.540  1.00  0.00      A      
ATOM   3758  CA  LEU   288      -0.001   2.958  -9.222  1.00 47.53      A      
ATOM   3759  HA  LEU   288     -10.561   7.013   7.465  1.00  0.00      A      
ATOM   3760  CB  LEU   288      -3.808  -4.312  -1.875  1.00 48.09      A      
ATOM   3761  HB2 LEU   288       6.081  10.790  10.407  1.00  0.00      A      
ATOM   3762  HB3 LEU   288       5.757  -6.700 -10.542  1.00  0.00      A      
ATOM   3763  CG  LEU   288      -0.683  -2.165  -2.264  1.00 48.96      A      
ATOM   3764  HG  LEU   288       8.007  10.858   6.855  1.00  0.00      A      
ATOM   3765  CD1 LEU   288      -7.286   5.893   3.781  1.00 49.45      A      
ATOM   3766 HD11 LEU   288      11.234  -2.172  13.088  1.00  0.00      A      
ATOM   3767 HD12 LEU   288      -0.288  -8.089   7.433  1.00  0.00      A      
ATOM   3768 HD13 LEU   288      23.627  49.389 -12.957  1.00  0.00      A      
ATOM   3769  CD2 LEU   288       4.178  -1.635   2.044  1.00 49.19      A      
ATOM   3770 HD21 LEU   288      11.687   9.958   3.670  1.00  0.00      A      
ATOM   3771 HD22 LEU   288       2.871  -3.258  -4.912  1.00  0.00      A      
ATOM   3772 HD23 LEU   288      -0.299  -9.767 -15.934  1.00  0.00      A      
ATOM   3773  C   LEU   288      11.161   2.994  -0.938  1.00 46.72      A      
ATOM   3774  O   LEU   288      -2.688   6.969  -0.142  1.00 46.60      A      
ATOM   3775  N   ILE   289       0.624  -4.720   3.122  1.00 45.75      A      
ATOM   3776  H   ILE   289     -12.764  14.195   9.967  1.00  0.00      A      
ATOM   3777  CA  ILE   289      -6.639  -1.902   0.087  1.00 44.74      A      
ATOM   3778  HA  ILE   289      -5.903  -5.731   2.738  1.00  0.00      A      
ATOM   3779  CB  ILE   289      -1.694   2.014  -9.403  1.00 45.23      A      
ATOM   3780  HB  ILE   289      17.433  -7.562  -7.313  1.00  0.00      A      
ATOM   3781  CG2 ILE   289      -9.022  -0.168   0.175  1.00 45.27      A      
ATOM   3782 HG21 ILE   289     -26.677   7.173  -0.042  1.00  0.00      A      
ATOM   3783 HG22 ILE   289      22.111  18.733  27.058  1.00  0.00      A      
ATOM   3784 HG23 ILE   289      -7.226  -9.076  17.206  1.00  0.00      A      
ATOM   3785  CG1 ILE   289       2.027  -0.943   1.607  1.00 45.67      A      
ATOM   3786 HG12 ILE   289     -17.926  10.170  -2.362  1.00  0.00      A      
ATOM   3787 HG13 ILE   289      14.605  19.134  -2.893  1.00  0.00      A      
ATOM   3788  CD1 ILE   289       7.579  -1.923  -2.043  1.00 46.63      A      
ATOM   3789 HD11 ILE   289      -6.109   1.506  -1.467  1.00  0.00      A      
ATOM   3790 HD12 ILE   289      11.696   9.344  -7.237  1.00  0.00      A      
ATOM   3791 HD13 ILE   289      33.369  -0.777   0.193  1.00  0.00      A      
ATOM   3792  C   ILE   289      -2.547  -1.429   2.306  1.00 43.82      A      
ATOM   3793  O   ILE   289      -8.143   3.666  -1.638  1.00 43.94      A      
ATOM   3794  N   HIP   290       2.070   5.631  -9.188  1.00 42.54      A      
ATOM   3795  H   HIP   290      15.438  11.315 -22.092  1.00  0.00      A      
ATOM   3796  CA  HIP   290       1.373   4.778   6.292  1.00 41.38      A      
ATOM   3797  HA  HIP   290      22.289  -8.835  -4.894  1.00  0.00      A      
ATOM   3798  CB  HIP   290       1.712   5.570   2.523  1.00 42.25      A      
ATOM   3799  HB2 HIP   290     -34.311  -9.067  -3.118  1.00  0.00      A      
ATOM   3800  HB3 HIP   290       3.835  11.392 -11.141  1.00  0.00      A      
ATOM   3801  CG  HIP   290      -5.107   9.698   2.816  1.00 43.25      A      
ATOM   3802  ND1 HIP   290       5.530   6.755   3.760  1.00 43.76      A      
ATOM   3803  HD1 HIP   290      -9.398   6.799  13.211  1.00  0.00      A      
ATOM   3804  CE1 HIP   290       7.218   5.213  -0.837  1.00 44.06      A      
ATOM   3805  HE1 HIP   290      11.395   4.359  11.665  1.00  0.00      A      
ATOM   3806  NE2 HIP   290      -3.685  -8.685  -0.631  1.00 44.35      A      
ATOM   3807  HE2 HIP   290       0.513 -17.890 -10.280  1.00  0.00      A      
ATOM   3808  CD2 HIP   290     -11.436   6.196  -1.636  1.00 43.90      A      
ATOM   3809  HD2 HIP   290      -7.234  13.834 -20.368  1.00  0.00      A      
ATOM   3810  C   HIP   290       0.387   2.834  -0.172  1.00 40.16      A      
ATOM   3811  O   HIP   290      -1.279  -0.628  -2.900  1.00 39.87      A      
ATOM   3812  N   TYR   291       4.769  -3.957  -0.138  1.00 38.12      A      
ATOM   3813  H   TYR   291       2.474   1.697  -2.560  1.00  0.00      A      
ATOM   3814  CA  TYR   291       8.975  -2.569  -2.576  1.00 36.27      A      
ATOM   3815  HA  TYR   291       4.986  17.452   3.448  1.00  0.00      A      
ATOM   3816  CB  TYR   291       1.266  -2.290  -9.684  1.00 34.77      A      
ATOM   3817  HB2 TYR   291       5.230  15.031  10.456  1.00  0.00      A      
ATOM   3818  HB3 TYR   291     -18.598  -7.197   4.286  1.00  0.00      A      
ATOM   3819  CG  TYR   291       3.101  -2.992   3.267  1.00 33.00      A      
ATOM   3820  CD1 TYR   291      -6.260   0.227  -1.154  1.00 31.85      A      
ATOM   3821  HD1 TYR   291      -5.140 -10.339 -28.997  1.00  0.00      A      
ATOM   3822  CE1 TYR   291      -8.013  -7.197   3.795  1.00 31.86      A      
ATOM   3823  HE1 TYR   291      -5.765  -4.228  17.225  1.00  0.00      A      
ATOM   3824  CZ  TYR   291       0.006   2.179  -0.513  1.00 31.67      A      
ATOM   3825  OH  TYR   291      -2.977   4.564  -0.093  1.00 31.93      A      
ATOM   3826  HH  TYR   291     -12.037  34.892  13.521  1.00  0.00      A      
ATOM   3827  CE2 TYR   291       3.221  -5.997   3.004  1.00 31.90      A      
ATOM   3828  HE2 TYR   291      28.806  22.470 -15.023  1.00  0.00      A      
ATOM   3829  CD2 TYR   291       3.911   0.672  -4.616  1.00 32.51      A      
ATOM   3830  HD2 TYR   291       7.556   1.860  17.496  1.00  0.00      A      
ATOM   3831  C   TYR   291       6.895   0.176  -4.621  1.00 35.72      A      
ATOM   3832  O   TYR   291       0.548  -3.942   3.666  1.00 35.82      A      
ATOM   3833  N   PRO   292       0.067   7.500  -3.836  1.00 35.51      A      
ATOM   3834  CD  PRO   292      -3.000   1.246   2.412  1.00 35.25      A      
ATOM   3835  HD2 PRO   292       7.878  -0.938   7.889  1.00  0.00      A      
ATOM   3836  HD3 PRO   292      28.673  -3.920 -25.330  1.00  0.00      A      
ATOM   3837  CG  PRO   292       6.491   5.797  -8.162  1.00 34.97      A      
ATOM   3838  HG2 PRO   292      10.848  -5.252 -12.549  1.00  0.00      A      
ATOM   3839  HG3 PRO   292     -13.074   3.302   4.737  1.00  0.00      A      
ATOM   3840  CB  PRO   292      -3.444   2.314  -0.742  1.00 35.50      A      
ATOM   3841  HB2 PRO   292      14.799   0.407  -3.135  1.00  0.00      A      
ATOM   3842  HB3 PRO   292     -11.425 -20.553  11.703  1.00  0.00      A      
ATOM   3843  CA  PRO   292      -5.672  -6.708   2.988  1.00 35.30      A      
ATOM   3844  HA  PRO   292     -11.565  -9.495  28.278  1.00  0.00      A      
ATOM   3845  C   PRO   292       0.467  -4.675  -4.544  1.00 35.53      A      
ATOM   3846  O   PRO   292       2.489  -2.561  11.001  1.00 35.54      A      
ATOM   3847  N   GLY   293       1.384   0.456   8.383  1.00 35.28      A      
ATOM   3848  H   GLY   293       3.377 -21.414  10.192  1.00  0.00      A      
ATOM   3849  CA  GLY   293       4.227  -3.211  10.409  1.00 35.82      A      
ATOM   3850  HA2 GLY   293      24.863   3.703   0.631  1.00  0.00      A      
ATOM   3851  HA3 GLY   293      17.220  -4.414   7.154  1.00  0.00      A      
ATOM   3852  C   GLY   293       3.584  -3.593  -3.728  1.00 35.84      A      
ATOM   3853  O   GLY   293      -2.657  -5.592   4.244  1.00 35.47      A      
ATOM   3854  N   LEU   294       0.101  -0.562   0.329  1.00 36.50      A      
ATOM   3855  H   LEU   294       2.280  11.642  13.518  1.00  0.00      A      
ATOM   3856  CA  LEU   294      -1.688  -4.039   5.395  1.00 37.39      A      
ATOM   3857  HA  LEU   294      -4.821  -4.108 -15.834  1.00  0.00      A      
ATOM   3858  CB  LEU   294      -4.512   8.747  -5.617  1.00 37.48      A      
ATOM   3859  HB2 LEU   294       1.598  -5.342  -6.994  1.00  0.00      A      
ATOM   3860  HB3 LEU   294     -14.441  -6.560   7.245  1.00  0.00      A      
ATOM   3861  CG  LEU   294       6.096   1.111  -2.539  1.00 37.65      A      
ATOM   3862  HG  LEU   294       1.364  23.623   8.624  1.00  0.00      A      
ATOM   3863  CD1 LEU   294      -3.362   2.776  -4.013  1.00 37.32      A      
ATOM   3864 HD11 LEU   294      -3.222   3.566  -4.977  1.00  0.00      A      
ATOM   3865 HD12 LEU   294      -5.755  -0.172 -26.130  1.00  0.00      A      
ATOM   3866 HD13 LEU   294      -0.372   3.674   6.244  1.00  0.00      A      
ATOM   3867  CD2 LEU   294       2.525   5.436   3.421  1.00 38.01      A      
ATOM   3868 HD21 LEU   294     -27.810  16.593   4.333  1.00  0.00      A      
ATOM   3869 HD22 LEU   294      -4.804  22.174  -2.342  1.00  0.00      A      
ATOM   3870 HD23 LEU   294     -10.304 -12.905  19.002  1.00  0.00      A      
ATOM   3871  C   LEU   294       6.020   0.492  -1.774  1.00 38.03      A      
ATOM   3872  O   LEU   294       4.883   2.261   2.369  1.00 37.15      A      
ATOM   3873  N   ALA   295      -2.807  -1.722  -3.785  1.00 39.29      A      
ATOM   3874  H   ALA   295       5.934   8.487  -0.811  1.00  0.00      A      
ATOM   3875  CA  ALA   295      -9.410  -3.684  10.666  1.00 40.33      A      
ATOM   3876  HA  ALA   295      -9.178 -37.388  -1.975  1.00  0.00      A      
ATOM   3877  CB  ALA   295      -4.872  -3.197   1.885  1.00 41.16      A      
ATOM   3878  HB1 ALA   295      18.180  -0.354  10.344  1.00  0.00      A      
ATOM   3879  HB2 ALA   295      -2.319  -0.125   7.623  1.00  0.00      A      
ATOM   3880  HB3 ALA   295       6.234  -5.401  -2.811  1.00  0.00      A      
ATOM   3881  C   ALA   295      -1.217   0.254  -3.647  1.00 40.95      A      
ATOM   3882  O   ALA   295      -0.242   0.117   4.623  1.00 41.68      A      
ATOM   3883  N   SER   296       5.635  -3.582  -0.877  1.00 41.05      A      
ATOM   3884  H   SER   296      -2.637 -16.314   5.154  1.00  0.00      A      
ATOM   3885  CA  SER   296       1.343   0.657   5.474  1.00 41.24      A      
ATOM   3886  HA  SER   296      12.759   9.762 -21.169  1.00  0.00      A      
ATOM   3887  CB  SER   296     -11.641  -4.111   0.331  1.00 41.34      A      
ATOM   3888  HB2 SER   296     -14.744 -16.496 -25.072  1.00  0.00      A      
ATOM   3889  HB3 SER   296     -15.590   1.436  19.862  1.00  0.00      A      
ATOM   3890  OG  SER   296       1.832  -2.343   0.837  1.00 42.10      A      
ATOM   3891  HG  SER   296      23.450 -21.952   1.727  1.00  0.00      A      
ATOM   3892  C   SER   296      -4.807   6.461  -4.776  1.00 40.93      A      
ATOM   3893  O   SER   296       8.738   8.213  -1.958  1.00 41.53      A      
ATOM   3894  N   PHE   297      -3.374  -5.052   0.409  1.00 40.21      A      
ATOM   3895  H   PHE   297      15.117   5.293   6.473  1.00  0.00      A      
ATOM   3896  CA  PHE   297       4.723  -6.569  -2.717  1.00 38.90      A      
ATOM   3897  HA  PHE   297     -12.194  11.004  15.371  1.00  0.00      A      
ATOM   3898  CB  PHE   297      -3.058   0.258  -3.668  1.00 37.97      A      
ATOM   3899  HB2 PHE   297      -5.663  10.056   5.069  1.00  0.00      A      
ATOM   3900  HB3 PHE   297      -1.151  -2.350  -1.655  1.00  0.00      A      
ATOM   3901  CG  PHE   297      -8.858   2.536   0.463  1.00 37.58      A      
ATOM   3902  CD1 PHE   297       1.084   3.202  -7.774  1.00 37.03      A      
ATOM   3903  HD1 PHE   297     -19.466 -14.546 -18.675  1.00  0.00      A      
ATOM   3904  CE1 PHE   297       7.713   0.719   2.482  1.00 37.54      A      
ATOM   3905  HE1 PHE   297      27.587  17.815  -3.915  1.00  0.00      A      
ATOM   3906  CZ  PHE   297       6.246   5.091  -2.153  1.00 36.64      A      
ATOM   3907  HZ  PHE   297      12.978   6.966  15.394  1.00  0.00      A      
ATOM   3908  CE2 PHE   297      -3.059  -7.792  -2.324  1.00 37.08      A      
ATOM   3909  HE2 PHE   297      44.276   4.572   9.585  1.00  0.00      A      
ATOM   3910  CD2 PHE   297      -2.549   0.103   2.596  1.00 37.10      A      
ATOM   3911  HD2 PHE   297       9.718  -7.531 -25.086  1.00  0.00      A      
ATOM   3912  C   PHE   297      -5.072   7.294   5.034  1.00 38.96      A      
ATOM   3913  O   PHE   297       8.922   1.240   0.121  1.00 38.55      A      
ATOM   3914  N   PRO   298       4.360   3.423   8.638  1.00 39.18      A      
ATOM   3915  CD  PRO   298      -0.350   1.376  -3.207  1.00 38.94      A      
ATOM   3916  HD2 PRO   298      -1.805   1.845   4.522  1.00  0.00      A      
ATOM   3917  HD3 PRO   298       7.755  13.111   3.365  1.00  0.00      A      
ATOM   3918  CG  PRO   298       3.385  -1.143   1.968  1.00 39.28      A      
ATOM   3919  HG2 PRO   298      10.365 -24.026 -19.538  1.00  0.00      A      
ATOM   3920  HG3 PRO   298      10.990 -13.109  -4.596  1.00  0.00      A      
ATOM   3921  CB  PRO   298      -2.142  -5.757  12.685  1.00 39.36      A      
ATOM   3922  HB2 PRO   298     -10.712   5.143  -1.898  1.00  0.00      A      
ATOM   3923  HB3 PRO   298      -7.011  -3.200   2.428  1.00  0.00      A      
ATOM   3924  CA  PRO   298      -6.570   7.290  -7.223  1.00 39.18      A      
ATOM   3925  HA  PRO   298       9.571 -12.901 -20.064  1.00  0.00      A      
ATOM   3926  C   PRO   298      -0.144  -3.123   2.590  1.00 39.20      A      
ATOM   3927  O   PRO   298       1.428  -2.316   4.251  1.00 39.23      A      
ATOM   3928  N   GLN   299       0.591  -4.882   8.208  1.00 39.09      A      
ATOM   3929  H   GLN   299      -1.011 -14.023  14.283  1.00  0.00      A      
ATOM   3930  CA  GLN   299       6.004   0.809   3.249  1.00 38.83      A      
ATOM   3931  HA  GLN   299      -5.885  -2.664  10.850  1.00  0.00      A      
ATOM   3932  CB  GLN   299       3.967  -0.226   4.686  1.00 39.31      A      
ATOM   3933  HB2 GLN   299      13.514   2.413   8.840  1.00  0.00      A      
ATOM   3934  HB3 GLN   299      -6.102  11.342  -4.136  1.00  0.00      A      
ATOM   3935  CG  GLN   299       1.844   2.178  -0.233  1.00 39.62      A      
ATOM   3936  HG2 GLN   299      -6.311  16.166   2.165  1.00  0.00      A      
ATOM   3937  HG3 GLN   299      33.711  -7.214 -19.396  1.00  0.00      A      
ATOM   3938  CD  GLN   299      -2.320   4.112  -0.219  1.00 40.25      A      
ATOM   3939  OE1 GLN   299      -3.704  -2.674   5.046  1.00 40.57      A      
ATOM   3940  NE2 GLN   299       2.402  -4.281   1.192  1.00 39.83      A      
ATOM   3941 HE21 GLN   299       1.763   5.740  18.260  1.00  0.00      A      
ATOM   3942 HE22 GLN   299     -12.443  -1.294   9.831  1.00  0.00      A      
ATOM   3943  C   GLN   299      -5.417   3.650   6.251  1.00 38.92      A      
ATOM   3944  O   GLN   299       3.130  -1.290   7.309  1.00 38.86      A      
ATOM   3945  N   TYR   300       4.925  -8.048  -2.298  1.00 38.78      A      
ATOM   3946  H   TYR   300     -26.129  -0.233 -16.800  1.00  0.00      A      
ATOM   3947  CA  TYR   300       4.810  -4.838  -5.651  1.00 38.86      A      
ATOM   3948  HA  TYR   300       8.994   5.015 -25.555  1.00  0.00      A      
ATOM   3949  CB  TYR   300       0.918   4.104   3.537  1.00 39.38      A      
ATOM   3950  HB2 TYR   300       9.549  -6.065  11.441  1.00  0.00      A      
ATOM   3951  HB3 TYR   300      11.533  10.533   2.770  1.00  0.00      A      
ATOM   3952  CG  TYR   300       0.395  -2.608   3.491  1.00 40.61      A      
ATOM   3953  CD1 TYR   300      -5.626   0.934  -4.837  1.00 40.88      A      
ATOM   3954  HD1 TYR   300       6.109  17.395 -20.664  1.00  0.00      A      
ATOM   3955  CE1 TYR   300       2.708   3.913  -2.472  1.00 41.55      A      
ATOM   3956  HE1 TYR   300     -12.824  -5.413  14.030  1.00  0.00      A      
ATOM   3957  CZ  TYR   300      -2.335   5.072   0.394  1.00 42.04      A      
ATOM   3958  OH  TYR   300       2.189  -6.080  -2.867  1.00 43.12      A      
ATOM   3959  HH  TYR   300     -20.992  -1.251  -9.576  1.00  0.00      A      
ATOM   3960  CE2 TYR   300       2.874   3.851   0.983  1.00 41.69      A      
ATOM   3961  HE2 TYR   300      -5.680  -2.085  11.768  1.00  0.00      A      
ATOM   3962  CD2 TYR   300      -4.863  -0.208  -0.130  1.00 40.80      A      
ATOM   3963  HD2 TYR   300      33.573  -1.061 -13.796  1.00  0.00      A      
ATOM   3964  C   TYR   300       5.648  -0.740   0.155  1.00 38.40      A      
ATOM   3965  O   TYR   300       5.700   3.456   6.087  1.00 38.13      A      
ATOM   3966  N   THR   301      -7.821  -5.051   3.314  1.00 37.98      A      
ATOM   3967  H   THR   301      30.296  -4.740  -1.727  1.00  0.00      A      
ATOM   3968  CA  THR   301      -1.115   2.887  -2.620  1.00 37.72      A      
ATOM   3969  HA  THR   301      -9.682  -3.354  16.187  1.00  0.00      A      
ATOM   3970  CB  THR   301      -7.765  -8.102  -4.458  1.00 37.96      A      
ATOM   3971  HB  THR   301      21.532  14.294   3.178  1.00  0.00      A      
ATOM   3972  CG2 THR   301      -2.791  -0.018   1.377  1.00 37.60      A      
ATOM   3973 HG21 THR   301      -2.299 -40.118  -2.916  1.00  0.00      A      
ATOM   3974 HG22 THR   301      16.223 -14.385  -2.033  1.00  0.00      A      
ATOM   3975 HG23 THR   301      25.181  12.552  14.297  1.00  0.00      A      
ATOM   3976  OG1 THR   301      -1.892  -1.386  -5.040  1.00 38.22      A      
ATOM   3977  HG1 THR   301     -12.749 -18.528 -11.086  1.00  0.00      A      
ATOM   3978  C   THR   301       1.749  -5.404  12.394  1.00 37.66      A      
ATOM   3979  O   THR   301       1.374   0.331   4.656  1.00 37.64      A      
ATOM   3980  N   LEU   302       2.674   2.845  -3.400  1.00 37.62      A      
ATOM   3981  H   LEU   302       1.545  -0.479 -10.235  1.00  0.00      A      
ATOM   3982  CA  LEU   302       5.411   4.141  -5.859  1.00 37.17      A      
ATOM   3983  HA  LEU   302     -15.351 -16.460  -6.937  1.00  0.00      A      
ATOM   3984  CB  LEU   302       2.088   7.866   0.152  1.00 37.53      A      
ATOM   3985  HB2 LEU   302      17.225 -13.749  -0.578  1.00  0.00      A      
ATOM   3986  HB3 LEU   302      -7.397  10.271  -1.182  1.00  0.00      A      
ATOM   3987  CG  LEU   302       9.130   4.273   2.807  1.00 38.31      A      
ATOM   3988  HG  LEU   302       3.304 -13.025  26.663  1.00  0.00      A      
ATOM   3989  CD1 LEU   302      -5.563   2.313  -1.530  1.00 38.19      A      
ATOM   3990 HD11 LEU   302     -10.640   7.855  -2.984  1.00  0.00      A      
ATOM   3991 HD12 LEU   302     -11.948   1.665   8.000  1.00  0.00      A      
ATOM   3992 HD13 LEU   302      -5.113  19.892  -4.530  1.00  0.00      A      
ATOM   3993  CD2 LEU   302       2.946   7.044   0.171  1.00 38.51      A      
ATOM   3994 HD21 LEU   302       6.670  -4.720   8.025  1.00  0.00      A      
ATOM   3995 HD22 LEU   302      30.565 -21.035  -7.389  1.00  0.00      A      
ATOM   3996 HD23 LEU   302      35.068   8.710  -7.945  1.00  0.00      A      
ATOM   3997  C   LEU   302      -5.842  -5.358  -2.462  1.00 36.80      A      
ATOM   3998  O   LEU   302       1.090   6.941   0.397  1.00 36.00      A      
ATOM   3999  N   ALA   303       0.951  -3.727   5.392  1.00 36.65      A      
ATOM   4000  H   ALA   303     -19.861  33.991  23.874  1.00  0.00      A      
ATOM   4001  CA  ALA   303      -0.390   2.196   1.338  1.00 36.96      A      
ATOM   4002  HA  ALA   303       0.383   1.500  10.374  1.00  0.00      A      
ATOM   4003  CB  ALA   303       2.309   0.471  -4.391  1.00 36.14      A      
ATOM   4004  HB1 ALA   303       1.363   7.854 -24.785  1.00  0.00      A      
ATOM   4005  HB2 ALA   303      22.968   1.440 -14.387  1.00  0.00      A      
ATOM   4006  HB3 ALA   303     -10.126  11.384  -8.762  1.00  0.00      A      
ATOM   4007  C   ALA   303      -2.020  -0.791   4.513  1.00 37.26      A      
ATOM   4008  O   ALA   303       1.271  -6.201  -5.520  1.00 37.18      A      
ATOM   4009  N   ARG   304      -0.268   3.676   0.691  1.00 37.98      A      
ATOM   4010  H   ARG   304     -12.107   7.257   3.066  1.00  0.00      A      
ATOM   4011  CA  ARG   304      -1.551  -0.405   0.167  1.00 38.88      A      
ATOM   4012  HA  ARG   304      11.408   2.282  -3.851  1.00  0.00      A      
ATOM   4013  CB  ARG   304      -0.950  -4.250   1.678  1.00 40.30      A      
ATOM   4014  HB2 ARG   304      -9.353   5.704  10.436  1.00  0.00      A      
ATOM   4015  HB3 ARG   304      -0.823  -4.423   0.838  1.00  0.00      A      
ATOM   4016  CG  ARG   304      -2.339   1.820  -7.312  1.00 42.42      A      
ATOM   4017  HG2 ARG   304      -8.937  17.517   3.483  1.00  0.00      A      
ATOM   4018  HG3 ARG   304      13.391   2.653  -2.142  1.00  0.00      A      
ATOM   4019  CD  ARG   304       2.932   3.652   2.885  1.00 44.14      A      
ATOM   4020  HD2 ARG   304     -16.488 -21.090   3.981  1.00  0.00      A      
ATOM   4021  HD3 ARG   304     -18.886 -43.556  -6.687  1.00  0.00      A      
ATOM   4022  NE  ARG   304       7.216   3.233   0.358  1.00 46.33      A      
ATOM   4023  HE  ARG   304      -7.072  -4.842  17.008  1.00  0.00      A      
ATOM   4024  CZ  ARG   304      -2.068   4.886  -6.726  1.00 47.22      A      
ATOM   4025  NH1 ARG   304      -0.372  -9.058   2.520  1.00 48.03      A      
ATOM   4026 HH11 ARG   304       9.282  -2.347 -17.125  1.00  0.00      A      
ATOM   4027 HH12 ARG   304       0.628  14.149 -26.351  1.00  0.00      A      
ATOM   4028  NH2 ARG   304       0.442 -10.466   1.166  1.00 47.87      A      
ATOM   4029 HH21 ARG   304     -11.799  12.758 -10.940  1.00  0.00      A      
ATOM   4030 HH22 ARG   304       0.835 -23.075 -16.435  1.00  0.00      A      
ATOM   4031  C   ARG   304      -0.093   8.678   7.810  1.00 38.90      A      
ATOM   4032  O   ARG   304      -3.860  -2.555   0.836  1.00 39.09      A      
ATOM   4033  N   GLN   305      -2.116   2.304  -6.341  1.00 38.70      A      
ATOM   4034  H   GLN   305       3.299   4.927  -0.541  1.00  0.00      A      
ATOM   4035  CA  GLN   305       8.822   0.988  -4.549  1.00 38.35      A      
ATOM   4036  HA  GLN   305      -1.430 -11.165  -2.207  1.00  0.00      A      
ATOM   4037  CB  GLN   305      -1.147  -1.285  -2.448  1.00 39.71      A      
ATOM   4038  HB2 GLN   305     -11.317 -14.519   7.439  1.00  0.00      A      
ATOM   4039  HB3 GLN   305      -1.844  -3.951 -14.940  1.00  0.00      A      
ATOM   4040  CG  GLN   305      -2.249  -6.758   1.524  1.00 41.22      A      
ATOM   4041  HG2 GLN   305      -0.564  -3.849  20.411  1.00  0.00      A      
ATOM   4042  HG3 GLN   305       4.794  -4.508  16.032  1.00  0.00      A      
ATOM   4043  CD  GLN   305      -4.295   1.897   0.716  1.00 42.33      A      
ATOM   4044  OE1 GLN   305      -0.871   0.474  -5.355  1.00 43.61      A      
ATOM   4045  NE2 GLN   305      -7.103  -3.497  -0.160  1.00 43.35      A      
ATOM   4046 HE21 GLN   305     -17.846 -14.826 -20.665  1.00  0.00      A      
ATOM   4047 HE22 GLN   305      12.244  16.033  -9.577  1.00  0.00      A      
ATOM   4048  C   GLN   305       5.782   7.335  -6.664  1.00 37.84      A      
ATOM   4049  O   GLN   305       3.075   5.289  -2.535  1.00 38.20      A      
ATOM   4050  N   GLN   306       7.832  -2.499   1.492  1.00 36.58      A      
ATOM   4051  H   GLN   306       9.201   8.552  13.381  1.00  0.00      A      
ATOM   4052  CA  GLN   306      -1.288  -2.099   3.835  1.00 36.22      A      
ATOM   4053  HA  GLN   306     -14.369  -7.147  -1.681  1.00  0.00      A      
ATOM   4054  CB  GLN   306       8.781   5.942  -4.756  1.00 36.55      A      
ATOM   4055  HB2 GLN   306       7.727   4.909  -2.072  1.00  0.00      A      
ATOM   4056  HB3 GLN   306      -3.849 -22.473 -26.446  1.00  0.00      A      
ATOM   4057  CG  GLN   306      -0.375   0.453  -3.632  1.00 37.21      A      
ATOM   4058  HG2 GLN   306      -3.323  -9.018  16.275  1.00  0.00      A      
ATOM   4059  HG3 GLN   306       3.180  14.185   9.168  1.00  0.00      A      
ATOM   4060  CD  GLN   306      -0.540  -3.008  -7.849  1.00 38.07      A      
ATOM   4061  OE1 GLN   306      -0.810  -4.695  -3.723  1.00 38.65      A      
ATOM   4062  NE2 GLN   306       9.794  -4.226   1.139  1.00 37.55      A      
ATOM   4063 HE21 GLN   306     -17.581   3.593 -18.445  1.00  0.00      A      
ATOM   4064 HE22 GLN   306     -17.077 -21.331 -21.080  1.00  0.00      A      
ATOM   4065  C   GLN   306     -10.304  -2.480  -4.892  1.00 35.31      A      
ATOM   4066  O   GLN   306       4.074   2.209  -2.687  1.00 34.88      A      
ATOM   4067  N   MET   307       6.085  -4.613   0.217  1.00 34.30      A      
ATOM   4068  H   MET   307      -3.032   0.410 -11.515  1.00  0.00      A      
ATOM   4069  CA  MET   307       3.543   0.689   2.452  1.00 33.58      A      
ATOM   4070  HA  MET   307       4.043   3.161  11.706  1.00  0.00      A      
ATOM   4071  CB  MET   307       2.638  -2.621   9.540  1.00 33.30      A      
ATOM   4072  HB2 MET   307     -50.865  16.958  12.007  1.00  0.00      A      
ATOM   4073  HB3 MET   307     -25.606  22.725 -12.518  1.00  0.00      A      
ATOM   4074  CG  MET   307      -4.239  -5.061   8.212  1.00 34.03      A      
ATOM   4075  HG2 MET   307       8.118   4.113  -9.124  1.00  0.00      A      
ATOM   4076  HG3 MET   307     -10.678  21.505  20.767  1.00  0.00      A      
ATOM   4077  SD  MET   307      -3.085   4.068  -0.991  1.00 35.14      A      
ATOM   4078  CE  MET   307      -3.922  -2.910  -6.704  1.00 35.23      A      
ATOM   4079  HE1 MET   307      12.575   7.532  20.020  1.00  0.00      A      
ATOM   4080  HE2 MET   307     -14.012   6.460   0.857  1.00  0.00      A      
ATOM   4081  HE3 MET   307       7.291  -6.860  -2.254  1.00  0.00      A      
ATOM   4082  C   MET   307       4.543  -1.014   0.450  1.00 32.76      A      
ATOM   4083  O   MET   307      -7.120  10.415   0.768  1.00 32.30      A      
ATOM   4084  N   SER   308       1.642  -1.355   1.135  1.00 31.83      A      
ATOM   4085  H   SER   308      18.370 -26.448  27.714  1.00  0.00      A      
ATOM   4086  CA  SER   308      -2.554  -2.478  -1.635  1.00 31.00      A      
ATOM   4087  HA  SER   308       7.746   2.552 -17.107  1.00  0.00      A      
ATOM   4088  CB  SER   308       1.005  -6.419  -5.876  1.00 30.84      A      
ATOM   4089  HB2 SER   308       2.562  16.807  -2.655  1.00  0.00      A      
ATOM   4090  HB3 SER   308      -2.469 -11.385 -36.035  1.00  0.00      A      
ATOM   4091  OG  SER   308       0.979   3.877   1.999  1.00 29.80      A      
ATOM   4092  HG  SER   308       8.952   2.020  14.098  1.00  0.00      A      
ATOM   4093  C   SER   308       1.710  -4.405   0.236  1.00 30.88      A      
ATOM   4094  O   SER   308      -3.143  -0.470  -2.469  1.00 30.21      A      
ATOM   4095  N   GLN   309      -5.244  -0.412  -0.955  1.00 30.92      A      
ATOM   4096  H   GLN   309      -4.408 -15.876  13.350  1.00  0.00      A      
ATOM   4097  CA  GLN   309       2.797  -3.652   5.965  1.00 30.81      A      
ATOM   4098  HA  GLN   309       0.323   5.443   3.295  1.00  0.00      A      
ATOM   4099  CB  GLN   309      -0.018   4.475  -2.877  1.00 30.96      A      
ATOM   4100  HB2 GLN   309     -22.782   0.408 -10.857  1.00  0.00      A      
ATOM   4101  HB3 GLN   309       3.242 -13.205  -6.348  1.00  0.00      A      
ATOM   4102  CG  GLN   309      -3.501   2.180  -4.125  1.00 31.49      A      
ATOM   4103  HG2 GLN   309      -1.478   7.801  -3.209  1.00  0.00      A      
ATOM   4104  HG3 GLN   309      -5.143  10.547  -5.982  1.00  0.00      A      
ATOM   4105  CD  GLN   309       5.015   0.567   0.987  1.00 31.50      A      
ATOM   4106  OE1 GLN   309      -1.071   0.717   0.860  1.00 31.83      A      
ATOM   4107  NE2 GLN   309      -1.029  -1.667   3.630  1.00 30.95      A      
ATOM   4108 HE21 GLN   309      -7.134  19.691  -3.861  1.00  0.00      A      
ATOM   4109 HE22 GLN   309      -0.926   7.892 -18.656  1.00  0.00      A      
ATOM   4110  C   GLN   309       3.907   0.121   3.162  1.00 30.94      A      
ATOM   4111  O   GLN   309       3.350   5.885  -2.911  1.00 30.77      A      
ATOM   4112  N   PRO   310      -5.616  -5.537   4.163  1.00 30.83      A      
ATOM   4113  CD  PRO   310       0.070   6.255   0.644  1.00 30.80      A      
ATOM   4114  HD2 PRO   310     -12.164  -7.660  17.157  1.00  0.00      A      
ATOM   4115  HD3 PRO   310      -3.640   1.565   3.291  1.00  0.00      A      
ATOM   4116  CG  PRO   310      -0.805   8.290  -0.543  1.00 31.32      A      
ATOM   4117  HG2 PRO   310      30.945   7.172   7.534  1.00  0.00      A      
ATOM   4118  HG3 PRO   310     -24.360  17.430  27.250  1.00  0.00      A      
ATOM   4119  CB  PRO   310      -3.901  -2.320  -0.216  1.00 30.85      A      
ATOM   4120  HB2 PRO   310      -4.355  11.533   6.069  1.00  0.00      A      
ATOM   4121  HB3 PRO   310       0.308   5.026 -14.691  1.00  0.00      A      
ATOM   4122  CA  PRO   310       7.344  -0.759  -2.306  1.00 30.58      A      
ATOM   4123  HA  PRO   310       2.265 -10.032   0.718  1.00  0.00      A      
ATOM   4124  C   PRO   310       4.802   0.863   2.370  1.00 30.41      A      
ATOM   4125  O   PRO   310       2.190  -2.289  -0.836  1.00 30.22      A      
ATOM   4126  N   GLY   311      -6.171   5.935   1.993  1.00 29.94      A      
ATOM   4127  H   GLY   311       3.119   6.574  -6.428  1.00  0.00      A      
ATOM   4128  CA  GLY   311      -2.711   6.560  -0.571  1.00 29.83      A      
ATOM   4129  HA2 GLY   311     -11.742   5.604 -14.415  1.00  0.00      A      
ATOM   4130  HA3 GLY   311       6.202  -2.002 -10.259  1.00  0.00      A      
ATOM   4131  C   GLY   311       2.361   4.254   5.570  1.00 29.67      A      
ATOM   4132  O   GLY   311      -1.425  -3.288   2.519  1.00 29.11      A      
ATOM   4133  N   GLY   312      -2.758   1.942   1.548  1.00 29.83      A      
ATOM   4134  H   GLY   312       1.249   9.367   5.498  1.00  0.00      A      
ATOM   4135  CA  GLY   312      -0.319   2.995  -6.400  1.00 30.05      A      
ATOM   4136  HA2 GLY   312      -1.784   5.254  -3.537  1.00  0.00      A      
ATOM   4137  HA3 GLY   312     -16.625 -19.254 -13.014  1.00  0.00      A      
ATOM   4138  C   GLY   312       2.168  -4.233  -5.004  1.00 30.38      A      
ATOM   4139  O   GLY   312      -1.419   1.461   1.181  1.00 29.15      A      
ATOM   4140  N   MET   313       4.102   4.170  -3.555  1.00 30.94      A      
ATOM   4141  H   MET   313      -7.514  17.981   0.093  1.00  0.00      A      
ATOM   4142  CA  MET   313      -3.214  -2.761  -5.375  1.00 32.23      A      
ATOM   4143  HA  MET   313     -21.829   0.361 -12.247  1.00  0.00      A      
ATOM   4144  CB  MET   313      -0.828  -1.407  -2.827  1.00 33.16      A      
ATOM   4145  HB2 MET   313      29.946 -21.226   2.769  1.00  0.00      A      
ATOM   4146  HB3 MET   313     -13.947   4.875   6.045  1.00  0.00      A      
ATOM   4147  CG  MET   313      -0.820   1.482  -0.482  1.00 34.61      A      
ATOM   4148  HG2 MET   313       7.397  14.054  -7.609  1.00  0.00      A      
ATOM   4149  HG3 MET   313      12.204  -7.110 -13.707  1.00  0.00      A      
ATOM   4150  SD  MET   313      -0.548   2.939   3.131  1.00 37.04      A      
ATOM   4151  CE  MET   313      -3.257   4.830 -12.033  1.00 35.80      A      
ATOM   4152  HE1 MET   313     -24.043  -0.580  -7.356  1.00  0.00      A      
ATOM   4153  HE2 MET   313      14.489   2.466  27.904  1.00  0.00      A      
ATOM   4154  HE3 MET   313      15.827  -6.102 -19.940  1.00  0.00      A      
ATOM   4155  C   MET   313       4.075  -5.293  -6.858  1.00 32.75      A      
ATOM   4156  O   MET   313      -0.723   1.123   2.916  1.00 32.98      A      
ATOM   4157  N   ILE   314       1.585  -2.609   2.077  1.00 32.90      A      
ATOM   4158  H   ILE   314       7.430 -27.851   1.919  1.00  0.00      A      
ATOM   4159  CA  ILE   314      -2.135  -2.141 -13.656  1.00 33.05      A      
ATOM   4160  HA  ILE   314      -3.767   0.324 -13.849  1.00  0.00      A      
ATOM   4161  CB  ILE   314      -3.762  -0.427  -2.110  1.00 32.48      A      
ATOM   4162  HB  ILE   314       9.638  13.071 -16.742  1.00  0.00      A      
ATOM   4163  CG2 ILE   314      -7.868   1.335  -5.063  1.00 32.29      A      
ATOM   4164 HG21 ILE   314      -3.465  -1.501  -4.963  1.00  0.00      A      
ATOM   4165 HG22 ILE   314       1.375  -0.351 -13.559  1.00  0.00      A      
ATOM   4166 HG23 ILE   314      13.104  13.124  28.404  1.00  0.00      A      
ATOM   4167  CG1 ILE   314      -2.117  -0.219   1.728  1.00 31.76      A      
ATOM   4168 HG12 ILE   314       9.192  -6.300   3.859  1.00  0.00      A      
ATOM   4169 HG13 ILE   314     -19.165   7.562  11.614  1.00  0.00      A      
ATOM   4170  CD1 ILE   314       0.441  -4.918  -1.071  1.00 31.23      A      
ATOM   4171 HD11 ILE   314     -18.261  16.766   8.253  1.00  0.00      A      
ATOM   4172 HD12 ILE   314      16.153 -19.926  -7.019  1.00  0.00      A      
ATOM   4173 HD13 ILE   314      20.589   8.524   2.227  1.00  0.00      A      
ATOM   4174  C   ILE   314      -0.645   2.760  -1.530  1.00 34.01      A      
ATOM   4175  O   ILE   314       3.557   1.383   0.178  1.00 33.74      A      
ATOM   4176  N   ALA   315      -5.575   0.349  -2.541  1.00 34.85      A      
ATOM   4177  H   ALA   315     -27.709  35.848  13.062  1.00  0.00      A      
ATOM   4178  CA  ALA   315      -7.824  -5.137  -7.035  1.00 36.45      A      
ATOM   4179  HA  ALA   315     -14.760   4.917  -8.062  1.00  0.00      A      
ATOM   4180  CB  ALA   315       8.237  -0.631   0.489  1.00 36.16      A      
ATOM   4181  HB1 ALA   315      18.989  -1.600  -6.598  1.00  0.00      A      
ATOM   4182  HB2 ALA   315       9.205  -4.159  -3.123  1.00  0.00      A      
ATOM   4183  HB3 ALA   315     -23.123 -10.974  10.357  1.00  0.00      A      
ATOM   4184  C   ALA   315      -7.714  -8.302  -4.410  1.00 37.11      A      
ATOM   4185  O   ALA   315       3.498  -0.106   0.521  1.00 37.24      A      
ATOM   4186  N   PHE   316       0.824  -1.450  -6.291  1.00 38.26      A      
ATOM   4187  H   PHE   316     -17.647  20.611  12.587  1.00  0.00      A      
ATOM   4188  CA  PHE   316       4.556   6.741  -6.871  1.00 39.36      A      
ATOM   4189  HA  PHE   316     -28.243   9.481  18.778  1.00  0.00      A      
ATOM   4190  CB  PHE   316       4.588   4.009   0.329  1.00 38.98      A      
ATOM   4191  HB2 PHE   316      17.709  -8.391 -12.654  1.00  0.00      A      
ATOM   4192  HB3 PHE   316       2.642   3.915 -17.180  1.00  0.00      A      
ATOM   4193  CG  PHE   316      -0.524   1.668  -3.796  1.00 38.88      A      
ATOM   4194  CD1 PHE   316      -5.906   4.727  -2.032  1.00 38.30      A      
ATOM   4195  HD1 PHE   316       7.884  -7.366 -31.626  1.00  0.00      A      
ATOM   4196  CE1 PHE   316       0.632   1.382   3.900  1.00 38.65      A      
ATOM   4197  HE1 PHE   316     -47.801   3.523 -30.071  1.00  0.00      A      
ATOM   4198  CZ  PHE   316      -1.773  -0.702   1.513  1.00 38.75      A      
ATOM   4199  HZ  PHE   316      -4.891  13.318  -2.920  1.00  0.00      A      
ATOM   4200  CE2 PHE   316      -1.881  -3.854  -3.854  1.00 38.61      A      
ATOM   4201  HE2 PHE   316       1.499  -4.214 -19.122  1.00  0.00      A      
ATOM   4202  CD2 PHE   316      -2.209   4.708  -2.321  1.00 38.82      A      
ATOM   4203  HD2 PHE   316      11.264  -9.048   7.362  1.00  0.00      A      
ATOM   4204  C   PHE   316      -9.315  -6.049   3.026  1.00 40.62      A      
ATOM   4205  O   PHE   316       0.987  -2.634   1.384  1.00 40.24      A      
ATOM   4206  N   GLU   317      -2.072  -6.042   5.983  1.00 42.35      A      
ATOM   4207  H   GLU   317      10.052  -7.597  -4.529  1.00  0.00      A      
ATOM   4208  CA  GLU   317      -3.458  -5.165  -4.645  1.00 43.83      A      
ATOM   4209  HA  GLU   317     -12.026  29.583  -4.757  1.00  0.00      A      
ATOM   4210  CB  GLU   317      -2.469  -0.418  -2.115  1.00 45.36      A      
ATOM   4211  HB2 GLU   317      17.362   0.326 -13.632  1.00  0.00      A      
ATOM   4212  HB3 GLU   317     -12.915   7.210  17.223  1.00  0.00      A      
ATOM   4213  CG  GLU   317       1.838   2.240   8.276  1.00 47.71      A      
ATOM   4214  HG2 GLU   317     -15.104 -15.010   2.853  1.00  0.00      A      
ATOM   4215  HG3 GLU   317       1.259  -0.530  11.346  1.00  0.00      A      
ATOM   4216  CD  GLU   317      -2.906  -3.748   6.115  1.00 49.15      A      
ATOM   4217  OE1 GLU   317       3.666   2.497  -0.289  1.00 49.42      A      
ATOM   4218  OE2 GLU   317      -0.941   6.179   1.422  1.00 49.94      A      
ATOM   4219  C   GLU   317       0.221  -2.706  -0.757  1.00 43.99      A      
ATOM   4220  O   GLU   317      -1.366  -0.460   0.692  1.00 44.15      A      
ATOM   4221  N   LEU   318       5.811   2.215  -7.746  1.00 44.18      A      
ATOM   4222  H   LEU   318       2.269   3.303   9.969  1.00  0.00      A      
ATOM   4223  CA  LEU   318      -3.039  -2.015  -1.890  1.00 44.96      A      
ATOM   4224  HA  LEU   318     -11.933 -18.436   9.758  1.00  0.00      A      
ATOM   4225  CB  LEU   318      -4.517   6.660  -6.847  1.00 44.79      A      
ATOM   4226  HB2 LEU   318       3.776  -3.786  -6.957  1.00  0.00      A      
ATOM   4227  HB3 LEU   318      -5.667   8.511  20.985  1.00  0.00      A      
ATOM   4228  CG  LEU   318      -1.900  -1.817  10.456  1.00 44.83      A      
ATOM   4229  HG  LEU   318      14.338 -23.054   8.893  1.00  0.00      A      
ATOM   4230  CD1 LEU   318      12.591  -0.802   5.632  1.00 44.84      A      
ATOM   4231 HD11 LEU   318     -23.940   4.858   4.640  1.00  0.00      A      
ATOM   4232 HD12 LEU   318      12.163  -6.690   5.491  1.00  0.00      A      
ATOM   4233 HD13 LEU   318       8.063 -11.789  -3.585  1.00  0.00      A      
ATOM   4234  CD2 LEU   318      -3.837  -0.233   3.296  1.00 45.30      A      
ATOM   4235 HD21 LEU   318      -3.472  -0.095  14.466  1.00  0.00      A      
ATOM   4236 HD22 LEU   318       1.733  -0.374   0.044  1.00  0.00      A      
ATOM   4237 HD23 LEU   318     -21.994   0.461   7.867  1.00  0.00      A      
ATOM   4238  C   LEU   318      -5.655   0.520  -3.633  1.00 45.69      A      
ATOM   4239  O   LEU   318       3.721  -8.534  -0.135  1.00 45.72      A      
ATOM   4240  N   LYS   319       0.722  -0.398   2.582  1.00 46.33      A      
ATOM   4241  H   LYS   319       7.540  -2.239  13.373  1.00  0.00      A      
ATOM   4242  CA  LYS   319       3.292  -0.628   0.034  1.00 47.00      A      
ATOM   4243  HA  LYS   319      38.658  -3.986   9.252  1.00  0.00      A      
ATOM   4244  CB  LYS   319      -0.238  -5.027   1.700  1.00 47.16      A      
ATOM   4245  HB2 LYS   319      17.045  -2.603  12.444  1.00  0.00      A      
ATOM   4246  HB3 LYS   319       9.373  -4.117   3.029  1.00  0.00      A      
ATOM   4247  CG  LYS   319      -0.313   4.215  -6.465  1.00 47.59      A      
ATOM   4248  HG2 LYS   319      15.176   6.979   2.953  1.00  0.00      A      
ATOM   4249  HG3 LYS   319      26.881  10.824  -6.060  1.00  0.00      A      
ATOM   4250  CD  LYS   319      -1.289   1.299   3.715  1.00 47.65      A      
ATOM   4251  HD2 LYS   319       1.993  -1.693  -2.660  1.00  0.00      A      
ATOM   4252  HD3 LYS   319     -12.596   4.442  -4.673  1.00  0.00      A      
ATOM   4253  CE  LYS   319       5.519  -1.290   7.368  1.00 47.68      A      
ATOM   4254  HE2 LYS   319     -28.778  -6.583  -2.166  1.00  0.00      A      
ATOM   4255  HE3 LYS   319     -14.925  -3.731  -3.705  1.00  0.00      A      
ATOM   4256  NZ  LYS   319       3.566  -2.288   2.063  1.00 48.36      A      
ATOM   4257  HZ1 LYS   319       8.774   6.164  -1.039  1.00  0.00      A      
ATOM   4258  HZ2 LYS   319       7.150  -5.443   0.045  1.00  0.00      A      
ATOM   4259  HZ3 LYS   319     -17.971   0.815  18.588  1.00  0.00      A      
ATOM   4260  C   LYS   319      10.062   5.910  -8.794  1.00 47.24      A      
ATOM   4261  O   LYS   319      -1.219   1.420  -8.978  1.00 47.74      A      
ATOM   4262  N   GLY   321       2.170  -5.850   2.263  1.00 46.20      A      
ATOM   4263  H   GLY   321      -3.336  -2.917  33.315  1.00  0.00      A      
ATOM   4264  CA  GLY   321      -1.784   0.128   4.190  1.00 45.77      A      
ATOM   4265  HA2 GLY   321      -7.069  -6.729  -8.531  1.00  0.00      A      
ATOM   4266  HA3 GLY   321     -30.014 -23.066   1.620  1.00  0.00      A      
ATOM   4267  C   GLY   321       0.044   0.276  -1.476  1.00 45.64      A      
ATOM   4268  O   GLY   321       5.020  -2.571  -1.350  1.00 45.64      A      
ATOM   4269  N   ILE   322      -7.926  -0.601  -5.612  1.00 45.03      A      
ATOM   4270  H   ILE   322      15.097   4.678  -6.763  1.00  0.00      A      
ATOM   4271  CA  ILE   322      -6.438   4.103   1.125  1.00 44.53      A      
ATOM   4272  HA  ILE   322     -22.685  -2.652  -1.467  1.00  0.00      A      
ATOM   4273  CB  ILE   322      -1.003   1.138  -1.467  1.00 45.01      A      
ATOM   4274  HB  ILE   322      -8.239  -3.132   2.847  1.00  0.00      A      
ATOM   4275  CG2 ILE   322      -2.486   0.700  -1.406  1.00 45.21      A      
ATOM   4276 HG21 ILE   322       5.156   9.524  -6.847  1.00  0.00      A      
ATOM   4277 HG22 ILE   322      26.363 -17.907  -0.122  1.00  0.00      A      
ATOM   4278 HG23 ILE   322       5.363 -16.391  -8.504  1.00  0.00      A      
ATOM   4279  CG1 ILE   322       2.376   0.972   0.282  1.00 45.85      A      
ATOM   4280 HG12 ILE   322     -27.628   7.981   2.031  1.00  0.00      A      
ATOM   4281 HG13 ILE   322       3.120   5.435  -6.082  1.00  0.00      A      
ATOM   4282  CD1 ILE   322       6.199   4.679   3.545  1.00 46.34      A      
ATOM   4283 HD11 ILE   322     -17.805   6.670   3.303  1.00  0.00      A      
ATOM   4284 HD12 ILE   322      22.945  -2.083  13.154  1.00  0.00      A      
ATOM   4285 HD13 ILE   322       8.149  -7.085 -13.086  1.00  0.00      A      
ATOM   4286  C   ILE   322       1.391   6.743  -4.057  1.00 43.77      A      
ATOM   4287  O   ILE   322       7.660  -3.462  -2.616  1.00 43.98      A      
ATOM   4288  N   GLY   323       0.728  -1.526   6.629  1.00 42.57      A      
ATOM   4289  H   GLY   323      -5.352   2.708  -5.395  1.00  0.00      A      
ATOM   4290  CA  GLY   323       2.344  -7.770   3.037  1.00 41.30      A      
ATOM   4291  HA2 GLY   323      17.697  -4.949   9.993  1.00  0.00      A      
ATOM   4292  HA3 GLY   323     -19.632  20.936   8.354  1.00  0.00      A      
ATOM   4293  C   GLY   323       8.839   8.041   2.989  1.00 40.52      A      
ATOM   4294  O   GLY   323      -3.932  -4.440   1.533  1.00 40.04      A      
ATOM   4295  N   ALA   324       2.747   0.275  -0.982  1.00 39.43      A      
ATOM   4296  H   ALA   324     -12.465  -1.222   1.579  1.00  0.00      A      
ATOM   4297  CA  ALA   324       2.873   5.428  -3.069  1.00 38.34      A      
ATOM   4298  HA  ALA   324       3.571 -11.765   6.364  1.00  0.00      A      
ATOM   4299  CB  ALA   324       1.229   3.679  -2.381  1.00 38.34      A      
ATOM   4300  HB1 ALA   324      10.615 -22.615 -18.455  1.00  0.00      A      
ATOM   4301  HB2 ALA   324     -26.176 -15.294  31.599  1.00  0.00      A      
ATOM   4302  HB3 ALA   324     -17.014 -18.998   7.588  1.00  0.00      A      
ATOM   4303  C   ALA   324       2.319   0.317  -4.878  1.00 37.57      A      
ATOM   4304  O   ALA   324       1.541   0.391  -4.908  1.00 36.67      A      
ATOM   4305  N   GLY   325      -1.085   3.192   3.397  1.00 36.85      A      
ATOM   4306  H   GLY   325      37.369  16.151  30.526  1.00  0.00      A      
ATOM   4307  CA  GLY   325       0.820   4.888  -2.848  1.00 36.83      A      
ATOM   4308  HA2 GLY   325     -11.374  13.077 -19.628  1.00  0.00      A      
ATOM   4309  HA3 GLY   325     -13.600  -9.987   2.611  1.00  0.00      A      
ATOM   4310  C   GLY   325       0.297   0.074  -1.778  1.00 37.02      A      
ATOM   4311  O   GLY   325      -6.441   1.769   5.079  1.00 36.64      A      
ATOM   4312  N   ARG   326       2.815   4.764   0.454  1.00 36.72      A      
ATOM   4313  H   ARG   326      16.814   6.110  15.655  1.00  0.00      A      
ATOM   4314  CA  ARG   326       1.520   0.703   3.319  1.00 36.59      A      
ATOM   4315  HA  ARG   326     -12.819   3.380 -12.977  1.00  0.00      A      
ATOM   4316  CB  ARG   326      -0.707  -1.944  -2.857  1.00 37.23      A      
ATOM   4317  HB2 ARG   326       5.043  17.353  34.419  1.00  0.00      A      
ATOM   4318  HB3 ARG   326      -3.770  -0.494  -6.245  1.00  0.00      A      
ATOM   4319  CG  ARG   326      -7.431  -8.346  -9.096  1.00 38.42      A      
ATOM   4320  HG2 ARG   326       2.005 -10.958  -0.946  1.00  0.00      A      
ATOM   4321  HG3 ARG   326      11.432  -1.089  -1.603  1.00  0.00      A      
ATOM   4322  CD  ARG   326      -3.128   1.945   1.249  1.00 39.66      A      
ATOM   4323  HD2 ARG   326      -0.119  -3.567   6.357  1.00  0.00      A      
ATOM   4324  HD3 ARG   326       5.064   5.438 -13.468  1.00  0.00      A      
ATOM   4325  NE  ARG   326      -6.354  -0.724  -1.849  1.00 40.55      A      
ATOM   4326  HE  ARG   326       1.586  20.374  -7.266  1.00  0.00      A      
ATOM   4327  CZ  ARG   326       2.624   1.545   4.388  1.00 41.20      A      
ATOM   4328  NH1 ARG   326       0.379   1.446  -0.270  1.00 41.58      A      
ATOM   4329 HH11 ARG   326      13.811   5.409  18.857  1.00  0.00      A      
ATOM   4330 HH12 ARG   326      18.064  19.304  23.641  1.00  0.00      A      
ATOM   4331  NH2 ARG   326       7.273  -2.613   0.809  1.00 41.78      A      
ATOM   4332 HH21 ARG   326      -9.464  -0.100 -20.540  1.00  0.00      A      
ATOM   4333 HH22 ARG   326      16.953 -28.211  22.842  1.00  0.00      A      
ATOM   4334  C   ARG   326       8.146  -5.185  -2.365  1.00 35.80      A      
ATOM   4335  O   ARG   326       0.953   1.673   2.293  1.00 35.84      A      
ATOM   4336  N   ARG   327      -0.819   5.834   6.969  1.00 35.34      A      
ATOM   4337  H   ARG   327      13.711   9.591 -12.672  1.00  0.00      A      
ATOM   4338  CA  ARG   327       7.803   1.815   3.108  1.00 35.31      A      
ATOM   4339  HA  ARG   327      -6.431   2.770  16.229  1.00  0.00      A      
ATOM   4340  CB  ARG   327      -6.967  -0.743   1.805  1.00 35.96      A      
ATOM   4341  HB2 ARG   327     -11.358 -16.029  13.753  1.00  0.00      A      
ATOM   4342  HB3 ARG   327      15.709  -5.892  -9.826  1.00  0.00      A      
ATOM   4343  CG  ARG   327      -7.661  -1.751   1.451  1.00 38.72      A      
ATOM   4344  HG2 ARG   327      -4.014  10.890  -8.683  1.00  0.00      A      
ATOM   4345  HG3 ARG   327     -10.057  -7.108   9.273  1.00  0.00      A      
ATOM   4346  CD  ARG   327      10.239   0.290  -2.518  1.00 40.19      A      
ATOM   4347  HD2 ARG   327      -5.380 -13.408   4.659  1.00  0.00      A      
ATOM   4348  HD3 ARG   327       1.892  -1.946 -13.559  1.00  0.00      A      
ATOM   4349  NE  ARG   327      -2.971  -6.479  -4.567  1.00 42.92      A      
ATOM   4350  HE  ARG   327      -8.599 -16.799  -2.279  1.00  0.00      A      
ATOM   4351  CZ  ARG   327      -3.045  -0.231   2.153  1.00 44.34      A      
ATOM   4352  NH1 ARG   327       5.341  -6.604  -4.225  1.00 45.07      A      
ATOM   4353 HH11 ARG   327      12.467 -15.291   3.367  1.00  0.00      A      
ATOM   4354 HH12 ARG   327      -2.250  -8.994 -12.994  1.00  0.00      A      
ATOM   4355  NH2 ARG   327      -2.286  10.747  -2.914  1.00 45.26      A      
ATOM   4356 HH21 ARG   327       6.144  -5.623  -2.717  1.00  0.00      A      
ATOM   4357 HH22 ARG   327     -12.252  -4.003  29.112  1.00  0.00      A      
ATOM   4358  C   ARG   327      -4.481   6.525  12.447  1.00 34.78      A      
ATOM   4359  O   ARG   327      -0.437   1.475  -0.841  1.00 33.93      A      
ATOM   4360  N   PHE   328      -0.313  -5.450   3.298  1.00 34.43      A      
ATOM   4361  H   PHE   328      -8.239  -7.081   6.070  1.00  0.00      A      
ATOM   4362  CA  PHE   328       4.753   5.493   5.935  1.00 34.19      A      
ATOM   4363  HA  PHE   328     -13.491 -35.211   6.066  1.00  0.00      A      
ATOM   4364  CB  PHE   328       0.839  -8.230   4.211  1.00 33.62      A      
ATOM   4365  HB2 PHE   328      -2.527  -5.814  -7.714  1.00  0.00      A      
ATOM   4366  HB3 PHE   328      -4.643  -0.600   6.485  1.00  0.00      A      
ATOM   4367  CG  PHE   328       3.030  -0.569  -3.208  1.00 33.61      A      
ATOM   4368  CD1 PHE   328      -3.025   5.194  -1.389  1.00 33.66      A      
ATOM   4369  HD1 PHE   328       1.109   0.736   0.653  1.00  0.00      A      
ATOM   4370  CE1 PHE   328       0.232  -1.171  -2.340  1.00 33.70      A      
ATOM   4371  HE1 PHE   328      -1.527  -4.953   9.582  1.00  0.00      A      
ATOM   4372  CZ  PHE   328       2.134   1.521  -0.232  1.00 32.78      A      
ATOM   4373  HZ  PHE   328     -10.324  -2.405   0.038  1.00  0.00      A      
ATOM   4374  CE2 PHE   328      -0.896   2.245   0.936  1.00 33.10      A      
ATOM   4375  HE2 PHE   328      -4.380   5.050  -0.400  1.00  0.00      A      
ATOM   4376  CD2 PHE   328      -3.431  -5.303  -1.086  1.00 33.23      A      
ATOM   4377  HD2 PHE   328     -17.663 -37.046  -8.798  1.00  0.00      A      
ATOM   4378  C   PHE   328      -2.365   1.953  -1.997  1.00 34.05      A      
ATOM   4379  O   PHE   328      -7.837   5.148   1.261  1.00 33.89      A      
ATOM   4380  N   MET   329       4.694   3.537  -2.456  1.00 34.27      A      
ATOM   4381  H   MET   329      14.831   7.931 -12.498  1.00  0.00      A      
ATOM   4382  CA  MET   329      -1.292 -10.135  -1.234  1.00 34.78      A      
ATOM   4383  HA  MET   329     -20.238 -14.900   3.449  1.00  0.00      A      
ATOM   4384  CB  MET   329      -3.236  -4.205  -1.027  1.00 35.90      A      
ATOM   4385  HB2 MET   329      15.390 -30.896 -14.701  1.00  0.00      A      
ATOM   4386  HB3 MET   329      11.854  -1.033  -3.400  1.00  0.00      A      
ATOM   4387  CG  MET   329      -1.646  -6.362   0.760  1.00 37.76      A      
ATOM   4388  HG2 MET   329     -21.767 -23.418 -18.477  1.00  0.00      A      
ATOM   4389  HG3 MET   329      -0.349  -7.075  -7.035  1.00  0.00      A      
ATOM   4390  SD  MET   329      -1.970  -1.101   5.079  1.00 39.88      A      
ATOM   4391  CE  MET   329       1.695  -3.925   2.980  1.00 38.55      A      
ATOM   4392  HE1 MET   329     -12.956  -0.034   3.663  1.00  0.00      A      
ATOM   4393  HE2 MET   329      -5.478   8.582   6.984  1.00  0.00      A      
ATOM   4394  HE3 MET   329      -4.334  -1.588  -4.414  1.00  0.00      A      
ATOM   4395  C   MET   329      -1.992  -4.890   4.103  1.00 34.49      A      
ATOM   4396  O   MET   329      -3.893  -5.915   1.206  1.00 34.07      A      
ATOM   4397  N   ASN   330      -0.129  11.044  -3.746  1.00 34.19      A      
ATOM   4398  H   ASN   330      15.065  11.575 -13.495  1.00  0.00      A      
ATOM   4399  CA  ASN   330       4.123   5.232  -7.311  1.00 33.99      A      
ATOM   4400  HA  ASN   330      16.811  -8.505  -2.742  1.00  0.00      A      
ATOM   4401  CB  ASN   330      -6.537   3.150  -2.157  1.00 35.37      A      
ATOM   4402  HB2 ASN   330     -15.304  32.677  -9.700  1.00  0.00      A      
ATOM   4403  HB3 ASN   330      -4.356   2.266   3.167  1.00  0.00      A      
ATOM   4404  CG  ASN   330       0.600 -13.275  -6.838  1.00 36.84      A      
ATOM   4405  OD1 ASN   330      -0.396   6.087   3.183  1.00 38.24      A      
ATOM   4406  ND2 ASN   330       8.528   2.241   3.688  1.00 37.53      A      
ATOM   4407 HD21 ASN   330      21.347  18.658  23.306  1.00  0.00      A      
ATOM   4408 HD22 ASN   330     -31.638   5.139 -30.594  1.00  0.00      A      
ATOM   4409  C   ASN   330       0.371   2.681  -0.108  1.00 33.59      A      
ATOM   4410  O   ASN   330      -2.667  -4.954   2.349  1.00 34.15      A      
ATOM   4411  N   ALA   331       6.830   9.176  -0.681  1.00 32.37      A      
ATOM   4412  H   ALA   331      -3.467   0.465  18.268  1.00  0.00      A      
ATOM   4413  CA  ALA   331      -5.320   1.930   1.739  1.00 31.79      A      
ATOM   4414  HA  ALA   331       1.336  17.896  -3.280  1.00  0.00      A      
ATOM   4415  CB  ALA   331      -0.173  -4.832   1.075  1.00 31.65      A      
ATOM   4416  HB1 ALA   331       3.838  -5.262   1.279  1.00  0.00      A      
ATOM   4417  HB2 ALA   331      13.593  19.771  17.867  1.00  0.00      A      
ATOM   4418  HB3 ALA   331      -1.525  -3.467   0.300  1.00  0.00      A      
ATOM   4419  C   ALA   331      -0.355  -1.804  -3.685  1.00 31.39      A      
ATOM   4420  O   ALA   331      -1.035   2.680  -1.381  1.00 30.24      A      
ATOM   4421  N   LEU   332      -4.367   2.908   4.637  1.00 31.11      A      
ATOM   4422  H   LEU   332       4.949  11.750  -5.938  1.00  0.00      A      
ATOM   4423  CA  LEU   332       1.735   9.456   2.328  1.00 31.36      A      
ATOM   4424  HA  LEU   332       1.404  14.546 -21.594  1.00  0.00      A      
ATOM   4425  CB  LEU   332       0.767  -0.048   2.959  1.00 31.38      A      
ATOM   4426  HB2 LEU   332      -2.034   3.209   7.201  1.00  0.00      A      
ATOM   4427  HB3 LEU   332      -3.155  -4.310  16.876  1.00  0.00      A      
ATOM   4428  CG  LEU   332      10.098  -1.021   8.330  1.00 31.14      A      
ATOM   4429  HG  LEU   332      -8.799  -5.647   1.324  1.00  0.00      A      
ATOM   4430  CD1 LEU   332       6.380   4.701   2.075  1.00 31.55      A      
ATOM   4431 HD11 LEU   332       8.764  -4.246  -6.260  1.00  0.00      A      
ATOM   4432 HD12 LEU   332       4.616 -10.115  -2.946  1.00  0.00      A      
ATOM   4433 HD13 LEU   332      -4.749  10.333   0.168  1.00  0.00      A      
ATOM   4434  CD2 LEU   332       3.155   1.153  -0.321  1.00 30.99      A      
ATOM   4435 HD21 LEU   332      -4.226  -2.839  -1.688  1.00  0.00      A      
ATOM   4436 HD22 LEU   332      -2.839   4.497   1.872  1.00  0.00      A      
ATOM   4437 HD23 LEU   332     -10.495   5.665   8.466  1.00  0.00      A      
ATOM   4438  C   LEU   332      -3.793  -8.618  -6.016  1.00 31.44      A      
ATOM   4439  O   LEU   332       7.811   4.052 -11.145  1.00 31.49      A      
ATOM   4440  N   GLN   333      -5.221   4.885  -1.407  1.00 31.48      A      
ATOM   4441  H   GLN   333      -2.067  25.493  -4.638  1.00  0.00      A      
ATOM   4442  CA  GLN   333      -1.108  -4.244   7.139  1.00 32.13      A      
ATOM   4443  HA  GLN   333       8.276 -17.055 -20.597  1.00  0.00      A      
ATOM   4444  CB  GLN   333       4.323   1.240  -4.994  1.00 33.88      A      
ATOM   4445  HB2 GLN   333     -21.515  20.568 -14.765  1.00  0.00      A      
ATOM   4446  HB3 GLN   333      12.336  10.917 -13.643  1.00  0.00      A      
ATOM   4447  CG  GLN   333      -1.263   1.346   2.510  1.00 37.17      A      
ATOM   4448  HG2 GLN   333      -1.949 -11.680  10.806  1.00  0.00      A      
ATOM   4449  HG3 GLN   333     -16.288  20.379 -11.564  1.00  0.00      A      
ATOM   4450  CD  GLN   333      -5.351  -7.186   3.917  1.00 39.13      A      
ATOM   4451  OE1 GLN   333      -0.484  -0.727  -0.349  1.00 41.01      A      
ATOM   4452  NE2 GLN   333       0.589   0.760   2.760  1.00 41.08      A      
ATOM   4453 HE21 GLN   333      -7.778 -28.434  -4.559  1.00  0.00      A      
ATOM   4454 HE22 GLN   333       3.160  -7.305  11.501  1.00  0.00      A      
ATOM   4455  C   GLN   333      -5.652   2.976  -6.787  1.00 31.46      A      
ATOM   4456  O   GLN   333      -0.942   4.868  -0.266  1.00 31.33      A      
ATOM   4457  N   LEU   334      11.684  -0.383   2.911  1.00 29.92      A      
ATOM   4458  H   LEU   334       6.103  -2.668  26.245  1.00  0.00      A      
ATOM   4459  CA  LEU   334       5.459   2.783   2.811  1.00 28.57      A      
ATOM   4460  HA  LEU   334      25.140 -11.128  11.066  1.00  0.00      A      
ATOM   4461  CB  LEU   334       0.591   3.343  -9.134  1.00 27.26      A      
ATOM   4462  HB2 LEU   334      15.162 -14.846 -35.600  1.00  0.00      A      
ATOM   4463  HB3 LEU   334      -2.996  19.497 -27.821  1.00  0.00      A      
ATOM   4464  CG  LEU   334       5.740  -3.775  -1.014  1.00 26.69      A      
ATOM   4465  HG  LEU   334      -9.925 -17.922  -2.015  1.00  0.00      A      
ATOM   4466  CD1 LEU   334      -2.646  -6.252   4.074  1.00 26.43      A      
ATOM   4467 HD11 LEU   334     -34.056 -16.705   3.546  1.00  0.00      A      
ATOM   4468 HD12 LEU   334     -25.091  15.023 -29.386  1.00  0.00      A      
ATOM   4469 HD13 LEU   334       3.182  -3.534 -19.793  1.00  0.00      A      
ATOM   4470  CD2 LEU   334      -3.983   1.416  -8.965  1.00 25.26      A      
ATOM   4471 HD21 LEU   334       6.989   5.115  -3.711  1.00  0.00      A      
ATOM   4472 HD22 LEU   334     -19.091   1.728  -5.794  1.00  0.00      A      
ATOM   4473 HD23 LEU   334      -6.073   1.724 -21.374  1.00  0.00      A      
ATOM   4474  C   LEU   334       0.060  -4.269   9.025  1.00 28.64      A      
ATOM   4475  O   LEU   334      -1.281  -0.689   4.283  1.00 28.65      A      
ATOM   4476  N   PHE   335       5.073   0.036  -0.115  1.00 28.28      A      
ATOM   4477  H   PHE   335      -8.309  15.218  -8.488  1.00  0.00      A      
ATOM   4478  CA  PHE   335       7.125  -2.043   4.647  1.00 28.63      A      
ATOM   4479  HA  PHE   335       1.639   7.773  10.621  1.00  0.00      A      
ATOM   4480  CB  PHE   335       5.710  -9.643  -5.172  1.00 28.55      A      
ATOM   4481  HB2 PHE   335       6.240 -12.428  12.396  1.00  0.00      A      
ATOM   4482  HB3 PHE   335      10.684  -6.609  -0.759  1.00  0.00      A      
ATOM   4483  CG  PHE   335       2.652  -2.079   2.058  1.00 28.25      A      
ATOM   4484  CD1 PHE   335      -4.054  -3.740  -3.530  1.00 27.97      A      
ATOM   4485  HD1 PHE   335       6.017  27.148  -0.004  1.00  0.00      A      
ATOM   4486  CE1 PHE   335       8.298  -1.959   5.081  1.00 28.47      A      
ATOM   4487  HE1 PHE   335       6.389  -5.510  -2.067  1.00  0.00      A      
ATOM   4488  CZ  PHE   335      13.954   1.296   0.807  1.00 28.71      A      
ATOM   4489  HZ  PHE   335      18.929  13.581 -10.671  1.00  0.00      A      
ATOM   4490  CE2 PHE   335      -3.513  -3.579   5.960  1.00 28.32      A      
ATOM   4491  HE2 PHE   335      -8.473   7.295   0.985  1.00  0.00      A      
ATOM   4492  CD2 PHE   335       2.377   1.977  -6.173  1.00 28.54      A      
ATOM   4493  HD2 PHE   335       3.003  11.321 -11.739  1.00  0.00      A      
ATOM   4494  C   PHE   335       4.483  -8.010   2.175  1.00 29.13      A      
ATOM   4495  O   PHE   335       3.632  -8.315  -2.473  1.00 29.49      A      
ATOM   4496  N   SER   336      -6.264   0.307   1.242  1.00 29.43      A      
ATOM   4497  H   SER   336     -23.213 -15.002  -0.865  1.00  0.00      A      
ATOM   4498  CA  SER   336       5.008  -6.145   4.776  1.00 29.60      A      
ATOM   4499  HA  SER   336      13.656 -14.436   5.593  1.00  0.00      A      
ATOM   4500  CB  SER   336       2.260   0.931   1.960  1.00 30.29      A      
ATOM   4501  HB2 SER   336      10.516  19.633 -11.186  1.00  0.00      A      
ATOM   4502  HB3 SER   336      -6.523   2.535   1.772  1.00  0.00      A      
ATOM   4503  OG  SER   336       4.649  -1.114  -0.355  1.00 33.07      A      
ATOM   4504  HG  SER   336      13.803   9.856  -5.128  1.00  0.00      A      
ATOM   4505  C   SER   336       0.515  -1.851  -0.948  1.00 29.23      A      
ATOM   4506  O   SER   336      -0.874  -4.965   0.828  1.00 29.06      A      
ATOM   4507  N   ARG   337      -6.369  -2.041  -0.583  1.00 28.92      A      
ATOM   4508  H   ARG   337      -6.320   3.187  -2.964  1.00  0.00      A      
ATOM   4509  CA  ARG   337      -3.746  -4.790  -1.091  1.00 29.38      A      
ATOM   4510  HA  ARG   337       5.809 -13.415  -5.423  1.00  0.00      A      
ATOM   4511  CB  ARG   337       1.588 -12.825  -1.849  1.00 29.80      A      
ATOM   4512  HB2 ARG   337       8.710  -6.197 -21.762  1.00  0.00      A      
ATOM   4513  HB3 ARG   337       3.899 -31.979  18.343  1.00  0.00      A      
ATOM   4514  CG  ARG   337       0.462  -0.041  -6.170  1.00 31.09      A      
ATOM   4515  HG2 ARG   337       1.277   2.830  13.091  1.00  0.00      A      
ATOM   4516  HG3 ARG   337      -8.764  -4.529  10.239  1.00  0.00      A      
ATOM   4517  CD  ARG   337      -0.943   2.124   0.000  1.00 32.40      A      
ATOM   4518  HD2 ARG   337     -11.251  14.845   1.266  1.00  0.00      A      
ATOM   4519  HD3 ARG   337       4.132  12.749   5.860  1.00  0.00      A      
ATOM   4520  NE  ARG   337       5.865  -0.283  -0.418  1.00 32.85      A      
ATOM   4521  HE  ARG   337      20.170  -8.237 -27.761  1.00  0.00      A      
ATOM   4522  CZ  ARG   337      -3.307  -6.238   2.355  1.00 33.04      A      
ATOM   4523  NH1 ARG   337       3.971   3.923   5.917  1.00 33.59      A      
ATOM   4524 HH11 ARG   337      -2.526   8.507  20.276  1.00  0.00      A      
ATOM   4525 HH12 ARG   337      -5.519  -4.939  -6.409  1.00  0.00      A      
ATOM   4526  NH2 ARG   337      -1.560  -0.042  -1.033  1.00 32.69      A      
ATOM   4527 HH21 ARG   337       8.086 -21.590  34.015  1.00  0.00      A      
ATOM   4528 HH22 ARG   337      -8.724   1.933 -18.717  1.00  0.00      A      
ATOM   4529  C   ARG   337     -12.851   3.958  -3.793  1.00 29.12      A      
ATOM   4530  O   ARG   337       6.717   3.729   4.024  1.00 28.29      A      
ATOM   4531  N   ALA   338       0.078  -0.746  -8.437  1.00 29.77      A      
ATOM   4532  H   ALA   338      22.920 -40.051  -8.526  1.00  0.00      A      
ATOM   4533  CA  ALA   338      -1.514  -0.461  -0.358  1.00 30.98      A      
ATOM   4534  HA  ALA   338      -6.505 -27.109  -5.245  1.00  0.00      A      
ATOM   4535  CB  ALA   338       9.578  -1.928   1.872  1.00 30.65      A      
ATOM   4536  HB1 ALA   338     -27.686   3.008  10.333  1.00  0.00      A      
ATOM   4537  HB2 ALA   338     -13.015  26.413  -8.067  1.00  0.00      A      
ATOM   4538  HB3 ALA   338      -0.339 -37.399  -6.707  1.00  0.00      A      
ATOM   4539  C   ALA   338       3.547  -6.618  -0.109  1.00 31.67      A      
ATOM   4540  O   ALA   338      -6.142  -0.339   1.345  1.00 31.88      A      
ATOM   4541  N   VAL   339       2.240  -1.914   1.855  1.00 32.38      A      
ATOM   4542  H   VAL   339       5.152  10.332  -4.984  1.00  0.00      A      
ATOM   4543  CA  VAL   339      -3.459   8.185  -4.071  1.00 34.35      A      
ATOM   4544  HA  VAL   339      19.246 -12.415   3.753  1.00  0.00      A      
ATOM   4545  CB  VAL   339       4.325   7.651  -7.430  1.00 34.46      A      
ATOM   4546  HB  VAL   339     -17.496   2.961   2.137  1.00  0.00      A      
ATOM   4547  CG1 VAL   339      -0.076  -1.391   2.773  1.00 35.81      A      
ATOM   4548 HG11 VAL   339      25.778 -17.573   5.253  1.00  0.00      A      
ATOM   4549 HG12 VAL   339       7.608 -11.036   5.953  1.00  0.00      A      
ATOM   4550 HG13 VAL   339       3.540  11.305  -3.566  1.00  0.00      A      
ATOM   4551  CG2 VAL   339      -0.976  -2.135  -0.089  1.00 36.37      A      
ATOM   4552 HG21 VAL   339      10.317   8.003  20.491  1.00  0.00      A      
ATOM   4553 HG22 VAL   339     -14.831  23.720  20.276  1.00  0.00      A      
ATOM   4554 HG23 VAL   339      13.670   4.897  -7.686  1.00  0.00      A      
ATOM   4555  C   VAL   339       7.265  -4.012  -7.534  1.00 34.62      A      
ATOM   4556  O   VAL   339      -6.903   4.736   2.381  1.00 36.26      A      
ATOM   4557  N   SER   340       4.281   7.844   1.695  1.00 33.87      A      
ATOM   4558  H   SER   340       2.160  -0.787   6.074  1.00  0.00      A      
ATOM   4559  CA  SER   340       5.202  -2.474  -2.959  1.00 33.21      A      
ATOM   4560  HA  SER   340       3.732  -2.154  -5.023  1.00  0.00      A      
ATOM   4561  CB  SER   340      -4.832  -3.153   3.870  1.00 32.79      A      
ATOM   4562  HB2 SER   340      -6.301  10.068  37.380  1.00  0.00      A      
ATOM   4563  HB3 SER   340      -2.027  -0.360   5.531  1.00  0.00      A      
ATOM   4564  OG  SER   340       6.442  -3.664  -4.672  1.00 34.33      A      
ATOM   4565  HG  SER   340      16.678   0.740 -20.874  1.00  0.00      A      
ATOM   4566  C   SER   340      -1.939   5.086  -7.847  1.00 32.31      A      
ATOM   4567  O   SER   340      -0.960   9.095   0.247  1.00 32.12      A      
ATOM   4568  N   LEU   341       1.500   1.957   5.320  1.00 31.54      A      
ATOM   4569  H   LEU   341     -11.845  16.006  -2.639  1.00  0.00      A      
ATOM   4570  CA  LEU   341       7.641  -1.140  -2.068  1.00 31.47      A      
ATOM   4571  HA  LEU   341      16.189  10.727  11.137  1.00  0.00      A      
ATOM   4572  CB  LEU   341      -5.118  -9.250   0.865  1.00 32.25      A      
ATOM   4573  HB2 LEU   341      -1.598 -22.880  26.629  1.00  0.00      A      
ATOM   4574  HB3 LEU   341      -5.856   4.137  23.773  1.00  0.00      A      
ATOM   4575  CG  LEU   341      -6.588   5.549   4.546  1.00 33.20      A      
ATOM   4576  HG  LEU   341     -18.865 -12.469 -31.210  1.00  0.00      A      
ATOM   4577  CD1 LEU   341      -9.889   0.070  -2.706  1.00 34.69      A      
ATOM   4578 HD11 LEU   341       3.098   6.591   3.012  1.00  0.00      A      
ATOM   4579 HD12 LEU   341     -26.613  18.926  -9.413  1.00  0.00      A      
ATOM   4580 HD13 LEU   341     -13.816  -2.349  -3.966  1.00  0.00      A      
ATOM   4581  CD2 LEU   341      -6.175  -1.301  -0.765  1.00 34.02      A      
ATOM   4582 HD21 LEU   341      -5.229 -10.930 -18.284  1.00  0.00      A      
ATOM   4583 HD22 LEU   341      -3.523   0.118  -3.093  1.00  0.00      A      
ATOM   4584 HD23 LEU   341       5.772 -19.718  13.017  1.00  0.00      A      
ATOM   4585  C   LEU   341       4.566   1.514   6.052  1.00 31.21      A      
ATOM   4586  O   LEU   341      -6.336   4.046   3.481  1.00 31.08      A      
ATOM   4587  N   GLY   342       0.542   0.674   6.992  1.00 30.92      A      
ATOM   4588  H   GLY   342       5.840 -19.582  -8.434  1.00  0.00      A      
ATOM   4589  CA  GLY   342      -5.794  -4.328   4.009  1.00 30.73      A      
ATOM   4590  HA2 GLY   342       3.850  -9.137   9.445  1.00  0.00      A      
ATOM   4591  HA3 GLY   342      -5.924  -3.310  -3.101  1.00  0.00      A      
ATOM   4592  C   GLY   342      -2.501   8.030  -2.604  1.00 30.87      A      
ATOM   4593  O   GLY   342      -1.881   4.970   0.206  1.00 31.09      A      
ATOM   4594  N   ASP   343      -0.006  -3.013   4.664  1.00 30.62      A      
ATOM   4595  H   ASP   343     -23.882  -7.904 -13.700  1.00  0.00      A      
ATOM   4596  CA  ASP   343       0.172  -1.011  -3.383  1.00 30.68      A      
ATOM   4597  HA  ASP   343      12.534 -11.315   3.625  1.00  0.00      A      
ATOM   4598  CB  ASP   343       0.766   3.897  -2.269  1.00 33.51      A      
ATOM   4599  HB2 ASP   343      10.405   6.574  -3.934  1.00  0.00      A      
ATOM   4600  HB3 ASP   343     -12.019  14.385  -5.534  1.00  0.00      A      
ATOM   4601  CG  ASP   343      -2.620   0.441  -3.245  1.00 36.34      A      
ATOM   4602  OD1 ASP   343      -1.660  -1.328   1.365  1.00 37.99      A      
ATOM   4603  OD2 ASP   343      -8.066   0.185  -7.096  1.00 38.19      A      
ATOM   4604  C   ASP   343      -1.971   4.519  10.123  1.00 30.13      A      
ATOM   4605  O   ASP   343       3.617  -1.635  -2.469  1.00 29.53      A      
ATOM   4606  N   ALA   344      -1.439  -1.266   4.205  1.00 28.93      A      
ATOM   4607  H   ALA   344       7.421 -18.502 -15.100  1.00  0.00      A      
ATOM   4608  CA  ALA   344       3.215  -1.200   1.956  1.00 28.22      A      
ATOM   4609  HA  ALA   344      -2.614  -9.185   7.522  1.00  0.00      A      
ATOM   4610  CB  ALA   344       6.889   0.984  -2.086  1.00 28.57      A      
ATOM   4611  HB1 ALA   344      28.109  25.133  24.753  1.00  0.00      A      
ATOM   4612  HB2 ALA   344       2.565 -35.205   7.572  1.00  0.00      A      
ATOM   4613  HB3 ALA   344      -0.765  -3.083  -5.573  1.00  0.00      A      
ATOM   4614  C   ALA   344       9.183  -0.386   8.865  1.00 27.91      A      
ATOM   4615  O   ALA   344       4.573   0.650  -5.998  1.00 27.98      A      
ATOM   4616  N   GLU   345      -6.060   4.370   5.015  1.00 27.19      A      
ATOM   4617  H   GLU   345      -0.753   9.533  21.839  1.00  0.00      A      
ATOM   4618  CA  GLU   345       6.240   5.836  -4.735  1.00 27.37      A      
ATOM   4619  HA  GLU   345      -3.875 -25.119 -23.532  1.00  0.00      A      
ATOM   4620  CB  GLU   345      -7.731   1.167  -7.968  1.00 28.31      A      
ATOM   4621  HB2 GLU   345      -9.500   6.304 -28.276  1.00  0.00      A      
ATOM   4622  HB3 GLU   345     -42.160   6.637 -20.742  1.00  0.00      A      
ATOM   4623  CG  GLU   345       1.109   0.567   5.626  1.00 31.37      A      
ATOM   4624  HG2 GLU   345     -15.955   2.172  12.117  1.00  0.00      A      
ATOM   4625  HG3 GLU   345     -30.856 -27.581   6.786  1.00  0.00      A      
ATOM   4626  CD  GLU   345      -5.032  -0.351   1.174  1.00 32.78      A      
ATOM   4627  OE1 GLU   345      -0.217   2.856  -1.277  1.00 34.28      A      
ATOM   4628  OE2 GLU   345       6.604  -3.071  -3.960  1.00 34.10      A      
ATOM   4629  C   GLU   345      -3.708  -1.540  -3.529  1.00 27.01      A      
ATOM   4630  O   GLU   345      -4.918  -3.802   4.853  1.00 26.07      A      
ATOM   4631  N   SER   346       0.342  -2.865  -0.508  1.00 26.03      A      
ATOM   4632  H   SER   346     -13.190  -5.570 -12.816  1.00  0.00      A      
ATOM   4633  CA  SER   346       5.795  -3.107   0.463  1.00 25.92      A      
ATOM   4634  HA  SER   346       0.060 -32.509   7.384  1.00  0.00      A      
ATOM   4635  CB  SER   346       0.737   1.366  -3.298  1.00 25.47      A      
ATOM   4636  HB2 SER   346     -21.752   3.936  20.844  1.00  0.00      A      
ATOM   4637  HB3 SER   346      -0.510  -9.735   1.363  1.00  0.00      A      
ATOM   4638  OG  SER   346       2.194   4.782  -1.549  1.00 25.71      A      
ATOM   4639  HG  SER   346     -15.120   7.148  -1.471  1.00  0.00      A      
ATOM   4640  C   SER   346       5.018  -1.951  -4.012  1.00 26.46      A      
ATOM   4641  O   SER   346      -1.111  -7.321   2.937  1.00 25.97      A      
ATOM   4642  N   LEU   347       5.101  -5.063   2.197  1.00 26.34      A      
ATOM   4643  H   LEU   347      -0.606  10.468  -1.264  1.00  0.00      A      
ATOM   4644  CA  LEU   347       1.725  -7.619   1.897  1.00 27.42      A      
ATOM   4645  HA  LEU   347       3.813  12.718  -3.363  1.00  0.00      A      
ATOM   4646  CB  LEU   347      -1.278   1.428  -1.369  1.00 27.16      A      
ATOM   4647  HB2 LEU   347       5.782  -3.528 -14.316  1.00  0.00      A      
ATOM   4648  HB3 LEU   347      32.606 -28.904  18.475  1.00  0.00      A      
ATOM   4649  CG  LEU   347      -2.611  -4.264   3.494  1.00 27.86      A      
ATOM   4650  HG  LEU   347       3.532  -8.497  -7.217  1.00  0.00      A      
ATOM   4651  CD1 LEU   347      -0.380  -0.919  -1.290  1.00 27.73      A      
ATOM   4652 HD11 LEU   347      -8.252   0.706  10.182  1.00  0.00      A      
ATOM   4653 HD12 LEU   347      13.780  12.684  -9.459  1.00  0.00      A      
ATOM   4654 HD13 LEU   347     -10.761   2.102   7.768  1.00  0.00      A      
ATOM   4655  CD2 LEU   347      11.576  -2.269   5.276  1.00 27.42      A      
ATOM   4656 HD21 LEU   347       8.270 -18.556  -0.761  1.00  0.00      A      
ATOM   4657 HD22 LEU   347     -17.890 -40.831  15.670  1.00  0.00      A      
ATOM   4658 HD23 LEU   347       1.763  -0.480   3.066  1.00  0.00      A      
ATOM   4659  C   LEU   347       4.520  -0.834  -3.703  1.00 28.15      A      
ATOM   4660  O   LEU   347       1.916   3.113   1.449  1.00 27.99      A      
ATOM   4661  N   ALA   348       1.953   5.212   2.935  1.00 29.38      A      
ATOM   4662  H   ALA   348     -14.349  -3.413  12.355  1.00  0.00      A      
ATOM   4663  CA  ALA   348       0.296   2.612   3.972  1.00 31.41      A      
ATOM   4664  HA  ALA   348       0.498 -27.019  14.190  1.00  0.00      A      
ATOM   4665  CB  ALA   348       7.032   1.530   0.838  1.00 30.57      A      
ATOM   4666  HB1 ALA   348      -0.588  -7.790  16.501  1.00  0.00      A      
ATOM   4667  HB2 ALA   348      -0.732   0.497 -31.787  1.00  0.00      A      
ATOM   4668  HB3 ALA   348       5.363  30.367  -5.978  1.00  0.00      A      
ATOM   4669  C   ALA   348      -0.831   1.288   6.329  1.00 33.08      A      
ATOM   4670  O   ALA   348      -9.557   4.461  -4.861  1.00 32.81      A      
ATOM   4671  N   GLN   349      -1.465   4.629  -4.893  1.00 35.50      A      
ATOM   4672  H   GLN   349      -7.093   0.507   6.945  1.00  0.00      A      
ATOM   4673  CA  GLN   349      -4.885   3.744   1.594  1.00 38.25      A      
ATOM   4674  HA  GLN   349      -8.944  27.160  -2.483  1.00  0.00      A      
ATOM   4675  CB  GLN   349       3.696   7.655  -5.755  1.00 39.12      A      
ATOM   4676  HB2 GLN   349      19.385   8.992   0.475  1.00  0.00      A      
ATOM   4677  HB3 GLN   349       6.260   3.641 -15.180  1.00  0.00      A      
ATOM   4678  CG  GLN   349       2.039   2.197   9.805  1.00 40.87      A      
ATOM   4679  HG2 GLN   349       3.132  -1.367   3.355  1.00  0.00      A      
ATOM   4680  HG3 GLN   349      -4.337   9.554  14.580  1.00  0.00      A      
ATOM   4681  CD  GLN   349      -2.292  -8.386   2.408  1.00 42.09      A      
ATOM   4682  OE1 GLN   349      -3.949   5.050  -5.643  1.00 42.50      A      
ATOM   4683  NE2 GLN   349      -0.877  -1.534   0.565  1.00 42.78      A      
ATOM   4684 HE21 GLN   349      12.830  13.526   8.664  1.00  0.00      A      
ATOM   4685 HE22 GLN   349       4.164   1.105   3.264  1.00  0.00      A      
ATOM   4686  C   GLN   349       1.712   5.524  -2.095  1.00 39.84      A      
ATOM   4687  O   GLN   349      -3.650  -4.654  -3.021  1.00 39.17      A      
ATOM   4688  N   HIP   350       3.411   7.431  -5.884  1.00 42.12      A      
ATOM   4689  H   HIP   350     -10.492  12.579  11.159  1.00  0.00      A      
ATOM   4690  CA  HIP   350       4.072   3.750   1.388  1.00 44.38      A      
ATOM   4691  HA  HIP   350       3.220 -23.043  18.171  1.00  0.00      A      
ATOM   4692  CB  HIP   350       0.457   6.756  -1.489  1.00 44.79      A      
ATOM   4693  HB2 HIP   350      -2.577  12.545  -0.009  1.00  0.00      A      
ATOM   4694  HB3 HIP   350       4.251  -6.121  12.606  1.00  0.00      A      
ATOM   4695  CG  HIP   350       2.053  -5.645  -1.955  1.00 45.77      A      
ATOM   4696  ND1 HIP   350       3.557  -4.218  -4.831  1.00 45.91      A      
ATOM   4697  HD1 HIP   350      -7.325  -4.834  15.594  1.00  0.00      A      
ATOM   4698  CE1 HIP   350      -3.371   6.664   2.307  1.00 46.12      A      
ATOM   4699  HE1 HIP   350      -0.892   6.055  -2.237  1.00  0.00      A      
ATOM   4700  NE2 HIP   350       2.056   7.130   5.343  1.00 46.05      A      
ATOM   4701  HE2 HIP   350       3.681   6.060   0.304  1.00  0.00      A      
ATOM   4702  CD2 HIP   350      -6.144   1.354   3.257  1.00 45.88      A      
ATOM   4703  HD2 HIP   350     -15.979 -29.781  10.109  1.00  0.00      A      
ATOM   4704  C   HIP   350       0.542   0.754   4.299  1.00 45.70      A      
ATOM   4705  O   HIP   350       6.297  -4.149  -0.550  1.00 45.54      A      
ATOM   4706  N   PRO   351      -4.062  -4.112   1.133  1.00 47.22      A      
ATOM   4707  CD  PRO   351       0.768  -3.603   3.159  1.00 47.48      A      
ATOM   4708  HD2 PRO   351      11.456 -27.531 -26.855  1.00  0.00      A      
ATOM   4709  HD3 PRO   351      -1.033  -3.012  -5.881  1.00  0.00      A      
ATOM   4710  CG  PRO   351      -1.609  -7.783  -3.020  1.00 47.96      A      
ATOM   4711  HG2 PRO   351      -9.792  12.106 -15.539  1.00  0.00      A      
ATOM   4712  HG3 PRO   351     -35.547   5.421   5.941  1.00  0.00      A      
ATOM   4713  CB  PRO   351       5.088 -11.244  -0.570  1.00 48.17      A      
ATOM   4714  HB2 PRO   351       4.608 -16.160  23.206  1.00  0.00      A      
ATOM   4715  HB3 PRO   351       3.961  -4.777   3.360  1.00  0.00      A      
ATOM   4716  CA  PRO   351      -4.500   2.686   2.744  1.00 48.46      A      
ATOM   4717  HA  PRO   351      13.535 -12.079  -5.323  1.00  0.00      A      
ATOM   4718  C   PRO   351       5.446  -2.099  -4.002  1.00 49.79      A      
ATOM   4719  O   PRO   351       5.514   3.998  -4.591  1.00 50.01      A      
ATOM   4720  N   ALA   352      -1.392  -2.347  -1.789  1.00 51.04      A      
ATOM   4721  H   ALA   352      -2.983  20.043  16.772  1.00  0.00      A      
ATOM   4722  CA  ALA   352       2.217  -1.244   3.552  1.00 52.67      A      
ATOM   4723  HA  ALA   352       9.615 -13.432  21.108  1.00  0.00      A      
ATOM   4724  CB  ALA   352      -7.277  -5.176   0.724  1.00 52.26      A      
ATOM   4725  HB1 ALA   352       3.700   0.305 -17.009  1.00  0.00      A      
ATOM   4726  HB2 ALA   352       5.314 -11.383   6.115  1.00  0.00      A      
ATOM   4727  HB3 ALA   352     -14.056  -5.220  10.110  1.00  0.00      A      
ATOM   4728  C   ALA   352      -2.088   2.850   1.684  1.00 53.77      A      
ATOM   4729  O   ALA   352       2.992   0.511   2.856  1.00 53.82      A      
ATOM   4730  N   SER   353      -4.238  -0.934  -3.340  1.00 54.84      A      
ATOM   4731  H   SER   353      -3.119   2.631   0.598  1.00  0.00      A      
ATOM   4732  CA  SER   353      -6.769  -3.049   2.226  1.00 56.09      A      
ATOM   4733  HA  SER   353      -3.905   2.849  -0.462  1.00  0.00      A      
ATOM   4734  CB  SER   353      -4.482   1.789   1.605  1.00 56.18      A      
ATOM   4735  HB2 SER   353      -0.480  -0.822  -5.481  1.00  0.00      A      
ATOM   4736  HB3 SER   353     -17.134  34.702  11.940  1.00  0.00      A      
ATOM   4737  OG  SER   353      -1.644  -5.729  -2.158  1.00 56.47      A      
ATOM   4738  HG  SER   353       9.759 -18.265  -1.586  1.00  0.00      A      
ATOM   4739  C   SER   353      -0.900  -2.322  -2.958  1.00 57.13      A      
ATOM   4740  O   SER   353       4.799  -2.018  -8.753  1.00 57.05      A      
ATOM   4741  N   MET   354       2.111   5.645  -0.174  1.00 58.48      A      
ATOM   4742  H   MET   354       5.976 -13.931  20.062  1.00  0.00      A      
ATOM   4743  CA  MET   354      -0.638   1.150  -0.558  1.00 60.01      A      
ATOM   4744  HA  MET   354      11.434 -22.022  -3.565  1.00  0.00      A      
ATOM   4745  CB  MET   354       0.497   1.717  -7.999  1.00 59.74      A      
ATOM   4746  HB2 MET   354       2.971  -0.711 -10.338  1.00  0.00      A      
ATOM   4747  HB3 MET   354       7.025  13.469 -23.225  1.00  0.00      A      
ATOM   4748  CG  MET   354       1.392   4.482   3.353  1.00 59.58      A      
ATOM   4749  HG2 MET   354      -4.907   4.986   1.194  1.00  0.00      A      
ATOM   4750  HG3 MET   354       2.515  18.971  -3.429  1.00  0.00      A      
ATOM   4751  SD  MET   354       2.100   0.023   3.536  1.00 59.34      A      
ATOM   4752  CE  MET   354       0.157  -0.447   8.907  1.00 59.21      A      
ATOM   4753  HE1 MET   354      -2.838  -5.313  18.216  1.00  0.00      A      
ATOM   4754  HE2 MET   354      -1.539   4.526  11.216  1.00  0.00      A      
ATOM   4755  HE3 MET   354      14.309  -0.735  11.955  1.00  0.00      A      
ATOM   4756  C   MET   354       3.528   7.695  -0.639  1.00 61.20      A      
ATOM   4757  O   MET   354     -12.722   6.882  -3.823  1.00 61.28      A      
ATOM   4758  N   THR   355       0.149  -4.371  -1.041  1.00 62.67      A      
ATOM   4759  H   THR   355      -7.017  -2.622  -6.510  1.00  0.00      A      
ATOM   4760  CA  THR   355      -1.018   2.640  -5.570  1.00 64.40      A      
ATOM   4761  HA  THR   355       4.738  -6.693 -21.677  1.00  0.00      A      
ATOM   4762  CB  THR   355       7.175   0.840  -4.082  1.00 64.15      A      
ATOM   4763  HB  THR   355       3.399   2.798   4.991  1.00  0.00      A      
ATOM   4764  CG2 THR   355       0.916  -4.467   9.903  1.00 64.11      A      
ATOM   4765 HG21 THR   355       7.492 -16.426  10.676  1.00  0.00      A      
ATOM   4766 HG22 THR   355      16.790  -2.962  22.142  1.00  0.00      A      
ATOM   4767 HG23 THR   355       2.039  -3.859  17.111  1.00  0.00      A      
ATOM   4768  OG1 THR   355       0.532   2.724   2.417  1.00 64.13      A      
ATOM   4769  HG1 THR   355      -3.663   4.314  11.530  1.00  0.00      A      
ATOM   4770  C   THR   355       4.846   1.259  -8.608  1.00 65.81      A      
ATOM   4771  O   THR   355      -4.025  -0.585  -6.834  1.00 65.82      A      
ATOM   4772  N   HID   356      -3.395   2.070   3.327  1.00 67.64      A      
ATOM   4773  H   HID   356      -9.747  -2.746  -7.167  1.00  0.00      A      
ATOM   4774  CA  HID   356       8.011   2.306  -5.066  1.00 69.64      A      
ATOM   4775  HA  HID   356       9.687 -27.085  -7.938  1.00  0.00      A      
ATOM   4776  CB  HID   356      -0.009  -7.996  -2.988  1.00 69.87      A      
ATOM   4777  HB2 HID   356      -9.938  -8.951 -14.802  1.00  0.00      A      
ATOM   4778  HB3 HID   356      -9.139  -3.510 -12.776  1.00  0.00      A      
ATOM   4779  CG  HID   356      -2.909   7.408   8.624  1.00 70.36      A      
ATOM   4780  ND1 HID   356      -0.350 -11.441  -0.771  1.00 70.60      A      
ATOM   4781  HD1 HID   356      -5.798 -11.370 -27.142  1.00  0.00      A      
ATOM   4782  CE1 HID   356       1.655   3.698  -5.596  1.00 70.62      A      
ATOM   4783  HE1 HID   356      30.337  -1.398   0.156  1.00  0.00      A      
ATOM   4784  NE2 HID   356      -4.641   2.170  -7.520  1.00 70.60      A      
ATOM   4785  CD2 HID   356      -0.157   3.245   1.636  1.00 70.62      A      
ATOM   4786  HD2 HID   356       2.268  21.146  12.373  1.00  0.00      A      
ATOM   4787  C   HID   356      -3.710   8.462   4.327  1.00 70.95      A      
ATOM   4788  O   HID   356      -7.036  -2.239   7.814  1.00 71.05      A      
ATOM   4789  N   SER   357       2.463  -1.555  -0.460  1.00 72.59      A      
ATOM   4790  H   SER   357     -18.397   1.593 -12.299  1.00  0.00      A      
ATOM   4791  CA  SER   357       4.942   5.935   1.884  1.00 74.23      A      
ATOM   4792  HA  SER   357      15.323  -3.512  19.546  1.00  0.00      A      
ATOM   4793  CB  SER   357      -1.324  -4.913   2.053  1.00 74.05      A      
ATOM   4794  HB2 SER   357       5.730  -0.944  25.581  1.00  0.00      A      
ATOM   4795  HB3 SER   357      -5.306  -7.387 -12.177  1.00  0.00      A      
ATOM   4796  OG  SER   357       2.309  -4.316   5.417  1.00 74.39      A      
ATOM   4797  HG  SER   357     -20.488  15.598  10.686  1.00  0.00      A      
ATOM   4798  C   SER   357       7.549   4.128  -4.846  1.00 75.41      A      
ATOM   4799  O   SER   357      -3.611   3.945  -3.948  1.00 75.55      A      
ATOM   4800  N   SER   358       1.052   1.143   3.025  1.00 76.83      A      
ATOM   4801  H   SER   358      39.990  -7.668   2.447  1.00  0.00      A      
ATOM   4802  CA  SER   358       2.046   4.407   6.208  1.00 78.30      A      
ATOM   4803  HA  SER   358      -7.293 -31.213   8.618  1.00  0.00      A      
ATOM   4804  CB  SER   358       1.587  -2.902   3.122  1.00 78.15      A      
ATOM   4805  HB2 SER   358       9.355  -8.913  26.586  1.00  0.00      A      
ATOM   4806  HB3 SER   358      21.982  14.297 -12.808  1.00  0.00      A      
ATOM   4807  OG  SER   358       2.553  -3.585   0.707  1.00 78.44      A      
ATOM   4808  HG  SER   358      13.428   5.698   2.626  1.00  0.00      A      
ATOM   4809  C   SER   358      -4.462   5.599  -2.268  1.00 79.40      A      
ATOM   4810  O   SER   358      -5.278   5.498   4.276  1.00 79.50      A      
ATOM   4811  N   TYR   359      -2.426   0.120  -6.446  1.00 80.73      A      
ATOM   4812  H   TYR   359       6.845  21.322  22.680  1.00  0.00      A      
ATOM   4813  CA  TYR   359      -1.603   1.119   5.740  1.00 82.14      A      
ATOM   4814  HA  TYR   359       1.605  11.006 -23.908  1.00  0.00      A      
ATOM   4815  CB  TYR   359       0.373   9.586  -3.784  1.00 82.36      A      
ATOM   4816  HB2 TYR   359       9.190   6.570 -15.500  1.00  0.00      A      
ATOM   4817  HB3 TYR   359       2.013   8.609  11.874  1.00  0.00      A      
ATOM   4818  CG  TYR   359      -0.146   1.362  -0.287  1.00 82.87      A      
ATOM   4819  CD1 TYR   359       1.392  -0.345  -9.746  1.00 83.14      A      
ATOM   4820  HD1 TYR   359     -11.470   7.049   3.727  1.00  0.00      A      
ATOM   4821  CE1 TYR   359      -3.643  -7.596   1.782  1.00 83.35      A      
ATOM   4822  HE1 TYR   359     -10.229  -3.721  -7.117  1.00  0.00      A      
ATOM   4823  CZ  TYR   359      -5.180   2.967  -0.629  1.00 83.40      A      
ATOM   4824  OH  TYR   359       1.618   1.975  -2.159  1.00 83.55      A      
ATOM   4825  HH  TYR   359      11.907 -22.082  16.204  1.00  0.00      A      
ATOM   4826  CE2 TYR   359       3.824  -3.341   3.700  1.00 83.27      A      
ATOM   4827  HE2 TYR   359      22.527 -10.298  -0.714  1.00  0.00      A      
ATOM   4828  CD2 TYR   359      -0.556  -6.231   2.230  1.00 83.14      A      
ATOM   4829  HD2 TYR   359      -7.516  -4.543  -4.266  1.00  0.00      A      
ATOM   4830  C   TYR   359      -9.433   3.873  -2.166  1.00 82.90      A      
ATOM   4831  O   TYR   359      -3.602   9.248  -3.043  1.00 83.14      A      
ATOM   4832  N   THR   360      10.268   3.680   3.289  1.00 83.71      A      
ATOM   4833  H   THR   360      -4.669 -25.611  22.671  1.00  0.00      A      
ATOM   4834  CA  THR   360       1.274   6.844   1.041  1.00 84.51      A      
ATOM   4835  HA  THR   360       1.393  21.505 -12.660  1.00  0.00      A      
ATOM   4836  CB  THR   360      -1.153   0.249  -3.758  1.00 84.56      A      
ATOM   4837  HB  THR   360     -22.329   5.712 -13.155  1.00  0.00      A      
ATOM   4838  CG2 THR   360       4.992  -2.936  -0.615  1.00 84.59      A      
ATOM   4839 HG21 THR   360       3.344  -2.582  -1.685  1.00  0.00      A      
ATOM   4840 HG22 THR   360      -2.316   9.123 -18.448  1.00  0.00      A      
ATOM   4841 HG23 THR   360       3.684  10.751  19.147  1.00  0.00      A      
ATOM   4842  OG1 THR   360      -0.391  -3.797  -0.358  1.00 84.61      A      
ATOM   4843  HG1 THR   360       4.593 -11.834  11.508  1.00  0.00      A      
ATOM   4844  C   THR   360      -9.484  -3.547   2.685  1.00 84.99      A      
ATOM   4845  O   THR   360      -0.867   0.513   4.413  1.00 85.00      A      
ATOM   4846  N   PRO   361      -1.974  -4.038   3.495  1.00 85.46      A      
ATOM   4847  CD  PRO   361      -5.558   3.960   6.963  1.00 85.57      A      
ATOM   4848  HD2 PRO   361      -8.171   5.784  13.281  1.00  0.00      A      
ATOM   4849  HD3 PRO   361      -5.032   0.222  13.291  1.00  0.00      A      
ATOM   4850  CG  PRO   361       2.019   0.913   2.797  1.00 85.63      A      
ATOM   4851  HG2 PRO   361       3.685  -1.782   2.193  1.00  0.00      A      
ATOM   4852  HG3 PRO   361       4.157   1.659  16.532  1.00  0.00      A      
ATOM   4853  CB  PRO   361      -0.290  -1.636  -0.786  1.00 85.74      A      
ATOM   4854  HB2 PRO   361      -9.539   3.155  14.314  1.00  0.00      A      
ATOM   4855  HB3 PRO   361      -1.616  -6.323  22.352  1.00  0.00      A      
ATOM   4856  CA  PRO   361       3.808  -3.431  -0.106  1.00 85.87      A      
ATOM   4857  HA  PRO   361     -16.931  -6.965  -8.146  1.00  0.00      A      
ATOM   4858  C   PRO   361      -0.330   1.052   6.444  1.00 86.38      A      
ATOM   4859  O   PRO   361      -5.281  -0.324   4.171  1.00 86.47      A      
ATOM   4860  N   GLU   362       1.568  -4.889  -2.541  1.00 86.87      A      
ATOM   4861  H   GLU   362     -11.683  -7.316  21.951  1.00  0.00      A      
ATOM   4862  CA  GLU   362      -0.453  -5.058  -8.077  1.00 87.37      A      
ATOM   4863  HA  GLU   362      -5.406  21.171  15.038  1.00  0.00      A      
ATOM   4864  CB  GLU   362      -1.814   1.163   6.693  1.00 87.85      A      
ATOM   4865  HB2 GLU   362      -0.200 -22.494   1.400  1.00  0.00      A      
ATOM   4866  HB3 GLU   362       1.823  19.121 -15.177  1.00  0.00      A      
ATOM   4867  CG  GLU   362       6.588   3.884  -0.797  1.00 88.41      A      
ATOM   4868  HG2 GLU   362      -4.000   4.980   0.237  1.00  0.00      A      
ATOM   4869  HG3 GLU   362      10.953   8.280   0.815  1.00  0.00      A      
ATOM   4870  CD  GLU   362       3.755   0.035  -2.464  1.00 88.81      A      
ATOM   4871  OE1 GLU   362      -1.365   7.108   5.959  1.00 88.91      A      
ATOM   4872  OE2 GLU   362      -7.078   7.468   5.857  1.00 89.12      A      
ATOM   4873  C   GLU   362       1.900  -0.157   2.509  1.00 87.38      A      
ATOM   4874  O   GLU   362      -1.977  -1.635   0.702  1.00 87.35      A      
ATOM   4875  N   GLU   363       2.865   7.179   8.870  1.00 87.46      A      
ATOM   4876  H   GLU   363      28.568  -4.717  -0.702  1.00  0.00      A      
ATOM   4877  CA  GLU   363     -10.440  -2.497   0.852  1.00 87.58      A      
ATOM   4878  HA  GLU   363       3.699  14.753 -24.909  1.00  0.00      A      
ATOM   4879  CB  GLU   363      -4.974  -2.538   3.603  1.00 87.92      A      
ATOM   4880  HB2 GLU   363      16.022  -5.732  13.866  1.00  0.00      A      
ATOM   4881  HB3 GLU   363       7.733  31.224 -15.270  1.00  0.00      A      
ATOM   4882  CG  GLU   363       4.728   4.935  -4.546  1.00 88.49      A      
ATOM   4883  HG2 GLU   363       3.939   7.811 -21.937  1.00  0.00      A      
ATOM   4884  HG3 GLU   363     -19.127 -12.929 -17.442  1.00  0.00      A      
ATOM   4885  CD  GLU   363       5.275  -6.215   1.825  1.00 88.74      A      
ATOM   4886  OE1 GLU   363      -0.793   3.884   2.712  1.00 88.98      A      
ATOM   4887  OE2 GLU   363      -0.131   2.125  -2.165  1.00 89.02      A      
ATOM   4888  C   GLU   363       1.256  -2.390   3.118  1.00 87.44      A      
ATOM   4889  O   GLU   363       0.861  -2.130   2.966  1.00 87.41      A      
ATOM   4890  N   ARG   364      -0.970   0.142   1.734  1.00 87.30      A      
ATOM   4891  H   ARG   364     -38.461  -2.324   4.611  1.00  0.00      A      
ATOM   4892  CA  ARG   364      -0.649   0.023  -1.940  1.00 87.15      A      
ATOM   4893  HA  ARG   364     -17.456  -3.689 -16.636  1.00  0.00      A      
ATOM   4894  CB  ARG   364       0.835  -2.104   5.254  1.00 87.09      A      
ATOM   4895  HB2 ARG   364     -15.260  13.142  48.819  1.00  0.00      A      
ATOM   4896  HB3 ARG   364      -6.215 -15.121 -13.407  1.00  0.00      A      
ATOM   4897  CG  ARG   364       4.833   0.937  -4.945  1.00 86.90      A      
ATOM   4898  HG2 ARG   364      -1.253  -9.429  19.271  1.00  0.00      A      
ATOM   4899  HG3 ARG   364       1.017  -4.612  -9.203  1.00  0.00      A      
ATOM   4900  CD  ARG   364       0.515  -6.673  -1.962  1.00 86.89      A      
ATOM   4901  HD2 ARG   364      11.724  -2.060  -8.862  1.00  0.00      A      
ATOM   4902  HD3 ARG   364       4.892 -17.699  -6.084  1.00  0.00      A      
ATOM   4903  NE  ARG   364       3.015  -6.301  -2.237  1.00 86.52      A      
ATOM   4904  HE  ARG   364       4.815   9.156   4.570  1.00  0.00      A      
ATOM   4905  CZ  ARG   364       5.716  -1.251   0.194  1.00 86.38      A      
ATOM   4906  NH1 ARG   364       2.337  -6.332  -8.738  1.00 86.44      A      
ATOM   4907 HH11 ARG   364      -0.042 -15.332  -7.083  1.00  0.00      A      
ATOM   4908 HH12 ARG   364      -5.831  23.683 -14.118  1.00  0.00      A      
ATOM   4909  NH2 ARG   364       1.870  -1.185  -7.383  1.00 86.15      A      
ATOM   4910 HH21 ARG   364      -1.094 -13.959  -6.651  1.00  0.00      A      
ATOM   4911 HH22 ARG   364      12.243  24.823   8.642  1.00  0.00      A      
ATOM   4912  C   ARG   364       1.629  -2.050  -4.066  1.00 86.97      A      
ATOM   4913  O   ARG   364       4.454  -2.513  -4.915  1.00 87.13      A      
ATOM   4914  N   ALA   365      -0.016  -2.154  -1.855  1.00 86.65      A      
ATOM   4915  H   ALA   365      -9.732  -6.218  -1.852  1.00  0.00      A      
ATOM   4916  CA  ALA   365      -4.837  -2.766   4.111  1.00 86.26      A      
ATOM   4917  HA  ALA   365     -10.668  -3.637  17.243  1.00  0.00      A      
ATOM   4918  CB  ALA   365       3.167   2.753  -6.705  1.00 86.26      A      
ATOM   4919  HB1 ALA   365     -31.380 -17.262   3.932  1.00  0.00      A      
ATOM   4920  HB2 ALA   365      -8.712  26.479 -22.794  1.00  0.00      A      
ATOM   4921  HB3 ALA   365      -9.351 -13.134  23.238  1.00  0.00      A      
ATOM   4922  C   ALA   365       2.947   4.285  -0.493  1.00 85.98      A      
ATOM   4923  O   ALA   365       0.664   1.123   1.053  1.00 85.93      A      
ATOM   4924  N   HID   366       1.038   0.078   0.468  1.00 85.59      A      
ATOM   4925  H   HID   366      12.356   1.092  -8.465  1.00  0.00      A      
ATOM   4926  CA  HID   366       6.010   3.504   4.224  1.00 85.12      A      
ATOM   4927  HA  HID   366      -3.384  20.914  -1.637  1.00  0.00      A      
ATOM   4928  CB  HID   366      -7.707  -3.966  -4.328  1.00 85.55      A      
ATOM   4929  HB2 HID   366      42.087  -2.021   1.085  1.00  0.00      A      
ATOM   4930  HB3 HID   366       1.067 -29.391  28.990  1.00  0.00      A      
ATOM   4931  CG  HID   366      -5.662   6.165   1.414  1.00 86.09      A      
ATOM   4932  ND1 HID   366       1.571   8.315  -3.540  1.00 86.25      A      
ATOM   4933  HD1 HID   366       1.542  -6.481 -34.013  1.00  0.00      A      
ATOM   4934  CE1 HID   366      -9.123  -6.373   2.705  1.00 86.27      A      
ATOM   4935  HE1 HID   366     -11.313   3.272  16.311  1.00  0.00      A      
ATOM   4936  NE2 HID   366       0.054   5.338   8.575  1.00 86.39      A      
ATOM   4937  CD2 HID   366      -1.141  -8.956  -3.887  1.00 86.27      A      
ATOM   4938  HD2 HID   366      12.430  13.715 -19.220  1.00  0.00      A      
ATOM   4939  C   HID   366       0.294   9.540   0.343  1.00 84.48      A      
ATOM   4940  O   HID   366      -1.002   2.263  -1.018  1.00 84.55      A      
ATOM   4941  N   TYR   367      -5.934  -7.488  -4.123  1.00 83.47      A      
ATOM   4942  H   TYR   367     -27.029 -15.093   0.790  1.00  0.00      A      
ATOM   4943  CA  TYR   367      -0.150  -3.159  -1.368  1.00 82.36      A      
ATOM   4944  HA  TYR   367     -10.286   2.717  -7.319  1.00  0.00      A      
ATOM   4945  CB  TYR   367       1.140  -0.309   0.101  1.00 83.19      A      
ATOM   4946  HB2 TYR   367       8.884 -11.410  17.398  1.00  0.00      A      
ATOM   4947  HB3 TYR   367     -12.570 -11.720  -4.098  1.00  0.00      A      
ATOM   4948  CG  TYR   367      -1.409 -10.255  -5.964  1.00 83.87      A      
ATOM   4949  CD1 TYR   367      -1.503  -3.105  -4.985  1.00 84.24      A      
ATOM   4950  HD1 TYR   367      -9.288  -4.318 -11.904  1.00  0.00      A      
ATOM   4951  CE1 TYR   367      -7.060  -0.334   3.017  1.00 84.60      A      
ATOM   4952  HE1 TYR   367      -5.623  11.092  -1.658  1.00  0.00      A      
ATOM   4953  CZ  TYR   367      -3.486   1.035  -2.389  1.00 84.64      A      
ATOM   4954  OH  TYR   367       0.432  -0.622  -0.681  1.00 84.72      A      
ATOM   4955  HH  TYR   367     -16.719  -3.405  16.031  1.00  0.00      A      
ATOM   4956  CE2 TYR   367      -1.875   2.343   1.131  1.00 84.44      A      
ATOM   4957  HE2 TYR   367       7.910   3.350  -2.172  1.00  0.00      A      
ATOM   4958  CD2 TYR   367      -6.411   0.517   4.143  1.00 84.11      A      
ATOM   4959  HD2 TYR   367     -10.763  -8.943   5.152  1.00  0.00      A      
ATOM   4960  C   TYR   367       3.011  -3.200   4.526  1.00 81.12      A      
ATOM   4961  O   TYR   367       2.606   4.433   4.836  1.00 81.18      A      
ATOM   4962  N   GLY   368      -5.176  -0.032   0.150  1.00 79.55      A      
ATOM   4963  H   GLY   368      -3.152  -2.447  -9.855  1.00  0.00      A      
ATOM   4964  CA  GLY   368      -2.103   0.225   4.468  1.00 77.32      A      
ATOM   4965  HA2 GLY   368      36.367   3.353   5.162  1.00  0.00      A      
ATOM   4966  HA3 GLY   368       3.298  -4.254  30.175  1.00  0.00      A      
ATOM   4967  C   GLY   368      -0.323   1.489  -0.408  1.00 75.71      A      
ATOM   4968  O   GLY   368      -3.882  -1.343   3.013  1.00 75.68      A      
ATOM   4969  N   ILE   369     -10.163  -3.059  -3.341  1.00 73.82      A      
ATOM   4970  H   ILE   369      10.917  19.417   5.247  1.00  0.00      A      
ATOM   4971  CA  ILE   369       2.366   0.052  -1.076  1.00 71.87      A      
ATOM   4972  HA  ILE   369      -6.266 -11.642 -10.639  1.00  0.00      A      
ATOM   4973  CB  ILE   369       4.699  -0.646   1.656  1.00 72.02      A      
ATOM   4974  HB  ILE   369     -12.335  -5.495  18.117  1.00  0.00      A      
ATOM   4975  CG2 ILE   369       4.336  -1.881  -1.743  1.00 71.86      A      
ATOM   4976 HG21 ILE   369      -6.426 -20.025  36.358  1.00  0.00      A      
ATOM   4977 HG22 ILE   369      16.747  -2.512 -17.564  1.00  0.00      A      
ATOM   4978 HG23 ILE   369       0.030  -1.474  -5.327  1.00  0.00      A      
ATOM   4979  CG1 ILE   369      -0.180   0.586 -11.906  1.00 71.88      A      
ATOM   4980 HG12 ILE   369      -1.447   2.467 -10.476  1.00  0.00      A      
ATOM   4981 HG13 ILE   369       4.850  10.610 -25.350  1.00  0.00      A      
ATOM   4982  CD1 ILE   369       2.128  -1.532   0.602  1.00 71.76      A      
ATOM   4983 HD11 ILE   369      -4.314 -20.672  23.234  1.00  0.00      A      
ATOM   4984 HD12 ILE   369     -16.685  14.780  -4.588  1.00  0.00      A      
ATOM   4985 HD13 ILE   369     -11.662  10.391  14.448  1.00  0.00      A      
ATOM   4986  C   ILE   369      -2.029  -1.581  -8.590  1.00 70.34      A      
ATOM   4987  O   ILE   369      -0.128  -4.965   6.771  1.00 70.20      A      
ATOM   4988  N   SER   370       3.823  -1.587   1.475  1.00 68.53      A      
ATOM   4989  H   SER   370       5.280  10.984  12.494  1.00  0.00      A      
ATOM   4990  CA  SER   370       5.920  -0.818   0.933  1.00 66.59      A      
ATOM   4991  HA  SER   370       9.306   2.522   9.190  1.00  0.00      A      
ATOM   4992  CB  SER   370      -3.711   4.545  -5.412  1.00 66.89      A      
ATOM   4993  HB2 SER   370     -12.650  13.365  14.797  1.00  0.00      A      
ATOM   4994  HB3 SER   370     -18.562  -6.192  10.966  1.00  0.00      A      
ATOM   4995  OG  SER   370      -6.405  -4.629  -0.332  1.00 66.87      A      
ATOM   4996  HG  SER   370      -5.307  -2.236   0.227  1.00  0.00      A      
ATOM   4997  C   SER   370       5.578  -0.838   2.806  1.00 65.20      A      
ATOM   4998  O   SER   370      -2.411   4.324  -0.435  1.00 65.00      A      
ATOM   4999  N   GLU   371      -1.869   2.566   2.393  1.00 63.27      A
[truncated: 2,326,485 more chars]
